# Supplementary material for: Dynamic landscape of protein occupancy across the Escherichia coli chromosome
Source: PLoS Biol. 2021 Jun 25;19(6):e3001306. doi: 10.1371/journal.pbio.3001306 (PMC8282354; doi:10.1371/journal.pbio.3001306)
Supplement: S1 Data — (ZIP) [file pbio.3001306.s016.zip]

Archive with 8 entries (7 files):
- ipod_hr_bedgraph_files/
- ipod_hr_bedgraph_files/DargR_m9_rdm_glu_rzscore_log10p.bedgraph
- ipod_hr_bedgraph_files/README
- ipod_hr_bedgraph_files/DlexA_m9_rdm_glu_rzscore_log10p.bedgraph
- ipod_hr_bedgraph_files/wt_m9_rdm_glu_statphase_rzscore_log10p.bedgraph
- ipod_hr_bedgraph_files/DpurR_m9_rdm_glu_rzscore_log10p.bedgraph
- ipod_hr_bedgraph_files/wt_m9_min_glu_rzscore_log10p.bedgraph
- ipod_hr_bedgraph_files/wt_m9_rdm_glu_rzscore_log10p.bedgraph
