# Supplementary material for: Dynamic landscape of protein occupancy across the Escherichia coli chromosome
Source: PLoS Biol. 2021 Jun 25;19(6):e3001306. doi: 10.1371/journal.pbio.3001306 (PMC8282354; doi:10.1371/journal.pbio.3001306)
Supplement: S1 Data — (ZIP) [file pbio.3001306.s016.zip › ipod_hr_bedgraph_files/DargR_m9_rdm_glu_rzscore_log10p.bedgraph]

NC_000913	0	5		0.042732
NC_000913	5	10		0.000002
NC_000913	10	15		0.006898
NC_000913	15	20		0.253784
NC_000913	20	25		0.306141
NC_000913	25	30		0.306234
NC_000913	30	35		0.242350
NC_000913	35	40		0.291646
NC_000913	40	45		0.318287
NC_000913	45	50		0.282498
NC_000913	50	55		0.188869
NC_000913	55	60		0.187451
NC_000913	60	65		0.176122
NC_000913	65	70		0.295455
NC_000913	70	75		0.302506
NC_000913	75	80		0.508010
NC_000913	80	85		0.721071
NC_000913	85	90		0.846619
NC_000913	90	95		1.190820
NC_000913	95	100		1.416725
NC_000913	100	105		1.839592
NC_000913	105	110		3.071509
NC_000913	110	115		3.298196
NC_000913	115	120		1.604430
NC_000913	120	125		1.226118
NC_000913	125	130		1.220486
NC_000913	130	135		1.064159
NC_000913	135	140		0.933568
NC_000913	140	145		0.921229
NC_000913	145	150		0.867088
NC_000913	150	155		0.869618
NC_000913	155	160		0.857434
NC_000913	160	165		0.824864
NC_000913	165	170		0.729142
NC_000913	170	175		0.710533
NC_000913	175	180		0.517574
NC_000913	180	185		0.421345
NC_000913	185	190		0.231476
NC_000913	190	195		0.150565
NC_000913	195	200		0.092324
NC_000913	200	205		0.069996
NC_000913	205	210		0.078426
NC_000913	210	215		0.071104
NC_000913	215	220		0.066346
NC_000913	220	225		0.084126
NC_000913	225	230		0.096431
NC_000913	230	235		0.068246
NC_000913	235	240		0.070176
NC_000913	240	245		0.050039
NC_000913	245	250		0.042415
NC_000913	250	255		0.046145
NC_000913	255	260		0.050412
NC_000913	260	265		0.049258
NC_000913	265	270		0.034137
NC_000913	270	275		0.044023
NC_000913	275	280		0.029962
NC_000913	280	285		0.031518
NC_000913	285	290		0.032336
NC_000913	290	295		0.040294
NC_000913	295	300		0.034374
NC_000913	300	305		0.032690
NC_000913	305	310		0.032772
NC_000913	310	315		0.037766
NC_000913	315	320		0.041932
NC_000913	320	325		0.018788
NC_000913	325	330		0.028999
NC_000913	330	335		0.024645
NC_000913	335	340		0.029540
NC_000913	340	345		0.030524
NC_000913	345	350		0.029877
NC_000913	350	355		0.048689
NC_000913	355	360		0.053161
NC_000913	360	365		0.052706
NC_000913	365	370		0.052060
NC_000913	370	375		0.053644
NC_000913	375	380		0.037285
NC_000913	380	385		0.036466
NC_000913	385	390		0.028215
NC_000913	390	395		0.014812
NC_000913	395	400		0.012224
NC_000913	400	405		0.005290
NC_000913	405	410		0.004358
NC_000913	410	415		0.004410
NC_000913	415	420		0.004808
NC_000913	420	425		0.005426
NC_000913	425	430		0.004474
NC_000913	430	435		0.005048
NC_000913	435	440		0.004302
NC_000913	440	445		0.004120
NC_000913	445	450		0.004890
NC_000913	450	455		0.005025
NC_000913	455	460		0.005143
NC_000913	460	465		0.004339
NC_000913	465	470		0.003869
NC_000913	470	475		0.004091
NC_000913	475	480		0.003352
NC_000913	480	485		0.003351
NC_000913	485	490		0.005680
NC_000913	490	495		0.015557
NC_000913	495	500		0.019657
NC_000913	500	505		0.022475
NC_000913	505	510		0.036303
NC_000913	510	515		0.046531
NC_000913	515	520		0.040392
NC_000913	520	525		0.057667
NC_000913	525	530		0.082743
NC_000913	530	535		0.112186
NC_000913	535	540		0.161998
NC_000913	540	545		0.267643
NC_000913	545	550		0.228237
NC_000913	550	555		0.170092
NC_000913	555	560		0.166805
NC_000913	560	565		0.095825
NC_000913	565	570		0.127549
NC_000913	570	575		0.134264
NC_000913	575	580		0.114183
NC_000913	580	585		0.108931
NC_000913	585	590		0.107641
NC_000913	590	595		0.080814
NC_000913	595	600		0.082623
NC_000913	600	605		0.121110
NC_000913	605	610		0.108258
NC_000913	610	615		0.177306
NC_000913	615	620		0.186372
NC_000913	620	625		0.214578
NC_000913	625	630		0.230372
NC_000913	630	635		0.122372
NC_000913	635	640		0.113095
NC_000913	640	645		0.239823
NC_000913	645	650		0.217345
NC_000913	650	655		0.127076
NC_000913	655	660		0.113281
NC_000913	660	665		0.129528
NC_000913	665	670		0.114322
NC_000913	670	675		0.107033
NC_000913	675	680		0.098102
NC_000913	680	685		0.093941
NC_000913	685	690		0.116395
NC_000913	690	695		0.149930
NC_000913	695	700		0.149186
NC_000913	700	705		0.130596
NC_000913	705	710		0.166779
NC_000913	710	715		0.246007
NC_000913	715	720		0.276007
NC_000913	720	725		0.345692
NC_000913	725	730		0.405865
NC_000913	730	735		0.498249
NC_000913	735	740		0.715547
NC_000913	740	745		0.595823
NC_000913	745	750		0.358814
NC_000913	750	755		0.241603
NC_000913	755	760		0.205823
NC_000913	760	765		0.253331
NC_000913	765	770		0.400454
NC_000913	770	775		0.513669
NC_000913	775	780		0.345918
NC_000913	780	785		0.121837
NC_000913	785	790		0.058307
NC_000913	790	795		0.033492
NC_000913	795	800		0.037863
NC_000913	800	805		0.038204
NC_000913	805	810		0.031133
NC_000913	810	815		0.049340
NC_000913	815	820		0.100820
NC_000913	820	825		0.111715
NC_000913	825	830		0.204268
NC_000913	830	835		0.153973
NC_000913	835	840		0.336233
NC_000913	840	845		0.157961
NC_000913	845	850		0.155654
NC_000913	850	855		0.156597
NC_000913	855	860		0.202545
NC_000913	860	865		0.133432
NC_000913	865	870		0.127869
NC_000913	870	875		0.132768
NC_000913	875	880		0.148782
NC_000913	880	885		0.126642
NC_000913	885	890		0.122577
NC_000913	890	895		0.039649
NC_000913	895	900		0.045801
NC_000913	900	905		0.061112
NC_000913	905	910		0.032908
NC_000913	910	915		0.065597
NC_000913	915	920		0.066950
NC_000913	920	925		0.106277
NC_000913	925	930		0.132738
NC_000913	930	935		0.157298
NC_000913	935	940		0.265635
NC_000913	940	945		0.274597
NC_000913	945	950		0.278250
NC_000913	950	955		0.313486
NC_000913	955	960		0.318479
NC_000913	960	965		0.392950
NC_000913	965	970		0.414668
NC_000913	970	975		0.376198
NC_000913	975	980		0.344940
NC_000913	980	985		0.331137
NC_000913	985	990		0.289395
NC_000913	990	995		0.348328
NC_000913	995	1000		0.350344
NC_000913	1000	1005		0.380053
NC_000913	1005	1010		0.420818
NC_000913	1010	1015		0.434973
NC_000913	1015	1020		0.309890
NC_000913	1020	1025		0.307221
NC_000913	1025	1030		0.203248
NC_000913	1030	1035		0.181414
NC_000913	1035	1040		0.070130
NC_000913	1040	1045		0.041088
NC_000913	1045	1050		0.025137
NC_000913	1050	1055		0.023146
NC_000913	1055	1060		0.032765
NC_000913	1060	1065		0.066864
NC_000913	1065	1070		0.090433
NC_000913	1070	1075		0.139204
NC_000913	1075	1080		0.117031
NC_000913	1080	1085		0.079818
NC_000913	1085	1090		0.053097
NC_000913	1090	1095		0.049920
NC_000913	1095	1100		0.057975
NC_000913	1100	1105		0.030099
NC_000913	1105	1110		0.017632
NC_000913	1110	1115		0.011379
NC_000913	1115	1120		0.007303
NC_000913	1120	1125		0.003752
NC_000913	1125	1130		0.003797
NC_000913	1130	1135		0.005891
NC_000913	1135	1140		0.003684
NC_000913	1140	1145		0.004911
NC_000913	1145	1150		0.008123
NC_000913	1150	1155		0.037193
NC_000913	1155	1160		0.093521
NC_000913	1160	1165		0.093403
NC_000913	1165	1170		0.075033
NC_000913	1170	1175		0.069592
NC_000913	1175	1180		0.071856
NC_000913	1180	1185		0.306492
NC_000913	1185	1190		0.200510
NC_000913	1190	1195		0.132646
NC_000913	1195	1200		0.165278
NC_000913	1200	1205		0.114404
NC_000913	1205	1210		0.079412
NC_000913	1210	1215		0.061931
NC_000913	1215	1220		0.052475
NC_000913	1220	1225		0.031061
NC_000913	1225	1230		0.056815
NC_000913	1230	1235		0.058421
NC_000913	1235	1240		0.270729
NC_000913	1240	1245		0.288810
NC_000913	1245	1250		0.513904
NC_000913	1250	1255		0.448139
NC_000913	1255	1260		0.471964
NC_000913	1260	1265		0.603398
NC_000913	1265	1270		0.380434
NC_000913	1270	1275		0.376861
NC_000913	1275	1280		0.174434
NC_000913	1280	1285		0.163288
NC_000913	1285	1290		0.200393
NC_000913	1290	1295		0.238521
NC_000913	1295	1300		0.215499
NC_000913	1300	1305		0.340056
NC_000913	1305	1310		0.313479
NC_000913	1310	1315		0.397679
NC_000913	1315	1320		0.307282
NC_000913	1320	1325		0.246153
NC_000913	1325	1330		0.210964
NC_000913	1330	1335		0.200221
NC_000913	1335	1340		0.176670
NC_000913	1340	1345		0.194637
NC_000913	1345	1350		0.206783
NC_000913	1350	1355		0.238472
NC_000913	1355	1360		0.224128
NC_000913	1360	1365		0.238272
NC_000913	1365	1370		0.181728
NC_000913	1370	1375		0.200032
NC_000913	1375	1380		0.212782
NC_000913	1380	1385		0.106311
NC_000913	1385	1390		0.139798
NC_000913	1390	1395		0.239894
NC_000913	1395	1400		0.228451
NC_000913	1400	1405		0.278285
NC_000913	1405	1410		0.162856
NC_000913	1410	1415		0.176627
NC_000913	1415	1420		0.124201
NC_000913	1420	1425		0.089224
NC_000913	1425	1430		0.063225
NC_000913	1430	1435		0.061254
NC_000913	1435	1440		0.080543
NC_000913	1440	1445		0.086020
NC_000913	1445	1450		0.110402
NC_000913	1450	1455		0.085780
NC_000913	1455	1460		0.141712
NC_000913	1460	1465		0.242741
NC_000913	1465	1470		0.284710
NC_000913	1470	1475		0.286767
NC_000913	1475	1480		0.223181
NC_000913	1480	1485		0.198756
NC_000913	1485	1490		0.183638
NC_000913	1490	1495		0.162511
NC_000913	1495	1500		0.155029
NC_000913	1500	1505		0.153612
NC_000913	1505	1510		0.153048
NC_000913	1510	1515		0.168353
NC_000913	1515	1520		0.195712
NC_000913	1520	1525		0.228764
NC_000913	1525	1530		0.297440
NC_000913	1530	1535		0.406956
NC_000913	1535	1540		0.429159
NC_000913	1540	1545		0.468690
NC_000913	1545	1550		0.430770
NC_000913	1550	1555		0.333388
NC_000913	1555	1560		0.332067
NC_000913	1560	1565		0.333066
NC_000913	1565	1570		0.317222
NC_000913	1570	1575		0.209342
NC_000913	1575	1580		0.158617
NC_000913	1580	1585		0.152209
NC_000913	1585	1590		0.126472
NC_000913	1590	1595		0.149427
NC_000913	1595	1600		0.160538
NC_000913	1600	1605		0.175727
NC_000913	1605	1610		0.201011
NC_000913	1610	1615		0.227390
NC_000913	1615	1620		0.223400
NC_000913	1620	1625		0.339492
NC_000913	1625	1630		0.473337
NC_000913	1630	1635		0.479227
NC_000913	1635	1640		0.515819
NC_000913	1640	1645		0.391739
NC_000913	1645	1650		0.481702
NC_000913	1650	1655		0.444303
NC_000913	1655	1660		0.308674
NC_000913	1660	1665		0.455344
NC_000913	1665	1670		0.723068
NC_000913	1670	1675		0.159166
NC_000913	1675	1680		0.078616
NC_000913	1680	1685		0.010303
NC_000913	1685	1690		0.011937
NC_000913	1690	1695		0.010991
NC_000913	1695	1700		0.008595
NC_000913	1700	1705		0.008525
NC_000913	1705	1710		0.024584
NC_000913	1710	1715		0.045851
NC_000913	1715	1720		0.031924
NC_000913	1720	1725		0.185806
NC_000913	1725	1730		0.478326
NC_000913	1730	1735		0.957634
NC_000913	1735	1740		0.984488
NC_000913	1740	1745		0.806192
NC_000913	1745	1750		0.386421
NC_000913	1750	1755		0.101255
NC_000913	1755	1760		0.081310
NC_000913	1760	1765		0.072422
NC_000913	1765	1770		0.065129
NC_000913	1770	1775		0.058700
NC_000913	1775	1780		0.054548
NC_000913	1780	1785		0.078561
NC_000913	1785	1790		0.085561
NC_000913	1790	1795		0.156773
NC_000913	1795	1800		0.211629
NC_000913	1800	1805		0.243559
NC_000913	1805	1810		0.218839
NC_000913	1810	1815		0.263199
NC_000913	1815	1820		0.179229
NC_000913	1820	1825		0.221957
NC_000913	1825	1830		0.033976
NC_000913	1830	1835		0.012454
NC_000913	1835	1840		0.010109
NC_000913	1840	1845		0.008490
NC_000913	1845	1850		0.008255
NC_000913	1850	1855		0.008258
NC_000913	1855	1860		0.011582
NC_000913	1860	1865		0.013369
NC_000913	1865	1870		0.017259
NC_000913	1870	1875		0.051843
NC_000913	1875	1880		0.173149
NC_000913	1880	1885		0.136231
NC_000913	1885	1890		0.203719
NC_000913	1890	1895		0.076174
NC_000913	1895	1900		0.064124
NC_000913	1900	1905		0.059954
NC_000913	1905	1910		0.066108
NC_000913	1910	1915		0.056677
NC_000913	1915	1920		0.061315
NC_000913	1920	1925		0.072440
NC_000913	1925	1930		0.122458
NC_000913	1930	1935		0.192153
NC_000913	1935	1940		0.481881
NC_000913	1940	1945		0.471852
NC_000913	1945	1950		0.643095
NC_000913	1950	1955		0.824164
NC_000913	1955	1960		0.850246
NC_000913	1960	1965		1.094853
NC_000913	1965	1970		1.013681
NC_000913	1970	1975		1.147094
NC_000913	1975	1980		0.756016
NC_000913	1980	1985		0.705815
NC_000913	1985	1990		0.645441
NC_000913	1990	1995		0.307415
NC_000913	1995	2000		0.093348
NC_000913	2000	2005		0.065628
NC_000913	2005	2010		0.078477
NC_000913	2010	2015		0.063917
NC_000913	2015	2020		0.062143
NC_000913	2020	2025		0.130256
NC_000913	2025	2030		0.458617
NC_000913	2030	2035		0.265797
NC_000913	2035	2040		0.185738
NC_000913	2040	2045		0.080184
NC_000913	2045	2050		0.113865
NC_000913	2050	2055		0.090481
NC_000913	2055	2060		0.058567
NC_000913	2060	2065		0.055947
NC_000913	2065	2070		0.070027
NC_000913	2070	2075		0.143040
NC_000913	2075	2080		0.171759
NC_000913	2080	2085		0.205701
NC_000913	2085	2090		0.220394
NC_000913	2090	2095		0.282374
NC_000913	2095	2100		0.315157
NC_000913	2100	2105		0.441784
NC_000913	2105	2110		0.391646
NC_000913	2110	2115		0.292628
NC_000913	2115	2120		0.287532
NC_000913	2120	2125		0.143279
NC_000913	2125	2130		0.166737
NC_000913	2130	2135		0.197119
NC_000913	2135	2140		0.194586
NC_000913	2140	2145		0.238686
NC_000913	2145	2150		0.197318
NC_000913	2150	2155		0.304065
NC_000913	2155	2160		0.194813
NC_000913	2160	2165		0.190751
NC_000913	2165	2170		0.170261
NC_000913	2170	2175		0.143245
NC_000913	2175	2180		0.053123
NC_000913	2180	2185		0.007773
NC_000913	2185	2190		0.001762
NC_000913	2190	2195		0.001869
NC_000913	2195	2200		0.000995
NC_000913	2200	2205		0.001142
NC_000913	2205	2210		0.000728
NC_000913	2210	2215		0.001135
NC_000913	2215	2220		0.000672
NC_000913	2220	2225		0.000934
NC_000913	2225	2230		0.006725
NC_000913	2230	2235		0.012645
NC_000913	2235	2240		0.036583
NC_000913	2240	2245		0.036834
NC_000913	2245	2250		0.033548
NC_000913	2250	2255		0.027204
NC_000913	2255	2260		0.025504
NC_000913	2260	2265		0.024141
NC_000913	2265	2270		0.028241
NC_000913	2270	2275		0.023193
NC_000913	2275	2280		0.042754
NC_000913	2280	2285		0.033935
NC_000913	2285	2290		0.034378
NC_000913	2290	2295		0.077607
NC_000913	2295	2300		0.072554
NC_000913	2300	2305		0.039978
NC_000913	2305	2310		0.036427
NC_000913	2310	2315		0.034196
NC_000913	2315	2320		0.034549
NC_000913	2320	2325		0.015927
NC_000913	2325	2330		0.011537
NC_000913	2330	2335		0.017565
NC_000913	2335	2340		0.063091
NC_000913	2340	2345		0.088496
NC_000913	2345	2350		0.115618
NC_000913	2350	2355		0.147777
NC_000913	2355	2360		0.202130
NC_000913	2360	2365		0.337859
NC_000913	2365	2370		0.590851
NC_000913	2370	2375		0.954550
NC_000913	2375	2380		1.058995
NC_000913	2380	2385		1.221858
NC_000913	2385	2390		1.340628
NC_000913	2390	2395		1.561605
NC_000913	2395	2400		1.506803
NC_000913	2400	2405		1.392045
NC_000913	2405	2410		0.989081
NC_000913	2410	2415		1.072248
NC_000913	2415	2420		0.808767
NC_000913	2420	2425		0.772662
NC_000913	2425	2430		0.850970
NC_000913	2430	2435		0.781823
NC_000913	2435	2440		0.795935
NC_000913	2440	2445		0.637771
NC_000913	2445	2450		0.618756
NC_000913	2450	2455		0.574971
NC_000913	2455	2460		0.554177
NC_000913	2460	2465		0.549224
NC_000913	2465	2470		0.392463
NC_000913	2470	2475		0.411763
NC_000913	2475	2480		0.319535
NC_000913	2480	2485		0.707792
NC_000913	2485	2490		0.734475
NC_000913	2490	2495		0.729606
NC_000913	2495	2500		1.042784
NC_000913	2500	2505		0.940999
NC_000913	2505	2510		0.818018
NC_000913	2510	2515		0.619672
NC_000913	2515	2520		0.566945
NC_000913	2520	2525		0.400972
NC_000913	2525	2530		0.238901
NC_000913	2530	2535		0.241449
NC_000913	2535	2540		0.246559
NC_000913	2540	2545		0.289038
NC_000913	2545	2550		0.307387
NC_000913	2550	2555		1.226219
NC_000913	2555	2560		1.434282
NC_000913	2560	2565		1.530985
NC_000913	2565	2570		1.450825
NC_000913	2570	2575		0.893954
NC_000913	2575	2580		0.887577
NC_000913	2580	2585		0.443338
NC_000913	2585	2590		0.559895
NC_000913	2590	2595		0.474693
NC_000913	2595	2600		0.437987
NC_000913	2600	2605		0.428342
NC_000913	2605	2610		0.368754
NC_000913	2610	2615		0.242165
NC_000913	2615	2620		0.252400
NC_000913	2620	2625		0.284958
NC_000913	2625	2630		0.368987
NC_000913	2630	2635		0.443364
NC_000913	2635	2640		0.423518
NC_000913	2640	2645		0.262350
NC_000913	2645	2650		0.057107
NC_000913	2650	2655		0.068516
NC_000913	2655	2660		0.067441
NC_000913	2660	2665		0.059983
NC_000913	2665	2670		0.083975
NC_000913	2670	2675		0.086682
NC_000913	2675	2680		0.079115
NC_000913	2680	2685		0.096913
NC_000913	2685	2690		0.110960
NC_000913	2690	2695		0.129313
NC_000913	2695	2700		0.105229
NC_000913	2700	2705		0.109100
NC_000913	2705	2710		0.110324
NC_000913	2710	2715		0.088239
NC_000913	2715	2720		0.095270
NC_000913	2720	2725		0.236324
NC_000913	2725	2730		0.197813
NC_000913	2730	2735		0.209378
NC_000913	2735	2740		0.272130
NC_000913	2740	2745		0.272221
NC_000913	2745	2750		0.282571
NC_000913	2750	2755		0.287334
NC_000913	2755	2760		0.292093
NC_000913	2760	2765		0.151829
NC_000913	2765	2770		0.119374
NC_000913	2770	2775		0.127165
NC_000913	2775	2780		0.125129
NC_000913	2780	2785		0.140369
NC_000913	2785	2790		0.254641
NC_000913	2790	2795		0.224153
NC_000913	2795	2800		0.211503
NC_000913	2800	2805		0.144578
NC_000913	2805	2810		0.139022
NC_000913	2810	2815		0.182212
NC_000913	2815	2820		0.085509
NC_000913	2820	2825		0.079055
NC_000913	2825	2830		0.069458
NC_000913	2830	2835		0.070709
NC_000913	2835	2840		0.087985
NC_000913	2840	2845		0.125114
NC_000913	2845	2850		0.153475
NC_000913	2850	2855		0.124624
NC_000913	2855	2860		0.073523
NC_000913	2860	2865		0.054713
NC_000913	2865	2870		0.052609
NC_000913	2870	2875		0.062924
NC_000913	2875	2880		0.069367
NC_000913	2880	2885		0.149985
NC_000913	2885	2890		0.260737
NC_000913	2890	2895		0.398413
NC_000913	2895	2900		0.234587
NC_000913	2900	2905		0.340565
NC_000913	2905	2910		0.241076
NC_000913	2910	2915		0.365576
NC_000913	2915	2920		0.375320
NC_000913	2920	2925		0.340468
NC_000913	2925	2930		0.403384
NC_000913	2930	2935		0.403973
NC_000913	2935	2940		0.422561
NC_000913	2940	2945		0.789660
NC_000913	2945	2950		0.756757
NC_000913	2950	2955		0.901478
NC_000913	2955	2960		0.830552
NC_000913	2960	2965		0.986322
NC_000913	2965	2970		0.834048
NC_000913	2970	2975		0.832059
NC_000913	2975	2980		0.858408
NC_000913	2980	2985		0.814986
NC_000913	2985	2990		0.907801
NC_000913	2990	2995		0.742420
NC_000913	2995	3000		0.198613
NC_000913	3000	3005		0.138266
NC_000913	3005	3010		0.134435
NC_000913	3010	3015		0.121137
NC_000913	3015	3020		0.104388
NC_000913	3020	3025		0.091384
NC_000913	3025	3030		0.098962
NC_000913	3030	3035		0.071680
NC_000913	3035	3040		0.131056
NC_000913	3040	3045		0.187901
NC_000913	3045	3050		0.217607
NC_000913	3050	3055		0.224375
NC_000913	3055	3060		0.228107
NC_000913	3060	3065		0.317796
NC_000913	3065	3070		0.514978
NC_000913	3070	3075		0.218550
NC_000913	3075	3080		0.260393
NC_000913	3080	3085		0.203679
NC_000913	3085	3090		0.181949
NC_000913	3090	3095		0.173033
NC_000913	3095	3100		0.141741
NC_000913	3100	3105		0.187794
NC_000913	3105	3110		0.169569
NC_000913	3110	3115		0.193357
NC_000913	3115	3120		0.204927
NC_000913	3120	3125		0.185849
NC_000913	3125	3130		0.160968
NC_000913	3130	3135		0.374710
NC_000913	3135	3140		0.240108
NC_000913	3140	3145		0.280289
NC_000913	3145	3150		0.268018
NC_000913	3150	3155		0.271595
NC_000913	3155	3160		0.131768
NC_000913	3160	3165		0.081840
NC_000913	3165	3170		0.088911
NC_000913	3170	3175		0.071083
NC_000913	3175	3180		0.084756
NC_000913	3180	3185		0.057205
NC_000913	3185	3190		0.063980
NC_000913	3190	3195		0.061196
NC_000913	3195	3200		0.066615
NC_000913	3200	3205		0.102532
NC_000913	3205	3210		0.085838
NC_000913	3210	3215		0.152539
NC_000913	3215	3220		0.196818
NC_000913	3220	3225		0.128290
NC_000913	3225	3230		0.081765
NC_000913	3230	3235		0.065170
NC_000913	3235	3240		0.055878
NC_000913	3240	3245		0.047486
NC_000913	3245	3250		0.047913
NC_000913	3250	3255		0.037252
NC_000913	3255	3260		0.060359
NC_000913	3260	3265		0.279476
NC_000913	3265	3270		0.417898
NC_000913	3270	3275		0.465249
NC_000913	3275	3280		0.348769
NC_000913	3280	3285		0.425809
NC_000913	3285	3290		0.253738
NC_000913	3290	3295		0.219784
NC_000913	3295	3300		0.131801
NC_000913	3300	3305		0.131727
NC_000913	3305	3310		0.054557
NC_000913	3310	3315		0.024643
NC_000913	3315	3320		0.025256
NC_000913	3320	3325		0.034101
NC_000913	3325	3330		0.036062
NC_000913	3330	3335		0.033160
NC_000913	3335	3340		0.070274
NC_000913	3340	3345		0.359860
NC_000913	3345	3350		0.295041
NC_000913	3350	3355		0.282236
NC_000913	3355	3360		0.265360
NC_000913	3360	3365		0.235024
NC_000913	3365	3370		0.224588
NC_000913	3370	3375		0.200881
NC_000913	3375	3380		0.164894
NC_000913	3380	3385		0.261316
NC_000913	3385	3390		0.458773
NC_000913	3390	3395		0.425531
NC_000913	3395	3400		0.411693
NC_000913	3400	3405		0.487824
NC_000913	3405	3410		0.374600
NC_000913	3410	3415		0.341184
NC_000913	3415	3420		0.402887
NC_000913	3420	3425		0.434641
NC_000913	3425	3430		0.456711
NC_000913	3430	3435		0.453249
NC_000913	3435	3440		0.251173
NC_000913	3440	3445		0.195649
NC_000913	3445	3450		0.129195
NC_000913	3450	3455		0.026357
NC_000913	3455	3460		0.025037
NC_000913	3460	3465		0.020044
NC_000913	3465	3470		0.015969
NC_000913	3470	3475		0.016242
NC_000913	3475	3480		0.045728
NC_000913	3480	3485		0.120938
NC_000913	3485	3490		0.396726
NC_000913	3490	3495		0.537589
NC_000913	3495	3500		0.527411
NC_000913	3500	3505		0.591437
NC_000913	3505	3510		0.655790
NC_000913	3510	3515		0.643460
NC_000913	3515	3520		0.598352
NC_000913	3520	3525		0.465196
NC_000913	3525	3530		0.409112
NC_000913	3530	3535		0.479492
NC_000913	3535	3540		0.527293
NC_000913	3540	3545		0.559792
NC_000913	3545	3550		0.606846
NC_000913	3550	3555		0.630463
NC_000913	3555	3560		0.536316
NC_000913	3560	3565		0.514934
NC_000913	3565	3570		0.551796
NC_000913	3570	3575		0.500229
NC_000913	3575	3580		0.468787
NC_000913	3580	3585		0.421998
NC_000913	3585	3590		0.469541
NC_000913	3590	3595		0.428181
NC_000913	3595	3600		0.447124
NC_000913	3600	3605		0.423563
NC_000913	3605	3610		0.410981
NC_000913	3610	3615		0.289776
NC_000913	3615	3620		0.208626
NC_000913	3620	3625		0.156681
NC_000913	3625	3630		0.141861
NC_000913	3630	3635		0.114793
NC_000913	3635	3640		0.104036
NC_000913	3640	3645		0.126824
NC_000913	3645	3650		0.153369
NC_000913	3650	3655		0.159253
NC_000913	3655	3660		0.211810
NC_000913	3660	3665		0.238180
NC_000913	3665	3670		0.339105
NC_000913	3670	3675		0.365562
NC_000913	3675	3680		0.520900
NC_000913	3680	3685		0.471269
NC_000913	3685	3690		0.435753
NC_000913	3690	3695		0.189077
NC_000913	3695	3700		0.056825
NC_000913	3700	3705		0.043854
NC_000913	3705	3710		0.022877
NC_000913	3710	3715		0.020270
NC_000913	3715	3720		0.017824
NC_000913	3720	3725		0.027049
NC_000913	3725	3730		0.037856
NC_000913	3730	3735		0.028044
NC_000913	3735	3740		0.057063
NC_000913	3740	3745		0.130210
NC_000913	3745	3750		0.079960
NC_000913	3750	3755		0.088973
NC_000913	3755	3760		0.167794
NC_000913	3760	3765		0.216022
NC_000913	3765	3770		0.191451
NC_000913	3770	3775		0.185272
NC_000913	3775	3780		0.126817
NC_000913	3780	3785		0.076950
NC_000913	3785	3790		0.113837
NC_000913	3790	3795		0.111490
NC_000913	3795	3800		0.113797
NC_000913	3800	3805		0.175091
NC_000913	3805	3810		0.165171
NC_000913	3810	3815		0.171490
NC_000913	3815	3820		0.139241
NC_000913	3820	3825		0.107485
NC_000913	3825	3830		0.086881
NC_000913	3830	3835		0.110536
NC_000913	3835	3840		0.112512
NC_000913	3840	3845		0.088202
NC_000913	3845	3850		0.055568
NC_000913	3850	3855		0.081373
NC_000913	3855	3860		0.100523
NC_000913	3860	3865		0.111435
NC_000913	3865	3870		0.149761
NC_000913	3870	3875		0.102304
NC_000913	3875	3880		0.089894
NC_000913	3880	3885		0.101341
NC_000913	3885	3890		0.092461
NC_000913	3890	3895		0.091944
NC_000913	3895	3900		0.107911
NC_000913	3900	3905		0.099935
NC_000913	3905	3910		0.191248
NC_000913	3910	3915		0.211958
NC_000913	3915	3920		0.227902
NC_000913	3920	3925		0.217751
NC_000913	3925	3930		0.713718
NC_000913	3930	3935		0.571937
NC_000913	3935	3940		0.438829
NC_000913	3940	3945		0.505543
NC_000913	3945	3950		0.495766
NC_000913	3950	3955		0.375304
NC_000913	3955	3960		0.417339
NC_000913	3960	3965		0.386164
NC_000913	3965	3970		0.377440
NC_000913	3970	3975		0.475661
NC_000913	3975	3980		0.604194
NC_000913	3980	3985		0.572611
NC_000913	3985	3990		0.658882
NC_000913	3990	3995		0.665451
NC_000913	3995	4000		0.414399
NC_000913	4000	4005		0.182651
NC_000913	4005	4010		0.183816
NC_000913	4010	4015		0.195144
NC_000913	4015	4020		0.103407
NC_000913	4020	4025		0.039025
NC_000913	4025	4030		0.027568
NC_000913	4030	4035		0.037368
NC_000913	4035	4040		0.037226
NC_000913	4040	4045		0.040750
NC_000913	4045	4050		0.023297
NC_000913	4050	4055		0.062573
NC_000913	4055	4060		0.061028
NC_000913	4060	4065		0.038608
NC_000913	4065	4070		0.043686
NC_000913	4070	4075		0.060294
NC_000913	4075	4080		0.061051
NC_000913	4080	4085		0.124501
NC_000913	4085	4090		0.158286
NC_000913	4090	4095		0.160877
NC_000913	4095	4100		0.405910
NC_000913	4100	4105		0.354069
NC_000913	4105	4110		0.364464
NC_000913	4110	4115		0.185485
NC_000913	4115	4120		0.192220
NC_000913	4120	4125		0.229145
NC_000913	4125	4130		0.182527
NC_000913	4130	4135		0.145920
NC_000913	4135	4140		0.149496
NC_000913	4140	4145		0.263262
NC_000913	4145	4150		0.130909
NC_000913	4150	4155		0.136371
NC_000913	4155	4160		0.125985
NC_000913	4160	4165		0.153764
NC_000913	4165	4170		0.135706
NC_000913	4170	4175		0.121123
NC_000913	4175	4180		0.121609
NC_000913	4180	4185		0.120864
NC_000913	4185	4190		0.098252
NC_000913	4190	4195		0.089573
NC_000913	4195	4200		0.116904
NC_000913	4200	4205		0.120410
NC_000913	4205	4210		0.133758
NC_000913	4210	4215		0.145333
NC_000913	4215	4220		0.163387
NC_000913	4220	4225		0.138015
NC_000913	4225	4230		0.163140
NC_000913	4230	4235		0.245475
NC_000913	4235	4240		0.217337
NC_000913	4240	4245		0.240732
NC_000913	4245	4250		0.257334
NC_000913	4250	4255		0.440197
NC_000913	4255	4260		0.493220
NC_000913	4260	4265		0.738329
NC_000913	4265	4270		0.229911
NC_000913	4270	4275		0.197549
NC_000913	4275	4280		0.188216
NC_000913	4280	4285		0.217581
NC_000913	4285	4290		0.219360
NC_000913	4290	4295		0.082614
NC_000913	4295	4300		0.052089
NC_000913	4300	4305		0.051960
NC_000913	4305	4310		0.060256
NC_000913	4310	4315		0.060224
NC_000913	4315	4320		0.095045
NC_000913	4320	4325		0.099465
NC_000913	4325	4330		0.377385
NC_000913	4330	4335		0.210436
NC_000913	4335	4340		0.247697
NC_000913	4340	4345		0.382475
NC_000913	4345	4350		0.436449
NC_000913	4350	4355		0.447102
NC_000913	4355	4360		0.403863
NC_000913	4360	4365		0.640635
NC_000913	4365	4370		0.808347
NC_000913	4370	4375		0.879905
NC_000913	4375	4380		1.115938
NC_000913	4380	4385		0.700939
NC_000913	4385	4390		0.653108
NC_000913	4390	4395		0.496116
NC_000913	4395	4400		0.436708
NC_000913	4400	4405		0.378692
NC_000913	4405	4410		0.454983
NC_000913	4410	4415		0.579398
NC_000913	4415	4420		0.460916
NC_000913	4420	4425		0.451222
NC_000913	4425	4430		0.279371
NC_000913	4430	4435		0.264650
NC_000913	4435	4440		0.253753
NC_000913	4440	4445		0.225744
NC_000913	4445	4450		0.186021
NC_000913	4450	4455		0.202472
NC_000913	4455	4460		0.128045
NC_000913	4460	4465		0.155862
NC_000913	4465	4470		0.151533
NC_000913	4470	4475		0.159338
NC_000913	4475	4480		0.159594
NC_000913	4480	4485		0.204539
NC_000913	4485	4490		0.201629
NC_000913	4490	4495		0.200919
NC_000913	4495	4500		0.133042
NC_000913	4500	4505		0.126675
NC_000913	4505	4510		0.093376
NC_000913	4510	4515		0.104424
NC_000913	4515	4520		0.086575
NC_000913	4520	4525		0.097517
NC_000913	4525	4530		0.105221
NC_000913	4530	4535		0.105887
NC_000913	4535	4540		0.156685
NC_000913	4540	4545		0.357683
NC_000913	4545	4550		0.199398
NC_000913	4550	4555		0.208181
NC_000913	4555	4560		0.231307
NC_000913	4560	4565		0.220824
NC_000913	4565	4570		0.279203
NC_000913	4570	4575		0.265967
NC_000913	4575	4580		0.244582
NC_000913	4580	4585		0.237891
NC_000913	4585	4590		0.193606
NC_000913	4590	4595		0.180487
NC_000913	4595	4600		0.121290
NC_000913	4600	4605		0.109997
NC_000913	4605	4610		0.105294
NC_000913	4610	4615		0.100722
NC_000913	4615	4620		0.076337
NC_000913	4620	4625		0.089237
NC_000913	4625	4630		0.113147
NC_000913	4630	4635		0.084260
NC_000913	4635	4640		0.059252
NC_000913	4640	4645		0.043214
NC_000913	4645	4650		0.035600
NC_000913	4650	4655		0.035554
NC_000913	4655	4660		0.069230
NC_000913	4660	4665		0.059400
NC_000913	4665	4670		0.067904
NC_000913	4670	4675		0.046930
NC_000913	4675	4680		0.047094
NC_000913	4680	4685		0.075840
NC_000913	4685	4690		0.096652
NC_000913	4690	4695		0.096601
NC_000913	4695	4700		0.089240
NC_000913	4700	4705		0.056421
NC_000913	4705	4710		0.138792
NC_000913	4710	4715		0.183133
NC_000913	4715	4720		0.300784
NC_000913	4720	4725		0.375605
NC_000913	4725	4730		0.356194
NC_000913	4730	4735		0.369074
NC_000913	4735	4740		0.450256
NC_000913	4740	4745		0.570062
NC_000913	4745	4750		0.619569
NC_000913	4750	4755		1.097207
NC_000913	4755	4760		1.478518
NC_000913	4760	4765		1.404177
NC_000913	4765	4770		1.794550
NC_000913	4770	4775		1.623316
NC_000913	4775	4780		1.322133
NC_000913	4780	4785		1.165652
NC_000913	4785	4790		1.127508
NC_000913	4790	4795		1.065268
NC_000913	4795	4800		1.009089
NC_000913	4800	4805		1.038725
NC_000913	4805	4810		1.756666
NC_000913	4810	4815		1.601207
NC_000913	4815	4820		1.699223
NC_000913	4820	4825		1.613185
NC_000913	4825	4830		1.684606
NC_000913	4830	4835		0.746588
NC_000913	4835	4840		0.848041
NC_000913	4840	4845		0.936430
NC_000913	4845	4850		0.297367
NC_000913	4850	4855		0.214569
NC_000913	4855	4860		0.229039
NC_000913	4860	4865		0.189399
NC_000913	4865	4870		0.166375
NC_000913	4870	4875		0.106408
NC_000913	4875	4880		0.144120
NC_000913	4880	4885		0.111791
NC_000913	4885	4890		0.152083
NC_000913	4890	4895		0.195590
NC_000913	4895	4900		0.160603
NC_000913	4900	4905		0.145005
NC_000913	4905	4910		0.139251
NC_000913	4910	4915		0.109495
NC_000913	4915	4920		0.119025
NC_000913	4920	4925		0.102181
NC_000913	4925	4930		0.122181
NC_000913	4930	4935		0.154130
NC_000913	4935	4940		0.202628
NC_000913	4940	4945		0.219742
NC_000913	4945	4950		0.304330
NC_000913	4950	4955		0.316127
NC_000913	4955	4960		0.326606
NC_000913	4960	4965		0.310231
NC_000913	4965	4970		0.432031
NC_000913	4970	4975		0.560892
NC_000913	4975	4980		0.538512
NC_000913	4980	4985		0.532681
NC_000913	4985	4990		0.546434
NC_000913	4990	4995		0.566943
NC_000913	4995	5000		0.748732
NC_000913	5000	5005		0.988043
NC_000913	5005	5010		0.548506
NC_000913	5010	5015		0.163404
NC_000913	5015	5020		0.048710
NC_000913	5020	5025		0.036289
NC_000913	5025	5030		0.024031
NC_000913	5030	5035		0.008238
NC_000913	5035	5040		0.019593
NC_000913	5040	5045		0.061020
NC_000913	5045	5050		0.068320
NC_000913	5050	5055		0.068253
NC_000913	5055	5060		0.075205
NC_000913	5060	5065		0.090352
NC_000913	5065	5070		0.090315
NC_000913	5070	5075		0.091967
NC_000913	5075	5080		0.132307
NC_000913	5080	5085		0.760559
NC_000913	5085	5090		0.898739
NC_000913	5090	5095		1.336501
NC_000913	5095	5100		1.930614
NC_000913	5100	5105		2.255568
NC_000913	5105	5110		2.772686
NC_000913	5110	5115		2.781539
NC_000913	5115	5120		3.027889
NC_000913	5120	5125		3.068027
NC_000913	5125	5130		3.985621
NC_000913	5130	5135		3.334256
NC_000913	5135	5140		2.764428
NC_000913	5140	5145		2.436947
NC_000913	5145	5150		1.900835
NC_000913	5150	5155		1.738983
NC_000913	5155	5160		1.696245
NC_000913	5160	5165		1.060820
NC_000913	5165	5170		0.943370
NC_000913	5170	5175		0.999587
NC_000913	5175	5180		0.920882
NC_000913	5180	5185		0.959216
NC_000913	5185	5190		0.973483
NC_000913	5190	5195		1.075728
NC_000913	5195	5200		1.191751
NC_000913	5200	5205		1.163812
NC_000913	5205	5210		1.298666
NC_000913	5210	5215		1.407513
NC_000913	5215	5220		1.351157
NC_000913	5220	5225		0.908475
NC_000913	5225	5230		1.164328
NC_000913	5230	5235		1.333769
NC_000913	5235	5240		0.928791
NC_000913	5240	5245		0.628306
NC_000913	5245	5250		0.633499
NC_000913	5250	5255		0.431931
NC_000913	5255	5260		0.311075
NC_000913	5260	5265		0.278467
NC_000913	5265	5270		0.310517
NC_000913	5270	5275		0.247826
NC_000913	5275	5280		0.248294
NC_000913	5280	5285		0.121053
NC_000913	5285	5290		0.123925
NC_000913	5290	5295		0.112517
NC_000913	5295	5300		0.111347
NC_000913	5300	5305		0.116798
NC_000913	5305	5310		0.124549
NC_000913	5310	5315		0.173358
NC_000913	5315	5320		0.194643
NC_000913	5320	5325		0.211657
NC_000913	5325	5330		0.178732
NC_000913	5330	5335		0.216089
NC_000913	5335	5340		0.253588
NC_000913	5340	5345		0.340429
NC_000913	5345	5350		0.379555
NC_000913	5350	5355		0.697376
NC_000913	5355	5360		0.771232
NC_000913	5360	5365		0.514667
NC_000913	5365	5370		0.320149
NC_000913	5370	5375		0.152551
NC_000913	5375	5380		0.180099
NC_000913	5380	5385		0.127200
NC_000913	5385	5390		0.129762
NC_000913	5390	5395		0.134195
NC_000913	5395	5400		0.135521
NC_000913	5400	5405		0.153238
NC_000913	5405	5410		0.469504
NC_000913	5410	5415		0.724366
NC_000913	5415	5420		0.797373
NC_000913	5420	5425		0.818043
NC_000913	5425	5430		0.909786
NC_000913	5430	5435		0.592295
NC_000913	5435	5440		0.347136
NC_000913	5440	5445		0.344679
NC_000913	5445	5450		0.269940
NC_000913	5450	5455		0.233083
NC_000913	5455	5460		0.177245
NC_000913	5460	5465		0.169941
NC_000913	5465	5470		0.168841
NC_000913	5470	5475		0.173439
NC_000913	5475	5480		0.339264
NC_000913	5480	5485		0.348542
NC_000913	5485	5490		0.340646
NC_000913	5490	5495		0.715822
NC_000913	5495	5500		0.387645
NC_000913	5500	5505		0.313444
NC_000913	5505	5510		0.238196
NC_000913	5510	5515		0.294060
NC_000913	5515	5520		0.272895
NC_000913	5520	5525		0.310518
NC_000913	5525	5530		0.421598
NC_000913	5530	5535		0.486310
NC_000913	5535	5540		0.668496
NC_000913	5540	5545		0.847152
NC_000913	5545	5550		0.984950
NC_000913	5550	5555		0.600114
NC_000913	5555	5560		0.430737
NC_000913	5560	5565		0.379057
NC_000913	5565	5570		0.233272
NC_000913	5570	5575		0.260011
NC_000913	5575	5580		0.251418
NC_000913	5580	5585		0.243747
NC_000913	5585	5590		0.273367
NC_000913	5590	5595		0.776984
NC_000913	5595	5600		1.292889
NC_000913	5600	5605		1.631396
NC_000913	5605	5610		2.136272
NC_000913	5610	5615		2.541942
NC_000913	5615	5620		1.623479
NC_000913	5620	5625		0.992225
NC_000913	5625	5630		0.590312
NC_000913	5630	5635		0.456392
NC_000913	5635	5640		0.420990
NC_000913	5640	5645		0.305483
NC_000913	5645	5650		0.313766
NC_000913	5650	5655		0.378246
NC_000913	5655	5660		0.411048
NC_000913	5660	5665		0.451593
NC_000913	5665	5670		0.438173
NC_000913	5670	5675		0.417409
NC_000913	5675	5680		0.414442
NC_000913	5680	5685		0.494355
NC_000913	5685	5690		0.450660
NC_000913	5690	5695		0.494883
NC_000913	5695	5700		0.473383
NC_000913	5700	5705		0.521650
NC_000913	5705	5710		0.561845
NC_000913	5710	5715		0.575963
NC_000913	5715	5720		0.566574
NC_000913	5720	5725		0.560349
NC_000913	5725	5730		0.505680
NC_000913	5730	5735		0.623894
NC_000913	5735	5740		0.677415
NC_000913	5740	5745		0.389915
NC_000913	5745	5750		0.241349
NC_000913	5750	5755		0.162492
NC_000913	5755	5760		0.175198
NC_000913	5760	5765		0.202544
NC_000913	5765	5770		0.200248
NC_000913	5770	5775		0.256997
NC_000913	5775	5780		0.268529
NC_000913	5780	5785		0.267289
NC_000913	5785	5790		0.200214
NC_000913	5790	5795		0.171160
NC_000913	5795	5800		0.197217
NC_000913	5800	5805		0.360189
NC_000913	5805	5810		0.123222
NC_000913	5810	5815		0.050893
NC_000913	5815	5820		0.035670
NC_000913	5820	5825		0.035790
NC_000913	5825	5830		0.032654
NC_000913	5830	5835		0.020668
NC_000913	5835	5840		0.031437
NC_000913	5840	5845		0.036849
NC_000913	5845	5850		0.048744
NC_000913	5850	5855		0.050503
NC_000913	5855	5860		0.061855
NC_000913	5860	5865		0.063711
NC_000913	5865	5870		0.026703
NC_000913	5870	5875		0.024222
NC_000913	5875	5880		0.073061
NC_000913	5880	5885		0.083946
NC_000913	5885	5890		0.047646
NC_000913	5890	5895		0.059406
NC_000913	5895	5900		0.206188
NC_000913	5900	5905		0.244506
NC_000913	5905	5910		0.180049
NC_000913	5910	5915		0.227992
NC_000913	5915	5920		0.143316
NC_000913	5920	5925		0.125070
NC_000913	5925	5930		0.142402
NC_000913	5930	5935		0.146869
NC_000913	5935	5940		0.251342
NC_000913	5940	5945		0.357355
NC_000913	5945	5950		0.492742
NC_000913	5950	5955		0.612338
NC_000913	5955	5960		0.862168
NC_000913	5960	5965		0.939932
NC_000913	5965	5970		0.695634
NC_000913	5970	5975		0.106618
NC_000913	5975	5980		0.082044
NC_000913	5980	5985		0.072493
NC_000913	5985	5990		0.068577
NC_000913	5990	5995		0.062271
NC_000913	5995	6000		0.068173
NC_000913	6000	6005		0.228118
NC_000913	6005	6010		0.334723
NC_000913	6010	6015		0.788554
NC_000913	6015	6020		1.274408
NC_000913	6020	6025		1.169491
NC_000913	6025	6030		1.036112
NC_000913	6030	6035		0.799808
NC_000913	6035	6040		0.799410
NC_000913	6040	6045		0.623016
NC_000913	6045	6050		0.653445
NC_000913	6050	6055		0.501897
NC_000913	6055	6060		0.488661
NC_000913	6060	6065		0.497221
NC_000913	6065	6070		0.395115
NC_000913	6070	6075		0.329678
NC_000913	6075	6080		0.429651
NC_000913	6080	6085		0.210561
NC_000913	6085	6090		0.089567
NC_000913	6090	6095		0.075971
NC_000913	6095	6100		0.048569
NC_000913	6100	6105		0.045910
NC_000913	6105	6110		0.051789
NC_000913	6110	6115		0.044250
NC_000913	6115	6120		0.061770
NC_000913	6120	6125		0.084957
NC_000913	6125	6130		0.114804
NC_000913	6130	6135		0.188671
NC_000913	6135	6140		0.078355
NC_000913	6140	6145		0.095292
NC_000913	6145	6150		0.130645
NC_000913	6150	6155		0.265740
NC_000913	6155	6160		0.224822
NC_000913	6160	6165		0.125723
NC_000913	6165	6170		0.110925
NC_000913	6170	6175		0.055785
NC_000913	6175	6180		0.054756
NC_000913	6180	6185		0.045669
NC_000913	6185	6190		0.040733
NC_000913	6190	6195		0.049797
NC_000913	6195	6200		0.071072
NC_000913	6200	6205		0.124334
NC_000913	6205	6210		0.104501
NC_000913	6210	6215		0.103231
NC_000913	6215	6220		0.142488
NC_000913	6220	6225		0.146404
NC_000913	6225	6230		0.228147
NC_000913	6230	6235		0.219931
NC_000913	6235	6240		0.239322
NC_000913	6240	6245		0.209437
NC_000913	6245	6250		0.249776
NC_000913	6250	6255		0.378922
NC_000913	6255	6260		0.281529
NC_000913	6260	6265		0.263308
NC_000913	6265	6270		0.261430
NC_000913	6270	6275		0.225315
NC_000913	6275	6280		0.243527
NC_000913	6280	6285		0.262793
NC_000913	6285	6290		0.228248
NC_000913	6290	6295		0.323591
NC_000913	6295	6300		0.318570
NC_000913	6300	6305		0.446885
NC_000913	6305	6310		0.732949
NC_000913	6310	6315		0.843346
NC_000913	6315	6320		0.931806
NC_000913	6320	6325		1.042694
NC_000913	6325	6330		0.961174
NC_000913	6330	6335		0.896809
NC_000913	6335	6340		0.848291
NC_000913	6340	6345		0.796934
NC_000913	6345	6350		0.796911
NC_000913	6350	6355		0.800216
NC_000913	6355	6360		0.853516
NC_000913	6360	6365		0.742808
NC_000913	6365	6370		0.781979
NC_000913	6370	6375		0.615360
NC_000913	6375	6380		0.541574
NC_000913	6380	6385		0.313408
NC_000913	6385	6390		0.312229
NC_000913	6390	6395		0.316882
NC_000913	6395	6400		0.269494
NC_000913	6400	6405		0.214926
NC_000913	6405	6410		0.239695
NC_000913	6410	6415		0.269406
NC_000913	6415	6420		0.246961
NC_000913	6420	6425		0.280847
NC_000913	6425	6430		0.128361
NC_000913	6430	6435		0.092741
NC_000913	6435	6440		0.051516
NC_000913	6440	6445		0.045527
NC_000913	6445	6450		0.017235
NC_000913	6450	6455		0.016882
NC_000913	6455	6460		0.043285
NC_000913	6460	6465		0.064813
NC_000913	6465	6470		0.090303
NC_000913	6470	6475		0.094486
NC_000913	6475	6480		0.096540
NC_000913	6480	6485		0.089964
NC_000913	6485	6490		0.092265
NC_000913	6490	6495		0.092310
NC_000913	6495	6500		0.116163
NC_000913	6500	6505		0.117438
NC_000913	6505	6510		0.094615
NC_000913	6510	6515		0.161219
NC_000913	6515	6520		0.188973
NC_000913	6520	6525		0.308902
NC_000913	6525	6530		0.335337
NC_000913	6530	6535		0.253778
NC_000913	6535	6540		0.378848
NC_000913	6540	6545		0.437029
NC_000913	6545	6550		0.328746
NC_000913	6550	6555		0.041893
NC_000913	6555	6560		0.032443
NC_000913	6560	6565		0.031950
NC_000913	6565	6570		0.026311
NC_000913	6570	6575		0.028179
NC_000913	6575	6580		0.026228
NC_000913	6580	6585		0.198040
NC_000913	6585	6590		0.295666
NC_000913	6590	6595		0.210516
NC_000913	6595	6600		0.286550
NC_000913	6600	6605		0.250163
NC_000913	6605	6610		0.132327
NC_000913	6610	6615		0.117149
NC_000913	6615	6620		0.120968
NC_000913	6620	6625		0.128586
NC_000913	6625	6630		0.174468
NC_000913	6630	6635		0.203957
NC_000913	6635	6640		0.384361
NC_000913	6640	6645		0.911835
NC_000913	6645	6650		0.719148
NC_000913	6650	6655		0.657352
NC_000913	6655	6660		0.484268
NC_000913	6660	6665		0.381210
NC_000913	6665	6670		0.275259
NC_000913	6670	6675		0.261336
NC_000913	6675	6680		0.206494
NC_000913	6680	6685		0.193274
NC_000913	6685	6690		0.189302
NC_000913	6690	6695		0.147645
NC_000913	6695	6700		0.136817
NC_000913	6700	6705		0.086442
NC_000913	6705	6710		0.095002
NC_000913	6710	6715		0.103712
NC_000913	6715	6720		0.084254
NC_000913	6720	6725		0.080180
NC_000913	6725	6730		0.122900
NC_000913	6730	6735		0.113672
NC_000913	6735	6740		0.144167
NC_000913	6740	6745		0.157622
NC_000913	6745	6750		0.182814
NC_000913	6750	6755		0.178360
NC_000913	6755	6760		0.299209
NC_000913	6760	6765		0.355541
NC_000913	6765	6770		0.455141
NC_000913	6770	6775		0.521574
NC_000913	6775	6780		0.550333
NC_000913	6780	6785		0.649956
NC_000913	6785	6790		0.701051
NC_000913	6790	6795		1.028566
NC_000913	6795	6800		0.720305
NC_000913	6800	6805		0.644872
NC_000913	6805	6810		0.555854
NC_000913	6810	6815		0.522799
NC_000913	6815	6820		0.522596
NC_000913	6820	6825		0.524431
NC_000913	6825	6830		0.435743
NC_000913	6830	6835		0.471138
NC_000913	6835	6840		0.380179
NC_000913	6840	6845		0.440818
NC_000913	6845	6850		0.332942
NC_000913	6850	6855		0.297627
NC_000913	6855	6860		0.365498
NC_000913	6860	6865		0.386400
NC_000913	6865	6870		0.631999
NC_000913	6870	6875		0.647788
NC_000913	6875	6880		0.731738
NC_000913	6880	6885		0.800498
NC_000913	6885	6890		0.928726
NC_000913	6890	6895		0.790104
NC_000913	6895	6900		0.746712
NC_000913	6900	6905		0.675599
NC_000913	6905	6910		0.444236
NC_000913	6910	6915		0.381686
NC_000913	6915	6920		0.380225
NC_000913	6920	6925		0.369858
NC_000913	6925	6930		0.336735
NC_000913	6930	6935		0.373682
NC_000913	6935	6940		0.471589
NC_000913	6940	6945		0.621280
NC_000913	6945	6950		0.718986
NC_000913	6950	6955		0.566789
NC_000913	6955	6960		0.515485
NC_000913	6960	6965		0.775441
NC_000913	6965	6970		0.504001
NC_000913	6970	6975		0.481945
NC_000913	6975	6980		0.524764
NC_000913	6980	6985		0.485974
NC_000913	6985	6990		0.577398
NC_000913	6990	6995		0.558222
NC_000913	6995	7000		0.562660
NC_000913	7000	7005		0.538299
NC_000913	7005	7010		0.684898
NC_000913	7010	7015		0.185440
NC_000913	7015	7020		0.161036
NC_000913	7020	7025		0.145588
NC_000913	7025	7030		0.140045
NC_000913	7030	7035		0.138286
NC_000913	7035	7040		0.165023
NC_000913	7040	7045		0.210287
NC_000913	7045	7050		0.384686
NC_000913	7050	7055		0.526419
NC_000913	7055	7060		0.726346
NC_000913	7060	7065		0.871958
NC_000913	7065	7070		0.571934
NC_000913	7070	7075		0.649606
NC_000913	7075	7080		0.787068
NC_000913	7080	7085		0.635239
NC_000913	7085	7090		0.676785
NC_000913	7090	7095		0.739698
NC_000913	7095	7100		0.716841
NC_000913	7100	7105		0.656902
NC_000913	7105	7110		0.661044
NC_000913	7110	7115		0.673175
NC_000913	7115	7120		0.682537
NC_000913	7120	7125		0.733768
NC_000913	7125	7130		0.827427
NC_000913	7130	7135		0.762838
NC_000913	7135	7140		0.804765
NC_000913	7140	7145		0.773779
NC_000913	7145	7150		0.557476
NC_000913	7150	7155		0.438146
NC_000913	7155	7160		0.247769
NC_000913	7160	7165		0.183484
NC_000913	7165	7170		0.196818
NC_000913	7170	7175		0.179155
NC_000913	7175	7180		0.164370
NC_000913	7180	7185		0.246768
NC_000913	7185	7190		0.228066
NC_000913	7190	7195		0.309569
NC_000913	7195	7200		0.292212
NC_000913	7200	7205		0.139626
NC_000913	7205	7210		0.077340
NC_000913	7210	7215		0.068530
NC_000913	7215	7220		0.068543
NC_000913	7220	7225		0.058412
NC_000913	7225	7230		0.059990
NC_000913	7230	7235		0.062116
NC_000913	7235	7240		0.189836
NC_000913	7240	7245		0.246138
NC_000913	7245	7250		0.216294
NC_000913	7250	7255		0.231899
NC_000913	7255	7260		0.253586
NC_000913	7260	7265		0.223634
NC_000913	7265	7270		0.353907
NC_000913	7270	7275		0.472576
NC_000913	7275	7280		0.418669
NC_000913	7280	7285		1.042793
NC_000913	7285	7290		0.569548
NC_000913	7290	7295		0.372649
NC_000913	7295	7300		0.340514
NC_000913	7300	7305		0.305530
NC_000913	7305	7310		0.333932
NC_000913	7310	7315		0.318853
NC_000913	7315	7320		0.398626
NC_000913	7320	7325		0.405689
NC_000913	7325	7330		0.360653
NC_000913	7330	7335		0.425772
NC_000913	7335	7340		0.419058
NC_000913	7340	7345		0.420407
NC_000913	7345	7350		0.411241
NC_000913	7350	7355		0.390980
NC_000913	7355	7360		0.338426
NC_000913	7360	7365		0.385619
NC_000913	7365	7370		0.370533
NC_000913	7370	7375		0.543535
NC_000913	7375	7380		0.532104
NC_000913	7380	7385		0.581941
NC_000913	7385	7390		0.534047
NC_000913	7390	7395		0.613796
NC_000913	7395	7400		0.540681
NC_000913	7400	7405		0.538669
NC_000913	7405	7410		0.431997
NC_000913	7410	7415		0.265070
NC_000913	7415	7420		0.186527
NC_000913	7420	7425		0.154108
NC_000913	7425	7430		0.164212
NC_000913	7430	7435		0.126673
NC_000913	7435	7440		0.111592
NC_000913	7440	7445		0.056838
NC_000913	7445	7450		0.038655
NC_000913	7450	7455		0.034029
NC_000913	7455	7460		0.040656
NC_000913	7460	7465		0.040611
NC_000913	7465	7470		0.044315
NC_000913	7470	7475		0.036496
NC_000913	7475	7480		0.028567
NC_000913	7480	7485		0.031598
NC_000913	7485	7490		0.033151
NC_000913	7490	7495		0.037511
NC_000913	7495	7500		0.049538
NC_000913	7500	7505		0.074656
NC_000913	7505	7510		0.137081
NC_000913	7510	7515		0.214475
NC_000913	7515	7520		0.217175
NC_000913	7520	7525		0.219164
NC_000913	7525	7530		0.249768
NC_000913	7530	7535		0.483462
NC_000913	7535	7540		0.629921
NC_000913	7540	7545		0.805046
NC_000913	7545	7550		0.802530
NC_000913	7550	7555		0.907851
NC_000913	7555	7560		0.844372
NC_000913	7560	7565		0.883474
NC_000913	7565	7570		0.725233
NC_000913	7570	7575		0.478834
NC_000913	7575	7580		0.340816
NC_000913	7580	7585		0.374938
NC_000913	7585	7590		0.408436
NC_000913	7590	7595		0.400112
NC_000913	7595	7600		0.475860
NC_000913	7600	7605		0.449788
NC_000913	7605	7610		0.555483
NC_000913	7610	7615		0.457601
NC_000913	7615	7620		0.538202
NC_000913	7620	7625		0.373403
NC_000913	7625	7630		0.263704
NC_000913	7630	7635		0.138813
NC_000913	7635	7640		0.134619
NC_000913	7640	7645		0.115702
NC_000913	7645	7650		0.111104
NC_000913	7650	7655		0.107374
NC_000913	7655	7660		0.139543
NC_000913	7660	7665		0.249872
NC_000913	7665	7670		0.247778
NC_000913	7670	7675		0.305585
NC_000913	7675	7680		0.357202
NC_000913	7680	7685		0.198263
NC_000913	7685	7690		0.228131
NC_000913	7690	7695		0.220274
NC_000913	7695	7700		0.263401
NC_000913	7700	7705		0.306060
NC_000913	7705	7710		0.354999
NC_000913	7710	7715		0.578214
NC_000913	7715	7720		0.508539
NC_000913	7720	7725		0.540579
NC_000913	7725	7730		0.496207
NC_000913	7730	7735		0.450736
NC_000913	7735	7740		0.452142
NC_000913	7740	7745		0.432564
NC_000913	7745	7750		0.442979
NC_000913	7750	7755		0.461688
NC_000913	7755	7760		0.416597
NC_000913	7760	7765		0.392412
NC_000913	7765	7770		0.355367
NC_000913	7770	7775		0.344294
NC_000913	7775	7780		0.232759
NC_000913	7780	7785		0.263144
NC_000913	7785	7790		0.190832
NC_000913	7790	7795		0.270700
NC_000913	7795	7800		0.259862
NC_000913	7800	7805		0.294648
NC_000913	7805	7810		0.306239
NC_000913	7810	7815		0.281367
NC_000913	7815	7820		0.298418
NC_000913	7820	7825		0.466452
NC_000913	7825	7830		0.415807
NC_000913	7830	7835		0.408667
NC_000913	7835	7840		0.340681
NC_000913	7840	7845		0.300485
NC_000913	7845	7850		0.168995
NC_000913	7850	7855		0.174828
NC_000913	7855	7860		0.140349
NC_000913	7860	7865		0.086819
NC_000913	7865	7870		0.073564
NC_000913	7870	7875		0.058907
NC_000913	7875	7880		0.055970
NC_000913	7880	7885		0.069419
NC_000913	7885	7890		0.086049
NC_000913	7890	7895		0.097329
NC_000913	7895	7900		0.132715
NC_000913	7900	7905		0.116806
NC_000913	7905	7910		0.059161
NC_000913	7910	7915		0.089940
NC_000913	7915	7920		0.334487
NC_000913	7920	7925		0.270344
NC_000913	7925	7930		0.307795
NC_000913	7930	7935		0.354035
NC_000913	7935	7940		0.292845
NC_000913	7940	7945		0.364063
NC_000913	7945	7950		0.355809
NC_000913	7950	7955		0.381129
NC_000913	7955	7960		0.375776
NC_000913	7960	7965		0.409807
NC_000913	7965	7970		0.394474
NC_000913	7970	7975		0.441310
NC_000913	7975	7980		0.262993
NC_000913	7980	7985		0.233872
NC_000913	7985	7990		0.334740
NC_000913	7990	7995		0.277453
NC_000913	7995	8000		0.274396
NC_000913	8000	8005		0.273489
NC_000913	8005	8010		0.301804
NC_000913	8010	8015		0.291043
NC_000913	8015	8020		0.291597
NC_000913	8020	8025		0.287025
NC_000913	8025	8030		0.229926
NC_000913	8030	8035		0.579585
NC_000913	8035	8040		0.638619
NC_000913	8040	8045		0.688475
NC_000913	8045	8050		0.652408
NC_000913	8050	8055		0.624021
NC_000913	8055	8060		0.611456
NC_000913	8060	8065		0.597679
NC_000913	8065	8070		0.472625
NC_000913	8070	8075		0.441249
NC_000913	8075	8080		0.470818
NC_000913	8080	8085		0.194036
NC_000913	8085	8090		0.214229
NC_000913	8090	8095		0.211302
NC_000913	8095	8100		0.170249
NC_000913	8100	8105		0.397991
NC_000913	8105	8110		0.417243
NC_000913	8110	8115		0.448620
NC_000913	8115	8120		0.455007
NC_000913	8120	8125		0.494878
NC_000913	8125	8130		0.540177
NC_000913	8130	8135		0.615520
NC_000913	8135	8140		0.610507
NC_000913	8140	8145		0.567593
NC_000913	8145	8150		0.525884
NC_000913	8150	8155		0.745699
NC_000913	8155	8160		0.642932
NC_000913	8160	8165		0.646918
NC_000913	8165	8170		0.636548
NC_000913	8170	8175		0.781509
NC_000913	8175	8180		0.788701
NC_000913	8180	8185		0.878852
NC_000913	8185	8190		0.775628
NC_000913	8190	8195		0.800854
NC_000913	8195	8200		0.900854
NC_000913	8200	8205		1.019159
NC_000913	8205	8210		1.006787
NC_000913	8210	8215		0.959306
NC_000913	8215	8220		0.857613
NC_000913	8220	8225		0.486522
NC_000913	8225	8230		0.218069
NC_000913	8230	8235		0.136496
NC_000913	8235	8240		0.100909
NC_000913	8240	8245		0.035897
NC_000913	8245	8250		0.026819
NC_000913	8250	8255		0.018772
NC_000913	8255	8260		0.013252
NC_000913	8260	8265		0.013650
NC_000913	8265	8270		0.009747
NC_000913	8270	8275		0.007841
NC_000913	8275	8280		0.010969
NC_000913	8280	8285		0.011524
NC_000913	8285	8290		0.014789
NC_000913	8290	8295		0.021228
NC_000913	8295	8300		0.026077
NC_000913	8300	8305		0.035743
NC_000913	8305	8310		0.077140
NC_000913	8310	8315		0.100716
NC_000913	8315	8320		0.101765
NC_000913	8320	8325		0.211320
NC_000913	8325	8330		0.213519
NC_000913	8330	8335		0.236737
NC_000913	8335	8340		0.300142
NC_000913	8340	8345		0.344001
NC_000913	8345	8350		0.368653
NC_000913	8350	8355		0.342260
NC_000913	8355	8360		0.420675
NC_000913	8360	8365		0.562147
NC_000913	8365	8370		0.574039
NC_000913	8370	8375		0.757380
NC_000913	8375	8380		0.850401
NC_000913	8380	8385		0.773889
NC_000913	8385	8390		0.624869
NC_000913	8390	8395		0.676120
NC_000913	8395	8400		0.589933
NC_000913	8400	8405		0.400147
NC_000913	8405	8410		0.381491
NC_000913	8410	8415		0.380167
NC_000913	8415	8420		0.319420
NC_000913	8420	8425		0.267140
NC_000913	8425	8430		0.277044
NC_000913	8430	8435		0.215487
NC_000913	8435	8440		0.195940
NC_000913	8440	8445		0.174261
NC_000913	8445	8450		0.155503
NC_000913	8450	8455		0.180225
NC_000913	8455	8460		0.168743
NC_000913	8460	8465		0.125050
NC_000913	8465	8470		0.190501
NC_000913	8470	8475		0.230334
NC_000913	8475	8480		0.161059
NC_000913	8480	8485		0.122943
NC_000913	8485	8490		0.115722
NC_000913	8490	8495		0.142413
NC_000913	8495	8500		0.099509
NC_000913	8500	8505		0.089916
NC_000913	8505	8510		0.086847
NC_000913	8510	8515		0.081515
NC_000913	8515	8520		0.104867
NC_000913	8520	8525		0.056135
NC_000913	8525	8530		0.026402
NC_000913	8530	8535		0.034495
NC_000913	8535	8540		0.063771
NC_000913	8540	8545		0.075584
NC_000913	8545	8550		0.158435
NC_000913	8550	8555		0.209360
NC_000913	8555	8560		0.285079
NC_000913	8560	8565		0.470872
NC_000913	8565	8570		0.331972
NC_000913	8570	8575		0.233283
NC_000913	8575	8580		0.227034
NC_000913	8580	8585		0.156264
NC_000913	8585	8590		0.177909
NC_000913	8590	8595		0.170138
NC_000913	8595	8600		0.146985
NC_000913	8600	8605		0.073010
NC_000913	8605	8610		0.097157
NC_000913	8610	8615		0.176994
NC_000913	8615	8620		0.232355
NC_000913	8620	8625		0.335277
NC_000913	8625	8630		0.228469
NC_000913	8630	8635		0.239462
NC_000913	8635	8640		0.170945
NC_000913	8640	8645		0.156236
NC_000913	8645	8650		0.184367
NC_000913	8650	8655		0.155639
NC_000913	8655	8660		0.122074
NC_000913	8660	8665		0.124555
NC_000913	8665	8670		0.233442
NC_000913	8670	8675		0.309842
NC_000913	8675	8680		0.452796
NC_000913	8680	8685		0.409031
NC_000913	8685	8690		0.462814
NC_000913	8690	8695		0.794264
NC_000913	8695	8700		0.898721
NC_000913	8700	8705		0.944645
NC_000913	8705	8710		0.999614
NC_000913	8710	8715		0.915782
NC_000913	8715	8720		0.692453
NC_000913	8720	8725		0.542258
NC_000913	8725	8730		0.484690
NC_000913	8730	8735		0.436757
NC_000913	8735	8740		0.515009
NC_000913	8740	8745		0.529289
NC_000913	8745	8750		0.588139
NC_000913	8750	8755		0.591704
NC_000913	8755	8760		0.606254
NC_000913	8760	8765		0.903011
NC_000913	8765	8770		0.602774
NC_000913	8770	8775		0.739586
NC_000913	8775	8780		0.837195
NC_000913	8780	8785		0.655747
NC_000913	8785	8790		0.594702
NC_000913	8790	8795		0.554465
NC_000913	8795	8800		0.637625
NC_000913	8800	8805		1.237406
NC_000913	8805	8810		1.448349
NC_000913	8810	8815		0.900357
NC_000913	8815	8820		0.454052
NC_000913	8820	8825		0.404360
NC_000913	8825	8830		0.374848
NC_000913	8830	8835		0.345773
NC_000913	8835	8840		0.353767
NC_000913	8840	8845		0.380769
NC_000913	8845	8850		0.352824
NC_000913	8850	8855		0.278355
NC_000913	8855	8860		0.534073
NC_000913	8860	8865		0.467066
NC_000913	8865	8870		0.482005
NC_000913	8870	8875		0.519910
NC_000913	8875	8880		0.435947
NC_000913	8880	8885		0.433073
NC_000913	8885	8890		0.499766
NC_000913	8890	8895		0.422090
NC_000913	8895	8900		0.322821
NC_000913	8900	8905		0.383282
NC_000913	8905	8910		0.457670
NC_000913	8910	8915		0.402824
NC_000913	8915	8920		0.356997
NC_000913	8920	8925		0.355350
NC_000913	8925	8930		0.535390
NC_000913	8930	8935		0.370013
NC_000913	8935	8940		0.374129
NC_000913	8940	8945		0.359899
NC_000913	8945	8950		0.395619
NC_000913	8950	8955		0.422218
NC_000913	8955	8960		0.394918
NC_000913	8960	8965		0.440208
NC_000913	8965	8970		0.652475
NC_000913	8970	8975		0.670677
NC_000913	8975	8980		0.755442
NC_000913	8980	8985		0.740411
NC_000913	8985	8990		0.665006
NC_000913	8990	8995		0.603038
NC_000913	8995	9000		0.627934
NC_000913	9000	9005		0.593321
NC_000913	9005	9010		0.622986
NC_000913	9010	9015		0.491843
NC_000913	9015	9020		0.582461
NC_000913	9020	9025		0.346595
NC_000913	9025	9030		0.309137
NC_000913	9030	9035		0.249009
NC_000913	9035	9040		0.277675
NC_000913	9040	9045		0.275447
NC_000913	9045	9050		0.230921
NC_000913	9050	9055		0.243681
NC_000913	9055	9060		0.240221
NC_000913	9060	9065		0.288388
NC_000913	9065	9070		0.354116
NC_000913	9070	9075		0.455161
NC_000913	9075	9080		0.359360
NC_000913	9080	9085		0.311541
NC_000913	9085	9090		0.247015
NC_000913	9090	9095		0.273041
NC_000913	9095	9100		0.306830
NC_000913	9100	9105		0.248881
NC_000913	9105	9110		0.189891
NC_000913	9110	9115		0.195035
NC_000913	9115	9120		0.249089
NC_000913	9120	9125		0.338578
NC_000913	9125	9130		0.386241
NC_000913	9130	9135		0.364335
NC_000913	9135	9140		0.172975
NC_000913	9140	9145		0.134315
NC_000913	9145	9150		0.052610
NC_000913	9150	9155		0.023059
NC_000913	9155	9160		0.031856
NC_000913	9160	9165		0.023389
NC_000913	9165	9170		0.012369
NC_000913	9170	9175		0.012649
NC_000913	9175	9180		0.010813
NC_000913	9180	9185		0.017085
NC_000913	9185	9190		0.010899
NC_000913	9190	9195		0.004988
NC_000913	9195	9200		0.004340
NC_000913	9200	9205		0.014890
NC_000913	9205	9210		0.025500
NC_000913	9210	9215		0.037157
NC_000913	9215	9220		0.041617
NC_000913	9220	9225		0.055395
NC_000913	9225	9230		0.090214
NC_000913	9230	9235		0.094611
NC_000913	9235	9240		0.185246
NC_000913	9240	9245		0.207426
NC_000913	9245	9250		0.264745
NC_000913	9250	9255		0.270189
NC_000913	9255	9260		0.298846
NC_000913	9260	9265		0.309035
NC_000913	9265	9270		0.408732
NC_000913	9270	9275		0.421740
NC_000913	9275	9280		0.484580
NC_000913	9280	9285		0.369509
NC_000913	9285	9290		0.372302
NC_000913	9290	9295		0.470736
NC_000913	9295	9300		0.444411
NC_000913	9300	9305		0.478680
NC_000913	9305	9310		0.359938
NC_000913	9310	9315		0.177395
NC_000913	9315	9320		0.181899
NC_000913	9320	9325		0.122686
NC_000913	9325	9330		0.173304
NC_000913	9330	9335		0.164889
NC_000913	9335	9340		0.232055
NC_000913	9340	9345		0.217696
NC_000913	9345	9350		0.297377
NC_000913	9350	9355		0.334200
NC_000913	9355	9360		0.363319
NC_000913	9360	9365		0.356894
NC_000913	9365	9370		0.617059
NC_000913	9370	9375		0.943747
NC_000913	9375	9380		0.603568
NC_000913	9380	9385		0.544301
NC_000913	9385	9390		0.455448
NC_000913	9390	9395		0.422361
NC_000913	9395	9400		0.279968
NC_000913	9400	9405		0.243836
NC_000913	9405	9410		0.209753
NC_000913	9410	9415		0.252709
NC_000913	9415	9420		0.243297
NC_000913	9420	9425		0.237379
NC_000913	9425	9430		0.153701
NC_000913	9430	9435		0.234494
NC_000913	9435	9440		0.295721
NC_000913	9440	9445		0.401842
NC_000913	9445	9450		0.411198
NC_000913	9450	9455		0.273138
NC_000913	9455	9460		0.243681
NC_000913	9460	9465		0.313572
NC_000913	9465	9470		0.344434
NC_000913	9470	9475		0.252719
NC_000913	9475	9480		0.230974
NC_000913	9480	9485		0.214406
NC_000913	9485	9490		0.140693
NC_000913	9490	9495		0.202317
NC_000913	9495	9500		0.207980
NC_000913	9500	9505		0.218961
NC_000913	9505	9510		0.283819
NC_000913	9510	9515		0.296626
NC_000913	9515	9520		0.220024
NC_000913	9520	9525		0.256214
NC_000913	9525	9530		0.319903
NC_000913	9530	9535		0.365040
NC_000913	9535	9540		0.382974
NC_000913	9540	9545		0.382577
NC_000913	9545	9550		0.379233
NC_000913	9550	9555		0.465499
NC_000913	9555	9560		0.600152
NC_000913	9560	9565		0.517045
NC_000913	9565	9570		0.525192
NC_000913	9570	9575		0.502831
NC_000913	9575	9580		0.400079
NC_000913	9580	9585		0.358656
NC_000913	9585	9590		0.308457
NC_000913	9590	9595		0.412789
NC_000913	9595	9600		0.460443
NC_000913	9600	9605		0.444578
NC_000913	9605	9610		0.356412
NC_000913	9610	9615		0.335515
NC_000913	9615	9620		0.328186
NC_000913	9620	9625		0.300466
NC_000913	9625	9630		0.340894
NC_000913	9630	9635		0.320202
NC_000913	9635	9640		0.271385
NC_000913	9640	9645		0.277140
NC_000913	9645	9650		0.298496
NC_000913	9650	9655		0.294727
NC_000913	9655	9660		0.233682
NC_000913	9660	9665		0.308017
NC_000913	9665	9670		0.298199
NC_000913	9670	9675		0.397345
NC_000913	9675	9680		0.448957
NC_000913	9680	9685		0.508797
NC_000913	9685	9690		0.439502
NC_000913	9690	9695		0.298509
NC_000913	9695	9700		0.359644
NC_000913	9700	9705		0.361342
NC_000913	9705	9710		0.404315
NC_000913	9710	9715		0.459810
NC_000913	9715	9720		0.623026
NC_000913	9720	9725		0.543987
NC_000913	9725	9730		0.723711
NC_000913	9730	9735		0.722268
NC_000913	9735	9740		0.746064
NC_000913	9740	9745		0.906366
NC_000913	9745	9750		0.978691
NC_000913	9750	9755		1.069620
NC_000913	9755	9760		1.262581
NC_000913	9760	9765		1.530134
NC_000913	9765	9770		1.713366
NC_000913	9770	9775		1.678901
NC_000913	9775	9780		1.695224
NC_000913	9780	9785		1.622224
NC_000913	9785	9790		1.427614
NC_000913	9790	9795		1.394776
NC_000913	9795	9800		1.428095
NC_000913	9800	9805		1.437121
NC_000913	9805	9810		1.127002
NC_000913	9810	9815		1.108495
NC_000913	9815	9820		1.057915
NC_000913	9820	9825		0.857090
NC_000913	9825	9830		0.654064
NC_000913	9830	9835		0.394236
NC_000913	9835	9840		0.404282
NC_000913	9840	9845		0.424336
NC_000913	9845	9850		0.458383
NC_000913	9850	9855		0.517902
NC_000913	9855	9860		0.469717
NC_000913	9860	9865		0.398509
NC_000913	9865	9870		0.398731
NC_000913	9870	9875		0.385484
NC_000913	9875	9880		0.452335
NC_000913	9880	9885		0.452878
NC_000913	9885	9890		0.443189
NC_000913	9890	9895		0.057627
NC_000913	9895	9900		0.036071
NC_000913	9900	9905		0.033362
NC_000913	9905	9910		0.021050
NC_000913	9910	9915		0.019941
NC_000913	9915	9920		0.022646
NC_000913	9920	9925		0.076920
NC_000913	9925	9930		0.031250
NC_000913	9930	9935		0.045290
NC_000913	9935	9940		0.142674
NC_000913	9940	9945		0.070752
NC_000913	9945	9950		0.041828
NC_000913	9950	9955		0.010430
NC_000913	9955	9960		0.010022
NC_000913	9960	9965		0.013801
NC_000913	9965	9970		0.019814
NC_000913	9970	9975		0.023941
NC_000913	9975	9980		0.047832
NC_000913	9980	9985		0.340070
NC_000913	9985	9990		0.489768
NC_000913	9990	9995		0.519026
NC_000913	9995	10000		0.439081
[truncated: 926,331 more rows]
