# Supplementary material for: Dynamic landscape of protein occupancy across the Escherichia coli chromosome
Source: PLoS Biol. 2021 Jun 25;19(6):e3001306. doi: 10.1371/journal.pbio.3001306 (PMC8282354; doi:10.1371/journal.pbio.3001306)
Supplement: S1 Data — (ZIP) [file pbio.3001306.s016.zip › ipod_hr_bedgraph_files/DlexA_m9_rdm_glu_rzscore_log10p.bedgraph]

NC_000913	0	5		0.880695
NC_000913	5	10		0.637842
NC_000913	10	15		1.195169
NC_000913	15	20		0.746022
NC_000913	20	25		0.787278
NC_000913	25	30		0.575001
NC_000913	30	35		0.633077
NC_000913	35	40		0.345698
NC_000913	40	45		0.339323
NC_000913	45	50		0.269383
NC_000913	50	55		0.127526
NC_000913	55	60		0.123611
NC_000913	60	65		0.150875
NC_000913	65	70		0.172703
NC_000913	70	75		0.184344
NC_000913	75	80		0.279587
NC_000913	80	85		0.604656
NC_000913	85	90		0.664765
NC_000913	90	95		0.709909
NC_000913	95	100		0.965554
NC_000913	100	105		1.411392
NC_000913	105	110		1.626706
NC_000913	110	115		1.841058
NC_000913	115	120		0.898644
NC_000913	120	125		0.709849
NC_000913	125	130		0.656798
NC_000913	130	135		0.575712
NC_000913	135	140		0.418851
NC_000913	140	145		0.356017
NC_000913	145	150		0.307537
NC_000913	150	155		0.294644
NC_000913	155	160		0.293353
NC_000913	160	165		0.329863
NC_000913	165	170		0.278803
NC_000913	170	175		0.272281
NC_000913	175	180		0.283997
NC_000913	180	185		0.285611
NC_000913	185	190		0.167343
NC_000913	190	195		0.071467
NC_000913	195	200		0.038345
NC_000913	200	205		0.043382
NC_000913	205	210		0.064165
NC_000913	210	215		0.064688
NC_000913	215	220		0.069341
NC_000913	220	225		0.085075
NC_000913	225	230		0.120894
NC_000913	230	235		0.155391
NC_000913	235	240		0.173688
NC_000913	240	245		0.188337
NC_000913	245	250		0.205338
NC_000913	250	255		0.212847
NC_000913	255	260		0.272474
NC_000913	260	265		0.364248
NC_000913	265	270		0.318524
NC_000913	270	275		0.225186
NC_000913	275	280		0.171813
NC_000913	280	285		0.174467
NC_000913	285	290		0.199151
NC_000913	290	295		0.191705
NC_000913	295	300		0.192204
NC_000913	300	305		0.170721
NC_000913	305	310		0.197615
NC_000913	310	315		0.217753
NC_000913	315	320		0.141485
NC_000913	320	325		0.119520
NC_000913	325	330		0.135095
NC_000913	330	335		0.085227
NC_000913	335	340		0.091853
NC_000913	340	345		0.063974
NC_000913	345	350		0.060325
NC_000913	350	355		0.034619
NC_000913	355	360		0.021524
NC_000913	360	365		0.023995
NC_000913	365	370		0.012010
NC_000913	370	375		0.006403
NC_000913	375	380		0.005006
NC_000913	380	385		0.001649
NC_000913	385	390		0.001281
NC_000913	390	395		0.000818
NC_000913	395	400		0.000799
NC_000913	400	405		0.000233
NC_000913	405	410		0.000173
NC_000913	410	415		0.000145
NC_000913	415	420		0.000128
NC_000913	420	425		0.000088
NC_000913	425	430		0.000077
NC_000913	430	435		0.000071
NC_000913	435	440		0.000095
NC_000913	440	445		0.000128
NC_000913	445	450		0.000242
NC_000913	450	455		0.000288
NC_000913	455	460		0.000261
NC_000913	460	465		0.000195
NC_000913	465	470		0.000186
NC_000913	470	475		0.000278
NC_000913	475	480		0.000422
NC_000913	480	485		0.000416
NC_000913	485	490		0.003774
NC_000913	490	495		0.006188
NC_000913	495	500		0.006588
NC_000913	500	505		0.018819
NC_000913	505	510		0.017825
NC_000913	510	515		0.016716
NC_000913	515	520		0.015513
NC_000913	520	525		0.022054
NC_000913	525	530		0.007889
NC_000913	530	535		0.021932
NC_000913	535	540		0.028329
NC_000913	540	545		0.031243
NC_000913	545	550		0.049303
NC_000913	550	555		0.044294
NC_000913	555	560		0.061500
NC_000913	560	565		0.121086
NC_000913	565	570		0.141026
NC_000913	570	575		0.151736
NC_000913	575	580		0.149795
NC_000913	580	585		0.157081
NC_000913	585	590		0.162019
NC_000913	590	595		0.190177
NC_000913	595	600		0.192867
NC_000913	600	605		0.244714
NC_000913	605	610		0.319012
NC_000913	610	615		0.226396
NC_000913	615	620		0.272851
NC_000913	620	625		0.584875
NC_000913	625	630		0.548329
NC_000913	630	635		0.626925
NC_000913	635	640		0.557241
NC_000913	640	645		0.706264
NC_000913	645	650		0.703400
NC_000913	650	655		0.482999
NC_000913	655	660		0.469876
NC_000913	660	665		0.389205
NC_000913	665	670		0.382640
NC_000913	670	675		0.290681
NC_000913	675	680		0.276411
NC_000913	680	685		0.342226
NC_000913	685	690		0.279135
NC_000913	690	695		0.181711
NC_000913	695	700		0.136915
NC_000913	700	705		0.112263
NC_000913	705	710		0.189532
NC_000913	710	715		0.196731
NC_000913	715	720		0.229638
NC_000913	720	725		0.270011
NC_000913	725	730		0.478427
NC_000913	730	735		0.401166
NC_000913	735	740		0.569994
NC_000913	740	745		0.355100
NC_000913	745	750		0.307590
NC_000913	750	755		0.185607
NC_000913	755	760		0.185878
NC_000913	760	765		0.179097
NC_000913	765	770		0.222120
NC_000913	770	775		0.237722
NC_000913	775	780		0.269573
NC_000913	780	785		0.086105
NC_000913	785	790		0.062337
NC_000913	790	795		0.044119
NC_000913	795	800		0.043501
NC_000913	800	805		0.037692
NC_000913	805	810		0.032506
NC_000913	810	815		0.068260
NC_000913	815	820		0.148178
NC_000913	820	825		0.278610
NC_000913	825	830		0.442994
NC_000913	830	835		0.441157
NC_000913	835	840		1.001705
NC_000913	840	845		0.319977
NC_000913	845	850		0.265059
NC_000913	850	855		0.207708
NC_000913	855	860		0.225521
NC_000913	860	865		0.111631
NC_000913	865	870		0.158183
NC_000913	870	875		0.202284
NC_000913	875	880		0.224787
NC_000913	880	885		0.302760
NC_000913	885	890		0.192557
NC_000913	890	895		0.172486
NC_000913	895	900		0.219088
NC_000913	900	905		0.199279
NC_000913	905	910		0.182024
NC_000913	910	915		0.175739
NC_000913	915	920		0.227733
NC_000913	920	925		0.116847
NC_000913	925	930		0.076923
NC_000913	930	935		0.084841
NC_000913	935	940		0.080099
NC_000913	940	945		0.083616
NC_000913	945	950		0.051481
NC_000913	950	955		0.047481
NC_000913	955	960		0.062372
NC_000913	960	965		0.062563
NC_000913	965	970		0.058211
NC_000913	970	975		0.062427
NC_000913	975	980		0.063687
NC_000913	980	985		0.092243
NC_000913	985	990		0.129182
NC_000913	990	995		0.185148
NC_000913	995	1000		0.188145
NC_000913	1000	1005		0.506117
NC_000913	1005	1010		0.530528
NC_000913	1010	1015		0.502904
NC_000913	1015	1020		0.480356
NC_000913	1020	1025		0.417082
NC_000913	1025	1030		0.342759
NC_000913	1030	1035		0.312843
NC_000913	1035	1040		0.258955
NC_000913	1040	1045		0.137357
NC_000913	1045	1050		0.107627
NC_000913	1050	1055		0.109129
NC_000913	1055	1060		0.117249
NC_000913	1060	1065		0.152588
NC_000913	1065	1070		0.157359
NC_000913	1070	1075		0.214901
NC_000913	1075	1080		0.319632
NC_000913	1080	1085		0.342437
NC_000913	1085	1090		0.258434
NC_000913	1090	1095		0.223100
NC_000913	1095	1100		0.186158
NC_000913	1100	1105		0.154851
NC_000913	1105	1110		0.140290
NC_000913	1110	1115		0.111671
NC_000913	1115	1120		0.178647
NC_000913	1120	1125		0.186773
NC_000913	1125	1130		0.187199
NC_000913	1130	1135		0.223456
NC_000913	1135	1140		0.187789
NC_000913	1140	1145		0.174259
NC_000913	1145	1150		0.261529
NC_000913	1150	1155		0.147383
NC_000913	1155	1160		0.131090
NC_000913	1160	1165		0.113214
NC_000913	1165	1170		0.146701
NC_000913	1170	1175		0.166989
NC_000913	1175	1180		0.175101
NC_000913	1180	1185		0.494059
NC_000913	1185	1190		0.225592
NC_000913	1190	1195		0.186402
NC_000913	1195	1200		0.118241
NC_000913	1200	1205		0.103881
NC_000913	1205	1210		0.037761
NC_000913	1210	1215		0.028181
NC_000913	1215	1220		0.025103
NC_000913	1220	1225		0.042604
NC_000913	1225	1230		0.047040
NC_000913	1230	1235		0.047667
NC_000913	1235	1240		0.151337
NC_000913	1240	1245		0.187342
NC_000913	1245	1250		0.230823
NC_000913	1250	1255		0.189423
NC_000913	1255	1260		0.208335
NC_000913	1260	1265		0.152702
NC_000913	1265	1270		0.157994
NC_000913	1270	1275		0.227522
NC_000913	1275	1280		0.192094
NC_000913	1280	1285		0.193403
NC_000913	1285	1290		0.185315
NC_000913	1290	1295		0.136227
NC_000913	1295	1300		0.126842
NC_000913	1300	1305		0.189772
NC_000913	1305	1310		0.170247
NC_000913	1310	1315		0.152777
NC_000913	1315	1320		0.073480
NC_000913	1320	1325		0.047487
NC_000913	1325	1330		0.037801
NC_000913	1330	1335		0.030040
NC_000913	1335	1340		0.028963
NC_000913	1340	1345		0.074643
NC_000913	1345	1350		0.058860
NC_000913	1350	1355		0.153831
NC_000913	1355	1360		0.153527
NC_000913	1360	1365		0.146535
NC_000913	1365	1370		0.206805
NC_000913	1370	1375		0.200242
NC_000913	1375	1380		0.187123
NC_000913	1380	1385		0.262880
NC_000913	1385	1390		0.375582
NC_000913	1390	1395		0.522781
NC_000913	1395	1400		0.511342
NC_000913	1400	1405		0.798429
NC_000913	1405	1410		0.488524
NC_000913	1410	1415		0.373036
NC_000913	1415	1420		0.318930
NC_000913	1420	1425		0.322965
NC_000913	1425	1430		0.193674
NC_000913	1430	1435		0.154589
NC_000913	1435	1440		0.134388
NC_000913	1440	1445		0.133641
NC_000913	1445	1450		0.194462
NC_000913	1450	1455		0.250841
NC_000913	1455	1460		0.397581
NC_000913	1460	1465		0.419713
NC_000913	1465	1470		0.427735
NC_000913	1470	1475		0.443293
NC_000913	1475	1480		0.377204
NC_000913	1480	1485		0.347365
NC_000913	1485	1490		0.242968
NC_000913	1490	1495		0.173731
NC_000913	1495	1500		0.157959
NC_000913	1500	1505		0.112249
NC_000913	1505	1510		0.101563
NC_000913	1510	1515		0.094953
NC_000913	1515	1520		0.104906
NC_000913	1520	1525		0.120745
NC_000913	1525	1530		0.158926
NC_000913	1530	1535		0.348374
NC_000913	1535	1540		0.494141
NC_000913	1540	1545		0.561536
NC_000913	1545	1550		0.771221
NC_000913	1550	1555		0.842805
NC_000913	1555	1560		0.606725
NC_000913	1560	1565		0.596443
NC_000913	1565	1570		0.572603
NC_000913	1570	1575		0.477318
NC_000913	1575	1580		0.329307
NC_000913	1580	1585		0.246699
NC_000913	1585	1590		0.181922
NC_000913	1590	1595		0.076176
NC_000913	1595	1600		0.078046
NC_000913	1600	1605		0.078135
NC_000913	1605	1610		0.223777
NC_000913	1610	1615		0.161784
NC_000913	1615	1620		0.299358
NC_000913	1620	1625		0.177194
NC_000913	1625	1630		0.196651
NC_000913	1630	1635		0.139138
NC_000913	1635	1640		0.206070
NC_000913	1640	1645		0.277177
NC_000913	1645	1650		0.313056
NC_000913	1650	1655		0.398598
NC_000913	1655	1660		0.452541
NC_000913	1660	1665		0.362831
NC_000913	1665	1670		0.416550
NC_000913	1670	1675		0.231208
NC_000913	1675	1680		0.166987
NC_000913	1680	1685		0.055117
NC_000913	1685	1690		0.050316
NC_000913	1690	1695		0.047543
NC_000913	1695	1700		0.054763
NC_000913	1700	1705		0.068498
NC_000913	1705	1710		0.084558
NC_000913	1710	1715		0.157850
NC_000913	1715	1720		0.166679
NC_000913	1720	1725		0.651017
NC_000913	1725	1730		1.273666
NC_000913	1730	1735		1.087989
NC_000913	1735	1740		0.550934
NC_000913	1740	1745		0.566016
NC_000913	1745	1750		0.270527
NC_000913	1750	1755		0.095746
NC_000913	1755	1760		0.093347
NC_000913	1760	1765		0.086723
NC_000913	1765	1770		0.070583
NC_000913	1770	1775		0.084242
NC_000913	1775	1780		0.112513
NC_000913	1780	1785		0.134328
NC_000913	1785	1790		0.195550
NC_000913	1790	1795		0.273295
NC_000913	1795	1800		0.394524
NC_000913	1800	1805		0.614134
NC_000913	1805	1810		0.754445
NC_000913	1810	1815		1.588148
NC_000913	1815	1820		1.750638
NC_000913	1820	1825		0.970005
NC_000913	1825	1830		0.424497
NC_000913	1830	1835		0.277331
NC_000913	1835	1840		0.168411
NC_000913	1840	1845		0.108276
NC_000913	1845	1850		0.069960
NC_000913	1850	1855		0.075946
NC_000913	1855	1860		0.091297
NC_000913	1860	1865		0.093688
NC_000913	1865	1870		0.129530
NC_000913	1870	1875		0.251978
NC_000913	1875	1880		0.368346
NC_000913	1880	1885		0.320677
NC_000913	1885	1890		0.360000
NC_000913	1890	1895		0.153115
NC_000913	1895	1900		0.125937
NC_000913	1900	1905		0.112690
NC_000913	1905	1910		0.086256
NC_000913	1910	1915		0.086140
NC_000913	1915	1920		0.074830
NC_000913	1920	1925		0.066800
NC_000913	1925	1930		0.061192
NC_000913	1930	1935		0.085679
NC_000913	1935	1940		0.293733
NC_000913	1940	1945		0.256745
NC_000913	1945	1950		0.388268
NC_000913	1950	1955		0.499031
NC_000913	1955	1960		0.444857
NC_000913	1960	1965		1.004188
NC_000913	1965	1970		0.984570
NC_000913	1970	1975		0.748061
NC_000913	1975	1980		0.334050
NC_000913	1980	1985		0.271058
NC_000913	1985	1990		0.176558
NC_000913	1990	1995		0.075797
NC_000913	1995	2000		0.045211
NC_000913	2000	2005		0.034541
NC_000913	2005	2010		0.035221
NC_000913	2010	2015		0.037438
NC_000913	2015	2020		0.037409
NC_000913	2020	2025		0.067034
NC_000913	2025	2030		0.449462
NC_000913	2030	2035		0.123927
NC_000913	2035	2040		0.136914
NC_000913	2040	2045		0.086462
NC_000913	2045	2050		0.063151
NC_000913	2050	2055		0.057069
NC_000913	2055	2060		0.069364
NC_000913	2060	2065		0.046028
NC_000913	2065	2070		0.033949
NC_000913	2070	2075		0.105976
NC_000913	2075	2080		0.080054
NC_000913	2080	2085		0.079403
NC_000913	2085	2090		0.109006
NC_000913	2090	2095		0.390582
NC_000913	2095	2100		0.260618
NC_000913	2100	2105		0.243661
NC_000913	2105	2110		0.209492
NC_000913	2110	2115		0.216408
NC_000913	2115	2120		0.159456
NC_000913	2120	2125		0.131556
NC_000913	2125	2130		0.108796
NC_000913	2130	2135		0.105950
NC_000913	2135	2140		0.101938
NC_000913	2140	2145		0.104157
NC_000913	2145	2150		0.099290
NC_000913	2150	2155		0.130882
NC_000913	2155	2160		0.081254
NC_000913	2160	2165		0.063721
NC_000913	2165	2170		0.053962
NC_000913	2170	2175		0.050476
NC_000913	2175	2180		0.021570
NC_000913	2180	2185		0.014862
NC_000913	2185	2190		0.002790
NC_000913	2190	2195		0.002545
NC_000913	2195	2200		0.001067
NC_000913	2200	2205		0.000953
NC_000913	2205	2210		0.000699
NC_000913	2210	2215		0.000634
NC_000913	2215	2220		0.000503
NC_000913	2220	2225		0.001433
NC_000913	2225	2230		0.005321
NC_000913	2230	2235		0.006953
NC_000913	2235	2240		0.007503
NC_000913	2240	2245		0.007733
NC_000913	2245	2250		0.007179
NC_000913	2250	2255		0.006638
NC_000913	2255	2260		0.006631
NC_000913	2260	2265		0.009214
NC_000913	2265	2270		0.009257
NC_000913	2270	2275		0.006996
NC_000913	2275	2280		0.009413
NC_000913	2280	2285		0.005481
NC_000913	2285	2290		0.005182
NC_000913	2290	2295		0.008253
NC_000913	2295	2300		0.006732
NC_000913	2300	2305		0.003045
NC_000913	2305	2310		0.002880
NC_000913	2310	2315		0.002694
NC_000913	2315	2320		0.002658
NC_000913	2320	2325		0.004296
NC_000913	2325	2330		0.001756
NC_000913	2330	2335		0.005255
NC_000913	2335	2340		0.003807
NC_000913	2340	2345		0.006430
NC_000913	2345	2350		0.007336
NC_000913	2350	2355		0.013883
NC_000913	2355	2360		0.013140
NC_000913	2360	2365		0.019942
NC_000913	2365	2370		0.033207
NC_000913	2370	2375		0.033153
NC_000913	2375	2380		0.032904
NC_000913	2380	2385		0.054766
NC_000913	2385	2390		0.072294
NC_000913	2390	2395		0.141648
NC_000913	2395	2400		0.168901
NC_000913	2400	2405		0.195735
NC_000913	2405	2410		0.201180
NC_000913	2410	2415		0.205763
NC_000913	2415	2420		0.189906
NC_000913	2420	2425		0.194078
NC_000913	2425	2430		0.198501
NC_000913	2430	2435		0.395480
NC_000913	2435	2440		0.440686
NC_000913	2440	2445		0.511026
NC_000913	2445	2450		0.216414
NC_000913	2450	2455		0.247755
NC_000913	2455	2460		0.256429
NC_000913	2460	2465		0.217345
NC_000913	2465	2470		0.163514
NC_000913	2470	2475		0.181239
NC_000913	2475	2480		0.270896
NC_000913	2480	2485		0.388905
NC_000913	2485	2490		0.338237
NC_000913	2490	2495		0.496046
NC_000913	2495	2500		0.537817
NC_000913	2500	2505		0.574326
NC_000913	2505	2510		0.279509
NC_000913	2510	2515		0.117428
NC_000913	2515	2520		0.091752
NC_000913	2520	2525		0.075243
NC_000913	2525	2530		0.037936
NC_000913	2530	2535		0.040007
NC_000913	2535	2540		0.045746
NC_000913	2540	2545		0.053996
NC_000913	2545	2550		0.083276
NC_000913	2550	2555		0.333530
NC_000913	2555	2560		0.422587
NC_000913	2560	2565		0.429622
NC_000913	2565	2570		0.400269
NC_000913	2570	2575		0.628905
NC_000913	2575	2580		0.414310
NC_000913	2580	2585		0.547786
NC_000913	2585	2590		0.160797
NC_000913	2590	2595		0.083667
NC_000913	2595	2600		0.055276
NC_000913	2600	2605		0.043891
NC_000913	2605	2610		0.044954
NC_000913	2610	2615		0.037033
NC_000913	2615	2620		0.040495
NC_000913	2620	2625		0.066984
NC_000913	2625	2630		0.197628
NC_000913	2630	2635		0.311165
NC_000913	2635	2640		0.365807
NC_000913	2640	2645		0.352407
NC_000913	2645	2650		0.201931
NC_000913	2650	2655		0.161679
NC_000913	2655	2660		0.169163
NC_000913	2660	2665		0.164921
NC_000913	2665	2670		0.163615
NC_000913	2670	2675		0.169337
NC_000913	2675	2680		0.174455
NC_000913	2680	2685		0.324187
NC_000913	2685	2690		0.292821
NC_000913	2690	2695		0.356339
NC_000913	2695	2700		0.094994
NC_000913	2700	2705		0.081914
NC_000913	2705	2710		0.075959
NC_000913	2710	2715		0.077273
NC_000913	2715	2720		0.095087
NC_000913	2720	2725		0.241867
NC_000913	2725	2730		0.224364
NC_000913	2730	2735		0.315210
NC_000913	2735	2740		0.349068
NC_000913	2740	2745		0.338006
NC_000913	2745	2750		0.259220
NC_000913	2750	2755		0.299133
NC_000913	2755	2760		0.341814
NC_000913	2760	2765		0.434343
NC_000913	2765	2770		0.415772
NC_000913	2770	2775		0.471570
NC_000913	2775	2780		0.470675
NC_000913	2780	2785		0.571027
NC_000913	2785	2790		0.633134
NC_000913	2790	2795		0.458962
NC_000913	2795	2800		0.415445
NC_000913	2800	2805		0.414883
NC_000913	2805	2810		0.480766
NC_000913	2810	2815		0.362585
NC_000913	2815	2820		0.284323
NC_000913	2820	2825		0.216398
NC_000913	2825	2830		0.213383
NC_000913	2830	2835		0.188553
NC_000913	2835	2840		0.194311
NC_000913	2840	2845		0.176167
NC_000913	2845	2850		0.198841
NC_000913	2850	2855		0.215318
NC_000913	2855	2860		0.096603
NC_000913	2860	2865		0.078166
NC_000913	2865	2870		0.065822
NC_000913	2870	2875		0.073882
NC_000913	2875	2880		0.095026
NC_000913	2880	2885		0.239697
NC_000913	2885	2890		0.400277
NC_000913	2890	2895		0.557701
NC_000913	2895	2900		0.317577
NC_000913	2900	2905		0.259290
NC_000913	2905	2910		0.214387
NC_000913	2910	2915		0.217639
NC_000913	2915	2920		0.222614
NC_000913	2920	2925		0.215605
NC_000913	2925	2930		0.263153
NC_000913	2930	2935		0.410565
NC_000913	2935	2940		0.343693
NC_000913	2940	2945		0.259841
NC_000913	2945	2950		0.189795
NC_000913	2950	2955		0.102891
NC_000913	2955	2960		0.091121
NC_000913	2960	2965		0.054273
NC_000913	2965	2970		0.048490
NC_000913	2970	2975		0.050155
NC_000913	2975	2980		0.048398
NC_000913	2980	2985		0.050870
NC_000913	2985	2990		0.046625
NC_000913	2990	2995		0.038582
NC_000913	2995	3000		0.105175
NC_000913	3000	3005		0.236064
NC_000913	3005	3010		0.280164
NC_000913	3010	3015		0.260474
NC_000913	3015	3020		0.203422
NC_000913	3020	3025		0.163937
NC_000913	3025	3030		0.154196
NC_000913	3030	3035		0.173596
NC_000913	3035	3040		0.127047
NC_000913	3040	3045		0.111698
NC_000913	3045	3050		0.142707
NC_000913	3050	3055		0.186814
NC_000913	3055	3060		0.143018
NC_000913	3060	3065		0.096826
NC_000913	3065	3070		0.159263
NC_000913	3070	3075		0.020994
NC_000913	3075	3080		0.029766
NC_000913	3080	3085		0.024352
NC_000913	3085	3090		0.016579
NC_000913	3090	3095		0.010446
NC_000913	3095	3100		0.008982
NC_000913	3100	3105		0.012802
NC_000913	3105	3110		0.007093
NC_000913	3110	3115		0.008258
NC_000913	3115	3120		0.010613
NC_000913	3120	3125		0.028656
NC_000913	3125	3130		0.034866
NC_000913	3130	3135		0.252223
NC_000913	3135	3140		0.364998
NC_000913	3140	3145		0.314902
NC_000913	3145	3150		0.371483
NC_000913	3150	3155		0.312454
NC_000913	3155	3160		0.280072
NC_000913	3160	3165		0.177571
NC_000913	3165	3170		0.184865
NC_000913	3170	3175		0.141764
NC_000913	3175	3180		0.158065
NC_000913	3180	3185		0.162551
NC_000913	3185	3190		0.103271
NC_000913	3190	3195		0.127072
NC_000913	3195	3200		0.143846
NC_000913	3200	3205		0.298366
NC_000913	3205	3210		0.312917
NC_000913	3210	3215		0.359849
NC_000913	3215	3220		0.442535
NC_000913	3220	3225		0.312478
NC_000913	3225	3230		0.189564
NC_000913	3230	3235		0.137122
NC_000913	3235	3240		0.128123
NC_000913	3240	3245		0.140200
NC_000913	3245	3250		0.123877
NC_000913	3250	3255		0.138761
NC_000913	3255	3260		0.205977
NC_000913	3260	3265		0.649095
NC_000913	3265	3270		0.234699
NC_000913	3270	3275		0.098795
NC_000913	3275	3280		0.075715
NC_000913	3280	3285		0.118908
NC_000913	3285	3290		0.102993
NC_000913	3290	3295		0.105553
NC_000913	3295	3300		0.090273
NC_000913	3300	3305		0.080990
NC_000913	3305	3310		0.082340
NC_000913	3310	3315		0.051280
NC_000913	3315	3320		0.055408
NC_000913	3320	3325		0.068660
NC_000913	3325	3330		0.092297
NC_000913	3330	3335		0.184088
NC_000913	3335	3340		0.178239
NC_000913	3340	3345		0.299986
NC_000913	3345	3350		0.203780
NC_000913	3350	3355		0.172654
NC_000913	3355	3360		0.168680
NC_000913	3360	3365		0.159251
NC_000913	3365	3370		0.118549
NC_000913	3370	3375		0.137408
NC_000913	3375	3380		0.160856
NC_000913	3380	3385		0.197319
NC_000913	3385	3390		0.225435
NC_000913	3390	3395		0.192214
NC_000913	3395	3400		0.295604
NC_000913	3400	3405		0.225331
NC_000913	3405	3410		0.169825
NC_000913	3410	3415		0.177314
NC_000913	3415	3420		0.176831
NC_000913	3420	3425		0.159095
NC_000913	3425	3430		0.192411
NC_000913	3430	3435		0.408840
NC_000913	3435	3440		0.169132
NC_000913	3440	3445		0.174189
NC_000913	3445	3450		0.212255
NC_000913	3450	3455		0.075880
NC_000913	3455	3460		0.059078
NC_000913	3460	3465		0.044307
NC_000913	3465	3470		0.049793
NC_000913	3470	3475		0.058111
NC_000913	3475	3480		0.127564
NC_000913	3480	3485		0.148725
NC_000913	3485	3490		0.474303
NC_000913	3490	3495		0.554109
NC_000913	3495	3500		0.672726
NC_000913	3500	3505		0.635071
NC_000913	3505	3510		0.384994
NC_000913	3510	3515		0.263299
NC_000913	3515	3520		0.207756
NC_000913	3520	3525		0.096744
NC_000913	3525	3530		0.094619
NC_000913	3530	3535		0.047982
NC_000913	3535	3540		0.044743
NC_000913	3540	3545		0.048842
NC_000913	3545	3550		0.076996
NC_000913	3550	3555		0.103160
NC_000913	3555	3560		0.140625
NC_000913	3560	3565		0.116728
NC_000913	3565	3570		0.141840
NC_000913	3570	3575		0.128220
NC_000913	3575	3580		0.226261
NC_000913	3580	3585		0.177328
NC_000913	3585	3590		0.168770
NC_000913	3590	3595		0.179846
NC_000913	3595	3600		0.204727
NC_000913	3600	3605		0.242403
NC_000913	3605	3610		0.285053
NC_000913	3610	3615		0.161984
NC_000913	3615	3620		0.055889
NC_000913	3620	3625		0.040031
NC_000913	3625	3630		0.024633
NC_000913	3630	3635		0.027764
NC_000913	3635	3640		0.028527
NC_000913	3640	3645		0.038073
NC_000913	3645	3650		0.050123
NC_000913	3650	3655		0.084771
NC_000913	3655	3660		0.239410
NC_000913	3660	3665		0.269087
NC_000913	3665	3670		0.274565
NC_000913	3670	3675		0.262322
NC_000913	3675	3680		0.283750
NC_000913	3680	3685		0.337339
NC_000913	3685	3690		0.365957
NC_000913	3690	3695		0.131697
NC_000913	3695	3700		0.093775
NC_000913	3700	3705		0.083581
NC_000913	3705	3710		0.042685
NC_000913	3710	3715		0.046107
NC_000913	3715	3720		0.052696
NC_000913	3720	3725		0.061559
NC_000913	3725	3730		0.074806
NC_000913	3730	3735		0.100936
NC_000913	3735	3740		0.131247
NC_000913	3740	3745		0.150083
NC_000913	3745	3750		0.276674
NC_000913	3750	3755		0.227147
NC_000913	3755	3760		0.175151
NC_000913	3760	3765		0.045949
NC_000913	3765	3770		0.036681
NC_000913	3770	3775		0.031182
NC_000913	3775	3780		0.017133
NC_000913	3780	3785		0.036952
NC_000913	3785	3790		0.032821
NC_000913	3790	3795		0.053881
NC_000913	3795	3800		0.075563
NC_000913	3800	3805		0.101310
NC_000913	3805	3810		0.051139
NC_000913	3810	3815		0.038780
NC_000913	3815	3820		0.043787
NC_000913	3820	3825		0.033587
NC_000913	3825	3830		0.041511
NC_000913	3830	3835		0.067077
NC_000913	3835	3840		0.071145
NC_000913	3840	3845		0.102878
NC_000913	3845	3850		0.191288
NC_000913	3850	3855		0.267871
NC_000913	3855	3860		0.350498
NC_000913	3860	3865		0.258656
NC_000913	3865	3870		0.189561
NC_000913	3870	3875		0.150048
NC_000913	3875	3880		0.114845
NC_000913	3880	3885		0.079448
NC_000913	3885	3890		0.071761
NC_000913	3890	3895		0.048131
NC_000913	3895	3900		0.048649
NC_000913	3900	3905		0.065642
NC_000913	3905	3910		0.079826
NC_000913	3910	3915		0.093663
NC_000913	3915	3920		0.125979
NC_000913	3920	3925		0.319130
NC_000913	3925	3930		0.660753
NC_000913	3930	3935		0.521251
NC_000913	3935	3940		0.345082
NC_000913	3940	3945		0.241860
NC_000913	3945	3950		0.216067
NC_000913	3950	3955		0.181076
NC_000913	3955	3960		0.142564
NC_000913	3960	3965		0.139662
NC_000913	3965	3970		0.113052
NC_000913	3970	3975		0.129374
NC_000913	3975	3980		0.196937
NC_000913	3980	3985		0.216082
NC_000913	3985	3990		0.256378
NC_000913	3990	3995		0.296306
NC_000913	3995	4000		0.525971
NC_000913	4000	4005		0.463909
NC_000913	4005	4010		0.526899
NC_000913	4010	4015		0.536720
NC_000913	4015	4020		0.211058
NC_000913	4020	4025		0.062445
NC_000913	4025	4030		0.046646
NC_000913	4030	4035		0.032910
NC_000913	4035	4040		0.024699
NC_000913	4040	4045		0.022928
NC_000913	4045	4050		0.024217
NC_000913	4050	4055		0.044978
NC_000913	4055	4060		0.043202
NC_000913	4060	4065		0.034335
NC_000913	4065	4070		0.053201
NC_000913	4070	4075		0.080095
NC_000913	4075	4080		0.133099
NC_000913	4080	4085		0.175565
NC_000913	4085	4090		0.205330
NC_000913	4090	4095		0.317690
NC_000913	4095	4100		0.504635
NC_000913	4100	4105		0.362768
NC_000913	4105	4110		0.342161
NC_000913	4110	4115		0.043355
NC_000913	4115	4120		0.036958
NC_000913	4120	4125		0.026285
NC_000913	4125	4130		0.022995
NC_000913	4130	4135		0.023694
NC_000913	4135	4140		0.040764
NC_000913	4140	4145		0.163255
NC_000913	4145	4150		0.080792
NC_000913	4150	4155		0.059828
NC_000913	4155	4160		0.081417
NC_000913	4160	4165		0.102479
NC_000913	4165	4170		0.124858
NC_000913	4170	4175		0.156389
NC_000913	4175	4180		0.237381
NC_000913	4180	4185		0.363849
NC_000913	4185	4190		0.409543
NC_000913	4190	4195		0.442910
NC_000913	4195	4200		0.389099
NC_000913	4200	4205		0.273220
NC_000913	4205	4210		0.146416
NC_000913	4210	4215		0.166364
NC_000913	4215	4220		0.158228
NC_000913	4220	4225		0.170472
NC_000913	4225	4230		0.148758
NC_000913	4230	4235		0.140857
NC_000913	4235	4240		0.160561
NC_000913	4240	4245		0.155844
NC_000913	4245	4250		0.323883
NC_000913	4250	4255		0.390567
NC_000913	4255	4260		0.316336
NC_000913	4260	4265		0.353128
NC_000913	4265	4270		0.179357
NC_000913	4270	4275		0.175166
NC_000913	4275	4280		0.160980
NC_000913	4280	4285		0.112487
NC_000913	4285	4290		0.115906
NC_000913	4290	4295		0.069663
NC_000913	4295	4300		0.030940
NC_000913	4300	4305		0.028100
NC_000913	4305	4310		0.023696
NC_000913	4310	4315		0.037142
NC_000913	4315	4320		0.035179
NC_000913	4320	4325		0.042889
NC_000913	4325	4330		0.211588
NC_000913	4330	4335		0.237437
NC_000913	4335	4340		0.308503
NC_000913	4340	4345		0.188250
NC_000913	4345	4350		0.190657
NC_000913	4350	4355		0.192365
NC_000913	4355	4360		0.217759
NC_000913	4360	4365		0.253825
NC_000913	4365	4370		0.378218
NC_000913	4370	4375		0.442038
NC_000913	4375	4380		0.708801
NC_000913	4380	4385		0.272889
NC_000913	4385	4390		0.208098
NC_000913	4390	4395		0.257056
NC_000913	4395	4400		0.275087
NC_000913	4400	4405		0.250682
NC_000913	4405	4410		0.311035
NC_000913	4410	4415		0.396785
NC_000913	4415	4420		0.501791
NC_000913	4420	4425		0.492707
NC_000913	4425	4430		0.405549
NC_000913	4430	4435		0.405118
NC_000913	4435	4440		0.416014
NC_000913	4440	4445		0.372189
NC_000913	4445	4450		0.344798
NC_000913	4450	4455		0.340362
NC_000913	4455	4460		0.289060
NC_000913	4460	4465		0.244612
NC_000913	4465	4470		0.186448
NC_000913	4470	4475		0.219991
NC_000913	4475	4480		0.156137
NC_000913	4480	4485		0.151186
NC_000913	4485	4490		0.085550
NC_000913	4490	4495		0.078015
NC_000913	4495	4500		0.030460
NC_000913	4500	4505		0.030136
NC_000913	4505	4510		0.029011
NC_000913	4510	4515		0.045084
NC_000913	4515	4520		0.070253
NC_000913	4520	4525		0.110475
NC_000913	4525	4530		0.115210
NC_000913	4530	4535		0.209900
NC_000913	4535	4540		0.224072
NC_000913	4540	4545		0.501471
NC_000913	4545	4550		0.452424
NC_000913	4550	4555		0.496767
NC_000913	4555	4560		0.397406
NC_000913	4560	4565		0.272417
NC_000913	4565	4570		0.172611
NC_000913	4570	4575		0.135565
NC_000913	4575	4580		0.158760
NC_000913	4580	4585		0.098744
NC_000913	4585	4590		0.092808
NC_000913	4590	4595		0.086751
NC_000913	4595	4600		0.094554
NC_000913	4600	4605		0.082531
NC_000913	4605	4610		0.122604
NC_000913	4610	4615		0.138735
NC_000913	4615	4620		0.122601
NC_000913	4620	4625		0.135658
NC_000913	4625	4630		0.308045
NC_000913	4630	4635		0.326766
NC_000913	4635	4640		0.426870
NC_000913	4640	4645		0.186668
NC_000913	4645	4650		0.191688
NC_000913	4650	4655		0.171615
NC_000913	4655	4660		0.216795
NC_000913	4660	4665		0.219680
NC_000913	4665	4670		0.222598
NC_000913	4670	4675		0.212622
NC_000913	4675	4680		0.219496
NC_000913	4680	4685		0.351568
NC_000913	4685	4690		0.345685
NC_000913	4690	4695		0.344705
NC_000913	4695	4700		0.391352
NC_000913	4700	4705		0.396972
NC_000913	4705	4710		0.372285
NC_000913	4710	4715		0.406740
NC_000913	4715	4720		0.757089
NC_000913	4720	4725		0.901046
NC_000913	4725	4730		0.894393
NC_000913	4730	4735		0.921754
NC_000913	4735	4740		1.181894
NC_000913	4740	4745		1.104023
NC_000913	4745	4750		1.050853
NC_000913	4750	4755		1.051367
NC_000913	4755	4760		0.997002
NC_000913	4760	4765		1.018911
NC_000913	4765	4770		0.343946
NC_000913	4770	4775		0.246041
NC_000913	4775	4780		0.231993
NC_000913	4780	4785		0.134456
NC_000913	4785	4790		0.096251
NC_000913	4790	4795		0.091790
NC_000913	4795	4800		0.102210
NC_000913	4800	4805		0.115958
NC_000913	4805	4810		0.483700
NC_000913	4810	4815		0.361515
NC_000913	4815	4820		0.456456
NC_000913	4820	4825		0.689251
NC_000913	4825	4830		0.546269
NC_000913	4830	4835		0.520960
NC_000913	4835	4840		0.538409
NC_000913	4840	4845		0.658717
NC_000913	4845	4850		0.146437
NC_000913	4850	4855		0.144289
NC_000913	4855	4860		0.042909
NC_000913	4860	4865		0.036835
NC_000913	4865	4870		0.032300
NC_000913	4870	4875		0.031132
NC_000913	4875	4880		0.024323
NC_000913	4880	4885		0.045721
NC_000913	4885	4890		0.050946
NC_000913	4890	4895		0.072080
NC_000913	4895	4900		0.103765
NC_000913	4900	4905		0.092352
NC_000913	4905	4910		0.104906
NC_000913	4910	4915		0.122199
NC_000913	4915	4920		0.173755
NC_000913	4920	4925		0.113855
NC_000913	4925	4930		0.099290
NC_000913	4930	4935		0.096727
NC_000913	4935	4940		0.093134
NC_000913	4940	4945		0.102419
NC_000913	4945	4950		0.186578
NC_000913	4950	4955		0.250394
NC_000913	4955	4960		0.239497
NC_000913	4960	4965		0.306695
NC_000913	4965	4970		0.203140
NC_000913	4970	4975		0.161489
NC_000913	4975	4980		0.202462
NC_000913	4980	4985		0.203402
NC_000913	4985	4990		0.208023
NC_000913	4990	4995		0.235497
NC_000913	4995	5000		0.314499
NC_000913	5000	5005		0.335637
NC_000913	5005	5010		1.170180
NC_000913	5010	5015		0.479963
NC_000913	5015	5020		0.222075
NC_000913	5020	5025		0.163929
NC_000913	5025	5030		0.153490
NC_000913	5030	5035		0.168460
NC_000913	5035	5040		0.231076
NC_000913	5040	5045		0.191981
NC_000913	5045	5050		0.164100
NC_000913	5050	5055		0.150533
NC_000913	5055	5060		0.179764
NC_000913	5060	5065		0.223584
NC_000913	5065	5070		0.269904
NC_000913	5070	5075		0.253682
NC_000913	5075	5080		0.496748
NC_000913	5080	5085		1.117722
NC_000913	5085	5090		1.279269
NC_000913	5090	5095		1.638526
NC_000913	5095	5100		1.783675
NC_000913	5100	5105		1.927133
NC_000913	5105	5110		2.581564
NC_000913	5110	5115		2.718147
NC_000913	5115	5120		3.052397
NC_000913	5120	5125		3.090391
NC_000913	5125	5130		3.226514
NC_000913	5130	5135		2.744481
NC_000913	5135	5140		2.311138
NC_000913	5140	5145		2.359879
NC_000913	5145	5150		2.210927
NC_000913	5150	5155		2.078885
NC_000913	5155	5160		1.725676
NC_000913	5160	5165		1.433458
NC_000913	5165	5170		0.824912
NC_000913	5170	5175		0.620580
NC_000913	5175	5180		0.598940
NC_000913	5180	5185		0.562180
NC_000913	5185	5190		0.452161
NC_000913	5190	5195		0.432458
NC_000913	5195	5200		0.304259
NC_000913	5200	5205		0.356999
NC_000913	5205	5210		0.521125
NC_000913	5210	5215		0.565632
NC_000913	5215	5220		0.916694
NC_000913	5220	5225		0.807033
NC_000913	5225	5230		0.771024
NC_000913	5230	5235		0.881071
NC_000913	5235	5240		0.704443
NC_000913	5240	5245		0.680408
NC_000913	5245	5250		0.477416
NC_000913	5250	5255		0.361527
NC_000913	5255	5260		0.242609
NC_000913	5260	5265		0.202421
NC_000913	5265	5270		0.188343
NC_000913	5270	5275		0.190734
NC_000913	5275	5280		0.188911
NC_000913	5280	5285		0.122829
NC_000913	5285	5290		0.135878
NC_000913	5290	5295		0.164048
NC_000913	5295	5300		0.188506
NC_000913	5300	5305		0.202382
NC_000913	5305	5310		0.247254
NC_000913	5310	5315		0.281009
NC_000913	5315	5320		0.489490
NC_000913	5320	5325		0.801802
NC_000913	5325	5330		1.464714
NC_000913	5330	5335		1.432812
NC_000913	5335	5340		1.307184
NC_000913	5340	5345		1.563028
NC_000913	5345	5350		1.404749
NC_000913	5350	5355		1.092633
NC_000913	5355	5360		0.807060
NC_000913	5360	5365		0.692465
NC_000913	5365	5370		0.747988
NC_000913	5370	5375		0.222758
NC_000913	5375	5380		0.128801
NC_000913	5380	5385		0.117371
NC_000913	5385	5390		0.077648
NC_000913	5390	5395		0.085091
NC_000913	5395	5400		0.094851
NC_000913	5400	5405		0.113355
NC_000913	5405	5410		0.213791
NC_000913	5410	5415		0.343166
NC_000913	5415	5420		0.575352
NC_000913	5420	5425		0.240854
NC_000913	5425	5430		0.246719
NC_000913	5430	5435		0.161144
NC_000913	5435	5440		0.056028
NC_000913	5440	5445		0.052001
NC_000913	5445	5450		0.027190
NC_000913	5450	5455		0.023080
NC_000913	5455	5460		0.014066
NC_000913	5460	5465		0.013216
NC_000913	5465	5470		0.015511
NC_000913	5470	5475		0.026590
NC_000913	5475	5480		0.125556
NC_000913	5480	5485		0.143478
NC_000913	5485	5490		0.128792
NC_000913	5490	5495		0.278604
NC_000913	5495	5500		0.143860
NC_000913	5500	5505		0.141120
NC_000913	5505	5510		0.170462
NC_000913	5510	5515		0.178109
NC_000913	5515	5520		0.294085
NC_000913	5520	5525		0.267475
NC_000913	5525	5530		0.374083
NC_000913	5530	5535		0.562859
NC_000913	5535	5540		0.454715
NC_000913	5540	5545		0.344367
NC_000913	5545	5550		0.296072
NC_000913	5550	5555		0.162089
NC_000913	5555	5560		0.092678
NC_000913	5560	5565		0.065857
NC_000913	5565	5570		0.036537
NC_000913	5570	5575		0.038691
NC_000913	5575	5580		0.032057
NC_000913	5580	5585		0.030452
NC_000913	5585	5590		0.044708
NC_000913	5590	5595		0.251064
NC_000913	5595	5600		0.446867
NC_000913	5600	5605		0.634946
NC_000913	5605	5610		1.395898
NC_000913	5610	5615		1.989852
NC_000913	5615	5620		2.353990
NC_000913	5620	5625		1.555401
NC_000913	5625	5630		1.409036
NC_000913	5630	5635		1.065323
NC_000913	5635	5640		0.878449
NC_000913	5640	5645		0.764691
NC_000913	5645	5650		0.668463
NC_000913	5650	5655		0.637387
NC_000913	5655	5660		0.664117
NC_000913	5660	5665		0.598888
NC_000913	5665	5670		0.524165
NC_000913	5670	5675		0.495184
NC_000913	5675	5680		0.455753
NC_000913	5680	5685		0.422352
NC_000913	5685	5690		0.444703
NC_000913	5690	5695		0.413831
NC_000913	5695	5700		0.441433
NC_000913	5700	5705		0.475380
NC_000913	5705	5710		0.379590
NC_000913	5710	5715		0.374145
NC_000913	5715	5720		0.357286
NC_000913	5720	5725		0.337859
NC_000913	5725	5730		0.370135
NC_000913	5730	5735		0.363640
NC_000913	5735	5740		0.391017
NC_000913	5740	5745		0.499362
NC_000913	5745	5750		0.424652
NC_000913	5750	5755		0.361759
NC_000913	5755	5760		0.414986
NC_000913	5760	5765		0.198873
NC_000913	5765	5770		0.090405
NC_000913	5770	5775		0.116091
NC_000913	5775	5780		0.124238
NC_000913	5780	5785		0.134248
NC_000913	5785	5790		0.145758
NC_000913	5790	5795		0.130081
NC_000913	5795	5800		0.121486
NC_000913	5800	5805		0.450568
NC_000913	5805	5810		0.288698
NC_000913	5810	5815		0.087772
NC_000913	5815	5820		0.053463
NC_000913	5820	5825		0.039037
NC_000913	5825	5830		0.034789
NC_000913	5830	5835		0.037079
NC_000913	5835	5840		0.037631
NC_000913	5840	5845		0.058630
NC_000913	5845	5850		0.076465
NC_000913	5850	5855		0.235533
NC_000913	5855	5860		0.187705
NC_000913	5860	5865		0.180288
NC_000913	5865	5870		0.220693
NC_000913	5870	5875		0.272476
NC_000913	5875	5880		0.282518
NC_000913	5880	5885		0.285966
NC_000913	5885	5890		0.365640
NC_000913	5890	5895		0.347363
NC_000913	5895	5900		0.658728
NC_000913	5900	5905		0.536188
NC_000913	5905	5910		0.962274
NC_000913	5910	5915		0.876930
NC_000913	5915	5920		0.902205
NC_000913	5920	5925		0.939155
NC_000913	5925	5930		0.951632
NC_000913	5930	5935		1.069950
NC_000913	5935	5940		1.253007
NC_000913	5940	5945		1.025953
NC_000913	5945	5950		0.983535
NC_000913	5950	5955		0.857661
NC_000913	5955	5960		0.708110
NC_000913	5960	5965		0.285932
NC_000913	5965	5970		0.234388
NC_000913	5970	5975		0.016028
NC_000913	5975	5980		0.016425
NC_000913	5980	5985		0.013393
NC_000913	5985	5990		0.013454
NC_000913	5990	5995		0.015025
NC_000913	5995	6000		0.018332
NC_000913	6000	6005		0.069519
NC_000913	6005	6010		0.111517
NC_000913	6010	6015		1.030645
NC_000913	6015	6020		1.578615
NC_000913	6020	6025		0.963600
NC_000913	6025	6030		1.032175
NC_000913	6030	6035		0.425405
NC_000913	6035	6040		0.347782
NC_000913	6040	6045		0.325918
NC_000913	6045	6050		0.270138
NC_000913	6050	6055		0.309514
NC_000913	6055	6060		0.303215
NC_000913	6060	6065		0.272917
NC_000913	6065	6070		0.238389
NC_000913	6070	6075		0.439725
NC_000913	6075	6080		0.500978
NC_000913	6080	6085		0.570877
NC_000913	6085	6090		0.293053
NC_000913	6090	6095		0.307592
NC_000913	6095	6100		0.187882
NC_000913	6100	6105		0.111099
NC_000913	6105	6110		0.111435
NC_000913	6110	6115		0.091605
NC_000913	6115	6120		0.123743
NC_000913	6120	6125		0.157875
NC_000913	6125	6130		0.231290
NC_000913	6130	6135		0.258275
NC_000913	6135	6140		0.245420
NC_000913	6140	6145		0.211964
NC_000913	6145	6150		0.253595
NC_000913	6150	6155		0.316596
NC_000913	6155	6160		0.294025
NC_000913	6160	6165		0.212968
NC_000913	6165	6170		0.156045
NC_000913	6170	6175		0.090503
NC_000913	6175	6180		0.067045
NC_000913	6180	6185		0.047784
NC_000913	6185	6190		0.050048
NC_000913	6190	6195		0.052600
NC_000913	6195	6200		0.076689
NC_000913	6200	6205		0.106789
NC_000913	6205	6210		0.079968
NC_000913	6210	6215		0.115227
NC_000913	6215	6220		0.076850
NC_000913	6220	6225		0.061943
NC_000913	6225	6230		0.039616
NC_000913	6230	6235		0.034470
NC_000913	6235	6240		0.049940
NC_000913	6240	6245		0.051530
NC_000913	6245	6250		0.053812
NC_000913	6250	6255		0.065701
NC_000913	6255	6260		0.079595
NC_000913	6260	6265		0.131010
NC_000913	6265	6270		0.171616
NC_000913	6270	6275		0.166314
NC_000913	6275	6280		0.168654
NC_000913	6280	6285		0.158898
NC_000913	6285	6290		0.279791
NC_000913	6290	6295		0.189558
NC_000913	6295	6300		0.162309
NC_000913	6300	6305		0.229764
NC_000913	6305	6310		0.255063
NC_000913	6310	6315		0.211807
NC_000913	6315	6320		0.225902
NC_000913	6320	6325		0.196911
NC_000913	6325	6330		0.210171
NC_000913	6330	6335		0.199938
NC_000913	6335	6340		0.194689
NC_000913	6340	6345		0.204442
NC_000913	6345	6350		0.243605
NC_000913	6350	6355		0.300598
NC_000913	6355	6360		0.709800
NC_000913	6360	6365		0.939765
NC_000913	6365	6370		0.954649
NC_000913	6370	6375		1.024473
NC_000913	6375	6380		0.575529
NC_000913	6380	6385		0.291286
NC_000913	6385	6390		0.297311
NC_000913	6390	6395		0.264227
NC_000913	6395	6400		0.187481
NC_000913	6400	6405		0.148075
NC_000913	6405	6410		0.222230
NC_000913	6410	6415		0.294270
NC_000913	6415	6420		0.356751
NC_000913	6420	6425		0.443051
NC_000913	6425	6430		0.731410
NC_000913	6430	6435		0.468345
NC_000913	6435	6440		0.414625
NC_000913	6440	6445		0.460447
NC_000913	6445	6450		0.325179
NC_000913	6450	6455		0.055032
NC_000913	6455	6460		0.048863
NC_000913	6460	6465		0.040572
NC_000913	6465	6470		0.039763
NC_000913	6470	6475		0.042253
NC_000913	6475	6480		0.040792
NC_000913	6480	6485		0.041608
NC_000913	6485	6490		0.042472
NC_000913	6490	6495		0.048259
NC_000913	6495	6500		0.049032
NC_000913	6500	6505		0.048502
NC_000913	6505	6510		0.063763
NC_000913	6510	6515		0.087907
NC_000913	6515	6520		0.195505
NC_000913	6520	6525		0.310762
NC_000913	6525	6530		0.236913
NC_000913	6530	6535		0.233221
NC_000913	6535	6540		0.187513
NC_000913	6540	6545		0.134711
NC_000913	6545	6550		0.100568
NC_000913	6550	6555		0.014724
NC_000913	6555	6560		0.012607
NC_000913	6560	6565		0.013955
NC_000913	6565	6570		0.012562
NC_000913	6570	6575		0.011527
NC_000913	6575	6580		0.015299
NC_000913	6580	6585		0.485707
NC_000913	6585	6590		0.830017
NC_000913	6590	6595		0.917773
NC_000913	6595	6600		0.642964
NC_000913	6600	6605		0.300319
NC_000913	6605	6610		0.113247
NC_000913	6610	6615		0.094596
NC_000913	6615	6620		0.108907
NC_000913	6620	6625		0.100846
NC_000913	6625	6630		0.121674
NC_000913	6630	6635		0.167759
NC_000913	6635	6640		0.276071
NC_000913	6640	6645		0.655949
NC_000913	6645	6650		0.716282
NC_000913	6650	6655		1.159642
NC_000913	6655	6660		1.225406
NC_000913	6660	6665		0.942588
NC_000913	6665	6670		0.675280
NC_000913	6670	6675		0.655157
NC_000913	6675	6680		0.514648
NC_000913	6680	6685		0.491442
NC_000913	6685	6690		0.504839
NC_000913	6690	6695		0.500990
NC_000913	6695	6700		0.564841
NC_000913	6700	6705		0.412255
NC_000913	6705	6710		0.423959
NC_000913	6710	6715		0.401706
NC_000913	6715	6720		0.695855
NC_000913	6720	6725		0.533732
NC_000913	6725	6730		0.891218
NC_000913	6730	6735		0.856594
NC_000913	6735	6740		0.756691
NC_000913	6740	6745		0.449660
NC_000913	6745	6750		0.419975
NC_000913	6750	6755		0.395816
NC_000913	6755	6760		0.357585
NC_000913	6760	6765		0.356834
NC_000913	6765	6770		0.599922
NC_000913	6770	6775		0.565592
NC_000913	6775	6780		0.668833
NC_000913	6780	6785		0.718816
NC_000913	6785	6790		0.764339
NC_000913	6790	6795		0.680222
NC_000913	6795	6800		0.603731
NC_000913	6800	6805		0.499669
NC_000913	6805	6810		0.517954
NC_000913	6810	6815		0.646682
NC_000913	6815	6820		0.999876
NC_000913	6820	6825		0.864260
NC_000913	6825	6830		0.609093
NC_000913	6830	6835		0.771756
NC_000913	6835	6840		0.675626
NC_000913	6840	6845		0.467049
NC_000913	6845	6850		0.474654
NC_000913	6850	6855		0.514675
NC_000913	6855	6860		0.287192
NC_000913	6860	6865		0.258133
NC_000913	6865	6870		0.189981
NC_000913	6870	6875		0.181828
NC_000913	6875	6880		0.168439
NC_000913	6880	6885		0.222295
NC_000913	6885	6890		0.206636
NC_000913	6890	6895		0.416452
NC_000913	6895	6900		0.217647
NC_000913	6900	6905		0.259463
NC_000913	6905	6910		0.319578
NC_000913	6910	6915		0.201753
NC_000913	6915	6920		0.173313
NC_000913	6920	6925		0.158064
NC_000913	6925	6930		0.149871
NC_000913	6930	6935		0.152243
NC_000913	6935	6940		0.142133
NC_000913	6940	6945		0.252270
NC_000913	6945	6950		0.273660
NC_000913	6950	6955		0.379318
NC_000913	6955	6960		0.455700
NC_000913	6960	6965		0.764874
NC_000913	6965	6970		0.683274
NC_000913	6970	6975		0.634484
NC_000913	6975	6980		0.714529
NC_000913	6980	6985		0.592126
NC_000913	6985	6990		0.520187
NC_000913	6990	6995		0.594462
NC_000913	6995	7000		0.539706
NC_000913	7000	7005		0.601172
NC_000913	7005	7010		0.631033
NC_000913	7010	7015		0.141125
NC_000913	7015	7020		0.106334
NC_000913	7020	7025		0.116675
NC_000913	7025	7030		0.097075
NC_000913	7030	7035		0.113525
NC_000913	7035	7040		0.115710
NC_000913	7040	7045		0.156954
NC_000913	7045	7050		0.636795
NC_000913	7050	7055		0.552160
NC_000913	7055	7060		0.590554
NC_000913	7060	7065		1.198748
NC_000913	7065	7070		0.831285
NC_000913	7070	7075		0.831120
NC_000913	7075	7080		0.518928
NC_000913	7080	7085		0.486193
NC_000913	7085	7090		0.430190
NC_000913	7090	7095		0.373517
NC_000913	7095	7100		0.374212
NC_000913	7100	7105		0.392950
NC_000913	7105	7110		0.400658
NC_000913	7110	7115		0.424891
NC_000913	7115	7120		0.423219
NC_000913	7120	7125		0.543448
NC_000913	7125	7130		0.622688
NC_000913	7130	7135		0.975241
NC_000913	7135	7140		0.884279
NC_000913	7140	7145		0.637676
NC_000913	7145	7150		0.620694
NC_000913	7150	7155		0.313937
NC_000913	7155	7160		0.147143
NC_000913	7160	7165		0.063696
NC_000913	7165	7170		0.039603
NC_000913	7170	7175		0.034420
NC_000913	7175	7180		0.036821
NC_000913	7180	7185		0.034548
NC_000913	7185	7190		0.032626
NC_000913	7190	7195		0.044731
NC_000913	7195	7200		0.043540
NC_000913	7200	7205		0.070540
NC_000913	7205	7210		0.016704
NC_000913	7210	7215		0.016466
NC_000913	7215	7220		0.017513
NC_000913	7220	7225		0.028963
NC_000913	7225	7230		0.058579
NC_000913	7230	7235		0.097129
NC_000913	7235	7240		0.234851
NC_000913	7240	7245		0.249419
NC_000913	7245	7250		0.344095
NC_000913	7250	7255		0.353010
NC_000913	7255	7260		0.431320
NC_000913	7260	7265		0.424114
NC_000913	7265	7270		0.520840
NC_000913	7270	7275		0.616908
NC_000913	7275	7280		0.533562
NC_000913	7280	7285		0.963142
NC_000913	7285	7290		0.995522
NC_000913	7290	7295		0.289781
NC_000913	7295	7300		0.270877
NC_000913	7300	7305		0.293549
NC_000913	7305	7310		0.295631
NC_000913	7310	7315		0.300996
NC_000913	7315	7320		0.289581
NC_000913	7320	7325		0.361471
NC_000913	7325	7330		0.288197
NC_000913	7330	7335		0.524759
NC_000913	7335	7340		0.455736
NC_000913	7340	7345		0.319476
NC_000913	7345	7350		0.287514
NC_000913	7350	7355		0.272352
NC_000913	7355	7360		0.235109
NC_000913	7360	7365		0.245751
NC_000913	7365	7370		0.338490
NC_000913	7370	7375		0.430619
NC_000913	7375	7380		0.346285
NC_000913	7380	7385		0.804768
NC_000913	7385	7390		0.658233
NC_000913	7390	7395		0.763509
NC_000913	7395	7400		0.646397
NC_000913	7400	7405		0.468767
NC_000913	7405	7410		0.460183
NC_000913	7410	7415		0.387753
NC_000913	7415	7420		0.244406
NC_000913	7420	7425		0.224762
NC_000913	7425	7430		0.154126
NC_000913	7430	7435		0.121401
NC_000913	7435	7440		0.086485
NC_000913	7440	7445		0.029945
NC_000913	7445	7450		0.019378
NC_000913	7450	7455		0.013897
NC_000913	7455	7460		0.007549
NC_000913	7460	7465		0.008193
NC_000913	7465	7470		0.006380
NC_000913	7470	7475		0.011096
NC_000913	7475	7480		0.128198
NC_000913	7480	7485		0.219544
NC_000913	7485	7490		0.244923
NC_000913	7490	7495		0.233887
NC_000913	7495	7500		0.284879
NC_000913	7500	7505		0.324887
NC_000913	7505	7510		0.315218
NC_000913	7510	7515		0.340602
NC_000913	7515	7520		0.318896
NC_000913	7520	7525		0.269167
NC_000913	7525	7530		0.282475
NC_000913	7530	7535		0.118514
NC_000913	7535	7540		0.092865
NC_000913	7540	7545		0.088753
NC_000913	7545	7550		0.103588
NC_000913	7550	7555		0.104595
NC_000913	7555	7560		0.107791
NC_000913	7560	7565		0.120165
NC_000913	7565	7570		0.091457
NC_000913	7570	7575		0.071841
NC_000913	7575	7580		0.069618
NC_000913	7580	7585		0.058844
NC_000913	7585	7590		0.053353
NC_000913	7590	7595		0.056717
NC_000913	7595	7600		0.088029
NC_000913	7600	7605		0.146670
NC_000913	7605	7610		0.223797
NC_000913	7610	7615		0.627964
NC_000913	7615	7620		0.461041
NC_000913	7620	7625		0.353291
NC_000913	7625	7630		0.303971
NC_000913	7630	7635		0.228799
NC_000913	7635	7640		0.160581
NC_000913	7640	7645		0.126484
NC_000913	7645	7650		0.123835
NC_000913	7650	7655		0.136335
NC_000913	7655	7660		0.137501
NC_000913	7660	7665		0.218126
NC_000913	7665	7670		0.218789
NC_000913	7670	7675		0.240489
NC_000913	7675	7680		0.231821
NC_000913	7680	7685		0.092493
NC_000913	7685	7690		0.070538
NC_000913	7690	7695		0.078000
NC_000913	7695	7700		0.113830
NC_000913	7700	7705		0.113773
NC_000913	7705	7710		0.151709
NC_000913	7710	7715		0.373810
NC_000913	7715	7720		0.230639
NC_000913	7720	7725		0.211795
NC_000913	7725	7730		0.159449
NC_000913	7730	7735		0.199309
NC_000913	7735	7740		0.201527
NC_000913	7740	7745		0.236700
NC_000913	7745	7750		0.224935
NC_000913	7750	7755		0.223914
NC_000913	7755	7760		0.387961
NC_000913	7760	7765		0.487735
NC_000913	7765	7770		0.671375
NC_000913	7770	7775		0.538797
NC_000913	7775	7780		0.311429
NC_000913	7780	7785		0.335078
NC_000913	7785	7790		0.273953
NC_000913	7790	7795		0.176757
NC_000913	7795	7800		0.168949
NC_000913	7800	7805		0.174368
NC_000913	7805	7810		0.351598
NC_000913	7810	7815		0.456799
NC_000913	7815	7820		0.538359
NC_000913	7820	7825		0.373954
NC_000913	7825	7830		0.292871
NC_000913	7830	7835		0.248423
NC_000913	7835	7840		0.216715
NC_000913	7840	7845		0.263836
NC_000913	7845	7850		0.200576
NC_000913	7850	7855		0.184833
NC_000913	7855	7860		0.204936
NC_000913	7860	7865		0.192923
NC_000913	7865	7870		0.182413
NC_000913	7870	7875		0.123936
NC_000913	7875	7880		0.143695
NC_000913	7880	7885		0.133649
NC_000913	7885	7890		0.145829
NC_000913	7890	7895		0.153269
NC_000913	7895	7900		0.181273
NC_000913	7900	7905		0.175522
NC_000913	7905	7910		0.203242
NC_000913	7910	7915		0.314853
NC_000913	7915	7920		0.471760
NC_000913	7920	7925		0.428917
NC_000913	7925	7930		0.612045
NC_000913	7930	7935		0.580366
NC_000913	7935	7940		1.008394
NC_000913	7940	7945		1.023857
NC_000913	7945	7950		0.972066
NC_000913	7950	7955		0.896909
NC_000913	7955	7960		0.918025
NC_000913	7960	7965		1.029894
NC_000913	7965	7970		0.749233
NC_000913	7970	7975		0.527728
NC_000913	7975	7980		0.480483
NC_000913	7980	7985		0.480473
NC_000913	7985	7990		0.440510
NC_000913	7990	7995		0.454393
NC_000913	7995	8000		0.486665
NC_000913	8000	8005		0.544784
NC_000913	8005	8010		0.549283
NC_000913	8010	8015		0.563762
NC_000913	8015	8020		0.490779
NC_000913	8020	8025		0.211076
NC_000913	8025	8030		0.213152
NC_000913	8030	8035		0.113476
NC_000913	8035	8040		0.108021
NC_000913	8040	8045		0.102402
NC_000913	8045	8050		0.103800
NC_000913	8050	8055		0.107893
NC_000913	8055	8060		0.116889
NC_000913	8060	8065		0.109663
NC_000913	8065	8070		0.113168
NC_000913	8070	8075		0.072291
NC_000913	8075	8080		0.126759
NC_000913	8080	8085		0.177609
NC_000913	8085	8090		0.127055
NC_000913	8090	8095		0.105421
NC_000913	8095	8100		0.106957
NC_000913	8100	8105		0.040207
NC_000913	8105	8110		0.036631
NC_000913	8110	8115		0.030258
NC_000913	8115	8120		0.025698
NC_000913	8120	8125		0.029286
NC_000913	8125	8130		0.029311
NC_000913	8130	8135		0.034203
NC_000913	8135	8140		0.036252
NC_000913	8140	8145		0.027437
NC_000913	8145	8150		0.022049
NC_000913	8150	8155		0.049775
NC_000913	8155	8160		0.032802
NC_000913	8160	8165		0.033346
NC_000913	8165	8170		0.031211
NC_000913	8170	8175		0.041023
NC_000913	8175	8180		0.042322
NC_000913	8180	8185		0.044361
NC_000913	8185	8190		0.026194
NC_000913	8190	8195		0.026495
NC_000913	8195	8200		0.030446
NC_000913	8200	8205		0.042877
NC_000913	8205	8210		0.044691
NC_000913	8210	8215		0.047665
NC_000913	8215	8220		0.040033
NC_000913	8220	8225		0.056410
NC_000913	8225	8230		0.061140
NC_000913	8230	8235		0.046781
NC_000913	8235	8240		0.024211
NC_000913	8240	8245		0.004443
NC_000913	8245	8250		0.002806
NC_000913	8250	8255		0.001596
NC_000913	8255	8260		0.001440
NC_000913	8260	8265		0.001478
NC_000913	8265	8270		0.001959
NC_000913	8270	8275		0.001765
NC_000913	8275	8280		0.002033
NC_000913	8280	8285		0.002840
NC_000913	8285	8290		0.003374
NC_000913	8290	8295		0.004026
NC_000913	8295	8300		0.006513
NC_000913	8300	8305		0.008099
NC_000913	8305	8310		0.028165
NC_000913	8310	8315		0.031025
NC_000913	8315	8320		0.055605
NC_000913	8320	8325		0.089555
NC_000913	8325	8330		0.085881
NC_000913	8330	8335		0.078126
NC_000913	8335	8340		0.093217
NC_000913	8340	8345		0.099937
NC_000913	8345	8350		0.102488
NC_000913	8350	8355		0.126059
NC_000913	8355	8360		0.149045
NC_000913	8360	8365		0.124107
NC_000913	8365	8370		0.142489
NC_000913	8370	8375		0.196257
NC_000913	8375	8380		0.250134
NC_000913	8380	8385		0.336403
NC_000913	8385	8390		0.463814
NC_000913	8390	8395		0.589127
NC_000913	8395	8400		1.009776
NC_000913	8400	8405		0.654217
NC_000913	8405	8410		0.447828
NC_000913	8410	8415		0.420779
NC_000913	8415	8420		0.391707
NC_000913	8420	8425		0.228850
NC_000913	8425	8430		0.236225
NC_000913	8430	8435		0.320217
NC_000913	8435	8440		0.267796
NC_000913	8440	8445		0.287148
NC_000913	8445	8450		0.266009
NC_000913	8450	8455		0.188470
NC_000913	8455	8460		0.203857
NC_000913	8460	8465		0.403737
NC_000913	8465	8470		0.472298
NC_000913	8470	8475		0.716546
NC_000913	8475	8480		0.747722
NC_000913	8480	8485		0.585666
NC_000913	8485	8490		0.509359
NC_000913	8490	8495		0.362971
NC_000913	8495	8500		0.323534
NC_000913	8500	8505		0.354719
NC_000913	8505	8510		0.317851
NC_000913	8510	8515		0.305054
NC_000913	8515	8520		0.316618
NC_000913	8520	8525		0.311557
NC_000913	8525	8530		0.215131
NC_000913	8530	8535		0.216391
NC_000913	8535	8540		0.173807
NC_000913	8540	8545		0.236458
NC_000913	8545	8550		0.261597
NC_000913	8550	8555		0.239750
NC_000913	8555	8560		0.264197
NC_000913	8560	8565		0.642957
NC_000913	8565	8570		0.477628
NC_000913	8570	8575		0.550527
NC_000913	8575	8580		0.463638
NC_000913	8580	8585		0.448113
NC_000913	8585	8590		0.395711
NC_000913	8590	8595		0.295733
NC_000913	8595	8600		0.279544
NC_000913	8600	8605		0.257257
NC_000913	8605	8610		0.341608
NC_000913	8610	8615		0.276282
NC_000913	8615	8620		0.375660
NC_000913	8620	8625		0.416841
NC_000913	8625	8630		0.273334
NC_000913	8630	8635		0.215568
NC_000913	8635	8640		0.123727
NC_000913	8640	8645		0.111122
NC_000913	8645	8650		0.109271
NC_000913	8650	8655		0.104482
NC_000913	8655	8660		0.120949
NC_000913	8660	8665		0.102817
NC_000913	8665	8670		0.121085
NC_000913	8670	8675		0.174955
NC_000913	8675	8680		0.179813
NC_000913	8680	8685		0.293302
NC_000913	8685	8690		0.285529
NC_000913	8690	8695		0.332215
NC_000913	8695	8700		0.345101
NC_000913	8700	8705		0.233108
NC_000913	8705	8710		0.199962
NC_000913	8710	8715		0.304135
NC_000913	8715	8720		0.365623
NC_000913	8720	8725		0.296429
NC_000913	8725	8730		0.287947
NC_000913	8730	8735		0.279550
NC_000913	8735	8740		0.305833
NC_000913	8740	8745		0.346133
NC_000913	8745	8750		0.394790
NC_000913	8750	8755		0.337548
NC_000913	8755	8760		0.418511
NC_000913	8760	8765		0.489450
NC_000913	8765	8770		0.497231
NC_000913	8770	8775		0.576819
NC_000913	8775	8780		0.563041
NC_000913	8780	8785		0.732133
NC_000913	8785	8790		0.845356
NC_000913	8790	8795		0.909911
NC_000913	8795	8800		0.979075
NC_000913	8800	8805		1.299452
NC_000913	8805	8810		0.814408
NC_000913	8810	8815		1.047949
NC_000913	8815	8820		0.295486
NC_000913	8820	8825		0.239862
NC_000913	8825	8830		0.218414
NC_000913	8830	8835		0.219081
NC_000913	8835	8840		0.187420
NC_000913	8840	8845		0.181182
NC_000913	8845	8850		0.189314
NC_000913	8850	8855		0.202969
NC_000913	8855	8860		1.128718
NC_000913	8860	8865		0.961442
NC_000913	8865	8870		0.956902
NC_000913	8870	8875		0.899370
NC_000913	8875	8880		0.809887
NC_000913	8880	8885		0.626655
NC_000913	8885	8890		0.469738
NC_000913	8890	8895		0.336935
NC_000913	8895	8900		0.192548
NC_000913	8900	8905		0.189693
NC_000913	8905	8910		0.172561
NC_000913	8910	8915		0.149041
NC_000913	8915	8920		0.170260
NC_000913	8920	8925		0.189840
NC_000913	8925	8930		0.216574
NC_000913	8930	8935		0.070266
NC_000913	8935	8940		0.078575
NC_000913	8940	8945		0.063329
NC_000913	8945	8950		0.049086
NC_000913	8950	8955		0.046477
NC_000913	8955	8960		0.044132
NC_000913	8960	8965		0.060243
NC_000913	8965	8970		0.157698
NC_000913	8970	8975		0.171847
NC_000913	8975	8980		0.180873
NC_000913	8980	8985		0.194833
NC_000913	8985	8990		0.218523
NC_000913	8990	8995		0.183164
NC_000913	8995	9000		0.174754
NC_000913	9000	9005		0.172465
NC_000913	9005	9010		0.206886
NC_000913	9010	9015		0.469789
NC_000913	9015	9020		0.404917
NC_000913	9020	9025		0.540992
NC_000913	9025	9030		0.546251
NC_000913	9030	9035		0.648765
NC_000913	9035	9040		0.497681
NC_000913	9040	9045		0.424238
NC_000913	9045	9050		0.346265
NC_000913	9050	9055		0.287360
NC_000913	9055	9060		0.266179
NC_000913	9060	9065		0.287797
NC_000913	9065	9070		0.260507
NC_000913	9070	9075		0.208835
NC_000913	9075	9080		0.224835
NC_000913	9080	9085		0.250792
NC_000913	9085	9090		0.226772
NC_000913	9090	9095		0.257532
NC_000913	9095	9100		0.256740
NC_000913	9100	9105		0.258137
NC_000913	9105	9110		0.377161
NC_000913	9110	9115		0.417584
NC_000913	9115	9120		0.561380
NC_000913	9120	9125		0.493764
NC_000913	9125	9130		0.593247
NC_000913	9130	9135		0.612831
NC_000913	9135	9140		0.457309
NC_000913	9140	9145		0.424066
NC_000913	9145	9150		0.357686
NC_000913	9150	9155		0.404654
NC_000913	9155	9160		0.275196
NC_000913	9160	9165		0.201572
NC_000913	9165	9170		0.196973
NC_000913	9170	9175		0.168038
NC_000913	9175	9180		0.164303
NC_000913	9180	9185		0.104045
NC_000913	9185	9190		0.133591
NC_000913	9190	9195		0.102436
NC_000913	9195	9200		0.138561
NC_000913	9200	9205		0.171380
NC_000913	9205	9210		0.150387
NC_000913	9210	9215		0.131975
NC_000913	9215	9220		0.133282
NC_000913	9220	9225		0.130312
NC_000913	9225	9230		0.112616
NC_000913	9230	9235		0.117172
NC_000913	9235	9240		0.102665
NC_000913	9240	9245		0.099721
NC_000913	9245	9250		0.122166
NC_000913	9250	9255		0.129020
NC_000913	9255	9260		0.144727
NC_000913	9260	9265		0.138034
NC_000913	9265	9270		0.145203
NC_000913	9270	9275		0.163551
NC_000913	9275	9280		0.244860
NC_000913	9280	9285		0.224257
NC_000913	9285	9290		0.211744
NC_000913	9290	9295		0.115871
NC_000913	9295	9300		0.129776
NC_000913	9300	9305		0.114748
NC_000913	9305	9310		0.211973
NC_000913	9310	9315		0.103362
NC_000913	9315	9320		0.118162
NC_000913	9320	9325		0.234237
NC_000913	9325	9330		0.084671
NC_000913	9330	9335		0.115950
NC_000913	9335	9340		0.133229
NC_000913	9340	9345		0.145551
NC_000913	9345	9350		0.123417
NC_000913	9350	9355		0.140070
NC_000913	9355	9360		0.146338
NC_000913	9360	9365		0.159896
NC_000913	9365	9370		0.247278
NC_000913	9370	9375		0.470530
NC_000913	9375	9380		0.238589
NC_000913	9380	9385		0.243479
NC_000913	9385	9390		0.219562
NC_000913	9390	9395		0.227386
NC_000913	9395	9400		0.227947
NC_000913	9400	9405		0.122983
NC_000913	9405	9410		0.113740
NC_000913	9410	9415		0.059347
NC_000913	9415	9420		0.046903
NC_000913	9420	9425		0.057882
NC_000913	9425	9430		0.110153
NC_000913	9430	9435		0.088894
NC_000913	9435	9440		0.090697
NC_000913	9440	9445		0.080427
NC_000913	9445	9450		0.295472
NC_000913	9450	9455		0.367309
NC_000913	9455	9460		0.359675
NC_000913	9460	9465		0.369207
NC_000913	9465	9470		0.315164
NC_000913	9470	9475		0.157722
NC_000913	9475	9480		0.215018
NC_000913	9480	9485		0.222763
NC_000913	9485	9490		0.238471
NC_000913	9490	9495		0.332364
NC_000913	9495	9500		0.459919
NC_000913	9500	9505		0.466765
NC_000913	9505	9510		0.390789
NC_000913	9510	9515		0.402904
NC_000913	9515	9520		0.320716
NC_000913	9520	9525		0.231482
NC_000913	9525	9530		0.139672
NC_000913	9530	9535		0.179995
NC_000913	9535	9540		0.163641
NC_000913	9540	9545		0.177624
NC_000913	9545	9550		0.189034
NC_000913	9550	9555		0.389616
NC_000913	9555	9560		0.407351
NC_000913	9560	9565		0.443830
NC_000913	9565	9570		0.375280
NC_000913	9570	9575		0.367455
NC_000913	9575	9580		0.331022
NC_000913	9580	9585		0.337309
NC_000913	9585	9590		0.359452
NC_000913	9590	9595		0.280896
NC_000913	9595	9600		0.299452
NC_000913	9600	9605		0.322597
NC_000913	9605	9610		0.449770
NC_000913	9610	9615		0.309804
NC_000913	9615	9620		0.246422
NC_000913	9620	9625		0.270659
NC_000913	9625	9630		0.253486
NC_000913	9630	9635		0.196019
NC_000913	9635	9640		0.170517
NC_000913	9640	9645		0.120735
NC_000913	9645	9650		0.133408
NC_000913	9650	9655		0.123247
NC_000913	9655	9660		0.110915
NC_000913	9660	9665		0.124434
NC_000913	9665	9670		0.094252
NC_000913	9670	9675		0.148067
NC_000913	9675	9680		0.120552
NC_000913	9680	9685		0.099142
NC_000913	9685	9690		0.065804
NC_000913	9690	9695		0.129403
NC_000913	9695	9700		0.202172
NC_000913	9700	9705		0.300479
NC_000913	9705	9710		0.296688
NC_000913	9710	9715		0.273705
NC_000913	9715	9720		0.298850
NC_000913	9720	9725		0.540853
NC_000913	9725	9730		0.277858
NC_000913	9730	9735		0.305304
NC_000913	9735	9740		0.320171
NC_000913	9740	9745		0.298507
NC_000913	9745	9750		0.259998
NC_000913	9750	9755		0.259132
NC_000913	9755	9760		0.339788
NC_000913	9760	9765		0.481006
NC_000913	9765	9770		0.492930
NC_000913	9770	9775		0.508691
NC_000913	9775	9780		0.538460
NC_000913	9780	9785		0.557300
NC_000913	9785	9790		0.569689
NC_000913	9790	9795		0.519940
NC_000913	9795	9800		0.515323
NC_000913	9800	9805		0.655289
NC_000913	9805	9810		0.813167
NC_000913	9810	9815		0.845942
NC_000913	9815	9820		0.737050
NC_000913	9820	9825		0.745323
NC_000913	9825	9830		0.536040
NC_000913	9830	9835		0.357084
NC_000913	9835	9840		0.327049
NC_000913	9840	9845		0.337675
NC_000913	9845	9850		0.321369
NC_000913	9850	9855		0.315729
NC_000913	9855	9860		0.351717
NC_000913	9860	9865		0.329621
NC_000913	9865	9870		0.442665
NC_000913	9870	9875		0.438170
NC_000913	9875	9880		0.373367
NC_000913	9880	9885		0.483058
NC_000913	9885	9890		0.491306
NC_000913	9890	9895		0.654274
NC_000913	9895	9900		0.308143
NC_000913	9900	9905		0.340910
NC_000913	9905	9910		0.427101
NC_000913	9910	9915		0.449156
NC_000913	9915	9920		0.429303
NC_000913	9920	9925		0.314404
NC_000913	9925	9930		0.296116
NC_000913	9930	9935		0.276495
NC_000913	9935	9940		0.508022
NC_000913	9940	9945		0.330915
NC_000913	9945	9950		0.334025
NC_000913	9950	9955		0.075306
NC_000913	9955	9960		0.071744
NC_000913	9960	9965		0.077426
NC_000913	9965	9970		0.065967
NC_000913	9970	9975		0.096985
NC_000913	9975	9980		0.174497
NC_000913	9980	9985		0.480285
NC_000913	9985	9990		0.519067
NC_000913	9990	9995		0.663307
NC_000913	9995	10000		0.674949
[truncated: 926,331 more rows]
