# Supplementary material for: Dynamic landscape of protein occupancy across the Escherichia coli chromosome
Source: PLoS Biol. 2021 Jun 25;19(6):e3001306. doi: 10.1371/journal.pbio.3001306 (PMC8282354; doi:10.1371/journal.pbio.3001306)
Supplement: S1 Data — (ZIP) [file pbio.3001306.s016.zip › ipod_hr_bedgraph_files/wt_m9_rdm_glu_statphase_rzscore_log10p.bedgraph]

NC_000913	0	5		0.000000
NC_000913	5	10		0.375157
NC_000913	10	15		0.061006
NC_000913	15	20		0.246927
NC_000913	20	25		0.195163
NC_000913	25	30		0.175868
NC_000913	30	35		0.090583
NC_000913	35	40		0.062239
NC_000913	40	45		0.063007
NC_000913	45	50		0.080352
NC_000913	50	55		0.049815
NC_000913	55	60		0.052225
NC_000913	60	65		0.089907
NC_000913	65	70		0.096899
NC_000913	70	75		0.102388
NC_000913	75	80		0.087378
NC_000913	80	85		0.122106
NC_000913	85	90		0.173727
NC_000913	90	95		0.208791
NC_000913	95	100		0.406771
NC_000913	100	105		0.673158
NC_000913	105	110		0.855724
NC_000913	110	115		0.886084
NC_000913	115	120		0.386790
NC_000913	120	125		0.213948
NC_000913	125	130		0.278398
NC_000913	130	135		0.234232
NC_000913	135	140		0.171553
NC_000913	140	145		0.160691
NC_000913	145	150		0.120155
NC_000913	150	155		0.116116
NC_000913	155	160		0.119126
NC_000913	160	165		0.112178
NC_000913	165	170		0.095943
NC_000913	170	175		0.093024
NC_000913	175	180		0.102484
NC_000913	180	185		0.097294
NC_000913	185	190		0.072886
NC_000913	190	195		0.051172
NC_000913	195	200		0.016732
NC_000913	200	205		0.019633
NC_000913	205	210		0.017455
NC_000913	210	215		0.018832
NC_000913	215	220		0.016092
NC_000913	220	225		0.020736
NC_000913	225	230		0.014873
NC_000913	230	235		0.060503
NC_000913	235	240		0.042278
NC_000913	240	245		0.060621
NC_000913	245	250		0.058570
NC_000913	250	255		0.056726
NC_000913	255	260		0.065575
NC_000913	260	265		0.056530
NC_000913	265	270		0.081652
NC_000913	270	275		0.083444
NC_000913	275	280		0.048369
NC_000913	280	285		0.050978
NC_000913	285	290		0.061120
NC_000913	290	295		0.030034
NC_000913	295	300		0.042865
NC_000913	300	305		0.044061
NC_000913	305	310		0.053237
NC_000913	310	315		0.066122
NC_000913	315	320		0.114479
NC_000913	320	325		0.112390
NC_000913	325	330		0.248115
NC_000913	330	335		0.327068
NC_000913	335	340		0.422452
NC_000913	340	345		0.364840
NC_000913	345	350		0.401407
NC_000913	350	355		0.316877
NC_000913	355	360		0.301474
NC_000913	360	365		0.385960
NC_000913	365	370		0.429167
NC_000913	370	375		0.416586
NC_000913	375	380		0.540160
NC_000913	380	385		0.523211
NC_000913	385	390		0.500258
NC_000913	390	395		0.461936
NC_000913	395	400		0.406961
NC_000913	400	405		0.446119
NC_000913	405	410		0.475080
NC_000913	410	415		0.419328
NC_000913	415	420		0.313080
NC_000913	420	425		0.225735
NC_000913	425	430		0.231752
NC_000913	430	435		0.235080
NC_000913	435	440		0.327883
NC_000913	440	445		0.331414
NC_000913	445	450		0.343219
NC_000913	450	455		0.339278
NC_000913	455	460		0.299012
NC_000913	460	465		0.234534
NC_000913	465	470		0.206042
NC_000913	470	475		0.175742
NC_000913	475	480		0.162371
NC_000913	480	485		0.171949
NC_000913	485	490		0.452951
NC_000913	490	495		0.063032
NC_000913	495	500		0.053665
NC_000913	500	505		0.045450
NC_000913	505	510		0.040179
NC_000913	510	515		0.044866
NC_000913	515	520		0.034971
NC_000913	520	525		0.027973
NC_000913	525	530		0.057548
NC_000913	530	535		0.051489
NC_000913	535	540		0.071375
NC_000913	540	545		0.099834
NC_000913	545	550		0.109825
NC_000913	550	555		0.122408
NC_000913	555	560		0.070715
NC_000913	560	565		0.068743
NC_000913	565	570		0.066663
NC_000913	570	575		0.124852
NC_000913	575	580		0.151109
NC_000913	580	585		0.146402
NC_000913	585	590		0.169005
NC_000913	590	595		0.159218
NC_000913	595	600		0.160229
NC_000913	600	605		0.226037
NC_000913	605	610		0.255535
NC_000913	610	615		0.279647
NC_000913	615	620		0.409788
NC_000913	620	625		0.593541
NC_000913	625	630		0.606795
NC_000913	630	635		0.483569
NC_000913	635	640		0.550703
NC_000913	640	645		0.400493
NC_000913	645	650		0.586720
NC_000913	650	655		0.565141
NC_000913	655	660		0.574396
NC_000913	660	665		0.692330
NC_000913	665	670		0.631846
NC_000913	670	675		0.774727
NC_000913	675	680		0.781081
NC_000913	680	685		0.789975
NC_000913	685	690		0.998121
NC_000913	690	695		0.526025
NC_000913	695	700		0.424724
NC_000913	700	705		0.498883
NC_000913	705	710		0.361780
NC_000913	710	715		0.392770
NC_000913	715	720		0.452916
NC_000913	720	725		0.465713
NC_000913	725	730		0.813843
NC_000913	730	735		0.923903
NC_000913	735	740		1.081328
NC_000913	740	745		0.903057
NC_000913	745	750		0.977642
NC_000913	750	755		0.365605
NC_000913	755	760		0.296912
NC_000913	760	765		0.294088
NC_000913	765	770		0.147572
NC_000913	770	775		0.154520
NC_000913	775	780		0.222717
NC_000913	780	785		0.109157
NC_000913	785	790		0.109872
NC_000913	790	795		0.082555
NC_000913	795	800		0.086513
NC_000913	800	805		0.085763
NC_000913	805	810		0.083895
NC_000913	810	815		0.174067
NC_000913	815	820		0.421094
NC_000913	820	825		0.597199
NC_000913	825	830		0.643461
NC_000913	830	835		0.639982
NC_000913	835	840		1.173399
NC_000913	840	845		0.393381
NC_000913	845	850		0.359228
NC_000913	850	855		0.299068
NC_000913	855	860		0.327975
NC_000913	860	865		0.418295
NC_000913	865	870		0.456436
NC_000913	870	875		0.421022
NC_000913	875	880		0.459642
NC_000913	880	885		0.398358
NC_000913	885	890		0.451587
NC_000913	890	895		0.570072
NC_000913	895	900		0.512549
NC_000913	900	905		0.495606
NC_000913	905	910		0.466768
NC_000913	910	915		0.427963
NC_000913	915	920		0.540954
NC_000913	920	925		0.234716
NC_000913	925	930		0.189719
NC_000913	930	935		0.199466
NC_000913	935	940		0.424106
NC_000913	940	945		0.491785
NC_000913	945	950		0.434263
NC_000913	950	955		0.524226
NC_000913	955	960		0.419221
NC_000913	960	965		0.565416
NC_000913	965	970		0.474101
NC_000913	970	975		0.459854
NC_000913	975	980		0.452633
NC_000913	980	985		0.449317
NC_000913	985	990		0.478488
NC_000913	990	995		0.609670
NC_000913	995	1000		0.636185
NC_000913	1000	1005		0.757371
NC_000913	1005	1010		0.650331
NC_000913	1010	1015		0.630551
NC_000913	1015	1020		0.653995
NC_000913	1020	1025		0.729664
NC_000913	1025	1030		0.673946
NC_000913	1030	1035		0.735988
NC_000913	1035	1040		0.820563
NC_000913	1040	1045		0.625407
NC_000913	1045	1050		0.542793
NC_000913	1050	1055		0.604546
NC_000913	1055	1060		0.682643
NC_000913	1060	1065		0.597642
NC_000913	1065	1070		0.756334
NC_000913	1070	1075		0.786186
NC_000913	1075	1080		0.798966
NC_000913	1080	1085		0.451678
NC_000913	1085	1090		0.353785
NC_000913	1090	1095		0.267265
NC_000913	1095	1100		0.219813
NC_000913	1100	1105		0.252666
NC_000913	1105	1110		0.195838
NC_000913	1110	1115		0.243518
NC_000913	1115	1120		0.240193
NC_000913	1120	1125		0.361991
NC_000913	1125	1130		0.564132
NC_000913	1130	1135		0.762566
NC_000913	1135	1140		0.907843
NC_000913	1140	1145		0.896342
NC_000913	1145	1150		0.776162
NC_000913	1150	1155		0.850025
NC_000913	1155	1160		0.645352
NC_000913	1160	1165		0.677555
NC_000913	1165	1170		0.623649
NC_000913	1170	1175		0.616062
NC_000913	1175	1180		0.681090
NC_000913	1180	1185		1.008569
NC_000913	1185	1190		0.784263
NC_000913	1190	1195		0.579023
NC_000913	1195	1200		0.531526
NC_000913	1200	1205		0.399942
NC_000913	1205	1210		0.370901
NC_000913	1210	1215		0.336580
NC_000913	1215	1220		0.336693
NC_000913	1220	1225		0.426636
NC_000913	1225	1230		0.467646
NC_000913	1230	1235		0.479231
NC_000913	1235	1240		0.932965
NC_000913	1240	1245		0.673339
NC_000913	1245	1250		0.670242
NC_000913	1250	1255		0.663524
NC_000913	1255	1260		0.729739
NC_000913	1260	1265		0.819508
NC_000913	1265	1270		0.772847
NC_000913	1270	1275		0.740355
NC_000913	1275	1280		0.547160
NC_000913	1280	1285		0.467743
NC_000913	1285	1290		0.335938
NC_000913	1290	1295		0.215721
NC_000913	1295	1300		0.214294
NC_000913	1300	1305		0.210873
NC_000913	1305	1310		0.214854
NC_000913	1310	1315		0.290228
NC_000913	1315	1320		0.240861
NC_000913	1320	1325		0.260851
NC_000913	1325	1330		0.257669
NC_000913	1330	1335		0.295691
NC_000913	1335	1340		0.271266
NC_000913	1340	1345		0.396168
NC_000913	1345	1350		0.308811
NC_000913	1350	1355		0.434823
NC_000913	1355	1360		0.480653
NC_000913	1360	1365		0.385668
NC_000913	1365	1370		0.308076
NC_000913	1370	1375		0.338722
NC_000913	1375	1380		0.392881
NC_000913	1380	1385		0.508809
NC_000913	1385	1390		0.504266
NC_000913	1390	1395		0.971028
NC_000913	1395	1400		0.740184
NC_000913	1400	1405		0.815177
NC_000913	1405	1410		0.405895
NC_000913	1410	1415		0.494538
NC_000913	1415	1420		0.484025
NC_000913	1420	1425		0.338231
NC_000913	1425	1430		0.310463
NC_000913	1430	1435		0.274054
NC_000913	1435	1440		0.269135
NC_000913	1440	1445		0.279145
NC_000913	1445	1450		0.311357
NC_000913	1450	1455		0.311218
NC_000913	1455	1460		0.506927
NC_000913	1460	1465		0.625842
NC_000913	1465	1470		0.731897
NC_000913	1470	1475		0.906944
NC_000913	1475	1480		0.681791
NC_000913	1480	1485		0.690733
NC_000913	1485	1490		0.358181
NC_000913	1490	1495		0.305251
NC_000913	1495	1500		0.228459
NC_000913	1500	1505		0.147022
NC_000913	1505	1510		0.123580
NC_000913	1510	1515		0.104674
NC_000913	1515	1520		0.099515
NC_000913	1520	1525		0.085079
NC_000913	1525	1530		0.106620
NC_000913	1530	1535		0.155672
NC_000913	1535	1540		0.161377
NC_000913	1540	1545		0.205420
NC_000913	1545	1550		0.297356
NC_000913	1550	1555		0.322768
NC_000913	1555	1560		0.245748
NC_000913	1560	1565		0.222628
NC_000913	1565	1570		0.248692
NC_000913	1570	1575		0.247890
NC_000913	1575	1580		0.224606
NC_000913	1580	1585		0.234031
NC_000913	1585	1590		0.207386
NC_000913	1590	1595		0.204562
NC_000913	1595	1600		0.206742
NC_000913	1600	1605		0.223751
NC_000913	1605	1610		0.236000
NC_000913	1610	1615		0.301980
NC_000913	1615	1620		0.298151
NC_000913	1620	1625		0.216474
NC_000913	1625	1630		0.222092
NC_000913	1630	1635		0.204075
NC_000913	1635	1640		0.159407
NC_000913	1640	1645		0.145613
NC_000913	1645	1650		0.248076
NC_000913	1650	1655		0.433462
NC_000913	1655	1660		0.596624
NC_000913	1660	1665		0.793677
NC_000913	1665	1670		1.492065
NC_000913	1670	1675		0.690406
NC_000913	1675	1680		0.628602
NC_000913	1680	1685		0.303931
NC_000913	1685	1690		0.289040
NC_000913	1690	1695		0.263028
NC_000913	1695	1700		0.300574
NC_000913	1700	1705		0.330707
NC_000913	1705	1710		0.461813
NC_000913	1710	1715		0.547891
NC_000913	1715	1720		0.808882
NC_000913	1720	1725		2.541089
NC_000913	1725	1730		2.646502
NC_000913	1730	1735		1.994020
NC_000913	1735	1740		1.485552
NC_000913	1740	1745		1.145295
NC_000913	1745	1750		0.925806
NC_000913	1750	1755		0.799422
NC_000913	1755	1760		0.831331
NC_000913	1760	1765		0.922539
NC_000913	1765	1770		0.999948
NC_000913	1770	1775		0.946858
NC_000913	1775	1780		0.841062
NC_000913	1780	1785		0.768384
NC_000913	1785	1790		1.057852
NC_000913	1790	1795		1.358419
NC_000913	1795	1800		1.516144
NC_000913	1800	1805		1.580049
NC_000913	1805	1810		1.594423
NC_000913	1810	1815		2.088424
NC_000913	1815	1820		1.871991
NC_000913	1820	1825		0.925596
NC_000913	1825	1830		0.649200
NC_000913	1830	1835		0.576008
NC_000913	1835	1840		0.399913
NC_000913	1840	1845		0.361022
NC_000913	1845	1850		0.220014
NC_000913	1850	1855		0.280944
NC_000913	1855	1860		0.284590
NC_000913	1860	1865		0.312242
NC_000913	1865	1870		0.366152
NC_000913	1870	1875		0.365195
NC_000913	1875	1880		0.535509
NC_000913	1880	1885		0.437715
NC_000913	1885	1890		0.577252
NC_000913	1890	1895		0.257239
NC_000913	1895	1900		0.195878
NC_000913	1900	1905		0.155818
NC_000913	1905	1910		0.138864
NC_000913	1910	1915		0.106609
NC_000913	1915	1920		0.112322
NC_000913	1920	1925		0.102118
NC_000913	1925	1930		0.118447
NC_000913	1930	1935		0.095268
NC_000913	1935	1940		0.126799
NC_000913	1940	1945		0.134257
NC_000913	1945	1950		0.165386
NC_000913	1950	1955		0.361849
NC_000913	1955	1960		0.426846
NC_000913	1960	1965		0.635577
NC_000913	1965	1970		0.326235
NC_000913	1970	1975		0.633198
NC_000913	1975	1980		0.251062
NC_000913	1980	1985		0.224243
NC_000913	1985	1990		0.250148
NC_000913	1990	1995		0.147544
NC_000913	1995	2000		0.085793
NC_000913	2000	2005		0.093986
NC_000913	2005	2010		0.094776
NC_000913	2010	2015		0.091903
NC_000913	2015	2020		0.095299
NC_000913	2020	2025		0.171434
NC_000913	2025	2030		0.438180
NC_000913	2030	2035		0.141122
NC_000913	2035	2040		0.115160
NC_000913	2040	2045		0.084971
NC_000913	2045	2050		0.074674
NC_000913	2050	2055		0.062537
NC_000913	2055	2060		0.041561
NC_000913	2060	2065		0.034969
NC_000913	2065	2070		0.028375
NC_000913	2070	2075		0.040447
NC_000913	2075	2080		0.063485
NC_000913	2080	2085		0.086618
NC_000913	2085	2090		0.091497
NC_000913	2090	2095		0.323602
NC_000913	2095	2100		0.518964
NC_000913	2100	2105		0.708829
NC_000913	2105	2110		0.642969
NC_000913	2110	2115		0.571190
NC_000913	2115	2120		0.448026
NC_000913	2120	2125		0.333086
NC_000913	2125	2130		0.320291
NC_000913	2130	2135		0.323317
NC_000913	2135	2140		0.349904
NC_000913	2140	2145		0.318973
NC_000913	2145	2150		0.368816
NC_000913	2150	2155		0.411889
NC_000913	2155	2160		0.469847
NC_000913	2160	2165		0.513946
NC_000913	2165	2170		0.563941
NC_000913	2170	2175		0.666050
NC_000913	2175	2180		0.519503
NC_000913	2180	2185		0.442173
NC_000913	2185	2190		0.130721
NC_000913	2190	2195		0.141424
NC_000913	2195	2200		0.133278
NC_000913	2200	2205		0.126773
NC_000913	2205	2210		0.113764
NC_000913	2210	2215		0.117917
NC_000913	2215	2220		0.081016
NC_000913	2220	2225		0.186881
NC_000913	2225	2230		0.019694
NC_000913	2230	2235		0.012350
NC_000913	2235	2240		0.020040
NC_000913	2240	2245		0.019897
NC_000913	2245	2250		0.023567
NC_000913	2250	2255		0.026504
NC_000913	2255	2260		0.033643
NC_000913	2260	2265		0.154466
NC_000913	2265	2270		0.221171
NC_000913	2270	2275		0.205649
NC_000913	2275	2280		0.253942
NC_000913	2280	2285		0.151612
NC_000913	2285	2290		0.108228
NC_000913	2290	2295		0.091231
NC_000913	2295	2300		0.064661
NC_000913	2300	2305		0.057483
NC_000913	2305	2310		0.040446
NC_000913	2310	2315		0.042379
NC_000913	2315	2320		0.044570
NC_000913	2320	2325		0.048015
NC_000913	2325	2330		0.087352
NC_000913	2330	2335		0.267818
NC_000913	2335	2340		0.155781
NC_000913	2340	2345		0.241076
NC_000913	2345	2350		0.205960
NC_000913	2350	2355		0.332785
NC_000913	2355	2360		0.330727
NC_000913	2360	2365		0.429088
NC_000913	2365	2370		1.080205
NC_000913	2370	2375		1.431114
NC_000913	2375	2380		1.470590
NC_000913	2380	2385		1.774266
NC_000913	2385	2390		1.737153
NC_000913	2390	2395		1.763838
NC_000913	2395	2400		1.170182
NC_000913	2400	2405		0.916330
NC_000913	2405	2410		0.737145
NC_000913	2410	2415		0.685249
NC_000913	2415	2420		0.472160
NC_000913	2420	2425		0.586436
NC_000913	2425	2430		0.489972
NC_000913	2430	2435		1.126160
NC_000913	2435	2440		0.741457
NC_000913	2440	2445		0.292706
NC_000913	2445	2450		0.275991
NC_000913	2450	2455		0.229081
NC_000913	2455	2460		0.219772
NC_000913	2460	2465		0.186964
NC_000913	2465	2470		0.152064
NC_000913	2470	2475		0.128698
NC_000913	2475	2480		0.116305
NC_000913	2480	2485		0.215783
NC_000913	2485	2490		0.178877
NC_000913	2490	2495		0.194159
NC_000913	2495	2500		0.162986
NC_000913	2500	2505		0.341357
NC_000913	2505	2510		0.241346
NC_000913	2510	2515		0.161935
NC_000913	2515	2520		0.195799
NC_000913	2520	2525		0.154717
NC_000913	2525	2530		0.157840
NC_000913	2530	2535		0.159732
NC_000913	2535	2540		0.147469
NC_000913	2540	2545		0.140659
NC_000913	2545	2550		0.142440
NC_000913	2550	2555		0.294519
NC_000913	2555	2560		0.230784
NC_000913	2560	2565		0.129915
NC_000913	2565	2570		0.097981
NC_000913	2570	2575		0.026870
NC_000913	2575	2580		0.054414
NC_000913	2580	2585		0.072200
NC_000913	2585	2590		0.062950
NC_000913	2590	2595		0.055594
NC_000913	2595	2600		0.053807
NC_000913	2600	2605		0.061470
NC_000913	2605	2610		0.059346
NC_000913	2610	2615		0.114228
NC_000913	2615	2620		0.094721
NC_000913	2620	2625		0.161543
NC_000913	2625	2630		0.240054
NC_000913	2630	2635		0.367308
NC_000913	2635	2640		0.420097
NC_000913	2640	2645		0.283687
NC_000913	2645	2650		0.099494
NC_000913	2650	2655		0.050432
NC_000913	2655	2660		0.044425
NC_000913	2660	2665		0.045993
NC_000913	2665	2670		0.059153
NC_000913	2670	2675		0.060956
NC_000913	2675	2680		0.064627
NC_000913	2680	2685		0.277700
NC_000913	2685	2690		0.509272
NC_000913	2690	2695		0.392305
NC_000913	2695	2700		0.298860
NC_000913	2700	2705		0.332600
NC_000913	2705	2710		0.356819
NC_000913	2710	2715		0.362125
NC_000913	2715	2720		0.352082
NC_000913	2720	2725		1.357162
NC_000913	2725	2730		0.862927
NC_000913	2730	2735		0.724694
NC_000913	2735	2740		0.715690
NC_000913	2740	2745		0.777639
NC_000913	2745	2750		0.708315
NC_000913	2750	2755		0.831868
NC_000913	2755	2760		0.937118
NC_000913	2760	2765		1.004456
NC_000913	2765	2770		1.109203
NC_000913	2770	2775		1.364675
NC_000913	2775	2780		1.494678
NC_000913	2780	2785		1.528321
NC_000913	2785	2790		1.696230
NC_000913	2790	2795		1.467803
NC_000913	2795	2800		1.416165
NC_000913	2800	2805		1.294366
NC_000913	2805	2810		0.611027
NC_000913	2810	2815		0.428036
NC_000913	2815	2820		0.365280
NC_000913	2820	2825		0.360174
NC_000913	2825	2830		0.420081
NC_000913	2830	2835		0.385791
NC_000913	2835	2840		0.460712
NC_000913	2840	2845		0.412682
NC_000913	2845	2850		0.394105
NC_000913	2850	2855		0.479099
NC_000913	2855	2860		0.280697
NC_000913	2860	2865		0.267420
NC_000913	2865	2870		0.243355
NC_000913	2870	2875		0.247869
NC_000913	2875	2880		0.278621
NC_000913	2880	2885		0.464003
NC_000913	2885	2890		0.810107
NC_000913	2890	2895		1.260828
NC_000913	2895	2900		1.031836
NC_000913	2900	2905		1.029405
NC_000913	2905	2910		0.767074
NC_000913	2910	2915		0.628302
NC_000913	2915	2920		0.570903
NC_000913	2920	2925		0.614629
NC_000913	2925	2930		0.585964
NC_000913	2930	2935		0.706306
NC_000913	2935	2940		0.635758
NC_000913	2940	2945		0.557066
NC_000913	2945	2950		0.532460
NC_000913	2950	2955		0.349554
NC_000913	2955	2960		0.293568
NC_000913	2960	2965		0.260182
NC_000913	2965	2970		0.188606
NC_000913	2970	2975		0.210685
NC_000913	2975	2980		0.187073
NC_000913	2980	2985		0.137596
NC_000913	2985	2990		0.094217
NC_000913	2990	2995		0.122763
NC_000913	2995	3000		0.359757
NC_000913	3000	3005		0.296080
NC_000913	3005	3010		0.256197
NC_000913	3010	3015		0.198483
NC_000913	3015	3020		0.157530
NC_000913	3020	3025		0.186915
NC_000913	3025	3030		0.187354
NC_000913	3030	3035		0.205225
NC_000913	3035	3040		0.127626
NC_000913	3040	3045		0.153743
NC_000913	3045	3050		0.153244
NC_000913	3050	3055		0.089250
NC_000913	3055	3060		0.092799
NC_000913	3060	3065		0.147533
NC_000913	3065	3070		0.352426
NC_000913	3070	3075		0.217291
NC_000913	3075	3080		0.216788
NC_000913	3080	3085		0.234170
NC_000913	3085	3090		0.171102
NC_000913	3090	3095		0.157316
NC_000913	3095	3100		0.119028
NC_000913	3100	3105		0.065611
NC_000913	3105	3110		0.068039
NC_000913	3110	3115		0.039947
NC_000913	3115	3120		0.043823
NC_000913	3120	3125		0.039863
NC_000913	3125	3130		0.041940
NC_000913	3130	3135		0.211139
NC_000913	3135	3140		0.217921
NC_000913	3140	3145		0.236575
NC_000913	3145	3150		0.184926
NC_000913	3150	3155		0.194999
NC_000913	3155	3160		0.145471
NC_000913	3160	3165		0.146078
NC_000913	3165	3170		0.111612
NC_000913	3170	3175		0.090757
NC_000913	3175	3180		0.064453
NC_000913	3180	3185		0.070395
NC_000913	3185	3190		0.096761
NC_000913	3190	3195		0.103453
NC_000913	3195	3200		0.124138
NC_000913	3200	3205		0.209501
NC_000913	3205	3210		0.268665
NC_000913	3210	3215		0.436110
NC_000913	3215	3220		0.507258
NC_000913	3220	3225		0.364316
NC_000913	3225	3230		0.261846
NC_000913	3230	3235		0.195678
NC_000913	3235	3240		0.196646
NC_000913	3240	3245		0.185345
NC_000913	3245	3250		0.179161
NC_000913	3250	3255		0.193430
NC_000913	3255	3260		0.290186
NC_000913	3260	3265		1.506605
NC_000913	3265	3270		0.902052
NC_000913	3270	3275		0.956048
NC_000913	3275	3280		0.918416
NC_000913	3280	3285		0.727242
NC_000913	3285	3290		1.018233
NC_000913	3290	3295		0.918683
NC_000913	3295	3300		0.726184
NC_000913	3300	3305		0.783294
NC_000913	3305	3310		0.507543
NC_000913	3310	3315		0.447517
NC_000913	3315	3320		0.370439
NC_000913	3320	3325		0.356113
NC_000913	3325	3330		0.344963
NC_000913	3330	3335		0.411978
NC_000913	3335	3340		0.481053
NC_000913	3340	3345		0.479896
NC_000913	3345	3350		0.370649
NC_000913	3350	3355		0.269328
NC_000913	3355	3360		0.224982
NC_000913	3360	3365		0.218409
NC_000913	3365	3370		0.254759
NC_000913	3370	3375		0.301579
NC_000913	3375	3380		0.298998
NC_000913	3380	3385		0.358818
NC_000913	3385	3390		0.276034
NC_000913	3390	3395		0.244198
NC_000913	3395	3400		0.347027
NC_000913	3400	3405		0.228411
NC_000913	3405	3410		0.168561
NC_000913	3410	3415		0.176490
NC_000913	3415	3420		0.154041
NC_000913	3420	3425		0.131217
NC_000913	3425	3430		0.153076
NC_000913	3430	3435		0.248061
NC_000913	3435	3440		0.269569
NC_000913	3440	3445		0.212637
NC_000913	3445	3450		0.215962
NC_000913	3450	3455		0.054424
NC_000913	3455	3460		0.043274
NC_000913	3460	3465		0.041349
NC_000913	3465	3470		0.040846
NC_000913	3470	3475		0.046527
NC_000913	3475	3480		0.100802
NC_000913	3480	3485		0.162866
NC_000913	3485	3490		0.283024
NC_000913	3490	3495		0.385913
NC_000913	3495	3500		0.412158
NC_000913	3500	3505		0.342573
NC_000913	3505	3510		0.279567
NC_000913	3510	3515		0.389133
NC_000913	3515	3520		0.486052
NC_000913	3520	3525		0.638593
NC_000913	3525	3530		0.647650
NC_000913	3530	3535		1.030385
NC_000913	3535	3540		1.091168
NC_000913	3540	3545		1.123965
NC_000913	3545	3550		1.127503
NC_000913	3550	3555		0.928724
NC_000913	3555	3560		0.820550
NC_000913	3560	3565		0.738175
NC_000913	3565	3570		0.714379
NC_000913	3570	3575		0.660209
NC_000913	3575	3580		0.581279
NC_000913	3580	3585		0.475584
NC_000913	3585	3590		0.482221
NC_000913	3590	3595		0.484937
NC_000913	3595	3600		0.541878
NC_000913	3600	3605		0.537741
NC_000913	3605	3610		0.680316
NC_000913	3610	3615		0.656414
NC_000913	3615	3620		1.078658
NC_000913	3620	3625		0.886666
NC_000913	3625	3630		0.967657
NC_000913	3630	3635		1.064984
NC_000913	3635	3640		1.091070
NC_000913	3640	3645		1.052931
NC_000913	3645	3650		1.059388
NC_000913	3650	3655		0.724310
NC_000913	3655	3660		0.727602
NC_000913	3660	3665		0.639609
NC_000913	3665	3670		0.551555
NC_000913	3670	3675		0.482581
NC_000913	3675	3680		0.586985
NC_000913	3680	3685		0.612974
NC_000913	3685	3690		0.293692
NC_000913	3690	3695		0.170712
NC_000913	3695	3700		0.067669
NC_000913	3700	3705		0.072268
NC_000913	3705	3710		0.044166
NC_000913	3710	3715		0.045449
NC_000913	3715	3720		0.051006
NC_000913	3720	3725		0.039996
NC_000913	3725	3730		0.042297
NC_000913	3730	3735		0.049253
NC_000913	3735	3740		0.126039
NC_000913	3740	3745		0.350466
NC_000913	3745	3750		0.344648
NC_000913	3750	3755		0.188986
NC_000913	3755	3760		0.209600
NC_000913	3760	3765		0.117399
NC_000913	3765	3770		0.071333
NC_000913	3770	3775		0.081212
NC_000913	3775	3780		0.077938
NC_000913	3780	3785		0.088258
NC_000913	3785	3790		0.097881
NC_000913	3790	3795		0.100458
NC_000913	3795	3800		0.146340
NC_000913	3800	3805		0.199442
NC_000913	3805	3810		0.168671
NC_000913	3810	3815		0.185115
NC_000913	3815	3820		0.172208
NC_000913	3820	3825		0.145720
NC_000913	3825	3830		0.164756
NC_000913	3830	3835		0.084504
NC_000913	3835	3840		0.093799
NC_000913	3840	3845		0.101379
NC_000913	3845	3850		0.091660
NC_000913	3850	3855		0.199086
NC_000913	3855	3860		0.261957
NC_000913	3860	3865		0.205929
NC_000913	3865	3870		0.134238
NC_000913	3870	3875		0.256587
NC_000913	3875	3880		0.175980
NC_000913	3880	3885		0.154468
NC_000913	3885	3890		0.165085
NC_000913	3890	3895		0.096330
NC_000913	3895	3900		0.078143
NC_000913	3900	3905		0.069235
NC_000913	3905	3910		0.111167
NC_000913	3910	3915		0.110878
NC_000913	3915	3920		0.093276
NC_000913	3920	3925		0.298621
NC_000913	3925	3930		0.388158
NC_000913	3930	3935		0.520127
NC_000913	3935	3940		0.468087
NC_000913	3940	3945		0.334240
NC_000913	3945	3950		0.344441
NC_000913	3950	3955		0.347764
NC_000913	3955	3960		0.348272
NC_000913	3960	3965		0.342237
NC_000913	3965	3970		0.368619
NC_000913	3970	3975		0.413200
NC_000913	3975	3980		0.424954
NC_000913	3980	3985		0.384988
NC_000913	3985	3990		0.320990
NC_000913	3990	3995		0.279134
NC_000913	3995	4000		0.330322
NC_000913	4000	4005		0.300854
NC_000913	4005	4010		0.286142
NC_000913	4010	4015		0.238209
NC_000913	4015	4020		0.080216
NC_000913	4020	4025		0.094895
NC_000913	4025	4030		0.070323
NC_000913	4030	4035		0.054694
NC_000913	4035	4040		0.053501
NC_000913	4040	4045		0.052445
NC_000913	4045	4050		0.055216
NC_000913	4050	4055		0.073050
NC_000913	4055	4060		0.077780
NC_000913	4060	4065		0.063866
NC_000913	4065	4070		0.104191
NC_000913	4070	4075		0.152700
NC_000913	4075	4080		0.186251
NC_000913	4080	4085		0.264522
NC_000913	4085	4090		0.337508
NC_000913	4090	4095		0.415648
NC_000913	4095	4100		0.401515
NC_000913	4100	4105		0.677238
NC_000913	4105	4110		1.175045
NC_000913	4110	4115		0.594849
NC_000913	4115	4120		0.627618
NC_000913	4120	4125		0.593237
NC_000913	4125	4130		0.488049
NC_000913	4130	4135		0.449828
NC_000913	4135	4140		0.375853
NC_000913	4140	4145		0.531660
NC_000913	4145	4150		0.358226
NC_000913	4150	4155		0.376330
NC_000913	4155	4160		0.450943
NC_000913	4160	4165		0.412919
NC_000913	4165	4170		0.388079
NC_000913	4170	4175		0.475591
NC_000913	4175	4180		0.501194
NC_000913	4180	4185		0.476391
NC_000913	4185	4190		0.743799
NC_000913	4190	4195		1.073280
NC_000913	4195	4200		0.912042
NC_000913	4200	4205		0.494679
NC_000913	4205	4210		0.297392
NC_000913	4210	4215		0.261654
NC_000913	4215	4220		0.263118
NC_000913	4220	4225		0.319681
NC_000913	4225	4230		0.288531
NC_000913	4230	4235		0.256318
NC_000913	4235	4240		0.266397
NC_000913	4240	4245		0.278170
NC_000913	4245	4250		0.672448
NC_000913	4250	4255		0.772947
NC_000913	4255	4260		0.849170
NC_000913	4260	4265		0.937695
NC_000913	4265	4270		0.292802
NC_000913	4270	4275		0.296000
NC_000913	4275	4280		0.304133
NC_000913	4280	4285		0.133331
NC_000913	4285	4290		0.105310
NC_000913	4290	4295		0.125514
NC_000913	4295	4300		0.152845
NC_000913	4300	4305		0.133844
NC_000913	4305	4310		0.153289
NC_000913	4310	4315		0.155869
NC_000913	4315	4320		0.159286
NC_000913	4320	4325		0.161356
NC_000913	4325	4330		0.283326
NC_000913	4330	4335		0.486159
NC_000913	4335	4340		0.546414
NC_000913	4340	4345		0.270826
NC_000913	4345	4350		0.314805
NC_000913	4350	4355		0.333356
NC_000913	4355	4360		0.340321
NC_000913	4360	4365		0.554062
NC_000913	4365	4370		0.697639
NC_000913	4370	4375		0.925466
NC_000913	4375	4380		1.005141
NC_000913	4380	4385		0.820627
NC_000913	4385	4390		0.733712
NC_000913	4390	4395		0.753192
NC_000913	4395	4400		0.673724
NC_000913	4400	4405		0.555543
NC_000913	4405	4410		0.590779
NC_000913	4410	4415		0.691346
NC_000913	4415	4420		0.811765
NC_000913	4420	4425		0.901809
NC_000913	4425	4430		0.875516
NC_000913	4430	4435		0.911882
NC_000913	4435	4440		0.800711
NC_000913	4440	4445		0.682446
NC_000913	4445	4450		0.622749
NC_000913	4450	4455		0.438843
NC_000913	4455	4460		0.352692
NC_000913	4460	4465		0.257728
NC_000913	4465	4470		0.197415
NC_000913	4470	4475		0.240780
NC_000913	4475	4480		0.289542
NC_000913	4480	4485		0.277490
NC_000913	4485	4490		0.237890
NC_000913	4490	4495		0.117642
NC_000913	4495	4500		0.099697
NC_000913	4500	4505		0.097444
NC_000913	4505	4510		0.105303
NC_000913	4510	4515		0.094626
NC_000913	4515	4520		0.057058
NC_000913	4520	4525		0.051709
NC_000913	4525	4530		0.068938
NC_000913	4530	4535		0.066006
NC_000913	4535	4540		0.132869
NC_000913	4540	4545		0.300823
NC_000913	4545	4550		0.526955
NC_000913	4550	4555		0.611134
NC_000913	4555	4560		0.638506
NC_000913	4560	4565		0.509935
NC_000913	4565	4570		0.290093
NC_000913	4570	4575		0.311741
NC_000913	4575	4580		0.319385
NC_000913	4580	4585		0.247116
NC_000913	4585	4590		0.199961
NC_000913	4590	4595		0.179381
NC_000913	4595	4600		0.231808
NC_000913	4600	4605		0.230071
NC_000913	4605	4610		0.222517
NC_000913	4610	4615		0.317092
NC_000913	4615	4620		0.346553
NC_000913	4620	4625		0.306262
NC_000913	4625	4630		0.509682
NC_000913	4630	4635		0.486396
NC_000913	4635	4640		0.557110
NC_000913	4640	4645		0.450370
NC_000913	4645	4650		0.447583
NC_000913	4650	4655		0.459003
NC_000913	4655	4660		0.685654
NC_000913	4660	4665		0.567866
NC_000913	4665	4670		0.600274
NC_000913	4670	4675		0.572484
NC_000913	4675	4680		0.689430
NC_000913	4680	4685		0.559963
NC_000913	4685	4690		0.483112
NC_000913	4690	4695		0.524457
NC_000913	4695	4700		0.528711
NC_000913	4700	4705		0.523115
NC_000913	4705	4710		0.698779
NC_000913	4710	4715		0.690014
NC_000913	4715	4720		0.930132
NC_000913	4720	4725		0.861807
NC_000913	4725	4730		0.857838
NC_000913	4730	4735		1.206987
NC_000913	4735	4740		1.135725
NC_000913	4740	4745		0.982837
NC_000913	4745	4750		1.204230
NC_000913	4750	4755		1.354324
NC_000913	4755	4760		1.024168
NC_000913	4760	4765		0.908967
NC_000913	4765	4770		0.516987
NC_000913	4770	4775		0.391914
NC_000913	4775	4780		0.372372
NC_000913	4780	4785		0.395323
NC_000913	4785	4790		0.265975
NC_000913	4790	4795		0.262223
NC_000913	4795	4800		0.247409
NC_000913	4800	4805		0.224315
NC_000913	4805	4810		0.251826
NC_000913	4810	4815		0.220552
NC_000913	4815	4820		0.241276
NC_000913	4820	4825		0.359906
NC_000913	4825	4830		0.330668
NC_000913	4830	4835		0.430437
NC_000913	4835	4840		0.286379
NC_000913	4840	4845		0.344172
NC_000913	4845	4850		0.120267
NC_000913	4850	4855		0.161556
NC_000913	4855	4860		0.046774
NC_000913	4860	4865		0.043126
NC_000913	4865	4870		0.036726
NC_000913	4870	4875		0.049766
NC_000913	4875	4880		0.063994
NC_000913	4880	4885		0.055056
NC_000913	4885	4890		0.044712
NC_000913	4890	4895		0.057119
NC_000913	4895	4900		0.094422
NC_000913	4900	4905		0.116587
NC_000913	4905	4910		0.097354
NC_000913	4910	4915		0.075266
NC_000913	4915	4920		0.130955
NC_000913	4920	4925		0.164678
NC_000913	4925	4930		0.170775
NC_000913	4930	4935		0.178848
NC_000913	4935	4940		0.243814
NC_000913	4940	4945		0.228093
NC_000913	4945	4950		0.281178
NC_000913	4950	4955		0.300423
NC_000913	4955	4960		0.270688
NC_000913	4960	4965		0.267566
NC_000913	4965	4970		0.325880
NC_000913	4970	4975		0.199770
NC_000913	4975	4980		0.170897
NC_000913	4980	4985		0.169831
NC_000913	4985	4990		0.184904
NC_000913	4990	4995		0.200803
NC_000913	4995	5000		0.355384
NC_000913	5000	5005		0.438163
NC_000913	5005	5010		0.658294
NC_000913	5010	5015		1.341659
NC_000913	5015	5020		0.671328
NC_000913	5020	5025		0.912113
NC_000913	5025	5030		1.213048
NC_000913	5030	5035		1.654827
NC_000913	5035	5040		0.725812
NC_000913	5040	5045		0.918384
NC_000913	5045	5050		0.827380
NC_000913	5050	5055		0.827380
NC_000913	5055	5060		0.862839
NC_000913	5060	5065		1.111444
NC_000913	5065	5070		1.278527
NC_000913	5070	5075		1.562110
NC_000913	5075	5080		1.695276
NC_000913	5080	5085		4.856012
NC_000913	5085	5090		5.129212
NC_000913	5090	5095		5.443026
NC_000913	5095	5100		5.543249
NC_000913	5100	5105		5.720117
NC_000913	5105	5110		6.647272
NC_000913	5110	5115		6.576312
NC_000913	5115	5120		6.458390
NC_000913	5120	5125		6.565623
NC_000913	5125	5130		7.082239
NC_000913	5130	5135		7.097997
NC_000913	5135	5140		7.141321
NC_000913	5140	5145		6.942648
NC_000913	5145	5150		6.755560
NC_000913	5150	5155		5.512069
NC_000913	5155	5160		4.373428
NC_000913	5160	5165		3.523043
NC_000913	5165	5170		1.737848
NC_000913	5170	5175		1.318347
NC_000913	5175	5180		1.158295
NC_000913	5180	5185		1.128365
NC_000913	5185	5190		1.052738
NC_000913	5190	5195		0.972788
NC_000913	5195	5200		2.070437
NC_000913	5200	5205		1.124758
NC_000913	5205	5210		1.180772
NC_000913	5210	5215		0.779663
NC_000913	5215	5220		0.381549
NC_000913	5220	5225		0.145134
NC_000913	5225	5230		0.103567
NC_000913	5230	5235		0.088010
NC_000913	5235	5240		0.055290
NC_000913	5240	5245		0.053728
NC_000913	5245	5250		0.077710
NC_000913	5250	5255		0.226032
NC_000913	5255	5260		0.271314
NC_000913	5260	5265		0.232183
NC_000913	5265	5270		0.213108
NC_000913	5270	5275		0.253597
NC_000913	5275	5280		0.280904
NC_000913	5280	5285		0.387932
NC_000913	5285	5290		0.379516
NC_000913	5290	5295		0.399701
NC_000913	5295	5300		0.375447
NC_000913	5300	5305		0.412808
NC_000913	5305	5310		0.357283
NC_000913	5310	5315		0.321869
NC_000913	5315	5320		0.460749
NC_000913	5320	5325		0.474604
NC_000913	5325	5330		0.468829
NC_000913	5330	5335		0.430914
NC_000913	5335	5340		0.429422
NC_000913	5340	5345		0.459773
NC_000913	5345	5350		0.388039
NC_000913	5350	5355		0.626017
NC_000913	5355	5360		1.175169
NC_000913	5360	5365		0.695456
NC_000913	5365	5370		0.575190
NC_000913	5370	5375		0.419659
NC_000913	5375	5380		0.220753
NC_000913	5380	5385		0.124080
NC_000913	5385	5390		0.091433
NC_000913	5390	5395		0.094284
NC_000913	5395	5400		0.090492
NC_000913	5400	5405		0.082232
NC_000913	5405	5410		0.205489
NC_000913	5410	5415		0.332798
NC_000913	5415	5420		0.758606
NC_000913	5420	5425		0.727622
NC_000913	5425	5430		0.795092
NC_000913	5430	5435		0.708894
NC_000913	5435	5440		0.638288
NC_000913	5440	5445		0.618649
NC_000913	5445	5450		0.610938
NC_000913	5450	5455		0.746265
NC_000913	5455	5460		0.672578
NC_000913	5460	5465		0.654566
NC_000913	5465	5470		0.652480
NC_000913	5470	5475		0.785881
NC_000913	5475	5480		0.565212
NC_000913	5480	5485		0.612449
NC_000913	5485	5490		0.663693
NC_000913	5490	5495		0.425982
NC_000913	5495	5500		0.131395
NC_000913	5500	5505		0.138346
NC_000913	5505	5510		0.141499
NC_000913	5510	5515		0.148581
NC_000913	5515	5520		0.154244
NC_000913	5520	5525		0.339736
NC_000913	5525	5530		0.498347
NC_000913	5530	5535		0.621398
NC_000913	5535	5540		0.543702
NC_000913	5540	5545		0.446653
NC_000913	5545	5550		0.398945
NC_000913	5550	5555		0.320937
NC_000913	5555	5560		0.299517
NC_000913	5560	5565		0.220146
NC_000913	5565	5570		0.199279
NC_000913	5570	5575		0.214596
NC_000913	5575	5580		0.233565
NC_000913	5580	5585		0.236066
NC_000913	5585	5590		0.288406
NC_000913	5590	5595		0.461960
NC_000913	5595	5600		0.420505
NC_000913	5600	5605		0.407977
NC_000913	5605	5610		0.992204
NC_000913	5610	5615		1.266709
NC_000913	5615	5620		0.701676
NC_000913	5620	5625		0.301811
NC_000913	5625	5630		0.495142
NC_000913	5630	5635		0.442035
NC_000913	5635	5640		0.372815
NC_000913	5640	5645		0.270011
NC_000913	5645	5650		0.230709
NC_000913	5650	5655		0.093750
NC_000913	5655	5660		0.097424
NC_000913	5660	5665		0.134925
NC_000913	5665	5670		0.103676
NC_000913	5670	5675		0.100001
NC_000913	5675	5680		0.098365
NC_000913	5680	5685		0.164174
NC_000913	5685	5690		0.242222
NC_000913	5690	5695		0.243898
NC_000913	5695	5700		0.219524
NC_000913	5700	5705		0.325371
NC_000913	5705	5710		0.246785
NC_000913	5710	5715		0.066131
NC_000913	5715	5720		0.064406
NC_000913	5720	5725		0.052841
NC_000913	5725	5730		0.045225
NC_000913	5730	5735		0.039337
NC_000913	5735	5740		0.020465
NC_000913	5740	5745		0.074894
NC_000913	5745	5750		0.143798
NC_000913	5750	5755		0.174829
NC_000913	5755	5760		0.151983
NC_000913	5760	5765		0.019096
NC_000913	5765	5770		0.019498
NC_000913	5770	5775		0.015778
NC_000913	5775	5780		0.016430
NC_000913	5780	5785		0.018963
NC_000913	5785	5790		0.023384
NC_000913	5790	5795		0.018613
NC_000913	5795	5800		0.036741
NC_000913	5800	5805		0.115211
NC_000913	5805	5810		0.026955
NC_000913	5810	5815		0.010804
NC_000913	5815	5820		0.010247
NC_000913	5820	5825		0.005346
NC_000913	5825	5830		0.003514
NC_000913	5830	5835		0.003831
NC_000913	5835	5840		0.004086
NC_000913	5840	5845		0.007625
NC_000913	5845	5850		0.005891
NC_000913	5850	5855		0.160891
NC_000913	5855	5860		0.056904
NC_000913	5860	5865		0.083477
NC_000913	5865	5870		0.114288
NC_000913	5870	5875		0.120056
NC_000913	5875	5880		0.143269
NC_000913	5880	5885		0.143635
NC_000913	5885	5890		0.195505
NC_000913	5890	5895		0.197217
NC_000913	5895	5900		0.259284
NC_000913	5900	5905		0.181831
NC_000913	5905	5910		0.183617
NC_000913	5910	5915		0.255741
NC_000913	5915	5920		0.308241
NC_000913	5920	5925		0.496408
NC_000913	5925	5930		0.603800
NC_000913	5930	5935		0.392924
NC_000913	5935	5940		0.820135
NC_000913	5940	5945		0.824011
NC_000913	5945	5950		1.303545
NC_000913	5950	5955		1.686065
NC_000913	5955	5960		1.585549
NC_000913	5960	5965		0.390599
NC_000913	5965	5970		0.293124
NC_000913	5970	5975		0.127993
NC_000913	5975	5980		0.109930
NC_000913	5980	5985		0.114804
NC_000913	5985	5990		0.110726
NC_000913	5990	5995		0.092877
NC_000913	5995	6000		0.108102
NC_000913	6000	6005		0.128231
NC_000913	6005	6010		0.147887
NC_000913	6010	6015		0.818358
NC_000913	6015	6020		1.692265
NC_000913	6020	6025		1.114458
NC_000913	6025	6030		1.087299
NC_000913	6030	6035		0.519368
NC_000913	6035	6040		0.336539
NC_000913	6040	6045		0.181679
NC_000913	6045	6050		0.162984
NC_000913	6050	6055		0.099455
NC_000913	6055	6060		0.059436
NC_000913	6060	6065		0.070059
NC_000913	6065	6070		0.101891
NC_000913	6070	6075		0.154821
NC_000913	6075	6080		0.124801
NC_000913	6080	6085		0.179839
NC_000913	6085	6090		0.127827
NC_000913	6090	6095		0.168425
NC_000913	6095	6100		0.125455
NC_000913	6100	6105		0.148209
NC_000913	6105	6110		0.117808
NC_000913	6110	6115		0.081560
NC_000913	6115	6120		0.065691
NC_000913	6120	6125		0.070879
NC_000913	6125	6130		0.083668
NC_000913	6130	6135		0.131826
NC_000913	6135	6140		0.100045
NC_000913	6140	6145		0.120062
NC_000913	6145	6150		0.056745
NC_000913	6150	6155		0.037777
NC_000913	6155	6160		0.037166
NC_000913	6160	6165		0.025012
NC_000913	6165	6170		0.008357
NC_000913	6170	6175		0.007823
NC_000913	6175	6180		0.006758
NC_000913	6180	6185		0.004021
NC_000913	6185	6190		0.004102
NC_000913	6190	6195		0.004684
NC_000913	6195	6200		0.005204
NC_000913	6200	6205		0.008828
NC_000913	6205	6210		0.010510
NC_000913	6210	6215		0.043903
NC_000913	6215	6220		0.022375
NC_000913	6220	6225		0.031040
NC_000913	6225	6230		0.061260
NC_000913	6230	6235		0.072259
NC_000913	6235	6240		0.099779
NC_000913	6240	6245		0.104075
NC_000913	6245	6250		0.165192
NC_000913	6250	6255		0.160702
NC_000913	6255	6260		0.138580
NC_000913	6260	6265		0.162972
NC_000913	6265	6270		0.240494
NC_000913	6270	6275		0.179252
NC_000913	6275	6280		0.175003
NC_000913	6280	6285		0.192042
NC_000913	6285	6290		0.193184
NC_000913	6290	6295		0.203755
NC_000913	6295	6300		0.233759
NC_000913	6300	6305		0.310834
NC_000913	6305	6310		0.518938
NC_000913	6310	6315		0.574698
NC_000913	6315	6320		0.423291
NC_000913	6320	6325		0.440740
NC_000913	6325	6330		0.264611
NC_000913	6330	6335		0.165923
NC_000913	6335	6340		0.152055
NC_000913	6340	6345		0.170488
NC_000913	6345	6350		0.145765
NC_000913	6350	6355		0.148354
NC_000913	6355	6360		0.300508
NC_000913	6360	6365		0.408509
NC_000913	6365	6370		0.309009
NC_000913	6370	6375		0.305900
NC_000913	6375	6380		0.260880
NC_000913	6380	6385		0.265281
NC_000913	6385	6390		0.237633
NC_000913	6390	6395		0.220605
NC_000913	6395	6400		0.131635
NC_000913	6400	6405		0.128223
NC_000913	6405	6410		0.124789
NC_000913	6410	6415		0.164698
NC_000913	6415	6420		0.155330
NC_000913	6420	6425		0.185555
NC_000913	6425	6430		0.302213
NC_000913	6430	6435		0.255745
NC_000913	6435	6440		0.262029
NC_000913	6440	6445		0.313711
NC_000913	6445	6450		0.518489
NC_000913	6450	6455		0.258575
NC_000913	6455	6460		0.204657
NC_000913	6460	6465		0.158228
NC_000913	6465	6470		0.106527
NC_000913	6470	6475		0.057913
NC_000913	6475	6480		0.040173
NC_000913	6480	6485		0.041815
NC_000913	6485	6490		0.036258
NC_000913	6490	6495		0.040424
NC_000913	6495	6500		0.039972
NC_000913	6500	6505		0.061842
NC_000913	6505	6510		0.248964
NC_000913	6510	6515		0.165979
NC_000913	6515	6520		0.427883
NC_000913	6520	6525		0.243565
NC_000913	6525	6530		0.411188
NC_000913	6530	6535		0.452158
NC_000913	6535	6540		0.168759
NC_000913	6540	6545		0.176877
NC_000913	6545	6550		0.076606
NC_000913	6550	6555		0.028725
NC_000913	6555	6560		0.026534
NC_000913	6560	6565		0.028301
NC_000913	6565	6570		0.023858
NC_000913	6570	6575		0.021512
NC_000913	6575	6580		0.028046
NC_000913	6580	6585		0.110432
NC_000913	6585	6590		0.250241
NC_000913	6590	6595		0.286456
NC_000913	6595	6600		0.328552
NC_000913	6600	6605		0.221643
NC_000913	6605	6610		0.122110
NC_000913	6610	6615		0.118778
NC_000913	6615	6620		0.109044
NC_000913	6620	6625		0.108850
NC_000913	6625	6630		0.162869
NC_000913	6630	6635		0.204231
NC_000913	6635	6640		0.378266
NC_000913	6640	6645		1.117683
NC_000913	6645	6650		0.899749
NC_000913	6650	6655		1.116559
NC_000913	6655	6660		1.000566
NC_000913	6660	6665		0.355556
NC_000913	6665	6670		0.312617
NC_000913	6670	6675		0.306269
NC_000913	6675	6680		0.339578
NC_000913	6680	6685		0.360846
NC_000913	6685	6690		0.371702
NC_000913	6690	6695		0.530943
NC_000913	6695	6700		0.730829
NC_000913	6700	6705		1.768533
NC_000913	6705	6710		1.913902
NC_000913	6710	6715		1.830791
NC_000913	6715	6720		1.497127
NC_000913	6720	6725		1.326381
NC_000913	6725	6730		0.588134
NC_000913	6730	6735		0.580868
NC_000913	6735	6740		0.571631
NC_000913	6740	6745		0.297344
NC_000913	6745	6750		0.317470
NC_000913	6750	6755		0.305893
NC_000913	6755	6760		0.260517
NC_000913	6760	6765		0.281561
NC_000913	6765	6770		0.325753
NC_000913	6770	6775		0.368849
NC_000913	6775	6780		0.500680
NC_000913	6780	6785		0.590050
NC_000913	6785	6790		0.630106
NC_000913	6790	6795		0.720399
NC_000913	6795	6800		0.703061
NC_000913	6800	6805		0.674152
NC_000913	6805	6810		0.637844
NC_000913	6810	6815		0.668476
NC_000913	6815	6820		0.662593
NC_000913	6820	6825		0.704924
NC_000913	6825	6830		0.863649
NC_000913	6830	6835		0.561002
NC_000913	6835	6840		0.463912
NC_000913	6840	6845		0.444977
NC_000913	6845	6850		0.368635
NC_000913	6850	6855		0.406453
NC_000913	6855	6860		0.372373
NC_000913	6860	6865		0.356772
NC_000913	6865	6870		0.361733
NC_000913	6870	6875		0.526634
NC_000913	6875	6880		0.656297
NC_000913	6880	6885		0.582785
NC_000913	6885	6890		0.594573
NC_000913	6890	6895		1.710881
NC_000913	6895	6900		1.378666
NC_000913	6900	6905		1.334401
NC_000913	6905	6910		0.974822
NC_000913	6910	6915		0.872080
NC_000913	6915	6920		0.724653
NC_000913	6920	6925		0.650485
NC_000913	6925	6930		0.597998
NC_000913	6930	6935		0.523551
NC_000913	6935	6940		0.343135
NC_000913	6940	6945		0.371667
NC_000913	6945	6950		0.386021
NC_000913	6950	6955		0.440027
NC_000913	6955	6960		0.294887
NC_000913	6960	6965		0.283928
NC_000913	6965	6970		0.640774
NC_000913	6970	6975		0.465392
NC_000913	6975	6980		0.517452
NC_000913	6980	6985		0.554501
NC_000913	6985	6990		0.538780
NC_000913	6990	6995		0.647249
NC_000913	6995	7000		0.662877
NC_000913	7000	7005		0.989999
NC_000913	7005	7010		0.843507
NC_000913	7010	7015		0.523559
NC_000913	7015	7020		0.436684
NC_000913	7020	7025		0.410704
NC_000913	7025	7030		0.427935
NC_000913	7030	7035		0.380843
NC_000913	7035	7040		0.355795
NC_000913	7040	7045		0.206932
NC_000913	7045	7050		0.821103
NC_000913	7050	7055		0.739099
NC_000913	7055	7060		0.724016
NC_000913	7060	7065		0.916740
NC_000913	7065	7070		0.554890
NC_000913	7070	7075		0.600629
NC_000913	7075	7080		0.541019
NC_000913	7080	7085		0.446569
NC_000913	7085	7090		0.508060
NC_000913	7090	7095		0.366996
NC_000913	7095	7100		0.419356
NC_000913	7100	7105		0.269942
NC_000913	7105	7110		0.299906
NC_000913	7110	7115		0.306646
NC_000913	7115	7120		0.351109
NC_000913	7120	7125		0.352191
NC_000913	7125	7130		0.363486
NC_000913	7130	7135		0.348227
NC_000913	7135	7140		0.407284
NC_000913	7140	7145		0.391679
NC_000913	7145	7150		0.423889
NC_000913	7150	7155		0.361735
NC_000913	7155	7160		0.238310
NC_000913	7160	7165		0.284184
NC_000913	7165	7170		0.276237
NC_000913	7170	7175		0.300105
NC_000913	7175	7180		0.302844
NC_000913	7180	7185		0.269339
NC_000913	7185	7190		0.359302
NC_000913	7190	7195		0.342588
NC_000913	7195	7200		0.301949
NC_000913	7200	7205		0.166258
NC_000913	7205	7210		0.166365
NC_000913	7210	7215		0.157109
NC_000913	7215	7220		0.161359
NC_000913	7220	7225		0.139522
NC_000913	7225	7230		0.146512
NC_000913	7230	7235		0.129713
NC_000913	7235	7240		0.114420
NC_000913	7240	7245		0.134667
NC_000913	7245	7250		0.189320
NC_000913	7250	7255		0.206203
NC_000913	7255	7260		0.156861
NC_000913	7260	7265		0.213124
NC_000913	7265	7270		0.190547
NC_000913	7270	7275		0.328972
NC_000913	7275	7280		0.236271
NC_000913	7280	7285		0.360799
NC_000913	7285	7290		0.228029
NC_000913	7290	7295		0.090408
NC_000913	7295	7300		0.076268
NC_000913	7300	7305		0.123793
NC_000913	7305	7310		0.142293
NC_000913	7310	7315		0.159682
NC_000913	7315	7320		0.159280
NC_000913	7320	7325		0.313786
NC_000913	7325	7330		0.324914
NC_000913	7330	7335		0.373045
NC_000913	7335	7340		0.559793
NC_000913	7340	7345		0.650873
NC_000913	7345	7350		0.447632
NC_000913	7350	7355		0.563410
NC_000913	7355	7360		0.466895
NC_000913	7360	7365		0.456725
NC_000913	7365	7370		0.422857
NC_000913	7370	7375		0.379157
NC_000913	7375	7380		0.386408
NC_000913	7380	7385		0.444926
NC_000913	7385	7390		0.317061
NC_000913	7390	7395		0.384161
NC_000913	7395	7400		0.372845
NC_000913	7400	7405		0.437591
NC_000913	7405	7410		0.445682
NC_000913	7410	7415		0.356847
NC_000913	7415	7420		0.467177
NC_000913	7420	7425		0.337540
NC_000913	7425	7430		0.337010
NC_000913	7430	7435		0.381805
NC_000913	7435	7440		0.304200
NC_000913	7440	7445		0.110285
NC_000913	7445	7450		0.052936
NC_000913	7450	7455		0.049122
NC_000913	7455	7460		0.077774
NC_000913	7460	7465		0.061185
NC_000913	7465	7470		0.056879
NC_000913	7470	7475		0.054870
NC_000913	7475	7480		0.121870
NC_000913	7480	7485		0.093332
NC_000913	7485	7490		0.121830
NC_000913	7490	7495		0.119334
NC_000913	7495	7500		0.133000
NC_000913	7500	7505		0.155123
NC_000913	7505	7510		0.288534
NC_000913	7510	7515		0.270378
NC_000913	7515	7520		0.326447
NC_000913	7520	7525		0.336290
NC_000913	7525	7530		0.381944
NC_000913	7530	7535		0.353788
NC_000913	7535	7540		0.372717
NC_000913	7540	7545		0.400502
NC_000913	7545	7550		0.356817
NC_000913	7550	7555		0.403368
NC_000913	7555	7560		0.361282
NC_000913	7560	7565		0.347926
NC_000913	7565	7570		0.285714
NC_000913	7570	7575		0.177834
NC_000913	7575	7580		0.186037
NC_000913	7580	7585		0.167568
NC_000913	7585	7590		0.157271
NC_000913	7590	7595		0.151678
NC_000913	7595	7600		0.247611
NC_000913	7600	7605		0.354533
NC_000913	7605	7610		0.276679
NC_000913	7610	7615		0.415076
NC_000913	7615	7620		0.495055
NC_000913	7620	7625		0.464455
NC_000913	7625	7630		0.351002
NC_000913	7630	7635		0.250362
NC_000913	7635	7640		0.211593
NC_000913	7640	7645		0.214003
NC_000913	7645	7650		0.210721
NC_000913	7650	7655		0.203627
NC_000913	7655	7660		0.255455
NC_000913	7660	7665		0.224467
NC_000913	7665	7670		0.177747
NC_000913	7670	7675		0.258348
NC_000913	7675	7680		0.243179
NC_000913	7680	7685		0.210180
NC_000913	7685	7690		0.221614
NC_000913	7690	7695		0.216105
NC_000913	7695	7700		0.273146
NC_000913	7700	7705		0.303983
NC_000913	7705	7710		0.314930
NC_000913	7710	7715		0.584391
NC_000913	7715	7720		0.506287
NC_000913	7720	7725		0.600904
NC_000913	7725	7730		0.507952
NC_000913	7730	7735		0.457416
NC_000913	7735	7740		0.457681
NC_000913	7740	7745		0.471241
NC_000913	7745	7750		0.600461
NC_000913	7750	7755		0.611595
NC_000913	7755	7760		0.622637
NC_000913	7760	7765		0.706230
NC_000913	7765	7770		0.640763
NC_000913	7770	7775		0.847779
NC_000913	7775	7780		0.707798
NC_000913	7780	7785		0.585583
NC_000913	7785	7790		0.419852
NC_000913	7790	7795		0.232012
NC_000913	7795	7800		0.210842
NC_000913	7800	7805		0.204503
NC_000913	7805	7810		0.129006
NC_000913	7810	7815		0.113450
NC_000913	7815	7820		0.078528
NC_000913	7820	7825		0.068314
NC_000913	7825	7830		0.056690
NC_000913	7830	7835		0.091479
NC_000913	7835	7840		0.104968
NC_000913	7840	7845		0.136882
NC_000913	7845	7850		0.137560
NC_000913	7850	7855		0.100500
NC_000913	7855	7860		0.090450
NC_000913	7860	7865		0.089334
NC_000913	7865	7870		0.064861
NC_000913	7870	7875		0.079339
NC_000913	7875	7880		0.060912
NC_000913	7880	7885		0.059488
NC_000913	7885	7890		0.089213
NC_000913	7890	7895		0.099739
NC_000913	7895	7900		0.152781
NC_000913	7900	7905		0.146759
NC_000913	7905	7910		0.253526
NC_000913	7910	7915		0.328700
NC_000913	7915	7920		0.874000
NC_000913	7920	7925		0.785160
NC_000913	7925	7930		0.804889
NC_000913	7930	7935		0.713626
NC_000913	7935	7940		0.824882
NC_000913	7940	7945		0.807775
NC_000913	7945	7950		0.918149
NC_000913	7950	7955		0.913172
NC_000913	7955	7960		0.972937
NC_000913	7960	7965		1.121904
NC_000913	7965	7970		0.765111
NC_000913	7970	7975		0.441733
NC_000913	7975	7980		0.103265
NC_000913	7980	7985		0.090475
NC_000913	7985	7990		0.059256
NC_000913	7990	7995		0.059112
NC_000913	7995	8000		0.047602
NC_000913	8000	8005		0.074811
NC_000913	8005	8010		0.051665
NC_000913	8010	8015		0.065023
NC_000913	8015	8020		0.039288
NC_000913	8020	8025		0.068857
NC_000913	8025	8030		0.147639
NC_000913	8030	8035		0.104423
NC_000913	8035	8040		0.131164
NC_000913	8040	8045		0.159649
NC_000913	8045	8050		0.198718
NC_000913	8050	8055		0.331181
NC_000913	8055	8060		0.285296
NC_000913	8060	8065		0.275806
NC_000913	8065	8070		0.515440
NC_000913	8070	8075		0.482183
NC_000913	8075	8080		0.619569
NC_000913	8080	8085		0.561701
NC_000913	8085	8090		0.435733
NC_000913	8090	8095		0.367779
NC_000913	8095	8100		0.351772
NC_000913	8100	8105		0.048973
NC_000913	8105	8110		0.053026
NC_000913	8110	8115		0.034958
NC_000913	8115	8120		0.023215
NC_000913	8120	8125		0.012245
NC_000913	8125	8130		0.011209
NC_000913	8130	8135		0.009484
NC_000913	8135	8140		0.007192
NC_000913	8140	8145		0.002619
NC_000913	8145	8150		0.002072
NC_000913	8150	8155		0.004558
NC_000913	8155	8160		0.002453
NC_000913	8160	8165		0.001958
NC_000913	8165	8170		0.002321
NC_000913	8170	8175		0.003720
NC_000913	8175	8180		0.003077
NC_000913	8180	8185		0.005491
NC_000913	8185	8190		0.002271
NC_000913	8190	8195		0.001660
NC_000913	8195	8200		0.002134
NC_000913	8200	8205		0.003511
NC_000913	8205	8210		0.003388
NC_000913	8210	8215		0.001874
NC_000913	8215	8220		0.002131
NC_000913	8220	8225		0.000643
NC_000913	8225	8230		0.001186
NC_000913	8230	8235		0.001896
NC_000913	8235	8240		0.003539
NC_000913	8240	8245		0.002495
NC_000913	8245	8250		0.001494
NC_000913	8250	8255		0.002011
NC_000913	8255	8260		0.003254
NC_000913	8260	8265		0.003526
NC_000913	8265	8270		0.003936
NC_000913	8270	8275		0.009162
NC_000913	8275	8280		0.011121
NC_000913	8280	8285		0.011208
NC_000913	8285	8290		0.008679
NC_000913	8290	8295		0.011695
NC_000913	8295	8300		0.010965
NC_000913	8300	8305		0.017610
NC_000913	8305	8310		0.049418
NC_000913	8310	8315		0.033597
NC_000913	8315	8320		0.045240
NC_000913	8320	8325		0.041006
NC_000913	8325	8330		0.043921
NC_000913	8330	8335		0.048311
NC_000913	8335	8340		0.054848
NC_000913	8340	8345		0.044900
NC_000913	8345	8350		0.039533
NC_000913	8350	8355		0.047349
NC_000913	8355	8360		0.080718
NC_000913	8360	8365		0.112259
NC_000913	8365	8370		0.102641
NC_000913	8370	8375		0.154627
NC_000913	8375	8380		0.144340
NC_000913	8380	8385		0.234926
NC_000913	8385	8390		0.431219
NC_000913	8390	8395		0.635984
NC_000913	8395	8400		0.694242
NC_000913	8400	8405		0.317040
NC_000913	8405	8410		0.263891
NC_000913	8410	8415		0.255620
NC_000913	8415	8420		0.224070
NC_000913	8420	8425		0.308630
NC_000913	8425	8430		0.350178
NC_000913	8430	8435		0.380184
NC_000913	8435	8440		0.366473
NC_000913	8440	8445		0.391434
NC_000913	8445	8450		0.305408
NC_000913	8450	8455		0.338350
NC_000913	8455	8460		0.380398
NC_000913	8460	8465		0.454954
NC_000913	8465	8470		0.483977
NC_000913	8470	8475		0.559661
NC_000913	8475	8480		0.532391
NC_000913	8480	8485		0.432302
NC_000913	8485	8490		0.266526
NC_000913	8490	8495		0.207979
NC_000913	8495	8500		0.173864
NC_000913	8500	8505		0.153066
NC_000913	8505	8510		0.158692
NC_000913	8510	8515		0.156237
NC_000913	8515	8520		0.183011
NC_000913	8520	8525		0.271109
NC_000913	8525	8530		0.251284
NC_000913	8530	8535		0.291245
NC_000913	8535	8540		0.263632
NC_000913	8540	8545		0.285040
NC_000913	8545	8550		0.334972
NC_000913	8550	8555		0.324707
NC_000913	8555	8560		0.328284
NC_000913	8560	8565		0.642705
NC_000913	8565	8570		0.583406
NC_000913	8570	8575		0.468381
NC_000913	8575	8580		0.501293
NC_000913	8580	8585		0.369582
NC_000913	8585	8590		0.289930
NC_000913	8590	8595		0.354603
NC_000913	8595	8600		0.400349
NC_000913	8600	8605		0.479054
NC_000913	8605	8610		0.565405
NC_000913	8610	8615		0.729792
NC_000913	8615	8620		1.005974
NC_000913	8620	8625		1.089777
NC_000913	8625	8630		0.682158
NC_000913	8630	8635		0.201063
NC_000913	8635	8640		0.198615
NC_000913	8640	8645		0.187142
NC_000913	8645	8650		0.298259
NC_000913	8650	8655		0.338339
NC_000913	8655	8660		0.315661
NC_000913	8660	8665		0.261261
NC_000913	8665	8670		0.274216
NC_000913	8670	8675		0.495338
NC_000913	8675	8680		0.434415
NC_000913	8680	8685		0.478365
NC_000913	8685	8690		0.591195
NC_000913	8690	8695		0.506181
NC_000913	8695	8700		0.503612
NC_000913	8700	8705		0.352749
NC_000913	8705	8710		0.403997
NC_000913	8710	8715		0.295519
NC_000913	8715	8720		0.279930
NC_000913	8720	8725		0.286225
NC_000913	8725	8730		0.245714
NC_000913	8730	8735		0.209090
NC_000913	8735	8740		0.185166
NC_000913	8740	8745		0.135586
NC_000913	8745	8750		0.131102
NC_000913	8750	8755		0.162852
NC_000913	8755	8760		0.244044
NC_000913	8760	8765		0.242523
NC_000913	8765	8770		0.190173
NC_000913	8770	8775		0.226776
NC_000913	8775	8780		0.318766
NC_000913	8780	8785		0.418902
NC_000913	8785	8790		0.486172
NC_000913	8790	8795		0.567877
NC_000913	8795	8800		0.585337
NC_000913	8800	8805		0.452465
NC_000913	8805	8810		0.428679
NC_000913	8810	8815		0.233384
NC_000913	8815	8820		0.068428
NC_000913	8820	8825		0.045834
NC_000913	8825	8830		0.033060
NC_000913	8830	8835		0.030497
NC_000913	8835	8840		0.033672
NC_000913	8840	8845		0.034289
NC_000913	8845	8850		0.041334
NC_000913	8850	8855		0.044415
NC_000913	8855	8860		0.382034
NC_000913	8860	8865		0.372409
NC_000913	8865	8870		0.352170
NC_000913	8870	8875		0.443613
NC_000913	8875	8880		0.384735
NC_000913	8880	8885		0.426634
NC_000913	8885	8890		0.356150
NC_000913	8890	8895		0.305943
NC_000913	8895	8900		0.188516
NC_000913	8900	8905		0.270006
NC_000913	8905	8910		0.272671
NC_000913	8910	8915		0.283059
NC_000913	8915	8920		0.317232
NC_000913	8920	8925		0.381354
NC_000913	8925	8930		0.491425
NC_000913	8930	8935		0.390593
NC_000913	8935	8940		0.378008
NC_000913	8940	8945		0.420046
NC_000913	8945	8950		0.371711
NC_000913	8950	8955		0.405117
NC_000913	8955	8960		0.534998
NC_000913	8960	8965		0.623747
NC_000913	8965	8970		0.514251
NC_000913	8970	8975		0.495822
NC_000913	8975	8980		0.507409
NC_000913	8980	8985		0.526058
NC_000913	8985	8990		0.420813
NC_000913	8990	8995		0.447481
NC_000913	8995	9000		0.454272
NC_000913	9000	9005		0.523344
NC_000913	9005	9010		0.582351
NC_000913	9010	9015		0.713006
NC_000913	9015	9020		0.500750
NC_000913	9020	9025		0.504844
NC_000913	9025	9030		0.440945
NC_000913	9030	9035		0.581010
NC_000913	9035	9040		0.416827
NC_000913	9040	9045		0.453199
NC_000913	9045	9050		0.560829
NC_000913	9050	9055		0.737169
NC_000913	9055	9060		0.705143
NC_000913	9060	9065		0.701969
NC_000913	9065	9070		0.434553
NC_000913	9070	9075		0.424614
NC_000913	9075	9080		0.364097
NC_000913	9080	9085		0.304089
NC_000913	9085	9090		0.242098
NC_000913	9090	9095		0.207623
NC_000913	9095	9100		0.185827
NC_000913	9100	9105		0.166198
NC_000913	9105	9110		0.201174
NC_000913	9110	9115		0.150802
NC_000913	9115	9120		0.120842
NC_000913	9120	9125		0.115989
NC_000913	9125	9130		0.077317
NC_000913	9130	9135		0.079821
NC_000913	9135	9140		0.079897
NC_000913	9140	9145		0.071820
NC_000913	9145	9150		0.048346
NC_000913	9150	9155		0.015315
NC_000913	9155	9160		0.010754
NC_000913	9160	9165		0.009086
NC_000913	9165	9170		0.005068
NC_000913	9170	9175		0.004266
NC_000913	9175	9180		0.003560
NC_000913	9180	9185		0.002150
NC_000913	9185	9190		0.001183
NC_000913	9190	9195		0.002093
NC_000913	9195	9200		0.002340
NC_000913	9200	9205		0.001703
NC_000913	9205	9210		0.001362
NC_000913	9210	9215		0.000908
NC_000913	9215	9220		0.001119
NC_000913	9220	9225		0.000801
NC_000913	9225	9230		0.000917
NC_000913	9230	9235		0.000661
NC_000913	9235	9240		0.000586
NC_000913	9240	9245		0.000658
NC_000913	9245	9250		0.000585
NC_000913	9250	9255		0.000688
NC_000913	9255	9260		0.000587
NC_000913	9260	9265		0.000563
NC_000913	9265	9270		0.000645
NC_000913	9270	9275		0.001135
NC_000913	9275	9280		0.001452
NC_000913	9280	9285		0.001805
NC_000913	9285	9290		0.001569
NC_000913	9290	9295		0.001451
NC_000913	9295	9300		0.001853
NC_000913	9300	9305		0.001768
NC_000913	9305	9310		0.001804
NC_000913	9310	9315		0.005409
NC_000913	9315	9320		0.009228
NC_000913	9320	9325		0.015389
NC_000913	9325	9330		0.023078
NC_000913	9330	9335		0.016948
NC_000913	9335	9340		0.017147
NC_000913	9340	9345		0.029000
NC_000913	9345	9350		0.023431
NC_000913	9350	9355		0.028509
NC_000913	9355	9360		0.024633
NC_000913	9360	9365		0.020631
NC_000913	9365	9370		0.038037
NC_000913	9370	9375		0.099601
NC_000913	9375	9380		0.126189
NC_000913	9380	9385		0.116434
NC_000913	9385	9390		0.102954
NC_000913	9390	9395		0.087541
NC_000913	9395	9400		0.061925
NC_000913	9400	9405		0.090422
NC_000913	9405	9410		0.099527
NC_000913	9410	9415		0.113617
NC_000913	9415	9420		0.109199
NC_000913	9420	9425		0.102962
NC_000913	9425	9430		0.098730
NC_000913	9430	9435		0.095805
NC_000913	9435	9440		0.108034
NC_000913	9440	9445		0.108710
NC_000913	9445	9450		0.242620
NC_000913	9450	9455		0.186775
NC_000913	9455	9460		0.159627
NC_000913	9460	9465		0.166064
NC_000913	9465	9470		0.191476
NC_000913	9470	9475		0.093591
NC_000913	9475	9480		0.092116
NC_000913	9480	9485		0.182163
NC_000913	9485	9490		0.265257
NC_000913	9490	9495		0.315145
NC_000913	9495	9500		0.443135
NC_000913	9500	9505		0.484485
NC_000913	9505	9510		0.446758
NC_000913	9510	9515		0.443186
NC_000913	9515	9520		0.472183
NC_000913	9520	9525		0.382088
NC_000913	9525	9530		0.504874
NC_000913	9530	9535		0.560928
NC_000913	9535	9540		0.737634
NC_000913	9540	9545		0.630286
NC_000913	9545	9550		0.595476
NC_000913	9550	9555		0.644950
NC_000913	9555	9560		0.725594
NC_000913	9560	9565		0.762861
NC_000913	9565	9570		0.676086
NC_000913	9570	9575		0.580453
NC_000913	9575	9580		0.473392
NC_000913	9580	9585		0.433919
NC_000913	9585	9590		0.454021
NC_000913	9590	9595		0.499786
NC_000913	9595	9600		0.564460
NC_000913	9600	9605		0.567174
NC_000913	9605	9610		0.563955
NC_000913	9610	9615		0.434413
NC_000913	9615	9620		0.317299
NC_000913	9620	9625		0.234380
NC_000913	9625	9630		0.280131
NC_000913	9630	9635		0.265674
NC_000913	9635	9640		0.258439
NC_000913	9640	9645		0.253831
NC_000913	9645	9650		0.259996
NC_000913	9650	9655		0.331037
NC_000913	9655	9660		0.356196
NC_000913	9660	9665		0.389017
NC_000913	9665	9670		0.311314
NC_000913	9670	9675		0.412038
NC_000913	9675	9680		0.369674
NC_000913	9680	9685		0.375713
NC_000913	9685	9690		0.291495
NC_000913	9690	9695		0.275996
NC_000913	9695	9700		0.234375
NC_000913	9700	9705		0.148243
NC_000913	9705	9710		0.160807
NC_000913	9710	9715		0.117283
NC_000913	9715	9720		0.157399
NC_000913	9720	9725		0.108236
NC_000913	9725	9730		0.237005
NC_000913	9730	9735		0.232479
NC_000913	9735	9740		0.205377
NC_000913	9740	9745		0.254218
NC_000913	9745	9750		0.385272
NC_000913	9750	9755		0.439261
NC_000913	9755	9760		0.573987
NC_000913	9760	9765		0.576154
NC_000913	9765	9770		0.716048
NC_000913	9770	9775		0.587658
NC_000913	9775	9780		0.573035
NC_000913	9780	9785		0.580234
NC_000913	9785	9790		0.634129
NC_000913	9790	9795		0.714994
NC_000913	9795	9800		0.731459
NC_000913	9800	9805		0.607600
NC_000913	9805	9810		0.649201
NC_000913	9810	9815		0.589960
NC_000913	9815	9820		0.531716
NC_000913	9820	9825		0.517047
NC_000913	9825	9830		0.355085
NC_000913	9830	9835		0.204044
NC_000913	9835	9840		0.162066
NC_000913	9840	9845		0.138912
NC_000913	9845	9850		0.178755
NC_000913	9850	9855		0.131905
NC_000913	9855	9860		0.091506
NC_000913	9860	9865		0.063418
NC_000913	9865	9870		0.045178
NC_000913	9870	9875		0.059298
NC_000913	9875	9880		0.089918
NC_000913	9880	9885		0.112574
NC_000913	9885	9890		0.102958
NC_000913	9890	9895		0.274147
NC_000913	9895	9900		0.304042
NC_000913	9900	9905		0.290551
NC_000913	9905	9910		0.334205
NC_000913	9910	9915		0.368871
NC_000913	9915	9920		0.331431
NC_000913	9920	9925		0.374746
NC_000913	9925	9930		0.466434
NC_000913	9930	9935		0.367647
NC_000913	9935	9940		0.616024
NC_000913	9940	9945		0.319366
NC_000913	9945	9950		0.183254
NC_000913	9950	9955		0.117055
NC_000913	9955	9960		0.098105
NC_000913	9960	9965		0.133648
NC_000913	9965	9970		0.145130
NC_000913	9970	9975		0.142417
NC_000913	9975	9980		0.154503
NC_000913	9980	9985		0.370818
NC_000913	9985	9990		0.377240
NC_000913	9990	9995		0.277293
NC_000913	9995	10000		0.186843
[truncated: 926,331 more rows]
