# Supplementary material for: Dynamic landscape of protein occupancy across the Escherichia coli chromosome
Source: PLoS Biol. 2021 Jun 25;19(6):e3001306. doi: 10.1371/journal.pbio.3001306 (PMC8282354; doi:10.1371/journal.pbio.3001306)
Supplement: S1 Data — (ZIP) [file pbio.3001306.s016.zip › ipod_hr_bedgraph_files/DpurR_m9_rdm_glu_rzscore_log10p.bedgraph]

NC_000913	0	5		9.073042
NC_000913	5	10		0.069902
NC_000913	10	15		0.023975
NC_000913	15	20		0.067693
NC_000913	20	25		0.057809
NC_000913	25	30		0.108608
NC_000913	30	35		0.299313
NC_000913	35	40		0.400831
NC_000913	40	45		0.465350
NC_000913	45	50		0.408593
NC_000913	50	55		0.955259
NC_000913	55	60		0.954935
NC_000913	60	65		1.154829
NC_000913	65	70		1.442953
NC_000913	70	75		1.556485
NC_000913	75	80		1.963676
NC_000913	80	85		2.338676
NC_000913	85	90		2.468585
NC_000913	90	95		2.679276
NC_000913	95	100		3.084088
NC_000913	100	105		3.629765
NC_000913	105	110		4.290357
NC_000913	110	115		4.283650
NC_000913	115	120		2.355778
NC_000913	120	125		1.820124
NC_000913	125	130		1.798945
NC_000913	130	135		1.676096
NC_000913	135	140		1.469081
NC_000913	140	145		1.400740
NC_000913	145	150		1.304533
NC_000913	150	155		1.280007
NC_000913	155	160		1.269675
NC_000913	160	165		1.287554
NC_000913	165	170		1.234559
NC_000913	170	175		1.212462
NC_000913	175	180		0.925505
NC_000913	180	185		0.795971
NC_000913	185	190		0.545211
NC_000913	190	195		0.450198
NC_000913	195	200		0.441243
NC_000913	200	205		0.331962
NC_000913	205	210		0.272251
NC_000913	210	215		0.291923
NC_000913	215	220		0.277675
NC_000913	220	225		0.273050
NC_000913	225	230		0.347727
NC_000913	230	235		0.251236
NC_000913	235	240		0.210294
NC_000913	240	245		0.241337
NC_000913	245	250		0.247158
NC_000913	250	255		0.244803
NC_000913	255	260		0.248423
NC_000913	260	265		0.281636
NC_000913	265	270		0.367699
NC_000913	270	275		0.447927
NC_000913	275	280		0.465047
NC_000913	280	285		0.436067
NC_000913	285	290		0.462857
NC_000913	290	295		0.462025
NC_000913	295	300		0.489768
NC_000913	300	305		0.519983
NC_000913	305	310		0.576360
NC_000913	310	315		0.605282
NC_000913	315	320		0.492081
NC_000913	320	325		0.453247
NC_000913	325	330		0.535613
NC_000913	330	335		0.469602
NC_000913	335	340		0.515405
NC_000913	340	345		0.478326
NC_000913	345	350		0.528133
NC_000913	350	355		0.401490
NC_000913	355	360		0.339123
NC_000913	360	365		0.306412
NC_000913	365	370		0.189419
NC_000913	370	375		0.160637
NC_000913	375	380		0.092051
NC_000913	380	385		0.050661
NC_000913	385	390		0.039391
NC_000913	390	395		0.020817
NC_000913	395	400		0.015958
NC_000913	400	405		0.009795
NC_000913	405	410		0.008597
NC_000913	410	415		0.010999
NC_000913	415	420		0.011085
NC_000913	420	425		0.014295
NC_000913	425	430		0.016056
NC_000913	430	435		0.017970
NC_000913	435	440		0.020161
NC_000913	440	445		0.026148
NC_000913	445	450		0.030893
NC_000913	450	455		0.031814
NC_000913	455	460		0.036633
NC_000913	460	465		0.045029
NC_000913	465	470		0.053690
NC_000913	470	475		0.038072
NC_000913	475	480		0.041120
NC_000913	480	485		0.040148
NC_000913	485	490		0.062981
NC_000913	490	495		0.074421
NC_000913	495	500		0.069332
NC_000913	500	505		0.097284
NC_000913	505	510		0.096980
NC_000913	510	515		0.097476
NC_000913	515	520		0.112016
NC_000913	520	525		0.186142
NC_000913	525	530		0.285711
NC_000913	530	535		0.587976
NC_000913	535	540		0.716611
NC_000913	540	545		0.899203
NC_000913	545	550		0.921330
NC_000913	550	555		0.850590
NC_000913	555	560		0.783350
NC_000913	560	565		0.727514
NC_000913	565	570		0.707534
NC_000913	570	575		0.610522
NC_000913	575	580		0.623406
NC_000913	580	585		0.594837
NC_000913	585	590		0.592063
NC_000913	590	595		0.588771
NC_000913	595	600		0.606777
NC_000913	600	605		0.672550
NC_000913	605	610		0.875753
NC_000913	610	615		1.013428
NC_000913	615	620		1.023542
NC_000913	620	625		1.335738
NC_000913	625	630		1.387641
NC_000913	630	635		1.207344
NC_000913	635	640		1.140942
NC_000913	640	645		1.073241
NC_000913	645	650		0.697604
NC_000913	650	655		0.587414
NC_000913	655	660		0.489023
NC_000913	660	665		0.316944
NC_000913	665	670		0.299665
NC_000913	670	675		0.220906
NC_000913	675	680		0.211717
NC_000913	680	685		0.200798
NC_000913	685	690		0.163208
NC_000913	690	695		0.140236
NC_000913	695	700		0.188276
NC_000913	700	705		0.161163
NC_000913	705	710		0.169034
NC_000913	710	715		0.161454
NC_000913	715	720		0.155008
NC_000913	720	725		0.182385
NC_000913	725	730		0.293409
NC_000913	730	735		0.294335
NC_000913	735	740		0.366236
NC_000913	740	745		0.270778
NC_000913	745	750		0.143172
NC_000913	750	755		0.070205
NC_000913	755	760		0.064203
NC_000913	760	765		0.064943
NC_000913	765	770		0.092601
NC_000913	770	775		0.149043
NC_000913	775	780		0.083000
NC_000913	780	785		0.049244
NC_000913	785	790		0.057190
NC_000913	790	795		0.043819
NC_000913	795	800		0.043469
NC_000913	800	805		0.043393
NC_000913	805	810		0.040106
NC_000913	810	815		0.049300
NC_000913	815	820		0.109179
NC_000913	820	825		0.114120
NC_000913	825	830		0.130925
NC_000913	830	835		0.150220
NC_000913	835	840		0.184423
NC_000913	840	845		0.179492
NC_000913	845	850		0.138299
NC_000913	850	855		0.148191
NC_000913	855	860		0.151982
NC_000913	860	865		0.229327
NC_000913	865	870		0.251375
NC_000913	870	875		0.321967
NC_000913	875	880		0.347821
NC_000913	880	885		0.486597
NC_000913	885	890		0.305675
NC_000913	890	895		0.267248
NC_000913	895	900		0.265266
NC_000913	900	905		0.243039
NC_000913	905	910		0.219571
NC_000913	910	915		0.212745
NC_000913	915	920		0.251083
NC_000913	920	925		0.300041
NC_000913	925	930		0.352789
NC_000913	930	935		0.332817
NC_000913	935	940		0.378798
NC_000913	940	945		0.413541
NC_000913	945	950		0.379347
NC_000913	950	955		0.345904
NC_000913	955	960		0.398147
NC_000913	960	965		0.385958
NC_000913	965	970		0.342548
NC_000913	970	975		0.314383
NC_000913	975	980		0.324648
NC_000913	980	985		0.314375
NC_000913	985	990		0.310171
NC_000913	990	995		0.299643
NC_000913	995	1000		0.300358
NC_000913	1000	1005		0.339051
NC_000913	1005	1010		0.332214
NC_000913	1010	1015		0.379704
NC_000913	1015	1020		0.353366
NC_000913	1020	1025		0.355300
NC_000913	1025	1030		0.279743
NC_000913	1030	1035		0.310670
NC_000913	1035	1040		0.312431
NC_000913	1040	1045		0.178502
NC_000913	1045	1050		0.170710
NC_000913	1050	1055		0.171197
NC_000913	1055	1060		0.181551
NC_000913	1060	1065		0.147417
NC_000913	1065	1070		0.187766
NC_000913	1070	1075		0.192521
NC_000913	1075	1080		0.173245
NC_000913	1080	1085		0.203455
NC_000913	1085	1090		0.227582
NC_000913	1090	1095		0.203522
NC_000913	1095	1100		0.226666
NC_000913	1100	1105		0.154601
NC_000913	1105	1110		0.148527
NC_000913	1110	1115		0.154541
NC_000913	1115	1120		0.138145
NC_000913	1120	1125		0.142066
NC_000913	1125	1130		0.145477
NC_000913	1130	1135		0.124994
NC_000913	1135	1140		0.120583
NC_000913	1140	1145		0.129393
NC_000913	1145	1150		0.132020
NC_000913	1150	1155		0.101383
NC_000913	1155	1160		0.161685
NC_000913	1160	1165		0.217479
NC_000913	1165	1170		0.228307
NC_000913	1170	1175		0.200872
NC_000913	1175	1180		0.140644
NC_000913	1180	1185		0.225403
NC_000913	1185	1190		0.133749
NC_000913	1190	1195		0.132733
NC_000913	1195	1200		0.122588
NC_000913	1200	1205		0.094467
NC_000913	1205	1210		0.083667
NC_000913	1210	1215		0.078955
NC_000913	1215	1220		0.092884
NC_000913	1220	1225		0.115508
NC_000913	1225	1230		0.104982
NC_000913	1230	1235		0.105554
NC_000913	1235	1240		0.165890
NC_000913	1240	1245		0.275434
NC_000913	1245	1250		0.212643
NC_000913	1250	1255		0.209016
NC_000913	1255	1260		0.225321
NC_000913	1260	1265		0.361305
NC_000913	1265	1270		0.371811
NC_000913	1270	1275		0.231007
NC_000913	1275	1280		0.169532
NC_000913	1280	1285		0.161588
NC_000913	1285	1290		0.084885
NC_000913	1290	1295		0.079133
NC_000913	1295	1300		0.081053
NC_000913	1300	1305		0.074971
NC_000913	1305	1310		0.081802
NC_000913	1310	1315		0.091937
NC_000913	1315	1320		0.054506
NC_000913	1320	1325		0.053164
NC_000913	1325	1330		0.066945
NC_000913	1330	1335		0.079151
NC_000913	1335	1340		0.080896
NC_000913	1340	1345		0.102202
NC_000913	1345	1350		0.098902
NC_000913	1350	1355		0.137790
NC_000913	1355	1360		0.089827
NC_000913	1360	1365		0.080562
NC_000913	1365	1370		0.071598
NC_000913	1370	1375		0.065874
NC_000913	1375	1380		0.061860
NC_000913	1380	1385		0.049892
NC_000913	1385	1390		0.053729
NC_000913	1390	1395		0.099756
NC_000913	1395	1400		0.065669
NC_000913	1400	1405		0.100424
NC_000913	1405	1410		0.131395
NC_000913	1410	1415		0.146144
NC_000913	1415	1420		0.113621
NC_000913	1420	1425		0.085104
NC_000913	1425	1430		0.069391
NC_000913	1430	1435		0.069048
NC_000913	1435	1440		0.060503
NC_000913	1440	1445		0.054672
NC_000913	1445	1450		0.046592
NC_000913	1450	1455		0.041295
NC_000913	1455	1460		0.052209
NC_000913	1460	1465		0.081144
NC_000913	1465	1470		0.082075
NC_000913	1470	1475		0.108316
NC_000913	1475	1480		0.091299
NC_000913	1480	1485		0.081287
NC_000913	1485	1490		0.127450
NC_000913	1490	1495		0.133386
NC_000913	1495	1500		0.106886
NC_000913	1500	1505		0.097007
NC_000913	1505	1510		0.105660
NC_000913	1510	1515		0.109448
NC_000913	1515	1520		0.134634
NC_000913	1520	1525		0.116280
NC_000913	1525	1530		0.126498
NC_000913	1530	1535		0.113392
NC_000913	1535	1540		0.175426
NC_000913	1540	1545		0.229029
NC_000913	1545	1550		0.210451
NC_000913	1550	1555		0.213758
NC_000913	1555	1560		0.216379
NC_000913	1560	1565		0.232923
NC_000913	1565	1570		0.196488
NC_000913	1570	1575		0.150788
NC_000913	1575	1580		0.119193
NC_000913	1580	1585		0.112779
NC_000913	1585	1590		0.085262
NC_000913	1590	1595		0.137499
NC_000913	1595	1600		0.128630
NC_000913	1600	1605		0.119807
NC_000913	1605	1610		0.257079
NC_000913	1610	1615		0.199998
NC_000913	1615	1620		0.247483
NC_000913	1620	1625		0.203207
NC_000913	1625	1630		0.145959
NC_000913	1630	1635		0.145512
NC_000913	1635	1640		0.092651
NC_000913	1640	1645		0.055185
NC_000913	1645	1650		0.059490
NC_000913	1650	1655		0.078081
NC_000913	1655	1660		0.062162
NC_000913	1660	1665		0.055889
NC_000913	1665	1670		0.065433
NC_000913	1670	1675		0.010693
NC_000913	1675	1680		0.006450
NC_000913	1680	1685		0.001274
NC_000913	1685	1690		0.001520
NC_000913	1690	1695		0.001248
NC_000913	1695	1700		0.001337
NC_000913	1700	1705		0.002074
NC_000913	1705	1710		0.008319
NC_000913	1710	1715		0.019046
NC_000913	1715	1720		0.025834
NC_000913	1720	1725		0.124305
NC_000913	1725	1730		0.133381
NC_000913	1730	1735		0.314965
NC_000913	1735	1740		0.369984
NC_000913	1740	1745		0.260196
NC_000913	1745	1750		0.178217
NC_000913	1750	1755		0.142686
NC_000913	1755	1760		0.123325
NC_000913	1760	1765		0.121269
NC_000913	1765	1770		0.113376
NC_000913	1770	1775		0.101992
NC_000913	1775	1780		0.087051
NC_000913	1780	1785		0.091867
NC_000913	1785	1790		0.070744
NC_000913	1790	1795		0.091494
NC_000913	1795	1800		0.114423
NC_000913	1800	1805		0.117920
NC_000913	1805	1810		0.109191
NC_000913	1810	1815		0.112411
NC_000913	1815	1820		0.115140
NC_000913	1820	1825		0.188153
NC_000913	1825	1830		0.070477
NC_000913	1830	1835		0.084270
NC_000913	1835	1840		0.046943
NC_000913	1840	1845		0.076469
NC_000913	1845	1850		0.061876
NC_000913	1850	1855		0.073033
NC_000913	1855	1860		0.076776
NC_000913	1860	1865		0.074375
NC_000913	1865	1870		0.097057
NC_000913	1870	1875		0.163427
NC_000913	1875	1880		0.104536
NC_000913	1880	1885		0.099488
NC_000913	1885	1890		0.096862
NC_000913	1890	1895		0.061585
NC_000913	1895	1900		0.087219
NC_000913	1900	1905		0.084397
NC_000913	1905	1910		0.073809
NC_000913	1910	1915		0.063567
NC_000913	1915	1920		0.054123
NC_000913	1920	1925		0.092936
NC_000913	1925	1930		0.103438
NC_000913	1930	1935		0.127943
NC_000913	1935	1940		0.399074
NC_000913	1940	1945		0.393505
NC_000913	1945	1950		0.420490
NC_000913	1950	1955		0.511491
NC_000913	1955	1960		0.595964
NC_000913	1960	1965		1.002690
NC_000913	1965	1970		1.114580
NC_000913	1970	1975		1.011434
NC_000913	1975	1980		0.590765
NC_000913	1980	1985		0.627689
NC_000913	1985	1990		0.468004
NC_000913	1990	1995		0.131129
NC_000913	1995	2000		0.083004
NC_000913	2000	2005		0.049151
NC_000913	2005	2010		0.054752
NC_000913	2010	2015		0.061756
NC_000913	2015	2020		0.050989
NC_000913	2020	2025		0.080010
NC_000913	2025	2030		0.258331
NC_000913	2030	2035		0.074654
NC_000913	2035	2040		0.057966
NC_000913	2040	2045		0.049115
NC_000913	2045	2050		0.054655
NC_000913	2050	2055		0.048758
NC_000913	2055	2060		0.053884
NC_000913	2060	2065		0.055307
NC_000913	2065	2070		0.058605
NC_000913	2070	2075		0.068859
NC_000913	2075	2080		0.094478
NC_000913	2080	2085		0.114699
NC_000913	2085	2090		0.136823
NC_000913	2090	2095		0.222309
NC_000913	2095	2100		0.325839
NC_000913	2100	2105		0.247613
NC_000913	2105	2110		0.236291
NC_000913	2110	2115		0.217887
NC_000913	2115	2120		0.165911
NC_000913	2120	2125		0.145586
NC_000913	2125	2130		0.142876
NC_000913	2130	2135		0.152246
NC_000913	2135	2140		0.140674
NC_000913	2140	2145		0.106524
NC_000913	2145	2150		0.117639
NC_000913	2150	2155		0.189070
NC_000913	2155	2160		0.194382
NC_000913	2160	2165		0.154927
NC_000913	2165	2170		0.120253
NC_000913	2170	2175		0.120063
NC_000913	2175	2180		0.075079
NC_000913	2180	2185		0.027396
NC_000913	2185	2190		0.027429
NC_000913	2190	2195		0.020862
NC_000913	2195	2200		0.022267
NC_000913	2200	2205		0.023986
NC_000913	2205	2210		0.023438
NC_000913	2210	2215		0.024065
NC_000913	2215	2220		0.026240
NC_000913	2220	2225		0.020900
NC_000913	2225	2230		0.011146
NC_000913	2230	2235		0.014431
NC_000913	2235	2240		0.033162
NC_000913	2240	2245		0.036606
NC_000913	2245	2250		0.037462
NC_000913	2250	2255		0.032286
NC_000913	2255	2260		0.032355
NC_000913	2260	2265		0.035195
NC_000913	2265	2270		0.037907
NC_000913	2270	2275		0.030627
NC_000913	2275	2280		0.053321
NC_000913	2280	2285		0.040673
NC_000913	2285	2290		0.051495
NC_000913	2290	2295		0.107334
NC_000913	2295	2300		0.097753
NC_000913	2300	2305		0.052805
NC_000913	2305	2310		0.054520
NC_000913	2310	2315		0.053141
NC_000913	2315	2320		0.054614
NC_000913	2320	2325		0.050897
NC_000913	2325	2330		0.063443
NC_000913	2330	2335		0.150269
NC_000913	2335	2340		0.235418
NC_000913	2340	2345		0.339870
NC_000913	2345	2350		0.374321
NC_000913	2350	2355		0.611284
NC_000913	2355	2360		0.671309
NC_000913	2360	2365		0.739434
NC_000913	2365	2370		0.868234
NC_000913	2370	2375		1.162563
NC_000913	2375	2380		0.999645
NC_000913	2380	2385		1.094644
NC_000913	2385	2390		1.116287
NC_000913	2390	2395		1.209293
NC_000913	2395	2400		1.117734
NC_000913	2400	2405		1.175330
NC_000913	2405	2410		1.128370
NC_000913	2410	2415		1.015650
NC_000913	2415	2420		0.839616
NC_000913	2420	2425		0.784233
NC_000913	2425	2430		0.821739
NC_000913	2430	2435		1.132839
NC_000913	2435	2440		0.670170
NC_000913	2440	2445		0.484291
NC_000913	2445	2450		0.365238
NC_000913	2450	2455		0.312908
NC_000913	2455	2460		0.296914
NC_000913	2460	2465		0.199545
NC_000913	2465	2470		0.173893
NC_000913	2470	2475		0.225175
NC_000913	2475	2480		0.300555
NC_000913	2480	2485		0.452680
NC_000913	2485	2490		0.492937
NC_000913	2490	2495		0.517546
NC_000913	2495	2500		0.633576
NC_000913	2500	2505		0.614904
NC_000913	2505	2510		0.490984
NC_000913	2510	2515		0.327944
NC_000913	2515	2520		0.277754
NC_000913	2520	2525		0.210918
NC_000913	2525	2530		0.222503
NC_000913	2530	2535		0.211898
NC_000913	2535	2540		0.199815
NC_000913	2540	2545		0.258965
NC_000913	2545	2550		0.225985
NC_000913	2550	2555		0.621750
NC_000913	2555	2560		0.733382
NC_000913	2560	2565		0.860979
NC_000913	2565	2570		0.838330
NC_000913	2570	2575		0.571940
NC_000913	2575	2580		0.497611
NC_000913	2580	2585		0.372899
NC_000913	2585	2590		0.346936
NC_000913	2590	2595		0.409083
NC_000913	2595	2600		0.416603
NC_000913	2600	2605		0.502577
NC_000913	2605	2610		0.524849
NC_000913	2610	2615		0.614837
NC_000913	2615	2620		0.635237
NC_000913	2620	2625		0.576472
NC_000913	2625	2630		0.828407
NC_000913	2630	2635		0.844769
NC_000913	2635	2640		0.536720
NC_000913	2640	2645		0.400814
NC_000913	2645	2650		0.345765
NC_000913	2650	2655		0.312721
NC_000913	2655	2660		0.301077
NC_000913	2660	2665		0.315333
NC_000913	2665	2670		0.332640
NC_000913	2670	2675		0.276260
NC_000913	2675	2680		0.294686
NC_000913	2680	2685		0.414420
NC_000913	2685	2690		0.455615
NC_000913	2690	2695		0.365763
NC_000913	2695	2700		0.238537
NC_000913	2700	2705		0.252043
NC_000913	2705	2710		0.242313
NC_000913	2710	2715		0.244738
NC_000913	2715	2720		0.193589
NC_000913	2720	2725		0.303766
NC_000913	2725	2730		0.259383
NC_000913	2730	2735		0.247637
NC_000913	2735	2740		0.364406
NC_000913	2740	2745		0.267004
NC_000913	2745	2750		0.216256
NC_000913	2750	2755		0.213551
NC_000913	2755	2760		0.309499
NC_000913	2760	2765		0.189498
NC_000913	2765	2770		0.163098
NC_000913	2770	2775		0.170914
NC_000913	2775	2780		0.207574
NC_000913	2780	2785		0.192197
NC_000913	2785	2790		0.184559
NC_000913	2790	2795		0.169678
NC_000913	2795	2800		0.210024
NC_000913	2800	2805		0.213593
NC_000913	2805	2810		0.192693
NC_000913	2810	2815		0.195263
NC_000913	2815	2820		0.297371
NC_000913	2820	2825		0.306686
NC_000913	2825	2830		0.306943
NC_000913	2830	2835		0.303777
NC_000913	2835	2840		0.276982
NC_000913	2840	2845		0.310194
NC_000913	2845	2850		0.291778
NC_000913	2850	2855		0.299903
NC_000913	2855	2860		0.189287
NC_000913	2860	2865		0.118206
NC_000913	2865	2870		0.111790
NC_000913	2870	2875		0.137270
NC_000913	2875	2880		0.139959
NC_000913	2880	2885		0.113706
NC_000913	2885	2890		0.160657
NC_000913	2890	2895		0.210356
NC_000913	2895	2900		0.118224
NC_000913	2900	2905		0.087635
NC_000913	2905	2910		0.041119
NC_000913	2910	2915		0.048357
NC_000913	2915	2920		0.035605
NC_000913	2920	2925		0.048625
NC_000913	2925	2930		0.073479
NC_000913	2930	2935		0.108868
NC_000913	2935	2940		0.202193
NC_000913	2940	2945		0.342616
NC_000913	2945	2950		0.400548
NC_000913	2950	2955		0.444436
NC_000913	2955	2960		0.463183
NC_000913	2960	2965		0.474217
NC_000913	2965	2970		0.435450
NC_000913	2970	2975		0.468150
NC_000913	2975	2980		0.601228
NC_000913	2980	2985		0.541967
NC_000913	2985	2990		0.564277
NC_000913	2990	2995		0.535534
NC_000913	2995	3000		0.513171
NC_000913	3000	3005		0.256359
NC_000913	3005	3010		0.244514
NC_000913	3010	3015		0.252820
NC_000913	3015	3020		0.248353
NC_000913	3020	3025		0.230403
NC_000913	3025	3030		0.209372
NC_000913	3030	3035		0.222337
NC_000913	3035	3040		0.223196
NC_000913	3040	3045		0.252248
NC_000913	3045	3050		0.258081
NC_000913	3050	3055		0.269360
NC_000913	3055	3060		0.304895
NC_000913	3060	3065		0.395966
NC_000913	3065	3070		0.357890
NC_000913	3070	3075		0.211688
NC_000913	3075	3080		0.194811
NC_000913	3080	3085		0.154387
NC_000913	3085	3090		0.148849
NC_000913	3090	3095		0.109451
NC_000913	3095	3100		0.109923
NC_000913	3100	3105		0.103160
NC_000913	3105	3110		0.092340
NC_000913	3110	3115		0.081311
NC_000913	3115	3120		0.075226
NC_000913	3120	3125		0.096312
NC_000913	3125	3130		0.111446
NC_000913	3130	3135		0.107974
NC_000913	3135	3140		0.135843
NC_000913	3140	3145		0.163852
NC_000913	3145	3150		0.182560
NC_000913	3150	3155		0.177248
NC_000913	3155	3160		0.166770
NC_000913	3160	3165		0.057088
NC_000913	3165	3170		0.058825
NC_000913	3170	3175		0.051693
NC_000913	3175	3180		0.047379
NC_000913	3180	3185		0.039219
NC_000913	3185	3190		0.049089
NC_000913	3190	3195		0.051731
NC_000913	3195	3200		0.054272
NC_000913	3200	3205		0.103679
NC_000913	3205	3210		0.157927
NC_000913	3210	3215		0.180050
NC_000913	3215	3220		0.173945
NC_000913	3220	3225		0.120416
NC_000913	3225	3230		0.071339
NC_000913	3230	3235		0.073496
NC_000913	3235	3240		0.084056
NC_000913	3240	3245		0.116989
NC_000913	3245	3250		0.099027
NC_000913	3250	3255		0.079143
NC_000913	3255	3260		0.066627
NC_000913	3260	3265		0.204639
NC_000913	3265	3270		0.249294
NC_000913	3270	3275		0.163571
NC_000913	3275	3280		0.101855
NC_000913	3280	3285		0.068527
NC_000913	3285	3290		0.087951
NC_000913	3290	3295		0.113798
NC_000913	3295	3300		0.124471
NC_000913	3300	3305		0.156673
NC_000913	3305	3310		0.154171
NC_000913	3310	3315		0.140835
NC_000913	3315	3320		0.165785
NC_000913	3320	3325		0.186917
NC_000913	3325	3330		0.203529
NC_000913	3330	3335		0.145516
NC_000913	3335	3340		0.168538
NC_000913	3340	3345		0.314923
NC_000913	3345	3350		0.274354
NC_000913	3350	3355		0.286054
NC_000913	3355	3360		0.258998
NC_000913	3360	3365		0.266873
NC_000913	3365	3370		0.252998
NC_000913	3370	3375		0.270475
NC_000913	3375	3380		0.252782
NC_000913	3380	3385		0.281993
NC_000913	3385	3390		0.199317
NC_000913	3390	3395		0.205094
NC_000913	3395	3400		0.161228
NC_000913	3400	3405		0.109228
NC_000913	3405	3410		0.073580
NC_000913	3410	3415		0.073533
NC_000913	3415	3420		0.059522
NC_000913	3420	3425		0.051900
NC_000913	3425	3430		0.053466
NC_000913	3430	3435		0.082501
NC_000913	3435	3440		0.096427
NC_000913	3440	3445		0.102997
NC_000913	3445	3450		0.084106
NC_000913	3450	3455		0.063337
NC_000913	3455	3460		0.062635
NC_000913	3460	3465		0.065682
NC_000913	3465	3470		0.090163
NC_000913	3470	3475		0.105260
NC_000913	3475	3480		0.205102
NC_000913	3480	3485		0.433602
NC_000913	3485	3490		0.621002
NC_000913	3490	3495		0.528922
NC_000913	3495	3500		0.420459
NC_000913	3500	3505		0.431214
NC_000913	3505	3510		0.446715
NC_000913	3510	3515		0.404885
NC_000913	3515	3520		0.437443
NC_000913	3520	3525		0.347071
NC_000913	3525	3530		0.364253
NC_000913	3530	3535		0.370272
NC_000913	3535	3540		0.377042
NC_000913	3540	3545		0.413765
NC_000913	3545	3550		0.446027
NC_000913	3550	3555		0.462146
NC_000913	3555	3560		0.593524
NC_000913	3560	3565		0.616401
NC_000913	3565	3570		0.549604
NC_000913	3570	3575		0.532988
NC_000913	3575	3580		0.611023
NC_000913	3580	3585		0.509947
NC_000913	3585	3590		0.517351
NC_000913	3590	3595		0.487700
NC_000913	3595	3600		0.516626
NC_000913	3600	3605		0.353963
NC_000913	3605	3610		0.369325
NC_000913	3610	3615		0.354662
NC_000913	3615	3620		0.213403
NC_000913	3620	3625		0.205856
NC_000913	3625	3630		0.228191
NC_000913	3630	3635		0.203537
NC_000913	3635	3640		0.228229
NC_000913	3640	3645		0.251606
NC_000913	3645	3650		0.322314
NC_000913	3650	3655		0.334229
NC_000913	3655	3660		0.541241
NC_000913	3660	3665		0.578221
NC_000913	3665	3670		0.680269
NC_000913	3670	3675		0.806610
NC_000913	3675	3680		0.976998
NC_000913	3680	3685		0.865704
NC_000913	3685	3690		0.697051
NC_000913	3690	3695		0.316145
NC_000913	3695	3700		0.242601
NC_000913	3700	3705		0.255166
NC_000913	3705	3710		0.221139
NC_000913	3710	3715		0.210635
NC_000913	3715	3720		0.236691
NC_000913	3720	3725		0.242500
NC_000913	3725	3730		0.355630
NC_000913	3730	3735		0.426184
NC_000913	3735	3740		0.650859
NC_000913	3740	3745		0.624264
NC_000913	3745	3750		0.668002
NC_000913	3750	3755		0.318781
NC_000913	3755	3760		0.346488
NC_000913	3760	3765		0.278552
NC_000913	3765	3770		0.243489
NC_000913	3770	3775		0.235032
NC_000913	3775	3780		0.215566
NC_000913	3780	3785		0.210875
NC_000913	3785	3790		0.237123
NC_000913	3790	3795		0.335424
NC_000913	3795	3800		0.323993
NC_000913	3800	3805		0.298629
NC_000913	3805	3810		0.285603
NC_000913	3810	3815		0.271675
NC_000913	3815	3820		0.245075
NC_000913	3820	3825		0.201687
NC_000913	3825	3830		0.197815
NC_000913	3830	3835		0.202807
NC_000913	3835	3840		0.237125
NC_000913	3840	3845		0.205453
NC_000913	3845	3850		0.216404
NC_000913	3850	3855		0.258977
NC_000913	3855	3860		0.288875
NC_000913	3860	3865		0.381912
NC_000913	3865	3870		0.385112
NC_000913	3870	3875		0.439369
NC_000913	3875	3880		0.396972
NC_000913	3880	3885		0.460148
NC_000913	3885	3890		0.442122
NC_000913	3890	3895		0.450324
NC_000913	3895	3900		0.441894
NC_000913	3900	3905		0.468681
NC_000913	3905	3910		0.745012
NC_000913	3910	3915		0.841959
NC_000913	3915	3920		0.825611
NC_000913	3920	3925		1.081543
NC_000913	3925	3930		0.997359
NC_000913	3930	3935		0.906420
NC_000913	3935	3940		0.921890
NC_000913	3940	3945		0.873671
NC_000913	3945	3950		0.802687
NC_000913	3950	3955		0.701582
NC_000913	3955	3960		0.645647
NC_000913	3960	3965		0.594383
NC_000913	3965	3970		0.562848
NC_000913	3970	3975		0.572171
NC_000913	3975	3980		0.489023
NC_000913	3980	3985		0.518223
NC_000913	3985	3990		0.534768
NC_000913	3990	3995		0.463749
NC_000913	3995	4000		0.380868
NC_000913	4000	4005		0.231146
NC_000913	4005	4010		0.178741
NC_000913	4010	4015		0.275332
NC_000913	4015	4020		0.344896
NC_000913	4020	4025		0.155078
NC_000913	4025	4030		0.144810
NC_000913	4030	4035		0.126947
NC_000913	4035	4040		0.145832
NC_000913	4040	4045		0.104699
NC_000913	4045	4050		0.091662
NC_000913	4050	4055		0.146320
NC_000913	4055	4060		0.152237
NC_000913	4060	4065		0.181853
NC_000913	4065	4070		0.155366
NC_000913	4070	4075		0.197328
NC_000913	4075	4080		0.226816
NC_000913	4080	4085		0.281687
NC_000913	4085	4090		0.297870
NC_000913	4090	4095		0.358430
NC_000913	4095	4100		0.539837
NC_000913	4100	4105		0.512403
NC_000913	4105	4110		0.465323
NC_000913	4110	4115		0.123602
NC_000913	4115	4120		0.101872
NC_000913	4120	4125		0.050481
NC_000913	4125	4130		0.054222
NC_000913	4130	4135		0.053162
NC_000913	4135	4140		0.056400
NC_000913	4140	4145		0.091208
NC_000913	4145	4150		0.066023
NC_000913	4150	4155		0.067219
NC_000913	4155	4160		0.054486
NC_000913	4160	4165		0.058105
NC_000913	4165	4170		0.074130
NC_000913	4170	4175		0.056464
NC_000913	4175	4180		0.078648
NC_000913	4180	4185		0.085748
NC_000913	4185	4190		0.105700
NC_000913	4190	4195		0.080745
NC_000913	4195	4200		0.105546
NC_000913	4200	4205		0.079478
NC_000913	4205	4210		0.061119
NC_000913	4210	4215		0.076292
NC_000913	4215	4220		0.070504
NC_000913	4220	4225		0.081721
NC_000913	4225	4230		0.079904
NC_000913	4230	4235		0.093128
NC_000913	4235	4240		0.092541
NC_000913	4240	4245		0.102906
NC_000913	4245	4250		0.177046
NC_000913	4250	4255		0.170480
NC_000913	4255	4260		0.150376
NC_000913	4260	4265		0.227404
NC_000913	4265	4270		0.156570
NC_000913	4270	4275		0.099952
NC_000913	4275	4280		0.102925
NC_000913	4280	4285		0.090244
NC_000913	4285	4290		0.102549
NC_000913	4290	4295		0.063071
NC_000913	4295	4300		0.040155
NC_000913	4300	4305		0.024852
NC_000913	4305	4310		0.023264
NC_000913	4310	4315		0.022113
NC_000913	4315	4320		0.024773
NC_000913	4320	4325		0.033621
NC_000913	4325	4330		0.063825
NC_000913	4330	4335		0.113204
NC_000913	4335	4340		0.164951
NC_000913	4340	4345		0.201235
NC_000913	4345	4350		0.241091
NC_000913	4350	4355		0.264882
NC_000913	4355	4360		0.339394
NC_000913	4360	4365		0.433686
NC_000913	4365	4370		0.495085
NC_000913	4370	4375		0.597492
NC_000913	4375	4380		0.758578
NC_000913	4380	4385		0.694610
NC_000913	4385	4390		0.626264
NC_000913	4390	4395		0.534296
NC_000913	4395	4400		0.586062
NC_000913	4400	4405		0.483573
NC_000913	4405	4410		0.395352
NC_000913	4410	4415		0.373690
NC_000913	4415	4420		0.437575
NC_000913	4420	4425		0.387124
NC_000913	4425	4430		0.333854
NC_000913	4430	4435		0.327344
NC_000913	4435	4440		0.294555
NC_000913	4440	4445		0.268125
NC_000913	4445	4450		0.260158
NC_000913	4450	4455		0.272853
NC_000913	4455	4460		0.268475
NC_000913	4460	4465		0.348298
NC_000913	4465	4470		0.291541
NC_000913	4470	4475		0.279990
NC_000913	4475	4480		0.249648
NC_000913	4480	4485		0.253611
NC_000913	4485	4490		0.237809
NC_000913	4490	4495		0.200067
NC_000913	4495	4500		0.166988
NC_000913	4500	4505		0.170383
NC_000913	4505	4510		0.150672
NC_000913	4510	4515		0.181968
NC_000913	4515	4520		0.236745
NC_000913	4520	4525		0.273286
NC_000913	4525	4530		0.266443
NC_000913	4530	4535		0.345148
NC_000913	4535	4540		0.477101
NC_000913	4540	4545		0.324831
NC_000913	4545	4550		0.281666
NC_000913	4550	4555		0.342540
NC_000913	4555	4560		0.382534
NC_000913	4560	4565		0.266621
NC_000913	4565	4570		0.226029
NC_000913	4570	4575		0.188981
NC_000913	4575	4580		0.215260
NC_000913	4580	4585		0.204717
NC_000913	4585	4590		0.166363
NC_000913	4590	4595		0.140157
NC_000913	4595	4600		0.148908
NC_000913	4600	4605		0.145927
NC_000913	4605	4610		0.172710
NC_000913	4610	4615		0.208926
NC_000913	4615	4620		0.247177
NC_000913	4620	4625		0.241299
NC_000913	4625	4630		0.217746
NC_000913	4630	4635		0.291780
NC_000913	4635	4640		0.260093
NC_000913	4640	4645		0.268756
NC_000913	4645	4650		0.206375
NC_000913	4650	4655		0.220349
NC_000913	4655	4660		0.186708
NC_000913	4660	4665		0.182378
NC_000913	4665	4670		0.191365
NC_000913	4670	4675		0.190649
NC_000913	4675	4680		0.217167
NC_000913	4680	4685		0.200170
NC_000913	4685	4690		0.186022
NC_000913	4690	4695		0.177227
NC_000913	4695	4700		0.155938
NC_000913	4700	4705		0.173685
NC_000913	4705	4710		0.136585
NC_000913	4710	4715		0.098236
NC_000913	4715	4720		0.180191
NC_000913	4720	4725		0.161082
NC_000913	4725	4730		0.157236
NC_000913	4730	4735		0.179468
NC_000913	4735	4740		0.287779
NC_000913	4740	4745		0.260144
NC_000913	4745	4750		0.367170
NC_000913	4750	4755		0.512998
NC_000913	4755	4760		0.659811
NC_000913	4760	4765		0.673885
NC_000913	4765	4770		1.097344
NC_000913	4770	4775		0.961734
NC_000913	4775	4780		0.933857
NC_000913	4780	4785		0.825865
NC_000913	4785	4790		0.766108
NC_000913	4790	4795		0.733768
NC_000913	4795	4800		0.735229
NC_000913	4800	4805		0.859198
NC_000913	4805	4810		1.332983
NC_000913	4810	4815		1.128072
NC_000913	4815	4820		1.106924
NC_000913	4820	4825		0.988632
NC_000913	4825	4830		0.781505
NC_000913	4830	4835		0.448705
NC_000913	4835	4840		0.329447
NC_000913	4840	4845		0.226622
NC_000913	4845	4850		0.168757
NC_000913	4850	4855		0.135706
NC_000913	4855	4860		0.085682
NC_000913	4860	4865		0.071825
NC_000913	4865	4870		0.066942
NC_000913	4870	4875		0.065767
NC_000913	4875	4880		0.061650
NC_000913	4880	4885		0.110112
NC_000913	4885	4890		0.109775
NC_000913	4890	4895		0.146855
NC_000913	4895	4900		0.177110
NC_000913	4900	4905		0.234959
NC_000913	4905	4910		0.272268
NC_000913	4910	4915		0.252068
NC_000913	4915	4920		0.215355
NC_000913	4920	4925		0.231725
NC_000913	4925	4930		0.217865
NC_000913	4930	4935		0.227680
NC_000913	4935	4940		0.208821
NC_000913	4940	4945		0.231277
NC_000913	4945	4950		0.291987
NC_000913	4950	4955		0.317027
NC_000913	4955	4960		0.325604
NC_000913	4960	4965		0.414228
NC_000913	4965	4970		0.398759
NC_000913	4970	4975		0.277538
NC_000913	4975	4980		0.246119
NC_000913	4980	4985		0.280200
NC_000913	4985	4990		0.304718
NC_000913	4990	4995		0.388740
NC_000913	4995	5000		0.427858
NC_000913	5000	5005		0.696959
NC_000913	5005	5010		0.882979
NC_000913	5010	5015		0.603613
NC_000913	5015	5020		0.480215
NC_000913	5020	5025		0.404190
NC_000913	5025	5030		0.346763
NC_000913	5030	5035		0.252629
NC_000913	5035	5040		0.420340
NC_000913	5040	5045		0.594449
NC_000913	5045	5050		0.622689
NC_000913	5050	5055		0.620626
NC_000913	5055	5060		0.681963
NC_000913	5060	5065		0.887355
NC_000913	5065	5070		0.922805
NC_000913	5070	5075		1.023235
NC_000913	5075	5080		1.307302
NC_000913	5080	5085		2.760560
NC_000913	5085	5090		2.982323
NC_000913	5090	5095		3.276761
NC_000913	5095	5100		3.833071
NC_000913	5100	5105		4.030524
NC_000913	5105	5110		4.388367
NC_000913	5110	5115		4.473923
NC_000913	5115	5120		4.596850
NC_000913	5120	5125		4.660138
NC_000913	5125	5130		4.534631
NC_000913	5130	5135		4.668395
NC_000913	5135	5140		4.447972
NC_000913	5140	5145		4.014800
NC_000913	5145	5150		3.703107
NC_000913	5150	5155		3.263666
NC_000913	5155	5160		3.124647
NC_000913	5160	5165		2.630594
NC_000913	5165	5170		2.224713
NC_000913	5170	5175		2.048605
NC_000913	5175	5180		1.977836
NC_000913	5180	5185		1.471578
NC_000913	5185	5190		1.235964
NC_000913	5190	5195		1.251710
NC_000913	5195	5200		1.261340
NC_000913	5200	5205		1.258662
NC_000913	5205	5210		1.431468
NC_000913	5210	5215		1.582563
NC_000913	5215	5220		1.407961
NC_000913	5220	5225		1.582062
NC_000913	5225	5230		1.575957
NC_000913	5230	5235		1.582511
NC_000913	5235	5240		1.019454
NC_000913	5240	5245		0.948080
NC_000913	5245	5250		0.661506
NC_000913	5250	5255		0.506757
NC_000913	5255	5260		0.474483
NC_000913	5260	5265		0.465910
NC_000913	5265	5270		0.428499
NC_000913	5270	5275		0.440955
NC_000913	5275	5280		0.408124
NC_000913	5280	5285		0.287070
NC_000913	5285	5290		0.295795
NC_000913	5290	5295		0.304369
NC_000913	5295	5300		0.318045
NC_000913	5300	5305		0.351196
NC_000913	5305	5310		0.376643
NC_000913	5310	5315		0.412759
NC_000913	5315	5320		0.393994
NC_000913	5320	5325		0.477128
NC_000913	5325	5330		0.333350
NC_000913	5330	5335		0.365274
NC_000913	5335	5340		0.331883
NC_000913	5340	5345		0.302989
NC_000913	5345	5350		0.237267
NC_000913	5350	5355		0.194880
NC_000913	5355	5360		0.175861
NC_000913	5360	5365		0.153002
NC_000913	5365	5370		0.167981
NC_000913	5370	5375		0.085372
NC_000913	5375	5380		0.061629
NC_000913	5380	5385		0.053180
NC_000913	5385	5390		0.068259
NC_000913	5390	5395		0.074589
NC_000913	5395	5400		0.078076
NC_000913	5400	5405		0.081024
NC_000913	5405	5410		0.191625
NC_000913	5410	5415		0.280905
NC_000913	5415	5420		0.443399
NC_000913	5420	5425		0.392879
NC_000913	5425	5430		0.307498
NC_000913	5430	5435		0.230558
NC_000913	5435	5440		0.173988
NC_000913	5440	5445		0.161860
NC_000913	5445	5450		0.103623
NC_000913	5450	5455		0.099520
NC_000913	5455	5460		0.078119
NC_000913	5460	5465		0.081213
NC_000913	5465	5470		0.082482
NC_000913	5470	5475		0.092490
NC_000913	5475	5480		0.104811
NC_000913	5480	5485		0.104851
NC_000913	5485	5490		0.100950
NC_000913	5490	5495		0.175617
NC_000913	5495	5500		0.125345
NC_000913	5500	5505		0.092242
NC_000913	5505	5510		0.091145
NC_000913	5510	5515		0.086827
NC_000913	5515	5520		0.103291
NC_000913	5520	5525		0.129123
NC_000913	5525	5530		0.139908
NC_000913	5530	5535		0.252529
NC_000913	5535	5540		0.311085
NC_000913	5540	5545		0.345184
NC_000913	5545	5550		0.308782
NC_000913	5550	5555		0.367481
NC_000913	5555	5560		0.248982
NC_000913	5560	5565		0.201916
NC_000913	5565	5570		0.164779
NC_000913	5570	5575		0.156191
NC_000913	5575	5580		0.176117
NC_000913	5580	5585		0.208498
NC_000913	5585	5590		0.211985
NC_000913	5590	5595		0.395218
NC_000913	5595	5600		0.682736
NC_000913	5600	5605		0.954704
NC_000913	5605	5610		2.071640
NC_000913	5610	5615		2.907759
NC_000913	5615	5620		2.788464
NC_000913	5620	5625		1.423555
NC_000913	5625	5630		0.653888
NC_000913	5630	5635		0.601352
NC_000913	5635	5640		0.474400
NC_000913	5640	5645		0.378606
NC_000913	5645	5650		0.307871
NC_000913	5650	5655		0.341636
NC_000913	5655	5660		0.368107
NC_000913	5660	5665		0.389803
NC_000913	5665	5670		0.408069
NC_000913	5670	5675		0.460226
NC_000913	5675	5680		0.524180
NC_000913	5680	5685		0.652864
NC_000913	5685	5690		0.748607
NC_000913	5690	5695		0.733779
NC_000913	5695	5700		0.848657
NC_000913	5700	5705		0.966520
NC_000913	5705	5710		1.257399
NC_000913	5710	5715		1.294215
NC_000913	5715	5720		1.395392
NC_000913	5720	5725		1.478553
NC_000913	5725	5730		1.536694
NC_000913	5730	5735		1.776651
NC_000913	5735	5740		1.407499
NC_000913	5740	5745		0.953839
NC_000913	5745	5750		0.913661
NC_000913	5750	5755		0.815183
NC_000913	5755	5760		0.794975
NC_000913	5760	5765		0.792572
NC_000913	5765	5770		0.653421
NC_000913	5770	5775		0.678658
NC_000913	5775	5780		0.715545
NC_000913	5780	5785		0.698962
NC_000913	5785	5790		0.654988
NC_000913	5790	5795		0.564034
NC_000913	5795	5800		0.491021
NC_000913	5800	5805		0.510080
NC_000913	5805	5810		0.180890
NC_000913	5810	5815		0.075290
NC_000913	5815	5820		0.027208
NC_000913	5820	5825		0.014986
NC_000913	5825	5830		0.014481
NC_000913	5830	5835		0.008696
NC_000913	5835	5840		0.006867
NC_000913	5840	5845		0.004559
NC_000913	5845	5850		0.004644
NC_000913	5850	5855		0.006118
NC_000913	5855	5860		0.009239
NC_000913	5860	5865		0.010199
NC_000913	5865	5870		0.024003
NC_000913	5870	5875		0.017012
NC_000913	5875	5880		0.014044
NC_000913	5880	5885		0.030598
NC_000913	5885	5890		0.050259
NC_000913	5890	5895		0.051534
NC_000913	5895	5900		0.085382
NC_000913	5900	5905		0.129310
NC_000913	5905	5910		0.153644
NC_000913	5910	5915		0.091426
NC_000913	5915	5920		0.079478
NC_000913	5920	5925		0.120676
NC_000913	5925	5930		0.118479
NC_000913	5930	5935		0.081114
NC_000913	5935	5940		0.078722
NC_000913	5940	5945		0.114944
NC_000913	5945	5950		0.205312
NC_000913	5950	5955		0.236738
NC_000913	5955	5960		0.469770
NC_000913	5960	5965		0.430529
NC_000913	5965	5970		0.341698
NC_000913	5970	5975		0.116058
NC_000913	5975	5980		0.094264
NC_000913	5980	5985		0.082169
NC_000913	5985	5990		0.072956
NC_000913	5990	5995		0.078304
NC_000913	5995	6000		0.083057
NC_000913	6000	6005		0.116832
NC_000913	6005	6010		0.161765
NC_000913	6010	6015		0.399668
NC_000913	6015	6020		0.532886
NC_000913	6020	6025		0.448920
NC_000913	6025	6030		0.426126
NC_000913	6030	6035		0.444896
NC_000913	6035	6040		0.468258
NC_000913	6040	6045		0.478265
NC_000913	6045	6050		0.398173
NC_000913	6050	6055		0.365351
NC_000913	6055	6060		0.381213
NC_000913	6060	6065		0.400559
NC_000913	6065	6070		0.380995
NC_000913	6070	6075		0.392080
NC_000913	6075	6080		0.303019
NC_000913	6080	6085		0.427426
NC_000913	6085	6090		0.284110
NC_000913	6090	6095		0.217963
NC_000913	6095	6100		0.175171
NC_000913	6100	6105		0.149956
NC_000913	6105	6110		0.155810
NC_000913	6110	6115		0.145049
NC_000913	6115	6120		0.108293
NC_000913	6120	6125		0.105068
NC_000913	6125	6130		0.096714
NC_000913	6130	6135		0.100785
NC_000913	6135	6140		0.109769
NC_000913	6140	6145		0.113856
NC_000913	6145	6150		0.115092
NC_000913	6150	6155		0.113666
NC_000913	6155	6160		0.091086
NC_000913	6160	6165		0.112938
NC_000913	6165	6170		0.089159
NC_000913	6170	6175		0.067565
NC_000913	6175	6180		0.077245
NC_000913	6180	6185		0.077595
NC_000913	6185	6190		0.083952
NC_000913	6190	6195		0.093964
NC_000913	6195	6200		0.104248
NC_000913	6200	6205		0.150278
NC_000913	6205	6210		0.325569
NC_000913	6210	6215		0.459434
NC_000913	6215	6220		0.497807
NC_000913	6220	6225		0.520066
NC_000913	6225	6230		0.432370
NC_000913	6230	6235		0.456576
NC_000913	6235	6240		0.500546
NC_000913	6240	6245		0.400716
NC_000913	6245	6250		0.394230
NC_000913	6250	6255		0.385848
NC_000913	6255	6260		0.351044
NC_000913	6260	6265		0.384872
NC_000913	6265	6270		0.317951
NC_000913	6270	6275		0.355972
NC_000913	6275	6280		0.414241
NC_000913	6280	6285		0.400486
NC_000913	6285	6290		0.452435
NC_000913	6290	6295		0.413322
NC_000913	6295	6300		0.424281
NC_000913	6300	6305		0.631488
NC_000913	6305	6310		0.690558
NC_000913	6310	6315		0.867736
NC_000913	6315	6320		0.895295
NC_000913	6320	6325		0.872020
NC_000913	6325	6330		0.508665
NC_000913	6330	6335		0.459372
NC_000913	6335	6340		0.427152
NC_000913	6340	6345		0.454001
NC_000913	6345	6350		0.405142
NC_000913	6350	6355		0.398150
NC_000913	6355	6360		0.462423
NC_000913	6360	6365		0.442793
NC_000913	6365	6370		0.446896
NC_000913	6370	6375		0.399313
NC_000913	6375	6380		0.296724
NC_000913	6380	6385		0.268508
NC_000913	6385	6390		0.229052
NC_000913	6390	6395		0.222163
NC_000913	6395	6400		0.207688
NC_000913	6400	6405		0.195427
NC_000913	6405	6410		0.249637
NC_000913	6410	6415		0.276112
NC_000913	6415	6420		0.351848
NC_000913	6420	6425		0.220604
NC_000913	6425	6430		0.200945
NC_000913	6430	6435		0.122754
NC_000913	6435	6440		0.147080
NC_000913	6440	6445		0.101433
NC_000913	6445	6450		0.081739
NC_000913	6450	6455		0.079047
NC_000913	6455	6460		0.057735
NC_000913	6460	6465		0.055359
NC_000913	6465	6470		0.053733
NC_000913	6470	6475		0.051347
NC_000913	6475	6480		0.052391
NC_000913	6480	6485		0.051306
NC_000913	6485	6490		0.049715
NC_000913	6490	6495		0.054620
NC_000913	6495	6500		0.067777
NC_000913	6500	6505		0.071900
NC_000913	6505	6510		0.126535
NC_000913	6510	6515		0.267992
NC_000913	6515	6520		0.370589
NC_000913	6520	6525		0.545532
NC_000913	6525	6530		0.533970
NC_000913	6530	6535		0.376957
NC_000913	6535	6540		0.276351
NC_000913	6540	6545		0.246536
NC_000913	6545	6550		0.385153
NC_000913	6550	6555		0.126135
NC_000913	6555	6560		0.114746
NC_000913	6560	6565		0.108845
NC_000913	6565	6570		0.083984
NC_000913	6570	6575		0.081458
NC_000913	6575	6580		0.080497
NC_000913	6580	6585		0.191029
NC_000913	6585	6590		0.515951
NC_000913	6590	6595		0.528439
NC_000913	6595	6600		0.457668
NC_000913	6600	6605		0.289433
NC_000913	6605	6610		0.223986
NC_000913	6610	6615		0.208636
NC_000913	6615	6620		0.207182
NC_000913	6620	6625		0.202986
NC_000913	6625	6630		0.231959
NC_000913	6630	6635		0.295690
NC_000913	6635	6640		0.528820
NC_000913	6640	6645		0.684197
NC_000913	6645	6650		0.745776
NC_000913	6650	6655		0.680395
NC_000913	6655	6660		0.631671
NC_000913	6660	6665		0.470125
NC_000913	6665	6670		0.449303
NC_000913	6670	6675		0.359476
NC_000913	6675	6680		0.280742
NC_000913	6680	6685		0.262641
NC_000913	6685	6690		0.242862
NC_000913	6690	6695		0.218311
NC_000913	6695	6700		0.220838
NC_000913	6700	6705		0.162879
NC_000913	6705	6710		0.163080
NC_000913	6710	6715		0.139620
NC_000913	6715	6720		0.099748
NC_000913	6720	6725		0.183553
NC_000913	6725	6730		0.254208
NC_000913	6730	6735		0.266593
NC_000913	6735	6740		0.289799
NC_000913	6740	6745		0.237200
NC_000913	6745	6750		0.280427
NC_000913	6750	6755		0.325774
NC_000913	6755	6760		0.416397
NC_000913	6760	6765		0.411840
NC_000913	6765	6770		0.505339
NC_000913	6770	6775		0.623985
NC_000913	6775	6780		0.613642
NC_000913	6780	6785		0.534099
NC_000913	6785	6790		0.542647
NC_000913	6790	6795		0.608572
NC_000913	6795	6800		0.611189
NC_000913	6800	6805		0.755401
NC_000913	6805	6810		0.772461
NC_000913	6810	6815		0.759468
NC_000913	6815	6820		0.649711
NC_000913	6820	6825		0.616971
NC_000913	6825	6830		0.551784
NC_000913	6830	6835		0.605080
NC_000913	6835	6840		0.710753
NC_000913	6840	6845		0.599368
NC_000913	6845	6850		0.431284
NC_000913	6850	6855		0.336677
NC_000913	6855	6860		0.266439
NC_000913	6860	6865		0.263467
NC_000913	6865	6870		0.330420
NC_000913	6870	6875		0.325361
NC_000913	6875	6880		0.358310
NC_000913	6880	6885		0.362817
NC_000913	6885	6890		0.537640
NC_000913	6890	6895		0.807086
NC_000913	6895	6900		0.665430
NC_000913	6900	6905		0.685237
NC_000913	6905	6910		0.621889
NC_000913	6910	6915		0.500078
NC_000913	6915	6920		0.393979
NC_000913	6920	6925		0.317188
NC_000913	6925	6930		0.301326
NC_000913	6930	6935		0.264350
NC_000913	6935	6940		0.237657
NC_000913	6940	6945		0.194143
NC_000913	6945	6950		0.244512
NC_000913	6950	6955		0.229752
NC_000913	6955	6960		0.352227
NC_000913	6960	6965		0.669221
NC_000913	6965	6970		0.592161
NC_000913	6970	6975		0.553264
NC_000913	6975	6980		0.544059
NC_000913	6980	6985		0.541198
NC_000913	6985	6990		0.607708
NC_000913	6990	6995		0.629739
NC_000913	6995	7000		0.589832
NC_000913	7000	7005		0.561588
NC_000913	7005	7010		0.413370
NC_000913	7010	7015		0.251043
NC_000913	7015	7020		0.242287
NC_000913	7020	7025		0.230244
NC_000913	7025	7030		0.270440
NC_000913	7030	7035		0.120619
NC_000913	7035	7040		0.109509
NC_000913	7040	7045		0.190332
NC_000913	7045	7050		0.418638
NC_000913	7050	7055		0.574099
NC_000913	7055	7060		0.642714
NC_000913	7060	7065		0.751365
NC_000913	7065	7070		0.522241
NC_000913	7070	7075		0.487284
NC_000913	7075	7080		0.481236
NC_000913	7080	7085		0.469674
NC_000913	7085	7090		0.493509
NC_000913	7090	7095		0.536726
NC_000913	7095	7100		0.501850
NC_000913	7100	7105		0.536382
NC_000913	7105	7110		0.568415
NC_000913	7110	7115		0.572977
NC_000913	7115	7120		0.574656
NC_000913	7120	7125		0.546993
NC_000913	7125	7130		0.605320
NC_000913	7130	7135		0.646902
NC_000913	7135	7140		0.482310
NC_000913	7140	7145		0.348123
NC_000913	7145	7150		0.302317
NC_000913	7150	7155		0.269077
NC_000913	7155	7160		0.222382
NC_000913	7160	7165		0.193533
NC_000913	7165	7170		0.184366
NC_000913	7170	7175		0.227101
NC_000913	7175	7180		0.227839
NC_000913	7180	7185		0.206284
NC_000913	7185	7190		0.311488
NC_000913	7190	7195		0.371103
NC_000913	7195	7200		0.432383
NC_000913	7200	7205		0.293084
NC_000913	7205	7210		0.268809
NC_000913	7210	7215		0.249580
NC_000913	7215	7220		0.276405
NC_000913	7220	7225		0.314287
NC_000913	7225	7230		0.299343
NC_000913	7230	7235		0.336215
NC_000913	7235	7240		0.410232
NC_000913	7240	7245		0.430847
NC_000913	7245	7250		0.478187
NC_000913	7250	7255		0.487113
NC_000913	7255	7260		0.505081
NC_000913	7260	7265		0.341447
NC_000913	7265	7270		0.318267
NC_000913	7270	7275		0.316052
NC_000913	7275	7280		0.280700
NC_000913	7280	7285		0.473199
NC_000913	7285	7290		0.328263
NC_000913	7290	7295		0.190151
NC_000913	7295	7300		0.162140
NC_000913	7300	7305		0.194426
NC_000913	7305	7310		0.233075
NC_000913	7310	7315		0.220274
NC_000913	7315	7320		0.198831
NC_000913	7320	7325		0.272219
NC_000913	7325	7330		0.319965
NC_000913	7330	7335		0.423314
NC_000913	7335	7340		0.402944
NC_000913	7340	7345		0.335296
NC_000913	7345	7350		0.327083
NC_000913	7350	7355		0.326870
NC_000913	7355	7360		0.327258
NC_000913	7360	7365		0.366248
NC_000913	7365	7370		0.376464
NC_000913	7370	7375		0.408773
NC_000913	7375	7380		0.533477
NC_000913	7380	7385		0.659871
NC_000913	7385	7390		0.801677
NC_000913	7390	7395		0.926103
NC_000913	7395	7400		1.189443
NC_000913	7400	7405		0.852189
NC_000913	7405	7410		0.861769
NC_000913	7410	7415		0.626326
NC_000913	7415	7420		0.609249
NC_000913	7420	7425		0.455705
NC_000913	7425	7430		0.403067
NC_000913	7430	7435		0.363909
NC_000913	7435	7440		0.310391
NC_000913	7440	7445		0.199769
NC_000913	7445	7450		0.136142
NC_000913	7450	7455		0.155290
NC_000913	7455	7460		0.138846
NC_000913	7460	7465		0.129117
NC_000913	7465	7470		0.117920
NC_000913	7470	7475		0.123806
NC_000913	7475	7480		0.178712
NC_000913	7480	7485		0.182742
NC_000913	7485	7490		0.173728
NC_000913	7490	7495		0.191707
NC_000913	7495	7500		0.242415
NC_000913	7500	7505		0.253956
NC_000913	7505	7510		0.304320
NC_000913	7510	7515		0.421126
NC_000913	7515	7520		0.426665
NC_000913	7520	7525		0.507171
NC_000913	7525	7530		0.672457
NC_000913	7530	7535		0.783507
NC_000913	7535	7540		0.885792
NC_000913	7540	7545		0.863008
NC_000913	7545	7550		1.045272
NC_000913	7550	7555		1.055133
NC_000913	7555	7560		1.052236
NC_000913	7560	7565		1.102317
NC_000913	7565	7570		0.876735
NC_000913	7570	7575		0.566522
NC_000913	7575	7580		0.522169
NC_000913	7580	7585		0.474790
NC_000913	7585	7590		0.451785
NC_000913	7590	7595		0.386982
NC_000913	7595	7600		0.455093
NC_000913	7600	7605		0.333617
NC_000913	7605	7610		0.319610
NC_000913	7610	7615		0.294615
NC_000913	7615	7620		0.297486
NC_000913	7620	7625		0.174285
NC_000913	7625	7630		0.159321
NC_000913	7630	7635		0.122349
NC_000913	7635	7640		0.100607
NC_000913	7640	7645		0.087057
NC_000913	7645	7650		0.094154
NC_000913	7650	7655		0.079035
NC_000913	7655	7660		0.102793
NC_000913	7660	7665		0.161204
NC_000913	7665	7670		0.175224
NC_000913	7670	7675		0.187814
NC_000913	7675	7680		0.256709
NC_000913	7680	7685		0.273557
NC_000913	7685	7690		0.262172
NC_000913	7690	7695		0.246995
NC_000913	7695	7700		0.249357
NC_000913	7700	7705		0.261065
NC_000913	7705	7710		0.313532
NC_000913	7710	7715		0.325075
NC_000913	7715	7720		0.287656
NC_000913	7720	7725		0.352330
NC_000913	7725	7730		0.364597
NC_000913	7730	7735		0.368934
NC_000913	7735	7740		0.410909
NC_000913	7740	7745		0.363367
NC_000913	7745	7750		0.336430
NC_000913	7750	7755		0.305500
NC_000913	7755	7760		0.309327
NC_000913	7760	7765		0.341013
NC_000913	7765	7770		0.379382
NC_000913	7770	7775		0.448143
NC_000913	7775	7780		0.418578
NC_000913	7780	7785		0.387318
NC_000913	7785	7790		0.388887
NC_000913	7790	7795		0.306771
NC_000913	7795	7800		0.319699
NC_000913	7800	7805		0.308332
NC_000913	7805	7810		0.357940
NC_000913	7810	7815		0.290006
NC_000913	7815	7820		0.306729
NC_000913	7820	7825		0.302966
NC_000913	7825	7830		0.271103
NC_000913	7830	7835		0.216335
NC_000913	7835	7840		0.183866
NC_000913	7840	7845		0.197953
NC_000913	7845	7850		0.198178
NC_000913	7850	7855		0.224466
NC_000913	7855	7860		0.182763
NC_000913	7860	7865		0.192241
NC_000913	7865	7870		0.190798
NC_000913	7870	7875		0.183639
NC_000913	7875	7880		0.178045
NC_000913	7880	7885		0.265386
NC_000913	7885	7890		0.286770
NC_000913	7890	7895		0.292038
NC_000913	7895	7900		0.328748
NC_000913	7900	7905		0.374200
NC_000913	7905	7910		0.460367
NC_000913	7910	7915		0.595799
NC_000913	7915	7920		1.095055
NC_000913	7920	7925		1.126376
NC_000913	7925	7930		1.245841
NC_000913	7930	7935		1.182605
NC_000913	7935	7940		1.391414
NC_000913	7940	7945		1.237147
NC_000913	7945	7950		1.388357
NC_000913	7950	7955		1.395522
NC_000913	7955	7960		1.392863
NC_000913	7960	7965		1.702004
NC_000913	7965	7970		1.278816
NC_000913	7970	7975		1.373910
NC_000913	7975	7980		0.789518
NC_000913	7980	7985		0.768134
NC_000913	7985	7990		0.710085
NC_000913	7990	7995		0.712867
NC_000913	7995	8000		0.798552
NC_000913	8000	8005		0.614023
NC_000913	8005	8010		0.490619
NC_000913	8010	8015		0.770548
NC_000913	8015	8020		0.783460
NC_000913	8020	8025		0.923810
NC_000913	8025	8030		0.982068
NC_000913	8030	8035		0.869562
NC_000913	8035	8040		0.864229
NC_000913	8040	8045		0.873335
NC_000913	8045	8050		0.888112
NC_000913	8050	8055		0.842885
NC_000913	8055	8060		0.915656
NC_000913	8060	8065		0.902976
NC_000913	8065	8070		0.873536
NC_000913	8070	8075		1.027995
NC_000913	8075	8080		0.965362
NC_000913	8080	8085		0.778992
NC_000913	8085	8090		0.747114
NC_000913	8090	8095		0.741393
NC_000913	8095	8100		0.748676
NC_000913	8100	8105		0.664225
NC_000913	8105	8110		0.674497
NC_000913	8110	8115		0.683952
NC_000913	8115	8120		0.672326
NC_000913	8120	8125		0.674875
NC_000913	8125	8130		0.603576
NC_000913	8130	8135		0.643255
NC_000913	8135	8140		0.620352
NC_000913	8140	8145		0.456093
NC_000913	8145	8150		0.377855
NC_000913	8150	8155		0.454762
NC_000913	8155	8160		0.398616
NC_000913	8160	8165		0.420443
NC_000913	8165	8170		0.417124
NC_000913	8170	8175		0.486426
NC_000913	8175	8180		0.518732
NC_000913	8180	8185		0.569722
NC_000913	8185	8190		0.478344
NC_000913	8190	8195		0.509228
NC_000913	8195	8200		0.577633
NC_000913	8200	8205		0.734911
NC_000913	8205	8210		0.739084
NC_000913	8210	8215		0.762498
NC_000913	8215	8220		0.700952
NC_000913	8220	8225		0.596051
NC_000913	8225	8230		0.413015
NC_000913	8230	8235		0.365025
NC_000913	8235	8240		0.291112
NC_000913	8240	8245		0.093104
NC_000913	8245	8250		0.061040
NC_000913	8250	8255		0.051662
NC_000913	8255	8260		0.036778
NC_000913	8260	8265		0.031208
NC_000913	8265	8270		0.015609
NC_000913	8270	8275		0.014028
NC_000913	8275	8280		0.012698
NC_000913	8280	8285		0.011309
NC_000913	8285	8290		0.016402
NC_000913	8290	8295		0.016708
NC_000913	8295	8300		0.020980
NC_000913	8300	8305		0.028256
NC_000913	8305	8310		0.040155
NC_000913	8310	8315		0.044112
NC_000913	8315	8320		0.066121
NC_000913	8320	8325		0.053234
NC_000913	8325	8330		0.058373
NC_000913	8330	8335		0.057870
NC_000913	8335	8340		0.075568
NC_000913	8340	8345		0.087242
NC_000913	8345	8350		0.096013
NC_000913	8350	8355		0.098518
NC_000913	8355	8360		0.158726
NC_000913	8360	8365		0.273410
NC_000913	8365	8370		0.312855
NC_000913	8370	8375		0.457727
NC_000913	8375	8380		0.499702
NC_000913	8380	8385		0.524526
NC_000913	8385	8390		0.565182
NC_000913	8390	8395		0.567555
NC_000913	8395	8400		0.303790
NC_000913	8400	8405		0.247689
NC_000913	8405	8410		0.282625
NC_000913	8410	8415		0.314268
NC_000913	8415	8420		0.347049
NC_000913	8420	8425		0.311704
NC_000913	8425	8430		0.337889
NC_000913	8430	8435		0.378211
NC_000913	8435	8440		0.370798
NC_000913	8440	8445		0.330696
NC_000913	8445	8450		0.322617
NC_000913	8450	8455		0.379277
NC_000913	8455	8460		0.417752
NC_000913	8460	8465		0.434511
NC_000913	8465	8470		0.437113
NC_000913	8470	8475		0.392800
NC_000913	8475	8480		0.533168
NC_000913	8480	8485		0.406544
NC_000913	8485	8490		0.321670
NC_000913	8490	8495		0.184677
NC_000913	8495	8500		0.152964
NC_000913	8500	8505		0.146086
NC_000913	8505	8510		0.151614
NC_000913	8510	8515		0.153474
NC_000913	8515	8520		0.186554
NC_000913	8520	8525		0.258399
NC_000913	8525	8530		0.247514
NC_000913	8530	8535		0.222039
NC_000913	8535	8540		0.284366
NC_000913	8540	8545		0.359865
NC_000913	8545	8550		0.479281
NC_000913	8550	8555		0.364620
NC_000913	8555	8560		0.379722
NC_000913	8560	8565		0.296993
NC_000913	8565	8570		0.217595
NC_000913	8570	8575		0.146987
NC_000913	8575	8580		0.163054
NC_000913	8580	8585		0.174008
NC_000913	8585	8590		0.160011
NC_000913	8590	8595		0.151180
NC_000913	8595	8600		0.134016
NC_000913	8600	8605		0.151605
NC_000913	8605	8610		0.154595
NC_000913	8610	8615		0.170794
NC_000913	8615	8620		0.141434
NC_000913	8620	8625		0.214328
NC_000913	8625	8630		0.138404
NC_000913	8630	8635		0.093841
NC_000913	8635	8640		0.119204
NC_000913	8640	8645		0.116158
NC_000913	8645	8650		0.145922
NC_000913	8650	8655		0.137220
NC_000913	8655	8660		0.125712
NC_000913	8660	8665		0.133745
NC_000913	8665	8670		0.124309
NC_000913	8670	8675		0.189786
NC_000913	8675	8680		0.187832
NC_000913	8680	8685		0.204213
NC_000913	8685	8690		0.195784
NC_000913	8690	8695		0.152355
NC_000913	8695	8700		0.160381
NC_000913	8700	8705		0.119076
NC_000913	8705	8710		0.106311
NC_000913	8710	8715		0.107372
NC_000913	8715	8720		0.095005
NC_000913	8720	8725		0.094573
NC_000913	8725	8730		0.101853
NC_000913	8730	8735		0.100810
NC_000913	8735	8740		0.105381
NC_000913	8740	8745		0.108812
NC_000913	8745	8750		0.130302
NC_000913	8750	8755		0.134063
NC_000913	8755	8760		0.153218
NC_000913	8760	8765		0.229104
NC_000913	8765	8770		0.228008
NC_000913	8770	8775		0.168275
NC_000913	8775	8780		0.198229
NC_000913	8780	8785		0.210361
NC_000913	8785	8790		0.296088
NC_000913	8790	8795		0.368548
NC_000913	8795	8800		0.520472
NC_000913	8800	8805		0.766821
NC_000913	8805	8810		0.620899
NC_000913	8810	8815		0.716075
NC_000913	8815	8820		0.198841
NC_000913	8820	8825		0.167717
NC_000913	8825	8830		0.139978
NC_000913	8830	8835		0.133945
NC_000913	8835	8840		0.133466
NC_000913	8840	8845		0.137974
NC_000913	8845	8850		0.134813
NC_000913	8850	8855		0.136748
NC_000913	8855	8860		0.350536
NC_000913	8860	8865		0.521594
NC_000913	8865	8870		0.504318
NC_000913	8870	8875		0.516136
NC_000913	8875	8880		0.467651
NC_000913	8880	8885		0.368216
NC_000913	8885	8890		0.357029
NC_000913	8890	8895		0.280594
NC_000913	8895	8900		0.233776
NC_000913	8900	8905		0.240712
NC_000913	8905	8910		0.179170
NC_000913	8910	8915		0.188021
NC_000913	8915	8920		0.261648
NC_000913	8920	8925		0.290365
NC_000913	8925	8930		0.328921
NC_000913	8930	8935		0.252543
NC_000913	8935	8940		0.241461
NC_000913	8940	8945		0.249886
NC_000913	8945	8950		0.356559
NC_000913	8950	8955		0.337703
NC_000913	8955	8960		0.371579
NC_000913	8960	8965		0.425369
NC_000913	8965	8970		0.518148
NC_000913	8970	8975		0.462128
NC_000913	8975	8980		0.545051
NC_000913	8980	8985		0.522622
NC_000913	8985	8990		0.556069
NC_000913	8990	8995		0.533128
NC_000913	8995	9000		0.436437
NC_000913	9000	9005		0.405156
NC_000913	9005	9010		0.483494
NC_000913	9010	9015		0.415108
NC_000913	9015	9020		0.550600
NC_000913	9020	9025		0.435813
NC_000913	9025	9030		0.531646
NC_000913	9030	9035		0.329554
NC_000913	9035	9040		0.272892
NC_000913	9040	9045		0.262330
NC_000913	9045	9050		0.263226
NC_000913	9050	9055		0.241263
NC_000913	9055	9060		0.252242
NC_000913	9060	9065		0.275342
NC_000913	9065	9070		0.444747
NC_000913	9070	9075		0.563984
NC_000913	9075	9080		0.484902
NC_000913	9080	9085		0.539931
NC_000913	9085	9090		0.478938
NC_000913	9090	9095		0.450584
NC_000913	9095	9100		0.441728
NC_000913	9100	9105		0.569366
NC_000913	9105	9110		0.604989
NC_000913	9110	9115		0.612391
NC_000913	9115	9120		0.650108
NC_000913	9120	9125		0.635421
NC_000913	9125	9130		0.525379
NC_000913	9130	9135		0.331794
NC_000913	9135	9140		0.342380
NC_000913	9140	9145		0.279087
NC_000913	9145	9150		0.167922
NC_000913	9150	9155		0.158923
NC_000913	9155	9160		0.144594
NC_000913	9160	9165		0.151160
NC_000913	9165	9170		0.134319
NC_000913	9170	9175		0.139472
NC_000913	9175	9180		0.129421
NC_000913	9180	9185		0.154762
NC_000913	9185	9190		0.148292
NC_000913	9190	9195		0.179648
NC_000913	9195	9200		0.196750
NC_000913	9200	9205		0.164661
NC_000913	9205	9210		0.154349
NC_000913	9210	9215		0.153762
NC_000913	9215	9220		0.149933
NC_000913	9220	9225		0.181773
NC_000913	9225	9230		0.187119
NC_000913	9230	9235		0.214448
NC_000913	9235	9240		0.222259
NC_000913	9240	9245		0.195646
NC_000913	9245	9250		0.214656
NC_000913	9250	9255		0.216680
NC_000913	9255	9260		0.207813
NC_000913	9260	9265		0.225226
NC_000913	9265	9270		0.322758
NC_000913	9270	9275		0.338252
NC_000913	9275	9280		0.364533
NC_000913	9280	9285		0.341477
NC_000913	9285	9290		0.365809
NC_000913	9290	9295		0.528030
NC_000913	9295	9300		0.497350
NC_000913	9300	9305		0.481087
NC_000913	9305	9310		0.418902
NC_000913	9310	9315		0.218075
NC_000913	9315	9320		0.269888
NC_000913	9320	9325		0.322570
NC_000913	9325	9330		0.280195
NC_000913	9330	9335		0.320305
NC_000913	9335	9340		0.309034
NC_000913	9340	9345		0.397822
NC_000913	9345	9350		0.413924
NC_000913	9350	9355		0.472636
NC_000913	9355	9360		0.502474
NC_000913	9360	9365		0.526738
NC_000913	9365	9370		0.698491
NC_000913	9370	9375		1.031881
NC_000913	9375	9380		0.923368
NC_000913	9380	9385		0.805625
NC_000913	9385	9390		0.769228
NC_000913	9390	9395		0.616921
NC_000913	9395	9400		0.517732
NC_000913	9400	9405		0.467509
NC_000913	9405	9410		0.416794
NC_000913	9410	9415		0.360464
NC_000913	9415	9420		0.358084
NC_000913	9420	9425		0.338546
NC_000913	9425	9430		0.307199
NC_000913	9430	9435		0.213881
NC_000913	9435	9440		0.181704
NC_000913	9440	9445		0.192506
NC_000913	9445	9450		0.188845
NC_000913	9450	9455		0.247960
NC_000913	9455	9460		0.326938
NC_000913	9460	9465		0.312577
NC_000913	9465	9470		0.347538
NC_000913	9470	9475		0.311032
NC_000913	9475	9480		0.328955
NC_000913	9480	9485		0.411745
NC_000913	9485	9490		0.343707
NC_000913	9490	9495		0.415884
NC_000913	9495	9500		0.441973
NC_000913	9500	9505		0.459699
NC_000913	9505	9510		0.393808
NC_000913	9510	9515		0.351181
NC_000913	9515	9520		0.297221
NC_000913	9520	9525		0.290259
NC_000913	9525	9530		0.297832
NC_000913	9530	9535		0.324886
NC_000913	9535	9540		0.331971
NC_000913	9540	9545		0.340908
NC_000913	9545	9550		0.395021
NC_000913	9550	9555		0.627750
NC_000913	9555	9560		0.608611
NC_000913	9560	9565		0.619644
NC_000913	9565	9570		0.591032
NC_000913	9570	9575		0.565063
NC_000913	9575	9580		0.537822
NC_000913	9580	9585		0.476381
NC_000913	9585	9590		0.496035
NC_000913	9590	9595		0.563404
NC_000913	9595	9600		0.562917
NC_000913	9600	9605		0.494716
NC_000913	9605	9610		0.386775
NC_000913	9610	9615		0.551502
NC_000913	9615	9620		0.537507
NC_000913	9620	9625		0.514478
NC_000913	9625	9630		0.455580
NC_000913	9630	9635		0.415828
NC_000913	9635	9640		0.471018
NC_000913	9640	9645		0.439980
NC_000913	9645	9650		0.424648
NC_000913	9650	9655		0.412214
NC_000913	9655	9660		0.342627
NC_000913	9660	9665		0.341023
NC_000913	9665	9670		0.334208
NC_000913	9670	9675		0.408312
NC_000913	9675	9680		0.253919
NC_000913	9680	9685		0.272228
NC_000913	9685	9690		0.273765
NC_000913	9690	9695		0.255216
NC_000913	9695	9700		0.254520
NC_000913	9700	9705		0.177375
NC_000913	9705	9710		0.200223
NC_000913	9710	9715		0.267941
NC_000913	9715	9720		0.321805
NC_000913	9720	9725		0.263668
NC_000913	9725	9730		0.287904
NC_000913	9730	9735		0.305364
NC_000913	9735	9740		0.328409
NC_000913	9740	9745		0.311160
NC_000913	9745	9750		0.301644
NC_000913	9750	9755		0.363845
NC_000913	9755	9760		0.381066
NC_000913	9760	9765		0.583491
NC_000913	9765	9770		0.561121
NC_000913	9770	9775		0.584255
NC_000913	9775	9780		0.622688
NC_000913	9780	9785		0.614882
NC_000913	9785	9790		0.645159
NC_000913	9790	9795		0.629735
NC_000913	9795	9800		0.587270
NC_000913	9800	9805		0.557436
NC_000913	9805	9810		0.547143
NC_000913	9810	9815		0.461536
NC_000913	9815	9820		0.445329
NC_000913	9820	9825		0.343315
NC_000913	9825	9830		0.366430
NC_000913	9830	9835		0.263521
NC_000913	9835	9840		0.239826
NC_000913	9840	9845		0.245994
NC_000913	9845	9850		0.241919
NC_000913	9850	9855		0.192581
NC_000913	9855	9860		0.146192
NC_000913	9860	9865		0.195332
NC_000913	9865	9870		0.305214
NC_000913	9870	9875		0.324941
NC_000913	9875	9880		0.294826
NC_000913	9880	9885		0.351776
NC_000913	9885	9890		0.341834
NC_000913	9890	9895		0.558106
NC_000913	9895	9900		0.808986
NC_000913	9900	9905		0.820334
NC_000913	9905	9910		0.833910
NC_000913	9910	9915		0.892449
NC_000913	9915	9920		1.043058
NC_000913	9920	9925		0.733872
NC_000913	9925	9930		0.912616
NC_000913	9930	9935		0.677781
NC_000913	9935	9940		0.760500
NC_000913	9940	9945		0.110826
NC_000913	9945	9950		0.069057
NC_000913	9950	9955		0.015396
NC_000913	9955	9960		0.016943
NC_000913	9960	9965		0.016688
NC_000913	9965	9970		0.023973
NC_000913	9970	9975		0.031490
NC_000913	9975	9980		0.032595
NC_000913	9980	9985		0.272249
NC_000913	9985	9990		0.368364
NC_000913	9990	9995		0.329134
NC_000913	9995	10000		0.395937
[truncated: 926,331 more rows]
