# Supplementary material for: Dynamic landscape of protein occupancy across the Escherichia coli chromosome
Source: PLoS Biol. 2021 Jun 25;19(6):e3001306. doi: 10.1371/journal.pbio.3001306 (PMC8282354; doi:10.1371/journal.pbio.3001306)
Supplement: S1 Data — (ZIP) [file pbio.3001306.s016.zip › ipod_hr_bedgraph_files/wt_m9_min_glu_rzscore_log10p.bedgraph]

NC_000913	0	5		0.000000
NC_000913	5	10		0.685749
NC_000913	10	15		0.878386
NC_000913	15	20		1.199858
NC_000913	20	25		0.703978
NC_000913	25	30		0.530230
NC_000913	30	35		0.464413
NC_000913	35	40		0.384483
NC_000913	40	45		0.416171
NC_000913	45	50		0.182507
NC_000913	50	55		0.088078
NC_000913	55	60		0.095898
NC_000913	60	65		0.147562
NC_000913	65	70		0.285754
NC_000913	70	75		0.279737
NC_000913	75	80		0.319440
NC_000913	80	85		0.510298
NC_000913	85	90		0.636926
NC_000913	90	95		0.787061
NC_000913	95	100		1.031645
NC_000913	100	105		1.456863
NC_000913	105	110		2.514918
NC_000913	110	115		2.493271
NC_000913	115	120		1.210126
NC_000913	120	125		0.980230
NC_000913	125	130		0.946964
NC_000913	130	135		0.845185
NC_000913	135	140		0.705292
NC_000913	140	145		0.631612
NC_000913	145	150		0.548114
NC_000913	150	155		0.542441
NC_000913	155	160		0.543080
NC_000913	160	165		0.603445
NC_000913	165	170		0.459821
NC_000913	170	175		0.423647
NC_000913	175	180		0.375578
NC_000913	180	185		0.285013
NC_000913	185	190		0.124297
NC_000913	190	195		0.074537
NC_000913	195	200		0.038154
NC_000913	200	205		0.038561
NC_000913	205	210		0.051777
NC_000913	210	215		0.041282
NC_000913	215	220		0.071616
NC_000913	220	225		0.067526
NC_000913	225	230		0.116710
NC_000913	230	235		0.095573
NC_000913	235	240		0.254437
NC_000913	240	245		0.322753
NC_000913	245	250		0.330938
NC_000913	250	255		0.329128
NC_000913	255	260		0.266606
NC_000913	260	265		0.298929
NC_000913	265	270		0.123204
NC_000913	270	275		0.108060
NC_000913	275	280		0.133001
NC_000913	280	285		0.121834
NC_000913	285	290		0.103062
NC_000913	290	295		0.095812
NC_000913	295	300		0.096809
NC_000913	300	305		0.066407
NC_000913	305	310		0.053093
NC_000913	310	315		0.066153
NC_000913	315	320		0.033203
NC_000913	320	325		0.048167
NC_000913	325	330		0.040455
NC_000913	330	335		0.019924
NC_000913	335	340		0.036935
NC_000913	340	345		0.037243
NC_000913	345	350		0.031760
NC_000913	350	355		0.039162
NC_000913	355	360		0.029931
NC_000913	360	365		0.031509
NC_000913	365	370		0.027638
NC_000913	370	375		0.027485
NC_000913	375	380		0.020319
NC_000913	380	385		0.011432
NC_000913	385	390		0.010892
NC_000913	390	395		0.005910
NC_000913	395	400		0.006346
NC_000913	400	405		0.003114
NC_000913	405	410		0.003139
NC_000913	410	415		0.003006
NC_000913	415	420		0.004104
NC_000913	420	425		0.006192
NC_000913	425	430		0.009109
NC_000913	430	435		0.008863
NC_000913	435	440		0.008137
NC_000913	440	445		0.008114
NC_000913	445	450		0.007621
NC_000913	450	455		0.008798
NC_000913	455	460		0.009115
NC_000913	460	465		0.007089
NC_000913	465	470		0.007281
NC_000913	470	475		0.007717
NC_000913	475	480		0.008474
NC_000913	480	485		0.006747
NC_000913	485	490		0.005296
NC_000913	490	495		0.002604
NC_000913	495	500		0.001933
NC_000913	500	505		0.002018
NC_000913	505	510		0.001368
NC_000913	510	515		0.001316
NC_000913	515	520		0.001108
NC_000913	520	525		0.002363
NC_000913	525	530		0.004584
NC_000913	530	535		0.007619
NC_000913	535	540		0.013556
NC_000913	540	545		0.014035
NC_000913	545	550		0.037108
NC_000913	550	555		0.041293
NC_000913	555	560		0.069368
NC_000913	560	565		0.136934
NC_000913	565	570		0.191502
NC_000913	570	575		0.239662
NC_000913	575	580		0.243751
NC_000913	580	585		0.263138
NC_000913	585	590		0.253845
NC_000913	590	595		0.181988
NC_000913	595	600		0.193840
NC_000913	600	605		0.155934
NC_000913	605	610		0.073980
NC_000913	610	615		0.033621
NC_000913	615	620		0.050839
NC_000913	620	625		0.064970
NC_000913	625	630		0.101978
NC_000913	630	635		0.143804
NC_000913	635	640		0.262067
NC_000913	640	645		0.326120
NC_000913	645	650		0.599979
NC_000913	650	655		0.438823
NC_000913	655	660		0.462543
NC_000913	660	665		0.485677
NC_000913	665	670		0.418486
NC_000913	670	675		0.468663
NC_000913	675	680		0.507812
NC_000913	680	685		0.470562
NC_000913	685	690		0.459840
NC_000913	690	695		0.401829
NC_000913	695	700		0.406810
NC_000913	700	705		0.426702
NC_000913	705	710		0.410017
NC_000913	710	715		0.418791
NC_000913	715	720		0.370446
NC_000913	720	725		0.375422
NC_000913	725	730		0.528100
NC_000913	730	735		0.536227
NC_000913	735	740		0.427442
NC_000913	740	745		0.316227
NC_000913	745	750		0.324808
NC_000913	750	755		0.075258
NC_000913	755	760		0.083311
NC_000913	760	765		0.086496
NC_000913	765	770		0.060058
NC_000913	770	775		0.045738
NC_000913	775	780		0.029400
NC_000913	780	785		0.042708
NC_000913	785	790		0.032690
NC_000913	790	795		0.023804
NC_000913	795	800		0.024843
NC_000913	800	805		0.028333
NC_000913	805	810		0.019578
NC_000913	810	815		0.038171
NC_000913	815	820		0.095754
NC_000913	820	825		0.268119
NC_000913	825	830		0.407742
NC_000913	830	835		0.371022
NC_000913	835	840		0.604448
NC_000913	840	845		0.171679
NC_000913	845	850		0.138140
NC_000913	850	855		0.119543
NC_000913	855	860		0.096068
NC_000913	860	865		0.131954
NC_000913	865	870		0.166116
NC_000913	870	875		0.161581
NC_000913	875	880		0.159860
NC_000913	880	885		0.168961
NC_000913	885	890		0.129707
NC_000913	890	895		0.078098
NC_000913	895	900		0.089866
NC_000913	900	905		0.065060
NC_000913	905	910		0.083133
NC_000913	910	915		0.106559
NC_000913	915	920		0.227390
NC_000913	920	925		0.080670
NC_000913	925	930		0.108776
NC_000913	930	935		0.188865
NC_000913	935	940		0.253909
NC_000913	940	945		0.262587
NC_000913	945	950		0.239849
NC_000913	950	955		0.224100
NC_000913	955	960		0.176248
NC_000913	960	965		0.261238
NC_000913	965	970		0.376600
NC_000913	970	975		0.362352
NC_000913	975	980		0.359871
NC_000913	980	985		0.382325
NC_000913	985	990		0.340211
NC_000913	990	995		0.478137
NC_000913	995	1000		0.439811
NC_000913	1000	1005		0.442352
NC_000913	1005	1010		0.367823
NC_000913	1010	1015		0.432602
NC_000913	1015	1020		0.378495
NC_000913	1020	1025		0.401618
NC_000913	1025	1030		0.424352
NC_000913	1030	1035		0.503529
NC_000913	1035	1040		0.412371
NC_000913	1040	1045		0.350008
NC_000913	1045	1050		0.277401
NC_000913	1050	1055		0.262762
NC_000913	1055	1060		0.228509
NC_000913	1060	1065		0.237181
NC_000913	1065	1070		0.199537
NC_000913	1070	1075		0.200040
NC_000913	1075	1080		0.161940
NC_000913	1080	1085		0.108428
NC_000913	1085	1090		0.092682
NC_000913	1090	1095		0.077985
NC_000913	1095	1100		0.072053
NC_000913	1100	1105		0.065254
NC_000913	1105	1110		0.067109
NC_000913	1110	1115		0.085030
NC_000913	1115	1120		0.051301
NC_000913	1120	1125		0.066899
NC_000913	1125	1130		0.142301
NC_000913	1130	1135		0.269595
NC_000913	1135	1140		0.315716
NC_000913	1140	1145		0.338961
NC_000913	1145	1150		0.509657
NC_000913	1150	1155		0.148553
NC_000913	1155	1160		0.159041
NC_000913	1160	1165		0.138737
NC_000913	1165	1170		0.151037
NC_000913	1170	1175		0.108187
NC_000913	1175	1180		0.105146
NC_000913	1180	1185		0.450763
NC_000913	1185	1190		0.207658
NC_000913	1190	1195		0.139261
NC_000913	1195	1200		0.194132
NC_000913	1200	1205		0.153382
NC_000913	1205	1210		0.082567
NC_000913	1210	1215		0.067598
NC_000913	1215	1220		0.056469
NC_000913	1220	1225		0.062882
NC_000913	1225	1230		0.036133
NC_000913	1230	1235		0.029857
NC_000913	1235	1240		0.021874
NC_000913	1240	1245		0.015454
NC_000913	1245	1250		0.074957
NC_000913	1250	1255		0.066247
NC_000913	1255	1260		0.098584
NC_000913	1260	1265		0.076905
NC_000913	1265	1270		0.077272
NC_000913	1270	1275		0.105913
NC_000913	1275	1280		0.189961
NC_000913	1280	1285		0.064469
NC_000913	1285	1290		0.077715
NC_000913	1290	1295		0.108172
NC_000913	1295	1300		0.129268
NC_000913	1300	1305		0.150318
NC_000913	1305	1310		0.120368
NC_000913	1310	1315		0.142542
NC_000913	1315	1320		0.079413
NC_000913	1320	1325		0.091008
NC_000913	1325	1330		0.100097
NC_000913	1330	1335		0.100122
NC_000913	1335	1340		0.105342
NC_000913	1340	1345		0.126536
NC_000913	1345	1350		0.093791
NC_000913	1350	1355		0.088558
NC_000913	1355	1360		0.045466
NC_000913	1360	1365		0.040976
NC_000913	1365	1370		0.037532
NC_000913	1370	1375		0.028776
NC_000913	1375	1380		0.023574
NC_000913	1380	1385		0.060619
NC_000913	1385	1390		0.069834
NC_000913	1390	1395		0.101859
NC_000913	1395	1400		0.122161
NC_000913	1400	1405		0.076710
NC_000913	1405	1410		0.159082
NC_000913	1410	1415		0.166992
NC_000913	1415	1420		0.176581
NC_000913	1420	1425		0.253407
NC_000913	1425	1430		0.286949
NC_000913	1430	1435		0.229686
NC_000913	1435	1440		0.289839
NC_000913	1440	1445		0.318311
NC_000913	1445	1450		0.370081
NC_000913	1450	1455		0.365781
NC_000913	1455	1460		0.393966
NC_000913	1460	1465		0.200721
NC_000913	1465	1470		0.252393
NC_000913	1470	1475		0.207018
NC_000913	1475	1480		0.140317
NC_000913	1480	1485		0.078196
NC_000913	1485	1490		0.031035
NC_000913	1490	1495		0.027551
NC_000913	1495	1500		0.027015
NC_000913	1500	1505		0.031306
NC_000913	1505	1510		0.029814
NC_000913	1510	1515		0.027754
NC_000913	1515	1520		0.024726
NC_000913	1520	1525		0.031752
NC_000913	1525	1530		0.028057
NC_000913	1530	1535		0.071349
NC_000913	1535	1540		0.103521
NC_000913	1540	1545		0.108610
NC_000913	1545	1550		0.076226
NC_000913	1550	1555		0.066117
NC_000913	1555	1560		0.054409
NC_000913	1560	1565		0.054858
NC_000913	1565	1570		0.074422
NC_000913	1570	1575		0.055247
NC_000913	1575	1580		0.067869
NC_000913	1580	1585		0.051002
NC_000913	1585	1590		0.045640
NC_000913	1590	1595		0.042645
NC_000913	1595	1600		0.045564
NC_000913	1600	1605		0.046926
NC_000913	1605	1610		0.073965
NC_000913	1610	1615		0.025969
NC_000913	1615	1620		0.016350
NC_000913	1620	1625		0.006440
NC_000913	1625	1630		0.010612
NC_000913	1630	1635		0.007076
NC_000913	1635	1640		0.006584
NC_000913	1640	1645		0.012042
NC_000913	1645	1650		0.023285
NC_000913	1650	1655		0.017451
NC_000913	1655	1660		0.033650
NC_000913	1660	1665		0.058498
NC_000913	1665	1670		0.249944
NC_000913	1670	1675		0.061996
NC_000913	1675	1680		0.060420
NC_000913	1680	1685		0.023021
NC_000913	1685	1690		0.024348
NC_000913	1690	1695		0.024472
NC_000913	1695	1700		0.026264
NC_000913	1700	1705		0.023621
NC_000913	1705	1710		0.057755
NC_000913	1710	1715		0.089206
NC_000913	1715	1720		0.085852
NC_000913	1720	1725		0.400502
NC_000913	1725	1730		0.759693
NC_000913	1730	1735		0.421910
NC_000913	1735	1740		0.489885
NC_000913	1740	1745		0.420057
NC_000913	1745	1750		0.325121
NC_000913	1750	1755		0.223824
NC_000913	1755	1760		0.240660
NC_000913	1760	1765		0.245643
NC_000913	1765	1770		0.256938
NC_000913	1770	1775		0.267021
NC_000913	1775	1780		0.325234
NC_000913	1780	1785		0.283445
NC_000913	1785	1790		0.288842
NC_000913	1790	1795		0.254183
NC_000913	1795	1800		0.251927
NC_000913	1800	1805		0.336119
NC_000913	1805	1810		0.402732
NC_000913	1810	1815		0.681301
NC_000913	1815	1820		0.519303
NC_000913	1820	1825		0.380799
NC_000913	1825	1830		0.103219
NC_000913	1830	1835		0.102880
NC_000913	1835	1840		0.092117
NC_000913	1840	1845		0.081438
NC_000913	1845	1850		0.060785
NC_000913	1850	1855		0.067709
NC_000913	1855	1860		0.099981
NC_000913	1860	1865		0.109139
NC_000913	1865	1870		0.094768
NC_000913	1870	1875		0.197522
NC_000913	1875	1880		0.298284
NC_000913	1880	1885		0.302985
NC_000913	1885	1890		0.339911
NC_000913	1890	1895		0.101217
NC_000913	1895	1900		0.081645
NC_000913	1900	1905		0.081435
NC_000913	1905	1910		0.060787
NC_000913	1910	1915		0.076906
NC_000913	1915	1920		0.075071
NC_000913	1920	1925		0.088880
NC_000913	1925	1930		0.093522
NC_000913	1930	1935		0.078554
NC_000913	1935	1940		0.280168
NC_000913	1940	1945		0.276847
NC_000913	1945	1950		0.385745
NC_000913	1950	1955		0.329478
NC_000913	1955	1960		0.266919
NC_000913	1960	1965		0.152036
NC_000913	1965	1970		0.208890
NC_000913	1970	1975		0.251304
NC_000913	1975	1980		0.147589
NC_000913	1980	1985		0.121534
NC_000913	1985	1990		0.211725
NC_000913	1990	1995		0.131377
NC_000913	1995	2000		0.135452
NC_000913	2000	2005		0.097275
NC_000913	2005	2010		0.109744
NC_000913	2010	2015		0.110282
NC_000913	2015	2020		0.104373
NC_000913	2020	2025		0.129442
NC_000913	2025	2030		0.154484
NC_000913	2030	2035		0.034393
NC_000913	2035	2040		0.034369
NC_000913	2040	2045		0.027685
NC_000913	2045	2050		0.022040
NC_000913	2050	2055		0.021068
NC_000913	2055	2060		0.026527
NC_000913	2060	2065		0.013537
NC_000913	2065	2070		0.014091
NC_000913	2070	2075		0.023865
NC_000913	2075	2080		0.032775
NC_000913	2080	2085		0.037847
NC_000913	2085	2090		0.069371
NC_000913	2090	2095		0.151520
NC_000913	2095	2100		0.341232
NC_000913	2100	2105		0.611561
NC_000913	2105	2110		0.577403
NC_000913	2110	2115		0.517458
NC_000913	2115	2120		0.267703
NC_000913	2120	2125		0.288244
NC_000913	2125	2130		0.245145
NC_000913	2130	2135		0.239968
NC_000913	2135	2140		0.210958
NC_000913	2140	2145		0.116848
NC_000913	2145	2150		0.110961
NC_000913	2150	2155		0.058290
NC_000913	2155	2160		0.025438
NC_000913	2160	2165		0.017950
NC_000913	2165	2170		0.017881
NC_000913	2170	2175		0.015925
NC_000913	2175	2180		0.010709
NC_000913	2180	2185		0.003572
NC_000913	2185	2190		0.000108
NC_000913	2190	2195		0.000109
NC_000913	2195	2200		0.000103
NC_000913	2200	2205		0.000099
NC_000913	2205	2210		0.000049
NC_000913	2210	2215		0.000049
NC_000913	2215	2220		0.000019
NC_000913	2220	2225		0.000045
NC_000913	2225	2230		0.001468
NC_000913	2230	2235		0.003265
NC_000913	2235	2240		0.010830
NC_000913	2240	2245		0.011618
NC_000913	2245	2250		0.011449
NC_000913	2250	2255		0.010665
NC_000913	2255	2260		0.012344
NC_000913	2260	2265		0.019921
NC_000913	2265	2270		0.028127
NC_000913	2270	2275		0.025584
NC_000913	2275	2280		0.045714
NC_000913	2280	2285		0.035067
NC_000913	2285	2290		0.037870
NC_000913	2290	2295		0.060137
NC_000913	2295	2300		0.052955
NC_000913	2300	2305		0.028826
NC_000913	2305	2310		0.026297
NC_000913	2310	2315		0.026005
NC_000913	2315	2320		0.023307
NC_000913	2320	2325		0.024587
NC_000913	2325	2330		0.009668
NC_000913	2330	2335		0.005342
NC_000913	2335	2340		0.014289
NC_000913	2340	2345		0.029027
NC_000913	2345	2350		0.031884
NC_000913	2350	2355		0.042692
NC_000913	2355	2360		0.080466
NC_000913	2360	2365		0.114989
NC_000913	2365	2370		0.245370
NC_000913	2370	2375		0.394801
NC_000913	2375	2380		0.374521
NC_000913	2380	2385		0.501484
NC_000913	2385	2390		0.544274
NC_000913	2390	2395		0.877744
NC_000913	2395	2400		1.199616
NC_000913	2400	2405		1.236807
NC_000913	2405	2410		1.004326
NC_000913	2410	2415		0.981655
NC_000913	2415	2420		0.873261
NC_000913	2420	2425		0.865757
NC_000913	2425	2430		0.765369
NC_000913	2430	2435		0.757860
NC_000913	2435	2440		0.307325
NC_000913	2440	2445		0.241781
NC_000913	2445	2450		0.297011
NC_000913	2450	2455		0.259443
NC_000913	2455	2460		0.284899
NC_000913	2460	2465		0.216048
NC_000913	2465	2470		0.234079
NC_000913	2470	2475		0.221393
NC_000913	2475	2480		0.121717
NC_000913	2480	2485		0.098186
NC_000913	2485	2490		0.125939
NC_000913	2490	2495		0.171276
NC_000913	2495	2500		0.174693
NC_000913	2500	2505		0.099273
NC_000913	2505	2510		0.067270
NC_000913	2510	2515		0.073239
NC_000913	2515	2520		0.086703
NC_000913	2520	2525		0.064979
NC_000913	2525	2530		0.089561
NC_000913	2530	2535		0.107091
NC_000913	2535	2540		0.093364
NC_000913	2540	2545		0.138905
NC_000913	2545	2550		0.139332
NC_000913	2550	2555		0.307240
NC_000913	2555	2560		0.476833
NC_000913	2560	2565		0.348188
NC_000913	2565	2570		0.431913
NC_000913	2570	2575		0.362574
NC_000913	2575	2580		0.418586
NC_000913	2580	2585		0.277395
NC_000913	2585	2590		0.603132
NC_000913	2590	2595		0.529092
NC_000913	2595	2600		0.363647
NC_000913	2600	2605		0.309203
NC_000913	2605	2610		0.228967
NC_000913	2610	2615		0.188951
NC_000913	2615	2620		0.229417
NC_000913	2620	2625		0.253869
NC_000913	2625	2630		0.228470
NC_000913	2630	2635		0.805642
NC_000913	2635	2640		0.736537
NC_000913	2640	2645		0.547306
NC_000913	2645	2650		0.290719
NC_000913	2650	2655		0.220135
NC_000913	2655	2660		0.229206
NC_000913	2660	2665		0.174519
NC_000913	2665	2670		0.191608
NC_000913	2670	2675		0.188410
NC_000913	2675	2680		0.202697
NC_000913	2680	2685		0.236803
NC_000913	2685	2690		0.293860
NC_000913	2690	2695		0.344120
NC_000913	2695	2700		0.256996
NC_000913	2700	2705		0.238340
NC_000913	2705	2710		0.265954
NC_000913	2710	2715		0.305370
NC_000913	2715	2720		0.282831
NC_000913	2720	2725		0.637986
NC_000913	2725	2730		0.507167
NC_000913	2730	2735		0.746748
NC_000913	2735	2740		0.589740
NC_000913	2740	2745		0.454841
NC_000913	2745	2750		0.397629
NC_000913	2750	2755		0.484458
NC_000913	2755	2760		0.523230
NC_000913	2760	2765		0.664015
NC_000913	2765	2770		0.633866
NC_000913	2770	2775		0.632157
NC_000913	2775	2780		0.531627
NC_000913	2780	2785		0.667102
NC_000913	2785	2790		0.423147
NC_000913	2790	2795		0.297164
NC_000913	2795	2800		0.322007
NC_000913	2800	2805		0.277711
NC_000913	2805	2810		0.265135
NC_000913	2810	2815		0.186901
NC_000913	2815	2820		0.106690
NC_000913	2820	2825		0.108213
NC_000913	2825	2830		0.097115
NC_000913	2830	2835		0.122303
NC_000913	2835	2840		0.138500
NC_000913	2840	2845		0.202069
NC_000913	2845	2850		0.239413
NC_000913	2850	2855		0.311320
NC_000913	2855	2860		0.235280
NC_000913	2860	2865		0.221183
NC_000913	2865	2870		0.229684
NC_000913	2870	2875		0.227379
NC_000913	2875	2880		0.257154
NC_000913	2880	2885		0.214001
NC_000913	2885	2890		0.523725
NC_000913	2890	2895		0.861478
NC_000913	2895	2900		0.508895
NC_000913	2900	2905		0.518727
NC_000913	2905	2910		0.435749
NC_000913	2910	2915		0.334163
NC_000913	2915	2920		0.301037
NC_000913	2920	2925		0.360784
NC_000913	2925	2930		0.443204
NC_000913	2930	2935		0.627186
NC_000913	2935	2940		0.656475
NC_000913	2940	2945		0.445236
NC_000913	2945	2950		0.318580
NC_000913	2950	2955		0.269449
NC_000913	2955	2960		0.226970
NC_000913	2960	2965		0.083732
NC_000913	2965	2970		0.062823
NC_000913	2970	2975		0.062543
NC_000913	2975	2980		0.061463
NC_000913	2980	2985		0.070103
NC_000913	2985	2990		0.064279
NC_000913	2990	2995		0.059038
NC_000913	2995	3000		0.107136
NC_000913	3000	3005		0.407216
NC_000913	3005	3010		0.469221
NC_000913	3010	3015		0.486394
NC_000913	3015	3020		0.450657
NC_000913	3020	3025		0.544482
NC_000913	3025	3030		0.503502
NC_000913	3030	3035		0.498877
NC_000913	3035	3040		0.390833
NC_000913	3040	3045		0.329423
NC_000913	3045	3050		0.301279
NC_000913	3050	3055		0.262305
NC_000913	3055	3060		0.325917
NC_000913	3060	3065		0.321438
NC_000913	3065	3070		0.374446
NC_000913	3070	3075		0.181245
NC_000913	3075	3080		0.203810
NC_000913	3080	3085		0.175903
NC_000913	3085	3090		0.153394
NC_000913	3090	3095		0.102564
NC_000913	3095	3100		0.085568
NC_000913	3100	3105		0.083286
NC_000913	3105	3110		0.067979
NC_000913	3110	3115		0.089393
NC_000913	3115	3120		0.095140
NC_000913	3120	3125		0.090597
NC_000913	3125	3130		0.113964
NC_000913	3130	3135		0.372346
NC_000913	3135	3140		0.180442
NC_000913	3140	3145		0.111389
NC_000913	3145	3150		0.089973
NC_000913	3150	3155		0.102111
NC_000913	3155	3160		0.032290
NC_000913	3160	3165		0.023856
NC_000913	3165	3170		0.038230
NC_000913	3170	3175		0.078612
NC_000913	3175	3180		0.068247
NC_000913	3180	3185		0.063223
NC_000913	3185	3190		0.093976
NC_000913	3190	3195		0.123790
NC_000913	3195	3200		0.144106
NC_000913	3200	3205		0.153730
NC_000913	3205	3210		0.207210
NC_000913	3210	3215		0.262110
NC_000913	3215	3220		0.445278
NC_000913	3220	3225		0.182713
NC_000913	3225	3230		0.165492
NC_000913	3230	3235		0.142832
NC_000913	3235	3240		0.146675
NC_000913	3240	3245		0.155644
NC_000913	3245	3250		0.170541
NC_000913	3250	3255		0.273845
NC_000913	3255	3260		0.234862
NC_000913	3260	3265		0.150376
NC_000913	3265	3270		0.090384
NC_000913	3270	3275		0.110843
NC_000913	3275	3280		0.061646
NC_000913	3280	3285		0.044417
NC_000913	3285	3290		0.065447
NC_000913	3290	3295		0.061198
NC_000913	3295	3300		0.075855
NC_000913	3300	3305		0.062379
NC_000913	3305	3310		0.066062
NC_000913	3310	3315		0.071954
NC_000913	3315	3320		0.081068
NC_000913	3320	3325		0.081354
NC_000913	3325	3330		0.067315
NC_000913	3330	3335		0.081051
NC_000913	3335	3340		0.107666
NC_000913	3340	3345		0.183199
NC_000913	3345	3350		0.189413
NC_000913	3350	3355		0.165735
NC_000913	3355	3360		0.138221
NC_000913	3360	3365		0.129040
NC_000913	3365	3370		0.173166
NC_000913	3370	3375		0.327089
NC_000913	3375	3380		0.495594
NC_000913	3380	3385		0.487347
NC_000913	3385	3390		0.421355
NC_000913	3390	3395		0.501797
NC_000913	3395	3400		0.558434
NC_000913	3400	3405		0.549800
NC_000913	3405	3410		0.459552
NC_000913	3410	3415		0.420009
NC_000913	3415	3420		0.350238
NC_000913	3420	3425		0.389423
NC_000913	3425	3430		0.436201
NC_000913	3430	3435		0.402460
NC_000913	3435	3440		0.265918
NC_000913	3440	3445		0.289455
NC_000913	3445	3450		0.161475
NC_000913	3450	3455		0.084294
NC_000913	3455	3460		0.071174
NC_000913	3460	3465		0.075133
NC_000913	3465	3470		0.085188
NC_000913	3470	3475		0.076672
NC_000913	3475	3480		0.082181
NC_000913	3480	3485		0.122719
NC_000913	3485	3490		0.343763
NC_000913	3490	3495		0.194608
NC_000913	3495	3500		0.189497
NC_000913	3500	3505		0.186031
NC_000913	3505	3510		0.174483
NC_000913	3510	3515		0.158744
NC_000913	3515	3520		0.143857
NC_000913	3520	3525		0.135264
NC_000913	3525	3530		0.160880
NC_000913	3530	3535		0.178200
NC_000913	3535	3540		0.170721
NC_000913	3540	3545		0.172855
NC_000913	3545	3550		0.261830
NC_000913	3550	3555		0.283355
NC_000913	3555	3560		0.280931
NC_000913	3560	3565		0.260092
NC_000913	3565	3570		0.182319
NC_000913	3570	3575		0.161051
NC_000913	3575	3580		0.136660
NC_000913	3580	3585		0.132822
NC_000913	3585	3590		0.121956
NC_000913	3590	3595		0.107742
NC_000913	3595	3600		0.122403
NC_000913	3600	3605		0.227956
NC_000913	3605	3610		0.261186
NC_000913	3610	3615		0.234968
NC_000913	3615	3620		0.181172
NC_000913	3620	3625		0.161453
NC_000913	3625	3630		0.150396
NC_000913	3630	3635		0.149102
NC_000913	3635	3640		0.139855
NC_000913	3640	3645		0.146111
NC_000913	3645	3650		0.146657
NC_000913	3650	3655		0.221850
NC_000913	3655	3660		0.522598
NC_000913	3660	3665		0.615686
NC_000913	3665	3670		0.707896
NC_000913	3670	3675		0.619528
NC_000913	3675	3680		0.721325
NC_000913	3680	3685		0.630225
NC_000913	3685	3690		0.332316
NC_000913	3690	3695		0.109837
NC_000913	3695	3700		0.056011
NC_000913	3700	3705		0.036048
NC_000913	3705	3710		0.032842
NC_000913	3710	3715		0.030791
NC_000913	3715	3720		0.042620
NC_000913	3720	3725		0.072469
NC_000913	3725	3730		0.096368
NC_000913	3730	3735		0.155588
NC_000913	3735	3740		0.287069
NC_000913	3740	3745		0.443111
NC_000913	3745	3750		0.496613
NC_000913	3750	3755		0.337071
NC_000913	3755	3760		0.417970
NC_000913	3760	3765		0.282635
NC_000913	3765	3770		0.229709
NC_000913	3770	3775		0.208331
NC_000913	3775	3780		0.242999
NC_000913	3780	3785		0.211582
NC_000913	3785	3790		0.202358
NC_000913	3790	3795		0.243806
NC_000913	3795	3800		0.273053
NC_000913	3800	3805		0.253920
NC_000913	3805	3810		0.227666
NC_000913	3810	3815		0.242143
NC_000913	3815	3820		0.178125
NC_000913	3820	3825		0.144264
NC_000913	3825	3830		0.157272
NC_000913	3830	3835		0.116173
NC_000913	3835	3840		0.093467
NC_000913	3840	3845		0.079267
NC_000913	3845	3850		0.053653
NC_000913	3850	3855		0.072345
NC_000913	3855	3860		0.073628
NC_000913	3860	3865		0.091263
NC_000913	3865	3870		0.120091
NC_000913	3870	3875		0.155957
NC_000913	3875	3880		0.111160
NC_000913	3880	3885		0.162818
NC_000913	3885	3890		0.196792
NC_000913	3890	3895		0.147751
NC_000913	3895	3900		0.137965
NC_000913	3900	3905		0.186992
NC_000913	3905	3910		0.316467
NC_000913	3910	3915		0.352662
NC_000913	3915	3920		0.335973
NC_000913	3920	3925		0.725826
NC_000913	3925	3930		0.612709
NC_000913	3930	3935		0.536075
NC_000913	3935	3940		0.280461
NC_000913	3940	3945		0.270231
NC_000913	3945	3950		0.274514
NC_000913	3950	3955		0.185436
NC_000913	3955	3960		0.165761
NC_000913	3960	3965		0.139487
NC_000913	3965	3970		0.150550
NC_000913	3970	3975		0.209780
NC_000913	3975	3980		0.170130
NC_000913	3980	3985		0.192726
NC_000913	3985	3990		0.149920
NC_000913	3990	3995		0.164056
NC_000913	3995	4000		0.147578
NC_000913	4000	4005		0.091750
NC_000913	4005	4010		0.090346
NC_000913	4010	4015		0.195310
NC_000913	4015	4020		0.103782
NC_000913	4020	4025		0.051922
NC_000913	4025	4030		0.039129
NC_000913	4030	4035		0.068999
NC_000913	4035	4040		0.055605
NC_000913	4040	4045		0.052731
NC_000913	4045	4050		0.046715
NC_000913	4050	4055		0.032193
NC_000913	4055	4060		0.026131
NC_000913	4060	4065		0.021170
NC_000913	4065	4070		0.017182
NC_000913	4070	4075		0.015813
NC_000913	4075	4080		0.041012
NC_000913	4080	4085		0.048548
NC_000913	4085	4090		0.078260
NC_000913	4090	4095		0.067621
NC_000913	4095	4100		0.206015
NC_000913	4100	4105		0.298092
NC_000913	4105	4110		0.291519
NC_000913	4110	4115		0.146337
NC_000913	4115	4120		0.144566
NC_000913	4120	4125		0.121552
NC_000913	4125	4130		0.130568
NC_000913	4130	4135		0.158449
NC_000913	4135	4140		0.157918
NC_000913	4140	4145		0.141490
NC_000913	4145	4150		0.234593
NC_000913	4150	4155		0.227017
NC_000913	4155	4160		0.260419
NC_000913	4160	4165		0.289671
NC_000913	4165	4170		0.360221
NC_000913	4170	4175		0.527320
NC_000913	4175	4180		0.316419
NC_000913	4180	4185		0.301265
NC_000913	4185	4190		0.228523
NC_000913	4190	4195		0.326929
NC_000913	4195	4200		0.197919
NC_000913	4200	4205		0.052142
NC_000913	4205	4210		0.096741
NC_000913	4210	4215		0.079693
NC_000913	4215	4220		0.060402
NC_000913	4220	4225		0.064689
NC_000913	4225	4230		0.078976
NC_000913	4230	4235		0.126897
NC_000913	4235	4240		0.144440
NC_000913	4240	4245		0.194203
NC_000913	4245	4250		0.318438
NC_000913	4250	4255		0.379328
NC_000913	4255	4260		0.448575
NC_000913	4260	4265		0.839506
NC_000913	4265	4270		0.094398
NC_000913	4270	4275		0.062184
NC_000913	4275	4280		0.058657
NC_000913	4280	4285		0.041593
NC_000913	4285	4290		0.035742
NC_000913	4290	4295		0.101114
NC_000913	4295	4300		0.136675
NC_000913	4300	4305		0.150607
NC_000913	4305	4310		0.177373
NC_000913	4310	4315		0.160176
NC_000913	4315	4320		0.201730
NC_000913	4320	4325		0.248401
NC_000913	4325	4330		0.374428
NC_000913	4330	4335		0.441828
NC_000913	4335	4340		0.197622
NC_000913	4340	4345		0.067618
NC_000913	4345	4350		0.074272
NC_000913	4350	4355		0.073127
NC_000913	4355	4360		0.038527
NC_000913	4360	4365		0.033698
NC_000913	4365	4370		0.055070
NC_000913	4370	4375		0.084813
NC_000913	4375	4380		0.327593
NC_000913	4380	4385		0.282988
NC_000913	4385	4390		0.242519
NC_000913	4390	4395		0.235436
NC_000913	4395	4400		0.223565
NC_000913	4400	4405		0.180476
NC_000913	4405	4410		0.221941
NC_000913	4410	4415		0.313332
NC_000913	4415	4420		0.299647
NC_000913	4420	4425		0.337743
NC_000913	4425	4430		0.387232
NC_000913	4430	4435		0.361002
NC_000913	4435	4440		0.352777
NC_000913	4440	4445		0.352497
NC_000913	4445	4450		0.369863
NC_000913	4450	4455		0.437014
NC_000913	4455	4460		0.407071
NC_000913	4460	4465		0.478940
NC_000913	4465	4470		0.376623
NC_000913	4470	4475		0.349840
NC_000913	4475	4480		0.256303
NC_000913	4480	4485		0.224521
NC_000913	4485	4490		0.132063
NC_000913	4490	4495		0.091404
NC_000913	4495	4500		0.052762
NC_000913	4500	4505		0.047324
NC_000913	4505	4510		0.050118
NC_000913	4510	4515		0.042945
NC_000913	4515	4520		0.036613
NC_000913	4520	4525		0.050913
NC_000913	4525	4530		0.056952
NC_000913	4530	4535		0.088016
NC_000913	4535	4540		0.082352
NC_000913	4540	4545		0.394768
NC_000913	4545	4550		0.403612
NC_000913	4550	4555		0.394266
NC_000913	4555	4560		0.489415
NC_000913	4560	4565		0.408116
NC_000913	4565	4570		0.263053
NC_000913	4570	4575		0.327806
NC_000913	4575	4580		0.319622
NC_000913	4580	4585		0.271770
NC_000913	4585	4590		0.250998
NC_000913	4590	4595		0.258034
NC_000913	4595	4600		0.295784
NC_000913	4600	4605		0.293779
NC_000913	4605	4610		0.308299
NC_000913	4610	4615		0.299450
NC_000913	4615	4620		0.313521
NC_000913	4620	4625		0.236632
NC_000913	4625	4630		0.261881
NC_000913	4630	4635		0.218193
NC_000913	4635	4640		0.199022
NC_000913	4640	4645		0.235735
NC_000913	4645	4650		0.242771
NC_000913	4650	4655		0.190718
NC_000913	4655	4660		0.221193
NC_000913	4660	4665		0.195040
NC_000913	4665	4670		0.205622
NC_000913	4670	4675		0.268026
NC_000913	4675	4680		0.352588
NC_000913	4680	4685		0.406521
NC_000913	4685	4690		0.369155
NC_000913	4690	4695		0.337365
NC_000913	4695	4700		0.368448
NC_000913	4700	4705		0.381724
NC_000913	4705	4710		0.313957
NC_000913	4710	4715		0.338528
NC_000913	4715	4720		0.283303
NC_000913	4720	4725		0.263396
NC_000913	4725	4730		0.310999
NC_000913	4730	4735		0.302981
NC_000913	4735	4740		0.217781
NC_000913	4740	4745		0.212194
NC_000913	4745	4750		0.254291
NC_000913	4750	4755		0.424596
NC_000913	4755	4760		0.485326
NC_000913	4760	4765		0.443878
NC_000913	4765	4770		0.221823
NC_000913	4770	4775		0.272102
NC_000913	4775	4780		0.327630
NC_000913	4780	4785		0.235793
NC_000913	4785	4790		0.218721
NC_000913	4790	4795		0.210098
NC_000913	4795	4800		0.224529
NC_000913	4800	4805		0.211867
NC_000913	4805	4810		0.528259
NC_000913	4810	4815		0.437351
NC_000913	4815	4820		0.477597
NC_000913	4820	4825		0.473686
NC_000913	4825	4830		0.341467
NC_000913	4830	4835		0.288330
NC_000913	4835	4840		0.345783
NC_000913	4840	4845		0.256161
NC_000913	4845	4850		0.192371
NC_000913	4850	4855		0.207010
NC_000913	4855	4860		0.140978
NC_000913	4860	4865		0.132882
NC_000913	4865	4870		0.103800
NC_000913	4870	4875		0.103866
NC_000913	4875	4880		0.128543
NC_000913	4880	4885		0.119774
NC_000913	4885	4890		0.139031
NC_000913	4890	4895		0.138127
NC_000913	4895	4900		0.159446
NC_000913	4900	4905		0.214542
NC_000913	4905	4910		0.180428
NC_000913	4910	4915		0.275949
NC_000913	4915	4920		0.402935
NC_000913	4920	4925		0.464229
NC_000913	4925	4930		0.483767
NC_000913	4930	4935		0.480146
NC_000913	4935	4940		0.474910
NC_000913	4940	4945		0.479935
NC_000913	4945	4950		0.590591
NC_000913	4950	4955		0.853142
NC_000913	4955	4960		1.078829
NC_000913	4960	4965		0.785146
NC_000913	4965	4970		0.697890
NC_000913	4970	4975		0.524569
NC_000913	4975	4980		0.303313
NC_000913	4980	4985		0.289494
NC_000913	4985	4990		0.279754
NC_000913	4990	4995		0.278026
NC_000913	4995	5000		0.339667
NC_000913	5000	5005		0.304590
NC_000913	5005	5010		0.959061
NC_000913	5010	5015		0.431848
NC_000913	5015	5020		0.242759
NC_000913	5020	5025		0.170798
NC_000913	5025	5030		0.060713
NC_000913	5030	5035		0.078557
NC_000913	5035	5040		0.419528
NC_000913	5040	5045		0.815831
NC_000913	5045	5050		0.868962
NC_000913	5050	5055		0.855075
NC_000913	5055	5060		0.899410
NC_000913	5060	5065		1.373840
NC_000913	5065	5070		1.378369
NC_000913	5070	5075		1.497034
NC_000913	5075	5080		1.520216
NC_000913	5080	5085		3.535139
NC_000913	5085	5090		4.091400
NC_000913	5090	5095		5.522998
NC_000913	5095	5100		5.705769
NC_000913	5100	5105		5.593257
NC_000913	5105	5110		5.672619
NC_000913	5110	5115		5.809078
NC_000913	5115	5120		5.935221
NC_000913	5120	5125		5.401215
NC_000913	5125	5130		4.287207
NC_000913	5130	5135		4.178993
NC_000913	5135	5140		3.705961
NC_000913	5140	5145		3.342799
NC_000913	5145	5150		2.904412
NC_000913	5150	5155		2.611137
NC_000913	5155	5160		2.326363
NC_000913	5160	5165		1.555055
NC_000913	5165	5170		0.450744
NC_000913	5170	5175		0.464332
NC_000913	5175	5180		0.443176
NC_000913	5180	5185		0.465583
NC_000913	5185	5190		0.287018
NC_000913	5190	5195		0.324164
NC_000913	5195	5200		0.160578
NC_000913	5200	5205		0.254575
NC_000913	5205	5210		0.293379
NC_000913	5210	5215		0.454415
NC_000913	5215	5220		0.410102
NC_000913	5220	5225		0.580972
NC_000913	5225	5230		0.624473
NC_000913	5230	5235		0.490231
NC_000913	5235	5240		0.315210
NC_000913	5240	5245		0.449940
NC_000913	5245	5250		0.423527
NC_000913	5250	5255		0.511829
NC_000913	5255	5260		0.519894
NC_000913	5260	5265		0.287041
NC_000913	5265	5270		0.274627
NC_000913	5270	5275		0.392095
NC_000913	5275	5280		0.374681
NC_000913	5280	5285		0.363473
NC_000913	5285	5290		0.408271
NC_000913	5290	5295		0.414253
NC_000913	5295	5300		0.400373
NC_000913	5300	5305		0.436131
NC_000913	5305	5310		0.393391
NC_000913	5310	5315		0.514431
NC_000913	5315	5320		0.587967
NC_000913	5320	5325		0.373670
NC_000913	5325	5330		0.241050
NC_000913	5330	5335		0.359222
NC_000913	5335	5340		0.345090
NC_000913	5340	5345		0.408489
NC_000913	5345	5350		0.444899
NC_000913	5350	5355		0.442040
NC_000913	5355	5360		0.603956
NC_000913	5360	5365		0.214499
NC_000913	5365	5370		0.159189
NC_000913	5370	5375		0.159319
NC_000913	5375	5380		0.152176
NC_000913	5380	5385		0.165777
NC_000913	5385	5390		0.191619
NC_000913	5390	5395		0.197105
NC_000913	5395	5400		0.202169
NC_000913	5400	5405		0.251044
NC_000913	5405	5410		0.297745
NC_000913	5410	5415		0.359489
NC_000913	5415	5420		0.472256
NC_000913	5420	5425		0.438800
NC_000913	5425	5430		0.322186
NC_000913	5430	5435		0.230000
NC_000913	5435	5440		0.156353
NC_000913	5440	5445		0.138485
NC_000913	5445	5450		0.161848
NC_000913	5450	5455		0.198694
NC_000913	5455	5460		0.144777
NC_000913	5460	5465		0.152767
NC_000913	5465	5470		0.146805
NC_000913	5470	5475		0.198198
NC_000913	5475	5480		0.173495
NC_000913	5480	5485		0.219760
NC_000913	5485	5490		0.166470
NC_000913	5490	5495		0.055317
NC_000913	5495	5500		0.020474
NC_000913	5500	5505		0.020759
NC_000913	5505	5510		0.020578
NC_000913	5510	5515		0.018054
NC_000913	5515	5520		0.011206
NC_000913	5520	5525		0.017818
NC_000913	5525	5530		0.077114
NC_000913	5530	5535		0.163261
NC_000913	5535	5540		0.088023
NC_000913	5540	5545		0.070379
NC_000913	5545	5550		0.062872
NC_000913	5550	5555		0.052652
NC_000913	5555	5560		0.049852
NC_000913	5560	5565		0.038989
NC_000913	5565	5570		0.022504
NC_000913	5570	5575		0.017670
NC_000913	5575	5580		0.022373
NC_000913	5580	5585		0.020806
NC_000913	5585	5590		0.021597
NC_000913	5590	5595		0.059654
NC_000913	5595	5600		0.068194
NC_000913	5600	5605		0.147821
NC_000913	5605	5610		0.415071
NC_000913	5610	5615		0.686581
NC_000913	5615	5620		2.219078
NC_000913	5620	5625		0.576552
NC_000913	5625	5630		0.416832
NC_000913	5630	5635		0.476494
NC_000913	5635	5640		0.460451
NC_000913	5640	5645		0.325639
NC_000913	5645	5650		0.201565
NC_000913	5650	5655		0.435615
NC_000913	5655	5660		0.471590
NC_000913	5660	5665		0.479049
NC_000913	5665	5670		0.403403
NC_000913	5670	5675		0.347443
NC_000913	5675	5680		0.276932
NC_000913	5680	5685		0.336597
NC_000913	5685	5690		0.297133
NC_000913	5690	5695		0.351545
NC_000913	5695	5700		0.304531
NC_000913	5700	5705		0.233776
NC_000913	5705	5710		0.180597
NC_000913	5710	5715		0.071126
NC_000913	5715	5720		0.079155
NC_000913	5720	5725		0.090792
NC_000913	5725	5730		0.111855
NC_000913	5730	5735		0.070124
NC_000913	5735	5740		0.118675
NC_000913	5740	5745		0.049859
NC_000913	5745	5750		0.016314
NC_000913	5750	5755		0.027716
NC_000913	5755	5760		0.048089
NC_000913	5760	5765		0.074546
NC_000913	5765	5770		0.077727
NC_000913	5770	5775		0.073923
NC_000913	5775	5780		0.071608
NC_000913	5780	5785		0.067455
NC_000913	5785	5790		0.063871
NC_000913	5790	5795		0.064432
NC_000913	5795	5800		0.075813
NC_000913	5800	5805		0.018653
NC_000913	5805	5810		0.110821
NC_000913	5810	5815		0.204269
NC_000913	5815	5820		0.132904
NC_000913	5820	5825		0.070479
NC_000913	5825	5830		0.072019
NC_000913	5830	5835		0.068153
NC_000913	5835	5840		0.075382
NC_000913	5840	5845		0.065317
NC_000913	5845	5850		0.076935
NC_000913	5850	5855		0.164815
NC_000913	5855	5860		0.088260
NC_000913	5860	5865		0.053653
NC_000913	5865	5870		0.052960
NC_000913	5870	5875		0.089100
NC_000913	5875	5880		0.117110
NC_000913	5880	5885		0.095137
NC_000913	5885	5890		0.064179
NC_000913	5890	5895		0.075116
NC_000913	5895	5900		0.103401
NC_000913	5900	5905		0.077929
NC_000913	5905	5910		0.092786
NC_000913	5910	5915		0.093462
NC_000913	5915	5920		0.083448
NC_000913	5920	5925		0.114421
NC_000913	5925	5930		0.072225
NC_000913	5930	5935		0.037255
NC_000913	5935	5940		0.128410
NC_000913	5940	5945		0.189171
NC_000913	5945	5950		0.431399
NC_000913	5950	5955		0.410773
NC_000913	5955	5960		0.692873
NC_000913	5960	5965		0.566897
NC_000913	5965	5970		0.467849
NC_000913	5970	5975		0.207981
NC_000913	5975	5980		0.193999
NC_000913	5980	5985		0.237197
NC_000913	5985	5990		0.234256
NC_000913	5990	5995		0.222596
NC_000913	5995	6000		0.161512
NC_000913	6000	6005		0.188893
NC_000913	6005	6010		0.180930
NC_000913	6010	6015		1.500091
NC_000913	6015	6020		1.197924
NC_000913	6020	6025		0.830699
NC_000913	6025	6030		0.681233
NC_000913	6030	6035		0.302956
NC_000913	6035	6040		0.220929
NC_000913	6040	6045		0.214111
NC_000913	6045	6050		0.207349
NC_000913	6050	6055		0.133651
NC_000913	6055	6060		0.096762
NC_000913	6060	6065		0.087711
NC_000913	6065	6070		0.115867
NC_000913	6070	6075		0.192033
NC_000913	6075	6080		0.172731
NC_000913	6080	6085		0.161840
NC_000913	6085	6090		0.075017
NC_000913	6090	6095		0.071523
NC_000913	6095	6100		0.033148
NC_000913	6100	6105		0.041754
NC_000913	6105	6110		0.037152
NC_000913	6110	6115		0.031761
NC_000913	6115	6120		0.019564
NC_000913	6120	6125		0.021988
NC_000913	6125	6130		0.043293
NC_000913	6130	6135		0.056996
NC_000913	6135	6140		0.104413
NC_000913	6140	6145		0.161422
NC_000913	6145	6150		0.141431
NC_000913	6150	6155		0.081150
NC_000913	6155	6160		0.042327
NC_000913	6160	6165		0.045013
NC_000913	6165	6170		0.054221
NC_000913	6170	6175		0.034692
NC_000913	6175	6180		0.032749
NC_000913	6180	6185		0.025152
NC_000913	6185	6190		0.022881
NC_000913	6190	6195		0.020913
NC_000913	6195	6200		0.018270
NC_000913	6200	6205		0.024171
NC_000913	6205	6210		0.009326
NC_000913	6210	6215		0.019118
NC_000913	6215	6220		0.025033
NC_000913	6220	6225		0.023967
NC_000913	6225	6230		0.044885
NC_000913	6230	6235		0.043071
NC_000913	6235	6240		0.067522
NC_000913	6240	6245		0.055294
NC_000913	6245	6250		0.070663
NC_000913	6250	6255		0.085527
NC_000913	6255	6260		0.072426
NC_000913	6260	6265		0.078881
NC_000913	6265	6270		0.068371
NC_000913	6270	6275		0.084008
NC_000913	6275	6280		0.076570
NC_000913	6280	6285		0.085406
NC_000913	6285	6290		0.169657
NC_000913	6290	6295		0.220594
NC_000913	6295	6300		0.227564
NC_000913	6300	6305		0.443381
NC_000913	6305	6310		0.557101
NC_000913	6310	6315		0.578043
NC_000913	6315	6320		0.565964
NC_000913	6320	6325		0.550503
NC_000913	6325	6330		0.586884
NC_000913	6330	6335		0.613689
NC_000913	6335	6340		0.637686
NC_000913	6340	6345		0.655086
NC_000913	6345	6350		0.639821
NC_000913	6350	6355		0.672576
NC_000913	6355	6360		0.981580
NC_000913	6360	6365		1.021670
NC_000913	6365	6370		0.868951
NC_000913	6370	6375		0.624483
NC_000913	6375	6380		0.552217
NC_000913	6380	6385		0.208493
NC_000913	6385	6390		0.193783
NC_000913	6390	6395		0.200291
NC_000913	6395	6400		0.191649
NC_000913	6400	6405		0.168739
NC_000913	6405	6410		0.171570
NC_000913	6410	6415		0.159454
NC_000913	6415	6420		0.171516
NC_000913	6420	6425		0.233997
NC_000913	6425	6430		0.159618
NC_000913	6430	6435		0.085071
NC_000913	6435	6440		0.068993
NC_000913	6440	6445		0.074560
NC_000913	6445	6450		0.018170
NC_000913	6450	6455		0.012075
NC_000913	6455	6460		0.026157
NC_000913	6460	6465		0.022167
NC_000913	6465	6470		0.025130
NC_000913	6470	6475		0.029222
NC_000913	6475	6480		0.030003
NC_000913	6480	6485		0.030897
NC_000913	6485	6490		0.031715
NC_000913	6490	6495		0.037417
NC_000913	6495	6500		0.032678
NC_000913	6500	6505		0.035343
NC_000913	6505	6510		0.028223
NC_000913	6510	6515		0.033440
NC_000913	6515	6520		0.014814
NC_000913	6520	6525		0.011612
NC_000913	6525	6530		0.009149
NC_000913	6530	6535		0.013919
NC_000913	6535	6540		0.032722
NC_000913	6540	6545		0.036417
NC_000913	6545	6550		0.206883
NC_000913	6550	6555		0.348870
NC_000913	6555	6560		0.358819
NC_000913	6560	6565		0.321573
NC_000913	6565	6570		0.258157
NC_000913	6570	6575		0.277166
NC_000913	6575	6580		0.273798
NC_000913	6580	6585		0.507113
NC_000913	6585	6590		1.352606
NC_000913	6590	6595		0.986175
NC_000913	6595	6600		0.604992
NC_000913	6600	6605		0.311553
NC_000913	6605	6610		0.183778
NC_000913	6610	6615		0.187896
NC_000913	6615	6620		0.168556
NC_000913	6620	6625		0.151520
NC_000913	6625	6630		0.210737
NC_000913	6630	6635		0.275385
NC_000913	6635	6640		0.302455
NC_000913	6640	6645		0.650650
NC_000913	6645	6650		0.828956
NC_000913	6650	6655		1.066807
NC_000913	6655	6660		1.138384
NC_000913	6660	6665		0.783807
NC_000913	6665	6670		0.558754
NC_000913	6670	6675		0.530420
NC_000913	6675	6680		0.530831
NC_000913	6680	6685		0.441720
NC_000913	6685	6690		0.406530
NC_000913	6690	6695		0.369196
NC_000913	6695	6700		0.349951
NC_000913	6700	6705		0.253584
NC_000913	6705	6710		0.215097
NC_000913	6710	6715		0.204156
NC_000913	6715	6720		0.240476
NC_000913	6720	6725		0.349219
NC_000913	6725	6730		0.658446
NC_000913	6730	6735		0.686550
NC_000913	6735	6740		0.800943
NC_000913	6740	6745		0.575191
NC_000913	6745	6750		0.518989
NC_000913	6750	6755		0.560485
NC_000913	6755	6760		0.569725
NC_000913	6760	6765		0.655637
NC_000913	6765	6770		0.648904
NC_000913	6770	6775		0.655956
NC_000913	6775	6780		0.604544
NC_000913	6780	6785		0.656475
NC_000913	6785	6790		0.663360
NC_000913	6790	6795		0.674775
NC_000913	6795	6800		0.561855
NC_000913	6800	6805		0.431715
NC_000913	6805	6810		0.340930
NC_000913	6810	6815		0.377873
NC_000913	6815	6820		0.460040
NC_000913	6820	6825		0.438239
NC_000913	6825	6830		0.316975
NC_000913	6830	6835		0.191768
NC_000913	6835	6840		0.225847
NC_000913	6840	6845		0.267698
NC_000913	6845	6850		0.251275
NC_000913	6850	6855		0.215523
NC_000913	6855	6860		0.271080
NC_000913	6860	6865		0.257420
NC_000913	6865	6870		0.309305
NC_000913	6870	6875		0.385525
NC_000913	6875	6880		0.358038
NC_000913	6880	6885		0.361451
NC_000913	6885	6890		0.535024
NC_000913	6890	6895		1.530727
NC_000913	6895	6900		0.824813
NC_000913	6900	6905		0.771539
NC_000913	6905	6910		0.658270
NC_000913	6910	6915		0.539212
NC_000913	6915	6920		0.505363
NC_000913	6920	6925		0.481639
NC_000913	6925	6930		0.439695
NC_000913	6930	6935		0.377567
NC_000913	6935	6940		0.289201
NC_000913	6940	6945		0.302118
NC_000913	6945	6950		0.292744
NC_000913	6950	6955		0.284223
NC_000913	6955	6960		0.260140
NC_000913	6960	6965		0.472057
NC_000913	6965	6970		0.262980
NC_000913	6970	6975		0.262730
NC_000913	6975	6980		0.304038
NC_000913	6980	6985		0.296224
NC_000913	6985	6990		0.276588
NC_000913	6990	6995		0.333885
NC_000913	6995	7000		0.462850
NC_000913	7000	7005		0.527662
NC_000913	7005	7010		0.509453
NC_000913	7010	7015		0.288634
NC_000913	7015	7020		0.346484
NC_000913	7020	7025		0.394742
NC_000913	7025	7030		0.426118
NC_000913	7030	7035		0.352824
NC_000913	7035	7040		0.341053
NC_000913	7040	7045		0.283499
NC_000913	7045	7050		0.230456
NC_000913	7050	7055		0.274043
NC_000913	7055	7060		0.253006
NC_000913	7060	7065		0.369618
NC_000913	7065	7070		0.409765
NC_000913	7070	7075		0.607591
NC_000913	7075	7080		0.589929
NC_000913	7080	7085		0.625899
NC_000913	7085	7090		0.615435
NC_000913	7090	7095		0.607226
NC_000913	7095	7100		0.531303
NC_000913	7100	7105		0.517271
NC_000913	7105	7110		0.519414
NC_000913	7110	7115		0.462174
NC_000913	7115	7120		0.471874
NC_000913	7120	7125		0.498037
NC_000913	7125	7130		0.526755
NC_000913	7130	7135		0.377633
NC_000913	7135	7140		0.446093
NC_000913	7140	7145		0.426470
NC_000913	7145	7150		0.506650
NC_000913	7150	7155		0.331564
NC_000913	7155	7160		0.220938
NC_000913	7160	7165		0.136971
NC_000913	7165	7170		0.112236
NC_000913	7170	7175		0.097170
NC_000913	7175	7180		0.085759
NC_000913	7180	7185		0.089862
NC_000913	7185	7190		0.185501
NC_000913	7190	7195		0.234469
NC_000913	7195	7200		0.218515
NC_000913	7200	7205		0.432232
NC_000913	7205	7210		0.280635
NC_000913	7210	7215		0.291491
NC_000913	7215	7220		0.312135
NC_000913	7220	7225		0.289540
NC_000913	7225	7230		0.280044
NC_000913	7230	7235		0.275053
NC_000913	7235	7240		0.348398
NC_000913	7240	7245		0.503521
NC_000913	7245	7250		0.483017
NC_000913	7250	7255		0.515277
NC_000913	7255	7260		0.442166
NC_000913	7260	7265		0.684594
NC_000913	7265	7270		0.913707
NC_000913	7270	7275		1.061424
NC_000913	7275	7280		0.846908
NC_000913	7280	7285		0.492139
NC_000913	7285	7290		1.044019
NC_000913	7290	7295		0.477116
NC_000913	7295	7300		0.514029
NC_000913	7300	7305		0.469644
NC_000913	7305	7310		0.453625
NC_000913	7310	7315		0.427527
NC_000913	7315	7320		0.375185
NC_000913	7320	7325		0.490457
NC_000913	7325	7330		0.421985
NC_000913	7330	7335		0.592904
NC_000913	7335	7340		0.440890
NC_000913	7340	7345		0.321110
NC_000913	7345	7350		0.362764
NC_000913	7350	7355		0.309105
NC_000913	7355	7360		0.232448
NC_000913	7360	7365		0.217614
NC_000913	7365	7370		0.225850
NC_000913	7370	7375		0.312210
NC_000913	7375	7380		0.261566
NC_000913	7380	7385		0.549268
NC_000913	7385	7390		0.550246
NC_000913	7390	7395		0.617315
NC_000913	7395	7400		0.616081
NC_000913	7400	7405		0.708088
NC_000913	7405	7410		0.717973
NC_000913	7410	7415		0.796600
NC_000913	7415	7420		1.013204
NC_000913	7420	7425		1.028278
NC_000913	7425	7430		1.078926
NC_000913	7430	7435		0.897191
NC_000913	7435	7440		0.685384
NC_000913	7440	7445		0.615157
NC_000913	7445	7450		0.676847
NC_000913	7450	7455		0.702394
NC_000913	7455	7460		0.596575
NC_000913	7460	7465		0.500010
NC_000913	7465	7470		0.446015
NC_000913	7470	7475		0.325825
NC_000913	7475	7480		0.209035
NC_000913	7480	7485		0.200215
NC_000913	7485	7490		0.204531
NC_000913	7490	7495		0.201822
NC_000913	7495	7500		0.203770
NC_000913	7500	7505		0.314820
NC_000913	7505	7510		0.297510
NC_000913	7510	7515		0.453189
NC_000913	7515	7520		0.590881
NC_000913	7520	7525		0.630809
NC_000913	7525	7530		0.735656
NC_000913	7530	7535		0.593173
NC_000913	7535	7540		0.647417
NC_000913	7540	7545		0.692808
NC_000913	7545	7550		0.652682
NC_000913	7550	7555		0.621117
NC_000913	7555	7560		0.595484
NC_000913	7560	7565		0.572999
NC_000913	7565	7570		0.310190
NC_000913	7570	7575		0.164766
NC_000913	7575	7580		0.142274
NC_000913	7580	7585		0.124826
NC_000913	7585	7590		0.118749
NC_000913	7590	7595		0.134931
NC_000913	7595	7600		0.148201
NC_000913	7600	7605		0.124607
NC_000913	7605	7610		0.260078
NC_000913	7610	7615		0.910682
NC_000913	7615	7620		0.545423
NC_000913	7620	7625		0.591334
NC_000913	7625	7630		0.419270
NC_000913	7630	7635		0.351939
NC_000913	7635	7640		0.221096
NC_000913	7640	7645		0.237588
NC_000913	7645	7650		0.227783
NC_000913	7650	7655		0.251361
NC_000913	7655	7660		0.280521
NC_000913	7660	7665		0.317878
NC_000913	7665	7670		0.299812
NC_000913	7670	7675		0.339471
NC_000913	7675	7680		0.309433
NC_000913	7680	7685		0.098259
NC_000913	7685	7690		0.107264
NC_000913	7690	7695		0.102658
NC_000913	7695	7700		0.097192
NC_000913	7700	7705		0.094008
NC_000913	7705	7710		0.101243
NC_000913	7710	7715		0.357577
NC_000913	7715	7720		0.359344
NC_000913	7720	7725		0.374430
NC_000913	7725	7730		0.381620
NC_000913	7730	7735		0.388847
NC_000913	7735	7740		0.465280
NC_000913	7740	7745		0.507004
NC_000913	7745	7750		0.509895
NC_000913	7750	7755		0.573969
NC_000913	7755	7760		0.632230
NC_000913	7760	7765		0.870984
NC_000913	7765	7770		0.806080
NC_000913	7770	7775		0.867290
NC_000913	7775	7780		0.400049
NC_000913	7780	7785		0.352642
NC_000913	7785	7790		0.208742
NC_000913	7790	7795		0.207582
NC_000913	7795	7800		0.230102
NC_000913	7800	7805		0.249760
NC_000913	7805	7810		0.369746
NC_000913	7810	7815		0.317014
NC_000913	7815	7820		0.258704
NC_000913	7820	7825		0.268905
NC_000913	7825	7830		0.229927
NC_000913	7830	7835		0.115572
NC_000913	7835	7840		0.096107
NC_000913	7840	7845		0.097611
NC_000913	7845	7850		0.068098
NC_000913	7850	7855		0.075370
NC_000913	7855	7860		0.058722
NC_000913	7860	7865		0.055634
NC_000913	7865	7870		0.048699
NC_000913	7870	7875		0.049390
NC_000913	7875	7880		0.077564
NC_000913	7880	7885		0.174321
NC_000913	7885	7890		0.165679
NC_000913	7890	7895		0.148956
NC_000913	7895	7900		0.148030
NC_000913	7900	7905		0.128273
NC_000913	7905	7910		0.155509
NC_000913	7910	7915		0.255581
NC_000913	7915	7920		0.400368
NC_000913	7920	7925		0.366688
NC_000913	7925	7930		0.384405
NC_000913	7930	7935		0.315713
NC_000913	7935	7940		0.440776
NC_000913	7940	7945		0.619490
NC_000913	7945	7950		0.655521
NC_000913	7950	7955		0.682606
NC_000913	7955	7960		0.710327
NC_000913	7960	7965		1.040785
NC_000913	7965	7970		0.783090
NC_000913	7970	7975		0.663273
NC_000913	7975	7980		0.484652
NC_000913	7980	7985		0.399868
NC_000913	7985	7990		0.408010
NC_000913	7990	7995		0.441290
NC_000913	7995	8000		0.456853
NC_000913	8000	8005		0.317716
NC_000913	8005	8010		0.294877
NC_000913	8010	8015		0.307886
NC_000913	8015	8020		0.258416
NC_000913	8020	8025		0.194064
NC_000913	8025	8030		0.249468
NC_000913	8030	8035		0.302117
NC_000913	8035	8040		0.300600
NC_000913	8040	8045		0.335803
NC_000913	8045	8050		0.339877
NC_000913	8050	8055		0.259858
NC_000913	8055	8060		0.241989
NC_000913	8060	8065		0.262224
NC_000913	8065	8070		0.302070
NC_000913	8070	8075		0.231866
NC_000913	8075	8080		0.273629
NC_000913	8080	8085		0.244585
NC_000913	8085	8090		0.304767
NC_000913	8090	8095		0.321353
NC_000913	8095	8100		0.287265
NC_000913	8100	8105		0.304348
NC_000913	8105	8110		0.337289
NC_000913	8110	8115		0.370574
NC_000913	8115	8120		0.380500
NC_000913	8120	8125		0.387778
NC_000913	8125	8130		0.401408
NC_000913	8130	8135		0.445644
NC_000913	8135	8140		0.433447
NC_000913	8140	8145		0.313658
NC_000913	8145	8150		0.296866
NC_000913	8150	8155		0.450221
NC_000913	8155	8160		0.410479
NC_000913	8160	8165		0.471301
NC_000913	8165	8170		0.472512
NC_000913	8170	8175		0.576872
NC_000913	8175	8180		0.599397
NC_000913	8180	8185		0.705357
NC_000913	8185	8190		0.518769
NC_000913	8190	8195		0.527317
NC_000913	8195	8200		0.542613
NC_000913	8200	8205		0.621732
NC_000913	8205	8210		0.623520
NC_000913	8210	8215		0.563378
NC_000913	8215	8220		0.483687
NC_000913	8220	8225		0.291801
NC_000913	8225	8230		0.214236
NC_000913	8230	8235		0.129990
NC_000913	8235	8240		0.070554
NC_000913	8240	8245		0.031796
NC_000913	8245	8250		0.019743
NC_000913	8250	8255		0.017305
NC_000913	8255	8260		0.034848
NC_000913	8260	8265		0.037222
NC_000913	8265	8270		0.078193
NC_000913	8270	8275		0.076396
NC_000913	8275	8280		0.088908
NC_000913	8280	8285		0.107608
NC_000913	8285	8290		0.133601
NC_000913	8290	8295		0.151490
NC_000913	8295	8300		0.161505
NC_000913	8300	8305		0.167193
NC_000913	8305	8310		0.208538
NC_000913	8310	8315		0.198671
NC_000913	8315	8320		0.193475
NC_000913	8320	8325		0.298908
NC_000913	8325	8330		0.337791
NC_000913	8330	8335		0.351172
NC_000913	8335	8340		0.352037
NC_000913	8340	8345		0.439125
NC_000913	8345	8350		0.515359
NC_000913	8350	8355		0.469690
NC_000913	8355	8360		0.484018
NC_000913	8360	8365		0.761385
NC_000913	8365	8370		0.800695
NC_000913	8370	8375		0.879723
NC_000913	8375	8380		0.722774
NC_000913	8380	8385		0.665860
NC_000913	8385	8390		0.901382
NC_000913	8390	8395		0.616274
NC_000913	8395	8400		0.554211
NC_000913	8400	8405		0.577610
NC_000913	8405	8410		0.511159
NC_000913	8410	8415		0.527609
NC_000913	8415	8420		0.471522
NC_000913	8420	8425		0.461849
NC_000913	8425	8430		0.519932
NC_000913	8430	8435		0.460532
NC_000913	8435	8440		0.429340
NC_000913	8440	8445		0.433316
NC_000913	8445	8450		0.349110
NC_000913	8450	8455		0.321066
NC_000913	8455	8460		0.379884
NC_000913	8460	8465		0.372660
NC_000913	8465	8470		0.326333
NC_000913	8470	8475		0.378517
NC_000913	8475	8480		0.357849
NC_000913	8480	8485		0.348551
NC_000913	8485	8490		0.215196
NC_000913	8490	8495		0.202832
NC_000913	8495	8500		0.113758
NC_000913	8500	8505		0.124892
NC_000913	8505	8510		0.229887
NC_000913	8510	8515		0.244259
NC_000913	8515	8520		0.318312
NC_000913	8520	8525		0.514260
NC_000913	8525	8530		0.533774
NC_000913	8530	8535		0.740238
NC_000913	8535	8540		0.650856
NC_000913	8540	8545		0.711139
NC_000913	8545	8550		0.373910
NC_000913	8550	8555		0.290410
NC_000913	8555	8560		0.275449
NC_000913	8560	8565		0.305538
NC_000913	8565	8570		0.133478
NC_000913	8570	8575		0.157950
NC_000913	8575	8580		0.045780
NC_000913	8580	8585		0.021303
NC_000913	8585	8590		0.015714
NC_000913	8590	8595		0.026736
NC_000913	8595	8600		0.029302
NC_000913	8600	8605		0.032948
NC_000913	8605	8610		0.080790
NC_000913	8610	8615		0.172799
NC_000913	8615	8620		0.218091
NC_000913	8620	8625		0.269204
NC_000913	8625	8630		0.319378
NC_000913	8630	8635		0.228854
NC_000913	8635	8640		0.236060
NC_000913	8640	8645		0.219992
NC_000913	8645	8650		0.279448
NC_000913	8650	8655		0.267224
NC_000913	8655	8660		0.240720
NC_000913	8660	8665		0.225192
NC_000913	8665	8670		0.244926
NC_000913	8670	8675		0.251974
NC_000913	8675	8680		0.292054
NC_000913	8680	8685		0.222587
NC_000913	8685	8690		0.167383
NC_000913	8690	8695		0.290293
NC_000913	8695	8700		0.387271
NC_000913	8700	8705		0.427124
NC_000913	8705	8710		0.410358
NC_000913	8710	8715		0.310531
NC_000913	8715	8720		0.218534
NC_000913	8720	8725		0.264323
NC_000913	8725	8730		0.337522
NC_000913	8730	8735		0.352467
NC_000913	8735	8740		0.295855
NC_000913	8740	8745		0.233068
NC_000913	8745	8750		0.182525
NC_000913	8750	8755		0.191385
NC_000913	8755	8760		0.167718
NC_000913	8760	8765		0.096700
NC_000913	8765	8770		0.080469
NC_000913	8770	8775		0.098024
NC_000913	8775	8780		0.214895
NC_000913	8780	8785		0.216231
NC_000913	8785	8790		0.518928
NC_000913	8790	8795		0.930609
NC_000913	8795	8800		1.241653
NC_000913	8800	8805		1.104057
NC_000913	8805	8810		0.500781
NC_000913	8810	8815		0.242607
NC_000913	8815	8820		0.376617
NC_000913	8820	8825		0.404875
NC_000913	8825	8830		0.447422
NC_000913	8830	8835		0.408153
NC_000913	8835	8840		0.329609
NC_000913	8840	8845		0.361125
NC_000913	8845	8850		0.402550
NC_000913	8850	8855		0.447635
NC_000913	8855	8860		0.515830
NC_000913	8860	8865		0.695183
NC_000913	8865	8870		0.735443
NC_000913	8870	8875		0.803754
NC_000913	8875	8880		0.645106
NC_000913	8880	8885		0.424732
NC_000913	8885	8890		0.410380
NC_000913	8890	8895		0.230998
NC_000913	8895	8900		0.066057
NC_000913	8900	8905		0.088434
NC_000913	8905	8910		0.074922
NC_000913	8910	8915		0.144598
NC_000913	8915	8920		0.147408
NC_000913	8920	8925		0.171888
NC_000913	8925	8930		0.474934
NC_000913	8930	8935		0.241776
NC_000913	8935	8940		0.221523
NC_000913	8940	8945		0.217437
NC_000913	8945	8950		0.211667
NC_000913	8950	8955		0.224205
NC_000913	8955	8960		0.214061
NC_000913	8960	8965		0.182087
NC_000913	8965	8970		0.202874
NC_000913	8970	8975		0.305886
NC_000913	8975	8980		0.298651
NC_000913	8980	8985		0.300080
NC_000913	8985	8990		0.149985
NC_000913	8990	8995		0.116970
NC_000913	8995	9000		0.106991
NC_000913	9000	9005		0.093510
NC_000913	9005	9010		0.108263
NC_000913	9010	9015		0.137788
NC_000913	9015	9020		0.181841
NC_000913	9020	9025		0.237313
NC_000913	9025	9030		0.191532
NC_000913	9030	9035		0.182046
NC_000913	9035	9040		0.212621
NC_000913	9040	9045		0.222731
NC_000913	9045	9050		0.179495
NC_000913	9050	9055		0.215187
NC_000913	9055	9060		0.212838
NC_000913	9060	9065		0.233751
NC_000913	9065	9070		0.525476
NC_000913	9070	9075		0.648237
NC_000913	9075	9080		0.571887
NC_000913	9080	9085		0.587632
NC_000913	9085	9090		0.627576
NC_000913	9090	9095		0.509087
NC_000913	9095	9100		0.525779
NC_000913	9100	9105		0.593848
NC_000913	9105	9110		0.646672
NC_000913	9110	9115		0.704995
NC_000913	9115	9120		0.445182
NC_000913	9120	9125		0.374121
NC_000913	9125	9130		0.346062
NC_000913	9130	9135		0.240676
NC_000913	9135	9140		0.215580
NC_000913	9140	9145		0.193810
NC_000913	9145	9150		0.135845
NC_000913	9150	9155		0.109519
NC_000913	9155	9160		0.116848
NC_000913	9160	9165		0.097179
NC_000913	9165	9170		0.066502
NC_000913	9170	9175		0.074264
NC_000913	9175	9180		0.083558
NC_000913	9180	9185		0.198780
NC_000913	9185	9190		0.222023
NC_000913	9190	9195		0.273575
NC_000913	9195	9200		0.367802
NC_000913	9200	9205		0.381980
NC_000913	9205	9210		0.343507
NC_000913	9210	9215		0.340508
NC_000913	9215	9220		0.314299
NC_000913	9220	9225		0.287250
NC_000913	9225	9230		0.315213
NC_000913	9230	9235		0.301617
NC_000913	9235	9240		0.289176
NC_000913	9240	9245		0.289106
NC_000913	9245	9250		0.289818
NC_000913	9250	9255		0.262536
NC_000913	9255	9260		0.262252
NC_000913	9260	9265		0.250371
NC_000913	9265	9270		0.255589
NC_000913	9270	9275		0.248242
NC_000913	9275	9280		0.161765
NC_000913	9280	9285		0.136279
NC_000913	9285	9290		0.121748
NC_000913	9290	9295		0.075405
NC_000913	9295	9300		0.080305
NC_000913	9300	9305		0.073847
NC_000913	9305	9310		0.157767
NC_000913	9310	9315		0.036745
NC_000913	9315	9320		0.146374
NC_000913	9320	9325		0.152676
NC_000913	9325	9330		0.288912
NC_000913	9330	9335		0.306741
NC_000913	9335	9340		0.296619
NC_000913	9340	9345		0.237968
NC_000913	9345	9350		0.207811
NC_000913	9350	9355		0.184373
NC_000913	9355	9360		0.184673
NC_000913	9360	9365		0.157902
NC_000913	9365	9370		0.195407
NC_000913	9370	9375		0.225318
NC_000913	9375	9380		0.224801
NC_000913	9380	9385		0.158935
NC_000913	9385	9390		0.145275
NC_000913	9390	9395		0.087038
NC_000913	9395	9400		0.092405
NC_000913	9400	9405		0.097051
NC_000913	9405	9410		0.124921
NC_000913	9410	9415		0.117345
NC_000913	9415	9420		0.132988
NC_000913	9420	9425		0.151260
NC_000913	9425	9430		0.095783
NC_000913	9430	9435		0.112263
NC_000913	9435	9440		0.041950
NC_000913	9440	9445		0.031627
NC_000913	9445	9450		0.250747
NC_000913	9450	9455		0.195842
NC_000913	9455	9460		0.206111
NC_000913	9460	9465		0.124849
NC_000913	9465	9470		0.061043
NC_000913	9470	9475		0.100133
NC_000913	9475	9480		0.131747
NC_000913	9480	9485		0.103481
NC_000913	9485	9490		0.103011
NC_000913	9490	9495		0.129266
NC_000913	9495	9500		0.272732
NC_000913	9500	9505		0.228637
NC_000913	9505	9510		0.174256
NC_000913	9510	9515		0.144104
NC_000913	9515	9520		0.211066
NC_000913	9520	9525		0.149908
NC_000913	9525	9530		0.173385
NC_000913	9530	9535		0.195415
NC_000913	9535	9540		0.257625
NC_000913	9540	9545		0.234665
NC_000913	9545	9550		0.261441
NC_000913	9550	9555		0.373289
NC_000913	9555	9560		0.342886
NC_000913	9560	9565		0.435339
NC_000913	9565	9570		0.363191
NC_000913	9570	9575		0.356293
NC_000913	9575	9580		0.417529
NC_000913	9580	9585		0.415250
NC_000913	9585	9590		0.399969
NC_000913	9590	9595		0.493014
NC_000913	9595	9600		0.558407
NC_000913	9600	9605		0.610892
NC_000913	9605	9610		0.555556
NC_000913	9610	9615		0.509723
NC_000913	9615	9620		0.305729
NC_000913	9620	9625		0.311268
NC_000913	9625	9630		0.289668
NC_000913	9630	9635		0.273389
NC_000913	9635	9640		0.193989
NC_000913	9640	9645		0.175436
NC_000913	9645	9650		0.120065
NC_000913	9650	9655		0.122209
NC_000913	9655	9660		0.211312
NC_000913	9660	9665		0.180040
NC_000913	9665	9670		0.225919
NC_000913	9670	9675		0.369968
NC_000913	9675	9680		0.335286
NC_000913	9680	9685		0.402105
NC_000913	9685	9690		0.349970
NC_000913	9690	9695		0.376285
NC_000913	9695	9700		0.199600
NC_000913	9700	9705		0.160933
NC_000913	9705	9710		0.174024
NC_000913	9710	9715		0.148817
NC_000913	9715	9720		0.154284
NC_000913	9720	9725		0.411489
NC_000913	9725	9730		0.102698
NC_000913	9730	9735		0.122001
NC_000913	9735	9740		0.142960
NC_000913	9740	9745		0.168191
NC_000913	9745	9750		0.192980
NC_000913	9750	9755		0.248583
NC_000913	9755	9760		0.360313
NC_000913	9760	9765		0.550632
NC_000913	9765	9770		0.731931
NC_000913	9770	9775		0.741974
NC_000913	9775	9780		0.758766
NC_000913	9780	9785		0.772683
NC_000913	9785	9790		0.684291
NC_000913	9790	9795		0.656011
NC_000913	9795	9800		0.614134
NC_000913	9800	9805		0.619597
NC_000913	9805	9810		0.661046
NC_000913	9810	9815		0.578662
NC_000913	9815	9820		0.599417
NC_000913	9820	9825		0.484847
NC_000913	9825	9830		0.387971
NC_000913	9830	9835		0.204105
NC_000913	9835	9840		0.238952
NC_000913	9840	9845		0.271872
NC_000913	9845	9850		0.185721
NC_000913	9850	9855		0.193649
NC_000913	9855	9860		0.215658
NC_000913	9860	9865		0.167027
NC_000913	9865	9870		0.113765
NC_000913	9870	9875		0.094262
NC_000913	9875	9880		0.076995
NC_000913	9880	9885		0.083257
NC_000913	9885	9890		0.082055
NC_000913	9890	9895		0.159581
NC_000913	9895	9900		0.019352
NC_000913	9900	9905		0.020083
NC_000913	9905	9910		0.023444
NC_000913	9910	9915		0.021040
NC_000913	9915	9920		0.016944
NC_000913	9920	9925		0.014868
NC_000913	9925	9930		0.041307
NC_000913	9930	9935		0.039271
NC_000913	9935	9940		0.096485
NC_000913	9940	9945		0.053325
NC_000913	9945	9950		0.040588
NC_000913	9950	9955		0.024561
NC_000913	9955	9960		0.022490
NC_000913	9960	9965		0.016385
NC_000913	9965	9970		0.020557
NC_000913	9970	9975		0.027907
NC_000913	9975	9980		0.057492
NC_000913	9980	9985		0.278458
NC_000913	9985	9990		0.468059
NC_000913	9990	9995		0.571717
NC_000913	9995	10000		0.652985
[truncated: 926,331 more rows]
