# Supplementary material for: Dynamic landscape of protein occupancy across the Escherichia coli chromosome
Source: PLoS Biol. 2021 Jun 25;19(6):e3001306. doi: 10.1371/journal.pbio.3001306 (PMC8282354; doi:10.1371/journal.pbio.3001306)
Supplement: S1 Data — (ZIP) [file pbio.3001306.s016.zip › ipod_hr_bedgraph_files/wt_m9_rdm_glu_rzscore_log10p.bedgraph]

NC_000913	0	5		3.777734
NC_000913	5	10		0.586356
NC_000913	10	15		0.290215
NC_000913	15	20		0.122792
NC_000913	20	25		0.163318
NC_000913	25	30		0.190163
NC_000913	30	35		0.330264
NC_000913	35	40		0.349148
NC_000913	40	45		0.467545
NC_000913	45	50		0.488202
NC_000913	50	55		0.493968
NC_000913	55	60		0.481482
NC_000913	60	65		0.548176
NC_000913	65	70		0.593682
NC_000913	70	75		0.627269
NC_000913	75	80		0.856694
NC_000913	80	85		1.194027
NC_000913	85	90		1.409784
NC_000913	90	95		1.686105
NC_000913	95	100		2.129872
NC_000913	100	105		2.744545
NC_000913	105	110		3.317693
NC_000913	110	115		3.467117
NC_000913	115	120		1.515694
NC_000913	120	125		1.050968
NC_000913	125	130		0.988324
NC_000913	130	135		0.902007
NC_000913	135	140		0.713844
NC_000913	140	145		0.643994
NC_000913	145	150		0.509137
NC_000913	150	155		0.498175
NC_000913	155	160		0.485737
NC_000913	160	165		0.530093
NC_000913	165	170		0.514846
NC_000913	170	175		0.500460
NC_000913	175	180		0.480257
NC_000913	180	185		0.415144
NC_000913	185	190		0.302351
NC_000913	190	195		0.178362
NC_000913	195	200		0.159425
NC_000913	200	205		0.130882
NC_000913	205	210		0.117555
NC_000913	210	215		0.114286
NC_000913	215	220		0.130580
NC_000913	220	225		0.139357
NC_000913	225	230		0.150094
NC_000913	230	235		0.175542
NC_000913	235	240		0.192417
NC_000913	240	245		0.202495
NC_000913	245	250		0.200060
NC_000913	250	255		0.197981
NC_000913	255	260		0.198290
NC_000913	260	265		0.190702
NC_000913	265	270		0.248326
NC_000913	270	275		0.230586
NC_000913	275	280		0.241730
NC_000913	280	285		0.260588
NC_000913	285	290		0.259391
NC_000913	290	295		0.258009
NC_000913	295	300		0.260305
NC_000913	300	305		0.281821
NC_000913	305	310		0.295126
NC_000913	310	315		0.276003
NC_000913	315	320		0.340236
NC_000913	320	325		0.294267
NC_000913	325	330		0.262099
NC_000913	330	335		0.258887
NC_000913	335	340		0.234686
NC_000913	340	345		0.223381
NC_000913	345	350		0.184902
NC_000913	350	355		0.215448
NC_000913	355	360		0.208614
NC_000913	360	365		0.236271
NC_000913	365	370		0.131359
NC_000913	370	375		0.119183
NC_000913	375	380		0.095472
NC_000913	380	385		0.069766
NC_000913	385	390		0.062701
NC_000913	390	395		0.040569
NC_000913	395	400		0.035283
NC_000913	400	405		0.025479
NC_000913	405	410		0.025770
NC_000913	410	415		0.023970
NC_000913	415	420		0.027603
NC_000913	420	425		0.023912
NC_000913	425	430		0.023484
NC_000913	430	435		0.029618
NC_000913	435	440		0.029070
NC_000913	440	445		0.037740
NC_000913	445	450		0.054218
NC_000913	450	455		0.061364
NC_000913	455	460		0.068244
NC_000913	460	465		0.073187
NC_000913	465	470		0.080291
NC_000913	470	475		0.091029
NC_000913	475	480		0.096370
NC_000913	480	485		0.097103
NC_000913	485	490		0.142512
NC_000913	490	495		0.124118
NC_000913	495	500		0.120944
NC_000913	500	505		0.145041
NC_000913	505	510		0.112657
NC_000913	510	515		0.118426
NC_000913	515	520		0.121755
NC_000913	520	525		0.146657
NC_000913	525	530		0.140775
NC_000913	530	535		0.236881
NC_000913	535	540		0.303322
NC_000913	540	545		0.370463
NC_000913	545	550		0.601869
NC_000913	550	555		0.694276
NC_000913	555	560		0.677258
NC_000913	560	565		0.431491
NC_000913	565	570		0.297294
NC_000913	570	575		0.236929
NC_000913	575	580		0.215513
NC_000913	580	585		0.201851
NC_000913	585	590		0.209794
NC_000913	590	595		0.270095
NC_000913	595	600		0.268535
NC_000913	600	605		0.278839
NC_000913	605	610		0.285125
NC_000913	610	615		0.361093
NC_000913	615	620		0.437347
NC_000913	620	625		0.632821
NC_000913	625	630		0.541476
NC_000913	630	635		0.473068
NC_000913	635	640		0.550465
NC_000913	640	645		0.333193
NC_000913	645	650		0.362549
NC_000913	650	655		0.292116
NC_000913	655	660		0.275623
NC_000913	660	665		0.272075
NC_000913	665	670		0.235606
NC_000913	670	675		0.265180
NC_000913	675	680		0.257491
NC_000913	680	685		0.277524
NC_000913	685	690		0.290638
NC_000913	690	695		0.170065
NC_000913	695	700		0.155294
NC_000913	700	705		0.160451
NC_000913	705	710		0.220948
NC_000913	710	715		0.235364
NC_000913	715	720		0.214336
NC_000913	720	725		0.243884
NC_000913	725	730		0.290227
NC_000913	730	735		0.323325
NC_000913	735	740		0.365254
NC_000913	740	745		0.252867
NC_000913	745	750		0.279565
NC_000913	750	755		0.189268
NC_000913	755	760		0.182185
NC_000913	760	765		0.169610
NC_000913	765	770		0.222498
NC_000913	770	775		0.216484
NC_000913	775	780		0.152441
NC_000913	780	785		0.034393
NC_000913	785	790		0.046542
NC_000913	790	795		0.038940
NC_000913	795	800		0.035913
NC_000913	800	805		0.035344
NC_000913	805	810		0.035309
NC_000913	810	815		0.050941
NC_000913	815	820		0.079530
NC_000913	820	825		0.174850
NC_000913	825	830		0.169742
NC_000913	830	835		0.149283
NC_000913	835	840		0.181624
NC_000913	840	845		0.125465
NC_000913	845	850		0.125856
NC_000913	850	855		0.123463
NC_000913	855	860		0.102621
NC_000913	860	865		0.096138
NC_000913	865	870		0.128829
NC_000913	870	875		0.115928
NC_000913	875	880		0.131426
NC_000913	880	885		0.189268
NC_000913	885	890		0.181791
NC_000913	890	895		0.191365
NC_000913	895	900		0.205004
NC_000913	900	905		0.224709
NC_000913	905	910		0.194808
NC_000913	910	915		0.210460
NC_000913	915	920		0.246693
NC_000913	920	925		0.221968
NC_000913	925	930		0.228595
NC_000913	930	935		0.240289
NC_000913	935	940		0.165284
NC_000913	940	945		0.148562
NC_000913	945	950		0.178069
NC_000913	950	955		0.200402
NC_000913	955	960		0.181181
NC_000913	960	965		0.234721
NC_000913	965	970		0.164297
NC_000913	970	975		0.147071
NC_000913	975	980		0.127086
NC_000913	980	985		0.114417
NC_000913	985	990		0.119684
NC_000913	990	995		0.120285
NC_000913	995	1000		0.159298
NC_000913	1000	1005		0.302032
NC_000913	1005	1010		0.243489
NC_000913	1010	1015		0.233691
NC_000913	1015	1020		0.249232
NC_000913	1020	1025		0.272967
NC_000913	1025	1030		0.198391
NC_000913	1030	1035		0.199654
NC_000913	1035	1040		0.141279
NC_000913	1040	1045		0.101561
NC_000913	1045	1050		0.084695
NC_000913	1050	1055		0.093025
NC_000913	1055	1060		0.109156
NC_000913	1060	1065		0.127240
NC_000913	1065	1070		0.127665
NC_000913	1070	1075		0.152999
NC_000913	1075	1080		0.162019
NC_000913	1080	1085		0.259134
NC_000913	1085	1090		0.204314
NC_000913	1090	1095		0.146937
NC_000913	1095	1100		0.124739
NC_000913	1100	1105		0.119783
NC_000913	1105	1110		0.113973
NC_000913	1110	1115		0.113318
NC_000913	1115	1120		0.124310
NC_000913	1120	1125		0.134231
NC_000913	1125	1130		0.133646
NC_000913	1130	1135		0.124354
NC_000913	1135	1140		0.105282
NC_000913	1140	1145		0.098265
NC_000913	1145	1150		0.110275
NC_000913	1150	1155		0.138137
NC_000913	1155	1160		0.145516
NC_000913	1160	1165		0.152854
NC_000913	1165	1170		0.170059
NC_000913	1170	1175		0.176053
NC_000913	1175	1180		0.182837
NC_000913	1180	1185		0.327891
NC_000913	1185	1190		0.133972
NC_000913	1190	1195		0.141932
NC_000913	1195	1200		0.140215
NC_000913	1200	1205		0.078656
NC_000913	1205	1210		0.045846
NC_000913	1210	1215		0.034481
NC_000913	1215	1220		0.029496
NC_000913	1220	1225		0.027286
NC_000913	1225	1230		0.025944
NC_000913	1230	1235		0.019016
NC_000913	1235	1240		0.015127
NC_000913	1240	1245		0.026955
NC_000913	1245	1250		0.017115
NC_000913	1250	1255		0.016163
NC_000913	1255	1260		0.019593
NC_000913	1260	1265		0.025050
NC_000913	1265	1270		0.038942
NC_000913	1270	1275		0.086878
NC_000913	1275	1280		0.139103
NC_000913	1280	1285		0.082093
NC_000913	1285	1290		0.072359
NC_000913	1290	1295		0.053415
NC_000913	1295	1300		0.057324
NC_000913	1300	1305		0.047390
NC_000913	1305	1310		0.045407
NC_000913	1310	1315		0.048654
NC_000913	1315	1320		0.031138
NC_000913	1320	1325		0.030950
NC_000913	1325	1330		0.025008
NC_000913	1330	1335		0.025082
NC_000913	1335	1340		0.027612
NC_000913	1340	1345		0.031511
NC_000913	1345	1350		0.035619
NC_000913	1350	1355		0.066418
NC_000913	1355	1360		0.049560
NC_000913	1360	1365		0.036359
NC_000913	1365	1370		0.040924
NC_000913	1370	1375		0.039918
NC_000913	1375	1380		0.048419
NC_000913	1380	1385		0.096709
NC_000913	1385	1390		0.150382
NC_000913	1390	1395		0.151252
NC_000913	1395	1400		0.173912
NC_000913	1400	1405		0.199384
NC_000913	1405	1410		0.161230
NC_000913	1410	1415		0.155115
NC_000913	1415	1420		0.165177
NC_000913	1420	1425		0.162735
NC_000913	1425	1430		0.109162
NC_000913	1430	1435		0.087891
NC_000913	1435	1440		0.089359
NC_000913	1440	1445		0.091141
NC_000913	1445	1450		0.160784
NC_000913	1450	1455		0.150223
NC_000913	1455	1460		0.171509
NC_000913	1460	1465		0.152809
NC_000913	1465	1470		0.228887
NC_000913	1470	1475		0.278201
NC_000913	1475	1480		0.238610
NC_000913	1480	1485		0.196848
NC_000913	1485	1490		0.154244
NC_000913	1490	1495		0.107997
NC_000913	1495	1500		0.104187
NC_000913	1500	1505		0.059846
NC_000913	1505	1510		0.056953
NC_000913	1510	1515		0.057089
NC_000913	1515	1520		0.074636
NC_000913	1520	1525		0.069607
NC_000913	1525	1530		0.074936
NC_000913	1530	1535		0.166522
NC_000913	1535	1540		0.218769
NC_000913	1540	1545		0.232357
NC_000913	1545	1550		0.225615
NC_000913	1550	1555		0.224868
NC_000913	1555	1560		0.131787
NC_000913	1560	1565		0.118214
NC_000913	1565	1570		0.128991
NC_000913	1570	1575		0.143106
NC_000913	1575	1580		0.087502
NC_000913	1580	1585		0.086041
NC_000913	1585	1590		0.074909
NC_000913	1590	1595		0.070527
NC_000913	1595	1600		0.063713
NC_000913	1600	1605		0.066964
NC_000913	1605	1610		0.088287
NC_000913	1610	1615		0.127284
NC_000913	1615	1620		0.217672
NC_000913	1620	1625		0.189599
NC_000913	1625	1630		0.163201
NC_000913	1630	1635		0.124119
NC_000913	1635	1640		0.097356
NC_000913	1640	1645		0.148322
NC_000913	1645	1650		0.134828
NC_000913	1650	1655		0.220890
NC_000913	1655	1660		0.252907
NC_000913	1660	1665		0.247817
NC_000913	1665	1670		0.221604
NC_000913	1670	1675		0.095079
NC_000913	1675	1680		0.071127
NC_000913	1680	1685		0.031770
NC_000913	1685	1690		0.030182
NC_000913	1690	1695		0.029709
NC_000913	1695	1700		0.030839
NC_000913	1700	1705		0.032922
NC_000913	1705	1710		0.074920
NC_000913	1710	1715		0.094078
NC_000913	1715	1720		0.064195
NC_000913	1720	1725		0.266180
NC_000913	1725	1730		0.271124
NC_000913	1730	1735		0.198320
NC_000913	1735	1740		0.053458
NC_000913	1740	1745		0.036655
NC_000913	1745	1750		0.029946
NC_000913	1750	1755		0.010444
NC_000913	1755	1760		0.014227
NC_000913	1760	1765		0.012432
NC_000913	1765	1770		0.014544
NC_000913	1770	1775		0.016240
NC_000913	1775	1780		0.018743
NC_000913	1780	1785		0.023863
NC_000913	1785	1790		0.040744
NC_000913	1790	1795		0.083556
NC_000913	1795	1800		0.079113
NC_000913	1800	1805		0.135818
NC_000913	1805	1810		0.125385
NC_000913	1810	1815		0.344678
NC_000913	1815	1820		0.253019
NC_000913	1820	1825		0.135508
NC_000913	1825	1830		0.093092
NC_000913	1830	1835		0.054076
NC_000913	1835	1840		0.046216
NC_000913	1840	1845		0.024147
NC_000913	1845	1850		0.016170
NC_000913	1850	1855		0.015425
NC_000913	1855	1860		0.019668
NC_000913	1860	1865		0.024781
NC_000913	1865	1870		0.030814
NC_000913	1870	1875		0.060702
NC_000913	1875	1880		0.083174
NC_000913	1880	1885		0.097227
NC_000913	1885	1890		0.174250
NC_000913	1890	1895		0.102397
NC_000913	1895	1900		0.112116
NC_000913	1900	1905		0.104078
NC_000913	1905	1910		0.092977
NC_000913	1910	1915		0.087213
NC_000913	1915	1920		0.103841
NC_000913	1920	1925		0.122442
NC_000913	1925	1930		0.135884
NC_000913	1930	1935		0.137589
NC_000913	1935	1940		0.431038
NC_000913	1940	1945		0.401866
NC_000913	1945	1950		0.494723
NC_000913	1950	1955		0.620623
NC_000913	1955	1960		0.637185
NC_000913	1960	1965		0.646595
NC_000913	1965	1970		0.569728
NC_000913	1970	1975		0.405078
NC_000913	1975	1980		0.150151
NC_000913	1980	1985		0.120193
NC_000913	1985	1990		0.106953
NC_000913	1990	1995		0.029688
NC_000913	1995	2000		0.016841
NC_000913	2000	2005		0.011455
NC_000913	2005	2010		0.016727
NC_000913	2010	2015		0.014205
NC_000913	2015	2020		0.015405
NC_000913	2020	2025		0.026518
NC_000913	2025	2030		0.120597
NC_000913	2030	2035		0.089585
NC_000913	2035	2040		0.110503
NC_000913	2040	2045		0.090875
NC_000913	2045	2050		0.099645
NC_000913	2050	2055		0.103930
NC_000913	2055	2060		0.101890
NC_000913	2060	2065		0.121682
NC_000913	2065	2070		0.107900
NC_000913	2070	2075		0.164358
NC_000913	2075	2080		0.149708
NC_000913	2080	2085		0.148486
NC_000913	2085	2090		0.171341
NC_000913	2090	2095		0.258186
NC_000913	2095	2100		0.441064
NC_000913	2100	2105		0.316721
NC_000913	2105	2110		0.249052
NC_000913	2110	2115		0.226989
NC_000913	2115	2120		0.183890
NC_000913	2120	2125		0.172927
NC_000913	2125	2130		0.182311
NC_000913	2130	2135		0.161883
NC_000913	2135	2140		0.161684
NC_000913	2140	2145		0.174718
NC_000913	2145	2150		0.186189
NC_000913	2150	2155		0.099686
NC_000913	2155	2160		0.093187
NC_000913	2160	2165		0.066740
NC_000913	2165	2170		0.079401
NC_000913	2170	2175		0.072933
NC_000913	2175	2180		0.057577
NC_000913	2180	2185		0.044410
NC_000913	2185	2190		0.013267
NC_000913	2190	2195		0.014135
NC_000913	2195	2200		0.012730
NC_000913	2200	2205		0.014388
NC_000913	2205	2210		0.015233
NC_000913	2210	2215		0.016838
NC_000913	2215	2220		0.011669
NC_000913	2220	2225		0.008185
NC_000913	2225	2230		0.004499
NC_000913	2230	2235		0.006666
NC_000913	2235	2240		0.012227
NC_000913	2240	2245		0.014125
NC_000913	2245	2250		0.013512
NC_000913	2250	2255		0.013990
NC_000913	2255	2260		0.014178
NC_000913	2260	2265		0.019656
NC_000913	2265	2270		0.023190
NC_000913	2270	2275		0.017398
NC_000913	2275	2280		0.035979
NC_000913	2280	2285		0.028227
NC_000913	2285	2290		0.030586
NC_000913	2290	2295		0.065813
NC_000913	2295	2300		0.061414
NC_000913	2300	2305		0.042976
NC_000913	2305	2310		0.040799
NC_000913	2310	2315		0.040027
NC_000913	2315	2320		0.040305
NC_000913	2320	2325		0.047364
NC_000913	2325	2330		0.046145
NC_000913	2330	2335		0.101913
NC_000913	2335	2340		0.130414
NC_000913	2340	2345		0.135353
NC_000913	2345	2350		0.147843
NC_000913	2350	2355		0.212699
NC_000913	2355	2360		0.229378
NC_000913	2360	2365		0.256424
NC_000913	2365	2370		0.331395
NC_000913	2370	2375		0.422324
NC_000913	2375	2380		0.373101
NC_000913	2380	2385		0.440766
NC_000913	2385	2390		0.430656
NC_000913	2390	2395		0.499145
NC_000913	2395	2400		0.479598
NC_000913	2400	2405		0.579968
NC_000913	2405	2410		0.631059
NC_000913	2410	2415		0.587175
NC_000913	2415	2420		0.632438
NC_000913	2420	2425		0.733272
NC_000913	2425	2430		0.814466
NC_000913	2430	2435		1.099826
NC_000913	2435	2440		1.119151
NC_000913	2440	2445		0.809583
NC_000913	2445	2450		0.583122
NC_000913	2450	2455		0.495014
NC_000913	2455	2460		0.485609
NC_000913	2460	2465		0.508808
NC_000913	2465	2470		0.432514
NC_000913	2470	2475		0.438164
NC_000913	2475	2480		0.454942
NC_000913	2480	2485		0.483840
NC_000913	2485	2490		0.483608
NC_000913	2490	2495		0.478658
NC_000913	2495	2500		0.454917
NC_000913	2500	2505		0.409279
NC_000913	2505	2510		0.283867
NC_000913	2510	2515		0.340686
NC_000913	2515	2520		0.309723
NC_000913	2520	2525		0.243421
NC_000913	2525	2530		0.188494
NC_000913	2530	2535		0.175465
NC_000913	2535	2540		0.188538
NC_000913	2540	2545		0.210066
NC_000913	2545	2550		0.246968
NC_000913	2550	2555		0.342436
NC_000913	2555	2560		0.563392
NC_000913	2560	2565		0.755268
NC_000913	2565	2570		0.875745
NC_000913	2570	2575		1.381971
NC_000913	2575	2580		1.335897
NC_000913	2580	2585		1.141411
NC_000913	2585	2590		0.991438
NC_000913	2590	2595		0.621580
NC_000913	2595	2600		0.475959
NC_000913	2600	2605		0.451055
NC_000913	2605	2610		0.409179
NC_000913	2610	2615		0.377506
NC_000913	2615	2620		0.369183
NC_000913	2620	2625		0.429200
NC_000913	2625	2630		0.518486
NC_000913	2630	2635		0.639308
NC_000913	2635	2640		0.553887
NC_000913	2640	2645		0.492924
NC_000913	2645	2650		0.293063
NC_000913	2650	2655		0.251316
NC_000913	2655	2660		0.226793
NC_000913	2660	2665		0.214978
NC_000913	2665	2670		0.202950
NC_000913	2670	2675		0.221197
NC_000913	2675	2680		0.207238
NC_000913	2680	2685		0.257837
NC_000913	2685	2690		0.341649
NC_000913	2690	2695		0.236388
NC_000913	2695	2700		0.166464
NC_000913	2700	2705		0.166752
NC_000913	2705	2710		0.198883
NC_000913	2710	2715		0.229772
NC_000913	2715	2720		0.231702
NC_000913	2720	2725		0.395752
NC_000913	2725	2730		0.330217
NC_000913	2730	2735		0.548928
NC_000913	2735	2740		0.544098
NC_000913	2740	2745		0.593814
NC_000913	2745	2750		0.549369
NC_000913	2750	2755		0.503079
NC_000913	2755	2760		0.451351
NC_000913	2760	2765		0.342939
NC_000913	2765	2770		0.323502
NC_000913	2770	2775		0.372337
NC_000913	2775	2780		0.355582
NC_000913	2780	2785		0.363401
NC_000913	2785	2790		0.316541
NC_000913	2790	2795		0.288442
NC_000913	2795	2800		0.343579
NC_000913	2800	2805		0.339555
NC_000913	2805	2810		0.303102
NC_000913	2810	2815		0.272079
NC_000913	2815	2820		0.203273
NC_000913	2820	2825		0.165612
NC_000913	2825	2830		0.167150
NC_000913	2830	2835		0.136879
NC_000913	2835	2840		0.129954
NC_000913	2840	2845		0.084520
NC_000913	2845	2850		0.072376
NC_000913	2850	2855		0.057388
NC_000913	2855	2860		0.044028
NC_000913	2860	2865		0.046372
NC_000913	2865	2870		0.046323
NC_000913	2870	2875		0.047711
NC_000913	2875	2880		0.068507
NC_000913	2880	2885		0.122108
NC_000913	2885	2890		0.247439
NC_000913	2890	2895		0.357651
NC_000913	2895	2900		0.264567
NC_000913	2900	2905		0.220256
NC_000913	2905	2910		0.169986
NC_000913	2910	2915		0.159731
NC_000913	2915	2920		0.187268
NC_000913	2920	2925		0.190563
NC_000913	2925	2930		0.210730
NC_000913	2930	2935		0.272951
NC_000913	2935	2940		0.278025
NC_000913	2940	2945		0.406929
NC_000913	2945	2950		0.371904
NC_000913	2950	2955		0.374965
NC_000913	2955	2960		0.381933
NC_000913	2960	2965		0.316127
NC_000913	2965	2970		0.193996
NC_000913	2970	2975		0.200926
NC_000913	2975	2980		0.280297
NC_000913	2980	2985		0.281728
NC_000913	2985	2990		0.267504
NC_000913	2990	2995		0.295666
NC_000913	2995	3000		0.335444
NC_000913	3000	3005		0.200122
NC_000913	3005	3010		0.171599
NC_000913	3010	3015		0.165267
NC_000913	3015	3020		0.158611
NC_000913	3020	3025		0.141589
NC_000913	3025	3030		0.146653
NC_000913	3030	3035		0.148275
NC_000913	3035	3040		0.142656
NC_000913	3040	3045		0.162451
NC_000913	3045	3050		0.153307
NC_000913	3050	3055		0.145588
NC_000913	3055	3060		0.151824
NC_000913	3060	3065		0.107589
NC_000913	3065	3070		0.113351
NC_000913	3070	3075		0.051444
NC_000913	3075	3080		0.058458
NC_000913	3080	3085		0.030036
NC_000913	3085	3090		0.023863
NC_000913	3090	3095		0.011826
NC_000913	3095	3100		0.009654
NC_000913	3100	3105		0.009550
NC_000913	3105	3110		0.007833
NC_000913	3110	3115		0.011806
NC_000913	3115	3120		0.011946
NC_000913	3120	3125		0.015441
NC_000913	3125	3130		0.014662
NC_000913	3130	3135		0.052438
NC_000913	3135	3140		0.071883
NC_000913	3140	3145		0.077291
NC_000913	3145	3150		0.076801
NC_000913	3150	3155		0.115802
NC_000913	3155	3160		0.118197
NC_000913	3160	3165		0.105202
NC_000913	3165	3170		0.088660
NC_000913	3170	3175		0.077154
NC_000913	3175	3180		0.074778
NC_000913	3180	3185		0.073514
NC_000913	3185	3190		0.054341
NC_000913	3190	3195		0.061222
NC_000913	3195	3200		0.062503
NC_000913	3200	3205		0.095757
NC_000913	3205	3210		0.105664
NC_000913	3210	3215		0.169142
NC_000913	3215	3220		0.211507
NC_000913	3220	3225		0.112473
NC_000913	3225	3230		0.074935
NC_000913	3230	3235		0.079706
NC_000913	3235	3240		0.081607
NC_000913	3240	3245		0.070797
NC_000913	3245	3250		0.085018
NC_000913	3250	3255		0.120879
NC_000913	3255	3260		0.194204
NC_000913	3260	3265		0.474717
NC_000913	3265	3270		0.237827
NC_000913	3270	3275		0.226198
NC_000913	3275	3280		0.145777
NC_000913	3280	3285		0.106811
NC_000913	3285	3290		0.180550
NC_000913	3290	3295		0.173675
NC_000913	3295	3300		0.125378
NC_000913	3300	3305		0.101811
NC_000913	3305	3310		0.107594
NC_000913	3310	3315		0.086146
NC_000913	3315	3320		0.078580
NC_000913	3320	3325		0.079335
NC_000913	3325	3330		0.094886
NC_000913	3330	3335		0.105134
NC_000913	3335	3340		0.136822
NC_000913	3340	3345		0.372879
NC_000913	3345	3350		0.334299
NC_000913	3350	3355		0.309456
NC_000913	3355	3360		0.340244
NC_000913	3360	3365		0.320299
NC_000913	3365	3370		0.299874
NC_000913	3370	3375		0.309041
NC_000913	3375	3380		0.383931
NC_000913	3380	3385		0.440694
NC_000913	3385	3390		0.499959
NC_000913	3390	3395		0.425365
NC_000913	3395	3400		0.409315
NC_000913	3400	3405		0.354697
NC_000913	3405	3410		0.325469
NC_000913	3410	3415		0.296606
NC_000913	3415	3420		0.351600
NC_000913	3420	3425		0.313394
NC_000913	3425	3430		0.384409
NC_000913	3430	3435		0.423329
NC_000913	3435	3440		0.311967
NC_000913	3440	3445		0.299652
NC_000913	3445	3450		0.306167
NC_000913	3450	3455		0.177749
NC_000913	3455	3460		0.151423
NC_000913	3460	3465		0.145128
NC_000913	3465	3470		0.139051
NC_000913	3470	3475		0.145303
NC_000913	3475	3480		0.218862
NC_000913	3480	3485		0.261867
NC_000913	3485	3490		0.342943
NC_000913	3490	3495		0.299388
NC_000913	3495	3500		0.300436
NC_000913	3500	3505		0.317801
NC_000913	3505	3510		0.305740
NC_000913	3510	3515		0.299654
NC_000913	3515	3520		0.248739
NC_000913	3520	3525		0.193326
NC_000913	3525	3530		0.200601
NC_000913	3530	3535		0.183119
NC_000913	3535	3540		0.187233
NC_000913	3540	3545		0.181334
NC_000913	3545	3550		0.230592
NC_000913	3550	3555		0.233931
NC_000913	3555	3560		0.259238
NC_000913	3560	3565		0.261823
NC_000913	3565	3570		0.278530
NC_000913	3570	3575		0.232332
NC_000913	3575	3580		0.268786
NC_000913	3580	3585		0.252776
NC_000913	3585	3590		0.272691
NC_000913	3590	3595		0.290991
NC_000913	3595	3600		0.335092
NC_000913	3600	3605		0.413179
NC_000913	3605	3610		0.459367
NC_000913	3610	3615		0.342947
NC_000913	3615	3620		0.241520
NC_000913	3620	3625		0.217591
NC_000913	3625	3630		0.204473
NC_000913	3630	3635		0.205358
NC_000913	3635	3640		0.204093
NC_000913	3640	3645		0.255270
NC_000913	3645	3650		0.303394
NC_000913	3650	3655		0.372828
NC_000913	3655	3660		0.472594
NC_000913	3660	3665		0.514201
NC_000913	3665	3670		0.616831
NC_000913	3670	3675		0.526302
NC_000913	3675	3680		0.493062
NC_000913	3680	3685		0.429545
NC_000913	3685	3690		0.424794
NC_000913	3690	3695		0.347376
NC_000913	3695	3700		0.252098
NC_000913	3700	3705		0.234069
NC_000913	3705	3710		0.194923
NC_000913	3710	3715		0.189712
NC_000913	3715	3720		0.172348
NC_000913	3720	3725		0.180248
NC_000913	3725	3730		0.235692
NC_000913	3730	3735		0.294450
NC_000913	3735	3740		0.567314
NC_000913	3740	3745		0.649622
NC_000913	3745	3750		0.700352
NC_000913	3750	3755		0.582750
NC_000913	3755	3760		0.601938
NC_000913	3760	3765		0.375777
NC_000913	3765	3770		0.284685
NC_000913	3770	3775		0.235601
NC_000913	3775	3780		0.222915
NC_000913	3780	3785		0.209266
NC_000913	3785	3790		0.220484
NC_000913	3790	3795		0.249346
NC_000913	3795	3800		0.242631
NC_000913	3800	3805		0.310457
NC_000913	3805	3810		0.364569
NC_000913	3810	3815		0.320204
NC_000913	3815	3820		0.328264
NC_000913	3820	3825		0.367761
NC_000913	3825	3830		0.353850
NC_000913	3830	3835		0.292168
NC_000913	3835	3840		0.306603
NC_000913	3840	3845		0.342018
NC_000913	3845	3850		0.422858
NC_000913	3850	3855		0.417682
NC_000913	3855	3860		0.452303
NC_000913	3860	3865		0.468602
NC_000913	3865	3870		0.455124
NC_000913	3870	3875		0.291448
NC_000913	3875	3880		0.286543
NC_000913	3880	3885		0.269826
NC_000913	3885	3890		0.258577
NC_000913	3890	3895		0.248024
NC_000913	3895	3900		0.235652
NC_000913	3900	3905		0.249568
NC_000913	3905	3910		0.285774
NC_000913	3910	3915		0.339358
NC_000913	3915	3920		0.364740
NC_000913	3920	3925		0.574384
NC_000913	3925	3930		0.581577
NC_000913	3930	3935		0.522675
NC_000913	3935	3940		0.364952
NC_000913	3940	3945		0.230484
NC_000913	3945	3950		0.192949
NC_000913	3950	3955		0.168685
NC_000913	3955	3960		0.148123
NC_000913	3960	3965		0.127590
NC_000913	3965	3970		0.132919
NC_000913	3970	3975		0.160107
NC_000913	3975	3980		0.176236
NC_000913	3980	3985		0.191878
NC_000913	3985	3990		0.221715
NC_000913	3990	3995		0.257170
NC_000913	3995	4000		0.320797
NC_000913	4000	4005		0.314933
NC_000913	4005	4010		0.345153
NC_000913	4010	4015		0.369720
NC_000913	4015	4020		0.227240
NC_000913	4020	4025		0.060564
NC_000913	4025	4030		0.052844
NC_000913	4030	4035		0.074923
NC_000913	4035	4040		0.080222
NC_000913	4040	4045		0.072772
NC_000913	4045	4050		0.078432
NC_000913	4050	4055		0.129615
NC_000913	4055	4060		0.116325
NC_000913	4060	4065		0.132085
NC_000913	4065	4070		0.123790
NC_000913	4070	4075		0.137806
NC_000913	4075	4080		0.132254
NC_000913	4080	4085		0.167013
NC_000913	4085	4090		0.156367
NC_000913	4090	4095		0.204092
NC_000913	4095	4100		0.249245
NC_000913	4100	4105		0.185762
NC_000913	4105	4110		0.162916
NC_000913	4110	4115		0.063272
NC_000913	4115	4120		0.057403
NC_000913	4120	4125		0.066333
NC_000913	4125	4130		0.065172
NC_000913	4130	4135		0.064145
NC_000913	4135	4140		0.068183
NC_000913	4140	4145		0.104888
NC_000913	4145	4150		0.068151
NC_000913	4150	4155		0.062180
NC_000913	4155	4160		0.065568
NC_000913	4160	4165		0.073576
NC_000913	4165	4170		0.074888
NC_000913	4170	4175		0.080924
NC_000913	4175	4180		0.095331
NC_000913	4180	4185		0.169178
NC_000913	4185	4190		0.182124
NC_000913	4190	4195		0.215044
NC_000913	4195	4200		0.163532
NC_000913	4200	4205		0.133328
NC_000913	4205	4210		0.119415
NC_000913	4210	4215		0.101235
NC_000913	4215	4220		0.113972
NC_000913	4220	4225		0.125138
NC_000913	4225	4230		0.135026
NC_000913	4230	4235		0.113405
NC_000913	4235	4240		0.128221
NC_000913	4240	4245		0.150964
NC_000913	4245	4250		0.307456
NC_000913	4250	4255		0.309102
NC_000913	4255	4260		0.258644
NC_000913	4260	4265		0.431558
NC_000913	4265	4270		0.199090
NC_000913	4270	4275		0.216037
NC_000913	4275	4280		0.193046
NC_000913	4280	4285		0.153646
NC_000913	4285	4290		0.126602
NC_000913	4290	4295		0.073505
NC_000913	4295	4300		0.043783
NC_000913	4300	4305		0.050350
NC_000913	4305	4310		0.056454
NC_000913	4310	4315		0.043673
NC_000913	4315	4320		0.048890
NC_000913	4320	4325		0.055718
NC_000913	4325	4330		0.163839
NC_000913	4330	4335		0.232980
NC_000913	4335	4340		0.207122
NC_000913	4340	4345		0.151832
NC_000913	4345	4350		0.147099
NC_000913	4350	4355		0.152186
NC_000913	4355	4360		0.153263
NC_000913	4360	4365		0.188248
NC_000913	4365	4370		0.200884
NC_000913	4370	4375		0.261338
NC_000913	4375	4380		0.420147
NC_000913	4380	4385		0.297571
NC_000913	4385	4390		0.247055
NC_000913	4390	4395		0.245430
NC_000913	4395	4400		0.212079
NC_000913	4400	4405		0.185348
NC_000913	4405	4410		0.217653
NC_000913	4410	4415		0.337121
NC_000913	4415	4420		0.341143
NC_000913	4420	4425		0.290311
NC_000913	4425	4430		0.229862
NC_000913	4430	4435		0.223508
NC_000913	4435	4440		0.194489
NC_000913	4440	4445		0.210052
NC_000913	4445	4450		0.204870
NC_000913	4450	4455		0.198326
NC_000913	4455	4460		0.160928
NC_000913	4460	4465		0.181474
NC_000913	4465	4470		0.148620
NC_000913	4470	4475		0.136040
NC_000913	4475	4480		0.118448
NC_000913	4480	4485		0.112259
NC_000913	4485	4490		0.118897
NC_000913	4490	4495		0.171623
NC_000913	4495	4500		0.110313
NC_000913	4500	4505		0.109914
NC_000913	4505	4510		0.098482
NC_000913	4510	4515		0.118277
NC_000913	4515	4520		0.124196
NC_000913	4520	4525		0.156745
NC_000913	4525	4530		0.139946
NC_000913	4530	4535		0.196565
NC_000913	4535	4540		0.164232
NC_000913	4540	4545		0.282667
NC_000913	4545	4550		0.306291
NC_000913	4550	4555		0.355072
NC_000913	4555	4560		0.382150
NC_000913	4560	4565		0.225232
NC_000913	4565	4570		0.137329
NC_000913	4570	4575		0.137604
NC_000913	4575	4580		0.141135
NC_000913	4580	4585		0.164081
NC_000913	4585	4590		0.172371
NC_000913	4590	4595		0.140912
NC_000913	4595	4600		0.123126
NC_000913	4600	4605		0.134866
NC_000913	4605	4610		0.194294
NC_000913	4610	4615		0.258005
NC_000913	4615	4620		0.253011
NC_000913	4620	4625		0.209229
NC_000913	4625	4630		0.350882
NC_000913	4630	4635		0.364364
NC_000913	4635	4640		0.353196
NC_000913	4640	4645		0.376684
NC_000913	4645	4650		0.397888
NC_000913	4650	4655		0.308760
NC_000913	4655	4660		0.244499
NC_000913	4660	4665		0.218005
NC_000913	4665	4670		0.168435
NC_000913	4670	4675		0.153161
NC_000913	4675	4680		0.170699
NC_000913	4680	4685		0.147850
NC_000913	4685	4690		0.142443
NC_000913	4690	4695		0.136511
NC_000913	4695	4700		0.136531
NC_000913	4700	4705		0.149459
NC_000913	4705	4710		0.167548
NC_000913	4710	4715		0.189578
NC_000913	4715	4720		0.297933
NC_000913	4720	4725		0.349985
NC_000913	4725	4730		0.343885
NC_000913	4730	4735		0.500583
NC_000913	4735	4740		0.546539
NC_000913	4740	4745		0.586545
NC_000913	4745	4750		0.650650
NC_000913	4750	4755		0.539854
NC_000913	4755	4760		0.681838
NC_000913	4760	4765		0.605075
NC_000913	4765	4770		0.651856
NC_000913	4770	4775		0.546886
NC_000913	4775	4780		0.494978
NC_000913	4780	4785		0.394173
NC_000913	4785	4790		0.372421
NC_000913	4790	4795		0.359033
NC_000913	4795	4800		0.363946
NC_000913	4800	4805		0.375500
NC_000913	4805	4810		0.784556
NC_000913	4810	4815		0.686703
NC_000913	4815	4820		0.655294
NC_000913	4820	4825		0.616200
NC_000913	4825	4830		0.554930
NC_000913	4830	4835		0.529344
NC_000913	4835	4840		0.433256
NC_000913	4840	4845		0.480594
NC_000913	4845	4850		0.125455
NC_000913	4850	4855		0.135168
NC_000913	4855	4860		0.065413
NC_000913	4860	4865		0.062698
NC_000913	4865	4870		0.067212
NC_000913	4870	4875		0.064542
NC_000913	4875	4880		0.084850
NC_000913	4880	4885		0.127713
NC_000913	4885	4890		0.133121
NC_000913	4890	4895		0.125009
NC_000913	4895	4900		0.144825
NC_000913	4900	4905		0.171398
NC_000913	4905	4910		0.183938
NC_000913	4910	4915		0.200397
NC_000913	4915	4920		0.182509
NC_000913	4920	4925		0.162114
NC_000913	4925	4930		0.172449
NC_000913	4930	4935		0.172757
NC_000913	4935	4940		0.186719
NC_000913	4940	4945		0.244158
NC_000913	4945	4950		0.284511
NC_000913	4950	4955		0.350641
NC_000913	4955	4960		0.481036
NC_000913	4960	4965		0.568409
NC_000913	4965	4970		0.622145
NC_000913	4970	4975		0.477809
NC_000913	4975	4980		0.414749
NC_000913	4980	4985		0.449999
NC_000913	4985	4990		0.466335
NC_000913	4990	4995		0.454818
NC_000913	4995	5000		0.539723
NC_000913	5000	5005		0.665751
NC_000913	5005	5010		0.995600
NC_000913	5010	5015		0.560638
NC_000913	5015	5020		0.446691
NC_000913	5020	5025		0.369317
NC_000913	5025	5030		0.304476
NC_000913	5030	5035		0.423732
NC_000913	5035	5040		0.605130
NC_000913	5040	5045		0.744528
NC_000913	5045	5050		0.724791
NC_000913	5050	5055		0.728935
NC_000913	5055	5060		0.768881
NC_000913	5060	5065		0.988642
NC_000913	5065	5070		1.064163
NC_000913	5070	5075		1.092301
NC_000913	5075	5080		1.237335
NC_000913	5080	5085		2.085696
NC_000913	5085	5090		2.181120
NC_000913	5090	5095		2.850589
NC_000913	5095	5100		3.111091
NC_000913	5100	5105		3.242443
NC_000913	5105	5110		3.433426
NC_000913	5110	5115		3.293473
NC_000913	5115	5120		3.433327
NC_000913	5120	5125		3.433049
NC_000913	5125	5130		3.893182
NC_000913	5130	5135		3.472810
NC_000913	5135	5140		3.464005
NC_000913	5140	5145		3.265467
NC_000913	5145	5150		3.002937
NC_000913	5150	5155		2.442292
NC_000913	5155	5160		1.964655
NC_000913	5160	5165		1.510071
NC_000913	5165	5170		1.061130
NC_000913	5170	5175		1.033825
NC_000913	5175	5180		0.987914
NC_000913	5180	5185		0.971394
NC_000913	5185	5190		0.760338
NC_000913	5190	5195		0.764955
NC_000913	5195	5200		0.626447
NC_000913	5200	5205		0.962374
NC_000913	5205	5210		1.159261
NC_000913	5210	5215		1.250482
NC_000913	5215	5220		1.452143
NC_000913	5220	5225		1.511927
NC_000913	5225	5230		1.530395
NC_000913	5230	5235		1.580964
NC_000913	5235	5240		1.462315
NC_000913	5240	5245		1.352920
NC_000913	5245	5250		1.125161
NC_000913	5250	5255		1.033087
NC_000913	5255	5260		0.643307
NC_000913	5260	5265		0.667533
NC_000913	5265	5270		0.625744
NC_000913	5270	5275		0.516908
NC_000913	5275	5280		0.449162
NC_000913	5280	5285		0.459448
NC_000913	5285	5290		0.424224
NC_000913	5290	5295		0.416499
NC_000913	5295	5300		0.498911
NC_000913	5300	5305		0.526406
NC_000913	5305	5310		0.542799
NC_000913	5310	5315		0.563831
NC_000913	5315	5320		0.638745
NC_000913	5320	5325		0.631623
NC_000913	5325	5330		0.892306
NC_000913	5330	5335		0.974606
NC_000913	5335	5340		0.911221
NC_000913	5340	5345		0.707672
NC_000913	5345	5350		0.689493
NC_000913	5350	5355		0.715998
NC_000913	5355	5360		0.655799
NC_000913	5360	5365		0.524582
NC_000913	5365	5370		0.520641
NC_000913	5370	5375		0.328682
NC_000913	5375	5380		0.230213
NC_000913	5380	5385		0.172075
NC_000913	5385	5390		0.141602
NC_000913	5390	5395		0.133445
NC_000913	5395	5400		0.134946
NC_000913	5400	5405		0.154648
NC_000913	5405	5410		0.251861
NC_000913	5410	5415		0.493522
NC_000913	5415	5420		0.671351
NC_000913	5420	5425		0.609433
NC_000913	5425	5430		0.553036
NC_000913	5430	5435		0.302080
NC_000913	5435	5440		0.127948
NC_000913	5440	5445		0.107592
NC_000913	5445	5450		0.074133
NC_000913	5450	5455		0.072678
NC_000913	5455	5460		0.054261
NC_000913	5460	5465		0.043979
NC_000913	5465	5470		0.044152
NC_000913	5470	5475		0.052094
NC_000913	5475	5480		0.126610
NC_000913	5480	5485		0.123134
NC_000913	5485	5490		0.133026
NC_000913	5490	5495		0.122648
NC_000913	5495	5500		0.114463
NC_000913	5500	5505		0.140545
NC_000913	5505	5510		0.164604
NC_000913	5510	5515		0.161946
NC_000913	5515	5520		0.201276
NC_000913	5520	5525		0.283458
NC_000913	5525	5530		0.433056
NC_000913	5530	5535		0.597574
NC_000913	5535	5540		0.565889
NC_000913	5540	5545		0.526819
NC_000913	5545	5550		0.490821
NC_000913	5550	5555		0.362026
NC_000913	5555	5560		0.306033
NC_000913	5560	5565		0.289555
NC_000913	5565	5570		0.262405
NC_000913	5570	5575		0.290166
NC_000913	5575	5580		0.311008
NC_000913	5580	5585		0.317596
NC_000913	5585	5590		0.377877
NC_000913	5590	5595		0.801262
NC_000913	5595	5600		1.085037
NC_000913	5600	5605		1.304320
NC_000913	5605	5610		2.705417
NC_000913	5610	5615		3.426210
NC_000913	5615	5620		3.124162
NC_000913	5620	5625		1.707479
NC_000913	5625	5630		1.024857
NC_000913	5630	5635		0.829827
NC_000913	5635	5640		0.685169
NC_000913	5640	5645		0.470405
NC_000913	5645	5650		0.372222
NC_000913	5650	5655		0.375297
NC_000913	5655	5660		0.375314
NC_000913	5660	5665		0.404820
NC_000913	5665	5670		0.398158
NC_000913	5670	5675		0.378891
NC_000913	5675	5680		0.406023
NC_000913	5680	5685		0.504047
NC_000913	5685	5690		0.703147
NC_000913	5690	5695		0.748571
NC_000913	5695	5700		0.835008
NC_000913	5700	5705		0.815782
NC_000913	5705	5710		0.991387
NC_000913	5710	5715		0.914821
NC_000913	5715	5720		0.949072
NC_000913	5720	5725		1.016365
NC_000913	5725	5730		1.017608
NC_000913	5730	5735		0.949083
NC_000913	5735	5740		0.815586
NC_000913	5740	5745		0.732177
NC_000913	5745	5750		0.560766
NC_000913	5750	5755		0.444758
NC_000913	5755	5760		0.416091
NC_000913	5760	5765		0.448614
NC_000913	5765	5770		0.312681
NC_000913	5770	5775		0.241529
NC_000913	5775	5780		0.251189
NC_000913	5780	5785		0.237247
NC_000913	5785	5790		0.242358
NC_000913	5790	5795		0.189286
NC_000913	5795	5800		0.191006
NC_000913	5800	5805		0.426357
NC_000913	5805	5810		0.203373
NC_000913	5810	5815		0.125355
NC_000913	5815	5820		0.065039
NC_000913	5820	5825		0.044560
NC_000913	5825	5830		0.043410
NC_000913	5830	5835		0.040213
NC_000913	5835	5840		0.041542
NC_000913	5840	5845		0.039722
NC_000913	5845	5850		0.039384
NC_000913	5850	5855		0.048241
NC_000913	5855	5860		0.046834
NC_000913	5860	5865		0.044992
NC_000913	5865	5870		0.062896
NC_000913	5870	5875		0.053273
NC_000913	5875	5880		0.059733
NC_000913	5880	5885		0.054958
NC_000913	5885	5890		0.055359
NC_000913	5890	5895		0.064464
NC_000913	5895	5900		0.094313
NC_000913	5900	5905		0.136755
NC_000913	5905	5910		0.221765
NC_000913	5910	5915		0.202735
NC_000913	5915	5920		0.156038
NC_000913	5920	5925		0.116555
NC_000913	5925	5930		0.109630
NC_000913	5930	5935		0.120692
NC_000913	5935	5940		0.108183
NC_000913	5940	5945		0.163878
NC_000913	5945	5950		0.206592
NC_000913	5950	5955		0.210206
NC_000913	5955	5960		0.259234
NC_000913	5960	5965		0.429739
NC_000913	5965	5970		0.269491
NC_000913	5970	5975		0.042784
NC_000913	5975	5980		0.049537
NC_000913	5980	5985		0.041640
NC_000913	5985	5990		0.043377
NC_000913	5990	5995		0.043575
NC_000913	5995	6000		0.068780
NC_000913	6000	6005		0.097402
NC_000913	6005	6010		0.131481
NC_000913	6010	6015		0.562700
NC_000913	6015	6020		0.800218
NC_000913	6020	6025		0.550761
NC_000913	6025	6030		0.508987
NC_000913	6030	6035		0.429825
NC_000913	6035	6040		0.392566
NC_000913	6040	6045		0.297271
NC_000913	6045	6050		0.265367
NC_000913	6050	6055		0.257259
NC_000913	6055	6060		0.201779
NC_000913	6060	6065		0.209504
NC_000913	6065	6070		0.156381
NC_000913	6070	6075		0.175800
NC_000913	6075	6080		0.103563
NC_000913	6080	6085		0.064233
NC_000913	6085	6090		0.054455
NC_000913	6090	6095		0.046363
NC_000913	6095	6100		0.053465
NC_000913	6100	6105		0.040992
NC_000913	6105	6110		0.047657
NC_000913	6110	6115		0.049966
NC_000913	6115	6120		0.051219
NC_000913	6120	6125		0.067760
NC_000913	6125	6130		0.139132
NC_000913	6130	6135		0.186493
NC_000913	6135	6140		0.136380
NC_000913	6140	6145		0.139098
NC_000913	6145	6150		0.125872
NC_000913	6150	6155		0.105258
NC_000913	6155	6160		0.078395
NC_000913	6160	6165		0.079630
NC_000913	6165	6170		0.061186
NC_000913	6170	6175		0.047647
NC_000913	6175	6180		0.031312
NC_000913	6180	6185		0.030944
NC_000913	6185	6190		0.031837
NC_000913	6190	6195		0.043475
NC_000913	6195	6200		0.046600
NC_000913	6200	6205		0.067257
NC_000913	6205	6210		0.103976
NC_000913	6210	6215		0.181524
NC_000913	6215	6220		0.192380
NC_000913	6220	6225		0.204109
NC_000913	6225	6230		0.198588
NC_000913	6230	6235		0.188782
NC_000913	6235	6240		0.226784
NC_000913	6240	6245		0.178558
NC_000913	6245	6250		0.162366
NC_000913	6250	6255		0.201607
NC_000913	6255	6260		0.199268
NC_000913	6260	6265		0.203873
NC_000913	6265	6270		0.283154
NC_000913	6270	6275		0.234239
NC_000913	6275	6280		0.188035
NC_000913	6280	6285		0.214710
NC_000913	6285	6290		0.335956
NC_000913	6290	6295		0.369129
NC_000913	6295	6300		0.424965
NC_000913	6300	6305		0.535304
NC_000913	6305	6310		0.629198
NC_000913	6310	6315		0.722388
NC_000913	6315	6320		0.747167
NC_000913	6320	6325		0.840717
NC_000913	6325	6330		1.026157
NC_000913	6330	6335		0.841149
NC_000913	6335	6340		0.844833
NC_000913	6340	6345		0.850342
NC_000913	6345	6350		0.869965
NC_000913	6350	6355		1.070727
NC_000913	6355	6360		1.037398
NC_000913	6360	6365		0.877681
NC_000913	6365	6370		0.822015
NC_000913	6370	6375		1.040580
NC_000913	6375	6380		0.612624
NC_000913	6380	6385		0.350792
NC_000913	6385	6390		0.286788
NC_000913	6390	6395		0.283889
NC_000913	6395	6400		0.222323
NC_000913	6400	6405		0.212069
NC_000913	6405	6410		0.267992
NC_000913	6410	6415		0.337574
NC_000913	6415	6420		0.314429
NC_000913	6420	6425		0.319751
NC_000913	6425	6430		0.274183
NC_000913	6430	6435		0.178784
NC_000913	6435	6440		0.178490
NC_000913	6440	6445		0.191131
NC_000913	6445	6450		0.139681
NC_000913	6450	6455		0.088210
NC_000913	6455	6460		0.040925
NC_000913	6460	6465		0.041411
NC_000913	6465	6470		0.031599
NC_000913	6470	6475		0.031853
NC_000913	6475	6480		0.030095
NC_000913	6480	6485		0.027704
NC_000913	6485	6490		0.028128
NC_000913	6490	6495		0.032871
NC_000913	6495	6500		0.045107
NC_000913	6500	6505		0.047828
NC_000913	6505	6510		0.068553
NC_000913	6510	6515		0.113060
NC_000913	6515	6520		0.087946
NC_000913	6520	6525		0.192220
NC_000913	6525	6530		0.142547
NC_000913	6530	6535		0.123778
NC_000913	6535	6540		0.125901
NC_000913	6540	6545		0.139754
NC_000913	6545	6550		0.219005
NC_000913	6550	6555		0.226813
NC_000913	6555	6560		0.230974
NC_000913	6560	6565		0.234904
NC_000913	6565	6570		0.230067
NC_000913	6570	6575		0.223755
NC_000913	6575	6580		0.255728
NC_000913	6580	6585		0.518946
NC_000913	6585	6590		0.927361
NC_000913	6590	6595		1.026172
NC_000913	6595	6600		0.983554
NC_000913	6600	6605		0.683581
NC_000913	6605	6610		0.370625
NC_000913	6610	6615		0.360705
NC_000913	6615	6620		0.344586
NC_000913	6620	6625		0.320109
NC_000913	6625	6630		0.347524
NC_000913	6630	6635		0.368058
NC_000913	6635	6640		0.764947
NC_000913	6640	6645		0.865660
NC_000913	6645	6650		0.703952
NC_000913	6650	6655		0.714708
NC_000913	6655	6660		0.681047
NC_000913	6660	6665		0.454178
NC_000913	6665	6670		0.361540
NC_000913	6670	6675		0.347403
NC_000913	6675	6680		0.290089
NC_000913	6680	6685		0.247615
NC_000913	6685	6690		0.234702
NC_000913	6690	6695		0.243968
NC_000913	6695	6700		0.266780
NC_000913	6700	6705		0.252817
NC_000913	6705	6710		0.244562
NC_000913	6710	6715		0.231600
NC_000913	6715	6720		0.241524
NC_000913	6720	6725		0.288351
NC_000913	6725	6730		0.315463
NC_000913	6730	6735		0.325075
NC_000913	6735	6740		0.373867
NC_000913	6740	6745		0.286167
NC_000913	6745	6750		0.310800
NC_000913	6750	6755		0.334113
NC_000913	6755	6760		0.457753
NC_000913	6760	6765		0.486897
NC_000913	6765	6770		0.605160
NC_000913	6770	6775		0.685237
NC_000913	6775	6780		0.745579
NC_000913	6780	6785		0.753773
NC_000913	6785	6790		0.743609
NC_000913	6790	6795		0.661037
NC_000913	6795	6800		0.667633
NC_000913	6800	6805		0.670110
NC_000913	6805	6810		0.787408
NC_000913	6810	6815		0.893802
NC_000913	6815	6820		0.720530
NC_000913	6820	6825		0.694297
NC_000913	6825	6830		0.715055
NC_000913	6830	6835		0.794029
NC_000913	6835	6840		0.835910
NC_000913	6840	6845		0.586185
NC_000913	6845	6850		0.487665
NC_000913	6850	6855		0.394171
NC_000913	6855	6860		0.397077
NC_000913	6860	6865		0.520476
NC_000913	6865	6870		0.494552
NC_000913	6870	6875		0.513559
NC_000913	6875	6880		0.505767
NC_000913	6880	6885		0.464443
NC_000913	6885	6890		0.562264
NC_000913	6890	6895		0.644051
NC_000913	6895	6900		0.565443
NC_000913	6900	6905		0.565433
NC_000913	6905	6910		0.395376
NC_000913	6910	6915		0.327312
NC_000913	6915	6920		0.269540
NC_000913	6920	6925		0.248803
NC_000913	6925	6930		0.250685
NC_000913	6930	6935		0.283428
NC_000913	6935	6940		0.268662
NC_000913	6940	6945		0.264563
NC_000913	6945	6950		0.249300
NC_000913	6950	6955		0.367362
NC_000913	6955	6960		0.393811
NC_000913	6960	6965		0.318503
NC_000913	6965	6970		0.257762
NC_000913	6970	6975		0.209160
NC_000913	6975	6980		0.165751
NC_000913	6980	6985		0.161000
NC_000913	6985	6990		0.121838
NC_000913	6990	6995		0.151395
NC_000913	6995	7000		0.196249
NC_000913	7000	7005		0.237435
NC_000913	7005	7010		0.388050
NC_000913	7010	7015		0.155740
NC_000913	7015	7020		0.147335
NC_000913	7020	7025		0.142060
NC_000913	7025	7030		0.139760
NC_000913	7030	7035		0.111790
NC_000913	7035	7040		0.111808
NC_000913	7040	7045		0.116495
NC_000913	7045	7050		0.269660
NC_000913	7050	7055		0.318068
NC_000913	7055	7060		0.293315
NC_000913	7060	7065		0.395020
NC_000913	7065	7070		0.278074
NC_000913	7070	7075		0.363115
NC_000913	7075	7080		0.342443
NC_000913	7080	7085		0.311075
NC_000913	7085	7090		0.317039
NC_000913	7090	7095		0.268949
NC_000913	7095	7100		0.260665
NC_000913	7100	7105		0.271717
NC_000913	7105	7110		0.270672
NC_000913	7110	7115		0.247468
NC_000913	7115	7120		0.242098
NC_000913	7120	7125		0.241046
NC_000913	7125	7130		0.259188
NC_000913	7130	7135		0.346567
NC_000913	7135	7140		0.400031
NC_000913	7140	7145		0.342396
NC_000913	7145	7150		0.354919
NC_000913	7150	7155		0.351720
NC_000913	7155	7160		0.339918
NC_000913	7160	7165		0.282968
NC_000913	7165	7170		0.261316
NC_000913	7170	7175		0.276028
NC_000913	7175	7180		0.262695
NC_000913	7180	7185		0.364490
NC_000913	7185	7190		0.289366
NC_000913	7190	7195		0.303787
NC_000913	7195	7200		0.253197
NC_000913	7200	7205		0.188532
NC_000913	7205	7210		0.139178
NC_000913	7210	7215		0.147620
NC_000913	7215	7220		0.161286
NC_000913	7220	7225		0.193967
NC_000913	7225	7230		0.201575
NC_000913	7230	7235		0.235845
NC_000913	7235	7240		0.398284
NC_000913	7240	7245		0.470321
NC_000913	7245	7250		0.565261
NC_000913	7250	7255		0.616499
NC_000913	7255	7260		0.574715
NC_000913	7260	7265		0.582214
NC_000913	7265	7270		0.668708
NC_000913	7270	7275		0.674888
NC_000913	7275	7280		0.657374
NC_000913	7280	7285		1.131237
NC_000913	7285	7290		0.736283
NC_000913	7290	7295		0.687318
NC_000913	7295	7300		0.745475
NC_000913	7300	7305		0.663653
NC_000913	7305	7310		0.676235
NC_000913	7310	7315		0.659976
NC_000913	7315	7320		0.668982
NC_000913	7320	7325		0.752649
NC_000913	7325	7330		0.579004
NC_000913	7330	7335		0.727019
NC_000913	7335	7340		0.478479
NC_000913	7340	7345		0.526547
NC_000913	7345	7350		0.451398
NC_000913	7350	7355		0.310225
NC_000913	7355	7360		0.258645
NC_000913	7360	7365		0.249604
NC_000913	7365	7370		0.257153
NC_000913	7370	7375		0.311402
NC_000913	7375	7380		0.348231
NC_000913	7380	7385		0.638681
NC_000913	7385	7390		0.667266
NC_000913	7390	7395		0.776452
NC_000913	7395	7400		0.776274
NC_000913	7400	7405		0.669536
NC_000913	7405	7410		0.599969
NC_000913	7410	7415		0.458254
NC_000913	7415	7420		0.464612
NC_000913	7420	7425		0.417668
NC_000913	7425	7430		0.410499
NC_000913	7430	7435		0.407235
NC_000913	7435	7440		0.367461
NC_000913	7440	7445		0.245905
NC_000913	7445	7450		0.190447
NC_000913	7450	7455		0.161775
NC_000913	7455	7460		0.147930
NC_000913	7460	7465		0.142366
NC_000913	7465	7470		0.135515
NC_000913	7470	7475		0.140294
NC_000913	7475	7480		0.225065
NC_000913	7480	7485		0.255754
NC_000913	7485	7490		0.254411
NC_000913	7490	7495		0.255830
NC_000913	7495	7500		0.294370
NC_000913	7500	7505		0.329451
NC_000913	7505	7510		0.418786
NC_000913	7510	7515		0.530212
NC_000913	7515	7520		0.565663
NC_000913	7520	7525		0.598655
NC_000913	7525	7530		0.759262
NC_000913	7530	7535		0.761154
NC_000913	7535	7540		0.746939
NC_000913	7540	7545		0.631327
NC_000913	7545	7550		0.616933
NC_000913	7550	7555		0.578986
NC_000913	7555	7560		0.580979
NC_000913	7560	7565		0.575756
NC_000913	7565	7570		0.490988
NC_000913	7570	7575		0.383828
NC_000913	7575	7580		0.402088
NC_000913	7580	7585		0.349167
NC_000913	7585	7590		0.341846
NC_000913	7590	7595		0.347668
NC_000913	7595	7600		0.391421
NC_000913	7600	7605		0.553219
NC_000913	7605	7610		0.792363
NC_000913	7610	7615		1.118210
NC_000913	7615	7620		0.735503
NC_000913	7620	7625		0.624949
NC_000913	7625	7630		0.478768
NC_000913	7630	7635		0.411161
NC_000913	7635	7640		0.299161
NC_000913	7640	7645		0.258241
NC_000913	7645	7650		0.234589
NC_000913	7650	7655		0.242132
NC_000913	7655	7660		0.231988
NC_000913	7660	7665		0.285283
NC_000913	7665	7670		0.313955
NC_000913	7670	7675		0.347283
NC_000913	7675	7680		0.383197
NC_000913	7680	7685		0.203509
NC_000913	7685	7690		0.178756
NC_000913	7690	7695		0.186904
NC_000913	7695	7700		0.195210
NC_000913	7700	7705		0.192897
NC_000913	7705	7710		0.217498
NC_000913	7710	7715		0.522382
NC_000913	7715	7720		0.404573
NC_000913	7720	7725		0.447352
NC_000913	7725	7730		0.424461
NC_000913	7730	7735		0.403303
NC_000913	7735	7740		0.358636
NC_000913	7740	7745		0.410607
NC_000913	7745	7750		0.401562
NC_000913	7750	7755		0.399149
NC_000913	7755	7760		0.474258
NC_000913	7760	7765		0.508085
NC_000913	7765	7770		0.606969
NC_000913	7770	7775		0.516440
NC_000913	7775	7780		0.420236
NC_000913	7780	7785		0.417670
NC_000913	7785	7790		0.315633
NC_000913	7790	7795		0.340216
NC_000913	7795	7800		0.335073
NC_000913	7800	7805		0.332052
NC_000913	7805	7810		0.321018
NC_000913	7810	7815		0.307804
NC_000913	7815	7820		0.323233
NC_000913	7820	7825		0.342299
NC_000913	7825	7830		0.353173
NC_000913	7830	7835		0.372264
NC_000913	7835	7840		0.331615
NC_000913	7840	7845		0.370854
NC_000913	7845	7850		0.247671
NC_000913	7850	7855		0.201609
NC_000913	7855	7860		0.148369
NC_000913	7860	7865		0.145489
NC_000913	7865	7870		0.161642
NC_000913	7870	7875		0.169304
NC_000913	7875	7880		0.182393
NC_000913	7880	7885		0.212022
NC_000913	7885	7890		0.209236
NC_000913	7890	7895		0.223306
NC_000913	7895	7900		0.267613
NC_000913	7900	7905		0.293410
NC_000913	7905	7910		0.420693
NC_000913	7910	7915		0.616146
NC_000913	7915	7920		0.728548
NC_000913	7920	7925		0.662299
NC_000913	7925	7930		0.609651
NC_000913	7930	7935		0.545482
NC_000913	7935	7940		0.487479
NC_000913	7940	7945		0.556726
NC_000913	7945	7950		0.465268
NC_000913	7950	7955		0.404286
NC_000913	7955	7960		0.457060
NC_000913	7960	7965		0.568465
NC_000913	7965	7970		0.656938
NC_000913	7970	7975		0.640475
NC_000913	7975	7980		0.399538
NC_000913	7980	7985		0.384767
NC_000913	7985	7990		0.332506
NC_000913	7990	7995		0.278495
NC_000913	7995	8000		0.272404
NC_000913	8000	8005		0.256313
NC_000913	8005	8010		0.234505
NC_000913	8010	8015		0.220595
NC_000913	8015	8020		0.219587
NC_000913	8020	8025		0.246736
NC_000913	8025	8030		0.283359
NC_000913	8030	8035		0.313240
NC_000913	8035	8040		0.305401
NC_000913	8040	8045		0.305404
NC_000913	8045	8050		0.320770
NC_000913	8050	8055		0.312511
NC_000913	8055	8060		0.336401
NC_000913	8060	8065		0.338139
NC_000913	8065	8070		0.372505
NC_000913	8070	8075		0.369929
NC_000913	8075	8080		0.434895
NC_000913	8080	8085		0.521386
NC_000913	8085	8090		0.525936
NC_000913	8090	8095		0.507513
NC_000913	8095	8100		0.515738
NC_000913	8100	8105		0.339680
NC_000913	8105	8110		0.319867
NC_000913	8110	8115		0.290185
NC_000913	8115	8120		0.286843
NC_000913	8120	8125		0.264824
NC_000913	8125	8130		0.270509
NC_000913	8130	8135		0.285541
NC_000913	8135	8140		0.287974
NC_000913	8140	8145		0.227477
NC_000913	8145	8150		0.204040
NC_000913	8150	8155		0.268005
NC_000913	8155	8160		0.217552
NC_000913	8160	8165		0.242215
NC_000913	8165	8170		0.235537
NC_000913	8170	8175		0.295703
NC_000913	8175	8180		0.299528
NC_000913	8180	8185		0.368518
NC_000913	8185	8190		0.288509
NC_000913	8190	8195		0.289540
NC_000913	8195	8200		0.335263
NC_000913	8200	8205		0.437774
NC_000913	8205	8210		0.429940
NC_000913	8210	8215		0.468539
NC_000913	8215	8220		0.420657
NC_000913	8220	8225		0.380151
NC_000913	8225	8230		0.337200
NC_000913	8230	8235		0.277390
NC_000913	8235	8240		0.255757
NC_000913	8240	8245		0.126802
NC_000913	8245	8250		0.095937
NC_000913	8250	8255		0.073017
NC_000913	8255	8260		0.053166
NC_000913	8260	8265		0.042895
NC_000913	8265	8270		0.041062
NC_000913	8270	8275		0.040106
NC_000913	8275	8280		0.044784
NC_000913	8280	8285		0.041308
NC_000913	8285	8290		0.041155
NC_000913	8290	8295		0.046231
NC_000913	8295	8300		0.050464
NC_000913	8300	8305		0.047397
NC_000913	8305	8310		0.057646
NC_000913	8310	8315		0.067356
NC_000913	8315	8320		0.081157
NC_000913	8320	8325		0.078502
NC_000913	8325	8330		0.087230
NC_000913	8330	8335		0.078082
NC_000913	8335	8340		0.091811
NC_000913	8340	8345		0.093462
NC_000913	8345	8350		0.095978
NC_000913	8350	8355		0.144102
NC_000913	8355	8360		0.171285
NC_000913	8360	8365		0.200465
NC_000913	8365	8370		0.226607
NC_000913	8370	8375		0.223127
NC_000913	8375	8380		0.280891
NC_000913	8380	8385		0.401638
NC_000913	8385	8390		0.479038
NC_000913	8390	8395		0.617079
NC_000913	8395	8400		0.787468
NC_000913	8400	8405		0.657040
NC_000913	8405	8410		0.491874
NC_000913	8410	8415		0.455583
NC_000913	8415	8420		0.489948
NC_000913	8420	8425		0.489953
NC_000913	8425	8430		0.410329
NC_000913	8430	8435		0.393390
NC_000913	8435	8440		0.408097
NC_000913	8440	8445		0.393177
NC_000913	8445	8450		0.343143
NC_000913	8450	8455		0.396131
NC_000913	8455	8460		0.395379
NC_000913	8460	8465		0.445687
NC_000913	8465	8470		0.533237
NC_000913	8470	8475		0.574843
NC_000913	8475	8480		0.718092
NC_000913	8480	8485		0.484747
NC_000913	8485	8490		0.323857
NC_000913	8490	8495		0.317976
NC_000913	8495	8500		0.259925
NC_000913	8500	8505		0.199437
NC_000913	8505	8510		0.217772
NC_000913	8510	8515		0.200590
NC_000913	8515	8520		0.211342
NC_000913	8520	8525		0.239727
NC_000913	8525	8530		0.279244
NC_000913	8530	8535		0.207984
NC_000913	8535	8540		0.181120
NC_000913	8540	8545		0.200393
NC_000913	8545	8550		0.150857
NC_000913	8550	8555		0.109744
NC_000913	8555	8560		0.132214
NC_000913	8560	8565		0.084221
NC_000913	8565	8570		0.071725
NC_000913	8570	8575		0.057632
NC_000913	8575	8580		0.037559
NC_000913	8580	8585		0.034445
NC_000913	8585	8590		0.044115
NC_000913	8590	8595		0.051916
NC_000913	8595	8600		0.054933
NC_000913	8600	8605		0.051543
NC_000913	8605	8610		0.084357
NC_000913	8610	8615		0.046988
NC_000913	8615	8620		0.054681
NC_000913	8620	8625		0.097963
NC_000913	8625	8630		0.151432
NC_000913	8630	8635		0.111155
NC_000913	8635	8640		0.086532
NC_000913	8640	8645		0.099324
NC_000913	8645	8650		0.111134
NC_000913	8650	8655		0.119720
NC_000913	8655	8660		0.122197
NC_000913	8660	8665		0.123548
NC_000913	8665	8670		0.160850
NC_000913	8670	8675		0.257317
NC_000913	8675	8680		0.210330
NC_000913	8680	8685		0.213319
NC_000913	8685	8690		0.241672
NC_000913	8690	8695		0.264725
NC_000913	8695	8700		0.233749
NC_000913	8700	8705		0.197479
NC_000913	8705	8710		0.171759
NC_000913	8710	8715		0.144254
NC_000913	8715	8720		0.138882
NC_000913	8720	8725		0.110534
NC_000913	8725	8730		0.106230
NC_000913	8730	8735		0.105412
NC_000913	8735	8740		0.104133
NC_000913	8740	8745		0.117320
NC_000913	8745	8750		0.150744
NC_000913	8750	8755		0.180267
NC_000913	8755	8760		0.205198
NC_000913	8760	8765		0.260202
NC_000913	8765	8770		0.217490
NC_000913	8770	8775		0.229704
NC_000913	8775	8780		0.277135
NC_000913	8780	8785		0.301841
NC_000913	8785	8790		0.327978
NC_000913	8790	8795		0.506134
NC_000913	8795	8800		0.572962
NC_000913	8800	8805		0.891306
NC_000913	8805	8810		0.789384
NC_000913	8810	8815		0.783128
NC_000913	8815	8820		0.172345
NC_000913	8820	8825		0.156650
NC_000913	8825	8830		0.160664
NC_000913	8830	8835		0.168710
NC_000913	8835	8840		0.151364
NC_000913	8840	8845		0.152680
NC_000913	8845	8850		0.175991
NC_000913	8850	8855		0.236336
NC_000913	8855	8860		0.542101
NC_000913	8860	8865		0.622750
NC_000913	8865	8870		0.610417
NC_000913	8870	8875		0.701374
NC_000913	8875	8880		0.660976
NC_000913	8880	8885		0.553624
NC_000913	8885	8890		0.525591
NC_000913	8890	8895		0.377868
NC_000913	8895	8900		0.285152
NC_000913	8900	8905		0.282707
NC_000913	8905	8910		0.290507
NC_000913	8910	8915		0.260194
NC_000913	8915	8920		0.311145
NC_000913	8920	8925		0.309246
NC_000913	8925	8930		0.379448
NC_000913	8930	8935		0.192784
NC_000913	8935	8940		0.181691
NC_000913	8940	8945		0.201202
NC_000913	8945	8950		0.243821
NC_000913	8950	8955		0.220044
NC_000913	8955	8960		0.258999
NC_000913	8960	8965		0.272159
NC_000913	8965	8970		0.343841
NC_000913	8970	8975		0.288622
NC_000913	8975	8980		0.226984
NC_000913	8980	8985		0.211135
NC_000913	8985	8990		0.151438
NC_000913	8990	8995		0.136247
NC_000913	8995	9000		0.132072
NC_000913	9000	9005		0.123052
NC_000913	9005	9010		0.128165
NC_000913	9010	9015		0.214205
NC_000913	9015	9020		0.326964
NC_000913	9020	9025		0.240527
NC_000913	9025	9030		0.222491
NC_000913	9030	9035		0.294742
NC_000913	9035	9040		0.213484
NC_000913	9040	9045		0.227228
NC_000913	9045	9050		0.218844
NC_000913	9050	9055		0.209689
NC_000913	9055	9060		0.222646
NC_000913	9060	9065		0.242309
NC_000913	9065	9070		0.319068
NC_000913	9070	9075		0.422078
NC_000913	9075	9080		0.514896
NC_000913	9080	9085		0.532494
NC_000913	9085	9090		0.593246
NC_000913	9090	9095		0.686140
NC_000913	9095	9100		0.695438
NC_000913	9100	9105		0.715937
NC_000913	9105	9110		0.691378
NC_000913	9110	9115		0.585545
NC_000913	9115	9120		0.488457
NC_000913	9120	9125		0.485641
NC_000913	9125	9130		0.392297
NC_000913	9130	9135		0.362704
NC_000913	9135	9140		0.316724
NC_000913	9140	9145		0.283203
NC_000913	9145	9150		0.251395
NC_000913	9150	9155		0.234991
NC_000913	9155	9160		0.197585
NC_000913	9160	9165		0.185564
NC_000913	9165	9170		0.157723
NC_000913	9170	9175		0.147243
NC_000913	9175	9180		0.119957
NC_000913	9180	9185		0.103912
NC_000913	9185	9190		0.072666
NC_000913	9190	9195		0.079599
NC_000913	9195	9200		0.109926
NC_000913	9200	9205		0.126407
NC_000913	9205	9210		0.119746
NC_000913	9210	9215		0.097923
NC_000913	9215	9220		0.110263
NC_000913	9220	9225		0.100480
NC_000913	9225	9230		0.090484
NC_000913	9230	9235		0.079976
NC_000913	9235	9240		0.100085
NC_000913	9240	9245		0.091503
NC_000913	9245	9250		0.094546
NC_000913	9250	9255		0.092398
NC_000913	9255	9260		0.102620
NC_000913	9260	9265		0.105030
NC_000913	9265	9270		0.146389
NC_000913	9270	9275		0.163882
NC_000913	9275	9280		0.206930
NC_000913	9280	9285		0.197000
NC_000913	9285	9290		0.211389
NC_000913	9290	9295		0.255117
NC_000913	9295	9300		0.229489
NC_000913	9300	9305		0.218524
NC_000913	9305	9310		0.241634
NC_000913	9310	9315		0.070765
NC_000913	9315	9320		0.082287
NC_000913	9320	9325		0.086264
NC_000913	9325	9330		0.087550
NC_000913	9330	9335		0.104411
NC_000913	9335	9340		0.097060
NC_000913	9340	9345		0.114479
NC_000913	9345	9350		0.139862
NC_000913	9350	9355		0.150385
NC_000913	9355	9360		0.173087
NC_000913	9360	9365		0.171305
NC_000913	9365	9370		0.362759
NC_000913	9370	9375		0.539076
NC_000913	9375	9380		0.562339
NC_000913	9380	9385		0.511611
NC_000913	9385	9390		0.477377
NC_000913	9390	9395		0.416464
NC_000913	9395	9400		0.348081
NC_000913	9400	9405		0.246002
NC_000913	9405	9410		0.188868
NC_000913	9410	9415		0.135633
NC_000913	9415	9420		0.135074
NC_000913	9420	9425		0.123252
NC_000913	9425	9430		0.130480
NC_000913	9430	9435		0.094097
NC_000913	9435	9440		0.091760
NC_000913	9440	9445		0.117393
NC_000913	9445	9450		0.134021
NC_000913	9450	9455		0.052544
NC_000913	9455	9460		0.040294
NC_000913	9460	9465		0.052415
NC_000913	9465	9470		0.051262
NC_000913	9470	9475		0.065362
NC_000913	9475	9480		0.057842
NC_000913	9480	9485		0.068727
NC_000913	9485	9490		0.084289
NC_000913	9490	9495		0.123747
NC_000913	9495	9500		0.168613
NC_000913	9500	9505		0.204279
NC_000913	9505	9510		0.193075
NC_000913	9510	9515		0.180920
NC_000913	9515	9520		0.182505
NC_000913	9520	9525		0.168652
NC_000913	9525	9530		0.158343
NC_000913	9530	9535		0.186693
NC_000913	9535	9540		0.223769
NC_000913	9540	9545		0.247127
NC_000913	9545	9550		0.276446
NC_000913	9550	9555		0.380263
NC_000913	9555	9560		0.313096
NC_000913	9560	9565		0.284696
NC_000913	9565	9570		0.232647
NC_000913	9570	9575		0.197216
NC_000913	9575	9580		0.213071
NC_000913	9580	9585		0.189399
NC_000913	9585	9590		0.188580
NC_000913	9590	9595		0.272079
NC_000913	9595	9600		0.256994
NC_000913	9600	9605		0.279877
NC_000913	9605	9610		0.383153
NC_000913	9610	9615		0.389274
NC_000913	9615	9620		0.289005
NC_000913	9620	9625		0.341697
NC_000913	9625	9630		0.276492
NC_000913	9630	9635		0.283246
NC_000913	9635	9640		0.267187
NC_000913	9640	9645		0.302270
NC_000913	9645	9650		0.296273
NC_000913	9650	9655		0.317476
NC_000913	9655	9660		0.298277
NC_000913	9660	9665		0.355595
NC_000913	9665	9670		0.301535
NC_000913	9670	9675		0.412070
NC_000913	9675	9680		0.327829
NC_000913	9680	9685		0.360081
NC_000913	9685	9690		0.323878
NC_000913	9690	9695		0.353448
NC_000913	9695	9700		0.491203
NC_000913	9700	9705		0.440368
NC_000913	9705	9710		0.421338
NC_000913	9710	9715		0.422562
NC_000913	9715	9720		0.457003
NC_000913	9720	9725		0.492349
NC_000913	9725	9730		0.373602
NC_000913	9730	9735		0.375675
NC_000913	9735	9740		0.397252
NC_000913	9740	9745		0.394614
NC_000913	9745	9750		0.402054
NC_000913	9750	9755		0.441948
NC_000913	9755	9760		0.525902
NC_000913	9760	9765		0.759358
NC_000913	9765	9770		0.739428
NC_000913	9770	9775		0.866488
NC_000913	9775	9780		0.870826
NC_000913	9780	9785		0.907461
NC_000913	9785	9790		0.851009
NC_000913	9790	9795		0.857954
NC_000913	9795	9800		0.756269
NC_000913	9800	9805		0.817449
NC_000913	9805	9810		0.820667
NC_000913	9810	9815		0.811327
NC_000913	9815	9820		0.746855
NC_000913	9820	9825		0.575003
NC_000913	9825	9830		0.493018
NC_000913	9830	9835		0.230116
NC_000913	9835	9840		0.232010
NC_000913	9840	9845		0.218170
NC_000913	9845	9850		0.226425
NC_000913	9850	9855		0.171038
NC_000913	9855	9860		0.113085
NC_000913	9860	9865		0.064857
NC_000913	9865	9870		0.066876
NC_000913	9870	9875		0.062974
NC_000913	9875	9880		0.078452
NC_000913	9880	9885		0.085110
NC_000913	9885	9890		0.058028
NC_000913	9890	9895		0.124551
NC_000913	9895	9900		0.098332
NC_000913	9900	9905		0.110819
NC_000913	9905	9910		0.113539
NC_000913	9910	9915		0.121505
NC_000913	9915	9920		0.106724
NC_000913	9920	9925		0.080276
NC_000913	9925	9930		0.074856
NC_000913	9930	9935		0.049366
NC_000913	9935	9940		0.052741
NC_000913	9940	9945		0.008688
NC_000913	9945	9950		0.008051
NC_000913	9950	9955		0.003373
NC_000913	9955	9960		0.003119
NC_000913	9960	9965		0.003019
NC_000913	9965	9970		0.003751
NC_000913	9970	9975		0.004106
NC_000913	9975	9980		0.011065
NC_000913	9980	9985		0.054241
NC_000913	9985	9990		0.070792
NC_000913	9990	9995		0.100438
NC_000913	9995	10000		0.155153
[truncated: 926,331 more rows]
