# Supplementary material for: Dynamic landscape of protein occupancy across the Escherichia coli chromosome
Source: PLoS Biol. 2021 Jun 25;19(6):e3001306. doi: 10.1371/journal.pbio.3001306 (PMC8282354; doi:10.1371/journal.pbio.3001306)
Supplement: S2 Data — The value in the “score” column corresponds to the peak calling threshold in use. Note that the “strand” and “frame” fields convey no useful information. IPOD-HR, in vivo protein occupancy display—high resolution. (ZIP) [file pbio.3001306.s017.zip]

Archive with 8 entries (7 files):
- data_s2/
- data_s2/DpurR_m9_rdm_glu_peaks.gff
- data_s2/wt_m9_rdm_glu_peaks.gff
- data_s2/README
- data_s2/DlexA_m9_rdm_glu_peaks.gff
- data_s2/DargR_m9_rdm_glu_peaks.gff
- data_s2/wt_m9_min_glu_peaks.gff
- data_s2/wt_m9_rdm_glu_statphase_peaks.gff
