# Supplementary material for: Dynamic landscape of protein occupancy across the Escherichia coli chromosome
Source: PLoS Biol. 2021 Jun 25;19(6):e3001306. doi: 10.1371/journal.pbio.3001306 (PMC8282354; doi:10.1371/journal.pbio.3001306)
Supplement: S2 Data — The value in the “score” column corresponds to the peak calling threshold in use. Note that the “strand” and “frame” fields convey no useful information. IPOD-HR, in vivo protein occupancy display—high resolution. (ZIP) [file pbio.3001306.s017.zip › data_s2/DpurR_m9_rdm_glu_peaks.gff]

NC_000913	IPOD occupancy	Peak	76	136	1	+	.	From DpurR_m9_rdm_glu_merged_truseqnano_nebnext_v6rzlog10p_chipsub_cutoff1.000000_cwt_peaks.gr
NC_000913	IPOD occupancy	Peak	601	661	1	+	.	From DpurR_m9_rdm_glu_merged_truseqnano_nebnext_v6rzlog10p_chipsub_cutoff1.000000_cwt_peaks.gr
NC_000913	IPOD occupancy	Peak	1936	1996	1	+	.	From DpurR_m9_rdm_glu_merged_truseqnano_nebnext_v6rzlog10p_chipsub_cutoff1.000000_cwt_peaks.gr
NC_000913	IPOD occupancy	Peak	2361	2421	1	+	.	From DpurR_m9_rdm_glu_merged_truseqnano_nebnext_v6rzlog10p_chipsub_cutoff1.000000_cwt_peaks.gr
NC_000913	IPOD occupancy	Peak	2946	3006	1	+	.	From DpurR_m9_rdm_glu_merged_truseqnano_nebnext_v6rzlog10p_chipsub_cutoff1.000000_cwt_peaks.gr
NC_000913	IPOD occupancy	Peak	3646	3706	1	+	.	From DpurR_m9_rdm_glu_merged_truseqnano_nebnext_v6rzlog10p_chipsub_cutoff1.000000_cwt_peaks.gr
NC_000913	IPOD occupancy	Peak	3901	3961	1	+	.	From DpurR_m9_rdm_glu_merged_truseqnano_nebnext_v6rzlog10p_chipsub_cutoff1.000000_cwt_peaks.gr
NC_000913	IPOD occupancy	Peak	4351	4411	1	+	.	From DpurR_m9_rdm_glu_merged_truseqnano_nebnext_v6rzlog10p_chipsub_cutoff1.000000_cwt_peaks.gr
NC_000913	IPOD occupancy	Peak	4776	4836	1	+	.	From DpurR_m9_rdm_glu_merged_truseqnano_nebnext_v6rzlog10p_chipsub_cutoff1.000000_cwt_peaks.gr
NC_000913	IPOD occupancy	Peak	5091	5151	1	+	.	From DpurR_m9_rdm_glu_merged_truseqnano_nebnext_v6rzlog10p_chipsub_cutoff1.000000_cwt_peaks.gr
NC_000913	IPOD occupancy	Peak	5586	5646	1	+	.	From DpurR_m9_rdm_glu_merged_truseqnano_nebnext_v6rzlog10p_chipsub_cutoff1.000000_cwt_peaks.gr
NC_000913	IPOD occupancy	Peak	5696	5756	1	+	.	From DpurR_m9_rdm_glu_merged_truseqnano_nebnext_v6rzlog10p_chipsub_cutoff1.000000_cwt_peaks.gr
NC_000913	IPOD occupancy	Peak	6286	6346	1	+	.	From DpurR_m9_rdm_glu_merged_truseqnano_nebnext_v6rzlog10p_chipsub_cutoff1.000000_cwt_peaks.gr
NC_000913	IPOD occupancy	Peak	6626	6686	1	+	.	From DpurR_m9_rdm_glu_merged_truseqnano_nebnext_v6rzlog10p_chipsub_cutoff1.000000_cwt_peaks.gr
NC_000913	IPOD occupancy	Peak	7371	7431	1	+	.	From DpurR_m9_rdm_glu_merged_truseqnano_nebnext_v6rzlog10p_chipsub_cutoff1.000000_cwt_peaks.gr
NC_000913	IPOD occupancy	Peak	7521	7581	1	+	.	From DpurR_m9_rdm_glu_merged_truseqnano_nebnext_v6rzlog10p_chipsub_cutoff1.000000_cwt_peaks.gr
NC_000913	IPOD occupancy	Peak	7916	7976	1	+	.	From DpurR_m9_rdm_glu_merged_truseqnano_nebnext_v6rzlog10p_chipsub_cutoff1.000000_cwt_peaks.gr
NC_000913	IPOD occupancy	Peak	8181	8241	1	+	.	From DpurR_m9_rdm_glu_merged_truseqnano_nebnext_v6rzlog10p_chipsub_cutoff1.000000_cwt_peaks.gr
NC_000913	IPOD occupancy	Peak	8771	8831	1	+	.	From DpurR_m9_rdm_glu_merged_truseqnano_nebnext_v6rzlog10p_chipsub_cutoff1.000000_cwt_peaks.gr
NC_000913	IPOD occupancy	Peak	9081	9141	1	+	.	From DpurR_m9_rdm_glu_merged_truseqnano_nebnext_v6rzlog10p_chipsub_cutoff1.000000_cwt_peaks.gr
NC_000913	IPOD occupancy	Peak	9351	9411	1	+	.	From DpurR_m9_rdm_glu_merged_truseqnano_nebnext_v6rzlog10p_chipsub_cutoff1.000000_cwt_peaks.gr
NC_000913	IPOD occupancy	Peak	9756	9816	1	+	.	From DpurR_m9_rdm_glu_merged_truseqnano_nebnext_v6rzlog10p_chipsub_cutoff1.000000_cwt_peaks.gr
NC_000913	IPOD occupancy	Peak	9886	9946	1	+	.	From DpurR_m9_rdm_glu_merged_truseqnano_nebnext_v6rzlog10p_chipsub_cutoff1.000000_cwt_peaks.gr
NC_000913	IPOD occupancy	Peak	10356	10416	1	+	.	From DpurR_m9_rdm_glu_merged_truseqnano_nebnext_v6rzlog10p_chipsub_cutoff1.000000_cwt_peaks.gr
NC_000913	IPOD occupancy	Peak	10496	10556	1	+	.	From DpurR_m9_rdm_glu_merged_truseqnano_nebnext_v6rzlog10p_chipsub_cutoff1.000000_cwt_peaks.gr
NC_000913	IPOD occupancy	Peak	10736	10796	1	+	.	From DpurR_m9_rdm_glu_merged_truseqnano_nebnext_v6rzlog10p_chipsub_cutoff1.000000_cwt_peaks.gr
NC_000913	IPOD occupancy	Peak	11011	11071	1	+	.	From DpurR_m9_rdm_glu_merged_truseqnano_nebnext_v6rzlog10p_chipsub_cutoff1.000000_cwt_peaks.gr
NC_000913	IPOD occupancy	Peak	11316	11376	1	+	.	From DpurR_m9_rdm_glu_merged_truseqnano_nebnext_v6rzlog10p_chipsub_cutoff1.000000_cwt_peaks.gr
NC_000913	IPOD occupancy	Peak	11476	11536	1	+	.	From DpurR_m9_rdm_glu_merged_truseqnano_nebnext_v6rzlog10p_chipsub_cutoff1.000000_cwt_peaks.gr
NC_000913	IPOD occupancy	Peak	12326	12386	1	+	.	From DpurR_m9_rdm_glu_merged_truseqnano_nebnext_v6rzlog10p_chipsub_cutoff1.000000_cwt_peaks.gr
NC_000913	IPOD occupancy	Peak	12726	12786	1	+	.	From DpurR_m9_rdm_glu_merged_truseqnano_nebnext_v6rzlog10p_chipsub_cutoff1.000000_cwt_peaks.gr
NC_000913	IPOD occupancy	Peak	14736	14821	1	+	.	From DpurR_m9_rdm_glu_merged_truseqnano_nebnext_v6rzlog10p_chipsub_cutoff1.000000_cwt_peaks.gr
NC_000913	IPOD occupancy	Peak	15441	15501	1	+	.	From DpurR_m9_rdm_glu_merged_truseqnano_nebnext_v6rzlog10p_chipsub_cutoff1.000000_cwt_peaks.gr
NC_000913	IPOD occupancy	Peak	15571	15631	1	+	.	From DpurR_m9_rdm_glu_merged_truseqnano_nebnext_v6rzlog10p_chipsub_cutoff1.000000_cwt_peaks.gr
NC_000913	IPOD occupancy	Peak	16141	16201	1	+	.	From DpurR_m9_rdm_glu_merged_truseqnano_nebnext_v6rzlog10p_chipsub_cutoff1.000000_cwt_peaks.gr
NC_000913	IPOD occupancy	Peak	16236	16296	1	+	.	From DpurR_m9_rdm_glu_merged_truseqnano_nebnext_v6rzlog10p_chipsub_cutoff1.000000_cwt_peaks.gr
NC_000913	IPOD occupancy	Peak	16336	16396	1	+	.	From DpurR_m9_rdm_glu_merged_truseqnano_nebnext_v6rzlog10p_chipsub_cutoff1.000000_cwt_peaks.gr
NC_000913	IPOD occupancy	Peak	16576	16636	1	+	.	From DpurR_m9_rdm_glu_merged_truseqnano_nebnext_v6rzlog10p_chipsub_cutoff1.000000_cwt_peaks.gr
NC_000913	IPOD occupancy	Peak	16876	16936	1	+	.	From DpurR_m9_rdm_glu_merged_truseqnano_nebnext_v6rzlog10p_chipsub_cutoff1.000000_cwt_peaks.gr
NC_000913	IPOD occupancy	Peak	17246	17306	1	+	.	From DpurR_m9_rdm_glu_merged_truseqnano_nebnext_v6rzlog10p_chipsub_cutoff1.000000_cwt_peaks.gr
NC_000913	IPOD occupancy	Peak	17636	17696	1	+	.	From DpurR_m9_rdm_glu_merged_truseqnano_nebnext_v6rzlog10p_chipsub_cutoff1.000000_cwt_peaks.gr
NC_000913	IPOD occupancy	Peak	17811	17871	1	+	.	From DpurR_m9_rdm_glu_merged_truseqnano_nebnext_v6rzlog10p_chipsub_cutoff1.000000_cwt_peaks.gr
NC_000913	IPOD occupancy	Peak	18306	18366	1	+	.	From DpurR_m9_rdm_glu_merged_truseqnano_nebnext_v6rzlog10p_chipsub_cutoff1.000000_cwt_peaks.gr
NC_000913	IPOD occupancy	Peak	18551	18611	1	+	.	From DpurR_m9_rdm_glu_merged_truseqnano_nebnext_v6rzlog10p_chipsub_cutoff1.000000_cwt_peaks.gr
NC_000913	IPOD occupancy	Peak	18701	18761	1	+	.	From DpurR_m9_rdm_glu_merged_truseqnano_nebnext_v6rzlog10p_chipsub_cutoff1.000000_cwt_peaks.gr
NC_000913	IPOD occupancy	Peak	18951	19011	1	+	.	From DpurR_m9_rdm_glu_merged_truseqnano_nebnext_v6rzlog10p_chipsub_cutoff1.000000_cwt_peaks.gr
NC_000913	IPOD occupancy	Peak	19201	19261	1	+	.	From DpurR_m9_rdm_glu_merged_truseqnano_nebnext_v6rzlog10p_chipsub_cutoff1.000000_cwt_peaks.gr
NC_000913	IPOD occupancy	Peak	19411	19471	1	+	.	From DpurR_m9_rdm_glu_merged_truseqnano_nebnext_v6rzlog10p_chipsub_cutoff1.000000_cwt_peaks.gr
NC_000913	IPOD occupancy	Peak	19841	19901	1	+	.	From DpurR_m9_rdm_glu_merged_truseqnano_nebnext_v6rzlog10p_chipsub_cutoff1.000000_cwt_peaks.gr
NC_000913	IPOD occupancy	Peak	20081	20141	1	+	.	From DpurR_m9_rdm_glu_merged_truseqnano_nebnext_v6rzlog10p_chipsub_cutoff1.000000_cwt_peaks.gr
NC_000913	IPOD occupancy	Peak	20471	20531	1	+	.	From DpurR_m9_rdm_glu_merged_truseqnano_nebnext_v6rzlog10p_chipsub_cutoff1.000000_cwt_peaks.gr
NC_000913	IPOD occupancy	Peak	20701	20761	1	+	.	From DpurR_m9_rdm_glu_merged_truseqnano_nebnext_v6rzlog10p_chipsub_cutoff1.000000_cwt_peaks.gr
NC_000913	IPOD occupancy	Peak	21296	21356	1	+	.	From DpurR_m9_rdm_glu_merged_truseqnano_nebnext_v6rzlog10p_chipsub_cutoff1.000000_cwt_peaks.gr
NC_000913	IPOD occupancy	Peak	21521	21581	1	+	.	From DpurR_m9_rdm_glu_merged_truseqnano_nebnext_v6rzlog10p_chipsub_cutoff1.000000_cwt_peaks.gr
NC_000913	IPOD occupancy	Peak	21926	21986	1	+	.	From DpurR_m9_rdm_glu_merged_truseqnano_nebnext_v6rzlog10p_chipsub_cutoff1.000000_cwt_peaks.gr
NC_000913	IPOD occupancy	Peak	22146	22206	1	+	.	From DpurR_m9_rdm_glu_merged_truseqnano_nebnext_v6rzlog10p_chipsub_cutoff1.000000_cwt_peaks.gr
NC_000913	IPOD occupancy	Peak	22356	22416	1	+	.	From DpurR_m9_rdm_glu_merged_truseqnano_nebnext_v6rzlog10p_chipsub_cutoff1.000000_cwt_peaks.gr
NC_000913	IPOD occupancy	Peak	22511	22571	1	+	.	From DpurR_m9_rdm_glu_merged_truseqnano_nebnext_v6rzlog10p_chipsub_cutoff1.000000_cwt_peaks.gr
NC_000913	IPOD occupancy	Peak	23326	23386	1	+	.	From DpurR_m9_rdm_glu_merged_truseqnano_nebnext_v6rzlog10p_chipsub_cutoff1.000000_cwt_peaks.gr
NC_000913	IPOD occupancy	Peak	24196	24256	1	+	.	From DpurR_m9_rdm_glu_merged_truseqnano_nebnext_v6rzlog10p_chipsub_cutoff1.000000_cwt_peaks.gr
NC_000913	IPOD occupancy	Peak	24941	25001	1	+	.	From DpurR_m9_rdm_glu_merged_truseqnano_nebnext_v6rzlog10p_chipsub_cutoff1.000000_cwt_peaks.gr
NC_000913	IPOD occupancy	Peak	25036	25096	1	+	.	From DpurR_m9_rdm_glu_merged_truseqnano_nebnext_v6rzlog10p_chipsub_cutoff1.000000_cwt_peaks.gr
NC_000913	IPOD occupancy	Peak	25266	25326	1	+	.	From DpurR_m9_rdm_glu_merged_truseqnano_nebnext_v6rzlog10p_chipsub_cutoff1.000000_cwt_peaks.gr
NC_000913	IPOD occupancy	Peak	25646	25706	1	+	.	From DpurR_m9_rdm_glu_merged_truseqnano_nebnext_v6rzlog10p_chipsub_cutoff1.000000_cwt_peaks.gr
NC_000913	IPOD occupancy	Peak	25786	25846	1	+	.	From DpurR_m9_rdm_glu_merged_truseqnano_nebnext_v6rzlog10p_chipsub_cutoff1.000000_cwt_peaks.gr
NC_000913	IPOD occupancy	Peak	27276	27336	1	+	.	From DpurR_m9_rdm_glu_merged_truseqnano_nebnext_v6rzlog10p_chipsub_cutoff1.000000_cwt_peaks.gr
NC_000913	IPOD occupancy	Peak	27506	27566	1	+	.	From DpurR_m9_rdm_glu_merged_truseqnano_nebnext_v6rzlog10p_chipsub_cutoff1.000000_cwt_peaks.gr
NC_000913	IPOD occupancy	Peak	28216	28276	1	+	.	From DpurR_m9_rdm_glu_merged_truseqnano_nebnext_v6rzlog10p_chipsub_cutoff1.000000_cwt_peaks.gr
NC_000913	IPOD occupancy	Peak	28346	28406	1	+	.	From DpurR_m9_rdm_glu_merged_truseqnano_nebnext_v6rzlog10p_chipsub_cutoff1.000000_cwt_peaks.gr
NC_000913	IPOD occupancy	Peak	28816	28876	1	+	.	From DpurR_m9_rdm_glu_merged_truseqnano_nebnext_v6rzlog10p_chipsub_cutoff1.000000_cwt_peaks.gr
NC_000913	IPOD occupancy	Peak	29011	29071	1	+	.	From DpurR_m9_rdm_glu_merged_truseqnano_nebnext_v6rzlog10p_chipsub_cutoff1.000000_cwt_peaks.gr
NC_000913	IPOD occupancy	Peak	29196	29256	1	+	.	From DpurR_m9_rdm_glu_merged_truseqnano_nebnext_v6rzlog10p_chipsub_cutoff1.000000_cwt_peaks.gr
NC_000913	IPOD occupancy	Peak	29466	29526	1	+	.	From DpurR_m9_rdm_glu_merged_truseqnano_nebnext_v6rzlog10p_chipsub_cutoff1.000000_cwt_peaks.gr
NC_000913	IPOD occupancy	Peak	29601	29661	1	+	.	From DpurR_m9_rdm_glu_merged_truseqnano_nebnext_v6rzlog10p_chipsub_cutoff1.000000_cwt_peaks.gr
NC_000913	IPOD occupancy	Peak	29821	29881	1	+	.	From DpurR_m9_rdm_glu_merged_truseqnano_nebnext_v6rzlog10p_chipsub_cutoff1.000000_cwt_peaks.gr
NC_000913	IPOD occupancy	Peak	30406	30466	1	+	.	From DpurR_m9_rdm_glu_merged_truseqnano_nebnext_v6rzlog10p_chipsub_cutoff1.000000_cwt_peaks.gr
NC_000913	IPOD occupancy	Peak	30846	30906	1	+	.	From DpurR_m9_rdm_glu_merged_truseqnano_nebnext_v6rzlog10p_chipsub_cutoff1.000000_cwt_peaks.gr
NC_000913	IPOD occupancy	Peak	32746	32806	1	+	.	From DpurR_m9_rdm_glu_merged_truseqnano_nebnext_v6rzlog10p_chipsub_cutoff1.000000_cwt_peaks.gr
NC_000913	IPOD occupancy	Peak	33376	33436	1	+	.	From DpurR_m9_rdm_glu_merged_truseqnano_nebnext_v6rzlog10p_chipsub_cutoff1.000000_cwt_peaks.gr
NC_000913	IPOD occupancy	Peak	34026	34086	1	+	.	From DpurR_m9_rdm_glu_merged_truseqnano_nebnext_v6rzlog10p_chipsub_cutoff1.000000_cwt_peaks.gr
NC_000913	IPOD occupancy	Peak	34201	34261	1	+	.	From DpurR_m9_rdm_glu_merged_truseqnano_nebnext_v6rzlog10p_chipsub_cutoff1.000000_cwt_peaks.gr
NC_000913	IPOD occupancy	Peak	34396	34456	1	+	.	From DpurR_m9_rdm_glu_merged_truseqnano_nebnext_v6rzlog10p_chipsub_cutoff1.000000_cwt_peaks.gr
NC_000913	IPOD occupancy	Peak	34666	34726	1	+	.	From DpurR_m9_rdm_glu_merged_truseqnano_nebnext_v6rzlog10p_chipsub_cutoff1.000000_cwt_peaks.gr
NC_000913	IPOD occupancy	Peak	34856	34916	1	+	.	From DpurR_m9_rdm_glu_merged_truseqnano_nebnext_v6rzlog10p_chipsub_cutoff1.000000_cwt_peaks.gr
NC_000913	IPOD occupancy	Peak	36091	36151	1	+	.	From DpurR_m9_rdm_glu_merged_truseqnano_nebnext_v6rzlog10p_chipsub_cutoff1.000000_cwt_peaks.gr
NC_000913	IPOD occupancy	Peak	36251	36311	1	+	.	From DpurR_m9_rdm_glu_merged_truseqnano_nebnext_v6rzlog10p_chipsub_cutoff1.000000_cwt_peaks.gr
NC_000913	IPOD occupancy	Peak	36431	36491	1	+	.	From DpurR_m9_rdm_glu_merged_truseqnano_nebnext_v6rzlog10p_chipsub_cutoff1.000000_cwt_peaks.gr
NC_000913	IPOD occupancy	Peak	36816	36876	1	+	.	From DpurR_m9_rdm_glu_merged_truseqnano_nebnext_v6rzlog10p_chipsub_cutoff1.000000_cwt_peaks.gr
NC_000913	IPOD occupancy	Peak	37376	37436	1	+	.	From DpurR_m9_rdm_glu_merged_truseqnano_nebnext_v6rzlog10p_chipsub_cutoff1.000000_cwt_peaks.gr
NC_000913	IPOD occupancy	Peak	37661	37721	1	+	.	From DpurR_m9_rdm_glu_merged_truseqnano_nebnext_v6rzlog10p_chipsub_cutoff1.000000_cwt_peaks.gr
NC_000913	IPOD occupancy	Peak	38001	38061	1	+	.	From DpurR_m9_rdm_glu_merged_truseqnano_nebnext_v6rzlog10p_chipsub_cutoff1.000000_cwt_peaks.gr
NC_000913	IPOD occupancy	Peak	39296	39356	1	+	.	From DpurR_m9_rdm_glu_merged_truseqnano_nebnext_v6rzlog10p_chipsub_cutoff1.000000_cwt_peaks.gr
NC_000913	IPOD occupancy	Peak	40376	40436	1	+	.	From DpurR_m9_rdm_glu_merged_truseqnano_nebnext_v6rzlog10p_chipsub_cutoff1.000000_cwt_peaks.gr
NC_000913	IPOD occupancy	Peak	40916	40976	1	+	.	From DpurR_m9_rdm_glu_merged_truseqnano_nebnext_v6rzlog10p_chipsub_cutoff1.000000_cwt_peaks.gr
NC_000913	IPOD occupancy	Peak	41761	41821	1	+	.	From DpurR_m9_rdm_glu_merged_truseqnano_nebnext_v6rzlog10p_chipsub_cutoff1.000000_cwt_peaks.gr
NC_000913	IPOD occupancy	Peak	41881	41941	1	+	.	From DpurR_m9_rdm_glu_merged_truseqnano_nebnext_v6rzlog10p_chipsub_cutoff1.000000_cwt_peaks.gr
NC_000913	IPOD occupancy	Peak	42036	42096	1	+	.	From DpurR_m9_rdm_glu_merged_truseqnano_nebnext_v6rzlog10p_chipsub_cutoff1.000000_cwt_peaks.gr
NC_000913	IPOD occupancy	Peak	42161	42221	1	+	.	From DpurR_m9_rdm_glu_merged_truseqnano_nebnext_v6rzlog10p_chipsub_cutoff1.000000_cwt_peaks.gr
NC_000913	IPOD occupancy	Peak	42371	42431	1	+	.	From DpurR_m9_rdm_glu_merged_truseqnano_nebnext_v6rzlog10p_chipsub_cutoff1.000000_cwt_peaks.gr
NC_000913	IPOD occupancy	Peak	43251	43311	1	+	.	From DpurR_m9_rdm_glu_merged_truseqnano_nebnext_v6rzlog10p_chipsub_cutoff1.000000_cwt_peaks.gr
NC_000913	IPOD occupancy	Peak	43776	43836	1	+	.	From DpurR_m9_rdm_glu_merged_truseqnano_nebnext_v6rzlog10p_chipsub_cutoff1.000000_cwt_peaks.gr
NC_000913	IPOD occupancy	Peak	43981	44041	1	+	.	From DpurR_m9_rdm_glu_merged_truseqnano_nebnext_v6rzlog10p_chipsub_cutoff1.000000_cwt_peaks.gr
NC_000913	IPOD occupancy	Peak	44096	44156	1	+	.	From DpurR_m9_rdm_glu_merged_truseqnano_nebnext_v6rzlog10p_chipsub_cutoff1.000000_cwt_peaks.gr
NC_000913	IPOD occupancy	Peak	44391	44451	1	+	.	From DpurR_m9_rdm_glu_merged_truseqnano_nebnext_v6rzlog10p_chipsub_cutoff1.000000_cwt_peaks.gr
NC_000913	IPOD occupancy	Peak	45251	45311	1	+	.	From DpurR_m9_rdm_glu_merged_truseqnano_nebnext_v6rzlog10p_chipsub_cutoff1.000000_cwt_peaks.gr
NC_000913	IPOD occupancy	Peak	45786	45846	1	+	.	From DpurR_m9_rdm_glu_merged_truseqnano_nebnext_v6rzlog10p_chipsub_cutoff1.000000_cwt_peaks.gr
NC_000913	IPOD occupancy	Peak	46001	46061	1	+	.	From DpurR_m9_rdm_glu_merged_truseqnano_nebnext_v6rzlog10p_chipsub_cutoff1.000000_cwt_peaks.gr
NC_000913	IPOD occupancy	Peak	46971	47031	1	+	.	From DpurR_m9_rdm_glu_merged_truseqnano_nebnext_v6rzlog10p_chipsub_cutoff1.000000_cwt_peaks.gr
NC_000913	IPOD occupancy	Peak	47126	47186	1	+	.	From DpurR_m9_rdm_glu_merged_truseqnano_nebnext_v6rzlog10p_chipsub_cutoff1.000000_cwt_peaks.gr
NC_000913	IPOD occupancy	Peak	47801	47861	1	+	.	From DpurR_m9_rdm_glu_merged_truseqnano_nebnext_v6rzlog10p_chipsub_cutoff1.000000_cwt_peaks.gr
NC_000913	IPOD occupancy	Peak	48296	48356	1	+	.	From DpurR_m9_rdm_glu_merged_truseqnano_nebnext_v6rzlog10p_chipsub_cutoff1.000000_cwt_peaks.gr
NC_000913	IPOD occupancy	Peak	48881	48941	1	+	.	From DpurR_m9_rdm_glu_merged_truseqnano_nebnext_v6rzlog10p_chipsub_cutoff1.000000_cwt_peaks.gr
NC_000913	IPOD occupancy	Peak	48991	49051	1	+	.	From DpurR_m9_rdm_glu_merged_truseqnano_nebnext_v6rzlog10p_chipsub_cutoff1.000000_cwt_peaks.gr
NC_000913	IPOD occupancy	Peak	49506	49566	1	+	.	From DpurR_m9_rdm_glu_merged_truseqnano_nebnext_v6rzlog10p_chipsub_cutoff1.000000_cwt_peaks.gr
NC_000913	IPOD occupancy	Peak	49631	49691	1	+	.	From DpurR_m9_rdm_glu_merged_truseqnano_nebnext_v6rzlog10p_chipsub_cutoff1.000000_cwt_peaks.gr
NC_000913	IPOD occupancy	Peak	49901	49961	1	+	.	From DpurR_m9_rdm_glu_merged_truseqnano_nebnext_v6rzlog10p_chipsub_cutoff1.000000_cwt_peaks.gr
NC_000913	IPOD occupancy	Peak	50261	50321	1	+	.	From DpurR_m9_rdm_glu_merged_truseqnano_nebnext_v6rzlog10p_chipsub_cutoff1.000000_cwt_peaks.gr
NC_000913	IPOD occupancy	Peak	50406	50466	1	+	.	From DpurR_m9_rdm_glu_merged_truseqnano_nebnext_v6rzlog10p_chipsub_cutoff1.000000_cwt_peaks.gr
NC_000913	IPOD occupancy	Peak	50516	50576	1	+	.	From DpurR_m9_rdm_glu_merged_truseqnano_nebnext_v6rzlog10p_chipsub_cutoff1.000000_cwt_peaks.gr
NC_000913	IPOD occupancy	Peak	51436	51496	1	+	.	From DpurR_m9_rdm_glu_merged_truseqnano_nebnext_v6rzlog10p_chipsub_cutoff1.000000_cwt_peaks.gr
NC_000913	IPOD occupancy	Peak	51871	51931	1	+	.	From DpurR_m9_rdm_glu_merged_truseqnano_nebnext_v6rzlog10p_chipsub_cutoff1.000000_cwt_peaks.gr
NC_000913	IPOD occupancy	Peak	51956	52016	1	+	.	From DpurR_m9_rdm_glu_merged_truseqnano_nebnext_v6rzlog10p_chipsub_cutoff1.000000_cwt_peaks.gr
NC_000913	IPOD occupancy	Peak	52041	52101	1	+	.	From DpurR_m9_rdm_glu_merged_truseqnano_nebnext_v6rzlog10p_chipsub_cutoff1.000000_cwt_peaks.gr
NC_000913	IPOD occupancy	Peak	52136	52196	1	+	.	From DpurR_m9_rdm_glu_merged_truseqnano_nebnext_v6rzlog10p_chipsub_cutoff1.000000_cwt_peaks.gr
NC_000913	IPOD occupancy	Peak	52316	52376	1	+	.	From DpurR_m9_rdm_glu_merged_truseqnano_nebnext_v6rzlog10p_chipsub_cutoff1.000000_cwt_peaks.gr
NC_000913	IPOD occupancy	Peak	53386	53446	1	+	.	From DpurR_m9_rdm_glu_merged_truseqnano_nebnext_v6rzlog10p_chipsub_cutoff1.000000_cwt_peaks.gr
NC_000913	IPOD occupancy	Peak	54711	54771	1	+	.	From DpurR_m9_rdm_glu_merged_truseqnano_nebnext_v6rzlog10p_chipsub_cutoff1.000000_cwt_peaks.gr
NC_000913	IPOD occupancy	Peak	54846	54906	1	+	.	From DpurR_m9_rdm_glu_merged_truseqnano_nebnext_v6rzlog10p_chipsub_cutoff1.000000_cwt_peaks.gr
NC_000913	IPOD occupancy	Peak	54966	55026	1	+	.	From DpurR_m9_rdm_glu_merged_truseqnano_nebnext_v6rzlog10p_chipsub_cutoff1.000000_cwt_peaks.gr
NC_000913	IPOD occupancy	Peak	55441	55501	1	+	.	From DpurR_m9_rdm_glu_merged_truseqnano_nebnext_v6rzlog10p_chipsub_cutoff1.000000_cwt_peaks.gr
NC_000913	IPOD occupancy	Peak	55716	55776	1	+	.	From DpurR_m9_rdm_glu_merged_truseqnano_nebnext_v6rzlog10p_chipsub_cutoff1.000000_cwt_peaks.gr
NC_000913	IPOD occupancy	Peak	56176	56236	1	+	.	From DpurR_m9_rdm_glu_merged_truseqnano_nebnext_v6rzlog10p_chipsub_cutoff1.000000_cwt_peaks.gr
NC_000913	IPOD occupancy	Peak	56311	56371	1	+	.	From DpurR_m9_rdm_glu_merged_truseqnano_nebnext_v6rzlog10p_chipsub_cutoff1.000000_cwt_peaks.gr
NC_000913	IPOD occupancy	Peak	57426	57486	1	+	.	From DpurR_m9_rdm_glu_merged_truseqnano_nebnext_v6rzlog10p_chipsub_cutoff1.000000_cwt_peaks.gr
NC_000913	IPOD occupancy	Peak	58411	58471	1	+	.	From DpurR_m9_rdm_glu_merged_truseqnano_nebnext_v6rzlog10p_chipsub_cutoff1.000000_cwt_peaks.gr
NC_000913	IPOD occupancy	Peak	58606	58666	1	+	.	From DpurR_m9_rdm_glu_merged_truseqnano_nebnext_v6rzlog10p_chipsub_cutoff1.000000_cwt_peaks.gr
NC_000913	IPOD occupancy	Peak	58836	58896	1	+	.	From DpurR_m9_rdm_glu_merged_truseqnano_nebnext_v6rzlog10p_chipsub_cutoff1.000000_cwt_peaks.gr
NC_000913	IPOD occupancy	Peak	59136	59301	1	+	.	From DpurR_m9_rdm_glu_merged_truseqnano_nebnext_v6rzlog10p_chipsub_cutoff1.000000_cwt_peaks.gr
NC_000913	IPOD occupancy	Peak	59441	59501	1	+	.	From DpurR_m9_rdm_glu_merged_truseqnano_nebnext_v6rzlog10p_chipsub_cutoff1.000000_cwt_peaks.gr
NC_000913	IPOD occupancy	Peak	60256	60316	1	+	.	From DpurR_m9_rdm_glu_merged_truseqnano_nebnext_v6rzlog10p_chipsub_cutoff1.000000_cwt_peaks.gr
NC_000913	IPOD occupancy	Peak	60836	60896	1	+	.	From DpurR_m9_rdm_glu_merged_truseqnano_nebnext_v6rzlog10p_chipsub_cutoff1.000000_cwt_peaks.gr
NC_000913	IPOD occupancy	Peak	61056	61116	1	+	.	From DpurR_m9_rdm_glu_merged_truseqnano_nebnext_v6rzlog10p_chipsub_cutoff1.000000_cwt_peaks.gr
NC_000913	IPOD occupancy	Peak	61811	61871	1	+	.	From DpurR_m9_rdm_glu_merged_truseqnano_nebnext_v6rzlog10p_chipsub_cutoff1.000000_cwt_peaks.gr
NC_000913	IPOD occupancy	Peak	62631	62691	1	+	.	From DpurR_m9_rdm_glu_merged_truseqnano_nebnext_v6rzlog10p_chipsub_cutoff1.000000_cwt_peaks.gr
NC_000913	IPOD occupancy	Peak	63021	63081	1	+	.	From DpurR_m9_rdm_glu_merged_truseqnano_nebnext_v6rzlog10p_chipsub_cutoff1.000000_cwt_peaks.gr
NC_000913	IPOD occupancy	Peak	63251	63311	1	+	.	From DpurR_m9_rdm_glu_merged_truseqnano_nebnext_v6rzlog10p_chipsub_cutoff1.000000_cwt_peaks.gr
NC_000913	IPOD occupancy	Peak	63606	63666	1	+	.	From DpurR_m9_rdm_glu_merged_truseqnano_nebnext_v6rzlog10p_chipsub_cutoff1.000000_cwt_peaks.gr
NC_000913	IPOD occupancy	Peak	63731	63791	1	+	.	From DpurR_m9_rdm_glu_merged_truseqnano_nebnext_v6rzlog10p_chipsub_cutoff1.000000_cwt_peaks.gr
NC_000913	IPOD occupancy	Peak	64011	64071	1	+	.	From DpurR_m9_rdm_glu_merged_truseqnano_nebnext_v6rzlog10p_chipsub_cutoff1.000000_cwt_peaks.gr
NC_000913	IPOD occupancy	Peak	64166	64226	1	+	.	From DpurR_m9_rdm_glu_merged_truseqnano_nebnext_v6rzlog10p_chipsub_cutoff1.000000_cwt_peaks.gr
NC_000913	IPOD occupancy	Peak	64721	64781	1	+	.	From DpurR_m9_rdm_glu_merged_truseqnano_nebnext_v6rzlog10p_chipsub_cutoff1.000000_cwt_peaks.gr
NC_000913	IPOD occupancy	Peak	65641	65701	1	+	.	From DpurR_m9_rdm_glu_merged_truseqnano_nebnext_v6rzlog10p_chipsub_cutoff1.000000_cwt_peaks.gr
NC_000913	IPOD occupancy	Peak	65821	65881	1	+	.	From DpurR_m9_rdm_glu_merged_truseqnano_nebnext_v6rzlog10p_chipsub_cutoff1.000000_cwt_peaks.gr
NC_000913	IPOD occupancy	Peak	65951	66011	1	+	.	From DpurR_m9_rdm_glu_merged_truseqnano_nebnext_v6rzlog10p_chipsub_cutoff1.000000_cwt_peaks.gr
NC_000913	IPOD occupancy	Peak	66086	66146	1	+	.	From DpurR_m9_rdm_glu_merged_truseqnano_nebnext_v6rzlog10p_chipsub_cutoff1.000000_cwt_peaks.gr
NC_000913	IPOD occupancy	Peak	66246	66306	1	+	.	From DpurR_m9_rdm_glu_merged_truseqnano_nebnext_v6rzlog10p_chipsub_cutoff1.000000_cwt_peaks.gr
NC_000913	IPOD occupancy	Peak	67776	67836	1	+	.	From DpurR_m9_rdm_glu_merged_truseqnano_nebnext_v6rzlog10p_chipsub_cutoff1.000000_cwt_peaks.gr
NC_000913	IPOD occupancy	Peak	68676	68736	1	+	.	From DpurR_m9_rdm_glu_merged_truseqnano_nebnext_v6rzlog10p_chipsub_cutoff1.000000_cwt_peaks.gr
NC_000913	IPOD occupancy	Peak	69136	69196	1	+	.	From DpurR_m9_rdm_glu_merged_truseqnano_nebnext_v6rzlog10p_chipsub_cutoff1.000000_cwt_peaks.gr
NC_000913	IPOD occupancy	Peak	69281	69341	1	+	.	From DpurR_m9_rdm_glu_merged_truseqnano_nebnext_v6rzlog10p_chipsub_cutoff1.000000_cwt_peaks.gr
NC_000913	IPOD occupancy	Peak	70141	70201	1	+	.	From DpurR_m9_rdm_glu_merged_truseqnano_nebnext_v6rzlog10p_chipsub_cutoff1.000000_cwt_peaks.gr
NC_000913	IPOD occupancy	Peak	70241	70301	1	+	.	From DpurR_m9_rdm_glu_merged_truseqnano_nebnext_v6rzlog10p_chipsub_cutoff1.000000_cwt_peaks.gr
NC_000913	IPOD occupancy	Peak	70871	70931	1	+	.	From DpurR_m9_rdm_glu_merged_truseqnano_nebnext_v6rzlog10p_chipsub_cutoff1.000000_cwt_peaks.gr
NC_000913	IPOD occupancy	Peak	71181	71271	1	+	.	From DpurR_m9_rdm_glu_merged_truseqnano_nebnext_v6rzlog10p_chipsub_cutoff1.000000_cwt_peaks.gr
NC_000913	IPOD occupancy	Peak	71611	71671	1	+	.	From DpurR_m9_rdm_glu_merged_truseqnano_nebnext_v6rzlog10p_chipsub_cutoff1.000000_cwt_peaks.gr
NC_000913	IPOD occupancy	Peak	71971	72031	1	+	.	From DpurR_m9_rdm_glu_merged_truseqnano_nebnext_v6rzlog10p_chipsub_cutoff1.000000_cwt_peaks.gr
NC_000913	IPOD occupancy	Peak	72061	72121	1	+	.	From DpurR_m9_rdm_glu_merged_truseqnano_nebnext_v6rzlog10p_chipsub_cutoff1.000000_cwt_peaks.gr
NC_000913	IPOD occupancy	Peak	72196	72256	1	+	.	From DpurR_m9_rdm_glu_merged_truseqnano_nebnext_v6rzlog10p_chipsub_cutoff1.000000_cwt_peaks.gr
NC_000913	IPOD occupancy	Peak	73631	73691	1	+	.	From DpurR_m9_rdm_glu_merged_truseqnano_nebnext_v6rzlog10p_chipsub_cutoff1.000000_cwt_peaks.gr
NC_000913	IPOD occupancy	Peak	74421	74481	1	+	.	From DpurR_m9_rdm_glu_merged_truseqnano_nebnext_v6rzlog10p_chipsub_cutoff1.000000_cwt_peaks.gr
NC_000913	IPOD occupancy	Peak	75506	75566	1	+	.	From DpurR_m9_rdm_glu_merged_truseqnano_nebnext_v6rzlog10p_chipsub_cutoff1.000000_cwt_peaks.gr
NC_000913	IPOD occupancy	Peak	75626	75686	1	+	.	From DpurR_m9_rdm_glu_merged_truseqnano_nebnext_v6rzlog10p_chipsub_cutoff1.000000_cwt_peaks.gr
NC_000913	IPOD occupancy	Peak	75746	75806	1	+	.	From DpurR_m9_rdm_glu_merged_truseqnano_nebnext_v6rzlog10p_chipsub_cutoff1.000000_cwt_peaks.gr
NC_000913	IPOD occupancy	Peak	75966	76026	1	+	.	From DpurR_m9_rdm_glu_merged_truseqnano_nebnext_v6rzlog10p_chipsub_cutoff1.000000_cwt_peaks.gr
NC_000913	IPOD occupancy	Peak	76411	76471	1	+	.	From DpurR_m9_rdm_glu_merged_truseqnano_nebnext_v6rzlog10p_chipsub_cutoff1.000000_cwt_peaks.gr
NC_000913	IPOD occupancy	Peak	77191	77251	1	+	.	From DpurR_m9_rdm_glu_merged_truseqnano_nebnext_v6rzlog10p_chipsub_cutoff1.000000_cwt_peaks.gr
NC_000913	IPOD occupancy	Peak	77926	77986	1	+	.	From DpurR_m9_rdm_glu_merged_truseqnano_nebnext_v6rzlog10p_chipsub_cutoff1.000000_cwt_peaks.gr
NC_000913	IPOD occupancy	Peak	78301	78361	1	+	.	From DpurR_m9_rdm_glu_merged_truseqnano_nebnext_v6rzlog10p_chipsub_cutoff1.000000_cwt_peaks.gr
NC_000913	IPOD occupancy	Peak	78521	78581	1	+	.	From DpurR_m9_rdm_glu_merged_truseqnano_nebnext_v6rzlog10p_chipsub_cutoff1.000000_cwt_peaks.gr
NC_000913	IPOD occupancy	Peak	80191	80251	1	+	.	From DpurR_m9_rdm_glu_merged_truseqnano_nebnext_v6rzlog10p_chipsub_cutoff1.000000_cwt_peaks.gr
NC_000913	IPOD occupancy	Peak	80291	80351	1	+	.	From DpurR_m9_rdm_glu_merged_truseqnano_nebnext_v6rzlog10p_chipsub_cutoff1.000000_cwt_peaks.gr
NC_000913	IPOD occupancy	Peak	80361	80421	1	+	.	From DpurR_m9_rdm_glu_merged_truseqnano_nebnext_v6rzlog10p_chipsub_cutoff1.000000_cwt_peaks.gr
NC_000913	IPOD occupancy	Peak	81616	81676	1	+	.	From DpurR_m9_rdm_glu_merged_truseqnano_nebnext_v6rzlog10p_chipsub_cutoff1.000000_cwt_peaks.gr
NC_000913	IPOD occupancy	Peak	82666	82726	1	+	.	From DpurR_m9_rdm_glu_merged_truseqnano_nebnext_v6rzlog10p_chipsub_cutoff1.000000_cwt_peaks.gr
NC_000913	IPOD occupancy	Peak	83106	83166	1	+	.	From DpurR_m9_rdm_glu_merged_truseqnano_nebnext_v6rzlog10p_chipsub_cutoff1.000000_cwt_peaks.gr
NC_000913	IPOD occupancy	Peak	83566	83626	1	+	.	From DpurR_m9_rdm_glu_merged_truseqnano_nebnext_v6rzlog10p_chipsub_cutoff1.000000_cwt_peaks.gr
NC_000913	IPOD occupancy	Peak	83801	83861	1	+	.	From DpurR_m9_rdm_glu_merged_truseqnano_nebnext_v6rzlog10p_chipsub_cutoff1.000000_cwt_peaks.gr
NC_000913	IPOD occupancy	Peak	83966	84026	1	+	.	From DpurR_m9_rdm_glu_merged_truseqnano_nebnext_v6rzlog10p_chipsub_cutoff1.000000_cwt_peaks.gr
NC_000913	IPOD occupancy	Peak	84246	84306	1	+	.	From DpurR_m9_rdm_glu_merged_truseqnano_nebnext_v6rzlog10p_chipsub_cutoff1.000000_cwt_peaks.gr
NC_000913	IPOD occupancy	Peak	84786	84846	1	+	.	From DpurR_m9_rdm_glu_merged_truseqnano_nebnext_v6rzlog10p_chipsub_cutoff1.000000_cwt_peaks.gr
NC_000913	IPOD occupancy	Peak	84946	85006	1	+	.	From DpurR_m9_rdm_glu_merged_truseqnano_nebnext_v6rzlog10p_chipsub_cutoff1.000000_cwt_peaks.gr
NC_000913	IPOD occupancy	Peak	85171	85231	1	+	.	From DpurR_m9_rdm_glu_merged_truseqnano_nebnext_v6rzlog10p_chipsub_cutoff1.000000_cwt_peaks.gr
NC_000913	IPOD occupancy	Peak	85351	85411	1	+	.	From DpurR_m9_rdm_glu_merged_truseqnano_nebnext_v6rzlog10p_chipsub_cutoff1.000000_cwt_peaks.gr
NC_000913	IPOD occupancy	Peak	85536	85596	1	+	.	From DpurR_m9_rdm_glu_merged_truseqnano_nebnext_v6rzlog10p_chipsub_cutoff1.000000_cwt_peaks.gr
NC_000913	IPOD occupancy	Peak	85716	85776	1	+	.	From DpurR_m9_rdm_glu_merged_truseqnano_nebnext_v6rzlog10p_chipsub_cutoff1.000000_cwt_peaks.gr
NC_000913	IPOD occupancy	Peak	86091	86151	1	+	.	From DpurR_m9_rdm_glu_merged_truseqnano_nebnext_v6rzlog10p_chipsub_cutoff1.000000_cwt_peaks.gr
NC_000913	IPOD occupancy	Peak	86526	86586	1	+	.	From DpurR_m9_rdm_glu_merged_truseqnano_nebnext_v6rzlog10p_chipsub_cutoff1.000000_cwt_peaks.gr
NC_000913	IPOD occupancy	Peak	87086	87146	1	+	.	From DpurR_m9_rdm_glu_merged_truseqnano_nebnext_v6rzlog10p_chipsub_cutoff1.000000_cwt_peaks.gr
NC_000913	IPOD occupancy	Peak	87331	87391	1	+	.	From DpurR_m9_rdm_glu_merged_truseqnano_nebnext_v6rzlog10p_chipsub_cutoff1.000000_cwt_peaks.gr
NC_000913	IPOD occupancy	Peak	87661	87721	1	+	.	From DpurR_m9_rdm_glu_merged_truseqnano_nebnext_v6rzlog10p_chipsub_cutoff1.000000_cwt_peaks.gr
NC_000913	IPOD occupancy	Peak	87976	88036	1	+	.	From DpurR_m9_rdm_glu_merged_truseqnano_nebnext_v6rzlog10p_chipsub_cutoff1.000000_cwt_peaks.gr
NC_000913	IPOD occupancy	Peak	88081	88141	1	+	.	From DpurR_m9_rdm_glu_merged_truseqnano_nebnext_v6rzlog10p_chipsub_cutoff1.000000_cwt_peaks.gr
NC_000913	IPOD occupancy	Peak	89111	89171	1	+	.	From DpurR_m9_rdm_glu_merged_truseqnano_nebnext_v6rzlog10p_chipsub_cutoff1.000000_cwt_peaks.gr
NC_000913	IPOD occupancy	Peak	90411	90471	1	+	.	From DpurR_m9_rdm_glu_merged_truseqnano_nebnext_v6rzlog10p_chipsub_cutoff1.000000_cwt_peaks.gr
NC_000913	IPOD occupancy	Peak	91021	91081	1	+	.	From DpurR_m9_rdm_glu_merged_truseqnano_nebnext_v6rzlog10p_chipsub_cutoff1.000000_cwt_peaks.gr
NC_000913	IPOD occupancy	Peak	91346	91406	1	+	.	From DpurR_m9_rdm_glu_merged_truseqnano_nebnext_v6rzlog10p_chipsub_cutoff1.000000_cwt_peaks.gr
NC_000913	IPOD occupancy	Peak	92041	92101	1	+	.	From DpurR_m9_rdm_glu_merged_truseqnano_nebnext_v6rzlog10p_chipsub_cutoff1.000000_cwt_peaks.gr
NC_000913	IPOD occupancy	Peak	92396	92456	1	+	.	From DpurR_m9_rdm_glu_merged_truseqnano_nebnext_v6rzlog10p_chipsub_cutoff1.000000_cwt_peaks.gr
NC_000913	IPOD occupancy	Peak	92541	92601	1	+	.	From DpurR_m9_rdm_glu_merged_truseqnano_nebnext_v6rzlog10p_chipsub_cutoff1.000000_cwt_peaks.gr
NC_000913	IPOD occupancy	Peak	92706	92766	1	+	.	From DpurR_m9_rdm_glu_merged_truseqnano_nebnext_v6rzlog10p_chipsub_cutoff1.000000_cwt_peaks.gr
NC_000913	IPOD occupancy	Peak	92841	92901	1	+	.	From DpurR_m9_rdm_glu_merged_truseqnano_nebnext_v6rzlog10p_chipsub_cutoff1.000000_cwt_peaks.gr
NC_000913	IPOD occupancy	Peak	93621	93681	1	+	.	From DpurR_m9_rdm_glu_merged_truseqnano_nebnext_v6rzlog10p_chipsub_cutoff1.000000_cwt_peaks.gr
NC_000913	IPOD occupancy	Peak	93776	93836	1	+	.	From DpurR_m9_rdm_glu_merged_truseqnano_nebnext_v6rzlog10p_chipsub_cutoff1.000000_cwt_peaks.gr
NC_000913	IPOD occupancy	Peak	95871	95931	1	+	.	From DpurR_m9_rdm_glu_merged_truseqnano_nebnext_v6rzlog10p_chipsub_cutoff1.000000_cwt_peaks.gr
NC_000913	IPOD occupancy	Peak	96286	96346	1	+	.	From DpurR_m9_rdm_glu_merged_truseqnano_nebnext_v6rzlog10p_chipsub_cutoff1.000000_cwt_peaks.gr
NC_000913	IPOD occupancy	Peak	96651	96711	1	+	.	From DpurR_m9_rdm_glu_merged_truseqnano_nebnext_v6rzlog10p_chipsub_cutoff1.000000_cwt_peaks.gr
NC_000913	IPOD occupancy	Peak	97626	97686	1	+	.	From DpurR_m9_rdm_glu_merged_truseqnano_nebnext_v6rzlog10p_chipsub_cutoff1.000000_cwt_peaks.gr
NC_000913	IPOD occupancy	Peak	98511	98571	1	+	.	From DpurR_m9_rdm_glu_merged_truseqnano_nebnext_v6rzlog10p_chipsub_cutoff1.000000_cwt_peaks.gr
NC_000913	IPOD occupancy	Peak	99276	99336	1	+	.	From DpurR_m9_rdm_glu_merged_truseqnano_nebnext_v6rzlog10p_chipsub_cutoff1.000000_cwt_peaks.gr
NC_000913	IPOD occupancy	Peak	99411	99471	1	+	.	From DpurR_m9_rdm_glu_merged_truseqnano_nebnext_v6rzlog10p_chipsub_cutoff1.000000_cwt_peaks.gr
NC_000913	IPOD occupancy	Peak	99991	100051	1	+	.	From DpurR_m9_rdm_glu_merged_truseqnano_nebnext_v6rzlog10p_chipsub_cutoff1.000000_cwt_peaks.gr
NC_000913	IPOD occupancy	Peak	100731	100791	1	+	.	From DpurR_m9_rdm_glu_merged_truseqnano_nebnext_v6rzlog10p_chipsub_cutoff1.000000_cwt_peaks.gr
NC_000913	IPOD occupancy	Peak	100861	100921	1	+	.	From DpurR_m9_rdm_glu_merged_truseqnano_nebnext_v6rzlog10p_chipsub_cutoff1.000000_cwt_peaks.gr
NC_000913	IPOD occupancy	Peak	101596	101656	1	+	.	From DpurR_m9_rdm_glu_merged_truseqnano_nebnext_v6rzlog10p_chipsub_cutoff1.000000_cwt_peaks.gr
NC_000913	IPOD occupancy	Peak	101766	101826	1	+	.	From DpurR_m9_rdm_glu_merged_truseqnano_nebnext_v6rzlog10p_chipsub_cutoff1.000000_cwt_peaks.gr
NC_000913	IPOD occupancy	Peak	101936	101996	1	+	.	From DpurR_m9_rdm_glu_merged_truseqnano_nebnext_v6rzlog10p_chipsub_cutoff1.000000_cwt_peaks.gr
NC_000913	IPOD occupancy	Peak	102501	102561	1	+	.	From DpurR_m9_rdm_glu_merged_truseqnano_nebnext_v6rzlog10p_chipsub_cutoff1.000000_cwt_peaks.gr
NC_000913	IPOD occupancy	Peak	102636	102696	1	+	.	From DpurR_m9_rdm_glu_merged_truseqnano_nebnext_v6rzlog10p_chipsub_cutoff1.000000_cwt_peaks.gr
NC_000913	IPOD occupancy	Peak	102851	102911	1	+	.	From DpurR_m9_rdm_glu_merged_truseqnano_nebnext_v6rzlog10p_chipsub_cutoff1.000000_cwt_peaks.gr
NC_000913	IPOD occupancy	Peak	103116	103176	1	+	.	From DpurR_m9_rdm_glu_merged_truseqnano_nebnext_v6rzlog10p_chipsub_cutoff1.000000_cwt_peaks.gr
NC_000913	IPOD occupancy	Peak	103506	103566	1	+	.	From DpurR_m9_rdm_glu_merged_truseqnano_nebnext_v6rzlog10p_chipsub_cutoff1.000000_cwt_peaks.gr
NC_000913	IPOD occupancy	Peak	103761	103821	1	+	.	From DpurR_m9_rdm_glu_merged_truseqnano_nebnext_v6rzlog10p_chipsub_cutoff1.000000_cwt_peaks.gr
NC_000913	IPOD occupancy	Peak	104456	104516	1	+	.	From DpurR_m9_rdm_glu_merged_truseqnano_nebnext_v6rzlog10p_chipsub_cutoff1.000000_cwt_peaks.gr
NC_000913	IPOD occupancy	Peak	104601	104661	1	+	.	From DpurR_m9_rdm_glu_merged_truseqnano_nebnext_v6rzlog10p_chipsub_cutoff1.000000_cwt_peaks.gr
NC_000913	IPOD occupancy	Peak	104706	104766	1	+	.	From DpurR_m9_rdm_glu_merged_truseqnano_nebnext_v6rzlog10p_chipsub_cutoff1.000000_cwt_peaks.gr
NC_000913	IPOD occupancy	Peak	104931	104991	1	+	.	From DpurR_m9_rdm_glu_merged_truseqnano_nebnext_v6rzlog10p_chipsub_cutoff1.000000_cwt_peaks.gr
NC_000913	IPOD occupancy	Peak	105396	105456	1	+	.	From DpurR_m9_rdm_glu_merged_truseqnano_nebnext_v6rzlog10p_chipsub_cutoff1.000000_cwt_peaks.gr
NC_000913	IPOD occupancy	Peak	106276	106336	1	+	.	From DpurR_m9_rdm_glu_merged_truseqnano_nebnext_v6rzlog10p_chipsub_cutoff1.000000_cwt_peaks.gr
NC_000913	IPOD occupancy	Peak	107181	107241	1	+	.	From DpurR_m9_rdm_glu_merged_truseqnano_nebnext_v6rzlog10p_chipsub_cutoff1.000000_cwt_peaks.gr
NC_000913	IPOD occupancy	Peak	107306	107366	1	+	.	From DpurR_m9_rdm_glu_merged_truseqnano_nebnext_v6rzlog10p_chipsub_cutoff1.000000_cwt_peaks.gr
NC_000913	IPOD occupancy	Peak	107631	107691	1	+	.	From DpurR_m9_rdm_glu_merged_truseqnano_nebnext_v6rzlog10p_chipsub_cutoff1.000000_cwt_peaks.gr
NC_000913	IPOD occupancy	Peak	107926	107986	1	+	.	From DpurR_m9_rdm_glu_merged_truseqnano_nebnext_v6rzlog10p_chipsub_cutoff1.000000_cwt_peaks.gr
NC_000913	IPOD occupancy	Peak	108041	108101	1	+	.	From DpurR_m9_rdm_glu_merged_truseqnano_nebnext_v6rzlog10p_chipsub_cutoff1.000000_cwt_peaks.gr
NC_000913	IPOD occupancy	Peak	108181	108241	1	+	.	From DpurR_m9_rdm_glu_merged_truseqnano_nebnext_v6rzlog10p_chipsub_cutoff1.000000_cwt_peaks.gr
NC_000913	IPOD occupancy	Peak	111021	111081	1	+	.	From DpurR_m9_rdm_glu_merged_truseqnano_nebnext_v6rzlog10p_chipsub_cutoff1.000000_cwt_peaks.gr
NC_000913	IPOD occupancy	Peak	111246	111306	1	+	.	From DpurR_m9_rdm_glu_merged_truseqnano_nebnext_v6rzlog10p_chipsub_cutoff1.000000_cwt_peaks.gr
NC_000913	IPOD occupancy	Peak	111511	111571	1	+	.	From DpurR_m9_rdm_glu_merged_truseqnano_nebnext_v6rzlog10p_chipsub_cutoff1.000000_cwt_peaks.gr
NC_000913	IPOD occupancy	Peak	111751	111811	1	+	.	From DpurR_m9_rdm_glu_merged_truseqnano_nebnext_v6rzlog10p_chipsub_cutoff1.000000_cwt_peaks.gr
NC_000913	IPOD occupancy	Peak	112286	112346	1	+	.	From DpurR_m9_rdm_glu_merged_truseqnano_nebnext_v6rzlog10p_chipsub_cutoff1.000000_cwt_peaks.gr
NC_000913	IPOD occupancy	Peak	112426	112486	1	+	.	From DpurR_m9_rdm_glu_merged_truseqnano_nebnext_v6rzlog10p_chipsub_cutoff1.000000_cwt_peaks.gr
NC_000913	IPOD occupancy	Peak	112561	112621	1	+	.	From DpurR_m9_rdm_glu_merged_truseqnano_nebnext_v6rzlog10p_chipsub_cutoff1.000000_cwt_peaks.gr
NC_000913	IPOD occupancy	Peak	113026	113086	1	+	.	From DpurR_m9_rdm_glu_merged_truseqnano_nebnext_v6rzlog10p_chipsub_cutoff1.000000_cwt_peaks.gr
NC_000913	IPOD occupancy	Peak	113886	113946	1	+	.	From DpurR_m9_rdm_glu_merged_truseqnano_nebnext_v6rzlog10p_chipsub_cutoff1.000000_cwt_peaks.gr
NC_000913	IPOD occupancy	Peak	115206	115266	1	+	.	From DpurR_m9_rdm_glu_merged_truseqnano_nebnext_v6rzlog10p_chipsub_cutoff1.000000_cwt_peaks.gr
NC_000913	IPOD occupancy	Peak	115656	115716	1	+	.	From DpurR_m9_rdm_glu_merged_truseqnano_nebnext_v6rzlog10p_chipsub_cutoff1.000000_cwt_peaks.gr
NC_000913	IPOD occupancy	Peak	116091	116151	1	+	.	From DpurR_m9_rdm_glu_merged_truseqnano_nebnext_v6rzlog10p_chipsub_cutoff1.000000_cwt_peaks.gr
NC_000913	IPOD occupancy	Peak	116341	116401	1	+	.	From DpurR_m9_rdm_glu_merged_truseqnano_nebnext_v6rzlog10p_chipsub_cutoff1.000000_cwt_peaks.gr
NC_000913	IPOD occupancy	Peak	116561	116621	1	+	.	From DpurR_m9_rdm_glu_merged_truseqnano_nebnext_v6rzlog10p_chipsub_cutoff1.000000_cwt_peaks.gr
NC_000913	IPOD occupancy	Peak	116941	117001	1	+	.	From DpurR_m9_rdm_glu_merged_truseqnano_nebnext_v6rzlog10p_chipsub_cutoff1.000000_cwt_peaks.gr
NC_000913	IPOD occupancy	Peak	117101	117161	1	+	.	From DpurR_m9_rdm_glu_merged_truseqnano_nebnext_v6rzlog10p_chipsub_cutoff1.000000_cwt_peaks.gr
NC_000913	IPOD occupancy	Peak	117746	117806	1	+	.	From DpurR_m9_rdm_glu_merged_truseqnano_nebnext_v6rzlog10p_chipsub_cutoff1.000000_cwt_peaks.gr
NC_000913	IPOD occupancy	Peak	118031	118091	1	+	.	From DpurR_m9_rdm_glu_merged_truseqnano_nebnext_v6rzlog10p_chipsub_cutoff1.000000_cwt_peaks.gr
NC_000913	IPOD occupancy	Peak	118496	118556	1	+	.	From DpurR_m9_rdm_glu_merged_truseqnano_nebnext_v6rzlog10p_chipsub_cutoff1.000000_cwt_peaks.gr
NC_000913	IPOD occupancy	Peak	118781	118841	1	+	.	From DpurR_m9_rdm_glu_merged_truseqnano_nebnext_v6rzlog10p_chipsub_cutoff1.000000_cwt_peaks.gr
NC_000913	IPOD occupancy	Peak	119081	119141	1	+	.	From DpurR_m9_rdm_glu_merged_truseqnano_nebnext_v6rzlog10p_chipsub_cutoff1.000000_cwt_peaks.gr
NC_000913	IPOD occupancy	Peak	119521	119581	1	+	.	From DpurR_m9_rdm_glu_merged_truseqnano_nebnext_v6rzlog10p_chipsub_cutoff1.000000_cwt_peaks.gr
NC_000913	IPOD occupancy	Peak	120206	120266	1	+	.	From DpurR_m9_rdm_glu_merged_truseqnano_nebnext_v6rzlog10p_chipsub_cutoff1.000000_cwt_peaks.gr
NC_000913	IPOD occupancy	Peak	120321	120381	1	+	.	From DpurR_m9_rdm_glu_merged_truseqnano_nebnext_v6rzlog10p_chipsub_cutoff1.000000_cwt_peaks.gr
NC_000913	IPOD occupancy	Peak	120686	120746	1	+	.	From DpurR_m9_rdm_glu_merged_truseqnano_nebnext_v6rzlog10p_chipsub_cutoff1.000000_cwt_peaks.gr
NC_000913	IPOD occupancy	Peak	121041	121101	1	+	.	From DpurR_m9_rdm_glu_merged_truseqnano_nebnext_v6rzlog10p_chipsub_cutoff1.000000_cwt_peaks.gr
NC_000913	IPOD occupancy	Peak	121621	121681	1	+	.	From DpurR_m9_rdm_glu_merged_truseqnano_nebnext_v6rzlog10p_chipsub_cutoff1.000000_cwt_peaks.gr
NC_000913	IPOD occupancy	Peak	121786	121846	1	+	.	From DpurR_m9_rdm_glu_merged_truseqnano_nebnext_v6rzlog10p_chipsub_cutoff1.000000_cwt_peaks.gr
NC_000913	IPOD occupancy	Peak	121966	122026	1	+	.	From DpurR_m9_rdm_glu_merged_truseqnano_nebnext_v6rzlog10p_chipsub_cutoff1.000000_cwt_peaks.gr
NC_000913	IPOD occupancy	Peak	122866	122926	1	+	.	From DpurR_m9_rdm_glu_merged_truseqnano_nebnext_v6rzlog10p_chipsub_cutoff1.000000_cwt_peaks.gr
NC_000913	IPOD occupancy	Peak	123621	123681	1	+	.	From DpurR_m9_rdm_glu_merged_truseqnano_nebnext_v6rzlog10p_chipsub_cutoff1.000000_cwt_peaks.gr
NC_000913	IPOD occupancy	Peak	123886	123946	1	+	.	From DpurR_m9_rdm_glu_merged_truseqnano_nebnext_v6rzlog10p_chipsub_cutoff1.000000_cwt_peaks.gr
NC_000913	IPOD occupancy	Peak	124671	124731	1	+	.	From DpurR_m9_rdm_glu_merged_truseqnano_nebnext_v6rzlog10p_chipsub_cutoff1.000000_cwt_peaks.gr
NC_000913	IPOD occupancy	Peak	124781	124841	1	+	.	From DpurR_m9_rdm_glu_merged_truseqnano_nebnext_v6rzlog10p_chipsub_cutoff1.000000_cwt_peaks.gr
NC_000913	IPOD occupancy	Peak	126726	126786	1	+	.	From DpurR_m9_rdm_glu_merged_truseqnano_nebnext_v6rzlog10p_chipsub_cutoff1.000000_cwt_peaks.gr
NC_000913	IPOD occupancy	Peak	126946	127006	1	+	.	From DpurR_m9_rdm_glu_merged_truseqnano_nebnext_v6rzlog10p_chipsub_cutoff1.000000_cwt_peaks.gr
NC_000913	IPOD occupancy	Peak	127351	127411	1	+	.	From DpurR_m9_rdm_glu_merged_truseqnano_nebnext_v6rzlog10p_chipsub_cutoff1.000000_cwt_peaks.gr
NC_000913	IPOD occupancy	Peak	127516	127576	1	+	.	From DpurR_m9_rdm_glu_merged_truseqnano_nebnext_v6rzlog10p_chipsub_cutoff1.000000_cwt_peaks.gr
NC_000913	IPOD occupancy	Peak	127636	127696	1	+	.	From DpurR_m9_rdm_glu_merged_truseqnano_nebnext_v6rzlog10p_chipsub_cutoff1.000000_cwt_peaks.gr
NC_000913	IPOD occupancy	Peak	127891	127951	1	+	.	From DpurR_m9_rdm_glu_merged_truseqnano_nebnext_v6rzlog10p_chipsub_cutoff1.000000_cwt_peaks.gr
NC_000913	IPOD occupancy	Peak	128571	128631	1	+	.	From DpurR_m9_rdm_glu_merged_truseqnano_nebnext_v6rzlog10p_chipsub_cutoff1.000000_cwt_peaks.gr
NC_000913	IPOD occupancy	Peak	128806	128866	1	+	.	From DpurR_m9_rdm_glu_merged_truseqnano_nebnext_v6rzlog10p_chipsub_cutoff1.000000_cwt_peaks.gr
NC_000913	IPOD occupancy	Peak	130111	130171	1	+	.	From DpurR_m9_rdm_glu_merged_truseqnano_nebnext_v6rzlog10p_chipsub_cutoff1.000000_cwt_peaks.gr
NC_000913	IPOD occupancy	Peak	130201	130261	1	+	.	From DpurR_m9_rdm_glu_merged_truseqnano_nebnext_v6rzlog10p_chipsub_cutoff1.000000_cwt_peaks.gr
NC_000913	IPOD occupancy	Peak	130781	130841	1	+	.	From DpurR_m9_rdm_glu_merged_truseqnano_nebnext_v6rzlog10p_chipsub_cutoff1.000000_cwt_peaks.gr
NC_000913	IPOD occupancy	Peak	130961	131021	1	+	.	From DpurR_m9_rdm_glu_merged_truseqnano_nebnext_v6rzlog10p_chipsub_cutoff1.000000_cwt_peaks.gr
NC_000913	IPOD occupancy	Peak	131311	131371	1	+	.	From DpurR_m9_rdm_glu_merged_truseqnano_nebnext_v6rzlog10p_chipsub_cutoff1.000000_cwt_peaks.gr
NC_000913	IPOD occupancy	Peak	131441	131501	1	+	.	From DpurR_m9_rdm_glu_merged_truseqnano_nebnext_v6rzlog10p_chipsub_cutoff1.000000_cwt_peaks.gr
NC_000913	IPOD occupancy	Peak	131811	131871	1	+	.	From DpurR_m9_rdm_glu_merged_truseqnano_nebnext_v6rzlog10p_chipsub_cutoff1.000000_cwt_peaks.gr
NC_000913	IPOD occupancy	Peak	133261	133321	1	+	.	From DpurR_m9_rdm_glu_merged_truseqnano_nebnext_v6rzlog10p_chipsub_cutoff1.000000_cwt_peaks.gr
NC_000913	IPOD occupancy	Peak	133446	133506	1	+	.	From DpurR_m9_rdm_glu_merged_truseqnano_nebnext_v6rzlog10p_chipsub_cutoff1.000000_cwt_peaks.gr
NC_000913	IPOD occupancy	Peak	134091	134151	1	+	.	From DpurR_m9_rdm_glu_merged_truseqnano_nebnext_v6rzlog10p_chipsub_cutoff1.000000_cwt_peaks.gr
NC_000913	IPOD occupancy	Peak	134916	134976	1	+	.	From DpurR_m9_rdm_glu_merged_truseqnano_nebnext_v6rzlog10p_chipsub_cutoff1.000000_cwt_peaks.gr
NC_000913	IPOD occupancy	Peak	135086	135146	1	+	.	From DpurR_m9_rdm_glu_merged_truseqnano_nebnext_v6rzlog10p_chipsub_cutoff1.000000_cwt_peaks.gr
NC_000913	IPOD occupancy	Peak	135536	135596	1	+	.	From DpurR_m9_rdm_glu_merged_truseqnano_nebnext_v6rzlog10p_chipsub_cutoff1.000000_cwt_peaks.gr
NC_000913	IPOD occupancy	Peak	135986	136046	1	+	.	From DpurR_m9_rdm_glu_merged_truseqnano_nebnext_v6rzlog10p_chipsub_cutoff1.000000_cwt_peaks.gr
NC_000913	IPOD occupancy	Peak	136346	136406	1	+	.	From DpurR_m9_rdm_glu_merged_truseqnano_nebnext_v6rzlog10p_chipsub_cutoff1.000000_cwt_peaks.gr
NC_000913	IPOD occupancy	Peak	136586	136646	1	+	.	From DpurR_m9_rdm_glu_merged_truseqnano_nebnext_v6rzlog10p_chipsub_cutoff1.000000_cwt_peaks.gr
NC_000913	IPOD occupancy	Peak	136776	136836	1	+	.	From DpurR_m9_rdm_glu_merged_truseqnano_nebnext_v6rzlog10p_chipsub_cutoff1.000000_cwt_peaks.gr
NC_000913	IPOD occupancy	Peak	137591	137651	1	+	.	From DpurR_m9_rdm_glu_merged_truseqnano_nebnext_v6rzlog10p_chipsub_cutoff1.000000_cwt_peaks.gr
NC_000913	IPOD occupancy	Peak	138721	138781	1	+	.	From DpurR_m9_rdm_glu_merged_truseqnano_nebnext_v6rzlog10p_chipsub_cutoff1.000000_cwt_peaks.gr
NC_000913	IPOD occupancy	Peak	140821	140881	1	+	.	From DpurR_m9_rdm_glu_merged_truseqnano_nebnext_v6rzlog10p_chipsub_cutoff1.000000_cwt_peaks.gr
NC_000913	IPOD occupancy	Peak	141071	141131	1	+	.	From DpurR_m9_rdm_glu_merged_truseqnano_nebnext_v6rzlog10p_chipsub_cutoff1.000000_cwt_peaks.gr
NC_000913	IPOD occupancy	Peak	141306	141366	1	+	.	From DpurR_m9_rdm_glu_merged_truseqnano_nebnext_v6rzlog10p_chipsub_cutoff1.000000_cwt_peaks.gr
NC_000913	IPOD occupancy	Peak	141696	141756	1	+	.	From DpurR_m9_rdm_glu_merged_truseqnano_nebnext_v6rzlog10p_chipsub_cutoff1.000000_cwt_peaks.gr
NC_000913	IPOD occupancy	Peak	141856	141916	1	+	.	From DpurR_m9_rdm_glu_merged_truseqnano_nebnext_v6rzlog10p_chipsub_cutoff1.000000_cwt_peaks.gr
NC_000913	IPOD occupancy	Peak	142166	142226	1	+	.	From DpurR_m9_rdm_glu_merged_truseqnano_nebnext_v6rzlog10p_chipsub_cutoff1.000000_cwt_peaks.gr
NC_000913	IPOD occupancy	Peak	142276	142336	1	+	.	From DpurR_m9_rdm_glu_merged_truseqnano_nebnext_v6rzlog10p_chipsub_cutoff1.000000_cwt_peaks.gr
NC_000913	IPOD occupancy	Peak	142366	142426	1	+	.	From DpurR_m9_rdm_glu_merged_truseqnano_nebnext_v6rzlog10p_chipsub_cutoff1.000000_cwt_peaks.gr
NC_000913	IPOD occupancy	Peak	142491	142551	1	+	.	From DpurR_m9_rdm_glu_merged_truseqnano_nebnext_v6rzlog10p_chipsub_cutoff1.000000_cwt_peaks.gr
NC_000913	IPOD occupancy	Peak	142896	142956	1	+	.	From DpurR_m9_rdm_glu_merged_truseqnano_nebnext_v6rzlog10p_chipsub_cutoff1.000000_cwt_peaks.gr
NC_000913	IPOD occupancy	Peak	143216	143276	1	+	.	From DpurR_m9_rdm_glu_merged_truseqnano_nebnext_v6rzlog10p_chipsub_cutoff1.000000_cwt_peaks.gr
NC_000913	IPOD occupancy	Peak	143376	143436	1	+	.	From DpurR_m9_rdm_glu_merged_truseqnano_nebnext_v6rzlog10p_chipsub_cutoff1.000000_cwt_peaks.gr
NC_000913	IPOD occupancy	Peak	143596	143656	1	+	.	From DpurR_m9_rdm_glu_merged_truseqnano_nebnext_v6rzlog10p_chipsub_cutoff1.000000_cwt_peaks.gr
NC_000913	IPOD occupancy	Peak	143821	143881	1	+	.	From DpurR_m9_rdm_glu_merged_truseqnano_nebnext_v6rzlog10p_chipsub_cutoff1.000000_cwt_peaks.gr
NC_000913	IPOD occupancy	Peak	144036	144126	1	+	.	From DpurR_m9_rdm_glu_merged_truseqnano_nebnext_v6rzlog10p_chipsub_cutoff1.000000_cwt_peaks.gr
NC_000913	IPOD occupancy	Peak	144301	144361	1	+	.	From DpurR_m9_rdm_glu_merged_truseqnano_nebnext_v6rzlog10p_chipsub_cutoff1.000000_cwt_peaks.gr
NC_000913	IPOD occupancy	Peak	144621	144681	1	+	.	From DpurR_m9_rdm_glu_merged_truseqnano_nebnext_v6rzlog10p_chipsub_cutoff1.000000_cwt_peaks.gr
NC_000913	IPOD occupancy	Peak	144811	144871	1	+	.	From DpurR_m9_rdm_glu_merged_truseqnano_nebnext_v6rzlog10p_chipsub_cutoff1.000000_cwt_peaks.gr
NC_000913	IPOD occupancy	Peak	144981	145041	1	+	.	From DpurR_m9_rdm_glu_merged_truseqnano_nebnext_v6rzlog10p_chipsub_cutoff1.000000_cwt_peaks.gr
NC_000913	IPOD occupancy	Peak	145156	145216	1	+	.	From DpurR_m9_rdm_glu_merged_truseqnano_nebnext_v6rzlog10p_chipsub_cutoff1.000000_cwt_peaks.gr
NC_000913	IPOD occupancy	Peak	145261	145321	1	+	.	From DpurR_m9_rdm_glu_merged_truseqnano_nebnext_v6rzlog10p_chipsub_cutoff1.000000_cwt_peaks.gr
NC_000913	IPOD occupancy	Peak	145491	145551	1	+	.	From DpurR_m9_rdm_glu_merged_truseqnano_nebnext_v6rzlog10p_chipsub_cutoff1.000000_cwt_peaks.gr
NC_000913	IPOD occupancy	Peak	146206	146266	1	+	.	From DpurR_m9_rdm_glu_merged_truseqnano_nebnext_v6rzlog10p_chipsub_cutoff1.000000_cwt_peaks.gr
NC_000913	IPOD occupancy	Peak	146396	146456	1	+	.	From DpurR_m9_rdm_glu_merged_truseqnano_nebnext_v6rzlog10p_chipsub_cutoff1.000000_cwt_peaks.gr
NC_000913	IPOD occupancy	Peak	146846	146906	1	+	.	From DpurR_m9_rdm_glu_merged_truseqnano_nebnext_v6rzlog10p_chipsub_cutoff1.000000_cwt_peaks.gr
NC_000913	IPOD occupancy	Peak	147171	147231	1	+	.	From DpurR_m9_rdm_glu_merged_truseqnano_nebnext_v6rzlog10p_chipsub_cutoff1.000000_cwt_peaks.gr
NC_000913	IPOD occupancy	Peak	147496	147556	1	+	.	From DpurR_m9_rdm_glu_merged_truseqnano_nebnext_v6rzlog10p_chipsub_cutoff1.000000_cwt_peaks.gr
NC_000913	IPOD occupancy	Peak	147826	147886	1	+	.	From DpurR_m9_rdm_glu_merged_truseqnano_nebnext_v6rzlog10p_chipsub_cutoff1.000000_cwt_peaks.gr
NC_000913	IPOD occupancy	Peak	148096	148156	1	+	.	From DpurR_m9_rdm_glu_merged_truseqnano_nebnext_v6rzlog10p_chipsub_cutoff1.000000_cwt_peaks.gr
NC_000913	IPOD occupancy	Peak	148251	148311	1	+	.	From DpurR_m9_rdm_glu_merged_truseqnano_nebnext_v6rzlog10p_chipsub_cutoff1.000000_cwt_peaks.gr
NC_000913	IPOD occupancy	Peak	148381	148441	1	+	.	From DpurR_m9_rdm_glu_merged_truseqnano_nebnext_v6rzlog10p_chipsub_cutoff1.000000_cwt_peaks.gr
NC_000913	IPOD occupancy	Peak	148731	148791	1	+	.	From DpurR_m9_rdm_glu_merged_truseqnano_nebnext_v6rzlog10p_chipsub_cutoff1.000000_cwt_peaks.gr
NC_000913	IPOD occupancy	Peak	148891	148951	1	+	.	From DpurR_m9_rdm_glu_merged_truseqnano_nebnext_v6rzlog10p_chipsub_cutoff1.000000_cwt_peaks.gr
NC_000913	IPOD occupancy	Peak	149071	149131	1	+	.	From DpurR_m9_rdm_glu_merged_truseqnano_nebnext_v6rzlog10p_chipsub_cutoff1.000000_cwt_peaks.gr
NC_000913	IPOD occupancy	Peak	149161	149221	1	+	.	From DpurR_m9_rdm_glu_merged_truseqnano_nebnext_v6rzlog10p_chipsub_cutoff1.000000_cwt_peaks.gr
NC_000913	IPOD occupancy	Peak	149311	149371	1	+	.	From DpurR_m9_rdm_glu_merged_truseqnano_nebnext_v6rzlog10p_chipsub_cutoff1.000000_cwt_peaks.gr
NC_000913	IPOD occupancy	Peak	149456	149516	1	+	.	From DpurR_m9_rdm_glu_merged_truseqnano_nebnext_v6rzlog10p_chipsub_cutoff1.000000_cwt_peaks.gr
NC_000913	IPOD occupancy	Peak	149841	149936	1	+	.	From DpurR_m9_rdm_glu_merged_truseqnano_nebnext_v6rzlog10p_chipsub_cutoff1.000000_cwt_peaks.gr
NC_000913	IPOD occupancy	Peak	150046	150106	1	+	.	From DpurR_m9_rdm_glu_merged_truseqnano_nebnext_v6rzlog10p_chipsub_cutoff1.000000_cwt_peaks.gr
NC_000913	IPOD occupancy	Peak	150176	150236	1	+	.	From DpurR_m9_rdm_glu_merged_truseqnano_nebnext_v6rzlog10p_chipsub_cutoff1.000000_cwt_peaks.gr
NC_000913	IPOD occupancy	Peak	150281	150341	1	+	.	From DpurR_m9_rdm_glu_merged_truseqnano_nebnext_v6rzlog10p_chipsub_cutoff1.000000_cwt_peaks.gr
NC_000913	IPOD occupancy	Peak	150511	150571	1	+	.	From DpurR_m9_rdm_glu_merged_truseqnano_nebnext_v6rzlog10p_chipsub_cutoff1.000000_cwt_peaks.gr
NC_000913	IPOD occupancy	Peak	150761	150821	1	+	.	From DpurR_m9_rdm_glu_merged_truseqnano_nebnext_v6rzlog10p_chipsub_cutoff1.000000_cwt_peaks.gr
NC_000913	IPOD occupancy	Peak	150866	150926	1	+	.	From DpurR_m9_rdm_glu_merged_truseqnano_nebnext_v6rzlog10p_chipsub_cutoff1.000000_cwt_peaks.gr
NC_000913	IPOD occupancy	Peak	151161	151221	1	+	.	From DpurR_m9_rdm_glu_merged_truseqnano_nebnext_v6rzlog10p_chipsub_cutoff1.000000_cwt_peaks.gr
NC_000913	IPOD occupancy	Peak	151281	151341	1	+	.	From DpurR_m9_rdm_glu_merged_truseqnano_nebnext_v6rzlog10p_chipsub_cutoff1.000000_cwt_peaks.gr
NC_000913	IPOD occupancy	Peak	151466	151526	1	+	.	From DpurR_m9_rdm_glu_merged_truseqnano_nebnext_v6rzlog10p_chipsub_cutoff1.000000_cwt_peaks.gr
NC_000913	IPOD occupancy	Peak	151581	151641	1	+	.	From DpurR_m9_rdm_glu_merged_truseqnano_nebnext_v6rzlog10p_chipsub_cutoff1.000000_cwt_peaks.gr
NC_000913	IPOD occupancy	Peak	151746	151806	1	+	.	From DpurR_m9_rdm_glu_merged_truseqnano_nebnext_v6rzlog10p_chipsub_cutoff1.000000_cwt_peaks.gr
NC_000913	IPOD occupancy	Peak	152031	152091	1	+	.	From DpurR_m9_rdm_glu_merged_truseqnano_nebnext_v6rzlog10p_chipsub_cutoff1.000000_cwt_peaks.gr
NC_000913	IPOD occupancy	Peak	152201	152261	1	+	.	From DpurR_m9_rdm_glu_merged_truseqnano_nebnext_v6rzlog10p_chipsub_cutoff1.000000_cwt_peaks.gr
NC_000913	IPOD occupancy	Peak	152386	152446	1	+	.	From DpurR_m9_rdm_glu_merged_truseqnano_nebnext_v6rzlog10p_chipsub_cutoff1.000000_cwt_peaks.gr
NC_000913	IPOD occupancy	Peak	152631	152691	1	+	.	From DpurR_m9_rdm_glu_merged_truseqnano_nebnext_v6rzlog10p_chipsub_cutoff1.000000_cwt_peaks.gr
NC_000913	IPOD occupancy	Peak	152736	152796	1	+	.	From DpurR_m9_rdm_glu_merged_truseqnano_nebnext_v6rzlog10p_chipsub_cutoff1.000000_cwt_peaks.gr
NC_000913	IPOD occupancy	Peak	152851	152911	1	+	.	From DpurR_m9_rdm_glu_merged_truseqnano_nebnext_v6rzlog10p_chipsub_cutoff1.000000_cwt_peaks.gr
NC_000913	IPOD occupancy	Peak	153021	153081	1	+	.	From DpurR_m9_rdm_glu_merged_truseqnano_nebnext_v6rzlog10p_chipsub_cutoff1.000000_cwt_peaks.gr
NC_000913	IPOD occupancy	Peak	153171	153231	1	+	.	From DpurR_m9_rdm_glu_merged_truseqnano_nebnext_v6rzlog10p_chipsub_cutoff1.000000_cwt_peaks.gr
NC_000913	IPOD occupancy	Peak	153321	153381	1	+	.	From DpurR_m9_rdm_glu_merged_truseqnano_nebnext_v6rzlog10p_chipsub_cutoff1.000000_cwt_peaks.gr
NC_000913	IPOD occupancy	Peak	153486	153546	1	+	.	From DpurR_m9_rdm_glu_merged_truseqnano_nebnext_v6rzlog10p_chipsub_cutoff1.000000_cwt_peaks.gr
NC_000913	IPOD occupancy	Peak	153586	153646	1	+	.	From DpurR_m9_rdm_glu_merged_truseqnano_nebnext_v6rzlog10p_chipsub_cutoff1.000000_cwt_peaks.gr
NC_000913	IPOD occupancy	Peak	153846	153906	1	+	.	From DpurR_m9_rdm_glu_merged_truseqnano_nebnext_v6rzlog10p_chipsub_cutoff1.000000_cwt_peaks.gr
NC_000913	IPOD occupancy	Peak	154201	154261	1	+	.	From DpurR_m9_rdm_glu_merged_truseqnano_nebnext_v6rzlog10p_chipsub_cutoff1.000000_cwt_peaks.gr
NC_000913	IPOD occupancy	Peak	154706	154766	1	+	.	From DpurR_m9_rdm_glu_merged_truseqnano_nebnext_v6rzlog10p_chipsub_cutoff1.000000_cwt_peaks.gr
NC_000913	IPOD occupancy	Peak	154826	154886	1	+	.	From DpurR_m9_rdm_glu_merged_truseqnano_nebnext_v6rzlog10p_chipsub_cutoff1.000000_cwt_peaks.gr
NC_000913	IPOD occupancy	Peak	155161	155221	1	+	.	From DpurR_m9_rdm_glu_merged_truseqnano_nebnext_v6rzlog10p_chipsub_cutoff1.000000_cwt_peaks.gr
NC_000913	IPOD occupancy	Peak	155296	155356	1	+	.	From DpurR_m9_rdm_glu_merged_truseqnano_nebnext_v6rzlog10p_chipsub_cutoff1.000000_cwt_peaks.gr
NC_000913	IPOD occupancy	Peak	155396	155456	1	+	.	From DpurR_m9_rdm_glu_merged_truseqnano_nebnext_v6rzlog10p_chipsub_cutoff1.000000_cwt_peaks.gr
NC_000913	IPOD occupancy	Peak	155906	155966	1	+	.	From DpurR_m9_rdm_glu_merged_truseqnano_nebnext_v6rzlog10p_chipsub_cutoff1.000000_cwt_peaks.gr
NC_000913	IPOD occupancy	Peak	156031	156091	1	+	.	From DpurR_m9_rdm_glu_merged_truseqnano_nebnext_v6rzlog10p_chipsub_cutoff1.000000_cwt_peaks.gr
NC_000913	IPOD occupancy	Peak	156141	156201	1	+	.	From DpurR_m9_rdm_glu_merged_truseqnano_nebnext_v6rzlog10p_chipsub_cutoff1.000000_cwt_peaks.gr
NC_000913	IPOD occupancy	Peak	156456	156516	1	+	.	From DpurR_m9_rdm_glu_merged_truseqnano_nebnext_v6rzlog10p_chipsub_cutoff1.000000_cwt_peaks.gr
NC_000913	IPOD occupancy	Peak	156906	156966	1	+	.	From DpurR_m9_rdm_glu_merged_truseqnano_nebnext_v6rzlog10p_chipsub_cutoff1.000000_cwt_peaks.gr
NC_000913	IPOD occupancy	Peak	157056	157116	1	+	.	From DpurR_m9_rdm_glu_merged_truseqnano_nebnext_v6rzlog10p_chipsub_cutoff1.000000_cwt_peaks.gr
NC_000913	IPOD occupancy	Peak	157221	157281	1	+	.	From DpurR_m9_rdm_glu_merged_truseqnano_nebnext_v6rzlog10p_chipsub_cutoff1.000000_cwt_peaks.gr
NC_000913	IPOD occupancy	Peak	157701	157761	1	+	.	From DpurR_m9_rdm_glu_merged_truseqnano_nebnext_v6rzlog10p_chipsub_cutoff1.000000_cwt_peaks.gr
NC_000913	IPOD occupancy	Peak	158191	158251	1	+	.	From DpurR_m9_rdm_glu_merged_truseqnano_nebnext_v6rzlog10p_chipsub_cutoff1.000000_cwt_peaks.gr
NC_000913	IPOD occupancy	Peak	158526	158586	1	+	.	From DpurR_m9_rdm_glu_merged_truseqnano_nebnext_v6rzlog10p_chipsub_cutoff1.000000_cwt_peaks.gr
NC_000913	IPOD occupancy	Peak	158746	158806	1	+	.	From DpurR_m9_rdm_glu_merged_truseqnano_nebnext_v6rzlog10p_chipsub_cutoff1.000000_cwt_peaks.gr
NC_000913	IPOD occupancy	Peak	158951	159011	1	+	.	From DpurR_m9_rdm_glu_merged_truseqnano_nebnext_v6rzlog10p_chipsub_cutoff1.000000_cwt_peaks.gr
NC_000913	IPOD occupancy	Peak	159426	159486	1	+	.	From DpurR_m9_rdm_glu_merged_truseqnano_nebnext_v6rzlog10p_chipsub_cutoff1.000000_cwt_peaks.gr
NC_000913	IPOD occupancy	Peak	159696	159756	1	+	.	From DpurR_m9_rdm_glu_merged_truseqnano_nebnext_v6rzlog10p_chipsub_cutoff1.000000_cwt_peaks.gr
NC_000913	IPOD occupancy	Peak	160001	160061	1	+	.	From DpurR_m9_rdm_glu_merged_truseqnano_nebnext_v6rzlog10p_chipsub_cutoff1.000000_cwt_peaks.gr
NC_000913	IPOD occupancy	Peak	160501	160561	1	+	.	From DpurR_m9_rdm_glu_merged_truseqnano_nebnext_v6rzlog10p_chipsub_cutoff1.000000_cwt_peaks.gr
NC_000913	IPOD occupancy	Peak	160671	160731	1	+	.	From DpurR_m9_rdm_glu_merged_truseqnano_nebnext_v6rzlog10p_chipsub_cutoff1.000000_cwt_peaks.gr
NC_000913	IPOD occupancy	Peak	160771	160831	1	+	.	From DpurR_m9_rdm_glu_merged_truseqnano_nebnext_v6rzlog10p_chipsub_cutoff1.000000_cwt_peaks.gr
NC_000913	IPOD occupancy	Peak	161191	161251	1	+	.	From DpurR_m9_rdm_glu_merged_truseqnano_nebnext_v6rzlog10p_chipsub_cutoff1.000000_cwt_peaks.gr
NC_000913	IPOD occupancy	Peak	161401	161461	1	+	.	From DpurR_m9_rdm_glu_merged_truseqnano_nebnext_v6rzlog10p_chipsub_cutoff1.000000_cwt_peaks.gr
NC_000913	IPOD occupancy	Peak	161551	161611	1	+	.	From DpurR_m9_rdm_glu_merged_truseqnano_nebnext_v6rzlog10p_chipsub_cutoff1.000000_cwt_peaks.gr
NC_000913	IPOD occupancy	Peak	161926	161986	1	+	.	From DpurR_m9_rdm_glu_merged_truseqnano_nebnext_v6rzlog10p_chipsub_cutoff1.000000_cwt_peaks.gr
NC_000913	IPOD occupancy	Peak	162166	162226	1	+	.	From DpurR_m9_rdm_glu_merged_truseqnano_nebnext_v6rzlog10p_chipsub_cutoff1.000000_cwt_peaks.gr
NC_000913	IPOD occupancy	Peak	162526	162586	1	+	.	From DpurR_m9_rdm_glu_merged_truseqnano_nebnext_v6rzlog10p_chipsub_cutoff1.000000_cwt_peaks.gr
NC_000913	IPOD occupancy	Peak	162911	162971	1	+	.	From DpurR_m9_rdm_glu_merged_truseqnano_nebnext_v6rzlog10p_chipsub_cutoff1.000000_cwt_peaks.gr
NC_000913	IPOD occupancy	Peak	163031	163091	1	+	.	From DpurR_m9_rdm_glu_merged_truseqnano_nebnext_v6rzlog10p_chipsub_cutoff1.000000_cwt_peaks.gr
NC_000913	IPOD occupancy	Peak	164141	164201	1	+	.	From DpurR_m9_rdm_glu_merged_truseqnano_nebnext_v6rzlog10p_chipsub_cutoff1.000000_cwt_peaks.gr
NC_000913	IPOD occupancy	Peak	164291	164351	1	+	.	From DpurR_m9_rdm_glu_merged_truseqnano_nebnext_v6rzlog10p_chipsub_cutoff1.000000_cwt_peaks.gr
NC_000913	IPOD occupancy	Peak	164686	164746	1	+	.	From DpurR_m9_rdm_glu_merged_truseqnano_nebnext_v6rzlog10p_chipsub_cutoff1.000000_cwt_peaks.gr
NC_000913	IPOD occupancy	Peak	165866	165926	1	+	.	From DpurR_m9_rdm_glu_merged_truseqnano_nebnext_v6rzlog10p_chipsub_cutoff1.000000_cwt_peaks.gr
NC_000913	IPOD occupancy	Peak	166901	166961	1	+	.	From DpurR_m9_rdm_glu_merged_truseqnano_nebnext_v6rzlog10p_chipsub_cutoff1.000000_cwt_peaks.gr
NC_000913	IPOD occupancy	Peak	167556	167616	1	+	.	From DpurR_m9_rdm_glu_merged_truseqnano_nebnext_v6rzlog10p_chipsub_cutoff1.000000_cwt_peaks.gr
NC_000913	IPOD occupancy	Peak	167891	167951	1	+	.	From DpurR_m9_rdm_glu_merged_truseqnano_nebnext_v6rzlog10p_chipsub_cutoff1.000000_cwt_peaks.gr
NC_000913	IPOD occupancy	Peak	168181	168241	1	+	.	From DpurR_m9_rdm_glu_merged_truseqnano_nebnext_v6rzlog10p_chipsub_cutoff1.000000_cwt_peaks.gr
NC_000913	IPOD occupancy	Peak	168271	168331	1	+	.	From DpurR_m9_rdm_glu_merged_truseqnano_nebnext_v6rzlog10p_chipsub_cutoff1.000000_cwt_peaks.gr
NC_000913	IPOD occupancy	Peak	168521	168581	1	+	.	From DpurR_m9_rdm_glu_merged_truseqnano_nebnext_v6rzlog10p_chipsub_cutoff1.000000_cwt_peaks.gr
NC_000913	IPOD occupancy	Peak	168866	168926	1	+	.	From DpurR_m9_rdm_glu_merged_truseqnano_nebnext_v6rzlog10p_chipsub_cutoff1.000000_cwt_peaks.gr
NC_000913	IPOD occupancy	Peak	169866	169926	1	+	.	From DpurR_m9_rdm_glu_merged_truseqnano_nebnext_v6rzlog10p_chipsub_cutoff1.000000_cwt_peaks.gr
NC_000913	IPOD occupancy	Peak	170551	170611	1	+	.	From DpurR_m9_rdm_glu_merged_truseqnano_nebnext_v6rzlog10p_chipsub_cutoff1.000000_cwt_peaks.gr
NC_000913	IPOD occupancy	Peak	171916	171976	1	+	.	From DpurR_m9_rdm_glu_merged_truseqnano_nebnext_v6rzlog10p_chipsub_cutoff1.000000_cwt_peaks.gr
NC_000913	IPOD occupancy	Peak	172766	172826	1	+	.	From DpurR_m9_rdm_glu_merged_truseqnano_nebnext_v6rzlog10p_chipsub_cutoff1.000000_cwt_peaks.gr
NC_000913	IPOD occupancy	Peak	172881	172941	1	+	.	From DpurR_m9_rdm_glu_merged_truseqnano_nebnext_v6rzlog10p_chipsub_cutoff1.000000_cwt_peaks.gr
NC_000913	IPOD occupancy	Peak	173236	173296	1	+	.	From DpurR_m9_rdm_glu_merged_truseqnano_nebnext_v6rzlog10p_chipsub_cutoff1.000000_cwt_peaks.gr
NC_000913	IPOD occupancy	Peak	174201	174261	1	+	.	From DpurR_m9_rdm_glu_merged_truseqnano_nebnext_v6rzlog10p_chipsub_cutoff1.000000_cwt_peaks.gr
NC_000913	IPOD occupancy	Peak	174711	174771	1	+	.	From DpurR_m9_rdm_glu_merged_truseqnano_nebnext_v6rzlog10p_chipsub_cutoff1.000000_cwt_peaks.gr
NC_000913	IPOD occupancy	Peak	175291	175351	1	+	.	From DpurR_m9_rdm_glu_merged_truseqnano_nebnext_v6rzlog10p_chipsub_cutoff1.000000_cwt_peaks.gr
NC_000913	IPOD occupancy	Peak	175656	175716	1	+	.	From DpurR_m9_rdm_glu_merged_truseqnano_nebnext_v6rzlog10p_chipsub_cutoff1.000000_cwt_peaks.gr
NC_000913	IPOD occupancy	Peak	175976	176036	1	+	.	From DpurR_m9_rdm_glu_merged_truseqnano_nebnext_v6rzlog10p_chipsub_cutoff1.000000_cwt_peaks.gr
NC_000913	IPOD occupancy	Peak	176961	177021	1	+	.	From DpurR_m9_rdm_glu_merged_truseqnano_nebnext_v6rzlog10p_chipsub_cutoff1.000000_cwt_peaks.gr
NC_000913	IPOD occupancy	Peak	177131	177191	1	+	.	From DpurR_m9_rdm_glu_merged_truseqnano_nebnext_v6rzlog10p_chipsub_cutoff1.000000_cwt_peaks.gr
NC_000913	IPOD occupancy	Peak	177581	177641	1	+	.	From DpurR_m9_rdm_glu_merged_truseqnano_nebnext_v6rzlog10p_chipsub_cutoff1.000000_cwt_peaks.gr
NC_000913	IPOD occupancy	Peak	177751	177811	1	+	.	From DpurR_m9_rdm_glu_merged_truseqnano_nebnext_v6rzlog10p_chipsub_cutoff1.000000_cwt_peaks.gr
NC_000913	IPOD occupancy	Peak	177976	178036	1	+	.	From DpurR_m9_rdm_glu_merged_truseqnano_nebnext_v6rzlog10p_chipsub_cutoff1.000000_cwt_peaks.gr
NC_000913	IPOD occupancy	Peak	178696	178756	1	+	.	From DpurR_m9_rdm_glu_merged_truseqnano_nebnext_v6rzlog10p_chipsub_cutoff1.000000_cwt_peaks.gr
NC_000913	IPOD occupancy	Peak	178841	178901	1	+	.	From DpurR_m9_rdm_glu_merged_truseqnano_nebnext_v6rzlog10p_chipsub_cutoff1.000000_cwt_peaks.gr
NC_000913	IPOD occupancy	Peak	179346	179406	1	+	.	From DpurR_m9_rdm_glu_merged_truseqnano_nebnext_v6rzlog10p_chipsub_cutoff1.000000_cwt_peaks.gr
NC_000913	IPOD occupancy	Peak	179891	179951	1	+	.	From DpurR_m9_rdm_glu_merged_truseqnano_nebnext_v6rzlog10p_chipsub_cutoff1.000000_cwt_peaks.gr
NC_000913	IPOD occupancy	Peak	180056	180116	1	+	.	From DpurR_m9_rdm_glu_merged_truseqnano_nebnext_v6rzlog10p_chipsub_cutoff1.000000_cwt_peaks.gr
NC_000913	IPOD occupancy	Peak	180216	180276	1	+	.	From DpurR_m9_rdm_glu_merged_truseqnano_nebnext_v6rzlog10p_chipsub_cutoff1.000000_cwt_peaks.gr
NC_000913	IPOD occupancy	Peak	180371	180431	1	+	.	From DpurR_m9_rdm_glu_merged_truseqnano_nebnext_v6rzlog10p_chipsub_cutoff1.000000_cwt_peaks.gr
NC_000913	IPOD occupancy	Peak	180771	180831	1	+	.	From DpurR_m9_rdm_glu_merged_truseqnano_nebnext_v6rzlog10p_chipsub_cutoff1.000000_cwt_peaks.gr
NC_000913	IPOD occupancy	Peak	181026	181086	1	+	.	From DpurR_m9_rdm_glu_merged_truseqnano_nebnext_v6rzlog10p_chipsub_cutoff1.000000_cwt_peaks.gr
NC_000913	IPOD occupancy	Peak	181241	181301	1	+	.	From DpurR_m9_rdm_glu_merged_truseqnano_nebnext_v6rzlog10p_chipsub_cutoff1.000000_cwt_peaks.gr
NC_000913	IPOD occupancy	Peak	181661	181721	1	+	.	From DpurR_m9_rdm_glu_merged_truseqnano_nebnext_v6rzlog10p_chipsub_cutoff1.000000_cwt_peaks.gr
NC_000913	IPOD occupancy	Peak	182491	182551	1	+	.	From DpurR_m9_rdm_glu_merged_truseqnano_nebnext_v6rzlog10p_chipsub_cutoff1.000000_cwt_peaks.gr
NC_000913	IPOD occupancy	Peak	183296	183356	1	+	.	From DpurR_m9_rdm_glu_merged_truseqnano_nebnext_v6rzlog10p_chipsub_cutoff1.000000_cwt_peaks.gr
NC_000913	IPOD occupancy	Peak	183481	183541	1	+	.	From DpurR_m9_rdm_glu_merged_truseqnano_nebnext_v6rzlog10p_chipsub_cutoff1.000000_cwt_peaks.gr
NC_000913	IPOD occupancy	Peak	183646	183706	1	+	.	From DpurR_m9_rdm_glu_merged_truseqnano_nebnext_v6rzlog10p_chipsub_cutoff1.000000_cwt_peaks.gr
NC_000913	IPOD occupancy	Peak	183841	183901	1	+	.	From DpurR_m9_rdm_glu_merged_truseqnano_nebnext_v6rzlog10p_chipsub_cutoff1.000000_cwt_peaks.gr
NC_000913	IPOD occupancy	Peak	184451	184511	1	+	.	From DpurR_m9_rdm_glu_merged_truseqnano_nebnext_v6rzlog10p_chipsub_cutoff1.000000_cwt_peaks.gr
NC_000913	IPOD occupancy	Peak	184766	184826	1	+	.	From DpurR_m9_rdm_glu_merged_truseqnano_nebnext_v6rzlog10p_chipsub_cutoff1.000000_cwt_peaks.gr
NC_000913	IPOD occupancy	Peak	184956	185016	1	+	.	From DpurR_m9_rdm_glu_merged_truseqnano_nebnext_v6rzlog10p_chipsub_cutoff1.000000_cwt_peaks.gr
NC_000913	IPOD occupancy	Peak	185976	186036	1	+	.	From DpurR_m9_rdm_glu_merged_truseqnano_nebnext_v6rzlog10p_chipsub_cutoff1.000000_cwt_peaks.gr
NC_000913	IPOD occupancy	Peak	186266	186326	1	+	.	From DpurR_m9_rdm_glu_merged_truseqnano_nebnext_v6rzlog10p_chipsub_cutoff1.000000_cwt_peaks.gr
NC_000913	IPOD occupancy	Peak	186561	186621	1	+	.	From DpurR_m9_rdm_glu_merged_truseqnano_nebnext_v6rzlog10p_chipsub_cutoff1.000000_cwt_peaks.gr
NC_000913	IPOD occupancy	Peak	187816	187876	1	+	.	From DpurR_m9_rdm_glu_merged_truseqnano_nebnext_v6rzlog10p_chipsub_cutoff1.000000_cwt_peaks.gr
NC_000913	IPOD occupancy	Peak	188536	188596	1	+	.	From DpurR_m9_rdm_glu_merged_truseqnano_nebnext_v6rzlog10p_chipsub_cutoff1.000000_cwt_peaks.gr
NC_000913	IPOD occupancy	Peak	188816	188876	1	+	.	From DpurR_m9_rdm_glu_merged_truseqnano_nebnext_v6rzlog10p_chipsub_cutoff1.000000_cwt_peaks.gr
NC_000913	IPOD occupancy	Peak	189211	189271	1	+	.	From DpurR_m9_rdm_glu_merged_truseqnano_nebnext_v6rzlog10p_chipsub_cutoff1.000000_cwt_peaks.gr
NC_000913	IPOD occupancy	Peak	189516	189576	1	+	.	From DpurR_m9_rdm_glu_merged_truseqnano_nebnext_v6rzlog10p_chipsub_cutoff1.000000_cwt_peaks.gr
NC_000913	IPOD occupancy	Peak	189641	189701	1	+	.	From DpurR_m9_rdm_glu_merged_truseqnano_nebnext_v6rzlog10p_chipsub_cutoff1.000000_cwt_peaks.gr
NC_000913	IPOD occupancy	Peak	189836	189896	1	+	.	From DpurR_m9_rdm_glu_merged_truseqnano_nebnext_v6rzlog10p_chipsub_cutoff1.000000_cwt_peaks.gr
NC_000913	IPOD occupancy	Peak	190406	190466	1	+	.	From DpurR_m9_rdm_glu_merged_truseqnano_nebnext_v6rzlog10p_chipsub_cutoff1.000000_cwt_peaks.gr
NC_000913	IPOD occupancy	Peak	190781	190841	1	+	.	From DpurR_m9_rdm_glu_merged_truseqnano_nebnext_v6rzlog10p_chipsub_cutoff1.000000_cwt_peaks.gr
NC_000913	IPOD occupancy	Peak	191411	191471	1	+	.	From DpurR_m9_rdm_glu_merged_truseqnano_nebnext_v6rzlog10p_chipsub_cutoff1.000000_cwt_peaks.gr
NC_000913	IPOD occupancy	Peak	191681	191741	1	+	.	From DpurR_m9_rdm_glu_merged_truseqnano_nebnext_v6rzlog10p_chipsub_cutoff1.000000_cwt_peaks.gr
NC_000913	IPOD occupancy	Peak	191941	192001	1	+	.	From DpurR_m9_rdm_glu_merged_truseqnano_nebnext_v6rzlog10p_chipsub_cutoff1.000000_cwt_peaks.gr
NC_000913	IPOD occupancy	Peak	192426	192486	1	+	.	From DpurR_m9_rdm_glu_merged_truseqnano_nebnext_v6rzlog10p_chipsub_cutoff1.000000_cwt_peaks.gr
NC_000913	IPOD occupancy	Peak	193711	193771	1	+	.	From DpurR_m9_rdm_glu_merged_truseqnano_nebnext_v6rzlog10p_chipsub_cutoff1.000000_cwt_peaks.gr
NC_000913	IPOD occupancy	Peak	194161	194221	1	+	.	From DpurR_m9_rdm_glu_merged_truseqnano_nebnext_v6rzlog10p_chipsub_cutoff1.000000_cwt_peaks.gr
NC_000913	IPOD occupancy	Peak	194426	194486	1	+	.	From DpurR_m9_rdm_glu_merged_truseqnano_nebnext_v6rzlog10p_chipsub_cutoff1.000000_cwt_peaks.gr
NC_000913	IPOD occupancy	Peak	194601	194661	1	+	.	From DpurR_m9_rdm_glu_merged_truseqnano_nebnext_v6rzlog10p_chipsub_cutoff1.000000_cwt_peaks.gr
NC_000913	IPOD occupancy	Peak	195246	195306	1	+	.	From DpurR_m9_rdm_glu_merged_truseqnano_nebnext_v6rzlog10p_chipsub_cutoff1.000000_cwt_peaks.gr
NC_000913	IPOD occupancy	Peak	195396	195456	1	+	.	From DpurR_m9_rdm_glu_merged_truseqnano_nebnext_v6rzlog10p_chipsub_cutoff1.000000_cwt_peaks.gr
NC_000913	IPOD occupancy	Peak	195571	195631	1	+	.	From DpurR_m9_rdm_glu_merged_truseqnano_nebnext_v6rzlog10p_chipsub_cutoff1.000000_cwt_peaks.gr
NC_000913	IPOD occupancy	Peak	195831	195891	1	+	.	From DpurR_m9_rdm_glu_merged_truseqnano_nebnext_v6rzlog10p_chipsub_cutoff1.000000_cwt_peaks.gr
NC_000913	IPOD occupancy	Peak	196001	196061	1	+	.	From DpurR_m9_rdm_glu_merged_truseqnano_nebnext_v6rzlog10p_chipsub_cutoff1.000000_cwt_peaks.gr
NC_000913	IPOD occupancy	Peak	196251	196311	1	+	.	From DpurR_m9_rdm_glu_merged_truseqnano_nebnext_v6rzlog10p_chipsub_cutoff1.000000_cwt_peaks.gr
NC_000913	IPOD occupancy	Peak	196521	196581	1	+	.	From DpurR_m9_rdm_glu_merged_truseqnano_nebnext_v6rzlog10p_chipsub_cutoff1.000000_cwt_peaks.gr
NC_000913	IPOD occupancy	Peak	196951	197011	1	+	.	From DpurR_m9_rdm_glu_merged_truseqnano_nebnext_v6rzlog10p_chipsub_cutoff1.000000_cwt_peaks.gr
NC_000913	IPOD occupancy	Peak	197236	197296	1	+	.	From DpurR_m9_rdm_glu_merged_truseqnano_nebnext_v6rzlog10p_chipsub_cutoff1.000000_cwt_peaks.gr
NC_000913	IPOD occupancy	Peak	197676	197736	1	+	.	From DpurR_m9_rdm_glu_merged_truseqnano_nebnext_v6rzlog10p_chipsub_cutoff1.000000_cwt_peaks.gr
NC_000913	IPOD occupancy	Peak	197881	197941	1	+	.	From DpurR_m9_rdm_glu_merged_truseqnano_nebnext_v6rzlog10p_chipsub_cutoff1.000000_cwt_peaks.gr
NC_000913	IPOD occupancy	Peak	198156	198216	1	+	.	From DpurR_m9_rdm_glu_merged_truseqnano_nebnext_v6rzlog10p_chipsub_cutoff1.000000_cwt_peaks.gr
NC_000913	IPOD occupancy	Peak	199261	199321	1	+	.	From DpurR_m9_rdm_glu_merged_truseqnano_nebnext_v6rzlog10p_chipsub_cutoff1.000000_cwt_peaks.gr
NC_000913	IPOD occupancy	Peak	199946	200006	1	+	.	From DpurR_m9_rdm_glu_merged_truseqnano_nebnext_v6rzlog10p_chipsub_cutoff1.000000_cwt_peaks.gr
NC_000913	IPOD occupancy	Peak	200191	200251	1	+	.	From DpurR_m9_rdm_glu_merged_truseqnano_nebnext_v6rzlog10p_chipsub_cutoff1.000000_cwt_peaks.gr
NC_000913	IPOD occupancy	Peak	201416	201476	1	+	.	From DpurR_m9_rdm_glu_merged_truseqnano_nebnext_v6rzlog10p_chipsub_cutoff1.000000_cwt_peaks.gr
NC_000913	IPOD occupancy	Peak	201641	201701	1	+	.	From DpurR_m9_rdm_glu_merged_truseqnano_nebnext_v6rzlog10p_chipsub_cutoff1.000000_cwt_peaks.gr
NC_000913	IPOD occupancy	Peak	202541	202601	1	+	.	From DpurR_m9_rdm_glu_merged_truseqnano_nebnext_v6rzlog10p_chipsub_cutoff1.000000_cwt_peaks.gr
NC_000913	IPOD occupancy	Peak	203631	203691	1	+	.	From DpurR_m9_rdm_glu_merged_truseqnano_nebnext_v6rzlog10p_chipsub_cutoff1.000000_cwt_peaks.gr
NC_000913	IPOD occupancy	Peak	203806	203866	1	+	.	From DpurR_m9_rdm_glu_merged_truseqnano_nebnext_v6rzlog10p_chipsub_cutoff1.000000_cwt_peaks.gr
NC_000913	IPOD occupancy	Peak	206406	206466	1	+	.	From DpurR_m9_rdm_glu_merged_truseqnano_nebnext_v6rzlog10p_chipsub_cutoff1.000000_cwt_peaks.gr
NC_000913	IPOD occupancy	Peak	206576	206636	1	+	.	From DpurR_m9_rdm_glu_merged_truseqnano_nebnext_v6rzlog10p_chipsub_cutoff1.000000_cwt_peaks.gr
NC_000913	IPOD occupancy	Peak	207551	207611	1	+	.	From DpurR_m9_rdm_glu_merged_truseqnano_nebnext_v6rzlog10p_chipsub_cutoff1.000000_cwt_peaks.gr
NC_000913	IPOD occupancy	Peak	208031	208091	1	+	.	From DpurR_m9_rdm_glu_merged_truseqnano_nebnext_v6rzlog10p_chipsub_cutoff1.000000_cwt_peaks.gr
NC_000913	IPOD occupancy	Peak	208506	208566	1	+	.	From DpurR_m9_rdm_glu_merged_truseqnano_nebnext_v6rzlog10p_chipsub_cutoff1.000000_cwt_peaks.gr
NC_000913	IPOD occupancy	Peak	209066	209126	1	+	.	From DpurR_m9_rdm_glu_merged_truseqnano_nebnext_v6rzlog10p_chipsub_cutoff1.000000_cwt_peaks.gr
NC_000913	IPOD occupancy	Peak	209681	209741	1	+	.	From DpurR_m9_rdm_glu_merged_truseqnano_nebnext_v6rzlog10p_chipsub_cutoff1.000000_cwt_peaks.gr
NC_000913	IPOD occupancy	Peak	209786	209846	1	+	.	From DpurR_m9_rdm_glu_merged_truseqnano_nebnext_v6rzlog10p_chipsub_cutoff1.000000_cwt_peaks.gr
NC_000913	IPOD occupancy	Peak	209981	210041	1	+	.	From DpurR_m9_rdm_glu_merged_truseqnano_nebnext_v6rzlog10p_chipsub_cutoff1.000000_cwt_peaks.gr
NC_000913	IPOD occupancy	Peak	210126	210186	1	+	.	From DpurR_m9_rdm_glu_merged_truseqnano_nebnext_v6rzlog10p_chipsub_cutoff1.000000_cwt_peaks.gr
NC_000913	IPOD occupancy	Peak	211106	211166	1	+	.	From DpurR_m9_rdm_glu_merged_truseqnano_nebnext_v6rzlog10p_chipsub_cutoff1.000000_cwt_peaks.gr
NC_000913	IPOD occupancy	Peak	211261	211321	1	+	.	From DpurR_m9_rdm_glu_merged_truseqnano_nebnext_v6rzlog10p_chipsub_cutoff1.000000_cwt_peaks.gr
NC_000913	IPOD occupancy	Peak	211401	211461	1	+	.	From DpurR_m9_rdm_glu_merged_truseqnano_nebnext_v6rzlog10p_chipsub_cutoff1.000000_cwt_peaks.gr
NC_000913	IPOD occupancy	Peak	212006	212066	1	+	.	From DpurR_m9_rdm_glu_merged_truseqnano_nebnext_v6rzlog10p_chipsub_cutoff1.000000_cwt_peaks.gr
NC_000913	IPOD occupancy	Peak	212196	212256	1	+	.	From DpurR_m9_rdm_glu_merged_truseqnano_nebnext_v6rzlog10p_chipsub_cutoff1.000000_cwt_peaks.gr
NC_000913	IPOD occupancy	Peak	213956	214016	1	+	.	From DpurR_m9_rdm_glu_merged_truseqnano_nebnext_v6rzlog10p_chipsub_cutoff1.000000_cwt_peaks.gr
NC_000913	IPOD occupancy	Peak	214366	214426	1	+	.	From DpurR_m9_rdm_glu_merged_truseqnano_nebnext_v6rzlog10p_chipsub_cutoff1.000000_cwt_peaks.gr
NC_000913	IPOD occupancy	Peak	214526	214586	1	+	.	From DpurR_m9_rdm_glu_merged_truseqnano_nebnext_v6rzlog10p_chipsub_cutoff1.000000_cwt_peaks.gr
NC_000913	IPOD occupancy	Peak	214911	214971	1	+	.	From DpurR_m9_rdm_glu_merged_truseqnano_nebnext_v6rzlog10p_chipsub_cutoff1.000000_cwt_peaks.gr
NC_000913	IPOD occupancy	Peak	215006	215066	1	+	.	From DpurR_m9_rdm_glu_merged_truseqnano_nebnext_v6rzlog10p_chipsub_cutoff1.000000_cwt_peaks.gr
NC_000913	IPOD occupancy	Peak	215236	215296	1	+	.	From DpurR_m9_rdm_glu_merged_truseqnano_nebnext_v6rzlog10p_chipsub_cutoff1.000000_cwt_peaks.gr
NC_000913	IPOD occupancy	Peak	215996	216056	1	+	.	From DpurR_m9_rdm_glu_merged_truseqnano_nebnext_v6rzlog10p_chipsub_cutoff1.000000_cwt_peaks.gr
NC_000913	IPOD occupancy	Peak	216411	216471	1	+	.	From DpurR_m9_rdm_glu_merged_truseqnano_nebnext_v6rzlog10p_chipsub_cutoff1.000000_cwt_peaks.gr
NC_000913	IPOD occupancy	Peak	216531	216591	1	+	.	From DpurR_m9_rdm_glu_merged_truseqnano_nebnext_v6rzlog10p_chipsub_cutoff1.000000_cwt_peaks.gr
NC_000913	IPOD occupancy	Peak	216811	216871	1	+	.	From DpurR_m9_rdm_glu_merged_truseqnano_nebnext_v6rzlog10p_chipsub_cutoff1.000000_cwt_peaks.gr
NC_000913	IPOD occupancy	Peak	217646	217706	1	+	.	From DpurR_m9_rdm_glu_merged_truseqnano_nebnext_v6rzlog10p_chipsub_cutoff1.000000_cwt_peaks.gr
NC_000913	IPOD occupancy	Peak	217916	217976	1	+	.	From DpurR_m9_rdm_glu_merged_truseqnano_nebnext_v6rzlog10p_chipsub_cutoff1.000000_cwt_peaks.gr
NC_000913	IPOD occupancy	Peak	218646	218706	1	+	.	From DpurR_m9_rdm_glu_merged_truseqnano_nebnext_v6rzlog10p_chipsub_cutoff1.000000_cwt_peaks.gr
NC_000913	IPOD occupancy	Peak	219006	219066	1	+	.	From DpurR_m9_rdm_glu_merged_truseqnano_nebnext_v6rzlog10p_chipsub_cutoff1.000000_cwt_peaks.gr
NC_000913	IPOD occupancy	Peak	219671	219731	1	+	.	From DpurR_m9_rdm_glu_merged_truseqnano_nebnext_v6rzlog10p_chipsub_cutoff1.000000_cwt_peaks.gr
NC_000913	IPOD occupancy	Peak	220091	220151	1	+	.	From DpurR_m9_rdm_glu_merged_truseqnano_nebnext_v6rzlog10p_chipsub_cutoff1.000000_cwt_peaks.gr
NC_000913	IPOD occupancy	Peak	220231	220291	1	+	.	From DpurR_m9_rdm_glu_merged_truseqnano_nebnext_v6rzlog10p_chipsub_cutoff1.000000_cwt_peaks.gr
NC_000913	IPOD occupancy	Peak	220546	220606	1	+	.	From DpurR_m9_rdm_glu_merged_truseqnano_nebnext_v6rzlog10p_chipsub_cutoff1.000000_cwt_peaks.gr
NC_000913	IPOD occupancy	Peak	220686	220746	1	+	.	From DpurR_m9_rdm_glu_merged_truseqnano_nebnext_v6rzlog10p_chipsub_cutoff1.000000_cwt_peaks.gr
NC_000913	IPOD occupancy	Peak	220906	220966	1	+	.	From DpurR_m9_rdm_glu_merged_truseqnano_nebnext_v6rzlog10p_chipsub_cutoff1.000000_cwt_peaks.gr
NC_000913	IPOD occupancy	Peak	221016	221076	1	+	.	From DpurR_m9_rdm_glu_merged_truseqnano_nebnext_v6rzlog10p_chipsub_cutoff1.000000_cwt_peaks.gr
NC_000913	IPOD occupancy	Peak	221351	221411	1	+	.	From DpurR_m9_rdm_glu_merged_truseqnano_nebnext_v6rzlog10p_chipsub_cutoff1.000000_cwt_peaks.gr
NC_000913	IPOD occupancy	Peak	221606	221666	1	+	.	From DpurR_m9_rdm_glu_merged_truseqnano_nebnext_v6rzlog10p_chipsub_cutoff1.000000_cwt_peaks.gr
NC_000913	IPOD occupancy	Peak	221851	221911	1	+	.	From DpurR_m9_rdm_glu_merged_truseqnano_nebnext_v6rzlog10p_chipsub_cutoff1.000000_cwt_peaks.gr
NC_000913	IPOD occupancy	Peak	222361	222421	1	+	.	From DpurR_m9_rdm_glu_merged_truseqnano_nebnext_v6rzlog10p_chipsub_cutoff1.000000_cwt_peaks.gr
NC_000913	IPOD occupancy	Peak	222726	222786	1	+	.	From DpurR_m9_rdm_glu_merged_truseqnano_nebnext_v6rzlog10p_chipsub_cutoff1.000000_cwt_peaks.gr
NC_000913	IPOD occupancy	Peak	223346	223406	1	+	.	From DpurR_m9_rdm_glu_merged_truseqnano_nebnext_v6rzlog10p_chipsub_cutoff1.000000_cwt_peaks.gr
NC_000913	IPOD occupancy	Peak	223591	223651	1	+	.	From DpurR_m9_rdm_glu_merged_truseqnano_nebnext_v6rzlog10p_chipsub_cutoff1.000000_cwt_peaks.gr
NC_000913	IPOD occupancy	Peak	223896	223956	1	+	.	From DpurR_m9_rdm_glu_merged_truseqnano_nebnext_v6rzlog10p_chipsub_cutoff1.000000_cwt_peaks.gr
NC_000913	IPOD occupancy	Peak	224411	224471	1	+	.	From DpurR_m9_rdm_glu_merged_truseqnano_nebnext_v6rzlog10p_chipsub_cutoff1.000000_cwt_peaks.gr
NC_000913	IPOD occupancy	Peak	224551	224611	1	+	.	From DpurR_m9_rdm_glu_merged_truseqnano_nebnext_v6rzlog10p_chipsub_cutoff1.000000_cwt_peaks.gr
NC_000913	IPOD occupancy	Peak	225251	225311	1	+	.	From DpurR_m9_rdm_glu_merged_truseqnano_nebnext_v6rzlog10p_chipsub_cutoff1.000000_cwt_peaks.gr
NC_000913	IPOD occupancy	Peak	225361	225421	1	+	.	From DpurR_m9_rdm_glu_merged_truseqnano_nebnext_v6rzlog10p_chipsub_cutoff1.000000_cwt_peaks.gr
NC_000913	IPOD occupancy	Peak	225476	225536	1	+	.	From DpurR_m9_rdm_glu_merged_truseqnano_nebnext_v6rzlog10p_chipsub_cutoff1.000000_cwt_peaks.gr
NC_000913	IPOD occupancy	Peak	226191	226251	1	+	.	From DpurR_m9_rdm_glu_merged_truseqnano_nebnext_v6rzlog10p_chipsub_cutoff1.000000_cwt_peaks.gr
NC_000913	IPOD occupancy	Peak	226941	227061	1	+	.	From DpurR_m9_rdm_glu_merged_truseqnano_nebnext_v6rzlog10p_chipsub_cutoff1.000000_cwt_peaks.gr
NC_000913	IPOD occupancy	Peak	227161	227256	1	+	.	From DpurR_m9_rdm_glu_merged_truseqnano_nebnext_v6rzlog10p_chipsub_cutoff1.000000_cwt_peaks.gr
NC_000913	IPOD occupancy	Peak	228441	228501	1	+	.	From DpurR_m9_rdm_glu_merged_truseqnano_nebnext_v6rzlog10p_chipsub_cutoff1.000000_cwt_peaks.gr
NC_000913	IPOD occupancy	Peak	228716	228776	1	+	.	From DpurR_m9_rdm_glu_merged_truseqnano_nebnext_v6rzlog10p_chipsub_cutoff1.000000_cwt_peaks.gr
NC_000913	IPOD occupancy	Peak	229231	229291	1	+	.	From DpurR_m9_rdm_glu_merged_truseqnano_nebnext_v6rzlog10p_chipsub_cutoff1.000000_cwt_peaks.gr
NC_000913	IPOD occupancy	Peak	229701	229761	1	+	.	From DpurR_m9_rdm_glu_merged_truseqnano_nebnext_v6rzlog10p_chipsub_cutoff1.000000_cwt_peaks.gr
NC_000913	IPOD occupancy	Peak	230436	230496	1	+	.	From DpurR_m9_rdm_glu_merged_truseqnano_nebnext_v6rzlog10p_chipsub_cutoff1.000000_cwt_peaks.gr
NC_000913	IPOD occupancy	Peak	230776	230836	1	+	.	From DpurR_m9_rdm_glu_merged_truseqnano_nebnext_v6rzlog10p_chipsub_cutoff1.000000_cwt_peaks.gr
NC_000913	IPOD occupancy	Peak	230981	231041	1	+	.	From DpurR_m9_rdm_glu_merged_truseqnano_nebnext_v6rzlog10p_chipsub_cutoff1.000000_cwt_peaks.gr
NC_000913	IPOD occupancy	Peak	231276	231336	1	+	.	From DpurR_m9_rdm_glu_merged_truseqnano_nebnext_v6rzlog10p_chipsub_cutoff1.000000_cwt_peaks.gr
NC_000913	IPOD occupancy	Peak	231541	231601	1	+	.	From DpurR_m9_rdm_glu_merged_truseqnano_nebnext_v6rzlog10p_chipsub_cutoff1.000000_cwt_peaks.gr
NC_000913	IPOD occupancy	Peak	231886	231946	1	+	.	From DpurR_m9_rdm_glu_merged_truseqnano_nebnext_v6rzlog10p_chipsub_cutoff1.000000_cwt_peaks.gr
NC_000913	IPOD occupancy	Peak	232011	232071	1	+	.	From DpurR_m9_rdm_glu_merged_truseqnano_nebnext_v6rzlog10p_chipsub_cutoff1.000000_cwt_peaks.gr
NC_000913	IPOD occupancy	Peak	232171	232231	1	+	.	From DpurR_m9_rdm_glu_merged_truseqnano_nebnext_v6rzlog10p_chipsub_cutoff1.000000_cwt_peaks.gr
NC_000913	IPOD occupancy	Peak	232326	232386	1	+	.	From DpurR_m9_rdm_glu_merged_truseqnano_nebnext_v6rzlog10p_chipsub_cutoff1.000000_cwt_peaks.gr
NC_000913	IPOD occupancy	Peak	232501	232561	1	+	.	From DpurR_m9_rdm_glu_merged_truseqnano_nebnext_v6rzlog10p_chipsub_cutoff1.000000_cwt_peaks.gr
NC_000913	IPOD occupancy	Peak	233206	233266	1	+	.	From DpurR_m9_rdm_glu_merged_truseqnano_nebnext_v6rzlog10p_chipsub_cutoff1.000000_cwt_peaks.gr
NC_000913	IPOD occupancy	Peak	233616	233676	1	+	.	From DpurR_m9_rdm_glu_merged_truseqnano_nebnext_v6rzlog10p_chipsub_cutoff1.000000_cwt_peaks.gr
NC_000913	IPOD occupancy	Peak	233841	233901	1	+	.	From DpurR_m9_rdm_glu_merged_truseqnano_nebnext_v6rzlog10p_chipsub_cutoff1.000000_cwt_peaks.gr
NC_000913	IPOD occupancy	Peak	234006	234066	1	+	.	From DpurR_m9_rdm_glu_merged_truseqnano_nebnext_v6rzlog10p_chipsub_cutoff1.000000_cwt_peaks.gr
NC_000913	IPOD occupancy	Peak	234316	234376	1	+	.	From DpurR_m9_rdm_glu_merged_truseqnano_nebnext_v6rzlog10p_chipsub_cutoff1.000000_cwt_peaks.gr
NC_000913	IPOD occupancy	Peak	234706	234766	1	+	.	From DpurR_m9_rdm_glu_merged_truseqnano_nebnext_v6rzlog10p_chipsub_cutoff1.000000_cwt_peaks.gr
NC_000913	IPOD occupancy	Peak	234961	235021	1	+	.	From DpurR_m9_rdm_glu_merged_truseqnano_nebnext_v6rzlog10p_chipsub_cutoff1.000000_cwt_peaks.gr
NC_000913	IPOD occupancy	Peak	235531	235591	1	+	.	From DpurR_m9_rdm_glu_merged_truseqnano_nebnext_v6rzlog10p_chipsub_cutoff1.000000_cwt_peaks.gr
NC_000913	IPOD occupancy	Peak	236001	236061	1	+	.	From DpurR_m9_rdm_glu_merged_truseqnano_nebnext_v6rzlog10p_chipsub_cutoff1.000000_cwt_peaks.gr
NC_000913	IPOD occupancy	Peak	236536	236596	1	+	.	From DpurR_m9_rdm_glu_merged_truseqnano_nebnext_v6rzlog10p_chipsub_cutoff1.000000_cwt_peaks.gr
NC_000913	IPOD occupancy	Peak	236691	236751	1	+	.	From DpurR_m9_rdm_glu_merged_truseqnano_nebnext_v6rzlog10p_chipsub_cutoff1.000000_cwt_peaks.gr
NC_000913	IPOD occupancy	Peak	236836	236896	1	+	.	From DpurR_m9_rdm_glu_merged_truseqnano_nebnext_v6rzlog10p_chipsub_cutoff1.000000_cwt_peaks.gr
NC_000913	IPOD occupancy	Peak	237051	237111	1	+	.	From DpurR_m9_rdm_glu_merged_truseqnano_nebnext_v6rzlog10p_chipsub_cutoff1.000000_cwt_peaks.gr
NC_000913	IPOD occupancy	Peak	237156	237216	1	+	.	From DpurR_m9_rdm_glu_merged_truseqnano_nebnext_v6rzlog10p_chipsub_cutoff1.000000_cwt_peaks.gr
NC_000913	IPOD occupancy	Peak	237411	237471	1	+	.	From DpurR_m9_rdm_glu_merged_truseqnano_nebnext_v6rzlog10p_chipsub_cutoff1.000000_cwt_peaks.gr
NC_000913	IPOD occupancy	Peak	237681	237741	1	+	.	From DpurR_m9_rdm_glu_merged_truseqnano_nebnext_v6rzlog10p_chipsub_cutoff1.000000_cwt_peaks.gr
NC_000913	IPOD occupancy	Peak	237791	237851	1	+	.	From DpurR_m9_rdm_glu_merged_truseqnano_nebnext_v6rzlog10p_chipsub_cutoff1.000000_cwt_peaks.gr
NC_000913	IPOD occupancy	Peak	238126	238186	1	+	.	From DpurR_m9_rdm_glu_merged_truseqnano_nebnext_v6rzlog10p_chipsub_cutoff1.000000_cwt_peaks.gr
NC_000913	IPOD occupancy	Peak	238371	238431	1	+	.	From DpurR_m9_rdm_glu_merged_truseqnano_nebnext_v6rzlog10p_chipsub_cutoff1.000000_cwt_peaks.gr
NC_000913	IPOD occupancy	Peak	238581	238641	1	+	.	From DpurR_m9_rdm_glu_merged_truseqnano_nebnext_v6rzlog10p_chipsub_cutoff1.000000_cwt_peaks.gr
NC_000913	IPOD occupancy	Peak	238746	238806	1	+	.	From DpurR_m9_rdm_glu_merged_truseqnano_nebnext_v6rzlog10p_chipsub_cutoff1.000000_cwt_peaks.gr
NC_000913	IPOD occupancy	Peak	238861	238921	1	+	.	From DpurR_m9_rdm_glu_merged_truseqnano_nebnext_v6rzlog10p_chipsub_cutoff1.000000_cwt_peaks.gr
NC_000913	IPOD occupancy	Peak	239056	239116	1	+	.	From DpurR_m9_rdm_glu_merged_truseqnano_nebnext_v6rzlog10p_chipsub_cutoff1.000000_cwt_peaks.gr
NC_000913	IPOD occupancy	Peak	239341	239436	1	+	.	From DpurR_m9_rdm_glu_merged_truseqnano_nebnext_v6rzlog10p_chipsub_cutoff1.000000_cwt_peaks.gr
NC_000913	IPOD occupancy	Peak	240241	240301	1	+	.	From DpurR_m9_rdm_glu_merged_truseqnano_nebnext_v6rzlog10p_chipsub_cutoff1.000000_cwt_peaks.gr
NC_000913	IPOD occupancy	Peak	240341	240401	1	+	.	From DpurR_m9_rdm_glu_merged_truseqnano_nebnext_v6rzlog10p_chipsub_cutoff1.000000_cwt_peaks.gr
NC_000913	IPOD occupancy	Peak	240806	240866	1	+	.	From DpurR_m9_rdm_glu_merged_truseqnano_nebnext_v6rzlog10p_chipsub_cutoff1.000000_cwt_peaks.gr
NC_000913	IPOD occupancy	Peak	241226	241286	1	+	.	From DpurR_m9_rdm_glu_merged_truseqnano_nebnext_v6rzlog10p_chipsub_cutoff1.000000_cwt_peaks.gr
NC_000913	IPOD occupancy	Peak	241661	241721	1	+	.	From DpurR_m9_rdm_glu_merged_truseqnano_nebnext_v6rzlog10p_chipsub_cutoff1.000000_cwt_peaks.gr
NC_000913	IPOD occupancy	Peak	241776	241861	1	+	.	From DpurR_m9_rdm_glu_merged_truseqnano_nebnext_v6rzlog10p_chipsub_cutoff1.000000_cwt_peaks.gr
NC_000913	IPOD occupancy	Peak	242051	242111	1	+	.	From DpurR_m9_rdm_glu_merged_truseqnano_nebnext_v6rzlog10p_chipsub_cutoff1.000000_cwt_peaks.gr
NC_000913	IPOD occupancy	Peak	243076	243136	1	+	.	From DpurR_m9_rdm_glu_merged_truseqnano_nebnext_v6rzlog10p_chipsub_cutoff1.000000_cwt_peaks.gr
NC_000913	IPOD occupancy	Peak	243206	243266	1	+	.	From DpurR_m9_rdm_glu_merged_truseqnano_nebnext_v6rzlog10p_chipsub_cutoff1.000000_cwt_peaks.gr
NC_000913	IPOD occupancy	Peak	244771	244831	1	+	.	From DpurR_m9_rdm_glu_merged_truseqnano_nebnext_v6rzlog10p_chipsub_cutoff1.000000_cwt_peaks.gr
NC_000913	IPOD occupancy	Peak	246126	246186	1	+	.	From DpurR_m9_rdm_glu_merged_truseqnano_nebnext_v6rzlog10p_chipsub_cutoff1.000000_cwt_peaks.gr
NC_000913	IPOD occupancy	Peak	246216	246276	1	+	.	From DpurR_m9_rdm_glu_merged_truseqnano_nebnext_v6rzlog10p_chipsub_cutoff1.000000_cwt_peaks.gr
NC_000913	IPOD occupancy	Peak	246561	246621	1	+	.	From DpurR_m9_rdm_glu_merged_truseqnano_nebnext_v6rzlog10p_chipsub_cutoff1.000000_cwt_peaks.gr
NC_000913	IPOD occupancy	Peak	246736	246796	1	+	.	From DpurR_m9_rdm_glu_merged_truseqnano_nebnext_v6rzlog10p_chipsub_cutoff1.000000_cwt_peaks.gr
NC_000913	IPOD occupancy	Peak	247281	247341	1	+	.	From DpurR_m9_rdm_glu_merged_truseqnano_nebnext_v6rzlog10p_chipsub_cutoff1.000000_cwt_peaks.gr
NC_000913	IPOD occupancy	Peak	247566	247626	1	+	.	From DpurR_m9_rdm_glu_merged_truseqnano_nebnext_v6rzlog10p_chipsub_cutoff1.000000_cwt_peaks.gr
NC_000913	IPOD occupancy	Peak	247961	248021	1	+	.	From DpurR_m9_rdm_glu_merged_truseqnano_nebnext_v6rzlog10p_chipsub_cutoff1.000000_cwt_peaks.gr
NC_000913	IPOD occupancy	Peak	248916	248976	1	+	.	From DpurR_m9_rdm_glu_merged_truseqnano_nebnext_v6rzlog10p_chipsub_cutoff1.000000_cwt_peaks.gr
NC_000913	IPOD occupancy	Peak	249346	249406	1	+	.	From DpurR_m9_rdm_glu_merged_truseqnano_nebnext_v6rzlog10p_chipsub_cutoff1.000000_cwt_peaks.gr
NC_000913	IPOD occupancy	Peak	250476	250536	1	+	.	From DpurR_m9_rdm_glu_merged_truseqnano_nebnext_v6rzlog10p_chipsub_cutoff1.000000_cwt_peaks.gr
NC_000913	IPOD occupancy	Peak	252036	252096	1	+	.	From DpurR_m9_rdm_glu_merged_truseqnano_nebnext_v6rzlog10p_chipsub_cutoff1.000000_cwt_peaks.gr
NC_000913	IPOD occupancy	Peak	252251	252311	1	+	.	From DpurR_m9_rdm_glu_merged_truseqnano_nebnext_v6rzlog10p_chipsub_cutoff1.000000_cwt_peaks.gr
NC_000913	IPOD occupancy	Peak	252451	252511	1	+	.	From DpurR_m9_rdm_glu_merged_truseqnano_nebnext_v6rzlog10p_chipsub_cutoff1.000000_cwt_peaks.gr
NC_000913	IPOD occupancy	Peak	252691	252751	1	+	.	From DpurR_m9_rdm_glu_merged_truseqnano_nebnext_v6rzlog10p_chipsub_cutoff1.000000_cwt_peaks.gr
NC_000913	IPOD occupancy	Peak	252911	252971	1	+	.	From DpurR_m9_rdm_glu_merged_truseqnano_nebnext_v6rzlog10p_chipsub_cutoff1.000000_cwt_peaks.gr
NC_000913	IPOD occupancy	Peak	253121	253181	1	+	.	From DpurR_m9_rdm_glu_merged_truseqnano_nebnext_v6rzlog10p_chipsub_cutoff1.000000_cwt_peaks.gr
NC_000913	IPOD occupancy	Peak	253316	253376	1	+	.	From DpurR_m9_rdm_glu_merged_truseqnano_nebnext_v6rzlog10p_chipsub_cutoff1.000000_cwt_peaks.gr
NC_000913	IPOD occupancy	Peak	253461	253521	1	+	.	From DpurR_m9_rdm_glu_merged_truseqnano_nebnext_v6rzlog10p_chipsub_cutoff1.000000_cwt_peaks.gr
NC_000913	IPOD occupancy	Peak	254206	254266	1	+	.	From DpurR_m9_rdm_glu_merged_truseqnano_nebnext_v6rzlog10p_chipsub_cutoff1.000000_cwt_peaks.gr
NC_000913	IPOD occupancy	Peak	255096	255156	1	+	.	From DpurR_m9_rdm_glu_merged_truseqnano_nebnext_v6rzlog10p_chipsub_cutoff1.000000_cwt_peaks.gr
NC_000913	IPOD occupancy	Peak	255401	255461	1	+	.	From DpurR_m9_rdm_glu_merged_truseqnano_nebnext_v6rzlog10p_chipsub_cutoff1.000000_cwt_peaks.gr
NC_000913	IPOD occupancy	Peak	255556	255616	1	+	.	From DpurR_m9_rdm_glu_merged_truseqnano_nebnext_v6rzlog10p_chipsub_cutoff1.000000_cwt_peaks.gr
NC_000913	IPOD occupancy	Peak	256336	256396	1	+	.	From DpurR_m9_rdm_glu_merged_truseqnano_nebnext_v6rzlog10p_chipsub_cutoff1.000000_cwt_peaks.gr
NC_000913	IPOD occupancy	Peak	257031	257091	1	+	.	From DpurR_m9_rdm_glu_merged_truseqnano_nebnext_v6rzlog10p_chipsub_cutoff1.000000_cwt_peaks.gr
NC_000913	IPOD occupancy	Peak	257531	257591	1	+	.	From DpurR_m9_rdm_glu_merged_truseqnano_nebnext_v6rzlog10p_chipsub_cutoff1.000000_cwt_peaks.gr
NC_000913	IPOD occupancy	Peak	258076	258136	1	+	.	From DpurR_m9_rdm_glu_merged_truseqnano_nebnext_v6rzlog10p_chipsub_cutoff1.000000_cwt_peaks.gr
NC_000913	IPOD occupancy	Peak	258221	258281	1	+	.	From DpurR_m9_rdm_glu_merged_truseqnano_nebnext_v6rzlog10p_chipsub_cutoff1.000000_cwt_peaks.gr
NC_000913	IPOD occupancy	Peak	258396	258456	1	+	.	From DpurR_m9_rdm_glu_merged_truseqnano_nebnext_v6rzlog10p_chipsub_cutoff1.000000_cwt_peaks.gr
NC_000913	IPOD occupancy	Peak	258696	258756	1	+	.	From DpurR_m9_rdm_glu_merged_truseqnano_nebnext_v6rzlog10p_chipsub_cutoff1.000000_cwt_peaks.gr
NC_000913	IPOD occupancy	Peak	259056	259116	1	+	.	From DpurR_m9_rdm_glu_merged_truseqnano_nebnext_v6rzlog10p_chipsub_cutoff1.000000_cwt_peaks.gr
NC_000913	IPOD occupancy	Peak	259186	259246	1	+	.	From DpurR_m9_rdm_glu_merged_truseqnano_nebnext_v6rzlog10p_chipsub_cutoff1.000000_cwt_peaks.gr
NC_000913	IPOD occupancy	Peak	259341	259401	1	+	.	From DpurR_m9_rdm_glu_merged_truseqnano_nebnext_v6rzlog10p_chipsub_cutoff1.000000_cwt_peaks.gr
NC_000913	IPOD occupancy	Peak	259566	259626	1	+	.	From DpurR_m9_rdm_glu_merged_truseqnano_nebnext_v6rzlog10p_chipsub_cutoff1.000000_cwt_peaks.gr
NC_000913	IPOD occupancy	Peak	259741	259801	1	+	.	From DpurR_m9_rdm_glu_merged_truseqnano_nebnext_v6rzlog10p_chipsub_cutoff1.000000_cwt_peaks.gr
NC_000913	IPOD occupancy	Peak	259971	260031	1	+	.	From DpurR_m9_rdm_glu_merged_truseqnano_nebnext_v6rzlog10p_chipsub_cutoff1.000000_cwt_peaks.gr
NC_000913	IPOD occupancy	Peak	261406	261466	1	+	.	From DpurR_m9_rdm_glu_merged_truseqnano_nebnext_v6rzlog10p_chipsub_cutoff1.000000_cwt_peaks.gr
NC_000913	IPOD occupancy	Peak	262411	262471	1	+	.	From DpurR_m9_rdm_glu_merged_truseqnano_nebnext_v6rzlog10p_chipsub_cutoff1.000000_cwt_peaks.gr
NC_000913	IPOD occupancy	Peak	262661	262721	1	+	.	From DpurR_m9_rdm_glu_merged_truseqnano_nebnext_v6rzlog10p_chipsub_cutoff1.000000_cwt_peaks.gr
NC_000913	IPOD occupancy	Peak	262906	262966	1	+	.	From DpurR_m9_rdm_glu_merged_truseqnano_nebnext_v6rzlog10p_chipsub_cutoff1.000000_cwt_peaks.gr
NC_000913	IPOD occupancy	Peak	263146	263206	1	+	.	From DpurR_m9_rdm_glu_merged_truseqnano_nebnext_v6rzlog10p_chipsub_cutoff1.000000_cwt_peaks.gr
NC_000913	IPOD occupancy	Peak	263286	263346	1	+	.	From DpurR_m9_rdm_glu_merged_truseqnano_nebnext_v6rzlog10p_chipsub_cutoff1.000000_cwt_peaks.gr
NC_000913	IPOD occupancy	Peak	264696	264756	1	+	.	From DpurR_m9_rdm_glu_merged_truseqnano_nebnext_v6rzlog10p_chipsub_cutoff1.000000_cwt_peaks.gr
NC_000913	IPOD occupancy	Peak	264871	264931	1	+	.	From DpurR_m9_rdm_glu_merged_truseqnano_nebnext_v6rzlog10p_chipsub_cutoff1.000000_cwt_peaks.gr
NC_000913	IPOD occupancy	Peak	265811	265871	1	+	.	From DpurR_m9_rdm_glu_merged_truseqnano_nebnext_v6rzlog10p_chipsub_cutoff1.000000_cwt_peaks.gr
NC_000913	IPOD occupancy	Peak	265956	266016	1	+	.	From DpurR_m9_rdm_glu_merged_truseqnano_nebnext_v6rzlog10p_chipsub_cutoff1.000000_cwt_peaks.gr
NC_000913	IPOD occupancy	Peak	266256	266316	1	+	.	From DpurR_m9_rdm_glu_merged_truseqnano_nebnext_v6rzlog10p_chipsub_cutoff1.000000_cwt_peaks.gr
NC_000913	IPOD occupancy	Peak	266361	266421	1	+	.	From DpurR_m9_rdm_glu_merged_truseqnano_nebnext_v6rzlog10p_chipsub_cutoff1.000000_cwt_peaks.gr
NC_000913	IPOD occupancy	Peak	266541	266601	1	+	.	From DpurR_m9_rdm_glu_merged_truseqnano_nebnext_v6rzlog10p_chipsub_cutoff1.000000_cwt_peaks.gr
NC_000913	IPOD occupancy	Peak	266661	266721	1	+	.	From DpurR_m9_rdm_glu_merged_truseqnano_nebnext_v6rzlog10p_chipsub_cutoff1.000000_cwt_peaks.gr
NC_000913	IPOD occupancy	Peak	266976	267036	1	+	.	From DpurR_m9_rdm_glu_merged_truseqnano_nebnext_v6rzlog10p_chipsub_cutoff1.000000_cwt_peaks.gr
NC_000913	IPOD occupancy	Peak	268491	268551	1	+	.	From DpurR_m9_rdm_glu_merged_truseqnano_nebnext_v6rzlog10p_chipsub_cutoff1.000000_cwt_peaks.gr
NC_000913	IPOD occupancy	Peak	269681	269741	1	+	.	From DpurR_m9_rdm_glu_merged_truseqnano_nebnext_v6rzlog10p_chipsub_cutoff1.000000_cwt_peaks.gr
NC_000913	IPOD occupancy	Peak	270176	270236	1	+	.	From DpurR_m9_rdm_glu_merged_truseqnano_nebnext_v6rzlog10p_chipsub_cutoff1.000000_cwt_peaks.gr
NC_000913	IPOD occupancy	Peak	270586	270646	1	+	.	From DpurR_m9_rdm_glu_merged_truseqnano_nebnext_v6rzlog10p_chipsub_cutoff1.000000_cwt_peaks.gr
NC_000913	IPOD occupancy	Peak	270681	270741	1	+	.	From DpurR_m9_rdm_glu_merged_truseqnano_nebnext_v6rzlog10p_chipsub_cutoff1.000000_cwt_peaks.gr
NC_000913	IPOD occupancy	Peak	270826	270886	1	+	.	From DpurR_m9_rdm_glu_merged_truseqnano_nebnext_v6rzlog10p_chipsub_cutoff1.000000_cwt_peaks.gr
NC_000913	IPOD occupancy	Peak	270906	271021	1	+	.	From DpurR_m9_rdm_glu_merged_truseqnano_nebnext_v6rzlog10p_chipsub_cutoff1.000000_cwt_peaks.gr
NC_000913	IPOD occupancy	Peak	271481	271541	1	+	.	From DpurR_m9_rdm_glu_merged_truseqnano_nebnext_v6rzlog10p_chipsub_cutoff1.000000_cwt_peaks.gr
NC_000913	IPOD occupancy	Peak	271661	271721	1	+	.	From DpurR_m9_rdm_glu_merged_truseqnano_nebnext_v6rzlog10p_chipsub_cutoff1.000000_cwt_peaks.gr
NC_000913	IPOD occupancy	Peak	271906	271966	1	+	.	From DpurR_m9_rdm_glu_merged_truseqnano_nebnext_v6rzlog10p_chipsub_cutoff1.000000_cwt_peaks.gr
NC_000913	IPOD occupancy	Peak	272036	272096	1	+	.	From DpurR_m9_rdm_glu_merged_truseqnano_nebnext_v6rzlog10p_chipsub_cutoff1.000000_cwt_peaks.gr
NC_000913	IPOD occupancy	Peak	272816	272876	1	+	.	From DpurR_m9_rdm_glu_merged_truseqnano_nebnext_v6rzlog10p_chipsub_cutoff1.000000_cwt_peaks.gr
NC_000913	IPOD occupancy	Peak	273501	273561	1	+	.	From DpurR_m9_rdm_glu_merged_truseqnano_nebnext_v6rzlog10p_chipsub_cutoff1.000000_cwt_peaks.gr
NC_000913	IPOD occupancy	Peak	273781	273841	1	+	.	From DpurR_m9_rdm_glu_merged_truseqnano_nebnext_v6rzlog10p_chipsub_cutoff1.000000_cwt_peaks.gr
NC_000913	IPOD occupancy	Peak	274001	274061	1	+	.	From DpurR_m9_rdm_glu_merged_truseqnano_nebnext_v6rzlog10p_chipsub_cutoff1.000000_cwt_peaks.gr
NC_000913	IPOD occupancy	Peak	274221	274281	1	+	.	From DpurR_m9_rdm_glu_merged_truseqnano_nebnext_v6rzlog10p_chipsub_cutoff1.000000_cwt_peaks.gr
NC_000913	IPOD occupancy	Peak	274861	274921	1	+	.	From DpurR_m9_rdm_glu_merged_truseqnano_nebnext_v6rzlog10p_chipsub_cutoff1.000000_cwt_peaks.gr
NC_000913	IPOD occupancy	Peak	274996	275056	1	+	.	From DpurR_m9_rdm_glu_merged_truseqnano_nebnext_v6rzlog10p_chipsub_cutoff1.000000_cwt_peaks.gr
NC_000913	IPOD occupancy	Peak	275281	275341	1	+	.	From DpurR_m9_rdm_glu_merged_truseqnano_nebnext_v6rzlog10p_chipsub_cutoff1.000000_cwt_peaks.gr
NC_000913	IPOD occupancy	Peak	276036	276096	1	+	.	From DpurR_m9_rdm_glu_merged_truseqnano_nebnext_v6rzlog10p_chipsub_cutoff1.000000_cwt_peaks.gr
NC_000913	IPOD occupancy	Peak	276371	276431	1	+	.	From DpurR_m9_rdm_glu_merged_truseqnano_nebnext_v6rzlog10p_chipsub_cutoff1.000000_cwt_peaks.gr
NC_000913	IPOD occupancy	Peak	276716	276776	1	+	.	From DpurR_m9_rdm_glu_merged_truseqnano_nebnext_v6rzlog10p_chipsub_cutoff1.000000_cwt_peaks.gr
NC_000913	IPOD occupancy	Peak	277646	277706	1	+	.	From DpurR_m9_rdm_glu_merged_truseqnano_nebnext_v6rzlog10p_chipsub_cutoff1.000000_cwt_peaks.gr
NC_000913	IPOD occupancy	Peak	277776	277836	1	+	.	From DpurR_m9_rdm_glu_merged_truseqnano_nebnext_v6rzlog10p_chipsub_cutoff1.000000_cwt_peaks.gr
NC_000913	IPOD occupancy	Peak	278331	278391	1	+	.	From DpurR_m9_rdm_glu_merged_truseqnano_nebnext_v6rzlog10p_chipsub_cutoff1.000000_cwt_peaks.gr
NC_000913	IPOD occupancy	Peak	279266	279326	1	+	.	From DpurR_m9_rdm_glu_merged_truseqnano_nebnext_v6rzlog10p_chipsub_cutoff1.000000_cwt_peaks.gr
NC_000913	IPOD occupancy	Peak	279371	279431	1	+	.	From DpurR_m9_rdm_glu_merged_truseqnano_nebnext_v6rzlog10p_chipsub_cutoff1.000000_cwt_peaks.gr
NC_000913	IPOD occupancy	Peak	279666	279726	1	+	.	From DpurR_m9_rdm_glu_merged_truseqnano_nebnext_v6rzlog10p_chipsub_cutoff1.000000_cwt_peaks.gr
NC_000913	IPOD occupancy	Peak	280041	280101	1	+	.	From DpurR_m9_rdm_glu_merged_truseqnano_nebnext_v6rzlog10p_chipsub_cutoff1.000000_cwt_peaks.gr
NC_000913	IPOD occupancy	Peak	280201	280261	1	+	.	From DpurR_m9_rdm_glu_merged_truseqnano_nebnext_v6rzlog10p_chipsub_cutoff1.000000_cwt_peaks.gr
NC_000913	IPOD occupancy	Peak	280451	280511	1	+	.	From DpurR_m9_rdm_glu_merged_truseqnano_nebnext_v6rzlog10p_chipsub_cutoff1.000000_cwt_peaks.gr
NC_000913	IPOD occupancy	Peak	280701	280761	1	+	.	From DpurR_m9_rdm_glu_merged_truseqnano_nebnext_v6rzlog10p_chipsub_cutoff1.000000_cwt_peaks.gr
NC_000913	IPOD occupancy	Peak	280821	280881	1	+	.	From DpurR_m9_rdm_glu_merged_truseqnano_nebnext_v6rzlog10p_chipsub_cutoff1.000000_cwt_peaks.gr
NC_000913	IPOD occupancy	Peak	282201	282261	1	+	.	From DpurR_m9_rdm_glu_merged_truseqnano_nebnext_v6rzlog10p_chipsub_cutoff1.000000_cwt_peaks.gr
NC_000913	IPOD occupancy	Peak	282736	282796	1	+	.	From DpurR_m9_rdm_glu_merged_truseqnano_nebnext_v6rzlog10p_chipsub_cutoff1.000000_cwt_peaks.gr
NC_000913	IPOD occupancy	Peak	283006	283066	1	+	.	From DpurR_m9_rdm_glu_merged_truseqnano_nebnext_v6rzlog10p_chipsub_cutoff1.000000_cwt_peaks.gr
NC_000913	IPOD occupancy	Peak	283496	283556	1	+	.	From DpurR_m9_rdm_glu_merged_truseqnano_nebnext_v6rzlog10p_chipsub_cutoff1.000000_cwt_peaks.gr
NC_000913	IPOD occupancy	Peak	283961	284021	1	+	.	From DpurR_m9_rdm_glu_merged_truseqnano_nebnext_v6rzlog10p_chipsub_cutoff1.000000_cwt_peaks.gr
NC_000913	IPOD occupancy	Peak	284686	284746	1	+	.	From DpurR_m9_rdm_glu_merged_truseqnano_nebnext_v6rzlog10p_chipsub_cutoff1.000000_cwt_peaks.gr
NC_000913	IPOD occupancy	Peak	285106	285166	1	+	.	From DpurR_m9_rdm_glu_merged_truseqnano_nebnext_v6rzlog10p_chipsub_cutoff1.000000_cwt_peaks.gr
NC_000913	IPOD occupancy	Peak	285311	285371	1	+	.	From DpurR_m9_rdm_glu_merged_truseqnano_nebnext_v6rzlog10p_chipsub_cutoff1.000000_cwt_peaks.gr
NC_000913	IPOD occupancy	Peak	286346	286406	1	+	.	From DpurR_m9_rdm_glu_merged_truseqnano_nebnext_v6rzlog10p_chipsub_cutoff1.000000_cwt_peaks.gr
NC_000913	IPOD occupancy	Peak	287611	287671	1	+	.	From DpurR_m9_rdm_glu_merged_truseqnano_nebnext_v6rzlog10p_chipsub_cutoff1.000000_cwt_peaks.gr
NC_000913	IPOD occupancy	Peak	287876	287936	1	+	.	From DpurR_m9_rdm_glu_merged_truseqnano_nebnext_v6rzlog10p_chipsub_cutoff1.000000_cwt_peaks.gr
NC_000913	IPOD occupancy	Peak	288426	288486	1	+	.	From DpurR_m9_rdm_glu_merged_truseqnano_nebnext_v6rzlog10p_chipsub_cutoff1.000000_cwt_peaks.gr
NC_000913	IPOD occupancy	Peak	288741	288801	1	+	.	From DpurR_m9_rdm_glu_merged_truseqnano_nebnext_v6rzlog10p_chipsub_cutoff1.000000_cwt_peaks.gr
NC_000913	IPOD occupancy	Peak	289041	289101	1	+	.	From DpurR_m9_rdm_glu_merged_truseqnano_nebnext_v6rzlog10p_chipsub_cutoff1.000000_cwt_peaks.gr
NC_000913	IPOD occupancy	Peak	289256	289316	1	+	.	From DpurR_m9_rdm_glu_merged_truseqnano_nebnext_v6rzlog10p_chipsub_cutoff1.000000_cwt_peaks.gr
NC_000913	IPOD occupancy	Peak	289716	289776	1	+	.	From DpurR_m9_rdm_glu_merged_truseqnano_nebnext_v6rzlog10p_chipsub_cutoff1.000000_cwt_peaks.gr
NC_000913	IPOD occupancy	Peak	289896	289956	1	+	.	From DpurR_m9_rdm_glu_merged_truseqnano_nebnext_v6rzlog10p_chipsub_cutoff1.000000_cwt_peaks.gr
NC_000913	IPOD occupancy	Peak	290026	290086	1	+	.	From DpurR_m9_rdm_glu_merged_truseqnano_nebnext_v6rzlog10p_chipsub_cutoff1.000000_cwt_peaks.gr
NC_000913	IPOD occupancy	Peak	290326	290386	1	+	.	From DpurR_m9_rdm_glu_merged_truseqnano_nebnext_v6rzlog10p_chipsub_cutoff1.000000_cwt_peaks.gr
NC_000913	IPOD occupancy	Peak	290656	290716	1	+	.	From DpurR_m9_rdm_glu_merged_truseqnano_nebnext_v6rzlog10p_chipsub_cutoff1.000000_cwt_peaks.gr
NC_000913	IPOD occupancy	Peak	290811	290871	1	+	.	From DpurR_m9_rdm_glu_merged_truseqnano_nebnext_v6rzlog10p_chipsub_cutoff1.000000_cwt_peaks.gr
NC_000913	IPOD occupancy	Peak	291606	291666	1	+	.	From DpurR_m9_rdm_glu_merged_truseqnano_nebnext_v6rzlog10p_chipsub_cutoff1.000000_cwt_peaks.gr
NC_000913	IPOD occupancy	Peak	292371	292431	1	+	.	From DpurR_m9_rdm_glu_merged_truseqnano_nebnext_v6rzlog10p_chipsub_cutoff1.000000_cwt_peaks.gr
NC_000913	IPOD occupancy	Peak	292676	292736	1	+	.	From DpurR_m9_rdm_glu_merged_truseqnano_nebnext_v6rzlog10p_chipsub_cutoff1.000000_cwt_peaks.gr
NC_000913	IPOD occupancy	Peak	292781	292841	1	+	.	From DpurR_m9_rdm_glu_merged_truseqnano_nebnext_v6rzlog10p_chipsub_cutoff1.000000_cwt_peaks.gr
NC_000913	IPOD occupancy	Peak	293041	293101	1	+	.	From DpurR_m9_rdm_glu_merged_truseqnano_nebnext_v6rzlog10p_chipsub_cutoff1.000000_cwt_peaks.gr
NC_000913	IPOD occupancy	Peak	293271	293331	1	+	.	From DpurR_m9_rdm_glu_merged_truseqnano_nebnext_v6rzlog10p_chipsub_cutoff1.000000_cwt_peaks.gr
NC_000913	IPOD occupancy	Peak	293391	293451	1	+	.	From DpurR_m9_rdm_glu_merged_truseqnano_nebnext_v6rzlog10p_chipsub_cutoff1.000000_cwt_peaks.gr
NC_000913	IPOD occupancy	Peak	293616	293676	1	+	.	From DpurR_m9_rdm_glu_merged_truseqnano_nebnext_v6rzlog10p_chipsub_cutoff1.000000_cwt_peaks.gr
NC_000913	IPOD occupancy	Peak	293791	293851	1	+	.	From DpurR_m9_rdm_glu_merged_truseqnano_nebnext_v6rzlog10p_chipsub_cutoff1.000000_cwt_peaks.gr
NC_000913	IPOD occupancy	Peak	294081	294181	1	+	.	From DpurR_m9_rdm_glu_merged_truseqnano_nebnext_v6rzlog10p_chipsub_cutoff1.000000_cwt_peaks.gr
NC_000913	IPOD occupancy	Peak	294206	294266	1	+	.	From DpurR_m9_rdm_glu_merged_truseqnano_nebnext_v6rzlog10p_chipsub_cutoff1.000000_cwt_peaks.gr
NC_000913	IPOD occupancy	Peak	294386	294446	1	+	.	From DpurR_m9_rdm_glu_merged_truseqnano_nebnext_v6rzlog10p_chipsub_cutoff1.000000_cwt_peaks.gr
NC_000913	IPOD occupancy	Peak	294511	294571	1	+	.	From DpurR_m9_rdm_glu_merged_truseqnano_nebnext_v6rzlog10p_chipsub_cutoff1.000000_cwt_peaks.gr
NC_000913	IPOD occupancy	Peak	294781	294841	1	+	.	From DpurR_m9_rdm_glu_merged_truseqnano_nebnext_v6rzlog10p_chipsub_cutoff1.000000_cwt_peaks.gr
NC_000913	IPOD occupancy	Peak	294886	294946	1	+	.	From DpurR_m9_rdm_glu_merged_truseqnano_nebnext_v6rzlog10p_chipsub_cutoff1.000000_cwt_peaks.gr
NC_000913	IPOD occupancy	Peak	295051	295111	1	+	.	From DpurR_m9_rdm_glu_merged_truseqnano_nebnext_v6rzlog10p_chipsub_cutoff1.000000_cwt_peaks.gr
NC_000913	IPOD occupancy	Peak	295161	295221	1	+	.	From DpurR_m9_rdm_glu_merged_truseqnano_nebnext_v6rzlog10p_chipsub_cutoff1.000000_cwt_peaks.gr
NC_000913	IPOD occupancy	Peak	295636	295696	1	+	.	From DpurR_m9_rdm_glu_merged_truseqnano_nebnext_v6rzlog10p_chipsub_cutoff1.000000_cwt_peaks.gr
NC_000913	IPOD occupancy	Peak	295851	295911	1	+	.	From DpurR_m9_rdm_glu_merged_truseqnano_nebnext_v6rzlog10p_chipsub_cutoff1.000000_cwt_peaks.gr
NC_000913	IPOD occupancy	Peak	296546	296606	1	+	.	From DpurR_m9_rdm_glu_merged_truseqnano_nebnext_v6rzlog10p_chipsub_cutoff1.000000_cwt_peaks.gr
NC_000913	IPOD occupancy	Peak	297056	297116	1	+	.	From DpurR_m9_rdm_glu_merged_truseqnano_nebnext_v6rzlog10p_chipsub_cutoff1.000000_cwt_peaks.gr
NC_000913	IPOD occupancy	Peak	297216	297276	1	+	.	From DpurR_m9_rdm_glu_merged_truseqnano_nebnext_v6rzlog10p_chipsub_cutoff1.000000_cwt_peaks.gr
NC_000913	IPOD occupancy	Peak	298856	298916	1	+	.	From DpurR_m9_rdm_glu_merged_truseqnano_nebnext_v6rzlog10p_chipsub_cutoff1.000000_cwt_peaks.gr
NC_000913	IPOD occupancy	Peak	299686	299746	1	+	.	From DpurR_m9_rdm_glu_merged_truseqnano_nebnext_v6rzlog10p_chipsub_cutoff1.000000_cwt_peaks.gr
NC_000913	IPOD occupancy	Peak	300101	300161	1	+	.	From DpurR_m9_rdm_glu_merged_truseqnano_nebnext_v6rzlog10p_chipsub_cutoff1.000000_cwt_peaks.gr
NC_000913	IPOD occupancy	Peak	300216	300276	1	+	.	From DpurR_m9_rdm_glu_merged_truseqnano_nebnext_v6rzlog10p_chipsub_cutoff1.000000_cwt_peaks.gr
NC_000913	IPOD occupancy	Peak	302441	302501	1	+	.	From DpurR_m9_rdm_glu_merged_truseqnano_nebnext_v6rzlog10p_chipsub_cutoff1.000000_cwt_peaks.gr
NC_000913	IPOD occupancy	Peak	302726	302786	1	+	.	From DpurR_m9_rdm_glu_merged_truseqnano_nebnext_v6rzlog10p_chipsub_cutoff1.000000_cwt_peaks.gr
NC_000913	IPOD occupancy	Peak	302896	302956	1	+	.	From DpurR_m9_rdm_glu_merged_truseqnano_nebnext_v6rzlog10p_chipsub_cutoff1.000000_cwt_peaks.gr
NC_000913	IPOD occupancy	Peak	303161	303221	1	+	.	From DpurR_m9_rdm_glu_merged_truseqnano_nebnext_v6rzlog10p_chipsub_cutoff1.000000_cwt_peaks.gr
NC_000913	IPOD occupancy	Peak	303296	303356	1	+	.	From DpurR_m9_rdm_glu_merged_truseqnano_nebnext_v6rzlog10p_chipsub_cutoff1.000000_cwt_peaks.gr
NC_000913	IPOD occupancy	Peak	303471	303531	1	+	.	From DpurR_m9_rdm_glu_merged_truseqnano_nebnext_v6rzlog10p_chipsub_cutoff1.000000_cwt_peaks.gr
NC_000913	IPOD occupancy	Peak	303601	303661	1	+	.	From DpurR_m9_rdm_glu_merged_truseqnano_nebnext_v6rzlog10p_chipsub_cutoff1.000000_cwt_peaks.gr
NC_000913	IPOD occupancy	Peak	303801	303861	1	+	.	From DpurR_m9_rdm_glu_merged_truseqnano_nebnext_v6rzlog10p_chipsub_cutoff1.000000_cwt_peaks.gr
NC_000913	IPOD occupancy	Peak	304386	304446	1	+	.	From DpurR_m9_rdm_glu_merged_truseqnano_nebnext_v6rzlog10p_chipsub_cutoff1.000000_cwt_peaks.gr
NC_000913	IPOD occupancy	Peak	304641	304701	1	+	.	From DpurR_m9_rdm_glu_merged_truseqnano_nebnext_v6rzlog10p_chipsub_cutoff1.000000_cwt_peaks.gr
NC_000913	IPOD occupancy	Peak	304896	304956	1	+	.	From DpurR_m9_rdm_glu_merged_truseqnano_nebnext_v6rzlog10p_chipsub_cutoff1.000000_cwt_peaks.gr
NC_000913	IPOD occupancy	Peak	305241	305301	1	+	.	From DpurR_m9_rdm_glu_merged_truseqnano_nebnext_v6rzlog10p_chipsub_cutoff1.000000_cwt_peaks.gr
NC_000913	IPOD occupancy	Peak	305411	305471	1	+	.	From DpurR_m9_rdm_glu_merged_truseqnano_nebnext_v6rzlog10p_chipsub_cutoff1.000000_cwt_peaks.gr
NC_000913	IPOD occupancy	Peak	305651	305711	1	+	.	From DpurR_m9_rdm_glu_merged_truseqnano_nebnext_v6rzlog10p_chipsub_cutoff1.000000_cwt_peaks.gr
NC_000913	IPOD occupancy	Peak	306501	306561	1	+	.	From DpurR_m9_rdm_glu_merged_truseqnano_nebnext_v6rzlog10p_chipsub_cutoff1.000000_cwt_peaks.gr
NC_000913	IPOD occupancy	Peak	306771	306831	1	+	.	From DpurR_m9_rdm_glu_merged_truseqnano_nebnext_v6rzlog10p_chipsub_cutoff1.000000_cwt_peaks.gr
NC_000913	IPOD occupancy	Peak	307166	307226	1	+	.	From DpurR_m9_rdm_glu_merged_truseqnano_nebnext_v6rzlog10p_chipsub_cutoff1.000000_cwt_peaks.gr
NC_000913	IPOD occupancy	Peak	307856	307916	1	+	.	From DpurR_m9_rdm_glu_merged_truseqnano_nebnext_v6rzlog10p_chipsub_cutoff1.000000_cwt_peaks.gr
NC_000913	IPOD occupancy	Peak	308776	308836	1	+	.	From DpurR_m9_rdm_glu_merged_truseqnano_nebnext_v6rzlog10p_chipsub_cutoff1.000000_cwt_peaks.gr
NC_000913	IPOD occupancy	Peak	309341	309401	1	+	.	From DpurR_m9_rdm_glu_merged_truseqnano_nebnext_v6rzlog10p_chipsub_cutoff1.000000_cwt_peaks.gr
NC_000913	IPOD occupancy	Peak	310081	310141	1	+	.	From DpurR_m9_rdm_glu_merged_truseqnano_nebnext_v6rzlog10p_chipsub_cutoff1.000000_cwt_peaks.gr
NC_000913	IPOD occupancy	Peak	310796	310856	1	+	.	From DpurR_m9_rdm_glu_merged_truseqnano_nebnext_v6rzlog10p_chipsub_cutoff1.000000_cwt_peaks.gr
NC_000913	IPOD occupancy	Peak	310916	310976	1	+	.	From DpurR_m9_rdm_glu_merged_truseqnano_nebnext_v6rzlog10p_chipsub_cutoff1.000000_cwt_peaks.gr
NC_000913	IPOD occupancy	Peak	311141	311201	1	+	.	From DpurR_m9_rdm_glu_merged_truseqnano_nebnext_v6rzlog10p_chipsub_cutoff1.000000_cwt_peaks.gr
NC_000913	IPOD occupancy	Peak	311381	311441	1	+	.	From DpurR_m9_rdm_glu_merged_truseqnano_nebnext_v6rzlog10p_chipsub_cutoff1.000000_cwt_peaks.gr
NC_000913	IPOD occupancy	Peak	311491	311551	1	+	.	From DpurR_m9_rdm_glu_merged_truseqnano_nebnext_v6rzlog10p_chipsub_cutoff1.000000_cwt_peaks.gr
NC_000913	IPOD occupancy	Peak	311681	311741	1	+	.	From DpurR_m9_rdm_glu_merged_truseqnano_nebnext_v6rzlog10p_chipsub_cutoff1.000000_cwt_peaks.gr
NC_000913	IPOD occupancy	Peak	311816	311876	1	+	.	From DpurR_m9_rdm_glu_merged_truseqnano_nebnext_v6rzlog10p_chipsub_cutoff1.000000_cwt_peaks.gr
NC_000913	IPOD occupancy	Peak	312021	312081	1	+	.	From DpurR_m9_rdm_glu_merged_truseqnano_nebnext_v6rzlog10p_chipsub_cutoff1.000000_cwt_peaks.gr
NC_000913	IPOD occupancy	Peak	312276	312336	1	+	.	From DpurR_m9_rdm_glu_merged_truseqnano_nebnext_v6rzlog10p_chipsub_cutoff1.000000_cwt_peaks.gr
NC_000913	IPOD occupancy	Peak	312771	312831	1	+	.	From DpurR_m9_rdm_glu_merged_truseqnano_nebnext_v6rzlog10p_chipsub_cutoff1.000000_cwt_peaks.gr
NC_000913	IPOD occupancy	Peak	313006	313066	1	+	.	From DpurR_m9_rdm_glu_merged_truseqnano_nebnext_v6rzlog10p_chipsub_cutoff1.000000_cwt_peaks.gr
NC_000913	IPOD occupancy	Peak	313171	313231	1	+	.	From DpurR_m9_rdm_glu_merged_truseqnano_nebnext_v6rzlog10p_chipsub_cutoff1.000000_cwt_peaks.gr
NC_000913	IPOD occupancy	Peak	313286	313346	1	+	.	From DpurR_m9_rdm_glu_merged_truseqnano_nebnext_v6rzlog10p_chipsub_cutoff1.000000_cwt_peaks.gr
NC_000913	IPOD occupancy	Peak	313466	313526	1	+	.	From DpurR_m9_rdm_glu_merged_truseqnano_nebnext_v6rzlog10p_chipsub_cutoff1.000000_cwt_peaks.gr
NC_000913	IPOD occupancy	Peak	313676	313736	1	+	.	From DpurR_m9_rdm_glu_merged_truseqnano_nebnext_v6rzlog10p_chipsub_cutoff1.000000_cwt_peaks.gr
NC_000913	IPOD occupancy	Peak	313771	313831	1	+	.	From DpurR_m9_rdm_glu_merged_truseqnano_nebnext_v6rzlog10p_chipsub_cutoff1.000000_cwt_peaks.gr
NC_000913	IPOD occupancy	Peak	313941	314001	1	+	.	From DpurR_m9_rdm_glu_merged_truseqnano_nebnext_v6rzlog10p_chipsub_cutoff1.000000_cwt_peaks.gr
NC_000913	IPOD occupancy	Peak	314076	314136	1	+	.	From DpurR_m9_rdm_glu_merged_truseqnano_nebnext_v6rzlog10p_chipsub_cutoff1.000000_cwt_peaks.gr
NC_000913	IPOD occupancy	Peak	314211	314271	1	+	.	From DpurR_m9_rdm_glu_merged_truseqnano_nebnext_v6rzlog10p_chipsub_cutoff1.000000_cwt_peaks.gr
NC_000913	IPOD occupancy	Peak	314326	314386	1	+	.	From DpurR_m9_rdm_glu_merged_truseqnano_nebnext_v6rzlog10p_chipsub_cutoff1.000000_cwt_peaks.gr
NC_000913	IPOD occupancy	Peak	314521	314581	1	+	.	From DpurR_m9_rdm_glu_merged_truseqnano_nebnext_v6rzlog10p_chipsub_cutoff1.000000_cwt_peaks.gr
NC_000913	IPOD occupancy	Peak	314731	314791	1	+	.	From DpurR_m9_rdm_glu_merged_truseqnano_nebnext_v6rzlog10p_chipsub_cutoff1.000000_cwt_peaks.gr
NC_000913	IPOD occupancy	Peak	314876	314936	1	+	.	From DpurR_m9_rdm_glu_merged_truseqnano_nebnext_v6rzlog10p_chipsub_cutoff1.000000_cwt_peaks.gr
NC_000913	IPOD occupancy	Peak	315291	315351	1	+	.	From DpurR_m9_rdm_glu_merged_truseqnano_nebnext_v6rzlog10p_chipsub_cutoff1.000000_cwt_peaks.gr
NC_000913	IPOD occupancy	Peak	315476	315536	1	+	.	From DpurR_m9_rdm_glu_merged_truseqnano_nebnext_v6rzlog10p_chipsub_cutoff1.000000_cwt_peaks.gr
NC_000913	IPOD occupancy	Peak	316161	316221	1	+	.	From DpurR_m9_rdm_glu_merged_truseqnano_nebnext_v6rzlog10p_chipsub_cutoff1.000000_cwt_peaks.gr
NC_000913	IPOD occupancy	Peak	316256	316316	1	+	.	From DpurR_m9_rdm_glu_merged_truseqnano_nebnext_v6rzlog10p_chipsub_cutoff1.000000_cwt_peaks.gr
NC_000913	IPOD occupancy	Peak	316546	316606	1	+	.	From DpurR_m9_rdm_glu_merged_truseqnano_nebnext_v6rzlog10p_chipsub_cutoff1.000000_cwt_peaks.gr
NC_000913	IPOD occupancy	Peak	316856	316916	1	+	.	From DpurR_m9_rdm_glu_merged_truseqnano_nebnext_v6rzlog10p_chipsub_cutoff1.000000_cwt_peaks.gr
NC_000913	IPOD occupancy	Peak	317126	317186	1	+	.	From DpurR_m9_rdm_glu_merged_truseqnano_nebnext_v6rzlog10p_chipsub_cutoff1.000000_cwt_peaks.gr
NC_000913	IPOD occupancy	Peak	317296	317356	1	+	.	From DpurR_m9_rdm_glu_merged_truseqnano_nebnext_v6rzlog10p_chipsub_cutoff1.000000_cwt_peaks.gr
NC_000913	IPOD occupancy	Peak	317536	317596	1	+	.	From DpurR_m9_rdm_glu_merged_truseqnano_nebnext_v6rzlog10p_chipsub_cutoff1.000000_cwt_peaks.gr
NC_000913	IPOD occupancy	Peak	317746	317806	1	+	.	From DpurR_m9_rdm_glu_merged_truseqnano_nebnext_v6rzlog10p_chipsub_cutoff1.000000_cwt_peaks.gr
NC_000913	IPOD occupancy	Peak	318216	318276	1	+	.	From DpurR_m9_rdm_glu_merged_truseqnano_nebnext_v6rzlog10p_chipsub_cutoff1.000000_cwt_peaks.gr
NC_000913	IPOD occupancy	Peak	318376	318436	1	+	.	From DpurR_m9_rdm_glu_merged_truseqnano_nebnext_v6rzlog10p_chipsub_cutoff1.000000_cwt_peaks.gr
NC_000913	IPOD occupancy	Peak	318556	318616	1	+	.	From DpurR_m9_rdm_glu_merged_truseqnano_nebnext_v6rzlog10p_chipsub_cutoff1.000000_cwt_peaks.gr
NC_000913	IPOD occupancy	Peak	318681	318741	1	+	.	From DpurR_m9_rdm_glu_merged_truseqnano_nebnext_v6rzlog10p_chipsub_cutoff1.000000_cwt_peaks.gr
NC_000913	IPOD occupancy	Peak	318836	318896	1	+	.	From DpurR_m9_rdm_glu_merged_truseqnano_nebnext_v6rzlog10p_chipsub_cutoff1.000000_cwt_peaks.gr
NC_000913	IPOD occupancy	Peak	319056	319116	1	+	.	From DpurR_m9_rdm_glu_merged_truseqnano_nebnext_v6rzlog10p_chipsub_cutoff1.000000_cwt_peaks.gr
NC_000913	IPOD occupancy	Peak	319326	319386	1	+	.	From DpurR_m9_rdm_glu_merged_truseqnano_nebnext_v6rzlog10p_chipsub_cutoff1.000000_cwt_peaks.gr
NC_000913	IPOD occupancy	Peak	319526	319586	1	+	.	From DpurR_m9_rdm_glu_merged_truseqnano_nebnext_v6rzlog10p_chipsub_cutoff1.000000_cwt_peaks.gr
NC_000913	IPOD occupancy	Peak	319626	319686	1	+	.	From DpurR_m9_rdm_glu_merged_truseqnano_nebnext_v6rzlog10p_chipsub_cutoff1.000000_cwt_peaks.gr
NC_000913	IPOD occupancy	Peak	319726	319786	1	+	.	From DpurR_m9_rdm_glu_merged_truseqnano_nebnext_v6rzlog10p_chipsub_cutoff1.000000_cwt_peaks.gr
NC_000913	IPOD occupancy	Peak	319851	319911	1	+	.	From DpurR_m9_rdm_glu_merged_truseqnano_nebnext_v6rzlog10p_chipsub_cutoff1.000000_cwt_peaks.gr
NC_000913	IPOD occupancy	Peak	319986	320046	1	+	.	From DpurR_m9_rdm_glu_merged_truseqnano_nebnext_v6rzlog10p_chipsub_cutoff1.000000_cwt_peaks.gr
NC_000913	IPOD occupancy	Peak	320121	320181	1	+	.	From DpurR_m9_rdm_glu_merged_truseqnano_nebnext_v6rzlog10p_chipsub_cutoff1.000000_cwt_peaks.gr
NC_000913	IPOD occupancy	Peak	321141	321201	1	+	.	From DpurR_m9_rdm_glu_merged_truseqnano_nebnext_v6rzlog10p_chipsub_cutoff1.000000_cwt_peaks.gr
NC_000913	IPOD occupancy	Peak	321311	321371	1	+	.	From DpurR_m9_rdm_glu_merged_truseqnano_nebnext_v6rzlog10p_chipsub_cutoff1.000000_cwt_peaks.gr
NC_000913	IPOD occupancy	Peak	321486	321546	1	+	.	From DpurR_m9_rdm_glu_merged_truseqnano_nebnext_v6rzlog10p_chipsub_cutoff1.000000_cwt_peaks.gr
NC_000913	IPOD occupancy	Peak	321736	321796	1	+	.	From DpurR_m9_rdm_glu_merged_truseqnano_nebnext_v6rzlog10p_chipsub_cutoff1.000000_cwt_peaks.gr
NC_000913	IPOD occupancy	Peak	322291	322351	1	+	.	From DpurR_m9_rdm_glu_merged_truseqnano_nebnext_v6rzlog10p_chipsub_cutoff1.000000_cwt_peaks.gr
NC_000913	IPOD occupancy	Peak	322581	322641	1	+	.	From DpurR_m9_rdm_glu_merged_truseqnano_nebnext_v6rzlog10p_chipsub_cutoff1.000000_cwt_peaks.gr
NC_000913	IPOD occupancy	Peak	322731	322791	1	+	.	From DpurR_m9_rdm_glu_merged_truseqnano_nebnext_v6rzlog10p_chipsub_cutoff1.000000_cwt_peaks.gr
NC_000913	IPOD occupancy	Peak	323891	323951	1	+	.	From DpurR_m9_rdm_glu_merged_truseqnano_nebnext_v6rzlog10p_chipsub_cutoff1.000000_cwt_peaks.gr
NC_000913	IPOD occupancy	Peak	324216	324276	1	+	.	From DpurR_m9_rdm_glu_merged_truseqnano_nebnext_v6rzlog10p_chipsub_cutoff1.000000_cwt_peaks.gr
NC_000913	IPOD occupancy	Peak	324436	324496	1	+	.	From DpurR_m9_rdm_glu_merged_truseqnano_nebnext_v6rzlog10p_chipsub_cutoff1.000000_cwt_peaks.gr
NC_000913	IPOD occupancy	Peak	324561	324621	1	+	.	From DpurR_m9_rdm_glu_merged_truseqnano_nebnext_v6rzlog10p_chipsub_cutoff1.000000_cwt_peaks.gr
NC_000913	IPOD occupancy	Peak	324671	324731	1	+	.	From DpurR_m9_rdm_glu_merged_truseqnano_nebnext_v6rzlog10p_chipsub_cutoff1.000000_cwt_peaks.gr
NC_000913	IPOD occupancy	Peak	324791	324851	1	+	.	From DpurR_m9_rdm_glu_merged_truseqnano_nebnext_v6rzlog10p_chipsub_cutoff1.000000_cwt_peaks.gr
NC_000913	IPOD occupancy	Peak	324891	324951	1	+	.	From DpurR_m9_rdm_glu_merged_truseqnano_nebnext_v6rzlog10p_chipsub_cutoff1.000000_cwt_peaks.gr
NC_000913	IPOD occupancy	Peak	325096	325156	1	+	.	From DpurR_m9_rdm_glu_merged_truseqnano_nebnext_v6rzlog10p_chipsub_cutoff1.000000_cwt_peaks.gr
NC_000913	IPOD occupancy	Peak	325346	325406	1	+	.	From DpurR_m9_rdm_glu_merged_truseqnano_nebnext_v6rzlog10p_chipsub_cutoff1.000000_cwt_peaks.gr
NC_000913	IPOD occupancy	Peak	325456	325516	1	+	.	From DpurR_m9_rdm_glu_merged_truseqnano_nebnext_v6rzlog10p_chipsub_cutoff1.000000_cwt_peaks.gr
NC_000913	IPOD occupancy	Peak	325646	325706	1	+	.	From DpurR_m9_rdm_glu_merged_truseqnano_nebnext_v6rzlog10p_chipsub_cutoff1.000000_cwt_peaks.gr
NC_000913	IPOD occupancy	Peak	326121	326181	1	+	.	From DpurR_m9_rdm_glu_merged_truseqnano_nebnext_v6rzlog10p_chipsub_cutoff1.000000_cwt_peaks.gr
NC_000913	IPOD occupancy	Peak	329246	329306	1	+	.	From DpurR_m9_rdm_glu_merged_truseqnano_nebnext_v6rzlog10p_chipsub_cutoff1.000000_cwt_peaks.gr
NC_000913	IPOD occupancy	Peak	329436	329496	1	+	.	From DpurR_m9_rdm_glu_merged_truseqnano_nebnext_v6rzlog10p_chipsub_cutoff1.000000_cwt_peaks.gr
NC_000913	IPOD occupancy	Peak	329631	329691	1	+	.	From DpurR_m9_rdm_glu_merged_truseqnano_nebnext_v6rzlog10p_chipsub_cutoff1.000000_cwt_peaks.gr
NC_000913	IPOD occupancy	Peak	331131	331191	1	+	.	From DpurR_m9_rdm_glu_merged_truseqnano_nebnext_v6rzlog10p_chipsub_cutoff1.000000_cwt_peaks.gr
NC_000913	IPOD occupancy	Peak	331496	331556	1	+	.	From DpurR_m9_rdm_glu_merged_truseqnano_nebnext_v6rzlog10p_chipsub_cutoff1.000000_cwt_peaks.gr
NC_000913	IPOD occupancy	Peak	331821	331881	1	+	.	From DpurR_m9_rdm_glu_merged_truseqnano_nebnext_v6rzlog10p_chipsub_cutoff1.000000_cwt_peaks.gr
NC_000913	IPOD occupancy	Peak	331951	332011	1	+	.	From DpurR_m9_rdm_glu_merged_truseqnano_nebnext_v6rzlog10p_chipsub_cutoff1.000000_cwt_peaks.gr
NC_000913	IPOD occupancy	Peak	332111	332171	1	+	.	From DpurR_m9_rdm_glu_merged_truseqnano_nebnext_v6rzlog10p_chipsub_cutoff1.000000_cwt_peaks.gr
NC_000913	IPOD occupancy	Peak	332256	332316	1	+	.	From DpurR_m9_rdm_glu_merged_truseqnano_nebnext_v6rzlog10p_chipsub_cutoff1.000000_cwt_peaks.gr
NC_000913	IPOD occupancy	Peak	332506	332566	1	+	.	From DpurR_m9_rdm_glu_merged_truseqnano_nebnext_v6rzlog10p_chipsub_cutoff1.000000_cwt_peaks.gr
NC_000913	IPOD occupancy	Peak	332836	332896	1	+	.	From DpurR_m9_rdm_glu_merged_truseqnano_nebnext_v6rzlog10p_chipsub_cutoff1.000000_cwt_peaks.gr
NC_000913	IPOD occupancy	Peak	333006	333066	1	+	.	From DpurR_m9_rdm_glu_merged_truseqnano_nebnext_v6rzlog10p_chipsub_cutoff1.000000_cwt_peaks.gr
NC_000913	IPOD occupancy	Peak	333196	333256	1	+	.	From DpurR_m9_rdm_glu_merged_truseqnano_nebnext_v6rzlog10p_chipsub_cutoff1.000000_cwt_peaks.gr
NC_000913	IPOD occupancy	Peak	333416	333476	1	+	.	From DpurR_m9_rdm_glu_merged_truseqnano_nebnext_v6rzlog10p_chipsub_cutoff1.000000_cwt_peaks.gr
NC_000913	IPOD occupancy	Peak	333711	333771	1	+	.	From DpurR_m9_rdm_glu_merged_truseqnano_nebnext_v6rzlog10p_chipsub_cutoff1.000000_cwt_peaks.gr
NC_000913	IPOD occupancy	Peak	333806	333866	1	+	.	From DpurR_m9_rdm_glu_merged_truseqnano_nebnext_v6rzlog10p_chipsub_cutoff1.000000_cwt_peaks.gr
NC_000913	IPOD occupancy	Peak	334146	334206	1	+	.	From DpurR_m9_rdm_glu_merged_truseqnano_nebnext_v6rzlog10p_chipsub_cutoff1.000000_cwt_peaks.gr
NC_000913	IPOD occupancy	Peak	334476	334536	1	+	.	From DpurR_m9_rdm_glu_merged_truseqnano_nebnext_v6rzlog10p_chipsub_cutoff1.000000_cwt_peaks.gr
NC_000913	IPOD occupancy	Peak	335061	335121	1	+	.	From DpurR_m9_rdm_glu_merged_truseqnano_nebnext_v6rzlog10p_chipsub_cutoff1.000000_cwt_peaks.gr
NC_000913	IPOD occupancy	Peak	335211	335271	1	+	.	From DpurR_m9_rdm_glu_merged_truseqnano_nebnext_v6rzlog10p_chipsub_cutoff1.000000_cwt_peaks.gr
NC_000913	IPOD occupancy	Peak	335346	335406	1	+	.	From DpurR_m9_rdm_glu_merged_truseqnano_nebnext_v6rzlog10p_chipsub_cutoff1.000000_cwt_peaks.gr
NC_000913	IPOD occupancy	Peak	335466	335526	1	+	.	From DpurR_m9_rdm_glu_merged_truseqnano_nebnext_v6rzlog10p_chipsub_cutoff1.000000_cwt_peaks.gr
NC_000913	IPOD occupancy	Peak	335896	335956	1	+	.	From DpurR_m9_rdm_glu_merged_truseqnano_nebnext_v6rzlog10p_chipsub_cutoff1.000000_cwt_peaks.gr
NC_000913	IPOD occupancy	Peak	336101	336161	1	+	.	From DpurR_m9_rdm_glu_merged_truseqnano_nebnext_v6rzlog10p_chipsub_cutoff1.000000_cwt_peaks.gr
NC_000913	IPOD occupancy	Peak	336291	336351	1	+	.	From DpurR_m9_rdm_glu_merged_truseqnano_nebnext_v6rzlog10p_chipsub_cutoff1.000000_cwt_peaks.gr
NC_000913	IPOD occupancy	Peak	336456	336516	1	+	.	From DpurR_m9_rdm_glu_merged_truseqnano_nebnext_v6rzlog10p_chipsub_cutoff1.000000_cwt_peaks.gr
NC_000913	IPOD occupancy	Peak	336596	336656	1	+	.	From DpurR_m9_rdm_glu_merged_truseqnano_nebnext_v6rzlog10p_chipsub_cutoff1.000000_cwt_peaks.gr
NC_000913	IPOD occupancy	Peak	336781	336841	1	+	.	From DpurR_m9_rdm_glu_merged_truseqnano_nebnext_v6rzlog10p_chipsub_cutoff1.000000_cwt_peaks.gr
NC_000913	IPOD occupancy	Peak	340016	340076	1	+	.	From DpurR_m9_rdm_glu_merged_truseqnano_nebnext_v6rzlog10p_chipsub_cutoff1.000000_cwt_peaks.gr
NC_000913	IPOD occupancy	Peak	340676	340736	1	+	.	From DpurR_m9_rdm_glu_merged_truseqnano_nebnext_v6rzlog10p_chipsub_cutoff1.000000_cwt_peaks.gr
NC_000913	IPOD occupancy	Peak	341976	342036	1	+	.	From DpurR_m9_rdm_glu_merged_truseqnano_nebnext_v6rzlog10p_chipsub_cutoff1.000000_cwt_peaks.gr
NC_000913	IPOD occupancy	Peak	342591	342651	1	+	.	From DpurR_m9_rdm_glu_merged_truseqnano_nebnext_v6rzlog10p_chipsub_cutoff1.000000_cwt_peaks.gr
NC_000913	IPOD occupancy	Peak	343906	343966	1	+	.	From DpurR_m9_rdm_glu_merged_truseqnano_nebnext_v6rzlog10p_chipsub_cutoff1.000000_cwt_peaks.gr
NC_000913	IPOD occupancy	Peak	344021	344081	1	+	.	From DpurR_m9_rdm_glu_merged_truseqnano_nebnext_v6rzlog10p_chipsub_cutoff1.000000_cwt_peaks.gr
NC_000913	IPOD occupancy	Peak	344211	344271	1	+	.	From DpurR_m9_rdm_glu_merged_truseqnano_nebnext_v6rzlog10p_chipsub_cutoff1.000000_cwt_peaks.gr
NC_000913	IPOD occupancy	Peak	344426	344486	1	+	.	From DpurR_m9_rdm_glu_merged_truseqnano_nebnext_v6rzlog10p_chipsub_cutoff1.000000_cwt_peaks.gr
NC_000913	IPOD occupancy	Peak	344641	344701	1	+	.	From DpurR_m9_rdm_glu_merged_truseqnano_nebnext_v6rzlog10p_chipsub_cutoff1.000000_cwt_peaks.gr
NC_000913	IPOD occupancy	Peak	344791	344851	1	+	.	From DpurR_m9_rdm_glu_merged_truseqnano_nebnext_v6rzlog10p_chipsub_cutoff1.000000_cwt_peaks.gr
NC_000913	IPOD occupancy	Peak	344911	344971	1	+	.	From DpurR_m9_rdm_glu_merged_truseqnano_nebnext_v6rzlog10p_chipsub_cutoff1.000000_cwt_peaks.gr
NC_000913	IPOD occupancy	Peak	345181	345241	1	+	.	From DpurR_m9_rdm_glu_merged_truseqnano_nebnext_v6rzlog10p_chipsub_cutoff1.000000_cwt_peaks.gr
NC_000913	IPOD occupancy	Peak	345871	345931	1	+	.	From DpurR_m9_rdm_glu_merged_truseqnano_nebnext_v6rzlog10p_chipsub_cutoff1.000000_cwt_peaks.gr
NC_000913	IPOD occupancy	Peak	346101	346161	1	+	.	From DpurR_m9_rdm_glu_merged_truseqnano_nebnext_v6rzlog10p_chipsub_cutoff1.000000_cwt_peaks.gr
NC_000913	IPOD occupancy	Peak	346296	346356	1	+	.	From DpurR_m9_rdm_glu_merged_truseqnano_nebnext_v6rzlog10p_chipsub_cutoff1.000000_cwt_peaks.gr
NC_000913	IPOD occupancy	Peak	346396	346456	1	+	.	From DpurR_m9_rdm_glu_merged_truseqnano_nebnext_v6rzlog10p_chipsub_cutoff1.000000_cwt_peaks.gr
NC_000913	IPOD occupancy	Peak	346566	346626	1	+	.	From DpurR_m9_rdm_glu_merged_truseqnano_nebnext_v6rzlog10p_chipsub_cutoff1.000000_cwt_peaks.gr
NC_000913	IPOD occupancy	Peak	346691	346751	1	+	.	From DpurR_m9_rdm_glu_merged_truseqnano_nebnext_v6rzlog10p_chipsub_cutoff1.000000_cwt_peaks.gr
NC_000913	IPOD occupancy	Peak	346806	346866	1	+	.	From DpurR_m9_rdm_glu_merged_truseqnano_nebnext_v6rzlog10p_chipsub_cutoff1.000000_cwt_peaks.gr
NC_000913	IPOD occupancy	Peak	347141	347201	1	+	.	From DpurR_m9_rdm_glu_merged_truseqnano_nebnext_v6rzlog10p_chipsub_cutoff1.000000_cwt_peaks.gr
NC_000913	IPOD occupancy	Peak	348561	348621	1	+	.	From DpurR_m9_rdm_glu_merged_truseqnano_nebnext_v6rzlog10p_chipsub_cutoff1.000000_cwt_peaks.gr
NC_000913	IPOD occupancy	Peak	349846	349906	1	+	.	From DpurR_m9_rdm_glu_merged_truseqnano_nebnext_v6rzlog10p_chipsub_cutoff1.000000_cwt_peaks.gr
NC_000913	IPOD occupancy	Peak	349956	350016	1	+	.	From DpurR_m9_rdm_glu_merged_truseqnano_nebnext_v6rzlog10p_chipsub_cutoff1.000000_cwt_peaks.gr
NC_000913	IPOD occupancy	Peak	351196	351256	1	+	.	From DpurR_m9_rdm_glu_merged_truseqnano_nebnext_v6rzlog10p_chipsub_cutoff1.000000_cwt_peaks.gr
NC_000913	IPOD occupancy	Peak	351816	351876	1	+	.	From DpurR_m9_rdm_glu_merged_truseqnano_nebnext_v6rzlog10p_chipsub_cutoff1.000000_cwt_peaks.gr
NC_000913	IPOD occupancy	Peak	354151	354211	1	+	.	From DpurR_m9_rdm_glu_merged_truseqnano_nebnext_v6rzlog10p_chipsub_cutoff1.000000_cwt_peaks.gr
NC_000913	IPOD occupancy	Peak	354526	354586	1	+	.	From DpurR_m9_rdm_glu_merged_truseqnano_nebnext_v6rzlog10p_chipsub_cutoff1.000000_cwt_peaks.gr
NC_000913	IPOD occupancy	Peak	354801	354861	1	+	.	From DpurR_m9_rdm_glu_merged_truseqnano_nebnext_v6rzlog10p_chipsub_cutoff1.000000_cwt_peaks.gr
NC_000913	IPOD occupancy	Peak	354976	355036	1	+	.	From DpurR_m9_rdm_glu_merged_truseqnano_nebnext_v6rzlog10p_chipsub_cutoff1.000000_cwt_peaks.gr
NC_000913	IPOD occupancy	Peak	355071	355131	1	+	.	From DpurR_m9_rdm_glu_merged_truseqnano_nebnext_v6rzlog10p_chipsub_cutoff1.000000_cwt_peaks.gr
NC_000913	IPOD occupancy	Peak	355806	355866	1	+	.	From DpurR_m9_rdm_glu_merged_truseqnano_nebnext_v6rzlog10p_chipsub_cutoff1.000000_cwt_peaks.gr
NC_000913	IPOD occupancy	Peak	355986	356046	1	+	.	From DpurR_m9_rdm_glu_merged_truseqnano_nebnext_v6rzlog10p_chipsub_cutoff1.000000_cwt_peaks.gr
NC_000913	IPOD occupancy	Peak	356151	356211	1	+	.	From DpurR_m9_rdm_glu_merged_truseqnano_nebnext_v6rzlog10p_chipsub_cutoff1.000000_cwt_peaks.gr
NC_000913	IPOD occupancy	Peak	357486	357546	1	+	.	From DpurR_m9_rdm_glu_merged_truseqnano_nebnext_v6rzlog10p_chipsub_cutoff1.000000_cwt_peaks.gr
NC_000913	IPOD occupancy	Peak	357696	357756	1	+	.	From DpurR_m9_rdm_glu_merged_truseqnano_nebnext_v6rzlog10p_chipsub_cutoff1.000000_cwt_peaks.gr
NC_000913	IPOD occupancy	Peak	358691	358751	1	+	.	From DpurR_m9_rdm_glu_merged_truseqnano_nebnext_v6rzlog10p_chipsub_cutoff1.000000_cwt_peaks.gr
NC_000913	IPOD occupancy	Peak	359706	359766	1	+	.	From DpurR_m9_rdm_glu_merged_truseqnano_nebnext_v6rzlog10p_chipsub_cutoff1.000000_cwt_peaks.gr
NC_000913	IPOD occupancy	Peak	361141	361201	1	+	.	From DpurR_m9_rdm_glu_merged_truseqnano_nebnext_v6rzlog10p_chipsub_cutoff1.000000_cwt_peaks.gr
NC_000913	IPOD occupancy	Peak	361371	361431	1	+	.	From DpurR_m9_rdm_glu_merged_truseqnano_nebnext_v6rzlog10p_chipsub_cutoff1.000000_cwt_peaks.gr
NC_000913	IPOD occupancy	Peak	361566	361626	1	+	.	From DpurR_m9_rdm_glu_merged_truseqnano_nebnext_v6rzlog10p_chipsub_cutoff1.000000_cwt_peaks.gr
NC_000913	IPOD occupancy	Peak	361711	361771	1	+	.	From DpurR_m9_rdm_glu_merged_truseqnano_nebnext_v6rzlog10p_chipsub_cutoff1.000000_cwt_peaks.gr
NC_000913	IPOD occupancy	Peak	361821	361881	1	+	.	From DpurR_m9_rdm_glu_merged_truseqnano_nebnext_v6rzlog10p_chipsub_cutoff1.000000_cwt_peaks.gr
NC_000913	IPOD occupancy	Peak	361911	361971	1	+	.	From DpurR_m9_rdm_glu_merged_truseqnano_nebnext_v6rzlog10p_chipsub_cutoff1.000000_cwt_peaks.gr
NC_000913	IPOD occupancy	Peak	362186	362246	1	+	.	From DpurR_m9_rdm_glu_merged_truseqnano_nebnext_v6rzlog10p_chipsub_cutoff1.000000_cwt_peaks.gr
NC_000913	IPOD occupancy	Peak	362326	362386	1	+	.	From DpurR_m9_rdm_glu_merged_truseqnano_nebnext_v6rzlog10p_chipsub_cutoff1.000000_cwt_peaks.gr
NC_000913	IPOD occupancy	Peak	362816	362876	1	+	.	From DpurR_m9_rdm_glu_merged_truseqnano_nebnext_v6rzlog10p_chipsub_cutoff1.000000_cwt_peaks.gr
NC_000913	IPOD occupancy	Peak	363021	363081	1	+	.	From DpurR_m9_rdm_glu_merged_truseqnano_nebnext_v6rzlog10p_chipsub_cutoff1.000000_cwt_peaks.gr
NC_000913	IPOD occupancy	Peak	363146	363206	1	+	.	From DpurR_m9_rdm_glu_merged_truseqnano_nebnext_v6rzlog10p_chipsub_cutoff1.000000_cwt_peaks.gr
NC_000913	IPOD occupancy	Peak	364241	364301	1	+	.	From DpurR_m9_rdm_glu_merged_truseqnano_nebnext_v6rzlog10p_chipsub_cutoff1.000000_cwt_peaks.gr
NC_000913	IPOD occupancy	Peak	366631	366691	1	+	.	From DpurR_m9_rdm_glu_merged_truseqnano_nebnext_v6rzlog10p_chipsub_cutoff1.000000_cwt_peaks.gr
NC_000913	IPOD occupancy	Peak	366881	366941	1	+	.	From DpurR_m9_rdm_glu_merged_truseqnano_nebnext_v6rzlog10p_chipsub_cutoff1.000000_cwt_peaks.gr
NC_000913	IPOD occupancy	Peak	367391	367451	1	+	.	From DpurR_m9_rdm_glu_merged_truseqnano_nebnext_v6rzlog10p_chipsub_cutoff1.000000_cwt_peaks.gr
NC_000913	IPOD occupancy	Peak	367616	367676	1	+	.	From DpurR_m9_rdm_glu_merged_truseqnano_nebnext_v6rzlog10p_chipsub_cutoff1.000000_cwt_peaks.gr
NC_000913	IPOD occupancy	Peak	368406	368561	1	+	.	From DpurR_m9_rdm_glu_merged_truseqnano_nebnext_v6rzlog10p_chipsub_cutoff1.000000_cwt_peaks.gr
NC_000913	IPOD occupancy	Peak	369186	369246	1	+	.	From DpurR_m9_rdm_glu_merged_truseqnano_nebnext_v6rzlog10p_chipsub_cutoff1.000000_cwt_peaks.gr
NC_000913	IPOD occupancy	Peak	370166	370226	1	+	.	From DpurR_m9_rdm_glu_merged_truseqnano_nebnext_v6rzlog10p_chipsub_cutoff1.000000_cwt_peaks.gr
NC_000913	IPOD occupancy	Peak	370511	370571	1	+	.	From DpurR_m9_rdm_glu_merged_truseqnano_nebnext_v6rzlog10p_chipsub_cutoff1.000000_cwt_peaks.gr
NC_000913	IPOD occupancy	Peak	370631	370691	1	+	.	From DpurR_m9_rdm_glu_merged_truseqnano_nebnext_v6rzlog10p_chipsub_cutoff1.000000_cwt_peaks.gr
NC_000913	IPOD occupancy	Peak	371506	371566	1	+	.	From DpurR_m9_rdm_glu_merged_truseqnano_nebnext_v6rzlog10p_chipsub_cutoff1.000000_cwt_peaks.gr
NC_000913	IPOD occupancy	Peak	372756	372816	1	+	.	From DpurR_m9_rdm_glu_merged_truseqnano_nebnext_v6rzlog10p_chipsub_cutoff1.000000_cwt_peaks.gr
NC_000913	IPOD occupancy	Peak	373091	373151	1	+	.	From DpurR_m9_rdm_glu_merged_truseqnano_nebnext_v6rzlog10p_chipsub_cutoff1.000000_cwt_peaks.gr
NC_000913	IPOD occupancy	Peak	373551	373611	1	+	.	From DpurR_m9_rdm_glu_merged_truseqnano_nebnext_v6rzlog10p_chipsub_cutoff1.000000_cwt_peaks.gr
NC_000913	IPOD occupancy	Peak	373761	373821	1	+	.	From DpurR_m9_rdm_glu_merged_truseqnano_nebnext_v6rzlog10p_chipsub_cutoff1.000000_cwt_peaks.gr
NC_000913	IPOD occupancy	Peak	374706	374766	1	+	.	From DpurR_m9_rdm_glu_merged_truseqnano_nebnext_v6rzlog10p_chipsub_cutoff1.000000_cwt_peaks.gr
NC_000913	IPOD occupancy	Peak	375891	375951	1	+	.	From DpurR_m9_rdm_glu_merged_truseqnano_nebnext_v6rzlog10p_chipsub_cutoff1.000000_cwt_peaks.gr
NC_000913	IPOD occupancy	Peak	376666	376726	1	+	.	From DpurR_m9_rdm_glu_merged_truseqnano_nebnext_v6rzlog10p_chipsub_cutoff1.000000_cwt_peaks.gr
NC_000913	IPOD occupancy	Peak	376811	376871	1	+	.	From DpurR_m9_rdm_glu_merged_truseqnano_nebnext_v6rzlog10p_chipsub_cutoff1.000000_cwt_peaks.gr
NC_000913	IPOD occupancy	Peak	376971	377031	1	+	.	From DpurR_m9_rdm_glu_merged_truseqnano_nebnext_v6rzlog10p_chipsub_cutoff1.000000_cwt_peaks.gr
NC_000913	IPOD occupancy	Peak	377631	377691	1	+	.	From DpurR_m9_rdm_glu_merged_truseqnano_nebnext_v6rzlog10p_chipsub_cutoff1.000000_cwt_peaks.gr
NC_000913	IPOD occupancy	Peak	377761	377821	1	+	.	From DpurR_m9_rdm_glu_merged_truseqnano_nebnext_v6rzlog10p_chipsub_cutoff1.000000_cwt_peaks.gr
NC_000913	IPOD occupancy	Peak	377981	378041	1	+	.	From DpurR_m9_rdm_glu_merged_truseqnano_nebnext_v6rzlog10p_chipsub_cutoff1.000000_cwt_peaks.gr
NC_000913	IPOD occupancy	Peak	378261	378321	1	+	.	From DpurR_m9_rdm_glu_merged_truseqnano_nebnext_v6rzlog10p_chipsub_cutoff1.000000_cwt_peaks.gr
NC_000913	IPOD occupancy	Peak	378441	378501	1	+	.	From DpurR_m9_rdm_glu_merged_truseqnano_nebnext_v6rzlog10p_chipsub_cutoff1.000000_cwt_peaks.gr
NC_000913	IPOD occupancy	Peak	378786	378846	1	+	.	From DpurR_m9_rdm_glu_merged_truseqnano_nebnext_v6rzlog10p_chipsub_cutoff1.000000_cwt_peaks.gr
NC_000913	IPOD occupancy	Peak	379576	379636	1	+	.	From DpurR_m9_rdm_glu_merged_truseqnano_nebnext_v6rzlog10p_chipsub_cutoff1.000000_cwt_peaks.gr
NC_000913	IPOD occupancy	Peak	379911	379971	1	+	.	From DpurR_m9_rdm_glu_merged_truseqnano_nebnext_v6rzlog10p_chipsub_cutoff1.000000_cwt_peaks.gr
NC_000913	IPOD occupancy	Peak	380166	380226	1	+	.	From DpurR_m9_rdm_glu_merged_truseqnano_nebnext_v6rzlog10p_chipsub_cutoff1.000000_cwt_peaks.gr
NC_000913	IPOD occupancy	Peak	380431	380491	1	+	.	From DpurR_m9_rdm_glu_merged_truseqnano_nebnext_v6rzlog10p_chipsub_cutoff1.000000_cwt_peaks.gr
NC_000913	IPOD occupancy	Peak	380546	380606	1	+	.	From DpurR_m9_rdm_glu_merged_truseqnano_nebnext_v6rzlog10p_chipsub_cutoff1.000000_cwt_peaks.gr
NC_000913	IPOD occupancy	Peak	380851	380911	1	+	.	From DpurR_m9_rdm_glu_merged_truseqnano_nebnext_v6rzlog10p_chipsub_cutoff1.000000_cwt_peaks.gr
NC_000913	IPOD occupancy	Peak	381231	381291	1	+	.	From DpurR_m9_rdm_glu_merged_truseqnano_nebnext_v6rzlog10p_chipsub_cutoff1.000000_cwt_peaks.gr
NC_000913	IPOD occupancy	Peak	381341	381401	1	+	.	From DpurR_m9_rdm_glu_merged_truseqnano_nebnext_v6rzlog10p_chipsub_cutoff1.000000_cwt_peaks.gr
NC_000913	IPOD occupancy	Peak	381446	381506	1	+	.	From DpurR_m9_rdm_glu_merged_truseqnano_nebnext_v6rzlog10p_chipsub_cutoff1.000000_cwt_peaks.gr
NC_000913	IPOD occupancy	Peak	382201	382261	1	+	.	From DpurR_m9_rdm_glu_merged_truseqnano_nebnext_v6rzlog10p_chipsub_cutoff1.000000_cwt_peaks.gr
NC_000913	IPOD occupancy	Peak	382516	382576	1	+	.	From DpurR_m9_rdm_glu_merged_truseqnano_nebnext_v6rzlog10p_chipsub_cutoff1.000000_cwt_peaks.gr
NC_000913	IPOD occupancy	Peak	382706	382766	1	+	.	From DpurR_m9_rdm_glu_merged_truseqnano_nebnext_v6rzlog10p_chipsub_cutoff1.000000_cwt_peaks.gr
NC_000913	IPOD occupancy	Peak	382856	382916	1	+	.	From DpurR_m9_rdm_glu_merged_truseqnano_nebnext_v6rzlog10p_chipsub_cutoff1.000000_cwt_peaks.gr
NC_000913	IPOD occupancy	Peak	383046	383106	1	+	.	From DpurR_m9_rdm_glu_merged_truseqnano_nebnext_v6rzlog10p_chipsub_cutoff1.000000_cwt_peaks.gr
NC_000913	IPOD occupancy	Peak	383736	383796	1	+	.	From DpurR_m9_rdm_glu_merged_truseqnano_nebnext_v6rzlog10p_chipsub_cutoff1.000000_cwt_peaks.gr
NC_000913	IPOD occupancy	Peak	383906	383966	1	+	.	From DpurR_m9_rdm_glu_merged_truseqnano_nebnext_v6rzlog10p_chipsub_cutoff1.000000_cwt_peaks.gr
NC_000913	IPOD occupancy	Peak	384066	384126	1	+	.	From DpurR_m9_rdm_glu_merged_truseqnano_nebnext_v6rzlog10p_chipsub_cutoff1.000000_cwt_peaks.gr
NC_000913	IPOD occupancy	Peak	384256	384316	1	+	.	From DpurR_m9_rdm_glu_merged_truseqnano_nebnext_v6rzlog10p_chipsub_cutoff1.000000_cwt_peaks.gr
NC_000913	IPOD occupancy	Peak	384446	384506	1	+	.	From DpurR_m9_rdm_glu_merged_truseqnano_nebnext_v6rzlog10p_chipsub_cutoff1.000000_cwt_peaks.gr
NC_000913	IPOD occupancy	Peak	384581	384641	1	+	.	From DpurR_m9_rdm_glu_merged_truseqnano_nebnext_v6rzlog10p_chipsub_cutoff1.000000_cwt_peaks.gr
NC_000913	IPOD occupancy	Peak	384781	384841	1	+	.	From DpurR_m9_rdm_glu_merged_truseqnano_nebnext_v6rzlog10p_chipsub_cutoff1.000000_cwt_peaks.gr
NC_000913	IPOD occupancy	Peak	384966	385026	1	+	.	From DpurR_m9_rdm_glu_merged_truseqnano_nebnext_v6rzlog10p_chipsub_cutoff1.000000_cwt_peaks.gr
NC_000913	IPOD occupancy	Peak	385146	385206	1	+	.	From DpurR_m9_rdm_glu_merged_truseqnano_nebnext_v6rzlog10p_chipsub_cutoff1.000000_cwt_peaks.gr
NC_000913	IPOD occupancy	Peak	386181	386241	1	+	.	From DpurR_m9_rdm_glu_merged_truseqnano_nebnext_v6rzlog10p_chipsub_cutoff1.000000_cwt_peaks.gr
NC_000913	IPOD occupancy	Peak	387141	387201	1	+	.	From DpurR_m9_rdm_glu_merged_truseqnano_nebnext_v6rzlog10p_chipsub_cutoff1.000000_cwt_peaks.gr
NC_000913	IPOD occupancy	Peak	388701	388761	1	+	.	From DpurR_m9_rdm_glu_merged_truseqnano_nebnext_v6rzlog10p_chipsub_cutoff1.000000_cwt_peaks.gr
NC_000913	IPOD occupancy	Peak	388901	388961	1	+	.	From DpurR_m9_rdm_glu_merged_truseqnano_nebnext_v6rzlog10p_chipsub_cutoff1.000000_cwt_peaks.gr
NC_000913	IPOD occupancy	Peak	389121	389181	1	+	.	From DpurR_m9_rdm_glu_merged_truseqnano_nebnext_v6rzlog10p_chipsub_cutoff1.000000_cwt_peaks.gr
NC_000913	IPOD occupancy	Peak	389871	389931	1	+	.	From DpurR_m9_rdm_glu_merged_truseqnano_nebnext_v6rzlog10p_chipsub_cutoff1.000000_cwt_peaks.gr
NC_000913	IPOD occupancy	Peak	390021	390081	1	+	.	From DpurR_m9_rdm_glu_merged_truseqnano_nebnext_v6rzlog10p_chipsub_cutoff1.000000_cwt_peaks.gr
NC_000913	IPOD occupancy	Peak	390171	390231	1	+	.	From DpurR_m9_rdm_glu_merged_truseqnano_nebnext_v6rzlog10p_chipsub_cutoff1.000000_cwt_peaks.gr
NC_000913	IPOD occupancy	Peak	390336	390396	1	+	.	From DpurR_m9_rdm_glu_merged_truseqnano_nebnext_v6rzlog10p_chipsub_cutoff1.000000_cwt_peaks.gr
NC_000913	IPOD occupancy	Peak	390541	390601	1	+	.	From DpurR_m9_rdm_glu_merged_truseqnano_nebnext_v6rzlog10p_chipsub_cutoff1.000000_cwt_peaks.gr
NC_000913	IPOD occupancy	Peak	390636	390696	1	+	.	From DpurR_m9_rdm_glu_merged_truseqnano_nebnext_v6rzlog10p_chipsub_cutoff1.000000_cwt_peaks.gr
NC_000913	IPOD occupancy	Peak	390736	390796	1	+	.	From DpurR_m9_rdm_glu_merged_truseqnano_nebnext_v6rzlog10p_chipsub_cutoff1.000000_cwt_peaks.gr
NC_000913	IPOD occupancy	Peak	391226	391286	1	+	.	From DpurR_m9_rdm_glu_merged_truseqnano_nebnext_v6rzlog10p_chipsub_cutoff1.000000_cwt_peaks.gr
NC_000913	IPOD occupancy	Peak	391516	391576	1	+	.	From DpurR_m9_rdm_glu_merged_truseqnano_nebnext_v6rzlog10p_chipsub_cutoff1.000000_cwt_peaks.gr
NC_000913	IPOD occupancy	Peak	391641	391701	1	+	.	From DpurR_m9_rdm_glu_merged_truseqnano_nebnext_v6rzlog10p_chipsub_cutoff1.000000_cwt_peaks.gr
NC_000913	IPOD occupancy	Peak	391821	391881	1	+	.	From DpurR_m9_rdm_glu_merged_truseqnano_nebnext_v6rzlog10p_chipsub_cutoff1.000000_cwt_peaks.gr
NC_000913	IPOD occupancy	Peak	392666	392726	1	+	.	From DpurR_m9_rdm_glu_merged_truseqnano_nebnext_v6rzlog10p_chipsub_cutoff1.000000_cwt_peaks.gr
NC_000913	IPOD occupancy	Peak	393076	393136	1	+	.	From DpurR_m9_rdm_glu_merged_truseqnano_nebnext_v6rzlog10p_chipsub_cutoff1.000000_cwt_peaks.gr
NC_000913	IPOD occupancy	Peak	394411	394471	1	+	.	From DpurR_m9_rdm_glu_merged_truseqnano_nebnext_v6rzlog10p_chipsub_cutoff1.000000_cwt_peaks.gr
NC_000913	IPOD occupancy	Peak	394601	394661	1	+	.	From DpurR_m9_rdm_glu_merged_truseqnano_nebnext_v6rzlog10p_chipsub_cutoff1.000000_cwt_peaks.gr
NC_000913	IPOD occupancy	Peak	394741	394801	1	+	.	From DpurR_m9_rdm_glu_merged_truseqnano_nebnext_v6rzlog10p_chipsub_cutoff1.000000_cwt_peaks.gr
NC_000913	IPOD occupancy	Peak	394931	394991	1	+	.	From DpurR_m9_rdm_glu_merged_truseqnano_nebnext_v6rzlog10p_chipsub_cutoff1.000000_cwt_peaks.gr
NC_000913	IPOD occupancy	Peak	395111	395171	1	+	.	From DpurR_m9_rdm_glu_merged_truseqnano_nebnext_v6rzlog10p_chipsub_cutoff1.000000_cwt_peaks.gr
NC_000913	IPOD occupancy	Peak	395636	395696	1	+	.	From DpurR_m9_rdm_glu_merged_truseqnano_nebnext_v6rzlog10p_chipsub_cutoff1.000000_cwt_peaks.gr
NC_000913	IPOD occupancy	Peak	396061	396121	1	+	.	From DpurR_m9_rdm_glu_merged_truseqnano_nebnext_v6rzlog10p_chipsub_cutoff1.000000_cwt_peaks.gr
NC_000913	IPOD occupancy	Peak	396581	396641	1	+	.	From DpurR_m9_rdm_glu_merged_truseqnano_nebnext_v6rzlog10p_chipsub_cutoff1.000000_cwt_peaks.gr
NC_000913	IPOD occupancy	Peak	396816	396876	1	+	.	From DpurR_m9_rdm_glu_merged_truseqnano_nebnext_v6rzlog10p_chipsub_cutoff1.000000_cwt_peaks.gr
NC_000913	IPOD occupancy	Peak	397611	397671	1	+	.	From DpurR_m9_rdm_glu_merged_truseqnano_nebnext_v6rzlog10p_chipsub_cutoff1.000000_cwt_peaks.gr
NC_000913	IPOD occupancy	Peak	397751	397811	1	+	.	From DpurR_m9_rdm_glu_merged_truseqnano_nebnext_v6rzlog10p_chipsub_cutoff1.000000_cwt_peaks.gr
NC_000913	IPOD occupancy	Peak	398556	398616	1	+	.	From DpurR_m9_rdm_glu_merged_truseqnano_nebnext_v6rzlog10p_chipsub_cutoff1.000000_cwt_peaks.gr
NC_000913	IPOD occupancy	Peak	399326	399386	1	+	.	From DpurR_m9_rdm_glu_merged_truseqnano_nebnext_v6rzlog10p_chipsub_cutoff1.000000_cwt_peaks.gr
NC_000913	IPOD occupancy	Peak	400826	400886	1	+	.	From DpurR_m9_rdm_glu_merged_truseqnano_nebnext_v6rzlog10p_chipsub_cutoff1.000000_cwt_peaks.gr
NC_000913	IPOD occupancy	Peak	401296	401356	1	+	.	From DpurR_m9_rdm_glu_merged_truseqnano_nebnext_v6rzlog10p_chipsub_cutoff1.000000_cwt_peaks.gr
NC_000913	IPOD occupancy	Peak	401491	401551	1	+	.	From DpurR_m9_rdm_glu_merged_truseqnano_nebnext_v6rzlog10p_chipsub_cutoff1.000000_cwt_peaks.gr
NC_000913	IPOD occupancy	Peak	401616	401676	1	+	.	From DpurR_m9_rdm_glu_merged_truseqnano_nebnext_v6rzlog10p_chipsub_cutoff1.000000_cwt_peaks.gr
NC_000913	IPOD occupancy	Peak	401791	401851	1	+	.	From DpurR_m9_rdm_glu_merged_truseqnano_nebnext_v6rzlog10p_chipsub_cutoff1.000000_cwt_peaks.gr
NC_000913	IPOD occupancy	Peak	401921	401981	1	+	.	From DpurR_m9_rdm_glu_merged_truseqnano_nebnext_v6rzlog10p_chipsub_cutoff1.000000_cwt_peaks.gr
NC_000913	IPOD occupancy	Peak	402161	402221	1	+	.	From DpurR_m9_rdm_glu_merged_truseqnano_nebnext_v6rzlog10p_chipsub_cutoff1.000000_cwt_peaks.gr
NC_000913	IPOD occupancy	Peak	402701	402761	1	+	.	From DpurR_m9_rdm_glu_merged_truseqnano_nebnext_v6rzlog10p_chipsub_cutoff1.000000_cwt_peaks.gr
NC_000913	IPOD occupancy	Peak	403006	403066	1	+	.	From DpurR_m9_rdm_glu_merged_truseqnano_nebnext_v6rzlog10p_chipsub_cutoff1.000000_cwt_peaks.gr
NC_000913	IPOD occupancy	Peak	403241	403301	1	+	.	From DpurR_m9_rdm_glu_merged_truseqnano_nebnext_v6rzlog10p_chipsub_cutoff1.000000_cwt_peaks.gr
NC_000913	IPOD occupancy	Peak	403521	403581	1	+	.	From DpurR_m9_rdm_glu_merged_truseqnano_nebnext_v6rzlog10p_chipsub_cutoff1.000000_cwt_peaks.gr
NC_000913	IPOD occupancy	Peak	403676	403736	1	+	.	From DpurR_m9_rdm_glu_merged_truseqnano_nebnext_v6rzlog10p_chipsub_cutoff1.000000_cwt_peaks.gr
NC_000913	IPOD occupancy	Peak	404066	404126	1	+	.	From DpurR_m9_rdm_glu_merged_truseqnano_nebnext_v6rzlog10p_chipsub_cutoff1.000000_cwt_peaks.gr
NC_000913	IPOD occupancy	Peak	404356	404416	1	+	.	From DpurR_m9_rdm_glu_merged_truseqnano_nebnext_v6rzlog10p_chipsub_cutoff1.000000_cwt_peaks.gr
NC_000913	IPOD occupancy	Peak	404636	404696	1	+	.	From DpurR_m9_rdm_glu_merged_truseqnano_nebnext_v6rzlog10p_chipsub_cutoff1.000000_cwt_peaks.gr
NC_000913	IPOD occupancy	Peak	405391	405451	1	+	.	From DpurR_m9_rdm_glu_merged_truseqnano_nebnext_v6rzlog10p_chipsub_cutoff1.000000_cwt_peaks.gr
NC_000913	IPOD occupancy	Peak	405806	405866	1	+	.	From DpurR_m9_rdm_glu_merged_truseqnano_nebnext_v6rzlog10p_chipsub_cutoff1.000000_cwt_peaks.gr
NC_000913	IPOD occupancy	Peak	406201	406261	1	+	.	From DpurR_m9_rdm_glu_merged_truseqnano_nebnext_v6rzlog10p_chipsub_cutoff1.000000_cwt_peaks.gr
NC_000913	IPOD occupancy	Peak	406296	406356	1	+	.	From DpurR_m9_rdm_glu_merged_truseqnano_nebnext_v6rzlog10p_chipsub_cutoff1.000000_cwt_peaks.gr
NC_000913	IPOD occupancy	Peak	406516	406576	1	+	.	From DpurR_m9_rdm_glu_merged_truseqnano_nebnext_v6rzlog10p_chipsub_cutoff1.000000_cwt_peaks.gr
NC_000913	IPOD occupancy	Peak	407086	407146	1	+	.	From DpurR_m9_rdm_glu_merged_truseqnano_nebnext_v6rzlog10p_chipsub_cutoff1.000000_cwt_peaks.gr
NC_000913	IPOD occupancy	Peak	407236	407296	1	+	.	From DpurR_m9_rdm_glu_merged_truseqnano_nebnext_v6rzlog10p_chipsub_cutoff1.000000_cwt_peaks.gr
NC_000913	IPOD occupancy	Peak	407411	407471	1	+	.	From DpurR_m9_rdm_glu_merged_truseqnano_nebnext_v6rzlog10p_chipsub_cutoff1.000000_cwt_peaks.gr
NC_000913	IPOD occupancy	Peak	407891	407951	1	+	.	From DpurR_m9_rdm_glu_merged_truseqnano_nebnext_v6rzlog10p_chipsub_cutoff1.000000_cwt_peaks.gr
NC_000913	IPOD occupancy	Peak	408036	408096	1	+	.	From DpurR_m9_rdm_glu_merged_truseqnano_nebnext_v6rzlog10p_chipsub_cutoff1.000000_cwt_peaks.gr
NC_000913	IPOD occupancy	Peak	408171	408231	1	+	.	From DpurR_m9_rdm_glu_merged_truseqnano_nebnext_v6rzlog10p_chipsub_cutoff1.000000_cwt_peaks.gr
NC_000913	IPOD occupancy	Peak	408411	408471	1	+	.	From DpurR_m9_rdm_glu_merged_truseqnano_nebnext_v6rzlog10p_chipsub_cutoff1.000000_cwt_peaks.gr
NC_000913	IPOD occupancy	Peak	408571	408631	1	+	.	From DpurR_m9_rdm_glu_merged_truseqnano_nebnext_v6rzlog10p_chipsub_cutoff1.000000_cwt_peaks.gr
NC_000913	IPOD occupancy	Peak	408806	408866	1	+	.	From DpurR_m9_rdm_glu_merged_truseqnano_nebnext_v6rzlog10p_chipsub_cutoff1.000000_cwt_peaks.gr
NC_000913	IPOD occupancy	Peak	408976	409036	1	+	.	From DpurR_m9_rdm_glu_merged_truseqnano_nebnext_v6rzlog10p_chipsub_cutoff1.000000_cwt_peaks.gr
NC_000913	IPOD occupancy	Peak	409596	409656	1	+	.	From DpurR_m9_rdm_glu_merged_truseqnano_nebnext_v6rzlog10p_chipsub_cutoff1.000000_cwt_peaks.gr
NC_000913	IPOD occupancy	Peak	410111	410171	1	+	.	From DpurR_m9_rdm_glu_merged_truseqnano_nebnext_v6rzlog10p_chipsub_cutoff1.000000_cwt_peaks.gr
NC_000913	IPOD occupancy	Peak	410571	410631	1	+	.	From DpurR_m9_rdm_glu_merged_truseqnano_nebnext_v6rzlog10p_chipsub_cutoff1.000000_cwt_peaks.gr
NC_000913	IPOD occupancy	Peak	410656	410716	1	+	.	From DpurR_m9_rdm_glu_merged_truseqnano_nebnext_v6rzlog10p_chipsub_cutoff1.000000_cwt_peaks.gr
NC_000913	IPOD occupancy	Peak	410906	410966	1	+	.	From DpurR_m9_rdm_glu_merged_truseqnano_nebnext_v6rzlog10p_chipsub_cutoff1.000000_cwt_peaks.gr
NC_000913	IPOD occupancy	Peak	411266	411326	1	+	.	From DpurR_m9_rdm_glu_merged_truseqnano_nebnext_v6rzlog10p_chipsub_cutoff1.000000_cwt_peaks.gr
NC_000913	IPOD occupancy	Peak	411676	411736	1	+	.	From DpurR_m9_rdm_glu_merged_truseqnano_nebnext_v6rzlog10p_chipsub_cutoff1.000000_cwt_peaks.gr
NC_000913	IPOD occupancy	Peak	411961	412021	1	+	.	From DpurR_m9_rdm_glu_merged_truseqnano_nebnext_v6rzlog10p_chipsub_cutoff1.000000_cwt_peaks.gr
NC_000913	IPOD occupancy	Peak	412246	412306	1	+	.	From DpurR_m9_rdm_glu_merged_truseqnano_nebnext_v6rzlog10p_chipsub_cutoff1.000000_cwt_peaks.gr
NC_000913	IPOD occupancy	Peak	412641	412701	1	+	.	From DpurR_m9_rdm_glu_merged_truseqnano_nebnext_v6rzlog10p_chipsub_cutoff1.000000_cwt_peaks.gr
NC_000913	IPOD occupancy	Peak	413781	413841	1	+	.	From DpurR_m9_rdm_glu_merged_truseqnano_nebnext_v6rzlog10p_chipsub_cutoff1.000000_cwt_peaks.gr
NC_000913	IPOD occupancy	Peak	414006	414066	1	+	.	From DpurR_m9_rdm_glu_merged_truseqnano_nebnext_v6rzlog10p_chipsub_cutoff1.000000_cwt_peaks.gr
NC_000913	IPOD occupancy	Peak	414306	414366	1	+	.	From DpurR_m9_rdm_glu_merged_truseqnano_nebnext_v6rzlog10p_chipsub_cutoff1.000000_cwt_peaks.gr
NC_000913	IPOD occupancy	Peak	415031	415091	1	+	.	From DpurR_m9_rdm_glu_merged_truseqnano_nebnext_v6rzlog10p_chipsub_cutoff1.000000_cwt_peaks.gr
NC_000913	IPOD occupancy	Peak	415971	416031	1	+	.	From DpurR_m9_rdm_glu_merged_truseqnano_nebnext_v6rzlog10p_chipsub_cutoff1.000000_cwt_peaks.gr
NC_000913	IPOD occupancy	Peak	416121	416181	1	+	.	From DpurR_m9_rdm_glu_merged_truseqnano_nebnext_v6rzlog10p_chipsub_cutoff1.000000_cwt_peaks.gr
NC_000913	IPOD occupancy	Peak	416286	416346	1	+	.	From DpurR_m9_rdm_glu_merged_truseqnano_nebnext_v6rzlog10p_chipsub_cutoff1.000000_cwt_peaks.gr
NC_000913	IPOD occupancy	Peak	416471	416531	1	+	.	From DpurR_m9_rdm_glu_merged_truseqnano_nebnext_v6rzlog10p_chipsub_cutoff1.000000_cwt_peaks.gr
NC_000913	IPOD occupancy	Peak	416896	416956	1	+	.	From DpurR_m9_rdm_glu_merged_truseqnano_nebnext_v6rzlog10p_chipsub_cutoff1.000000_cwt_peaks.gr
NC_000913	IPOD occupancy	Peak	417006	417066	1	+	.	From DpurR_m9_rdm_glu_merged_truseqnano_nebnext_v6rzlog10p_chipsub_cutoff1.000000_cwt_peaks.gr
NC_000913	IPOD occupancy	Peak	417236	417296	1	+	.	From DpurR_m9_rdm_glu_merged_truseqnano_nebnext_v6rzlog10p_chipsub_cutoff1.000000_cwt_peaks.gr
NC_000913	IPOD occupancy	Peak	417726	417786	1	+	.	From DpurR_m9_rdm_glu_merged_truseqnano_nebnext_v6rzlog10p_chipsub_cutoff1.000000_cwt_peaks.gr
NC_000913	IPOD occupancy	Peak	418071	418131	1	+	.	From DpurR_m9_rdm_glu_merged_truseqnano_nebnext_v6rzlog10p_chipsub_cutoff1.000000_cwt_peaks.gr
NC_000913	IPOD occupancy	Peak	418301	418361	1	+	.	From DpurR_m9_rdm_glu_merged_truseqnano_nebnext_v6rzlog10p_chipsub_cutoff1.000000_cwt_peaks.gr
NC_000913	IPOD occupancy	Peak	418761	418821	1	+	.	From DpurR_m9_rdm_glu_merged_truseqnano_nebnext_v6rzlog10p_chipsub_cutoff1.000000_cwt_peaks.gr
NC_000913	IPOD occupancy	Peak	419141	419201	1	+	.	From DpurR_m9_rdm_glu_merged_truseqnano_nebnext_v6rzlog10p_chipsub_cutoff1.000000_cwt_peaks.gr
NC_000913	IPOD occupancy	Peak	419286	419346	1	+	.	From DpurR_m9_rdm_glu_merged_truseqnano_nebnext_v6rzlog10p_chipsub_cutoff1.000000_cwt_peaks.gr
NC_000913	IPOD occupancy	Peak	419606	419666	1	+	.	From DpurR_m9_rdm_glu_merged_truseqnano_nebnext_v6rzlog10p_chipsub_cutoff1.000000_cwt_peaks.gr
NC_000913	IPOD occupancy	Peak	419711	419771	1	+	.	From DpurR_m9_rdm_glu_merged_truseqnano_nebnext_v6rzlog10p_chipsub_cutoff1.000000_cwt_peaks.gr
NC_000913	IPOD occupancy	Peak	420596	420656	1	+	.	From DpurR_m9_rdm_glu_merged_truseqnano_nebnext_v6rzlog10p_chipsub_cutoff1.000000_cwt_peaks.gr
NC_000913	IPOD occupancy	Peak	420706	420766	1	+	.	From DpurR_m9_rdm_glu_merged_truseqnano_nebnext_v6rzlog10p_chipsub_cutoff1.000000_cwt_peaks.gr
NC_000913	IPOD occupancy	Peak	420826	420886	1	+	.	From DpurR_m9_rdm_glu_merged_truseqnano_nebnext_v6rzlog10p_chipsub_cutoff1.000000_cwt_peaks.gr
NC_000913	IPOD occupancy	Peak	421146	421206	1	+	.	From DpurR_m9_rdm_glu_merged_truseqnano_nebnext_v6rzlog10p_chipsub_cutoff1.000000_cwt_peaks.gr
NC_000913	IPOD occupancy	Peak	421591	421651	1	+	.	From DpurR_m9_rdm_glu_merged_truseqnano_nebnext_v6rzlog10p_chipsub_cutoff1.000000_cwt_peaks.gr
NC_000913	IPOD occupancy	Peak	421986	422046	1	+	.	From DpurR_m9_rdm_glu_merged_truseqnano_nebnext_v6rzlog10p_chipsub_cutoff1.000000_cwt_peaks.gr
NC_000913	IPOD occupancy	Peak	422201	422261	1	+	.	From DpurR_m9_rdm_glu_merged_truseqnano_nebnext_v6rzlog10p_chipsub_cutoff1.000000_cwt_peaks.gr
NC_000913	IPOD occupancy	Peak	422836	422896	1	+	.	From DpurR_m9_rdm_glu_merged_truseqnano_nebnext_v6rzlog10p_chipsub_cutoff1.000000_cwt_peaks.gr
NC_000913	IPOD occupancy	Peak	422941	423001	1	+	.	From DpurR_m9_rdm_glu_merged_truseqnano_nebnext_v6rzlog10p_chipsub_cutoff1.000000_cwt_peaks.gr
NC_000913	IPOD occupancy	Peak	423111	423171	1	+	.	From DpurR_m9_rdm_glu_merged_truseqnano_nebnext_v6rzlog10p_chipsub_cutoff1.000000_cwt_peaks.gr
NC_000913	IPOD occupancy	Peak	423266	423326	1	+	.	From DpurR_m9_rdm_glu_merged_truseqnano_nebnext_v6rzlog10p_chipsub_cutoff1.000000_cwt_peaks.gr
NC_000913	IPOD occupancy	Peak	423526	423586	1	+	.	From DpurR_m9_rdm_glu_merged_truseqnano_nebnext_v6rzlog10p_chipsub_cutoff1.000000_cwt_peaks.gr
NC_000913	IPOD occupancy	Peak	424416	424476	1	+	.	From DpurR_m9_rdm_glu_merged_truseqnano_nebnext_v6rzlog10p_chipsub_cutoff1.000000_cwt_peaks.gr
NC_000913	IPOD occupancy	Peak	424531	424591	1	+	.	From DpurR_m9_rdm_glu_merged_truseqnano_nebnext_v6rzlog10p_chipsub_cutoff1.000000_cwt_peaks.gr
NC_000913	IPOD occupancy	Peak	425211	425271	1	+	.	From DpurR_m9_rdm_glu_merged_truseqnano_nebnext_v6rzlog10p_chipsub_cutoff1.000000_cwt_peaks.gr
NC_000913	IPOD occupancy	Peak	425406	425466	1	+	.	From DpurR_m9_rdm_glu_merged_truseqnano_nebnext_v6rzlog10p_chipsub_cutoff1.000000_cwt_peaks.gr
NC_000913	IPOD occupancy	Peak	425986	426046	1	+	.	From DpurR_m9_rdm_glu_merged_truseqnano_nebnext_v6rzlog10p_chipsub_cutoff1.000000_cwt_peaks.gr
NC_000913	IPOD occupancy	Peak	426336	426396	1	+	.	From DpurR_m9_rdm_glu_merged_truseqnano_nebnext_v6rzlog10p_chipsub_cutoff1.000000_cwt_peaks.gr
NC_000913	IPOD occupancy	Peak	426511	426571	1	+	.	From DpurR_m9_rdm_glu_merged_truseqnano_nebnext_v6rzlog10p_chipsub_cutoff1.000000_cwt_peaks.gr
NC_000913	IPOD occupancy	Peak	426701	426761	1	+	.	From DpurR_m9_rdm_glu_merged_truseqnano_nebnext_v6rzlog10p_chipsub_cutoff1.000000_cwt_peaks.gr
NC_000913	IPOD occupancy	Peak	426831	426891	1	+	.	From DpurR_m9_rdm_glu_merged_truseqnano_nebnext_v6rzlog10p_chipsub_cutoff1.000000_cwt_peaks.gr
NC_000913	IPOD occupancy	Peak	427331	427391	1	+	.	From DpurR_m9_rdm_glu_merged_truseqnano_nebnext_v6rzlog10p_chipsub_cutoff1.000000_cwt_peaks.gr
NC_000913	IPOD occupancy	Peak	427811	427871	1	+	.	From DpurR_m9_rdm_glu_merged_truseqnano_nebnext_v6rzlog10p_chipsub_cutoff1.000000_cwt_peaks.gr
NC_000913	IPOD occupancy	Peak	428656	428716	1	+	.	From DpurR_m9_rdm_glu_merged_truseqnano_nebnext_v6rzlog10p_chipsub_cutoff1.000000_cwt_peaks.gr
NC_000913	IPOD occupancy	Peak	429416	429476	1	+	.	From DpurR_m9_rdm_glu_merged_truseqnano_nebnext_v6rzlog10p_chipsub_cutoff1.000000_cwt_peaks.gr
NC_000913	IPOD occupancy	Peak	429541	429601	1	+	.	From DpurR_m9_rdm_glu_merged_truseqnano_nebnext_v6rzlog10p_chipsub_cutoff1.000000_cwt_peaks.gr
NC_000913	IPOD occupancy	Peak	430026	430086	1	+	.	From DpurR_m9_rdm_glu_merged_truseqnano_nebnext_v6rzlog10p_chipsub_cutoff1.000000_cwt_peaks.gr
NC_000913	IPOD occupancy	Peak	430481	430541	1	+	.	From DpurR_m9_rdm_glu_merged_truseqnano_nebnext_v6rzlog10p_chipsub_cutoff1.000000_cwt_peaks.gr
NC_000913	IPOD occupancy	Peak	430811	430871	1	+	.	From DpurR_m9_rdm_glu_merged_truseqnano_nebnext_v6rzlog10p_chipsub_cutoff1.000000_cwt_peaks.gr
NC_000913	IPOD occupancy	Peak	431081	431141	1	+	.	From DpurR_m9_rdm_glu_merged_truseqnano_nebnext_v6rzlog10p_chipsub_cutoff1.000000_cwt_peaks.gr
NC_000913	IPOD occupancy	Peak	431456	431516	1	+	.	From DpurR_m9_rdm_glu_merged_truseqnano_nebnext_v6rzlog10p_chipsub_cutoff1.000000_cwt_peaks.gr
NC_000913	IPOD occupancy	Peak	432271	432331	1	+	.	From DpurR_m9_rdm_glu_merged_truseqnano_nebnext_v6rzlog10p_chipsub_cutoff1.000000_cwt_peaks.gr
NC_000913	IPOD occupancy	Peak	432431	432491	1	+	.	From DpurR_m9_rdm_glu_merged_truseqnano_nebnext_v6rzlog10p_chipsub_cutoff1.000000_cwt_peaks.gr
NC_000913	IPOD occupancy	Peak	432741	432801	1	+	.	From DpurR_m9_rdm_glu_merged_truseqnano_nebnext_v6rzlog10p_chipsub_cutoff1.000000_cwt_peaks.gr
NC_000913	IPOD occupancy	Peak	433366	433426	1	+	.	From DpurR_m9_rdm_glu_merged_truseqnano_nebnext_v6rzlog10p_chipsub_cutoff1.000000_cwt_peaks.gr
NC_000913	IPOD occupancy	Peak	433881	433941	1	+	.	From DpurR_m9_rdm_glu_merged_truseqnano_nebnext_v6rzlog10p_chipsub_cutoff1.000000_cwt_peaks.gr
NC_000913	IPOD occupancy	Peak	434261	434321	1	+	.	From DpurR_m9_rdm_glu_merged_truseqnano_nebnext_v6rzlog10p_chipsub_cutoff1.000000_cwt_peaks.gr
NC_000913	IPOD occupancy	Peak	434771	434831	1	+	.	From DpurR_m9_rdm_glu_merged_truseqnano_nebnext_v6rzlog10p_chipsub_cutoff1.000000_cwt_peaks.gr
NC_000913	IPOD occupancy	Peak	435806	435866	1	+	.	From DpurR_m9_rdm_glu_merged_truseqnano_nebnext_v6rzlog10p_chipsub_cutoff1.000000_cwt_peaks.gr
NC_000913	IPOD occupancy	Peak	436181	436241	1	+	.	From DpurR_m9_rdm_glu_merged_truseqnano_nebnext_v6rzlog10p_chipsub_cutoff1.000000_cwt_peaks.gr
NC_000913	IPOD occupancy	Peak	436486	436546	1	+	.	From DpurR_m9_rdm_glu_merged_truseqnano_nebnext_v6rzlog10p_chipsub_cutoff1.000000_cwt_peaks.gr
NC_000913	IPOD occupancy	Peak	436986	437046	1	+	.	From DpurR_m9_rdm_glu_merged_truseqnano_nebnext_v6rzlog10p_chipsub_cutoff1.000000_cwt_peaks.gr
NC_000913	IPOD occupancy	Peak	437736	437796	1	+	.	From DpurR_m9_rdm_glu_merged_truseqnano_nebnext_v6rzlog10p_chipsub_cutoff1.000000_cwt_peaks.gr
NC_000913	IPOD occupancy	Peak	437961	438021	1	+	.	From DpurR_m9_rdm_glu_merged_truseqnano_nebnext_v6rzlog10p_chipsub_cutoff1.000000_cwt_peaks.gr
NC_000913	IPOD occupancy	Peak	438351	438411	1	+	.	From DpurR_m9_rdm_glu_merged_truseqnano_nebnext_v6rzlog10p_chipsub_cutoff1.000000_cwt_peaks.gr
NC_000913	IPOD occupancy	Peak	438656	438716	1	+	.	From DpurR_m9_rdm_glu_merged_truseqnano_nebnext_v6rzlog10p_chipsub_cutoff1.000000_cwt_peaks.gr
NC_000913	IPOD occupancy	Peak	439631	439691	1	+	.	From DpurR_m9_rdm_glu_merged_truseqnano_nebnext_v6rzlog10p_chipsub_cutoff1.000000_cwt_peaks.gr
NC_000913	IPOD occupancy	Peak	440036	440096	1	+	.	From DpurR_m9_rdm_glu_merged_truseqnano_nebnext_v6rzlog10p_chipsub_cutoff1.000000_cwt_peaks.gr
NC_000913	IPOD occupancy	Peak	440151	440211	1	+	.	From DpurR_m9_rdm_glu_merged_truseqnano_nebnext_v6rzlog10p_chipsub_cutoff1.000000_cwt_peaks.gr
NC_000913	IPOD occupancy	Peak	440431	440491	1	+	.	From DpurR_m9_rdm_glu_merged_truseqnano_nebnext_v6rzlog10p_chipsub_cutoff1.000000_cwt_peaks.gr
NC_000913	IPOD occupancy	Peak	440831	440891	1	+	.	From DpurR_m9_rdm_glu_merged_truseqnano_nebnext_v6rzlog10p_chipsub_cutoff1.000000_cwt_peaks.gr
NC_000913	IPOD occupancy	Peak	440981	441041	1	+	.	From DpurR_m9_rdm_glu_merged_truseqnano_nebnext_v6rzlog10p_chipsub_cutoff1.000000_cwt_peaks.gr
NC_000913	IPOD occupancy	Peak	441201	441261	1	+	.	From DpurR_m9_rdm_glu_merged_truseqnano_nebnext_v6rzlog10p_chipsub_cutoff1.000000_cwt_peaks.gr
NC_000913	IPOD occupancy	Peak	441946	442006	1	+	.	From DpurR_m9_rdm_glu_merged_truseqnano_nebnext_v6rzlog10p_chipsub_cutoff1.000000_cwt_peaks.gr
NC_000913	IPOD occupancy	Peak	442821	442881	1	+	.	From DpurR_m9_rdm_glu_merged_truseqnano_nebnext_v6rzlog10p_chipsub_cutoff1.000000_cwt_peaks.gr
NC_000913	IPOD occupancy	Peak	443786	443846	1	+	.	From DpurR_m9_rdm_glu_merged_truseqnano_nebnext_v6rzlog10p_chipsub_cutoff1.000000_cwt_peaks.gr
NC_000913	IPOD occupancy	Peak	444006	444066	1	+	.	From DpurR_m9_rdm_glu_merged_truseqnano_nebnext_v6rzlog10p_chipsub_cutoff1.000000_cwt_peaks.gr
NC_000913	IPOD occupancy	Peak	444356	444416	1	+	.	From DpurR_m9_rdm_glu_merged_truseqnano_nebnext_v6rzlog10p_chipsub_cutoff1.000000_cwt_peaks.gr
NC_000913	IPOD occupancy	Peak	444546	444606	1	+	.	From DpurR_m9_rdm_glu_merged_truseqnano_nebnext_v6rzlog10p_chipsub_cutoff1.000000_cwt_peaks.gr
NC_000913	IPOD occupancy	Peak	445341	445401	1	+	.	From DpurR_m9_rdm_glu_merged_truseqnano_nebnext_v6rzlog10p_chipsub_cutoff1.000000_cwt_peaks.gr
NC_000913	IPOD occupancy	Peak	445661	445721	1	+	.	From DpurR_m9_rdm_glu_merged_truseqnano_nebnext_v6rzlog10p_chipsub_cutoff1.000000_cwt_peaks.gr
NC_000913	IPOD occupancy	Peak	446516	446576	1	+	.	From DpurR_m9_rdm_glu_merged_truseqnano_nebnext_v6rzlog10p_chipsub_cutoff1.000000_cwt_peaks.gr
NC_000913	IPOD occupancy	Peak	446751	446811	1	+	.	From DpurR_m9_rdm_glu_merged_truseqnano_nebnext_v6rzlog10p_chipsub_cutoff1.000000_cwt_peaks.gr
NC_000913	IPOD occupancy	Peak	447046	447106	1	+	.	From DpurR_m9_rdm_glu_merged_truseqnano_nebnext_v6rzlog10p_chipsub_cutoff1.000000_cwt_peaks.gr
NC_000913	IPOD occupancy	Peak	447301	447361	1	+	.	From DpurR_m9_rdm_glu_merged_truseqnano_nebnext_v6rzlog10p_chipsub_cutoff1.000000_cwt_peaks.gr
NC_000913	IPOD occupancy	Peak	447496	447556	1	+	.	From DpurR_m9_rdm_glu_merged_truseqnano_nebnext_v6rzlog10p_chipsub_cutoff1.000000_cwt_peaks.gr
NC_000913	IPOD occupancy	Peak	447941	448001	1	+	.	From DpurR_m9_rdm_glu_merged_truseqnano_nebnext_v6rzlog10p_chipsub_cutoff1.000000_cwt_peaks.gr
NC_000913	IPOD occupancy	Peak	449231	449291	1	+	.	From DpurR_m9_rdm_glu_merged_truseqnano_nebnext_v6rzlog10p_chipsub_cutoff1.000000_cwt_peaks.gr
NC_000913	IPOD occupancy	Peak	449731	449791	1	+	.	From DpurR_m9_rdm_glu_merged_truseqnano_nebnext_v6rzlog10p_chipsub_cutoff1.000000_cwt_peaks.gr
NC_000913	IPOD occupancy	Peak	450061	450121	1	+	.	From DpurR_m9_rdm_glu_merged_truseqnano_nebnext_v6rzlog10p_chipsub_cutoff1.000000_cwt_peaks.gr
NC_000913	IPOD occupancy	Peak	450176	450236	1	+	.	From DpurR_m9_rdm_glu_merged_truseqnano_nebnext_v6rzlog10p_chipsub_cutoff1.000000_cwt_peaks.gr
NC_000913	IPOD occupancy	Peak	450751	450811	1	+	.	From DpurR_m9_rdm_glu_merged_truseqnano_nebnext_v6rzlog10p_chipsub_cutoff1.000000_cwt_peaks.gr
NC_000913	IPOD occupancy	Peak	451801	451861	1	+	.	From DpurR_m9_rdm_glu_merged_truseqnano_nebnext_v6rzlog10p_chipsub_cutoff1.000000_cwt_peaks.gr
NC_000913	IPOD occupancy	Peak	451986	452046	1	+	.	From DpurR_m9_rdm_glu_merged_truseqnano_nebnext_v6rzlog10p_chipsub_cutoff1.000000_cwt_peaks.gr
NC_000913	IPOD occupancy	Peak	452276	452336	1	+	.	From DpurR_m9_rdm_glu_merged_truseqnano_nebnext_v6rzlog10p_chipsub_cutoff1.000000_cwt_peaks.gr
NC_000913	IPOD occupancy	Peak	452851	452911	1	+	.	From DpurR_m9_rdm_glu_merged_truseqnano_nebnext_v6rzlog10p_chipsub_cutoff1.000000_cwt_peaks.gr
NC_000913	IPOD occupancy	Peak	453826	453886	1	+	.	From DpurR_m9_rdm_glu_merged_truseqnano_nebnext_v6rzlog10p_chipsub_cutoff1.000000_cwt_peaks.gr
NC_000913	IPOD occupancy	Peak	454016	454076	1	+	.	From DpurR_m9_rdm_glu_merged_truseqnano_nebnext_v6rzlog10p_chipsub_cutoff1.000000_cwt_peaks.gr
NC_000913	IPOD occupancy	Peak	454601	454661	1	+	.	From DpurR_m9_rdm_glu_merged_truseqnano_nebnext_v6rzlog10p_chipsub_cutoff1.000000_cwt_peaks.gr
NC_000913	IPOD occupancy	Peak	455816	455876	1	+	.	From DpurR_m9_rdm_glu_merged_truseqnano_nebnext_v6rzlog10p_chipsub_cutoff1.000000_cwt_peaks.gr
NC_000913	IPOD occupancy	Peak	456266	456326	1	+	.	From DpurR_m9_rdm_glu_merged_truseqnano_nebnext_v6rzlog10p_chipsub_cutoff1.000000_cwt_peaks.gr
NC_000913	IPOD occupancy	Peak	456531	456591	1	+	.	From DpurR_m9_rdm_glu_merged_truseqnano_nebnext_v6rzlog10p_chipsub_cutoff1.000000_cwt_peaks.gr
NC_000913	IPOD occupancy	Peak	456936	456996	1	+	.	From DpurR_m9_rdm_glu_merged_truseqnano_nebnext_v6rzlog10p_chipsub_cutoff1.000000_cwt_peaks.gr
NC_000913	IPOD occupancy	Peak	457546	457606	1	+	.	From DpurR_m9_rdm_glu_merged_truseqnano_nebnext_v6rzlog10p_chipsub_cutoff1.000000_cwt_peaks.gr
NC_000913	IPOD occupancy	Peak	457951	458011	1	+	.	From DpurR_m9_rdm_glu_merged_truseqnano_nebnext_v6rzlog10p_chipsub_cutoff1.000000_cwt_peaks.gr
NC_000913	IPOD occupancy	Peak	458111	458171	1	+	.	From DpurR_m9_rdm_glu_merged_truseqnano_nebnext_v6rzlog10p_chipsub_cutoff1.000000_cwt_peaks.gr
NC_000913	IPOD occupancy	Peak	458296	458356	1	+	.	From DpurR_m9_rdm_glu_merged_truseqnano_nebnext_v6rzlog10p_chipsub_cutoff1.000000_cwt_peaks.gr
NC_000913	IPOD occupancy	Peak	458746	458806	1	+	.	From DpurR_m9_rdm_glu_merged_truseqnano_nebnext_v6rzlog10p_chipsub_cutoff1.000000_cwt_peaks.gr
NC_000913	IPOD occupancy	Peak	459011	459071	1	+	.	From DpurR_m9_rdm_glu_merged_truseqnano_nebnext_v6rzlog10p_chipsub_cutoff1.000000_cwt_peaks.gr
NC_000913	IPOD occupancy	Peak	459761	459821	1	+	.	From DpurR_m9_rdm_glu_merged_truseqnano_nebnext_v6rzlog10p_chipsub_cutoff1.000000_cwt_peaks.gr
NC_000913	IPOD occupancy	Peak	459881	459941	1	+	.	From DpurR_m9_rdm_glu_merged_truseqnano_nebnext_v6rzlog10p_chipsub_cutoff1.000000_cwt_peaks.gr
NC_000913	IPOD occupancy	Peak	460056	460116	1	+	.	From DpurR_m9_rdm_glu_merged_truseqnano_nebnext_v6rzlog10p_chipsub_cutoff1.000000_cwt_peaks.gr
NC_000913	IPOD occupancy	Peak	460561	460621	1	+	.	From DpurR_m9_rdm_glu_merged_truseqnano_nebnext_v6rzlog10p_chipsub_cutoff1.000000_cwt_peaks.gr
NC_000913	IPOD occupancy	Peak	462051	462111	1	+	.	From DpurR_m9_rdm_glu_merged_truseqnano_nebnext_v6rzlog10p_chipsub_cutoff1.000000_cwt_peaks.gr
NC_000913	IPOD occupancy	Peak	462446	462506	1	+	.	From DpurR_m9_rdm_glu_merged_truseqnano_nebnext_v6rzlog10p_chipsub_cutoff1.000000_cwt_peaks.gr
NC_000913	IPOD occupancy	Peak	463351	463411	1	+	.	From DpurR_m9_rdm_glu_merged_truseqnano_nebnext_v6rzlog10p_chipsub_cutoff1.000000_cwt_peaks.gr
NC_000913	IPOD occupancy	Peak	463891	463951	1	+	.	From DpurR_m9_rdm_glu_merged_truseqnano_nebnext_v6rzlog10p_chipsub_cutoff1.000000_cwt_peaks.gr
NC_000913	IPOD occupancy	Peak	464336	464396	1	+	.	From DpurR_m9_rdm_glu_merged_truseqnano_nebnext_v6rzlog10p_chipsub_cutoff1.000000_cwt_peaks.gr
NC_000913	IPOD occupancy	Peak	464586	464646	1	+	.	From DpurR_m9_rdm_glu_merged_truseqnano_nebnext_v6rzlog10p_chipsub_cutoff1.000000_cwt_peaks.gr
NC_000913	IPOD occupancy	Peak	464721	464781	1	+	.	From DpurR_m9_rdm_glu_merged_truseqnano_nebnext_v6rzlog10p_chipsub_cutoff1.000000_cwt_peaks.gr
NC_000913	IPOD occupancy	Peak	464886	464946	1	+	.	From DpurR_m9_rdm_glu_merged_truseqnano_nebnext_v6rzlog10p_chipsub_cutoff1.000000_cwt_peaks.gr
NC_000913	IPOD occupancy	Peak	465266	465326	1	+	.	From DpurR_m9_rdm_glu_merged_truseqnano_nebnext_v6rzlog10p_chipsub_cutoff1.000000_cwt_peaks.gr
NC_000913	IPOD occupancy	Peak	465441	465501	1	+	.	From DpurR_m9_rdm_glu_merged_truseqnano_nebnext_v6rzlog10p_chipsub_cutoff1.000000_cwt_peaks.gr
NC_000913	IPOD occupancy	Peak	465661	465721	1	+	.	From DpurR_m9_rdm_glu_merged_truseqnano_nebnext_v6rzlog10p_chipsub_cutoff1.000000_cwt_peaks.gr
NC_000913	IPOD occupancy	Peak	466041	466101	1	+	.	From DpurR_m9_rdm_glu_merged_truseqnano_nebnext_v6rzlog10p_chipsub_cutoff1.000000_cwt_peaks.gr
NC_000913	IPOD occupancy	Peak	466186	466246	1	+	.	From DpurR_m9_rdm_glu_merged_truseqnano_nebnext_v6rzlog10p_chipsub_cutoff1.000000_cwt_peaks.gr
NC_000913	IPOD occupancy	Peak	466506	466566	1	+	.	From DpurR_m9_rdm_glu_merged_truseqnano_nebnext_v6rzlog10p_chipsub_cutoff1.000000_cwt_peaks.gr
NC_000913	IPOD occupancy	Peak	466816	466876	1	+	.	From DpurR_m9_rdm_glu_merged_truseqnano_nebnext_v6rzlog10p_chipsub_cutoff1.000000_cwt_peaks.gr
NC_000913	IPOD occupancy	Peak	467141	467201	1	+	.	From DpurR_m9_rdm_glu_merged_truseqnano_nebnext_v6rzlog10p_chipsub_cutoff1.000000_cwt_peaks.gr
NC_000913	IPOD occupancy	Peak	467281	467341	1	+	.	From DpurR_m9_rdm_glu_merged_truseqnano_nebnext_v6rzlog10p_chipsub_cutoff1.000000_cwt_peaks.gr
NC_000913	IPOD occupancy	Peak	467416	467476	1	+	.	From DpurR_m9_rdm_glu_merged_truseqnano_nebnext_v6rzlog10p_chipsub_cutoff1.000000_cwt_peaks.gr
NC_000913	IPOD occupancy	Peak	468186	468246	1	+	.	From DpurR_m9_rdm_glu_merged_truseqnano_nebnext_v6rzlog10p_chipsub_cutoff1.000000_cwt_peaks.gr
NC_000913	IPOD occupancy	Peak	468786	468846	1	+	.	From DpurR_m9_rdm_glu_merged_truseqnano_nebnext_v6rzlog10p_chipsub_cutoff1.000000_cwt_peaks.gr
NC_000913	IPOD occupancy	Peak	468986	469046	1	+	.	From DpurR_m9_rdm_glu_merged_truseqnano_nebnext_v6rzlog10p_chipsub_cutoff1.000000_cwt_peaks.gr
NC_000913	IPOD occupancy	Peak	469376	469436	1	+	.	From DpurR_m9_rdm_glu_merged_truseqnano_nebnext_v6rzlog10p_chipsub_cutoff1.000000_cwt_peaks.gr
NC_000913	IPOD occupancy	Peak	470681	470741	1	+	.	From DpurR_m9_rdm_glu_merged_truseqnano_nebnext_v6rzlog10p_chipsub_cutoff1.000000_cwt_peaks.gr
NC_000913	IPOD occupancy	Peak	470841	470901	1	+	.	From DpurR_m9_rdm_glu_merged_truseqnano_nebnext_v6rzlog10p_chipsub_cutoff1.000000_cwt_peaks.gr
NC_000913	IPOD occupancy	Peak	472516	472576	1	+	.	From DpurR_m9_rdm_glu_merged_truseqnano_nebnext_v6rzlog10p_chipsub_cutoff1.000000_cwt_peaks.gr
NC_000913	IPOD occupancy	Peak	473626	473686	1	+	.	From DpurR_m9_rdm_glu_merged_truseqnano_nebnext_v6rzlog10p_chipsub_cutoff1.000000_cwt_peaks.gr
NC_000913	IPOD occupancy	Peak	473861	473981	1	+	.	From DpurR_m9_rdm_glu_merged_truseqnano_nebnext_v6rzlog10p_chipsub_cutoff1.000000_cwt_peaks.gr
NC_000913	IPOD occupancy	Peak	474051	474111	1	+	.	From DpurR_m9_rdm_glu_merged_truseqnano_nebnext_v6rzlog10p_chipsub_cutoff1.000000_cwt_peaks.gr
NC_000913	IPOD occupancy	Peak	474626	474686	1	+	.	From DpurR_m9_rdm_glu_merged_truseqnano_nebnext_v6rzlog10p_chipsub_cutoff1.000000_cwt_peaks.gr
NC_000913	IPOD occupancy	Peak	475351	475411	1	+	.	From DpurR_m9_rdm_glu_merged_truseqnano_nebnext_v6rzlog10p_chipsub_cutoff1.000000_cwt_peaks.gr
NC_000913	IPOD occupancy	Peak	476181	476241	1	+	.	From DpurR_m9_rdm_glu_merged_truseqnano_nebnext_v6rzlog10p_chipsub_cutoff1.000000_cwt_peaks.gr
NC_000913	IPOD occupancy	Peak	476841	476901	1	+	.	From DpurR_m9_rdm_glu_merged_truseqnano_nebnext_v6rzlog10p_chipsub_cutoff1.000000_cwt_peaks.gr
NC_000913	IPOD occupancy	Peak	477161	477221	1	+	.	From DpurR_m9_rdm_glu_merged_truseqnano_nebnext_v6rzlog10p_chipsub_cutoff1.000000_cwt_peaks.gr
NC_000913	IPOD occupancy	Peak	477726	477786	1	+	.	From DpurR_m9_rdm_glu_merged_truseqnano_nebnext_v6rzlog10p_chipsub_cutoff1.000000_cwt_peaks.gr
NC_000913	IPOD occupancy	Peak	477966	478026	1	+	.	From DpurR_m9_rdm_glu_merged_truseqnano_nebnext_v6rzlog10p_chipsub_cutoff1.000000_cwt_peaks.gr
NC_000913	IPOD occupancy	Peak	478106	478166	1	+	.	From DpurR_m9_rdm_glu_merged_truseqnano_nebnext_v6rzlog10p_chipsub_cutoff1.000000_cwt_peaks.gr
NC_000913	IPOD occupancy	Peak	478316	478376	1	+	.	From DpurR_m9_rdm_glu_merged_truseqnano_nebnext_v6rzlog10p_chipsub_cutoff1.000000_cwt_peaks.gr
NC_000913	IPOD occupancy	Peak	478761	478821	1	+	.	From DpurR_m9_rdm_glu_merged_truseqnano_nebnext_v6rzlog10p_chipsub_cutoff1.000000_cwt_peaks.gr
NC_000913	IPOD occupancy	Peak	478971	479031	1	+	.	From DpurR_m9_rdm_glu_merged_truseqnano_nebnext_v6rzlog10p_chipsub_cutoff1.000000_cwt_peaks.gr
NC_000913	IPOD occupancy	Peak	479121	479181	1	+	.	From DpurR_m9_rdm_glu_merged_truseqnano_nebnext_v6rzlog10p_chipsub_cutoff1.000000_cwt_peaks.gr
NC_000913	IPOD occupancy	Peak	480021	480081	1	+	.	From DpurR_m9_rdm_glu_merged_truseqnano_nebnext_v6rzlog10p_chipsub_cutoff1.000000_cwt_peaks.gr
NC_000913	IPOD occupancy	Peak	481081	481141	1	+	.	From DpurR_m9_rdm_glu_merged_truseqnano_nebnext_v6rzlog10p_chipsub_cutoff1.000000_cwt_peaks.gr
NC_000913	IPOD occupancy	Peak	481206	481266	1	+	.	From DpurR_m9_rdm_glu_merged_truseqnano_nebnext_v6rzlog10p_chipsub_cutoff1.000000_cwt_peaks.gr
NC_000913	IPOD occupancy	Peak	481521	481581	1	+	.	From DpurR_m9_rdm_glu_merged_truseqnano_nebnext_v6rzlog10p_chipsub_cutoff1.000000_cwt_peaks.gr
NC_000913	IPOD occupancy	Peak	481986	482046	1	+	.	From DpurR_m9_rdm_glu_merged_truseqnano_nebnext_v6rzlog10p_chipsub_cutoff1.000000_cwt_peaks.gr
NC_000913	IPOD occupancy	Peak	482076	482136	1	+	.	From DpurR_m9_rdm_glu_merged_truseqnano_nebnext_v6rzlog10p_chipsub_cutoff1.000000_cwt_peaks.gr
NC_000913	IPOD occupancy	Peak	483666	483726	1	+	.	From DpurR_m9_rdm_glu_merged_truseqnano_nebnext_v6rzlog10p_chipsub_cutoff1.000000_cwt_peaks.gr
NC_000913	IPOD occupancy	Peak	485671	485731	1	+	.	From DpurR_m9_rdm_glu_merged_truseqnano_nebnext_v6rzlog10p_chipsub_cutoff1.000000_cwt_peaks.gr
NC_000913	IPOD occupancy	Peak	486206	486266	1	+	.	From DpurR_m9_rdm_glu_merged_truseqnano_nebnext_v6rzlog10p_chipsub_cutoff1.000000_cwt_peaks.gr
NC_000913	IPOD occupancy	Peak	486746	486806	1	+	.	From DpurR_m9_rdm_glu_merged_truseqnano_nebnext_v6rzlog10p_chipsub_cutoff1.000000_cwt_peaks.gr
NC_000913	IPOD occupancy	Peak	487291	487351	1	+	.	From DpurR_m9_rdm_glu_merged_truseqnano_nebnext_v6rzlog10p_chipsub_cutoff1.000000_cwt_peaks.gr
NC_000913	IPOD occupancy	Peak	487761	487821	1	+	.	From DpurR_m9_rdm_glu_merged_truseqnano_nebnext_v6rzlog10p_chipsub_cutoff1.000000_cwt_peaks.gr
NC_000913	IPOD occupancy	Peak	487966	488026	1	+	.	From DpurR_m9_rdm_glu_merged_truseqnano_nebnext_v6rzlog10p_chipsub_cutoff1.000000_cwt_peaks.gr
NC_000913	IPOD occupancy	Peak	489176	489266	1	+	.	From DpurR_m9_rdm_glu_merged_truseqnano_nebnext_v6rzlog10p_chipsub_cutoff1.000000_cwt_peaks.gr
NC_000913	IPOD occupancy	Peak	489301	489361	1	+	.	From DpurR_m9_rdm_glu_merged_truseqnano_nebnext_v6rzlog10p_chipsub_cutoff1.000000_cwt_peaks.gr
NC_000913	IPOD occupancy	Peak	489981	490041	1	+	.	From DpurR_m9_rdm_glu_merged_truseqnano_nebnext_v6rzlog10p_chipsub_cutoff1.000000_cwt_peaks.gr
NC_000913	IPOD occupancy	Peak	490246	490306	1	+	.	From DpurR_m9_rdm_glu_merged_truseqnano_nebnext_v6rzlog10p_chipsub_cutoff1.000000_cwt_peaks.gr
NC_000913	IPOD occupancy	Peak	490706	490766	1	+	.	From DpurR_m9_rdm_glu_merged_truseqnano_nebnext_v6rzlog10p_chipsub_cutoff1.000000_cwt_peaks.gr
NC_000913	IPOD occupancy	Peak	491216	491276	1	+	.	From DpurR_m9_rdm_glu_merged_truseqnano_nebnext_v6rzlog10p_chipsub_cutoff1.000000_cwt_peaks.gr
NC_000913	IPOD occupancy	Peak	491451	491511	1	+	.	From DpurR_m9_rdm_glu_merged_truseqnano_nebnext_v6rzlog10p_chipsub_cutoff1.000000_cwt_peaks.gr
NC_000913	IPOD occupancy	Peak	491806	491866	1	+	.	From DpurR_m9_rdm_glu_merged_truseqnano_nebnext_v6rzlog10p_chipsub_cutoff1.000000_cwt_peaks.gr
NC_000913	IPOD occupancy	Peak	493056	493116	1	+	.	From DpurR_m9_rdm_glu_merged_truseqnano_nebnext_v6rzlog10p_chipsub_cutoff1.000000_cwt_peaks.gr
NC_000913	IPOD occupancy	Peak	493326	493386	1	+	.	From DpurR_m9_rdm_glu_merged_truseqnano_nebnext_v6rzlog10p_chipsub_cutoff1.000000_cwt_peaks.gr
NC_000913	IPOD occupancy	Peak	493811	493871	1	+	.	From DpurR_m9_rdm_glu_merged_truseqnano_nebnext_v6rzlog10p_chipsub_cutoff1.000000_cwt_peaks.gr
NC_000913	IPOD occupancy	Peak	494031	494091	1	+	.	From DpurR_m9_rdm_glu_merged_truseqnano_nebnext_v6rzlog10p_chipsub_cutoff1.000000_cwt_peaks.gr
NC_000913	IPOD occupancy	Peak	494856	494916	1	+	.	From DpurR_m9_rdm_glu_merged_truseqnano_nebnext_v6rzlog10p_chipsub_cutoff1.000000_cwt_peaks.gr
NC_000913	IPOD occupancy	Peak	495831	495891	1	+	.	From DpurR_m9_rdm_glu_merged_truseqnano_nebnext_v6rzlog10p_chipsub_cutoff1.000000_cwt_peaks.gr
NC_000913	IPOD occupancy	Peak	496976	497036	1	+	.	From DpurR_m9_rdm_glu_merged_truseqnano_nebnext_v6rzlog10p_chipsub_cutoff1.000000_cwt_peaks.gr
NC_000913	IPOD occupancy	Peak	497441	497501	1	+	.	From DpurR_m9_rdm_glu_merged_truseqnano_nebnext_v6rzlog10p_chipsub_cutoff1.000000_cwt_peaks.gr
NC_000913	IPOD occupancy	Peak	497846	497906	1	+	.	From DpurR_m9_rdm_glu_merged_truseqnano_nebnext_v6rzlog10p_chipsub_cutoff1.000000_cwt_peaks.gr
NC_000913	IPOD occupancy	Peak	497986	498046	1	+	.	From DpurR_m9_rdm_glu_merged_truseqnano_nebnext_v6rzlog10p_chipsub_cutoff1.000000_cwt_peaks.gr
NC_000913	IPOD occupancy	Peak	498391	498451	1	+	.	From DpurR_m9_rdm_glu_merged_truseqnano_nebnext_v6rzlog10p_chipsub_cutoff1.000000_cwt_peaks.gr
NC_000913	IPOD occupancy	Peak	498496	498556	1	+	.	From DpurR_m9_rdm_glu_merged_truseqnano_nebnext_v6rzlog10p_chipsub_cutoff1.000000_cwt_peaks.gr
NC_000913	IPOD occupancy	Peak	498926	498986	1	+	.	From DpurR_m9_rdm_glu_merged_truseqnano_nebnext_v6rzlog10p_chipsub_cutoff1.000000_cwt_peaks.gr
NC_000913	IPOD occupancy	Peak	499946	500006	1	+	.	From DpurR_m9_rdm_glu_merged_truseqnano_nebnext_v6rzlog10p_chipsub_cutoff1.000000_cwt_peaks.gr
NC_000913	IPOD occupancy	Peak	500251	500311	1	+	.	From DpurR_m9_rdm_glu_merged_truseqnano_nebnext_v6rzlog10p_chipsub_cutoff1.000000_cwt_peaks.gr
NC_000913	IPOD occupancy	Peak	500496	500556	1	+	.	From DpurR_m9_rdm_glu_merged_truseqnano_nebnext_v6rzlog10p_chipsub_cutoff1.000000_cwt_peaks.gr
NC_000913	IPOD occupancy	Peak	501061	501121	1	+	.	From DpurR_m9_rdm_glu_merged_truseqnano_nebnext_v6rzlog10p_chipsub_cutoff1.000000_cwt_peaks.gr
NC_000913	IPOD occupancy	Peak	501266	501326	1	+	.	From DpurR_m9_rdm_glu_merged_truseqnano_nebnext_v6rzlog10p_chipsub_cutoff1.000000_cwt_peaks.gr
NC_000913	IPOD occupancy	Peak	501531	501591	1	+	.	From DpurR_m9_rdm_glu_merged_truseqnano_nebnext_v6rzlog10p_chipsub_cutoff1.000000_cwt_peaks.gr
NC_000913	IPOD occupancy	Peak	502626	502686	1	+	.	From DpurR_m9_rdm_glu_merged_truseqnano_nebnext_v6rzlog10p_chipsub_cutoff1.000000_cwt_peaks.gr
NC_000913	IPOD occupancy	Peak	503311	503371	1	+	.	From DpurR_m9_rdm_glu_merged_truseqnano_nebnext_v6rzlog10p_chipsub_cutoff1.000000_cwt_peaks.gr
NC_000913	IPOD occupancy	Peak	503621	503681	1	+	.	From DpurR_m9_rdm_glu_merged_truseqnano_nebnext_v6rzlog10p_chipsub_cutoff1.000000_cwt_peaks.gr
NC_000913	IPOD occupancy	Peak	503921	504086	1	+	.	From DpurR_m9_rdm_glu_merged_truseqnano_nebnext_v6rzlog10p_chipsub_cutoff1.000000_cwt_peaks.gr
NC_000913	IPOD occupancy	Peak	505016	505076	1	+	.	From DpurR_m9_rdm_glu_merged_truseqnano_nebnext_v6rzlog10p_chipsub_cutoff1.000000_cwt_peaks.gr
NC_000913	IPOD occupancy	Peak	505921	505981	1	+	.	From DpurR_m9_rdm_glu_merged_truseqnano_nebnext_v6rzlog10p_chipsub_cutoff1.000000_cwt_peaks.gr
NC_000913	IPOD occupancy	Peak	506121	506181	1	+	.	From DpurR_m9_rdm_glu_merged_truseqnano_nebnext_v6rzlog10p_chipsub_cutoff1.000000_cwt_peaks.gr
NC_000913	IPOD occupancy	Peak	506741	506801	1	+	.	From DpurR_m9_rdm_glu_merged_truseqnano_nebnext_v6rzlog10p_chipsub_cutoff1.000000_cwt_peaks.gr
NC_000913	IPOD occupancy	Peak	507011	507071	1	+	.	From DpurR_m9_rdm_glu_merged_truseqnano_nebnext_v6rzlog10p_chipsub_cutoff1.000000_cwt_peaks.gr
NC_000913	IPOD occupancy	Peak	507131	507191	1	+	.	From DpurR_m9_rdm_glu_merged_truseqnano_nebnext_v6rzlog10p_chipsub_cutoff1.000000_cwt_peaks.gr
NC_000913	IPOD occupancy	Peak	507946	508006	1	+	.	From DpurR_m9_rdm_glu_merged_truseqnano_nebnext_v6rzlog10p_chipsub_cutoff1.000000_cwt_peaks.gr
NC_000913	IPOD occupancy	Peak	508126	508186	1	+	.	From DpurR_m9_rdm_glu_merged_truseqnano_nebnext_v6rzlog10p_chipsub_cutoff1.000000_cwt_peaks.gr
NC_000913	IPOD occupancy	Peak	508311	508371	1	+	.	From DpurR_m9_rdm_glu_merged_truseqnano_nebnext_v6rzlog10p_chipsub_cutoff1.000000_cwt_peaks.gr
NC_000913	IPOD occupancy	Peak	510481	510541	1	+	.	From DpurR_m9_rdm_glu_merged_truseqnano_nebnext_v6rzlog10p_chipsub_cutoff1.000000_cwt_peaks.gr
NC_000913	IPOD occupancy	Peak	510641	510701	1	+	.	From DpurR_m9_rdm_glu_merged_truseqnano_nebnext_v6rzlog10p_chipsub_cutoff1.000000_cwt_peaks.gr
NC_000913	IPOD occupancy	Peak	510781	510841	1	+	.	From DpurR_m9_rdm_glu_merged_truseqnano_nebnext_v6rzlog10p_chipsub_cutoff1.000000_cwt_peaks.gr
NC_000913	IPOD occupancy	Peak	511506	511566	1	+	.	From DpurR_m9_rdm_glu_merged_truseqnano_nebnext_v6rzlog10p_chipsub_cutoff1.000000_cwt_peaks.gr
NC_000913	IPOD occupancy	Peak	512376	512436	1	+	.	From DpurR_m9_rdm_glu_merged_truseqnano_nebnext_v6rzlog10p_chipsub_cutoff1.000000_cwt_peaks.gr
NC_000913	IPOD occupancy	Peak	512551	512611	1	+	.	From DpurR_m9_rdm_glu_merged_truseqnano_nebnext_v6rzlog10p_chipsub_cutoff1.000000_cwt_peaks.gr
NC_000913	IPOD occupancy	Peak	513056	513116	1	+	.	From DpurR_m9_rdm_glu_merged_truseqnano_nebnext_v6rzlog10p_chipsub_cutoff1.000000_cwt_peaks.gr
NC_000913	IPOD occupancy	Peak	513156	513216	1	+	.	From DpurR_m9_rdm_glu_merged_truseqnano_nebnext_v6rzlog10p_chipsub_cutoff1.000000_cwt_peaks.gr
NC_000913	IPOD occupancy	Peak	513296	513356	1	+	.	From DpurR_m9_rdm_glu_merged_truseqnano_nebnext_v6rzlog10p_chipsub_cutoff1.000000_cwt_peaks.gr
NC_000913	IPOD occupancy	Peak	513811	513871	1	+	.	From DpurR_m9_rdm_glu_merged_truseqnano_nebnext_v6rzlog10p_chipsub_cutoff1.000000_cwt_peaks.gr
NC_000913	IPOD occupancy	Peak	515561	515621	1	+	.	From DpurR_m9_rdm_glu_merged_truseqnano_nebnext_v6rzlog10p_chipsub_cutoff1.000000_cwt_peaks.gr
NC_000913	IPOD occupancy	Peak	515986	516046	1	+	.	From DpurR_m9_rdm_glu_merged_truseqnano_nebnext_v6rzlog10p_chipsub_cutoff1.000000_cwt_peaks.gr
NC_000913	IPOD occupancy	Peak	516356	516416	1	+	.	From DpurR_m9_rdm_glu_merged_truseqnano_nebnext_v6rzlog10p_chipsub_cutoff1.000000_cwt_peaks.gr
NC_000913	IPOD occupancy	Peak	516576	516636	1	+	.	From DpurR_m9_rdm_glu_merged_truseqnano_nebnext_v6rzlog10p_chipsub_cutoff1.000000_cwt_peaks.gr
NC_000913	IPOD occupancy	Peak	516771	516831	1	+	.	From DpurR_m9_rdm_glu_merged_truseqnano_nebnext_v6rzlog10p_chipsub_cutoff1.000000_cwt_peaks.gr
NC_000913	IPOD occupancy	Peak	516996	517056	1	+	.	From DpurR_m9_rdm_glu_merged_truseqnano_nebnext_v6rzlog10p_chipsub_cutoff1.000000_cwt_peaks.gr
NC_000913	IPOD occupancy	Peak	517156	517216	1	+	.	From DpurR_m9_rdm_glu_merged_truseqnano_nebnext_v6rzlog10p_chipsub_cutoff1.000000_cwt_peaks.gr
NC_000913	IPOD occupancy	Peak	518476	518536	1	+	.	From DpurR_m9_rdm_glu_merged_truseqnano_nebnext_v6rzlog10p_chipsub_cutoff1.000000_cwt_peaks.gr
NC_000913	IPOD occupancy	Peak	518706	518766	1	+	.	From DpurR_m9_rdm_glu_merged_truseqnano_nebnext_v6rzlog10p_chipsub_cutoff1.000000_cwt_peaks.gr
NC_000913	IPOD occupancy	Peak	519036	519096	1	+	.	From DpurR_m9_rdm_glu_merged_truseqnano_nebnext_v6rzlog10p_chipsub_cutoff1.000000_cwt_peaks.gr
NC_000913	IPOD occupancy	Peak	519421	519481	1	+	.	From DpurR_m9_rdm_glu_merged_truseqnano_nebnext_v6rzlog10p_chipsub_cutoff1.000000_cwt_peaks.gr
NC_000913	IPOD occupancy	Peak	519551	519611	1	+	.	From DpurR_m9_rdm_glu_merged_truseqnano_nebnext_v6rzlog10p_chipsub_cutoff1.000000_cwt_peaks.gr
NC_000913	IPOD occupancy	Peak	519721	519781	1	+	.	From DpurR_m9_rdm_glu_merged_truseqnano_nebnext_v6rzlog10p_chipsub_cutoff1.000000_cwt_peaks.gr
NC_000913	IPOD occupancy	Peak	522001	522061	1	+	.	From DpurR_m9_rdm_glu_merged_truseqnano_nebnext_v6rzlog10p_chipsub_cutoff1.000000_cwt_peaks.gr
NC_000913	IPOD occupancy	Peak	522251	522311	1	+	.	From DpurR_m9_rdm_glu_merged_truseqnano_nebnext_v6rzlog10p_chipsub_cutoff1.000000_cwt_peaks.gr
NC_000913	IPOD occupancy	Peak	522756	522816	1	+	.	From DpurR_m9_rdm_glu_merged_truseqnano_nebnext_v6rzlog10p_chipsub_cutoff1.000000_cwt_peaks.gr
NC_000913	IPOD occupancy	Peak	522901	522961	1	+	.	From DpurR_m9_rdm_glu_merged_truseqnano_nebnext_v6rzlog10p_chipsub_cutoff1.000000_cwt_peaks.gr
NC_000913	IPOD occupancy	Peak	523166	523226	1	+	.	From DpurR_m9_rdm_glu_merged_truseqnano_nebnext_v6rzlog10p_chipsub_cutoff1.000000_cwt_peaks.gr
NC_000913	IPOD occupancy	Peak	523336	523396	1	+	.	From DpurR_m9_rdm_glu_merged_truseqnano_nebnext_v6rzlog10p_chipsub_cutoff1.000000_cwt_peaks.gr
NC_000913	IPOD occupancy	Peak	523826	523886	1	+	.	From DpurR_m9_rdm_glu_merged_truseqnano_nebnext_v6rzlog10p_chipsub_cutoff1.000000_cwt_peaks.gr
NC_000913	IPOD occupancy	Peak	524111	524171	1	+	.	From DpurR_m9_rdm_glu_merged_truseqnano_nebnext_v6rzlog10p_chipsub_cutoff1.000000_cwt_peaks.gr
NC_000913	IPOD occupancy	Peak	525296	525356	1	+	.	From DpurR_m9_rdm_glu_merged_truseqnano_nebnext_v6rzlog10p_chipsub_cutoff1.000000_cwt_peaks.gr
NC_000913	IPOD occupancy	Peak	525641	525701	1	+	.	From DpurR_m9_rdm_glu_merged_truseqnano_nebnext_v6rzlog10p_chipsub_cutoff1.000000_cwt_peaks.gr
NC_000913	IPOD occupancy	Peak	525956	526016	1	+	.	From DpurR_m9_rdm_glu_merged_truseqnano_nebnext_v6rzlog10p_chipsub_cutoff1.000000_cwt_peaks.gr
NC_000913	IPOD occupancy	Peak	526111	526171	1	+	.	From DpurR_m9_rdm_glu_merged_truseqnano_nebnext_v6rzlog10p_chipsub_cutoff1.000000_cwt_peaks.gr
NC_000913	IPOD occupancy	Peak	526391	526451	1	+	.	From DpurR_m9_rdm_glu_merged_truseqnano_nebnext_v6rzlog10p_chipsub_cutoff1.000000_cwt_peaks.gr
NC_000913	IPOD occupancy	Peak	526566	526626	1	+	.	From DpurR_m9_rdm_glu_merged_truseqnano_nebnext_v6rzlog10p_chipsub_cutoff1.000000_cwt_peaks.gr
NC_000913	IPOD occupancy	Peak	526851	526911	1	+	.	From DpurR_m9_rdm_glu_merged_truseqnano_nebnext_v6rzlog10p_chipsub_cutoff1.000000_cwt_peaks.gr
NC_000913	IPOD occupancy	Peak	526991	527051	1	+	.	From DpurR_m9_rdm_glu_merged_truseqnano_nebnext_v6rzlog10p_chipsub_cutoff1.000000_cwt_peaks.gr
NC_000913	IPOD occupancy	Peak	527181	527241	1	+	.	From DpurR_m9_rdm_glu_merged_truseqnano_nebnext_v6rzlog10p_chipsub_cutoff1.000000_cwt_peaks.gr
NC_000913	IPOD occupancy	Peak	527371	527431	1	+	.	From DpurR_m9_rdm_glu_merged_truseqnano_nebnext_v6rzlog10p_chipsub_cutoff1.000000_cwt_peaks.gr
NC_000913	IPOD occupancy	Peak	527581	527641	1	+	.	From DpurR_m9_rdm_glu_merged_truseqnano_nebnext_v6rzlog10p_chipsub_cutoff1.000000_cwt_peaks.gr
NC_000913	IPOD occupancy	Peak	527731	527791	1	+	.	From DpurR_m9_rdm_glu_merged_truseqnano_nebnext_v6rzlog10p_chipsub_cutoff1.000000_cwt_peaks.gr
NC_000913	IPOD occupancy	Peak	527876	527936	1	+	.	From DpurR_m9_rdm_glu_merged_truseqnano_nebnext_v6rzlog10p_chipsub_cutoff1.000000_cwt_peaks.gr
NC_000913	IPOD occupancy	Peak	528066	528126	1	+	.	From DpurR_m9_rdm_glu_merged_truseqnano_nebnext_v6rzlog10p_chipsub_cutoff1.000000_cwt_peaks.gr
NC_000913	IPOD occupancy	Peak	528461	528521	1	+	.	From DpurR_m9_rdm_glu_merged_truseqnano_nebnext_v6rzlog10p_chipsub_cutoff1.000000_cwt_peaks.gr
NC_000913	IPOD occupancy	Peak	528571	528631	1	+	.	From DpurR_m9_rdm_glu_merged_truseqnano_nebnext_v6rzlog10p_chipsub_cutoff1.000000_cwt_peaks.gr
NC_000913	IPOD occupancy	Peak	528706	528766	1	+	.	From DpurR_m9_rdm_glu_merged_truseqnano_nebnext_v6rzlog10p_chipsub_cutoff1.000000_cwt_peaks.gr
NC_000913	IPOD occupancy	Peak	528841	528901	1	+	.	From DpurR_m9_rdm_glu_merged_truseqnano_nebnext_v6rzlog10p_chipsub_cutoff1.000000_cwt_peaks.gr
NC_000913	IPOD occupancy	Peak	529031	529091	1	+	.	From DpurR_m9_rdm_glu_merged_truseqnano_nebnext_v6rzlog10p_chipsub_cutoff1.000000_cwt_peaks.gr
NC_000913	IPOD occupancy	Peak	529236	529296	1	+	.	From DpurR_m9_rdm_glu_merged_truseqnano_nebnext_v6rzlog10p_chipsub_cutoff1.000000_cwt_peaks.gr
NC_000913	IPOD occupancy	Peak	529371	529431	1	+	.	From DpurR_m9_rdm_glu_merged_truseqnano_nebnext_v6rzlog10p_chipsub_cutoff1.000000_cwt_peaks.gr
NC_000913	IPOD occupancy	Peak	529911	529971	1	+	.	From DpurR_m9_rdm_glu_merged_truseqnano_nebnext_v6rzlog10p_chipsub_cutoff1.000000_cwt_peaks.gr
NC_000913	IPOD occupancy	Peak	530176	530236	1	+	.	From DpurR_m9_rdm_glu_merged_truseqnano_nebnext_v6rzlog10p_chipsub_cutoff1.000000_cwt_peaks.gr
NC_000913	IPOD occupancy	Peak	531231	531291	1	+	.	From DpurR_m9_rdm_glu_merged_truseqnano_nebnext_v6rzlog10p_chipsub_cutoff1.000000_cwt_peaks.gr
NC_000913	IPOD occupancy	Peak	531451	531511	1	+	.	From DpurR_m9_rdm_glu_merged_truseqnano_nebnext_v6rzlog10p_chipsub_cutoff1.000000_cwt_peaks.gr
NC_000913	IPOD occupancy	Peak	531796	531856	1	+	.	From DpurR_m9_rdm_glu_merged_truseqnano_nebnext_v6rzlog10p_chipsub_cutoff1.000000_cwt_peaks.gr
NC_000913	IPOD occupancy	Peak	532241	532301	1	+	.	From DpurR_m9_rdm_glu_merged_truseqnano_nebnext_v6rzlog10p_chipsub_cutoff1.000000_cwt_peaks.gr
NC_000913	IPOD occupancy	Peak	532581	532641	1	+	.	From DpurR_m9_rdm_glu_merged_truseqnano_nebnext_v6rzlog10p_chipsub_cutoff1.000000_cwt_peaks.gr
NC_000913	IPOD occupancy	Peak	533026	533086	1	+	.	From DpurR_m9_rdm_glu_merged_truseqnano_nebnext_v6rzlog10p_chipsub_cutoff1.000000_cwt_peaks.gr
NC_000913	IPOD occupancy	Peak	533616	533676	1	+	.	From DpurR_m9_rdm_glu_merged_truseqnano_nebnext_v6rzlog10p_chipsub_cutoff1.000000_cwt_peaks.gr
NC_000913	IPOD occupancy	Peak	533856	533916	1	+	.	From DpurR_m9_rdm_glu_merged_truseqnano_nebnext_v6rzlog10p_chipsub_cutoff1.000000_cwt_peaks.gr
NC_000913	IPOD occupancy	Peak	534241	534301	1	+	.	From DpurR_m9_rdm_glu_merged_truseqnano_nebnext_v6rzlog10p_chipsub_cutoff1.000000_cwt_peaks.gr
NC_000913	IPOD occupancy	Peak	535536	535596	1	+	.	From DpurR_m9_rdm_glu_merged_truseqnano_nebnext_v6rzlog10p_chipsub_cutoff1.000000_cwt_peaks.gr
NC_000913	IPOD occupancy	Peak	535696	535756	1	+	.	From DpurR_m9_rdm_glu_merged_truseqnano_nebnext_v6rzlog10p_chipsub_cutoff1.000000_cwt_peaks.gr
NC_000913	IPOD occupancy	Peak	535816	535876	1	+	.	From DpurR_m9_rdm_glu_merged_truseqnano_nebnext_v6rzlog10p_chipsub_cutoff1.000000_cwt_peaks.gr
NC_000913	IPOD occupancy	Peak	535961	536021	1	+	.	From DpurR_m9_rdm_glu_merged_truseqnano_nebnext_v6rzlog10p_chipsub_cutoff1.000000_cwt_peaks.gr
NC_000913	IPOD occupancy	Peak	536101	536161	1	+	.	From DpurR_m9_rdm_glu_merged_truseqnano_nebnext_v6rzlog10p_chipsub_cutoff1.000000_cwt_peaks.gr
NC_000913	IPOD occupancy	Peak	536226	536286	1	+	.	From DpurR_m9_rdm_glu_merged_truseqnano_nebnext_v6rzlog10p_chipsub_cutoff1.000000_cwt_peaks.gr
NC_000913	IPOD occupancy	Peak	536376	536436	1	+	.	From DpurR_m9_rdm_glu_merged_truseqnano_nebnext_v6rzlog10p_chipsub_cutoff1.000000_cwt_peaks.gr
NC_000913	IPOD occupancy	Peak	536556	536616	1	+	.	From DpurR_m9_rdm_glu_merged_truseqnano_nebnext_v6rzlog10p_chipsub_cutoff1.000000_cwt_peaks.gr
NC_000913	IPOD occupancy	Peak	537461	537521	1	+	.	From DpurR_m9_rdm_glu_merged_truseqnano_nebnext_v6rzlog10p_chipsub_cutoff1.000000_cwt_peaks.gr
NC_000913	IPOD occupancy	Peak	537716	537776	1	+	.	From DpurR_m9_rdm_glu_merged_truseqnano_nebnext_v6rzlog10p_chipsub_cutoff1.000000_cwt_peaks.gr
NC_000913	IPOD occupancy	Peak	537941	538001	1	+	.	From DpurR_m9_rdm_glu_merged_truseqnano_nebnext_v6rzlog10p_chipsub_cutoff1.000000_cwt_peaks.gr
NC_000913	IPOD occupancy	Peak	538061	538121	1	+	.	From DpurR_m9_rdm_glu_merged_truseqnano_nebnext_v6rzlog10p_chipsub_cutoff1.000000_cwt_peaks.gr
NC_000913	IPOD occupancy	Peak	538166	538226	1	+	.	From DpurR_m9_rdm_glu_merged_truseqnano_nebnext_v6rzlog10p_chipsub_cutoff1.000000_cwt_peaks.gr
NC_000913	IPOD occupancy	Peak	538441	538501	1	+	.	From DpurR_m9_rdm_glu_merged_truseqnano_nebnext_v6rzlog10p_chipsub_cutoff1.000000_cwt_peaks.gr
NC_000913	IPOD occupancy	Peak	538736	538796	1	+	.	From DpurR_m9_rdm_glu_merged_truseqnano_nebnext_v6rzlog10p_chipsub_cutoff1.000000_cwt_peaks.gr
NC_000913	IPOD occupancy	Peak	538841	538901	1	+	.	From DpurR_m9_rdm_glu_merged_truseqnano_nebnext_v6rzlog10p_chipsub_cutoff1.000000_cwt_peaks.gr
NC_000913	IPOD occupancy	Peak	538941	539001	1	+	.	From DpurR_m9_rdm_glu_merged_truseqnano_nebnext_v6rzlog10p_chipsub_cutoff1.000000_cwt_peaks.gr
NC_000913	IPOD occupancy	Peak	539096	539156	1	+	.	From DpurR_m9_rdm_glu_merged_truseqnano_nebnext_v6rzlog10p_chipsub_cutoff1.000000_cwt_peaks.gr
NC_000913	IPOD occupancy	Peak	540101	540161	1	+	.	From DpurR_m9_rdm_glu_merged_truseqnano_nebnext_v6rzlog10p_chipsub_cutoff1.000000_cwt_peaks.gr
NC_000913	IPOD occupancy	Peak	540326	540386	1	+	.	From DpurR_m9_rdm_glu_merged_truseqnano_nebnext_v6rzlog10p_chipsub_cutoff1.000000_cwt_peaks.gr
NC_000913	IPOD occupancy	Peak	540481	540541	1	+	.	From DpurR_m9_rdm_glu_merged_truseqnano_nebnext_v6rzlog10p_chipsub_cutoff1.000000_cwt_peaks.gr
NC_000913	IPOD occupancy	Peak	541016	541076	1	+	.	From DpurR_m9_rdm_glu_merged_truseqnano_nebnext_v6rzlog10p_chipsub_cutoff1.000000_cwt_peaks.gr
NC_000913	IPOD occupancy	Peak	541176	541236	1	+	.	From DpurR_m9_rdm_glu_merged_truseqnano_nebnext_v6rzlog10p_chipsub_cutoff1.000000_cwt_peaks.gr
NC_000913	IPOD occupancy	Peak	541286	541346	1	+	.	From DpurR_m9_rdm_glu_merged_truseqnano_nebnext_v6rzlog10p_chipsub_cutoff1.000000_cwt_peaks.gr
NC_000913	IPOD occupancy	Peak	541451	541511	1	+	.	From DpurR_m9_rdm_glu_merged_truseqnano_nebnext_v6rzlog10p_chipsub_cutoff1.000000_cwt_peaks.gr
NC_000913	IPOD occupancy	Peak	541671	541731	1	+	.	From DpurR_m9_rdm_glu_merged_truseqnano_nebnext_v6rzlog10p_chipsub_cutoff1.000000_cwt_peaks.gr
NC_000913	IPOD occupancy	Peak	541811	541871	1	+	.	From DpurR_m9_rdm_glu_merged_truseqnano_nebnext_v6rzlog10p_chipsub_cutoff1.000000_cwt_peaks.gr
NC_000913	IPOD occupancy	Peak	542241	542301	1	+	.	From DpurR_m9_rdm_glu_merged_truseqnano_nebnext_v6rzlog10p_chipsub_cutoff1.000000_cwt_peaks.gr
NC_000913	IPOD occupancy	Peak	543011	543071	1	+	.	From DpurR_m9_rdm_glu_merged_truseqnano_nebnext_v6rzlog10p_chipsub_cutoff1.000000_cwt_peaks.gr
NC_000913	IPOD occupancy	Peak	543251	543311	1	+	.	From DpurR_m9_rdm_glu_merged_truseqnano_nebnext_v6rzlog10p_chipsub_cutoff1.000000_cwt_peaks.gr
NC_000913	IPOD occupancy	Peak	543401	543461	1	+	.	From DpurR_m9_rdm_glu_merged_truseqnano_nebnext_v6rzlog10p_chipsub_cutoff1.000000_cwt_peaks.gr
NC_000913	IPOD occupancy	Peak	543531	543591	1	+	.	From DpurR_m9_rdm_glu_merged_truseqnano_nebnext_v6rzlog10p_chipsub_cutoff1.000000_cwt_peaks.gr
NC_000913	IPOD occupancy	Peak	543921	543981	1	+	.	From DpurR_m9_rdm_glu_merged_truseqnano_nebnext_v6rzlog10p_chipsub_cutoff1.000000_cwt_peaks.gr
NC_000913	IPOD occupancy	Peak	544036	544096	1	+	.	From DpurR_m9_rdm_glu_merged_truseqnano_nebnext_v6rzlog10p_chipsub_cutoff1.000000_cwt_peaks.gr
NC_000913	IPOD occupancy	Peak	544306	544366	1	+	.	From DpurR_m9_rdm_glu_merged_truseqnano_nebnext_v6rzlog10p_chipsub_cutoff1.000000_cwt_peaks.gr
NC_000913	IPOD occupancy	Peak	544476	544536	1	+	.	From DpurR_m9_rdm_glu_merged_truseqnano_nebnext_v6rzlog10p_chipsub_cutoff1.000000_cwt_peaks.gr
NC_000913	IPOD occupancy	Peak	544621	544681	1	+	.	From DpurR_m9_rdm_glu_merged_truseqnano_nebnext_v6rzlog10p_chipsub_cutoff1.000000_cwt_peaks.gr
NC_000913	IPOD occupancy	Peak	545176	545236	1	+	.	From DpurR_m9_rdm_glu_merged_truseqnano_nebnext_v6rzlog10p_chipsub_cutoff1.000000_cwt_peaks.gr
NC_000913	IPOD occupancy	Peak	545281	545341	1	+	.	From DpurR_m9_rdm_glu_merged_truseqnano_nebnext_v6rzlog10p_chipsub_cutoff1.000000_cwt_peaks.gr
NC_000913	IPOD occupancy	Peak	545531	545591	1	+	.	From DpurR_m9_rdm_glu_merged_truseqnano_nebnext_v6rzlog10p_chipsub_cutoff1.000000_cwt_peaks.gr
NC_000913	IPOD occupancy	Peak	545996	546056	1	+	.	From DpurR_m9_rdm_glu_merged_truseqnano_nebnext_v6rzlog10p_chipsub_cutoff1.000000_cwt_peaks.gr
NC_000913	IPOD occupancy	Peak	546401	546461	1	+	.	From DpurR_m9_rdm_glu_merged_truseqnano_nebnext_v6rzlog10p_chipsub_cutoff1.000000_cwt_peaks.gr
NC_000913	IPOD occupancy	Peak	546506	546566	1	+	.	From DpurR_m9_rdm_glu_merged_truseqnano_nebnext_v6rzlog10p_chipsub_cutoff1.000000_cwt_peaks.gr
NC_000913	IPOD occupancy	Peak	546681	546741	1	+	.	From DpurR_m9_rdm_glu_merged_truseqnano_nebnext_v6rzlog10p_chipsub_cutoff1.000000_cwt_peaks.gr
NC_000913	IPOD occupancy	Peak	548176	548236	1	+	.	From DpurR_m9_rdm_glu_merged_truseqnano_nebnext_v6rzlog10p_chipsub_cutoff1.000000_cwt_peaks.gr
NC_000913	IPOD occupancy	Peak	548316	548376	1	+	.	From DpurR_m9_rdm_glu_merged_truseqnano_nebnext_v6rzlog10p_chipsub_cutoff1.000000_cwt_peaks.gr
NC_000913	IPOD occupancy	Peak	550906	550966	1	+	.	From DpurR_m9_rdm_glu_merged_truseqnano_nebnext_v6rzlog10p_chipsub_cutoff1.000000_cwt_peaks.gr
NC_000913	IPOD occupancy	Peak	551411	551471	1	+	.	From DpurR_m9_rdm_glu_merged_truseqnano_nebnext_v6rzlog10p_chipsub_cutoff1.000000_cwt_peaks.gr
NC_000913	IPOD occupancy	Peak	552311	552371	1	+	.	From DpurR_m9_rdm_glu_merged_truseqnano_nebnext_v6rzlog10p_chipsub_cutoff1.000000_cwt_peaks.gr
NC_000913	IPOD occupancy	Peak	553906	553966	1	+	.	From DpurR_m9_rdm_glu_merged_truseqnano_nebnext_v6rzlog10p_chipsub_cutoff1.000000_cwt_peaks.gr
NC_000913	IPOD occupancy	Peak	554281	554341	1	+	.	From DpurR_m9_rdm_glu_merged_truseqnano_nebnext_v6rzlog10p_chipsub_cutoff1.000000_cwt_peaks.gr
NC_000913	IPOD occupancy	Peak	556541	556601	1	+	.	From DpurR_m9_rdm_glu_merged_truseqnano_nebnext_v6rzlog10p_chipsub_cutoff1.000000_cwt_peaks.gr
NC_000913	IPOD occupancy	Peak	556861	556921	1	+	.	From DpurR_m9_rdm_glu_merged_truseqnano_nebnext_v6rzlog10p_chipsub_cutoff1.000000_cwt_peaks.gr
NC_000913	IPOD occupancy	Peak	557141	557201	1	+	.	From DpurR_m9_rdm_glu_merged_truseqnano_nebnext_v6rzlog10p_chipsub_cutoff1.000000_cwt_peaks.gr
NC_000913	IPOD occupancy	Peak	557946	558056	1	+	.	From DpurR_m9_rdm_glu_merged_truseqnano_nebnext_v6rzlog10p_chipsub_cutoff1.000000_cwt_peaks.gr
NC_000913	IPOD occupancy	Peak	558386	558446	1	+	.	From DpurR_m9_rdm_glu_merged_truseqnano_nebnext_v6rzlog10p_chipsub_cutoff1.000000_cwt_peaks.gr
NC_000913	IPOD occupancy	Peak	558556	558616	1	+	.	From DpurR_m9_rdm_glu_merged_truseqnano_nebnext_v6rzlog10p_chipsub_cutoff1.000000_cwt_peaks.gr
NC_000913	IPOD occupancy	Peak	558741	558801	1	+	.	From DpurR_m9_rdm_glu_merged_truseqnano_nebnext_v6rzlog10p_chipsub_cutoff1.000000_cwt_peaks.gr
NC_000913	IPOD occupancy	Peak	558836	558896	1	+	.	From DpurR_m9_rdm_glu_merged_truseqnano_nebnext_v6rzlog10p_chipsub_cutoff1.000000_cwt_peaks.gr
NC_000913	IPOD occupancy	Peak	558966	559026	1	+	.	From DpurR_m9_rdm_glu_merged_truseqnano_nebnext_v6rzlog10p_chipsub_cutoff1.000000_cwt_peaks.gr
NC_000913	IPOD occupancy	Peak	559156	559216	1	+	.	From DpurR_m9_rdm_glu_merged_truseqnano_nebnext_v6rzlog10p_chipsub_cutoff1.000000_cwt_peaks.gr
NC_000913	IPOD occupancy	Peak	559331	559391	1	+	.	From DpurR_m9_rdm_glu_merged_truseqnano_nebnext_v6rzlog10p_chipsub_cutoff1.000000_cwt_peaks.gr
NC_000913	IPOD occupancy	Peak	559671	559731	1	+	.	From DpurR_m9_rdm_glu_merged_truseqnano_nebnext_v6rzlog10p_chipsub_cutoff1.000000_cwt_peaks.gr
NC_000913	IPOD occupancy	Peak	559791	559851	1	+	.	From DpurR_m9_rdm_glu_merged_truseqnano_nebnext_v6rzlog10p_chipsub_cutoff1.000000_cwt_peaks.gr
NC_000913	IPOD occupancy	Peak	559926	559986	1	+	.	From DpurR_m9_rdm_glu_merged_truseqnano_nebnext_v6rzlog10p_chipsub_cutoff1.000000_cwt_peaks.gr
NC_000913	IPOD occupancy	Peak	560096	560156	1	+	.	From DpurR_m9_rdm_glu_merged_truseqnano_nebnext_v6rzlog10p_chipsub_cutoff1.000000_cwt_peaks.gr
NC_000913	IPOD occupancy	Peak	560221	560281	1	+	.	From DpurR_m9_rdm_glu_merged_truseqnano_nebnext_v6rzlog10p_chipsub_cutoff1.000000_cwt_peaks.gr
NC_000913	IPOD occupancy	Peak	560351	560411	1	+	.	From DpurR_m9_rdm_glu_merged_truseqnano_nebnext_v6rzlog10p_chipsub_cutoff1.000000_cwt_peaks.gr
NC_000913	IPOD occupancy	Peak	560646	560706	1	+	.	From DpurR_m9_rdm_glu_merged_truseqnano_nebnext_v6rzlog10p_chipsub_cutoff1.000000_cwt_peaks.gr
NC_000913	IPOD occupancy	Peak	560886	560946	1	+	.	From DpurR_m9_rdm_glu_merged_truseqnano_nebnext_v6rzlog10p_chipsub_cutoff1.000000_cwt_peaks.gr
NC_000913	IPOD occupancy	Peak	561101	561161	1	+	.	From DpurR_m9_rdm_glu_merged_truseqnano_nebnext_v6rzlog10p_chipsub_cutoff1.000000_cwt_peaks.gr
NC_000913	IPOD occupancy	Peak	561276	561336	1	+	.	From DpurR_m9_rdm_glu_merged_truseqnano_nebnext_v6rzlog10p_chipsub_cutoff1.000000_cwt_peaks.gr
NC_000913	IPOD occupancy	Peak	561916	561976	1	+	.	From DpurR_m9_rdm_glu_merged_truseqnano_nebnext_v6rzlog10p_chipsub_cutoff1.000000_cwt_peaks.gr
NC_000913	IPOD occupancy	Peak	562306	562366	1	+	.	From DpurR_m9_rdm_glu_merged_truseqnano_nebnext_v6rzlog10p_chipsub_cutoff1.000000_cwt_peaks.gr
NC_000913	IPOD occupancy	Peak	562611	562671	1	+	.	From DpurR_m9_rdm_glu_merged_truseqnano_nebnext_v6rzlog10p_chipsub_cutoff1.000000_cwt_peaks.gr
NC_000913	IPOD occupancy	Peak	562906	562966	1	+	.	From DpurR_m9_rdm_glu_merged_truseqnano_nebnext_v6rzlog10p_chipsub_cutoff1.000000_cwt_peaks.gr
NC_000913	IPOD occupancy	Peak	563111	563171	1	+	.	From DpurR_m9_rdm_glu_merged_truseqnano_nebnext_v6rzlog10p_chipsub_cutoff1.000000_cwt_peaks.gr
NC_000913	IPOD occupancy	Peak	563296	563356	1	+	.	From DpurR_m9_rdm_glu_merged_truseqnano_nebnext_v6rzlog10p_chipsub_cutoff1.000000_cwt_peaks.gr
NC_000913	IPOD occupancy	Peak	563436	563496	1	+	.	From DpurR_m9_rdm_glu_merged_truseqnano_nebnext_v6rzlog10p_chipsub_cutoff1.000000_cwt_peaks.gr
NC_000913	IPOD occupancy	Peak	563726	563786	1	+	.	From DpurR_m9_rdm_glu_merged_truseqnano_nebnext_v6rzlog10p_chipsub_cutoff1.000000_cwt_peaks.gr
NC_000913	IPOD occupancy	Peak	563836	563896	1	+	.	From DpurR_m9_rdm_glu_merged_truseqnano_nebnext_v6rzlog10p_chipsub_cutoff1.000000_cwt_peaks.gr
NC_000913	IPOD occupancy	Peak	563956	564016	1	+	.	From DpurR_m9_rdm_glu_merged_truseqnano_nebnext_v6rzlog10p_chipsub_cutoff1.000000_cwt_peaks.gr
NC_000913	IPOD occupancy	Peak	564241	564301	1	+	.	From DpurR_m9_rdm_glu_merged_truseqnano_nebnext_v6rzlog10p_chipsub_cutoff1.000000_cwt_peaks.gr
NC_000913	IPOD occupancy	Peak	564626	564686	1	+	.	From DpurR_m9_rdm_glu_merged_truseqnano_nebnext_v6rzlog10p_chipsub_cutoff1.000000_cwt_peaks.gr
NC_000913	IPOD occupancy	Peak	564821	564881	1	+	.	From DpurR_m9_rdm_glu_merged_truseqnano_nebnext_v6rzlog10p_chipsub_cutoff1.000000_cwt_peaks.gr
NC_000913	IPOD occupancy	Peak	565286	565346	1	+	.	From DpurR_m9_rdm_glu_merged_truseqnano_nebnext_v6rzlog10p_chipsub_cutoff1.000000_cwt_peaks.gr
NC_000913	IPOD occupancy	Peak	565486	565546	1	+	.	From DpurR_m9_rdm_glu_merged_truseqnano_nebnext_v6rzlog10p_chipsub_cutoff1.000000_cwt_peaks.gr
NC_000913	IPOD occupancy	Peak	566791	566851	1	+	.	From DpurR_m9_rdm_glu_merged_truseqnano_nebnext_v6rzlog10p_chipsub_cutoff1.000000_cwt_peaks.gr
NC_000913	IPOD occupancy	Peak	566956	567016	1	+	.	From DpurR_m9_rdm_glu_merged_truseqnano_nebnext_v6rzlog10p_chipsub_cutoff1.000000_cwt_peaks.gr
NC_000913	IPOD occupancy	Peak	567651	567711	1	+	.	From DpurR_m9_rdm_glu_merged_truseqnano_nebnext_v6rzlog10p_chipsub_cutoff1.000000_cwt_peaks.gr
NC_000913	IPOD occupancy	Peak	567871	567931	1	+	.	From DpurR_m9_rdm_glu_merged_truseqnano_nebnext_v6rzlog10p_chipsub_cutoff1.000000_cwt_peaks.gr
NC_000913	IPOD occupancy	Peak	568206	568266	1	+	.	From DpurR_m9_rdm_glu_merged_truseqnano_nebnext_v6rzlog10p_chipsub_cutoff1.000000_cwt_peaks.gr
NC_000913	IPOD occupancy	Peak	568481	568541	1	+	.	From DpurR_m9_rdm_glu_merged_truseqnano_nebnext_v6rzlog10p_chipsub_cutoff1.000000_cwt_peaks.gr
NC_000913	IPOD occupancy	Peak	568581	568641	1	+	.	From DpurR_m9_rdm_glu_merged_truseqnano_nebnext_v6rzlog10p_chipsub_cutoff1.000000_cwt_peaks.gr
NC_000913	IPOD occupancy	Peak	568811	568871	1	+	.	From DpurR_m9_rdm_glu_merged_truseqnano_nebnext_v6rzlog10p_chipsub_cutoff1.000000_cwt_peaks.gr
NC_000913	IPOD occupancy	Peak	568986	569046	1	+	.	From DpurR_m9_rdm_glu_merged_truseqnano_nebnext_v6rzlog10p_chipsub_cutoff1.000000_cwt_peaks.gr
NC_000913	IPOD occupancy	Peak	569096	569156	1	+	.	From DpurR_m9_rdm_glu_merged_truseqnano_nebnext_v6rzlog10p_chipsub_cutoff1.000000_cwt_peaks.gr
NC_000913	IPOD occupancy	Peak	569266	569326	1	+	.	From DpurR_m9_rdm_glu_merged_truseqnano_nebnext_v6rzlog10p_chipsub_cutoff1.000000_cwt_peaks.gr
NC_000913	IPOD occupancy	Peak	569506	569566	1	+	.	From DpurR_m9_rdm_glu_merged_truseqnano_nebnext_v6rzlog10p_chipsub_cutoff1.000000_cwt_peaks.gr
NC_000913	IPOD occupancy	Peak	569681	569741	1	+	.	From DpurR_m9_rdm_glu_merged_truseqnano_nebnext_v6rzlog10p_chipsub_cutoff1.000000_cwt_peaks.gr
NC_000913	IPOD occupancy	Peak	569766	569826	1	+	.	From DpurR_m9_rdm_glu_merged_truseqnano_nebnext_v6rzlog10p_chipsub_cutoff1.000000_cwt_peaks.gr
NC_000913	IPOD occupancy	Peak	569961	570021	1	+	.	From DpurR_m9_rdm_glu_merged_truseqnano_nebnext_v6rzlog10p_chipsub_cutoff1.000000_cwt_peaks.gr
NC_000913	IPOD occupancy	Peak	570286	570346	1	+	.	From DpurR_m9_rdm_glu_merged_truseqnano_nebnext_v6rzlog10p_chipsub_cutoff1.000000_cwt_peaks.gr
NC_000913	IPOD occupancy	Peak	570461	570521	1	+	.	From DpurR_m9_rdm_glu_merged_truseqnano_nebnext_v6rzlog10p_chipsub_cutoff1.000000_cwt_peaks.gr
NC_000913	IPOD occupancy	Peak	570631	570691	1	+	.	From DpurR_m9_rdm_glu_merged_truseqnano_nebnext_v6rzlog10p_chipsub_cutoff1.000000_cwt_peaks.gr
NC_000913	IPOD occupancy	Peak	570756	570816	1	+	.	From DpurR_m9_rdm_glu_merged_truseqnano_nebnext_v6rzlog10p_chipsub_cutoff1.000000_cwt_peaks.gr
NC_000913	IPOD occupancy	Peak	571486	571546	1	+	.	From DpurR_m9_rdm_glu_merged_truseqnano_nebnext_v6rzlog10p_chipsub_cutoff1.000000_cwt_peaks.gr
NC_000913	IPOD occupancy	Peak	571746	571806	1	+	.	From DpurR_m9_rdm_glu_merged_truseqnano_nebnext_v6rzlog10p_chipsub_cutoff1.000000_cwt_peaks.gr
NC_000913	IPOD occupancy	Peak	571906	571966	1	+	.	From DpurR_m9_rdm_glu_merged_truseqnano_nebnext_v6rzlog10p_chipsub_cutoff1.000000_cwt_peaks.gr
NC_000913	IPOD occupancy	Peak	572116	572176	1	+	.	From DpurR_m9_rdm_glu_merged_truseqnano_nebnext_v6rzlog10p_chipsub_cutoff1.000000_cwt_peaks.gr
NC_000913	IPOD occupancy	Peak	572241	572301	1	+	.	From DpurR_m9_rdm_glu_merged_truseqnano_nebnext_v6rzlog10p_chipsub_cutoff1.000000_cwt_peaks.gr
NC_000913	IPOD occupancy	Peak	573701	573761	1	+	.	From DpurR_m9_rdm_glu_merged_truseqnano_nebnext_v6rzlog10p_chipsub_cutoff1.000000_cwt_peaks.gr
NC_000913	IPOD occupancy	Peak	573861	573921	1	+	.	From DpurR_m9_rdm_glu_merged_truseqnano_nebnext_v6rzlog10p_chipsub_cutoff1.000000_cwt_peaks.gr
NC_000913	IPOD occupancy	Peak	574051	574111	1	+	.	From DpurR_m9_rdm_glu_merged_truseqnano_nebnext_v6rzlog10p_chipsub_cutoff1.000000_cwt_peaks.gr
NC_000913	IPOD occupancy	Peak	574146	574206	1	+	.	From DpurR_m9_rdm_glu_merged_truseqnano_nebnext_v6rzlog10p_chipsub_cutoff1.000000_cwt_peaks.gr
NC_000913	IPOD occupancy	Peak	574271	574331	1	+	.	From DpurR_m9_rdm_glu_merged_truseqnano_nebnext_v6rzlog10p_chipsub_cutoff1.000000_cwt_peaks.gr
NC_000913	IPOD occupancy	Peak	574461	574521	1	+	.	From DpurR_m9_rdm_glu_merged_truseqnano_nebnext_v6rzlog10p_chipsub_cutoff1.000000_cwt_peaks.gr
NC_000913	IPOD occupancy	Peak	574731	574791	1	+	.	From DpurR_m9_rdm_glu_merged_truseqnano_nebnext_v6rzlog10p_chipsub_cutoff1.000000_cwt_peaks.gr
NC_000913	IPOD occupancy	Peak	574901	574961	1	+	.	From DpurR_m9_rdm_glu_merged_truseqnano_nebnext_v6rzlog10p_chipsub_cutoff1.000000_cwt_peaks.gr
NC_000913	IPOD occupancy	Peak	575426	575486	1	+	.	From DpurR_m9_rdm_glu_merged_truseqnano_nebnext_v6rzlog10p_chipsub_cutoff1.000000_cwt_peaks.gr
NC_000913	IPOD occupancy	Peak	575701	575761	1	+	.	From DpurR_m9_rdm_glu_merged_truseqnano_nebnext_v6rzlog10p_chipsub_cutoff1.000000_cwt_peaks.gr
NC_000913	IPOD occupancy	Peak	575996	576056	1	+	.	From DpurR_m9_rdm_glu_merged_truseqnano_nebnext_v6rzlog10p_chipsub_cutoff1.000000_cwt_peaks.gr
NC_000913	IPOD occupancy	Peak	576156	576216	1	+	.	From DpurR_m9_rdm_glu_merged_truseqnano_nebnext_v6rzlog10p_chipsub_cutoff1.000000_cwt_peaks.gr
NC_000913	IPOD occupancy	Peak	576696	576756	1	+	.	From DpurR_m9_rdm_glu_merged_truseqnano_nebnext_v6rzlog10p_chipsub_cutoff1.000000_cwt_peaks.gr
NC_000913	IPOD occupancy	Peak	576976	577036	1	+	.	From DpurR_m9_rdm_glu_merged_truseqnano_nebnext_v6rzlog10p_chipsub_cutoff1.000000_cwt_peaks.gr
NC_000913	IPOD occupancy	Peak	577631	577691	1	+	.	From DpurR_m9_rdm_glu_merged_truseqnano_nebnext_v6rzlog10p_chipsub_cutoff1.000000_cwt_peaks.gr
NC_000913	IPOD occupancy	Peak	577806	577866	1	+	.	From DpurR_m9_rdm_glu_merged_truseqnano_nebnext_v6rzlog10p_chipsub_cutoff1.000000_cwt_peaks.gr
NC_000913	IPOD occupancy	Peak	578326	578386	1	+	.	From DpurR_m9_rdm_glu_merged_truseqnano_nebnext_v6rzlog10p_chipsub_cutoff1.000000_cwt_peaks.gr
NC_000913	IPOD occupancy	Peak	578541	578601	1	+	.	From DpurR_m9_rdm_glu_merged_truseqnano_nebnext_v6rzlog10p_chipsub_cutoff1.000000_cwt_peaks.gr
NC_000913	IPOD occupancy	Peak	578636	578696	1	+	.	From DpurR_m9_rdm_glu_merged_truseqnano_nebnext_v6rzlog10p_chipsub_cutoff1.000000_cwt_peaks.gr
NC_000913	IPOD occupancy	Peak	578801	578861	1	+	.	From DpurR_m9_rdm_glu_merged_truseqnano_nebnext_v6rzlog10p_chipsub_cutoff1.000000_cwt_peaks.gr
NC_000913	IPOD occupancy	Peak	578961	579021	1	+	.	From DpurR_m9_rdm_glu_merged_truseqnano_nebnext_v6rzlog10p_chipsub_cutoff1.000000_cwt_peaks.gr
NC_000913	IPOD occupancy	Peak	579236	579296	1	+	.	From DpurR_m9_rdm_glu_merged_truseqnano_nebnext_v6rzlog10p_chipsub_cutoff1.000000_cwt_peaks.gr
NC_000913	IPOD occupancy	Peak	579411	579471	1	+	.	From DpurR_m9_rdm_glu_merged_truseqnano_nebnext_v6rzlog10p_chipsub_cutoff1.000000_cwt_peaks.gr
NC_000913	IPOD occupancy	Peak	579566	579626	1	+	.	From DpurR_m9_rdm_glu_merged_truseqnano_nebnext_v6rzlog10p_chipsub_cutoff1.000000_cwt_peaks.gr
NC_000913	IPOD occupancy	Peak	579926	579986	1	+	.	From DpurR_m9_rdm_glu_merged_truseqnano_nebnext_v6rzlog10p_chipsub_cutoff1.000000_cwt_peaks.gr
NC_000913	IPOD occupancy	Peak	580236	580296	1	+	.	From DpurR_m9_rdm_glu_merged_truseqnano_nebnext_v6rzlog10p_chipsub_cutoff1.000000_cwt_peaks.gr
NC_000913	IPOD occupancy	Peak	580461	580521	1	+	.	From DpurR_m9_rdm_glu_merged_truseqnano_nebnext_v6rzlog10p_chipsub_cutoff1.000000_cwt_peaks.gr
NC_000913	IPOD occupancy	Peak	580701	580761	1	+	.	From DpurR_m9_rdm_glu_merged_truseqnano_nebnext_v6rzlog10p_chipsub_cutoff1.000000_cwt_peaks.gr
NC_000913	IPOD occupancy	Peak	581311	581371	1	+	.	From DpurR_m9_rdm_glu_merged_truseqnano_nebnext_v6rzlog10p_chipsub_cutoff1.000000_cwt_peaks.gr
NC_000913	IPOD occupancy	Peak	581606	581666	1	+	.	From DpurR_m9_rdm_glu_merged_truseqnano_nebnext_v6rzlog10p_chipsub_cutoff1.000000_cwt_peaks.gr
NC_000913	IPOD occupancy	Peak	581771	581831	1	+	.	From DpurR_m9_rdm_glu_merged_truseqnano_nebnext_v6rzlog10p_chipsub_cutoff1.000000_cwt_peaks.gr
NC_000913	IPOD occupancy	Peak	582231	582291	1	+	.	From DpurR_m9_rdm_glu_merged_truseqnano_nebnext_v6rzlog10p_chipsub_cutoff1.000000_cwt_peaks.gr
NC_000913	IPOD occupancy	Peak	582486	582546	1	+	.	From DpurR_m9_rdm_glu_merged_truseqnano_nebnext_v6rzlog10p_chipsub_cutoff1.000000_cwt_peaks.gr
NC_000913	IPOD occupancy	Peak	582636	582696	1	+	.	From DpurR_m9_rdm_glu_merged_truseqnano_nebnext_v6rzlog10p_chipsub_cutoff1.000000_cwt_peaks.gr
NC_000913	IPOD occupancy	Peak	582841	582936	1	+	.	From DpurR_m9_rdm_glu_merged_truseqnano_nebnext_v6rzlog10p_chipsub_cutoff1.000000_cwt_peaks.gr
NC_000913	IPOD occupancy	Peak	582976	583036	1	+	.	From DpurR_m9_rdm_glu_merged_truseqnano_nebnext_v6rzlog10p_chipsub_cutoff1.000000_cwt_peaks.gr
NC_000913	IPOD occupancy	Peak	583136	583196	1	+	.	From DpurR_m9_rdm_glu_merged_truseqnano_nebnext_v6rzlog10p_chipsub_cutoff1.000000_cwt_peaks.gr
NC_000913	IPOD occupancy	Peak	583231	583291	1	+	.	From DpurR_m9_rdm_glu_merged_truseqnano_nebnext_v6rzlog10p_chipsub_cutoff1.000000_cwt_peaks.gr
NC_000913	IPOD occupancy	Peak	583356	583536	1	+	.	From DpurR_m9_rdm_glu_merged_truseqnano_nebnext_v6rzlog10p_chipsub_cutoff1.000000_cwt_peaks.gr
NC_000913	IPOD occupancy	Peak	583711	583771	1	+	.	From DpurR_m9_rdm_glu_merged_truseqnano_nebnext_v6rzlog10p_chipsub_cutoff1.000000_cwt_peaks.gr
NC_000913	IPOD occupancy	Peak	583826	583886	1	+	.	From DpurR_m9_rdm_glu_merged_truseqnano_nebnext_v6rzlog10p_chipsub_cutoff1.000000_cwt_peaks.gr
NC_000913	IPOD occupancy	Peak	583921	583981	1	+	.	From DpurR_m9_rdm_glu_merged_truseqnano_nebnext_v6rzlog10p_chipsub_cutoff1.000000_cwt_peaks.gr
NC_000913	IPOD occupancy	Peak	584136	584196	1	+	.	From DpurR_m9_rdm_glu_merged_truseqnano_nebnext_v6rzlog10p_chipsub_cutoff1.000000_cwt_peaks.gr
NC_000913	IPOD occupancy	Peak	584556	584616	1	+	.	From DpurR_m9_rdm_glu_merged_truseqnano_nebnext_v6rzlog10p_chipsub_cutoff1.000000_cwt_peaks.gr
NC_000913	IPOD occupancy	Peak	584766	584826	1	+	.	From DpurR_m9_rdm_glu_merged_truseqnano_nebnext_v6rzlog10p_chipsub_cutoff1.000000_cwt_peaks.gr
NC_000913	IPOD occupancy	Peak	584906	584966	1	+	.	From DpurR_m9_rdm_glu_merged_truseqnano_nebnext_v6rzlog10p_chipsub_cutoff1.000000_cwt_peaks.gr
NC_000913	IPOD occupancy	Peak	585211	585271	1	+	.	From DpurR_m9_rdm_glu_merged_truseqnano_nebnext_v6rzlog10p_chipsub_cutoff1.000000_cwt_peaks.gr
NC_000913	IPOD occupancy	Peak	585391	585451	1	+	.	From DpurR_m9_rdm_glu_merged_truseqnano_nebnext_v6rzlog10p_chipsub_cutoff1.000000_cwt_peaks.gr
NC_000913	IPOD occupancy	Peak	585686	585746	1	+	.	From DpurR_m9_rdm_glu_merged_truseqnano_nebnext_v6rzlog10p_chipsub_cutoff1.000000_cwt_peaks.gr
NC_000913	IPOD occupancy	Peak	586011	586071	1	+	.	From DpurR_m9_rdm_glu_merged_truseqnano_nebnext_v6rzlog10p_chipsub_cutoff1.000000_cwt_peaks.gr
NC_000913	IPOD occupancy	Peak	586256	586316	1	+	.	From DpurR_m9_rdm_glu_merged_truseqnano_nebnext_v6rzlog10p_chipsub_cutoff1.000000_cwt_peaks.gr
NC_000913	IPOD occupancy	Peak	586686	586746	1	+	.	From DpurR_m9_rdm_glu_merged_truseqnano_nebnext_v6rzlog10p_chipsub_cutoff1.000000_cwt_peaks.gr
NC_000913	IPOD occupancy	Peak	586921	586981	1	+	.	From DpurR_m9_rdm_glu_merged_truseqnano_nebnext_v6rzlog10p_chipsub_cutoff1.000000_cwt_peaks.gr
NC_000913	IPOD occupancy	Peak	587421	587481	1	+	.	From DpurR_m9_rdm_glu_merged_truseqnano_nebnext_v6rzlog10p_chipsub_cutoff1.000000_cwt_peaks.gr
NC_000913	IPOD occupancy	Peak	588516	588576	1	+	.	From DpurR_m9_rdm_glu_merged_truseqnano_nebnext_v6rzlog10p_chipsub_cutoff1.000000_cwt_peaks.gr
NC_000913	IPOD occupancy	Peak	590106	590166	1	+	.	From DpurR_m9_rdm_glu_merged_truseqnano_nebnext_v6rzlog10p_chipsub_cutoff1.000000_cwt_peaks.gr
NC_000913	IPOD occupancy	Peak	590306	590366	1	+	.	From DpurR_m9_rdm_glu_merged_truseqnano_nebnext_v6rzlog10p_chipsub_cutoff1.000000_cwt_peaks.gr
NC_000913	IPOD occupancy	Peak	590691	590751	1	+	.	From DpurR_m9_rdm_glu_merged_truseqnano_nebnext_v6rzlog10p_chipsub_cutoff1.000000_cwt_peaks.gr
NC_000913	IPOD occupancy	Peak	591116	591176	1	+	.	From DpurR_m9_rdm_glu_merged_truseqnano_nebnext_v6rzlog10p_chipsub_cutoff1.000000_cwt_peaks.gr
NC_000913	IPOD occupancy	Peak	591331	591391	1	+	.	From DpurR_m9_rdm_glu_merged_truseqnano_nebnext_v6rzlog10p_chipsub_cutoff1.000000_cwt_peaks.gr
NC_000913	IPOD occupancy	Peak	591651	591711	1	+	.	From DpurR_m9_rdm_glu_merged_truseqnano_nebnext_v6rzlog10p_chipsub_cutoff1.000000_cwt_peaks.gr
NC_000913	IPOD occupancy	Peak	592001	592061	1	+	.	From DpurR_m9_rdm_glu_merged_truseqnano_nebnext_v6rzlog10p_chipsub_cutoff1.000000_cwt_peaks.gr
NC_000913	IPOD occupancy	Peak	592356	592416	1	+	.	From DpurR_m9_rdm_glu_merged_truseqnano_nebnext_v6rzlog10p_chipsub_cutoff1.000000_cwt_peaks.gr
NC_000913	IPOD occupancy	Peak	592806	592866	1	+	.	From DpurR_m9_rdm_glu_merged_truseqnano_nebnext_v6rzlog10p_chipsub_cutoff1.000000_cwt_peaks.gr
NC_000913	IPOD occupancy	Peak	593206	593266	1	+	.	From DpurR_m9_rdm_glu_merged_truseqnano_nebnext_v6rzlog10p_chipsub_cutoff1.000000_cwt_peaks.gr
NC_000913	IPOD occupancy	Peak	594481	594541	1	+	.	From DpurR_m9_rdm_glu_merged_truseqnano_nebnext_v6rzlog10p_chipsub_cutoff1.000000_cwt_peaks.gr
NC_000913	IPOD occupancy	Peak	594946	595006	1	+	.	From DpurR_m9_rdm_glu_merged_truseqnano_nebnext_v6rzlog10p_chipsub_cutoff1.000000_cwt_peaks.gr
NC_000913	IPOD occupancy	Peak	595216	595276	1	+	.	From DpurR_m9_rdm_glu_merged_truseqnano_nebnext_v6rzlog10p_chipsub_cutoff1.000000_cwt_peaks.gr
NC_000913	IPOD occupancy	Peak	595356	595416	1	+	.	From DpurR_m9_rdm_glu_merged_truseqnano_nebnext_v6rzlog10p_chipsub_cutoff1.000000_cwt_peaks.gr
NC_000913	IPOD occupancy	Peak	595761	595821	1	+	.	From DpurR_m9_rdm_glu_merged_truseqnano_nebnext_v6rzlog10p_chipsub_cutoff1.000000_cwt_peaks.gr
NC_000913	IPOD occupancy	Peak	596426	596486	1	+	.	From DpurR_m9_rdm_glu_merged_truseqnano_nebnext_v6rzlog10p_chipsub_cutoff1.000000_cwt_peaks.gr
NC_000913	IPOD occupancy	Peak	596691	596751	1	+	.	From DpurR_m9_rdm_glu_merged_truseqnano_nebnext_v6rzlog10p_chipsub_cutoff1.000000_cwt_peaks.gr
NC_000913	IPOD occupancy	Peak	596891	596951	1	+	.	From DpurR_m9_rdm_glu_merged_truseqnano_nebnext_v6rzlog10p_chipsub_cutoff1.000000_cwt_peaks.gr
NC_000913	IPOD occupancy	Peak	596986	597046	1	+	.	From DpurR_m9_rdm_glu_merged_truseqnano_nebnext_v6rzlog10p_chipsub_cutoff1.000000_cwt_peaks.gr
NC_000913	IPOD occupancy	Peak	597091	597151	1	+	.	From DpurR_m9_rdm_glu_merged_truseqnano_nebnext_v6rzlog10p_chipsub_cutoff1.000000_cwt_peaks.gr
NC_000913	IPOD occupancy	Peak	597426	597486	1	+	.	From DpurR_m9_rdm_glu_merged_truseqnano_nebnext_v6rzlog10p_chipsub_cutoff1.000000_cwt_peaks.gr
NC_000913	IPOD occupancy	Peak	597616	597676	1	+	.	From DpurR_m9_rdm_glu_merged_truseqnano_nebnext_v6rzlog10p_chipsub_cutoff1.000000_cwt_peaks.gr
NC_000913	IPOD occupancy	Peak	597941	598001	1	+	.	From DpurR_m9_rdm_glu_merged_truseqnano_nebnext_v6rzlog10p_chipsub_cutoff1.000000_cwt_peaks.gr
NC_000913	IPOD occupancy	Peak	598871	598931	1	+	.	From DpurR_m9_rdm_glu_merged_truseqnano_nebnext_v6rzlog10p_chipsub_cutoff1.000000_cwt_peaks.gr
NC_000913	IPOD occupancy	Peak	599831	599891	1	+	.	From DpurR_m9_rdm_glu_merged_truseqnano_nebnext_v6rzlog10p_chipsub_cutoff1.000000_cwt_peaks.gr
NC_000913	IPOD occupancy	Peak	601326	601386	1	+	.	From DpurR_m9_rdm_glu_merged_truseqnano_nebnext_v6rzlog10p_chipsub_cutoff1.000000_cwt_peaks.gr
NC_000913	IPOD occupancy	Peak	601591	601651	1	+	.	From DpurR_m9_rdm_glu_merged_truseqnano_nebnext_v6rzlog10p_chipsub_cutoff1.000000_cwt_peaks.gr
NC_000913	IPOD occupancy	Peak	602006	602066	1	+	.	From DpurR_m9_rdm_glu_merged_truseqnano_nebnext_v6rzlog10p_chipsub_cutoff1.000000_cwt_peaks.gr
NC_000913	IPOD occupancy	Peak	602336	602396	1	+	.	From DpurR_m9_rdm_glu_merged_truseqnano_nebnext_v6rzlog10p_chipsub_cutoff1.000000_cwt_peaks.gr
NC_000913	IPOD occupancy	Peak	602441	602501	1	+	.	From DpurR_m9_rdm_glu_merged_truseqnano_nebnext_v6rzlog10p_chipsub_cutoff1.000000_cwt_peaks.gr
NC_000913	IPOD occupancy	Peak	602691	602751	1	+	.	From DpurR_m9_rdm_glu_merged_truseqnano_nebnext_v6rzlog10p_chipsub_cutoff1.000000_cwt_peaks.gr
NC_000913	IPOD occupancy	Peak	602851	602911	1	+	.	From DpurR_m9_rdm_glu_merged_truseqnano_nebnext_v6rzlog10p_chipsub_cutoff1.000000_cwt_peaks.gr
NC_000913	IPOD occupancy	Peak	603296	603356	1	+	.	From DpurR_m9_rdm_glu_merged_truseqnano_nebnext_v6rzlog10p_chipsub_cutoff1.000000_cwt_peaks.gr
NC_000913	IPOD occupancy	Peak	603391	603451	1	+	.	From DpurR_m9_rdm_glu_merged_truseqnano_nebnext_v6rzlog10p_chipsub_cutoff1.000000_cwt_peaks.gr
NC_000913	IPOD occupancy	Peak	603626	603686	1	+	.	From DpurR_m9_rdm_glu_merged_truseqnano_nebnext_v6rzlog10p_chipsub_cutoff1.000000_cwt_peaks.gr
NC_000913	IPOD occupancy	Peak	603816	603876	1	+	.	From DpurR_m9_rdm_glu_merged_truseqnano_nebnext_v6rzlog10p_chipsub_cutoff1.000000_cwt_peaks.gr
NC_000913	IPOD occupancy	Peak	604716	604776	1	+	.	From DpurR_m9_rdm_glu_merged_truseqnano_nebnext_v6rzlog10p_chipsub_cutoff1.000000_cwt_peaks.gr
NC_000913	IPOD occupancy	Peak	604996	605056	1	+	.	From DpurR_m9_rdm_glu_merged_truseqnano_nebnext_v6rzlog10p_chipsub_cutoff1.000000_cwt_peaks.gr
NC_000913	IPOD occupancy	Peak	605666	605726	1	+	.	From DpurR_m9_rdm_glu_merged_truseqnano_nebnext_v6rzlog10p_chipsub_cutoff1.000000_cwt_peaks.gr
NC_000913	IPOD occupancy	Peak	606011	606071	1	+	.	From DpurR_m9_rdm_glu_merged_truseqnano_nebnext_v6rzlog10p_chipsub_cutoff1.000000_cwt_peaks.gr
NC_000913	IPOD occupancy	Peak	606196	606256	1	+	.	From DpurR_m9_rdm_glu_merged_truseqnano_nebnext_v6rzlog10p_chipsub_cutoff1.000000_cwt_peaks.gr
NC_000913	IPOD occupancy	Peak	606521	606581	1	+	.	From DpurR_m9_rdm_glu_merged_truseqnano_nebnext_v6rzlog10p_chipsub_cutoff1.000000_cwt_peaks.gr
NC_000913	IPOD occupancy	Peak	606846	606906	1	+	.	From DpurR_m9_rdm_glu_merged_truseqnano_nebnext_v6rzlog10p_chipsub_cutoff1.000000_cwt_peaks.gr
NC_000913	IPOD occupancy	Peak	607356	607416	1	+	.	From DpurR_m9_rdm_glu_merged_truseqnano_nebnext_v6rzlog10p_chipsub_cutoff1.000000_cwt_peaks.gr
NC_000913	IPOD occupancy	Peak	607626	607686	1	+	.	From DpurR_m9_rdm_glu_merged_truseqnano_nebnext_v6rzlog10p_chipsub_cutoff1.000000_cwt_peaks.gr
NC_000913	IPOD occupancy	Peak	607816	607876	1	+	.	From DpurR_m9_rdm_glu_merged_truseqnano_nebnext_v6rzlog10p_chipsub_cutoff1.000000_cwt_peaks.gr
NC_000913	IPOD occupancy	Peak	608056	608116	1	+	.	From DpurR_m9_rdm_glu_merged_truseqnano_nebnext_v6rzlog10p_chipsub_cutoff1.000000_cwt_peaks.gr
NC_000913	IPOD occupancy	Peak	608271	608331	1	+	.	From DpurR_m9_rdm_glu_merged_truseqnano_nebnext_v6rzlog10p_chipsub_cutoff1.000000_cwt_peaks.gr
NC_000913	IPOD occupancy	Peak	609116	609176	1	+	.	From DpurR_m9_rdm_glu_merged_truseqnano_nebnext_v6rzlog10p_chipsub_cutoff1.000000_cwt_peaks.gr
NC_000913	IPOD occupancy	Peak	609461	609521	1	+	.	From DpurR_m9_rdm_glu_merged_truseqnano_nebnext_v6rzlog10p_chipsub_cutoff1.000000_cwt_peaks.gr
NC_000913	IPOD occupancy	Peak	609721	609781	1	+	.	From DpurR_m9_rdm_glu_merged_truseqnano_nebnext_v6rzlog10p_chipsub_cutoff1.000000_cwt_peaks.gr
NC_000913	IPOD occupancy	Peak	609866	609926	1	+	.	From DpurR_m9_rdm_glu_merged_truseqnano_nebnext_v6rzlog10p_chipsub_cutoff1.000000_cwt_peaks.gr
NC_000913	IPOD occupancy	Peak	612051	612111	1	+	.	From DpurR_m9_rdm_glu_merged_truseqnano_nebnext_v6rzlog10p_chipsub_cutoff1.000000_cwt_peaks.gr
NC_000913	IPOD occupancy	Peak	612686	612746	1	+	.	From DpurR_m9_rdm_glu_merged_truseqnano_nebnext_v6rzlog10p_chipsub_cutoff1.000000_cwt_peaks.gr
NC_000913	IPOD occupancy	Peak	613206	613266	1	+	.	From DpurR_m9_rdm_glu_merged_truseqnano_nebnext_v6rzlog10p_chipsub_cutoff1.000000_cwt_peaks.gr
NC_000913	IPOD occupancy	Peak	613756	613816	1	+	.	From DpurR_m9_rdm_glu_merged_truseqnano_nebnext_v6rzlog10p_chipsub_cutoff1.000000_cwt_peaks.gr
NC_000913	IPOD occupancy	Peak	614661	614721	1	+	.	From DpurR_m9_rdm_glu_merged_truseqnano_nebnext_v6rzlog10p_chipsub_cutoff1.000000_cwt_peaks.gr
NC_000913	IPOD occupancy	Peak	615196	615256	1	+	.	From DpurR_m9_rdm_glu_merged_truseqnano_nebnext_v6rzlog10p_chipsub_cutoff1.000000_cwt_peaks.gr
NC_000913	IPOD occupancy	Peak	615661	615721	1	+	.	From DpurR_m9_rdm_glu_merged_truseqnano_nebnext_v6rzlog10p_chipsub_cutoff1.000000_cwt_peaks.gr
NC_000913	IPOD occupancy	Peak	616011	616071	1	+	.	From DpurR_m9_rdm_glu_merged_truseqnano_nebnext_v6rzlog10p_chipsub_cutoff1.000000_cwt_peaks.gr
NC_000913	IPOD occupancy	Peak	616926	616986	1	+	.	From DpurR_m9_rdm_glu_merged_truseqnano_nebnext_v6rzlog10p_chipsub_cutoff1.000000_cwt_peaks.gr
NC_000913	IPOD occupancy	Peak	617486	617546	1	+	.	From DpurR_m9_rdm_glu_merged_truseqnano_nebnext_v6rzlog10p_chipsub_cutoff1.000000_cwt_peaks.gr
NC_000913	IPOD occupancy	Peak	617586	617646	1	+	.	From DpurR_m9_rdm_glu_merged_truseqnano_nebnext_v6rzlog10p_chipsub_cutoff1.000000_cwt_peaks.gr
NC_000913	IPOD occupancy	Peak	617946	618006	1	+	.	From DpurR_m9_rdm_glu_merged_truseqnano_nebnext_v6rzlog10p_chipsub_cutoff1.000000_cwt_peaks.gr
NC_000913	IPOD occupancy	Peak	618041	618101	1	+	.	From DpurR_m9_rdm_glu_merged_truseqnano_nebnext_v6rzlog10p_chipsub_cutoff1.000000_cwt_peaks.gr
NC_000913	IPOD occupancy	Peak	618266	618326	1	+	.	From DpurR_m9_rdm_glu_merged_truseqnano_nebnext_v6rzlog10p_chipsub_cutoff1.000000_cwt_peaks.gr
NC_000913	IPOD occupancy	Peak	618531	618591	1	+	.	From DpurR_m9_rdm_glu_merged_truseqnano_nebnext_v6rzlog10p_chipsub_cutoff1.000000_cwt_peaks.gr
NC_000913	IPOD occupancy	Peak	618926	618986	1	+	.	From DpurR_m9_rdm_glu_merged_truseqnano_nebnext_v6rzlog10p_chipsub_cutoff1.000000_cwt_peaks.gr
NC_000913	IPOD occupancy	Peak	619136	619196	1	+	.	From DpurR_m9_rdm_glu_merged_truseqnano_nebnext_v6rzlog10p_chipsub_cutoff1.000000_cwt_peaks.gr
NC_000913	IPOD occupancy	Peak	619336	619396	1	+	.	From DpurR_m9_rdm_glu_merged_truseqnano_nebnext_v6rzlog10p_chipsub_cutoff1.000000_cwt_peaks.gr
NC_000913	IPOD occupancy	Peak	620186	620246	1	+	.	From DpurR_m9_rdm_glu_merged_truseqnano_nebnext_v6rzlog10p_chipsub_cutoff1.000000_cwt_peaks.gr
NC_000913	IPOD occupancy	Peak	620366	620426	1	+	.	From DpurR_m9_rdm_glu_merged_truseqnano_nebnext_v6rzlog10p_chipsub_cutoff1.000000_cwt_peaks.gr
NC_000913	IPOD occupancy	Peak	620721	620781	1	+	.	From DpurR_m9_rdm_glu_merged_truseqnano_nebnext_v6rzlog10p_chipsub_cutoff1.000000_cwt_peaks.gr
NC_000913	IPOD occupancy	Peak	622451	622511	1	+	.	From DpurR_m9_rdm_glu_merged_truseqnano_nebnext_v6rzlog10p_chipsub_cutoff1.000000_cwt_peaks.gr
NC_000913	IPOD occupancy	Peak	623446	623506	1	+	.	From DpurR_m9_rdm_glu_merged_truseqnano_nebnext_v6rzlog10p_chipsub_cutoff1.000000_cwt_peaks.gr
NC_000913	IPOD occupancy	Peak	623671	623731	1	+	.	From DpurR_m9_rdm_glu_merged_truseqnano_nebnext_v6rzlog10p_chipsub_cutoff1.000000_cwt_peaks.gr
NC_000913	IPOD occupancy	Peak	624096	624156	1	+	.	From DpurR_m9_rdm_glu_merged_truseqnano_nebnext_v6rzlog10p_chipsub_cutoff1.000000_cwt_peaks.gr
NC_000913	IPOD occupancy	Peak	624701	624761	1	+	.	From DpurR_m9_rdm_glu_merged_truseqnano_nebnext_v6rzlog10p_chipsub_cutoff1.000000_cwt_peaks.gr
NC_000913	IPOD occupancy	Peak	624821	624881	1	+	.	From DpurR_m9_rdm_glu_merged_truseqnano_nebnext_v6rzlog10p_chipsub_cutoff1.000000_cwt_peaks.gr
NC_000913	IPOD occupancy	Peak	627606	627666	1	+	.	From DpurR_m9_rdm_glu_merged_truseqnano_nebnext_v6rzlog10p_chipsub_cutoff1.000000_cwt_peaks.gr
NC_000913	IPOD occupancy	Peak	627776	627836	1	+	.	From DpurR_m9_rdm_glu_merged_truseqnano_nebnext_v6rzlog10p_chipsub_cutoff1.000000_cwt_peaks.gr
NC_000913	IPOD occupancy	Peak	628106	628166	1	+	.	From DpurR_m9_rdm_glu_merged_truseqnano_nebnext_v6rzlog10p_chipsub_cutoff1.000000_cwt_peaks.gr
NC_000913	IPOD occupancy	Peak	628661	628721	1	+	.	From DpurR_m9_rdm_glu_merged_truseqnano_nebnext_v6rzlog10p_chipsub_cutoff1.000000_cwt_peaks.gr
NC_000913	IPOD occupancy	Peak	628731	628791	1	+	.	From DpurR_m9_rdm_glu_merged_truseqnano_nebnext_v6rzlog10p_chipsub_cutoff1.000000_cwt_peaks.gr
NC_000913	IPOD occupancy	Peak	629851	629911	1	+	.	From DpurR_m9_rdm_glu_merged_truseqnano_nebnext_v6rzlog10p_chipsub_cutoff1.000000_cwt_peaks.gr
NC_000913	IPOD occupancy	Peak	630011	630071	1	+	.	From DpurR_m9_rdm_glu_merged_truseqnano_nebnext_v6rzlog10p_chipsub_cutoff1.000000_cwt_peaks.gr
NC_000913	IPOD occupancy	Peak	630361	630421	1	+	.	From DpurR_m9_rdm_glu_merged_truseqnano_nebnext_v6rzlog10p_chipsub_cutoff1.000000_cwt_peaks.gr
NC_000913	IPOD occupancy	Peak	631111	631171	1	+	.	From DpurR_m9_rdm_glu_merged_truseqnano_nebnext_v6rzlog10p_chipsub_cutoff1.000000_cwt_peaks.gr
NC_000913	IPOD occupancy	Peak	631816	631876	1	+	.	From DpurR_m9_rdm_glu_merged_truseqnano_nebnext_v6rzlog10p_chipsub_cutoff1.000000_cwt_peaks.gr
NC_000913	IPOD occupancy	Peak	632231	632291	1	+	.	From DpurR_m9_rdm_glu_merged_truseqnano_nebnext_v6rzlog10p_chipsub_cutoff1.000000_cwt_peaks.gr
NC_000913	IPOD occupancy	Peak	632506	632566	1	+	.	From DpurR_m9_rdm_glu_merged_truseqnano_nebnext_v6rzlog10p_chipsub_cutoff1.000000_cwt_peaks.gr
NC_000913	IPOD occupancy	Peak	632806	632866	1	+	.	From DpurR_m9_rdm_glu_merged_truseqnano_nebnext_v6rzlog10p_chipsub_cutoff1.000000_cwt_peaks.gr
NC_000913	IPOD occupancy	Peak	633476	633536	1	+	.	From DpurR_m9_rdm_glu_merged_truseqnano_nebnext_v6rzlog10p_chipsub_cutoff1.000000_cwt_peaks.gr
NC_000913	IPOD occupancy	Peak	633816	633876	1	+	.	From DpurR_m9_rdm_glu_merged_truseqnano_nebnext_v6rzlog10p_chipsub_cutoff1.000000_cwt_peaks.gr
NC_000913	IPOD occupancy	Peak	635416	635476	1	+	.	From DpurR_m9_rdm_glu_merged_truseqnano_nebnext_v6rzlog10p_chipsub_cutoff1.000000_cwt_peaks.gr
NC_000913	IPOD occupancy	Peak	635621	635681	1	+	.	From DpurR_m9_rdm_glu_merged_truseqnano_nebnext_v6rzlog10p_chipsub_cutoff1.000000_cwt_peaks.gr
NC_000913	IPOD occupancy	Peak	635991	636051	1	+	.	From DpurR_m9_rdm_glu_merged_truseqnano_nebnext_v6rzlog10p_chipsub_cutoff1.000000_cwt_peaks.gr
NC_000913	IPOD occupancy	Peak	636536	636596	1	+	.	From DpurR_m9_rdm_glu_merged_truseqnano_nebnext_v6rzlog10p_chipsub_cutoff1.000000_cwt_peaks.gr
NC_000913	IPOD occupancy	Peak	636806	636866	1	+	.	From DpurR_m9_rdm_glu_merged_truseqnano_nebnext_v6rzlog10p_chipsub_cutoff1.000000_cwt_peaks.gr
NC_000913	IPOD occupancy	Peak	637026	637086	1	+	.	From DpurR_m9_rdm_glu_merged_truseqnano_nebnext_v6rzlog10p_chipsub_cutoff1.000000_cwt_peaks.gr
NC_000913	IPOD occupancy	Peak	637331	637391	1	+	.	From DpurR_m9_rdm_glu_merged_truseqnano_nebnext_v6rzlog10p_chipsub_cutoff1.000000_cwt_peaks.gr
NC_000913	IPOD occupancy	Peak	637516	637626	1	+	.	From DpurR_m9_rdm_glu_merged_truseqnano_nebnext_v6rzlog10p_chipsub_cutoff1.000000_cwt_peaks.gr
NC_000913	IPOD occupancy	Peak	637646	637706	1	+	.	From DpurR_m9_rdm_glu_merged_truseqnano_nebnext_v6rzlog10p_chipsub_cutoff1.000000_cwt_peaks.gr
NC_000913	IPOD occupancy	Peak	637806	637866	1	+	.	From DpurR_m9_rdm_glu_merged_truseqnano_nebnext_v6rzlog10p_chipsub_cutoff1.000000_cwt_peaks.gr
NC_000913	IPOD occupancy	Peak	637946	638006	1	+	.	From DpurR_m9_rdm_glu_merged_truseqnano_nebnext_v6rzlog10p_chipsub_cutoff1.000000_cwt_peaks.gr
NC_000913	IPOD occupancy	Peak	638171	638231	1	+	.	From DpurR_m9_rdm_glu_merged_truseqnano_nebnext_v6rzlog10p_chipsub_cutoff1.000000_cwt_peaks.gr
NC_000913	IPOD occupancy	Peak	638451	638511	1	+	.	From DpurR_m9_rdm_glu_merged_truseqnano_nebnext_v6rzlog10p_chipsub_cutoff1.000000_cwt_peaks.gr
NC_000913	IPOD occupancy	Peak	638961	639021	1	+	.	From DpurR_m9_rdm_glu_merged_truseqnano_nebnext_v6rzlog10p_chipsub_cutoff1.000000_cwt_peaks.gr
NC_000913	IPOD occupancy	Peak	639106	639166	1	+	.	From DpurR_m9_rdm_glu_merged_truseqnano_nebnext_v6rzlog10p_chipsub_cutoff1.000000_cwt_peaks.gr
NC_000913	IPOD occupancy	Peak	641131	641191	1	+	.	From DpurR_m9_rdm_glu_merged_truseqnano_nebnext_v6rzlog10p_chipsub_cutoff1.000000_cwt_peaks.gr
NC_000913	IPOD occupancy	Peak	641901	641961	1	+	.	From DpurR_m9_rdm_glu_merged_truseqnano_nebnext_v6rzlog10p_chipsub_cutoff1.000000_cwt_peaks.gr
NC_000913	IPOD occupancy	Peak	642216	642276	1	+	.	From DpurR_m9_rdm_glu_merged_truseqnano_nebnext_v6rzlog10p_chipsub_cutoff1.000000_cwt_peaks.gr
NC_000913	IPOD occupancy	Peak	643306	643366	1	+	.	From DpurR_m9_rdm_glu_merged_truseqnano_nebnext_v6rzlog10p_chipsub_cutoff1.000000_cwt_peaks.gr
NC_000913	IPOD occupancy	Peak	643686	643746	1	+	.	From DpurR_m9_rdm_glu_merged_truseqnano_nebnext_v6rzlog10p_chipsub_cutoff1.000000_cwt_peaks.gr
NC_000913	IPOD occupancy	Peak	644091	644151	1	+	.	From DpurR_m9_rdm_glu_merged_truseqnano_nebnext_v6rzlog10p_chipsub_cutoff1.000000_cwt_peaks.gr
NC_000913	IPOD occupancy	Peak	644381	644441	1	+	.	From DpurR_m9_rdm_glu_merged_truseqnano_nebnext_v6rzlog10p_chipsub_cutoff1.000000_cwt_peaks.gr
NC_000913	IPOD occupancy	Peak	644506	644566	1	+	.	From DpurR_m9_rdm_glu_merged_truseqnano_nebnext_v6rzlog10p_chipsub_cutoff1.000000_cwt_peaks.gr
NC_000913	IPOD occupancy	Peak	644821	644881	1	+	.	From DpurR_m9_rdm_glu_merged_truseqnano_nebnext_v6rzlog10p_chipsub_cutoff1.000000_cwt_peaks.gr
NC_000913	IPOD occupancy	Peak	645461	645521	1	+	.	From DpurR_m9_rdm_glu_merged_truseqnano_nebnext_v6rzlog10p_chipsub_cutoff1.000000_cwt_peaks.gr
NC_000913	IPOD occupancy	Peak	646216	646276	1	+	.	From DpurR_m9_rdm_glu_merged_truseqnano_nebnext_v6rzlog10p_chipsub_cutoff1.000000_cwt_peaks.gr
NC_000913	IPOD occupancy	Peak	646346	646406	1	+	.	From DpurR_m9_rdm_glu_merged_truseqnano_nebnext_v6rzlog10p_chipsub_cutoff1.000000_cwt_peaks.gr
NC_000913	IPOD occupancy	Peak	646566	646626	1	+	.	From DpurR_m9_rdm_glu_merged_truseqnano_nebnext_v6rzlog10p_chipsub_cutoff1.000000_cwt_peaks.gr
NC_000913	IPOD occupancy	Peak	647146	647206	1	+	.	From DpurR_m9_rdm_glu_merged_truseqnano_nebnext_v6rzlog10p_chipsub_cutoff1.000000_cwt_peaks.gr
NC_000913	IPOD occupancy	Peak	647771	647831	1	+	.	From DpurR_m9_rdm_glu_merged_truseqnano_nebnext_v6rzlog10p_chipsub_cutoff1.000000_cwt_peaks.gr
NC_000913	IPOD occupancy	Peak	649536	649596	1	+	.	From DpurR_m9_rdm_glu_merged_truseqnano_nebnext_v6rzlog10p_chipsub_cutoff1.000000_cwt_peaks.gr
NC_000913	IPOD occupancy	Peak	649851	649911	1	+	.	From DpurR_m9_rdm_glu_merged_truseqnano_nebnext_v6rzlog10p_chipsub_cutoff1.000000_cwt_peaks.gr
NC_000913	IPOD occupancy	Peak	651376	651436	1	+	.	From DpurR_m9_rdm_glu_merged_truseqnano_nebnext_v6rzlog10p_chipsub_cutoff1.000000_cwt_peaks.gr
NC_000913	IPOD occupancy	Peak	651686	651746	1	+	.	From DpurR_m9_rdm_glu_merged_truseqnano_nebnext_v6rzlog10p_chipsub_cutoff1.000000_cwt_peaks.gr
NC_000913	IPOD occupancy	Peak	651846	651906	1	+	.	From DpurR_m9_rdm_glu_merged_truseqnano_nebnext_v6rzlog10p_chipsub_cutoff1.000000_cwt_peaks.gr
NC_000913	IPOD occupancy	Peak	652136	652196	1	+	.	From DpurR_m9_rdm_glu_merged_truseqnano_nebnext_v6rzlog10p_chipsub_cutoff1.000000_cwt_peaks.gr
NC_000913	IPOD occupancy	Peak	652261	652321	1	+	.	From DpurR_m9_rdm_glu_merged_truseqnano_nebnext_v6rzlog10p_chipsub_cutoff1.000000_cwt_peaks.gr
NC_000913	IPOD occupancy	Peak	652381	652441	1	+	.	From DpurR_m9_rdm_glu_merged_truseqnano_nebnext_v6rzlog10p_chipsub_cutoff1.000000_cwt_peaks.gr
NC_000913	IPOD occupancy	Peak	653216	653276	1	+	.	From DpurR_m9_rdm_glu_merged_truseqnano_nebnext_v6rzlog10p_chipsub_cutoff1.000000_cwt_peaks.gr
NC_000913	IPOD occupancy	Peak	653821	653881	1	+	.	From DpurR_m9_rdm_glu_merged_truseqnano_nebnext_v6rzlog10p_chipsub_cutoff1.000000_cwt_peaks.gr
NC_000913	IPOD occupancy	Peak	653996	654056	1	+	.	From DpurR_m9_rdm_glu_merged_truseqnano_nebnext_v6rzlog10p_chipsub_cutoff1.000000_cwt_peaks.gr
NC_000913	IPOD occupancy	Peak	654166	654226	1	+	.	From DpurR_m9_rdm_glu_merged_truseqnano_nebnext_v6rzlog10p_chipsub_cutoff1.000000_cwt_peaks.gr
NC_000913	IPOD occupancy	Peak	654506	654566	1	+	.	From DpurR_m9_rdm_glu_merged_truseqnano_nebnext_v6rzlog10p_chipsub_cutoff1.000000_cwt_peaks.gr
NC_000913	IPOD occupancy	Peak	654786	654846	1	+	.	From DpurR_m9_rdm_glu_merged_truseqnano_nebnext_v6rzlog10p_chipsub_cutoff1.000000_cwt_peaks.gr
NC_000913	IPOD occupancy	Peak	655906	655966	1	+	.	From DpurR_m9_rdm_glu_merged_truseqnano_nebnext_v6rzlog10p_chipsub_cutoff1.000000_cwt_peaks.gr
NC_000913	IPOD occupancy	Peak	655976	656036	1	+	.	From DpurR_m9_rdm_glu_merged_truseqnano_nebnext_v6rzlog10p_chipsub_cutoff1.000000_cwt_peaks.gr
NC_000913	IPOD occupancy	Peak	656116	656176	1	+	.	From DpurR_m9_rdm_glu_merged_truseqnano_nebnext_v6rzlog10p_chipsub_cutoff1.000000_cwt_peaks.gr
NC_000913	IPOD occupancy	Peak	656291	656351	1	+	.	From DpurR_m9_rdm_glu_merged_truseqnano_nebnext_v6rzlog10p_chipsub_cutoff1.000000_cwt_peaks.gr
NC_000913	IPOD occupancy	Peak	656446	656506	1	+	.	From DpurR_m9_rdm_glu_merged_truseqnano_nebnext_v6rzlog10p_chipsub_cutoff1.000000_cwt_peaks.gr
NC_000913	IPOD occupancy	Peak	656561	656621	1	+	.	From DpurR_m9_rdm_glu_merged_truseqnano_nebnext_v6rzlog10p_chipsub_cutoff1.000000_cwt_peaks.gr
NC_000913	IPOD occupancy	Peak	656676	656736	1	+	.	From DpurR_m9_rdm_glu_merged_truseqnano_nebnext_v6rzlog10p_chipsub_cutoff1.000000_cwt_peaks.gr
NC_000913	IPOD occupancy	Peak	657161	657221	1	+	.	From DpurR_m9_rdm_glu_merged_truseqnano_nebnext_v6rzlog10p_chipsub_cutoff1.000000_cwt_peaks.gr
NC_000913	IPOD occupancy	Peak	657501	657561	1	+	.	From DpurR_m9_rdm_glu_merged_truseqnano_nebnext_v6rzlog10p_chipsub_cutoff1.000000_cwt_peaks.gr
NC_000913	IPOD occupancy	Peak	658341	658401	1	+	.	From DpurR_m9_rdm_glu_merged_truseqnano_nebnext_v6rzlog10p_chipsub_cutoff1.000000_cwt_peaks.gr
NC_000913	IPOD occupancy	Peak	659186	659246	1	+	.	From DpurR_m9_rdm_glu_merged_truseqnano_nebnext_v6rzlog10p_chipsub_cutoff1.000000_cwt_peaks.gr
NC_000913	IPOD occupancy	Peak	659611	659671	1	+	.	From DpurR_m9_rdm_glu_merged_truseqnano_nebnext_v6rzlog10p_chipsub_cutoff1.000000_cwt_peaks.gr
NC_000913	IPOD occupancy	Peak	659941	660001	1	+	.	From DpurR_m9_rdm_glu_merged_truseqnano_nebnext_v6rzlog10p_chipsub_cutoff1.000000_cwt_peaks.gr
NC_000913	IPOD occupancy	Peak	660096	660156	1	+	.	From DpurR_m9_rdm_glu_merged_truseqnano_nebnext_v6rzlog10p_chipsub_cutoff1.000000_cwt_peaks.gr
NC_000913	IPOD occupancy	Peak	660261	660321	1	+	.	From DpurR_m9_rdm_glu_merged_truseqnano_nebnext_v6rzlog10p_chipsub_cutoff1.000000_cwt_peaks.gr
NC_000913	IPOD occupancy	Peak	660846	660906	1	+	.	From DpurR_m9_rdm_glu_merged_truseqnano_nebnext_v6rzlog10p_chipsub_cutoff1.000000_cwt_peaks.gr
NC_000913	IPOD occupancy	Peak	661141	661201	1	+	.	From DpurR_m9_rdm_glu_merged_truseqnano_nebnext_v6rzlog10p_chipsub_cutoff1.000000_cwt_peaks.gr
NC_000913	IPOD occupancy	Peak	661351	661411	1	+	.	From DpurR_m9_rdm_glu_merged_truseqnano_nebnext_v6rzlog10p_chipsub_cutoff1.000000_cwt_peaks.gr
NC_000913	IPOD occupancy	Peak	661441	661501	1	+	.	From DpurR_m9_rdm_glu_merged_truseqnano_nebnext_v6rzlog10p_chipsub_cutoff1.000000_cwt_peaks.gr
NC_000913	IPOD occupancy	Peak	661656	661716	1	+	.	From DpurR_m9_rdm_glu_merged_truseqnano_nebnext_v6rzlog10p_chipsub_cutoff1.000000_cwt_peaks.gr
NC_000913	IPOD occupancy	Peak	661766	661826	1	+	.	From DpurR_m9_rdm_glu_merged_truseqnano_nebnext_v6rzlog10p_chipsub_cutoff1.000000_cwt_peaks.gr
NC_000913	IPOD occupancy	Peak	662731	662791	1	+	.	From DpurR_m9_rdm_glu_merged_truseqnano_nebnext_v6rzlog10p_chipsub_cutoff1.000000_cwt_peaks.gr
NC_000913	IPOD occupancy	Peak	663301	663361	1	+	.	From DpurR_m9_rdm_glu_merged_truseqnano_nebnext_v6rzlog10p_chipsub_cutoff1.000000_cwt_peaks.gr
NC_000913	IPOD occupancy	Peak	664101	664161	1	+	.	From DpurR_m9_rdm_glu_merged_truseqnano_nebnext_v6rzlog10p_chipsub_cutoff1.000000_cwt_peaks.gr
NC_000913	IPOD occupancy	Peak	664801	664861	1	+	.	From DpurR_m9_rdm_glu_merged_truseqnano_nebnext_v6rzlog10p_chipsub_cutoff1.000000_cwt_peaks.gr
NC_000913	IPOD occupancy	Peak	665011	665071	1	+	.	From DpurR_m9_rdm_glu_merged_truseqnano_nebnext_v6rzlog10p_chipsub_cutoff1.000000_cwt_peaks.gr
NC_000913	IPOD occupancy	Peak	665191	665251	1	+	.	From DpurR_m9_rdm_glu_merged_truseqnano_nebnext_v6rzlog10p_chipsub_cutoff1.000000_cwt_peaks.gr
NC_000913	IPOD occupancy	Peak	665381	665441	1	+	.	From DpurR_m9_rdm_glu_merged_truseqnano_nebnext_v6rzlog10p_chipsub_cutoff1.000000_cwt_peaks.gr
NC_000913	IPOD occupancy	Peak	666046	666106	1	+	.	From DpurR_m9_rdm_glu_merged_truseqnano_nebnext_v6rzlog10p_chipsub_cutoff1.000000_cwt_peaks.gr
NC_000913	IPOD occupancy	Peak	666241	666301	1	+	.	From DpurR_m9_rdm_glu_merged_truseqnano_nebnext_v6rzlog10p_chipsub_cutoff1.000000_cwt_peaks.gr
NC_000913	IPOD occupancy	Peak	666771	666831	1	+	.	From DpurR_m9_rdm_glu_merged_truseqnano_nebnext_v6rzlog10p_chipsub_cutoff1.000000_cwt_peaks.gr
NC_000913	IPOD occupancy	Peak	667566	667626	1	+	.	From DpurR_m9_rdm_glu_merged_truseqnano_nebnext_v6rzlog10p_chipsub_cutoff1.000000_cwt_peaks.gr
NC_000913	IPOD occupancy	Peak	667961	668021	1	+	.	From DpurR_m9_rdm_glu_merged_truseqnano_nebnext_v6rzlog10p_chipsub_cutoff1.000000_cwt_peaks.gr
NC_000913	IPOD occupancy	Peak	668366	668426	1	+	.	From DpurR_m9_rdm_glu_merged_truseqnano_nebnext_v6rzlog10p_chipsub_cutoff1.000000_cwt_peaks.gr
NC_000913	IPOD occupancy	Peak	669261	669321	1	+	.	From DpurR_m9_rdm_glu_merged_truseqnano_nebnext_v6rzlog10p_chipsub_cutoff1.000000_cwt_peaks.gr
NC_000913	IPOD occupancy	Peak	670526	670586	1	+	.	From DpurR_m9_rdm_glu_merged_truseqnano_nebnext_v6rzlog10p_chipsub_cutoff1.000000_cwt_peaks.gr
NC_000913	IPOD occupancy	Peak	671756	671816	1	+	.	From DpurR_m9_rdm_glu_merged_truseqnano_nebnext_v6rzlog10p_chipsub_cutoff1.000000_cwt_peaks.gr
NC_000913	IPOD occupancy	Peak	674026	674086	1	+	.	From DpurR_m9_rdm_glu_merged_truseqnano_nebnext_v6rzlog10p_chipsub_cutoff1.000000_cwt_peaks.gr
NC_000913	IPOD occupancy	Peak	675491	675551	1	+	.	From DpurR_m9_rdm_glu_merged_truseqnano_nebnext_v6rzlog10p_chipsub_cutoff1.000000_cwt_peaks.gr
NC_000913	IPOD occupancy	Peak	675751	675811	1	+	.	From DpurR_m9_rdm_glu_merged_truseqnano_nebnext_v6rzlog10p_chipsub_cutoff1.000000_cwt_peaks.gr
NC_000913	IPOD occupancy	Peak	676216	676276	1	+	.	From DpurR_m9_rdm_glu_merged_truseqnano_nebnext_v6rzlog10p_chipsub_cutoff1.000000_cwt_peaks.gr
NC_000913	IPOD occupancy	Peak	676566	676626	1	+	.	From DpurR_m9_rdm_glu_merged_truseqnano_nebnext_v6rzlog10p_chipsub_cutoff1.000000_cwt_peaks.gr
NC_000913	IPOD occupancy	Peak	676751	676811	1	+	.	From DpurR_m9_rdm_glu_merged_truseqnano_nebnext_v6rzlog10p_chipsub_cutoff1.000000_cwt_peaks.gr
NC_000913	IPOD occupancy	Peak	676946	677006	1	+	.	From DpurR_m9_rdm_glu_merged_truseqnano_nebnext_v6rzlog10p_chipsub_cutoff1.000000_cwt_peaks.gr
NC_000913	IPOD occupancy	Peak	677096	677156	1	+	.	From DpurR_m9_rdm_glu_merged_truseqnano_nebnext_v6rzlog10p_chipsub_cutoff1.000000_cwt_peaks.gr
NC_000913	IPOD occupancy	Peak	677286	677391	1	+	.	From DpurR_m9_rdm_glu_merged_truseqnano_nebnext_v6rzlog10p_chipsub_cutoff1.000000_cwt_peaks.gr
NC_000913	IPOD occupancy	Peak	677406	677466	1	+	.	From DpurR_m9_rdm_glu_merged_truseqnano_nebnext_v6rzlog10p_chipsub_cutoff1.000000_cwt_peaks.gr
NC_000913	IPOD occupancy	Peak	677696	677756	1	+	.	From DpurR_m9_rdm_glu_merged_truseqnano_nebnext_v6rzlog10p_chipsub_cutoff1.000000_cwt_peaks.gr
NC_000913	IPOD occupancy	Peak	677941	678001	1	+	.	From DpurR_m9_rdm_glu_merged_truseqnano_nebnext_v6rzlog10p_chipsub_cutoff1.000000_cwt_peaks.gr
NC_000913	IPOD occupancy	Peak	678156	678216	1	+	.	From DpurR_m9_rdm_glu_merged_truseqnano_nebnext_v6rzlog10p_chipsub_cutoff1.000000_cwt_peaks.gr
NC_000913	IPOD occupancy	Peak	678641	678701	1	+	.	From DpurR_m9_rdm_glu_merged_truseqnano_nebnext_v6rzlog10p_chipsub_cutoff1.000000_cwt_peaks.gr
NC_000913	IPOD occupancy	Peak	678846	678906	1	+	.	From DpurR_m9_rdm_glu_merged_truseqnano_nebnext_v6rzlog10p_chipsub_cutoff1.000000_cwt_peaks.gr
NC_000913	IPOD occupancy	Peak	678996	679056	1	+	.	From DpurR_m9_rdm_glu_merged_truseqnano_nebnext_v6rzlog10p_chipsub_cutoff1.000000_cwt_peaks.gr
NC_000913	IPOD occupancy	Peak	679106	679166	1	+	.	From DpurR_m9_rdm_glu_merged_truseqnano_nebnext_v6rzlog10p_chipsub_cutoff1.000000_cwt_peaks.gr
NC_000913	IPOD occupancy	Peak	679361	679421	1	+	.	From DpurR_m9_rdm_glu_merged_truseqnano_nebnext_v6rzlog10p_chipsub_cutoff1.000000_cwt_peaks.gr
NC_000913	IPOD occupancy	Peak	679441	679501	1	+	.	From DpurR_m9_rdm_glu_merged_truseqnano_nebnext_v6rzlog10p_chipsub_cutoff1.000000_cwt_peaks.gr
NC_000913	IPOD occupancy	Peak	679636	679696	1	+	.	From DpurR_m9_rdm_glu_merged_truseqnano_nebnext_v6rzlog10p_chipsub_cutoff1.000000_cwt_peaks.gr
NC_000913	IPOD occupancy	Peak	680511	680571	1	+	.	From DpurR_m9_rdm_glu_merged_truseqnano_nebnext_v6rzlog10p_chipsub_cutoff1.000000_cwt_peaks.gr
NC_000913	IPOD occupancy	Peak	681236	681296	1	+	.	From DpurR_m9_rdm_glu_merged_truseqnano_nebnext_v6rzlog10p_chipsub_cutoff1.000000_cwt_peaks.gr
NC_000913	IPOD occupancy	Peak	681661	681721	1	+	.	From DpurR_m9_rdm_glu_merged_truseqnano_nebnext_v6rzlog10p_chipsub_cutoff1.000000_cwt_peaks.gr
NC_000913	IPOD occupancy	Peak	682036	682096	1	+	.	From DpurR_m9_rdm_glu_merged_truseqnano_nebnext_v6rzlog10p_chipsub_cutoff1.000000_cwt_peaks.gr
NC_000913	IPOD occupancy	Peak	682421	682481	1	+	.	From DpurR_m9_rdm_glu_merged_truseqnano_nebnext_v6rzlog10p_chipsub_cutoff1.000000_cwt_peaks.gr
NC_000913	IPOD occupancy	Peak	683241	683301	1	+	.	From DpurR_m9_rdm_glu_merged_truseqnano_nebnext_v6rzlog10p_chipsub_cutoff1.000000_cwt_peaks.gr
NC_000913	IPOD occupancy	Peak	683371	683431	1	+	.	From DpurR_m9_rdm_glu_merged_truseqnano_nebnext_v6rzlog10p_chipsub_cutoff1.000000_cwt_peaks.gr
NC_000913	IPOD occupancy	Peak	684031	684091	1	+	.	From DpurR_m9_rdm_glu_merged_truseqnano_nebnext_v6rzlog10p_chipsub_cutoff1.000000_cwt_peaks.gr
NC_000913	IPOD occupancy	Peak	684451	684511	1	+	.	From DpurR_m9_rdm_glu_merged_truseqnano_nebnext_v6rzlog10p_chipsub_cutoff1.000000_cwt_peaks.gr
NC_000913	IPOD occupancy	Peak	685221	685281	1	+	.	From DpurR_m9_rdm_glu_merged_truseqnano_nebnext_v6rzlog10p_chipsub_cutoff1.000000_cwt_peaks.gr
NC_000913	IPOD occupancy	Peak	686681	686741	1	+	.	From DpurR_m9_rdm_glu_merged_truseqnano_nebnext_v6rzlog10p_chipsub_cutoff1.000000_cwt_peaks.gr
NC_000913	IPOD occupancy	Peak	687776	687836	1	+	.	From DpurR_m9_rdm_glu_merged_truseqnano_nebnext_v6rzlog10p_chipsub_cutoff1.000000_cwt_peaks.gr
NC_000913	IPOD occupancy	Peak	687971	688031	1	+	.	From DpurR_m9_rdm_glu_merged_truseqnano_nebnext_v6rzlog10p_chipsub_cutoff1.000000_cwt_peaks.gr
NC_000913	IPOD occupancy	Peak	688086	688146	1	+	.	From DpurR_m9_rdm_glu_merged_truseqnano_nebnext_v6rzlog10p_chipsub_cutoff1.000000_cwt_peaks.gr
NC_000913	IPOD occupancy	Peak	688946	689006	1	+	.	From DpurR_m9_rdm_glu_merged_truseqnano_nebnext_v6rzlog10p_chipsub_cutoff1.000000_cwt_peaks.gr
NC_000913	IPOD occupancy	Peak	689216	689276	1	+	.	From DpurR_m9_rdm_glu_merged_truseqnano_nebnext_v6rzlog10p_chipsub_cutoff1.000000_cwt_peaks.gr
NC_000913	IPOD occupancy	Peak	690046	690106	1	+	.	From DpurR_m9_rdm_glu_merged_truseqnano_nebnext_v6rzlog10p_chipsub_cutoff1.000000_cwt_peaks.gr
NC_000913	IPOD occupancy	Peak	690851	690911	1	+	.	From DpurR_m9_rdm_glu_merged_truseqnano_nebnext_v6rzlog10p_chipsub_cutoff1.000000_cwt_peaks.gr
NC_000913	IPOD occupancy	Peak	691161	691221	1	+	.	From DpurR_m9_rdm_glu_merged_truseqnano_nebnext_v6rzlog10p_chipsub_cutoff1.000000_cwt_peaks.gr
NC_000913	IPOD occupancy	Peak	691906	691966	1	+	.	From DpurR_m9_rdm_glu_merged_truseqnano_nebnext_v6rzlog10p_chipsub_cutoff1.000000_cwt_peaks.gr
NC_000913	IPOD occupancy	Peak	692286	692346	1	+	.	From DpurR_m9_rdm_glu_merged_truseqnano_nebnext_v6rzlog10p_chipsub_cutoff1.000000_cwt_peaks.gr
NC_000913	IPOD occupancy	Peak	693856	693916	1	+	.	From DpurR_m9_rdm_glu_merged_truseqnano_nebnext_v6rzlog10p_chipsub_cutoff1.000000_cwt_peaks.gr
NC_000913	IPOD occupancy	Peak	694206	694266	1	+	.	From DpurR_m9_rdm_glu_merged_truseqnano_nebnext_v6rzlog10p_chipsub_cutoff1.000000_cwt_peaks.gr
NC_000913	IPOD occupancy	Peak	695781	695841	1	+	.	From DpurR_m9_rdm_glu_merged_truseqnano_nebnext_v6rzlog10p_chipsub_cutoff1.000000_cwt_peaks.gr
NC_000913	IPOD occupancy	Peak	696126	696186	1	+	.	From DpurR_m9_rdm_glu_merged_truseqnano_nebnext_v6rzlog10p_chipsub_cutoff1.000000_cwt_peaks.gr
NC_000913	IPOD occupancy	Peak	696336	696396	1	+	.	From DpurR_m9_rdm_glu_merged_truseqnano_nebnext_v6rzlog10p_chipsub_cutoff1.000000_cwt_peaks.gr
NC_000913	IPOD occupancy	Peak	696601	696661	1	+	.	From DpurR_m9_rdm_glu_merged_truseqnano_nebnext_v6rzlog10p_chipsub_cutoff1.000000_cwt_peaks.gr
NC_000913	IPOD occupancy	Peak	696891	696951	1	+	.	From DpurR_m9_rdm_glu_merged_truseqnano_nebnext_v6rzlog10p_chipsub_cutoff1.000000_cwt_peaks.gr
NC_000913	IPOD occupancy	Peak	698146	698206	1	+	.	From DpurR_m9_rdm_glu_merged_truseqnano_nebnext_v6rzlog10p_chipsub_cutoff1.000000_cwt_peaks.gr
NC_000913	IPOD occupancy	Peak	699446	699506	1	+	.	From DpurR_m9_rdm_glu_merged_truseqnano_nebnext_v6rzlog10p_chipsub_cutoff1.000000_cwt_peaks.gr
NC_000913	IPOD occupancy	Peak	700436	700496	1	+	.	From DpurR_m9_rdm_glu_merged_truseqnano_nebnext_v6rzlog10p_chipsub_cutoff1.000000_cwt_peaks.gr
NC_000913	IPOD occupancy	Peak	700566	700626	1	+	.	From DpurR_m9_rdm_glu_merged_truseqnano_nebnext_v6rzlog10p_chipsub_cutoff1.000000_cwt_peaks.gr
NC_000913	IPOD occupancy	Peak	702976	703036	1	+	.	From DpurR_m9_rdm_glu_merged_truseqnano_nebnext_v6rzlog10p_chipsub_cutoff1.000000_cwt_peaks.gr
NC_000913	IPOD occupancy	Peak	703291	703351	1	+	.	From DpurR_m9_rdm_glu_merged_truseqnano_nebnext_v6rzlog10p_chipsub_cutoff1.000000_cwt_peaks.gr
NC_000913	IPOD occupancy	Peak	703411	703471	1	+	.	From DpurR_m9_rdm_glu_merged_truseqnano_nebnext_v6rzlog10p_chipsub_cutoff1.000000_cwt_peaks.gr
NC_000913	IPOD occupancy	Peak	703611	703671	1	+	.	From DpurR_m9_rdm_glu_merged_truseqnano_nebnext_v6rzlog10p_chipsub_cutoff1.000000_cwt_peaks.gr
NC_000913	IPOD occupancy	Peak	703756	703816	1	+	.	From DpurR_m9_rdm_glu_merged_truseqnano_nebnext_v6rzlog10p_chipsub_cutoff1.000000_cwt_peaks.gr
NC_000913	IPOD occupancy	Peak	703941	704001	1	+	.	From DpurR_m9_rdm_glu_merged_truseqnano_nebnext_v6rzlog10p_chipsub_cutoff1.000000_cwt_peaks.gr
NC_000913	IPOD occupancy	Peak	704211	704271	1	+	.	From DpurR_m9_rdm_glu_merged_truseqnano_nebnext_v6rzlog10p_chipsub_cutoff1.000000_cwt_peaks.gr
NC_000913	IPOD occupancy	Peak	704981	705041	1	+	.	From DpurR_m9_rdm_glu_merged_truseqnano_nebnext_v6rzlog10p_chipsub_cutoff1.000000_cwt_peaks.gr
NC_000913	IPOD occupancy	Peak	705646	705706	1	+	.	From DpurR_m9_rdm_glu_merged_truseqnano_nebnext_v6rzlog10p_chipsub_cutoff1.000000_cwt_peaks.gr
NC_000913	IPOD occupancy	Peak	705986	706046	1	+	.	From DpurR_m9_rdm_glu_merged_truseqnano_nebnext_v6rzlog10p_chipsub_cutoff1.000000_cwt_peaks.gr
NC_000913	IPOD occupancy	Peak	706206	706266	1	+	.	From DpurR_m9_rdm_glu_merged_truseqnano_nebnext_v6rzlog10p_chipsub_cutoff1.000000_cwt_peaks.gr
NC_000913	IPOD occupancy	Peak	707386	707446	1	+	.	From DpurR_m9_rdm_glu_merged_truseqnano_nebnext_v6rzlog10p_chipsub_cutoff1.000000_cwt_peaks.gr
NC_000913	IPOD occupancy	Peak	707626	707686	1	+	.	From DpurR_m9_rdm_glu_merged_truseqnano_nebnext_v6rzlog10p_chipsub_cutoff1.000000_cwt_peaks.gr
NC_000913	IPOD occupancy	Peak	708041	708101	1	+	.	From DpurR_m9_rdm_glu_merged_truseqnano_nebnext_v6rzlog10p_chipsub_cutoff1.000000_cwt_peaks.gr
NC_000913	IPOD occupancy	Peak	708161	708221	1	+	.	From DpurR_m9_rdm_glu_merged_truseqnano_nebnext_v6rzlog10p_chipsub_cutoff1.000000_cwt_peaks.gr
NC_000913	IPOD occupancy	Peak	708336	708396	1	+	.	From DpurR_m9_rdm_glu_merged_truseqnano_nebnext_v6rzlog10p_chipsub_cutoff1.000000_cwt_peaks.gr
NC_000913	IPOD occupancy	Peak	708571	708631	1	+	.	From DpurR_m9_rdm_glu_merged_truseqnano_nebnext_v6rzlog10p_chipsub_cutoff1.000000_cwt_peaks.gr
NC_000913	IPOD occupancy	Peak	708946	709006	1	+	.	From DpurR_m9_rdm_glu_merged_truseqnano_nebnext_v6rzlog10p_chipsub_cutoff1.000000_cwt_peaks.gr
NC_000913	IPOD occupancy	Peak	709796	709856	1	+	.	From DpurR_m9_rdm_glu_merged_truseqnano_nebnext_v6rzlog10p_chipsub_cutoff1.000000_cwt_peaks.gr
NC_000913	IPOD occupancy	Peak	709936	709996	1	+	.	From DpurR_m9_rdm_glu_merged_truseqnano_nebnext_v6rzlog10p_chipsub_cutoff1.000000_cwt_peaks.gr
NC_000913	IPOD occupancy	Peak	710096	710156	1	+	.	From DpurR_m9_rdm_glu_merged_truseqnano_nebnext_v6rzlog10p_chipsub_cutoff1.000000_cwt_peaks.gr
NC_000913	IPOD occupancy	Peak	710841	710901	1	+	.	From DpurR_m9_rdm_glu_merged_truseqnano_nebnext_v6rzlog10p_chipsub_cutoff1.000000_cwt_peaks.gr
NC_000913	IPOD occupancy	Peak	710956	711016	1	+	.	From DpurR_m9_rdm_glu_merged_truseqnano_nebnext_v6rzlog10p_chipsub_cutoff1.000000_cwt_peaks.gr
NC_000913	IPOD occupancy	Peak	711211	711376	1	+	.	From DpurR_m9_rdm_glu_merged_truseqnano_nebnext_v6rzlog10p_chipsub_cutoff1.000000_cwt_peaks.gr
NC_000913	IPOD occupancy	Peak	711646	711706	1	+	.	From DpurR_m9_rdm_glu_merged_truseqnano_nebnext_v6rzlog10p_chipsub_cutoff1.000000_cwt_peaks.gr
NC_000913	IPOD occupancy	Peak	712186	712246	1	+	.	From DpurR_m9_rdm_glu_merged_truseqnano_nebnext_v6rzlog10p_chipsub_cutoff1.000000_cwt_peaks.gr
NC_000913	IPOD occupancy	Peak	712311	712371	1	+	.	From DpurR_m9_rdm_glu_merged_truseqnano_nebnext_v6rzlog10p_chipsub_cutoff1.000000_cwt_peaks.gr
NC_000913	IPOD occupancy	Peak	712461	712521	1	+	.	From DpurR_m9_rdm_glu_merged_truseqnano_nebnext_v6rzlog10p_chipsub_cutoff1.000000_cwt_peaks.gr
NC_000913	IPOD occupancy	Peak	712601	712661	1	+	.	From DpurR_m9_rdm_glu_merged_truseqnano_nebnext_v6rzlog10p_chipsub_cutoff1.000000_cwt_peaks.gr
NC_000913	IPOD occupancy	Peak	713251	713311	1	+	.	From DpurR_m9_rdm_glu_merged_truseqnano_nebnext_v6rzlog10p_chipsub_cutoff1.000000_cwt_peaks.gr
NC_000913	IPOD occupancy	Peak	713511	713571	1	+	.	From DpurR_m9_rdm_glu_merged_truseqnano_nebnext_v6rzlog10p_chipsub_cutoff1.000000_cwt_peaks.gr
NC_000913	IPOD occupancy	Peak	714186	714246	1	+	.	From DpurR_m9_rdm_glu_merged_truseqnano_nebnext_v6rzlog10p_chipsub_cutoff1.000000_cwt_peaks.gr
NC_000913	IPOD occupancy	Peak	715281	715341	1	+	.	From DpurR_m9_rdm_glu_merged_truseqnano_nebnext_v6rzlog10p_chipsub_cutoff1.000000_cwt_peaks.gr
NC_000913	IPOD occupancy	Peak	715526	715586	1	+	.	From DpurR_m9_rdm_glu_merged_truseqnano_nebnext_v6rzlog10p_chipsub_cutoff1.000000_cwt_peaks.gr
NC_000913	IPOD occupancy	Peak	715656	715716	1	+	.	From DpurR_m9_rdm_glu_merged_truseqnano_nebnext_v6rzlog10p_chipsub_cutoff1.000000_cwt_peaks.gr
NC_000913	IPOD occupancy	Peak	715931	715991	1	+	.	From DpurR_m9_rdm_glu_merged_truseqnano_nebnext_v6rzlog10p_chipsub_cutoff1.000000_cwt_peaks.gr
NC_000913	IPOD occupancy	Peak	716136	716196	1	+	.	From DpurR_m9_rdm_glu_merged_truseqnano_nebnext_v6rzlog10p_chipsub_cutoff1.000000_cwt_peaks.gr
NC_000913	IPOD occupancy	Peak	716431	716491	1	+	.	From DpurR_m9_rdm_glu_merged_truseqnano_nebnext_v6rzlog10p_chipsub_cutoff1.000000_cwt_peaks.gr
NC_000913	IPOD occupancy	Peak	716671	716731	1	+	.	From DpurR_m9_rdm_glu_merged_truseqnano_nebnext_v6rzlog10p_chipsub_cutoff1.000000_cwt_peaks.gr
NC_000913	IPOD occupancy	Peak	716896	716956	1	+	.	From DpurR_m9_rdm_glu_merged_truseqnano_nebnext_v6rzlog10p_chipsub_cutoff1.000000_cwt_peaks.gr
NC_000913	IPOD occupancy	Peak	718201	718261	1	+	.	From DpurR_m9_rdm_glu_merged_truseqnano_nebnext_v6rzlog10p_chipsub_cutoff1.000000_cwt_peaks.gr
NC_000913	IPOD occupancy	Peak	718791	718851	1	+	.	From DpurR_m9_rdm_glu_merged_truseqnano_nebnext_v6rzlog10p_chipsub_cutoff1.000000_cwt_peaks.gr
NC_000913	IPOD occupancy	Peak	718971	719116	1	+	.	From DpurR_m9_rdm_glu_merged_truseqnano_nebnext_v6rzlog10p_chipsub_cutoff1.000000_cwt_peaks.gr
NC_000913	IPOD occupancy	Peak	719321	719381	1	+	.	From DpurR_m9_rdm_glu_merged_truseqnano_nebnext_v6rzlog10p_chipsub_cutoff1.000000_cwt_peaks.gr
NC_000913	IPOD occupancy	Peak	720336	720431	1	+	.	From DpurR_m9_rdm_glu_merged_truseqnano_nebnext_v6rzlog10p_chipsub_cutoff1.000000_cwt_peaks.gr
NC_000913	IPOD occupancy	Peak	720446	720506	1	+	.	From DpurR_m9_rdm_glu_merged_truseqnano_nebnext_v6rzlog10p_chipsub_cutoff1.000000_cwt_peaks.gr
NC_000913	IPOD occupancy	Peak	720601	720661	1	+	.	From DpurR_m9_rdm_glu_merged_truseqnano_nebnext_v6rzlog10p_chipsub_cutoff1.000000_cwt_peaks.gr
NC_000913	IPOD occupancy	Peak	720751	720901	1	+	.	From DpurR_m9_rdm_glu_merged_truseqnano_nebnext_v6rzlog10p_chipsub_cutoff1.000000_cwt_peaks.gr
NC_000913	IPOD occupancy	Peak	721031	721091	1	+	.	From DpurR_m9_rdm_glu_merged_truseqnano_nebnext_v6rzlog10p_chipsub_cutoff1.000000_cwt_peaks.gr
NC_000913	IPOD occupancy	Peak	721366	721426	1	+	.	From DpurR_m9_rdm_glu_merged_truseqnano_nebnext_v6rzlog10p_chipsub_cutoff1.000000_cwt_peaks.gr
NC_000913	IPOD occupancy	Peak	721696	721756	1	+	.	From DpurR_m9_rdm_glu_merged_truseqnano_nebnext_v6rzlog10p_chipsub_cutoff1.000000_cwt_peaks.gr
NC_000913	IPOD occupancy	Peak	721876	721936	1	+	.	From DpurR_m9_rdm_glu_merged_truseqnano_nebnext_v6rzlog10p_chipsub_cutoff1.000000_cwt_peaks.gr
NC_000913	IPOD occupancy	Peak	722231	722291	1	+	.	From DpurR_m9_rdm_glu_merged_truseqnano_nebnext_v6rzlog10p_chipsub_cutoff1.000000_cwt_peaks.gr
NC_000913	IPOD occupancy	Peak	722601	722661	1	+	.	From DpurR_m9_rdm_glu_merged_truseqnano_nebnext_v6rzlog10p_chipsub_cutoff1.000000_cwt_peaks.gr
NC_000913	IPOD occupancy	Peak	722941	723001	1	+	.	From DpurR_m9_rdm_glu_merged_truseqnano_nebnext_v6rzlog10p_chipsub_cutoff1.000000_cwt_peaks.gr
NC_000913	IPOD occupancy	Peak	723641	723701	1	+	.	From DpurR_m9_rdm_glu_merged_truseqnano_nebnext_v6rzlog10p_chipsub_cutoff1.000000_cwt_peaks.gr
NC_000913	IPOD occupancy	Peak	724326	724386	1	+	.	From DpurR_m9_rdm_glu_merged_truseqnano_nebnext_v6rzlog10p_chipsub_cutoff1.000000_cwt_peaks.gr
NC_000913	IPOD occupancy	Peak	724786	724846	1	+	.	From DpurR_m9_rdm_glu_merged_truseqnano_nebnext_v6rzlog10p_chipsub_cutoff1.000000_cwt_peaks.gr
NC_000913	IPOD occupancy	Peak	724951	725011	1	+	.	From DpurR_m9_rdm_glu_merged_truseqnano_nebnext_v6rzlog10p_chipsub_cutoff1.000000_cwt_peaks.gr
NC_000913	IPOD occupancy	Peak	725096	725156	1	+	.	From DpurR_m9_rdm_glu_merged_truseqnano_nebnext_v6rzlog10p_chipsub_cutoff1.000000_cwt_peaks.gr
NC_000913	IPOD occupancy	Peak	725841	725901	1	+	.	From DpurR_m9_rdm_glu_merged_truseqnano_nebnext_v6rzlog10p_chipsub_cutoff1.000000_cwt_peaks.gr
NC_000913	IPOD occupancy	Peak	726291	726351	1	+	.	From DpurR_m9_rdm_glu_merged_truseqnano_nebnext_v6rzlog10p_chipsub_cutoff1.000000_cwt_peaks.gr
NC_000913	IPOD occupancy	Peak	728821	728881	1	+	.	From DpurR_m9_rdm_glu_merged_truseqnano_nebnext_v6rzlog10p_chipsub_cutoff1.000000_cwt_peaks.gr
NC_000913	IPOD occupancy	Peak	728981	729041	1	+	.	From DpurR_m9_rdm_glu_merged_truseqnano_nebnext_v6rzlog10p_chipsub_cutoff1.000000_cwt_peaks.gr
NC_000913	IPOD occupancy	Peak	729206	729266	1	+	.	From DpurR_m9_rdm_glu_merged_truseqnano_nebnext_v6rzlog10p_chipsub_cutoff1.000000_cwt_peaks.gr
NC_000913	IPOD occupancy	Peak	729456	729516	1	+	.	From DpurR_m9_rdm_glu_merged_truseqnano_nebnext_v6rzlog10p_chipsub_cutoff1.000000_cwt_peaks.gr
NC_000913	IPOD occupancy	Peak	729651	729711	1	+	.	From DpurR_m9_rdm_glu_merged_truseqnano_nebnext_v6rzlog10p_chipsub_cutoff1.000000_cwt_peaks.gr
NC_000913	IPOD occupancy	Peak	729826	729886	1	+	.	From DpurR_m9_rdm_glu_merged_truseqnano_nebnext_v6rzlog10p_chipsub_cutoff1.000000_cwt_peaks.gr
NC_000913	IPOD occupancy	Peak	729961	730021	1	+	.	From DpurR_m9_rdm_glu_merged_truseqnano_nebnext_v6rzlog10p_chipsub_cutoff1.000000_cwt_peaks.gr
NC_000913	IPOD occupancy	Peak	730206	730266	1	+	.	From DpurR_m9_rdm_glu_merged_truseqnano_nebnext_v6rzlog10p_chipsub_cutoff1.000000_cwt_peaks.gr
NC_000913	IPOD occupancy	Peak	730361	730421	1	+	.	From DpurR_m9_rdm_glu_merged_truseqnano_nebnext_v6rzlog10p_chipsub_cutoff1.000000_cwt_peaks.gr
NC_000913	IPOD occupancy	Peak	730661	730721	1	+	.	From DpurR_m9_rdm_glu_merged_truseqnano_nebnext_v6rzlog10p_chipsub_cutoff1.000000_cwt_peaks.gr
NC_000913	IPOD occupancy	Peak	730876	730936	1	+	.	From DpurR_m9_rdm_glu_merged_truseqnano_nebnext_v6rzlog10p_chipsub_cutoff1.000000_cwt_peaks.gr
NC_000913	IPOD occupancy	Peak	731076	731136	1	+	.	From DpurR_m9_rdm_glu_merged_truseqnano_nebnext_v6rzlog10p_chipsub_cutoff1.000000_cwt_peaks.gr
NC_000913	IPOD occupancy	Peak	731321	731381	1	+	.	From DpurR_m9_rdm_glu_merged_truseqnano_nebnext_v6rzlog10p_chipsub_cutoff1.000000_cwt_peaks.gr
NC_000913	IPOD occupancy	Peak	731481	731541	1	+	.	From DpurR_m9_rdm_glu_merged_truseqnano_nebnext_v6rzlog10p_chipsub_cutoff1.000000_cwt_peaks.gr
NC_000913	IPOD occupancy	Peak	732126	732186	1	+	.	From DpurR_m9_rdm_glu_merged_truseqnano_nebnext_v6rzlog10p_chipsub_cutoff1.000000_cwt_peaks.gr
NC_000913	IPOD occupancy	Peak	732451	732511	1	+	.	From DpurR_m9_rdm_glu_merged_truseqnano_nebnext_v6rzlog10p_chipsub_cutoff1.000000_cwt_peaks.gr
NC_000913	IPOD occupancy	Peak	732701	732761	1	+	.	From DpurR_m9_rdm_glu_merged_truseqnano_nebnext_v6rzlog10p_chipsub_cutoff1.000000_cwt_peaks.gr
NC_000913	IPOD occupancy	Peak	733071	733131	1	+	.	From DpurR_m9_rdm_glu_merged_truseqnano_nebnext_v6rzlog10p_chipsub_cutoff1.000000_cwt_peaks.gr
NC_000913	IPOD occupancy	Peak	733276	733336	1	+	.	From DpurR_m9_rdm_glu_merged_truseqnano_nebnext_v6rzlog10p_chipsub_cutoff1.000000_cwt_peaks.gr
NC_000913	IPOD occupancy	Peak	733621	733681	1	+	.	From DpurR_m9_rdm_glu_merged_truseqnano_nebnext_v6rzlog10p_chipsub_cutoff1.000000_cwt_peaks.gr
NC_000913	IPOD occupancy	Peak	733911	733971	1	+	.	From DpurR_m9_rdm_glu_merged_truseqnano_nebnext_v6rzlog10p_chipsub_cutoff1.000000_cwt_peaks.gr
NC_000913	IPOD occupancy	Peak	734056	734116	1	+	.	From DpurR_m9_rdm_glu_merged_truseqnano_nebnext_v6rzlog10p_chipsub_cutoff1.000000_cwt_peaks.gr
NC_000913	IPOD occupancy	Peak	734201	734261	1	+	.	From DpurR_m9_rdm_glu_merged_truseqnano_nebnext_v6rzlog10p_chipsub_cutoff1.000000_cwt_peaks.gr
NC_000913	IPOD occupancy	Peak	734346	734406	1	+	.	From DpurR_m9_rdm_glu_merged_truseqnano_nebnext_v6rzlog10p_chipsub_cutoff1.000000_cwt_peaks.gr
NC_000913	IPOD occupancy	Peak	734591	734651	1	+	.	From DpurR_m9_rdm_glu_merged_truseqnano_nebnext_v6rzlog10p_chipsub_cutoff1.000000_cwt_peaks.gr
NC_000913	IPOD occupancy	Peak	734726	734786	1	+	.	From DpurR_m9_rdm_glu_merged_truseqnano_nebnext_v6rzlog10p_chipsub_cutoff1.000000_cwt_peaks.gr
NC_000913	IPOD occupancy	Peak	734981	735041	1	+	.	From DpurR_m9_rdm_glu_merged_truseqnano_nebnext_v6rzlog10p_chipsub_cutoff1.000000_cwt_peaks.gr
NC_000913	IPOD occupancy	Peak	735181	735241	1	+	.	From DpurR_m9_rdm_glu_merged_truseqnano_nebnext_v6rzlog10p_chipsub_cutoff1.000000_cwt_peaks.gr
NC_000913	IPOD occupancy	Peak	735351	735411	1	+	.	From DpurR_m9_rdm_glu_merged_truseqnano_nebnext_v6rzlog10p_chipsub_cutoff1.000000_cwt_peaks.gr
NC_000913	IPOD occupancy	Peak	735616	735676	1	+	.	From DpurR_m9_rdm_glu_merged_truseqnano_nebnext_v6rzlog10p_chipsub_cutoff1.000000_cwt_peaks.gr
NC_000913	IPOD occupancy	Peak	735786	735846	1	+	.	From DpurR_m9_rdm_glu_merged_truseqnano_nebnext_v6rzlog10p_chipsub_cutoff1.000000_cwt_peaks.gr
NC_000913	IPOD occupancy	Peak	735996	736056	1	+	.	From DpurR_m9_rdm_glu_merged_truseqnano_nebnext_v6rzlog10p_chipsub_cutoff1.000000_cwt_peaks.gr
NC_000913	IPOD occupancy	Peak	736186	736246	1	+	.	From DpurR_m9_rdm_glu_merged_truseqnano_nebnext_v6rzlog10p_chipsub_cutoff1.000000_cwt_peaks.gr
NC_000913	IPOD occupancy	Peak	736381	736441	1	+	.	From DpurR_m9_rdm_glu_merged_truseqnano_nebnext_v6rzlog10p_chipsub_cutoff1.000000_cwt_peaks.gr
NC_000913	IPOD occupancy	Peak	736606	736666	1	+	.	From DpurR_m9_rdm_glu_merged_truseqnano_nebnext_v6rzlog10p_chipsub_cutoff1.000000_cwt_peaks.gr
NC_000913	IPOD occupancy	Peak	736801	736861	1	+	.	From DpurR_m9_rdm_glu_merged_truseqnano_nebnext_v6rzlog10p_chipsub_cutoff1.000000_cwt_peaks.gr
NC_000913	IPOD occupancy	Peak	736986	737086	1	+	.	From DpurR_m9_rdm_glu_merged_truseqnano_nebnext_v6rzlog10p_chipsub_cutoff1.000000_cwt_peaks.gr
NC_000913	IPOD occupancy	Peak	737101	737161	1	+	.	From DpurR_m9_rdm_glu_merged_truseqnano_nebnext_v6rzlog10p_chipsub_cutoff1.000000_cwt_peaks.gr
NC_000913	IPOD occupancy	Peak	737266	737326	1	+	.	From DpurR_m9_rdm_glu_merged_truseqnano_nebnext_v6rzlog10p_chipsub_cutoff1.000000_cwt_peaks.gr
NC_000913	IPOD occupancy	Peak	737516	737576	1	+	.	From DpurR_m9_rdm_glu_merged_truseqnano_nebnext_v6rzlog10p_chipsub_cutoff1.000000_cwt_peaks.gr
NC_000913	IPOD occupancy	Peak	737711	737771	1	+	.	From DpurR_m9_rdm_glu_merged_truseqnano_nebnext_v6rzlog10p_chipsub_cutoff1.000000_cwt_peaks.gr
NC_000913	IPOD occupancy	Peak	737831	737891	1	+	.	From DpurR_m9_rdm_glu_merged_truseqnano_nebnext_v6rzlog10p_chipsub_cutoff1.000000_cwt_peaks.gr
NC_000913	IPOD occupancy	Peak	738001	738061	1	+	.	From DpurR_m9_rdm_glu_merged_truseqnano_nebnext_v6rzlog10p_chipsub_cutoff1.000000_cwt_peaks.gr
NC_000913	IPOD occupancy	Peak	738221	738281	1	+	.	From DpurR_m9_rdm_glu_merged_truseqnano_nebnext_v6rzlog10p_chipsub_cutoff1.000000_cwt_peaks.gr
NC_000913	IPOD occupancy	Peak	738631	738691	1	+	.	From DpurR_m9_rdm_glu_merged_truseqnano_nebnext_v6rzlog10p_chipsub_cutoff1.000000_cwt_peaks.gr
NC_000913	IPOD occupancy	Peak	738796	738856	1	+	.	From DpurR_m9_rdm_glu_merged_truseqnano_nebnext_v6rzlog10p_chipsub_cutoff1.000000_cwt_peaks.gr
NC_000913	IPOD occupancy	Peak	738916	738976	1	+	.	From DpurR_m9_rdm_glu_merged_truseqnano_nebnext_v6rzlog10p_chipsub_cutoff1.000000_cwt_peaks.gr
NC_000913	IPOD occupancy	Peak	739391	739451	1	+	.	From DpurR_m9_rdm_glu_merged_truseqnano_nebnext_v6rzlog10p_chipsub_cutoff1.000000_cwt_peaks.gr
NC_000913	IPOD occupancy	Peak	739696	739756	1	+	.	From DpurR_m9_rdm_glu_merged_truseqnano_nebnext_v6rzlog10p_chipsub_cutoff1.000000_cwt_peaks.gr
NC_000913	IPOD occupancy	Peak	740356	740416	1	+	.	From DpurR_m9_rdm_glu_merged_truseqnano_nebnext_v6rzlog10p_chipsub_cutoff1.000000_cwt_peaks.gr
NC_000913	IPOD occupancy	Peak	740976	741036	1	+	.	From DpurR_m9_rdm_glu_merged_truseqnano_nebnext_v6rzlog10p_chipsub_cutoff1.000000_cwt_peaks.gr
NC_000913	IPOD occupancy	Peak	741631	741691	1	+	.	From DpurR_m9_rdm_glu_merged_truseqnano_nebnext_v6rzlog10p_chipsub_cutoff1.000000_cwt_peaks.gr
NC_000913	IPOD occupancy	Peak	742036	742096	1	+	.	From DpurR_m9_rdm_glu_merged_truseqnano_nebnext_v6rzlog10p_chipsub_cutoff1.000000_cwt_peaks.gr
NC_000913	IPOD occupancy	Peak	742176	742236	1	+	.	From DpurR_m9_rdm_glu_merged_truseqnano_nebnext_v6rzlog10p_chipsub_cutoff1.000000_cwt_peaks.gr
NC_000913	IPOD occupancy	Peak	742431	742491	1	+	.	From DpurR_m9_rdm_glu_merged_truseqnano_nebnext_v6rzlog10p_chipsub_cutoff1.000000_cwt_peaks.gr
NC_000913	IPOD occupancy	Peak	742641	742701	1	+	.	From DpurR_m9_rdm_glu_merged_truseqnano_nebnext_v6rzlog10p_chipsub_cutoff1.000000_cwt_peaks.gr
NC_000913	IPOD occupancy	Peak	742836	742896	1	+	.	From DpurR_m9_rdm_glu_merged_truseqnano_nebnext_v6rzlog10p_chipsub_cutoff1.000000_cwt_peaks.gr
NC_000913	IPOD occupancy	Peak	743061	743121	1	+	.	From DpurR_m9_rdm_glu_merged_truseqnano_nebnext_v6rzlog10p_chipsub_cutoff1.000000_cwt_peaks.gr
NC_000913	IPOD occupancy	Peak	743421	743481	1	+	.	From DpurR_m9_rdm_glu_merged_truseqnano_nebnext_v6rzlog10p_chipsub_cutoff1.000000_cwt_peaks.gr
NC_000913	IPOD occupancy	Peak	743521	743581	1	+	.	From DpurR_m9_rdm_glu_merged_truseqnano_nebnext_v6rzlog10p_chipsub_cutoff1.000000_cwt_peaks.gr
NC_000913	IPOD occupancy	Peak	745406	745466	1	+	.	From DpurR_m9_rdm_glu_merged_truseqnano_nebnext_v6rzlog10p_chipsub_cutoff1.000000_cwt_peaks.gr
NC_000913	IPOD occupancy	Peak	745881	745941	1	+	.	From DpurR_m9_rdm_glu_merged_truseqnano_nebnext_v6rzlog10p_chipsub_cutoff1.000000_cwt_peaks.gr
NC_000913	IPOD occupancy	Peak	746571	746631	1	+	.	From DpurR_m9_rdm_glu_merged_truseqnano_nebnext_v6rzlog10p_chipsub_cutoff1.000000_cwt_peaks.gr
NC_000913	IPOD occupancy	Peak	746811	746871	1	+	.	From DpurR_m9_rdm_glu_merged_truseqnano_nebnext_v6rzlog10p_chipsub_cutoff1.000000_cwt_peaks.gr
NC_000913	IPOD occupancy	Peak	747236	747296	1	+	.	From DpurR_m9_rdm_glu_merged_truseqnano_nebnext_v6rzlog10p_chipsub_cutoff1.000000_cwt_peaks.gr
NC_000913	IPOD occupancy	Peak	747416	747476	1	+	.	From DpurR_m9_rdm_glu_merged_truseqnano_nebnext_v6rzlog10p_chipsub_cutoff1.000000_cwt_peaks.gr
NC_000913	IPOD occupancy	Peak	748126	748186	1	+	.	From DpurR_m9_rdm_glu_merged_truseqnano_nebnext_v6rzlog10p_chipsub_cutoff1.000000_cwt_peaks.gr
NC_000913	IPOD occupancy	Peak	748416	748476	1	+	.	From DpurR_m9_rdm_glu_merged_truseqnano_nebnext_v6rzlog10p_chipsub_cutoff1.000000_cwt_peaks.gr
NC_000913	IPOD occupancy	Peak	748831	748891	1	+	.	From DpurR_m9_rdm_glu_merged_truseqnano_nebnext_v6rzlog10p_chipsub_cutoff1.000000_cwt_peaks.gr
NC_000913	IPOD occupancy	Peak	749306	749366	1	+	.	From DpurR_m9_rdm_glu_merged_truseqnano_nebnext_v6rzlog10p_chipsub_cutoff1.000000_cwt_peaks.gr
NC_000913	IPOD occupancy	Peak	749661	749721	1	+	.	From DpurR_m9_rdm_glu_merged_truseqnano_nebnext_v6rzlog10p_chipsub_cutoff1.000000_cwt_peaks.gr
NC_000913	IPOD occupancy	Peak	749791	749851	1	+	.	From DpurR_m9_rdm_glu_merged_truseqnano_nebnext_v6rzlog10p_chipsub_cutoff1.000000_cwt_peaks.gr
NC_000913	IPOD occupancy	Peak	751531	751591	1	+	.	From DpurR_m9_rdm_glu_merged_truseqnano_nebnext_v6rzlog10p_chipsub_cutoff1.000000_cwt_peaks.gr
NC_000913	IPOD occupancy	Peak	752036	752096	1	+	.	From DpurR_m9_rdm_glu_merged_truseqnano_nebnext_v6rzlog10p_chipsub_cutoff1.000000_cwt_peaks.gr
NC_000913	IPOD occupancy	Peak	752171	752231	1	+	.	From DpurR_m9_rdm_glu_merged_truseqnano_nebnext_v6rzlog10p_chipsub_cutoff1.000000_cwt_peaks.gr
NC_000913	IPOD occupancy	Peak	752536	752596	1	+	.	From DpurR_m9_rdm_glu_merged_truseqnano_nebnext_v6rzlog10p_chipsub_cutoff1.000000_cwt_peaks.gr
NC_000913	IPOD occupancy	Peak	752631	752691	1	+	.	From DpurR_m9_rdm_glu_merged_truseqnano_nebnext_v6rzlog10p_chipsub_cutoff1.000000_cwt_peaks.gr
NC_000913	IPOD occupancy	Peak	752786	752846	1	+	.	From DpurR_m9_rdm_glu_merged_truseqnano_nebnext_v6rzlog10p_chipsub_cutoff1.000000_cwt_peaks.gr
NC_000913	IPOD occupancy	Peak	753031	753091	1	+	.	From DpurR_m9_rdm_glu_merged_truseqnano_nebnext_v6rzlog10p_chipsub_cutoff1.000000_cwt_peaks.gr
NC_000913	IPOD occupancy	Peak	753206	753266	1	+	.	From DpurR_m9_rdm_glu_merged_truseqnano_nebnext_v6rzlog10p_chipsub_cutoff1.000000_cwt_peaks.gr
NC_000913	IPOD occupancy	Peak	753901	753961	1	+	.	From DpurR_m9_rdm_glu_merged_truseqnano_nebnext_v6rzlog10p_chipsub_cutoff1.000000_cwt_peaks.gr
NC_000913	IPOD occupancy	Peak	754111	754171	1	+	.	From DpurR_m9_rdm_glu_merged_truseqnano_nebnext_v6rzlog10p_chipsub_cutoff1.000000_cwt_peaks.gr
NC_000913	IPOD occupancy	Peak	754436	754496	1	+	.	From DpurR_m9_rdm_glu_merged_truseqnano_nebnext_v6rzlog10p_chipsub_cutoff1.000000_cwt_peaks.gr
NC_000913	IPOD occupancy	Peak	754611	754671	1	+	.	From DpurR_m9_rdm_glu_merged_truseqnano_nebnext_v6rzlog10p_chipsub_cutoff1.000000_cwt_peaks.gr
NC_000913	IPOD occupancy	Peak	754786	754846	1	+	.	From DpurR_m9_rdm_glu_merged_truseqnano_nebnext_v6rzlog10p_chipsub_cutoff1.000000_cwt_peaks.gr
NC_000913	IPOD occupancy	Peak	754891	754951	1	+	.	From DpurR_m9_rdm_glu_merged_truseqnano_nebnext_v6rzlog10p_chipsub_cutoff1.000000_cwt_peaks.gr
NC_000913	IPOD occupancy	Peak	755161	755221	1	+	.	From DpurR_m9_rdm_glu_merged_truseqnano_nebnext_v6rzlog10p_chipsub_cutoff1.000000_cwt_peaks.gr
NC_000913	IPOD occupancy	Peak	755641	755701	1	+	.	From DpurR_m9_rdm_glu_merged_truseqnano_nebnext_v6rzlog10p_chipsub_cutoff1.000000_cwt_peaks.gr
NC_000913	IPOD occupancy	Peak	758651	758711	1	+	.	From DpurR_m9_rdm_glu_merged_truseqnano_nebnext_v6rzlog10p_chipsub_cutoff1.000000_cwt_peaks.gr
NC_000913	IPOD occupancy	Peak	759231	759291	1	+	.	From DpurR_m9_rdm_glu_merged_truseqnano_nebnext_v6rzlog10p_chipsub_cutoff1.000000_cwt_peaks.gr
NC_000913	IPOD occupancy	Peak	759926	759986	1	+	.	From DpurR_m9_rdm_glu_merged_truseqnano_nebnext_v6rzlog10p_chipsub_cutoff1.000000_cwt_peaks.gr
NC_000913	IPOD occupancy	Peak	760576	760636	1	+	.	From DpurR_m9_rdm_glu_merged_truseqnano_nebnext_v6rzlog10p_chipsub_cutoff1.000000_cwt_peaks.gr
NC_000913	IPOD occupancy	Peak	761171	761231	1	+	.	From DpurR_m9_rdm_glu_merged_truseqnano_nebnext_v6rzlog10p_chipsub_cutoff1.000000_cwt_peaks.gr
NC_000913	IPOD occupancy	Peak	761351	761411	1	+	.	From DpurR_m9_rdm_glu_merged_truseqnano_nebnext_v6rzlog10p_chipsub_cutoff1.000000_cwt_peaks.gr
NC_000913	IPOD occupancy	Peak	761446	761506	1	+	.	From DpurR_m9_rdm_glu_merged_truseqnano_nebnext_v6rzlog10p_chipsub_cutoff1.000000_cwt_peaks.gr
NC_000913	IPOD occupancy	Peak	762106	762166	1	+	.	From DpurR_m9_rdm_glu_merged_truseqnano_nebnext_v6rzlog10p_chipsub_cutoff1.000000_cwt_peaks.gr
NC_000913	IPOD occupancy	Peak	762376	762436	1	+	.	From DpurR_m9_rdm_glu_merged_truseqnano_nebnext_v6rzlog10p_chipsub_cutoff1.000000_cwt_peaks.gr
NC_000913	IPOD occupancy	Peak	762991	763051	1	+	.	From DpurR_m9_rdm_glu_merged_truseqnano_nebnext_v6rzlog10p_chipsub_cutoff1.000000_cwt_peaks.gr
NC_000913	IPOD occupancy	Peak	763286	763346	1	+	.	From DpurR_m9_rdm_glu_merged_truseqnano_nebnext_v6rzlog10p_chipsub_cutoff1.000000_cwt_peaks.gr
NC_000913	IPOD occupancy	Peak	764086	764146	1	+	.	From DpurR_m9_rdm_glu_merged_truseqnano_nebnext_v6rzlog10p_chipsub_cutoff1.000000_cwt_peaks.gr
NC_000913	IPOD occupancy	Peak	765111	765171	1	+	.	From DpurR_m9_rdm_glu_merged_truseqnano_nebnext_v6rzlog10p_chipsub_cutoff1.000000_cwt_peaks.gr
NC_000913	IPOD occupancy	Peak	765336	765396	1	+	.	From DpurR_m9_rdm_glu_merged_truseqnano_nebnext_v6rzlog10p_chipsub_cutoff1.000000_cwt_peaks.gr
NC_000913	IPOD occupancy	Peak	765931	765991	1	+	.	From DpurR_m9_rdm_glu_merged_truseqnano_nebnext_v6rzlog10p_chipsub_cutoff1.000000_cwt_peaks.gr
NC_000913	IPOD occupancy	Peak	766306	766366	1	+	.	From DpurR_m9_rdm_glu_merged_truseqnano_nebnext_v6rzlog10p_chipsub_cutoff1.000000_cwt_peaks.gr
NC_000913	IPOD occupancy	Peak	766616	766676	1	+	.	From DpurR_m9_rdm_glu_merged_truseqnano_nebnext_v6rzlog10p_chipsub_cutoff1.000000_cwt_peaks.gr
NC_000913	IPOD occupancy	Peak	766976	767036	1	+	.	From DpurR_m9_rdm_glu_merged_truseqnano_nebnext_v6rzlog10p_chipsub_cutoff1.000000_cwt_peaks.gr
NC_000913	IPOD occupancy	Peak	767241	767301	1	+	.	From DpurR_m9_rdm_glu_merged_truseqnano_nebnext_v6rzlog10p_chipsub_cutoff1.000000_cwt_peaks.gr
NC_000913	IPOD occupancy	Peak	768056	768116	1	+	.	From DpurR_m9_rdm_glu_merged_truseqnano_nebnext_v6rzlog10p_chipsub_cutoff1.000000_cwt_peaks.gr
NC_000913	IPOD occupancy	Peak	768841	768901	1	+	.	From DpurR_m9_rdm_glu_merged_truseqnano_nebnext_v6rzlog10p_chipsub_cutoff1.000000_cwt_peaks.gr
NC_000913	IPOD occupancy	Peak	769296	769356	1	+	.	From DpurR_m9_rdm_glu_merged_truseqnano_nebnext_v6rzlog10p_chipsub_cutoff1.000000_cwt_peaks.gr
NC_000913	IPOD occupancy	Peak	769546	769606	1	+	.	From DpurR_m9_rdm_glu_merged_truseqnano_nebnext_v6rzlog10p_chipsub_cutoff1.000000_cwt_peaks.gr
NC_000913	IPOD occupancy	Peak	770501	770561	1	+	.	From DpurR_m9_rdm_glu_merged_truseqnano_nebnext_v6rzlog10p_chipsub_cutoff1.000000_cwt_peaks.gr
NC_000913	IPOD occupancy	Peak	770671	770731	1	+	.	From DpurR_m9_rdm_glu_merged_truseqnano_nebnext_v6rzlog10p_chipsub_cutoff1.000000_cwt_peaks.gr
NC_000913	IPOD occupancy	Peak	771046	771106	1	+	.	From DpurR_m9_rdm_glu_merged_truseqnano_nebnext_v6rzlog10p_chipsub_cutoff1.000000_cwt_peaks.gr
NC_000913	IPOD occupancy	Peak	772041	772101	1	+	.	From DpurR_m9_rdm_glu_merged_truseqnano_nebnext_v6rzlog10p_chipsub_cutoff1.000000_cwt_peaks.gr
NC_000913	IPOD occupancy	Peak	772286	772346	1	+	.	From DpurR_m9_rdm_glu_merged_truseqnano_nebnext_v6rzlog10p_chipsub_cutoff1.000000_cwt_peaks.gr
NC_000913	IPOD occupancy	Peak	772381	772441	1	+	.	From DpurR_m9_rdm_glu_merged_truseqnano_nebnext_v6rzlog10p_chipsub_cutoff1.000000_cwt_peaks.gr
NC_000913	IPOD occupancy	Peak	773406	773466	1	+	.	From DpurR_m9_rdm_glu_merged_truseqnano_nebnext_v6rzlog10p_chipsub_cutoff1.000000_cwt_peaks.gr
NC_000913	IPOD occupancy	Peak	773561	773621	1	+	.	From DpurR_m9_rdm_glu_merged_truseqnano_nebnext_v6rzlog10p_chipsub_cutoff1.000000_cwt_peaks.gr
NC_000913	IPOD occupancy	Peak	774131	774191	1	+	.	From DpurR_m9_rdm_glu_merged_truseqnano_nebnext_v6rzlog10p_chipsub_cutoff1.000000_cwt_peaks.gr
NC_000913	IPOD occupancy	Peak	774281	774341	1	+	.	From DpurR_m9_rdm_glu_merged_truseqnano_nebnext_v6rzlog10p_chipsub_cutoff1.000000_cwt_peaks.gr
NC_000913	IPOD occupancy	Peak	774521	774581	1	+	.	From DpurR_m9_rdm_glu_merged_truseqnano_nebnext_v6rzlog10p_chipsub_cutoff1.000000_cwt_peaks.gr
NC_000913	IPOD occupancy	Peak	774816	774876	1	+	.	From DpurR_m9_rdm_glu_merged_truseqnano_nebnext_v6rzlog10p_chipsub_cutoff1.000000_cwt_peaks.gr
NC_000913	IPOD occupancy	Peak	775181	775241	1	+	.	From DpurR_m9_rdm_glu_merged_truseqnano_nebnext_v6rzlog10p_chipsub_cutoff1.000000_cwt_peaks.gr
NC_000913	IPOD occupancy	Peak	775886	775946	1	+	.	From DpurR_m9_rdm_glu_merged_truseqnano_nebnext_v6rzlog10p_chipsub_cutoff1.000000_cwt_peaks.gr
NC_000913	IPOD occupancy	Peak	776181	776241	1	+	.	From DpurR_m9_rdm_glu_merged_truseqnano_nebnext_v6rzlog10p_chipsub_cutoff1.000000_cwt_peaks.gr
NC_000913	IPOD occupancy	Peak	776406	776466	1	+	.	From DpurR_m9_rdm_glu_merged_truseqnano_nebnext_v6rzlog10p_chipsub_cutoff1.000000_cwt_peaks.gr
NC_000913	IPOD occupancy	Peak	776691	776751	1	+	.	From DpurR_m9_rdm_glu_merged_truseqnano_nebnext_v6rzlog10p_chipsub_cutoff1.000000_cwt_peaks.gr
NC_000913	IPOD occupancy	Peak	777071	777131	1	+	.	From DpurR_m9_rdm_glu_merged_truseqnano_nebnext_v6rzlog10p_chipsub_cutoff1.000000_cwt_peaks.gr
NC_000913	IPOD occupancy	Peak	777206	777266	1	+	.	From DpurR_m9_rdm_glu_merged_truseqnano_nebnext_v6rzlog10p_chipsub_cutoff1.000000_cwt_peaks.gr
NC_000913	IPOD occupancy	Peak	777516	777576	1	+	.	From DpurR_m9_rdm_glu_merged_truseqnano_nebnext_v6rzlog10p_chipsub_cutoff1.000000_cwt_peaks.gr
NC_000913	IPOD occupancy	Peak	778091	778151	1	+	.	From DpurR_m9_rdm_glu_merged_truseqnano_nebnext_v6rzlog10p_chipsub_cutoff1.000000_cwt_peaks.gr
NC_000913	IPOD occupancy	Peak	779791	779851	1	+	.	From DpurR_m9_rdm_glu_merged_truseqnano_nebnext_v6rzlog10p_chipsub_cutoff1.000000_cwt_peaks.gr
NC_000913	IPOD occupancy	Peak	780291	780351	1	+	.	From DpurR_m9_rdm_glu_merged_truseqnano_nebnext_v6rzlog10p_chipsub_cutoff1.000000_cwt_peaks.gr
NC_000913	IPOD occupancy	Peak	780896	780956	1	+	.	From DpurR_m9_rdm_glu_merged_truseqnano_nebnext_v6rzlog10p_chipsub_cutoff1.000000_cwt_peaks.gr
NC_000913	IPOD occupancy	Peak	781606	781666	1	+	.	From DpurR_m9_rdm_glu_merged_truseqnano_nebnext_v6rzlog10p_chipsub_cutoff1.000000_cwt_peaks.gr
NC_000913	IPOD occupancy	Peak	781786	781846	1	+	.	From DpurR_m9_rdm_glu_merged_truseqnano_nebnext_v6rzlog10p_chipsub_cutoff1.000000_cwt_peaks.gr
NC_000913	IPOD occupancy	Peak	782171	782231	1	+	.	From DpurR_m9_rdm_glu_merged_truseqnano_nebnext_v6rzlog10p_chipsub_cutoff1.000000_cwt_peaks.gr
NC_000913	IPOD occupancy	Peak	782551	782611	1	+	.	From DpurR_m9_rdm_glu_merged_truseqnano_nebnext_v6rzlog10p_chipsub_cutoff1.000000_cwt_peaks.gr
NC_000913	IPOD occupancy	Peak	782886	782946	1	+	.	From DpurR_m9_rdm_glu_merged_truseqnano_nebnext_v6rzlog10p_chipsub_cutoff1.000000_cwt_peaks.gr
NC_000913	IPOD occupancy	Peak	783011	783071	1	+	.	From DpurR_m9_rdm_glu_merged_truseqnano_nebnext_v6rzlog10p_chipsub_cutoff1.000000_cwt_peaks.gr
NC_000913	IPOD occupancy	Peak	783186	783246	1	+	.	From DpurR_m9_rdm_glu_merged_truseqnano_nebnext_v6rzlog10p_chipsub_cutoff1.000000_cwt_peaks.gr
NC_000913	IPOD occupancy	Peak	783316	783376	1	+	.	From DpurR_m9_rdm_glu_merged_truseqnano_nebnext_v6rzlog10p_chipsub_cutoff1.000000_cwt_peaks.gr
NC_000913	IPOD occupancy	Peak	783681	783741	1	+	.	From DpurR_m9_rdm_glu_merged_truseqnano_nebnext_v6rzlog10p_chipsub_cutoff1.000000_cwt_peaks.gr
NC_000913	IPOD occupancy	Peak	784966	785026	1	+	.	From DpurR_m9_rdm_glu_merged_truseqnano_nebnext_v6rzlog10p_chipsub_cutoff1.000000_cwt_peaks.gr
NC_000913	IPOD occupancy	Peak	785296	785356	1	+	.	From DpurR_m9_rdm_glu_merged_truseqnano_nebnext_v6rzlog10p_chipsub_cutoff1.000000_cwt_peaks.gr
NC_000913	IPOD occupancy	Peak	785541	785601	1	+	.	From DpurR_m9_rdm_glu_merged_truseqnano_nebnext_v6rzlog10p_chipsub_cutoff1.000000_cwt_peaks.gr
NC_000913	IPOD occupancy	Peak	785711	785771	1	+	.	From DpurR_m9_rdm_glu_merged_truseqnano_nebnext_v6rzlog10p_chipsub_cutoff1.000000_cwt_peaks.gr
NC_000913	IPOD occupancy	Peak	785956	786016	1	+	.	From DpurR_m9_rdm_glu_merged_truseqnano_nebnext_v6rzlog10p_chipsub_cutoff1.000000_cwt_peaks.gr
NC_000913	IPOD occupancy	Peak	786061	786121	1	+	.	From DpurR_m9_rdm_glu_merged_truseqnano_nebnext_v6rzlog10p_chipsub_cutoff1.000000_cwt_peaks.gr
NC_000913	IPOD occupancy	Peak	786261	786321	1	+	.	From DpurR_m9_rdm_glu_merged_truseqnano_nebnext_v6rzlog10p_chipsub_cutoff1.000000_cwt_peaks.gr
NC_000913	IPOD occupancy	Peak	787076	787136	1	+	.	From DpurR_m9_rdm_glu_merged_truseqnano_nebnext_v6rzlog10p_chipsub_cutoff1.000000_cwt_peaks.gr
NC_000913	IPOD occupancy	Peak	787256	787316	1	+	.	From DpurR_m9_rdm_glu_merged_truseqnano_nebnext_v6rzlog10p_chipsub_cutoff1.000000_cwt_peaks.gr
NC_000913	IPOD occupancy	Peak	788861	788921	1	+	.	From DpurR_m9_rdm_glu_merged_truseqnano_nebnext_v6rzlog10p_chipsub_cutoff1.000000_cwt_peaks.gr
NC_000913	IPOD occupancy	Peak	789046	789106	1	+	.	From DpurR_m9_rdm_glu_merged_truseqnano_nebnext_v6rzlog10p_chipsub_cutoff1.000000_cwt_peaks.gr
NC_000913	IPOD occupancy	Peak	790441	790501	1	+	.	From DpurR_m9_rdm_glu_merged_truseqnano_nebnext_v6rzlog10p_chipsub_cutoff1.000000_cwt_peaks.gr
NC_000913	IPOD occupancy	Peak	790791	790851	1	+	.	From DpurR_m9_rdm_glu_merged_truseqnano_nebnext_v6rzlog10p_chipsub_cutoff1.000000_cwt_peaks.gr
NC_000913	IPOD occupancy	Peak	791746	791806	1	+	.	From DpurR_m9_rdm_glu_merged_truseqnano_nebnext_v6rzlog10p_chipsub_cutoff1.000000_cwt_peaks.gr
NC_000913	IPOD occupancy	Peak	792076	792136	1	+	.	From DpurR_m9_rdm_glu_merged_truseqnano_nebnext_v6rzlog10p_chipsub_cutoff1.000000_cwt_peaks.gr
NC_000913	IPOD occupancy	Peak	792296	792356	1	+	.	From DpurR_m9_rdm_glu_merged_truseqnano_nebnext_v6rzlog10p_chipsub_cutoff1.000000_cwt_peaks.gr
NC_000913	IPOD occupancy	Peak	793836	793896	1	+	.	From DpurR_m9_rdm_glu_merged_truseqnano_nebnext_v6rzlog10p_chipsub_cutoff1.000000_cwt_peaks.gr
NC_000913	IPOD occupancy	Peak	794451	794511	1	+	.	From DpurR_m9_rdm_glu_merged_truseqnano_nebnext_v6rzlog10p_chipsub_cutoff1.000000_cwt_peaks.gr
NC_000913	IPOD occupancy	Peak	795516	795576	1	+	.	From DpurR_m9_rdm_glu_merged_truseqnano_nebnext_v6rzlog10p_chipsub_cutoff1.000000_cwt_peaks.gr
NC_000913	IPOD occupancy	Peak	795846	795906	1	+	.	From DpurR_m9_rdm_glu_merged_truseqnano_nebnext_v6rzlog10p_chipsub_cutoff1.000000_cwt_peaks.gr
NC_000913	IPOD occupancy	Peak	797731	797791	1	+	.	From DpurR_m9_rdm_glu_merged_truseqnano_nebnext_v6rzlog10p_chipsub_cutoff1.000000_cwt_peaks.gr
NC_000913	IPOD occupancy	Peak	798196	798256	1	+	.	From DpurR_m9_rdm_glu_merged_truseqnano_nebnext_v6rzlog10p_chipsub_cutoff1.000000_cwt_peaks.gr
NC_000913	IPOD occupancy	Peak	798456	798516	1	+	.	From DpurR_m9_rdm_glu_merged_truseqnano_nebnext_v6rzlog10p_chipsub_cutoff1.000000_cwt_peaks.gr
NC_000913	IPOD occupancy	Peak	799131	799191	1	+	.	From DpurR_m9_rdm_glu_merged_truseqnano_nebnext_v6rzlog10p_chipsub_cutoff1.000000_cwt_peaks.gr
NC_000913	IPOD occupancy	Peak	799656	799716	1	+	.	From DpurR_m9_rdm_glu_merged_truseqnano_nebnext_v6rzlog10p_chipsub_cutoff1.000000_cwt_peaks.gr
NC_000913	IPOD occupancy	Peak	800096	800156	1	+	.	From DpurR_m9_rdm_glu_merged_truseqnano_nebnext_v6rzlog10p_chipsub_cutoff1.000000_cwt_peaks.gr
NC_000913	IPOD occupancy	Peak	800186	800246	1	+	.	From DpurR_m9_rdm_glu_merged_truseqnano_nebnext_v6rzlog10p_chipsub_cutoff1.000000_cwt_peaks.gr
NC_000913	IPOD occupancy	Peak	800301	800361	1	+	.	From DpurR_m9_rdm_glu_merged_truseqnano_nebnext_v6rzlog10p_chipsub_cutoff1.000000_cwt_peaks.gr
NC_000913	IPOD occupancy	Peak	800516	800576	1	+	.	From DpurR_m9_rdm_glu_merged_truseqnano_nebnext_v6rzlog10p_chipsub_cutoff1.000000_cwt_peaks.gr
NC_000913	IPOD occupancy	Peak	800671	800731	1	+	.	From DpurR_m9_rdm_glu_merged_truseqnano_nebnext_v6rzlog10p_chipsub_cutoff1.000000_cwt_peaks.gr
NC_000913	IPOD occupancy	Peak	800831	800891	1	+	.	From DpurR_m9_rdm_glu_merged_truseqnano_nebnext_v6rzlog10p_chipsub_cutoff1.000000_cwt_peaks.gr
NC_000913	IPOD occupancy	Peak	801341	801401	1	+	.	From DpurR_m9_rdm_glu_merged_truseqnano_nebnext_v6rzlog10p_chipsub_cutoff1.000000_cwt_peaks.gr
NC_000913	IPOD occupancy	Peak	801491	801551	1	+	.	From DpurR_m9_rdm_glu_merged_truseqnano_nebnext_v6rzlog10p_chipsub_cutoff1.000000_cwt_peaks.gr
NC_000913	IPOD occupancy	Peak	801646	801706	1	+	.	From DpurR_m9_rdm_glu_merged_truseqnano_nebnext_v6rzlog10p_chipsub_cutoff1.000000_cwt_peaks.gr
NC_000913	IPOD occupancy	Peak	801896	801956	1	+	.	From DpurR_m9_rdm_glu_merged_truseqnano_nebnext_v6rzlog10p_chipsub_cutoff1.000000_cwt_peaks.gr
NC_000913	IPOD occupancy	Peak	802096	802156	1	+	.	From DpurR_m9_rdm_glu_merged_truseqnano_nebnext_v6rzlog10p_chipsub_cutoff1.000000_cwt_peaks.gr
NC_000913	IPOD occupancy	Peak	802896	802956	1	+	.	From DpurR_m9_rdm_glu_merged_truseqnano_nebnext_v6rzlog10p_chipsub_cutoff1.000000_cwt_peaks.gr
NC_000913	IPOD occupancy	Peak	803081	803141	1	+	.	From DpurR_m9_rdm_glu_merged_truseqnano_nebnext_v6rzlog10p_chipsub_cutoff1.000000_cwt_peaks.gr
NC_000913	IPOD occupancy	Peak	803281	803341	1	+	.	From DpurR_m9_rdm_glu_merged_truseqnano_nebnext_v6rzlog10p_chipsub_cutoff1.000000_cwt_peaks.gr
NC_000913	IPOD occupancy	Peak	803501	803561	1	+	.	From DpurR_m9_rdm_glu_merged_truseqnano_nebnext_v6rzlog10p_chipsub_cutoff1.000000_cwt_peaks.gr
NC_000913	IPOD occupancy	Peak	803851	803911	1	+	.	From DpurR_m9_rdm_glu_merged_truseqnano_nebnext_v6rzlog10p_chipsub_cutoff1.000000_cwt_peaks.gr
NC_000913	IPOD occupancy	Peak	804541	804601	1	+	.	From DpurR_m9_rdm_glu_merged_truseqnano_nebnext_v6rzlog10p_chipsub_cutoff1.000000_cwt_peaks.gr
NC_000913	IPOD occupancy	Peak	804696	804756	1	+	.	From DpurR_m9_rdm_glu_merged_truseqnano_nebnext_v6rzlog10p_chipsub_cutoff1.000000_cwt_peaks.gr
NC_000913	IPOD occupancy	Peak	804991	805051	1	+	.	From DpurR_m9_rdm_glu_merged_truseqnano_nebnext_v6rzlog10p_chipsub_cutoff1.000000_cwt_peaks.gr
NC_000913	IPOD occupancy	Peak	805326	805386	1	+	.	From DpurR_m9_rdm_glu_merged_truseqnano_nebnext_v6rzlog10p_chipsub_cutoff1.000000_cwt_peaks.gr
NC_000913	IPOD occupancy	Peak	806061	806121	1	+	.	From DpurR_m9_rdm_glu_merged_truseqnano_nebnext_v6rzlog10p_chipsub_cutoff1.000000_cwt_peaks.gr
NC_000913	IPOD occupancy	Peak	806581	806641	1	+	.	From DpurR_m9_rdm_glu_merged_truseqnano_nebnext_v6rzlog10p_chipsub_cutoff1.000000_cwt_peaks.gr
NC_000913	IPOD occupancy	Peak	806726	806786	1	+	.	From DpurR_m9_rdm_glu_merged_truseqnano_nebnext_v6rzlog10p_chipsub_cutoff1.000000_cwt_peaks.gr
NC_000913	IPOD occupancy	Peak	807336	807396	1	+	.	From DpurR_m9_rdm_glu_merged_truseqnano_nebnext_v6rzlog10p_chipsub_cutoff1.000000_cwt_peaks.gr
NC_000913	IPOD occupancy	Peak	807761	807821	1	+	.	From DpurR_m9_rdm_glu_merged_truseqnano_nebnext_v6rzlog10p_chipsub_cutoff1.000000_cwt_peaks.gr
NC_000913	IPOD occupancy	Peak	807951	808011	1	+	.	From DpurR_m9_rdm_glu_merged_truseqnano_nebnext_v6rzlog10p_chipsub_cutoff1.000000_cwt_peaks.gr
NC_000913	IPOD occupancy	Peak	808516	808576	1	+	.	From DpurR_m9_rdm_glu_merged_truseqnano_nebnext_v6rzlog10p_chipsub_cutoff1.000000_cwt_peaks.gr
NC_000913	IPOD occupancy	Peak	809136	809196	1	+	.	From DpurR_m9_rdm_glu_merged_truseqnano_nebnext_v6rzlog10p_chipsub_cutoff1.000000_cwt_peaks.gr
NC_000913	IPOD occupancy	Peak	809261	809321	1	+	.	From DpurR_m9_rdm_glu_merged_truseqnano_nebnext_v6rzlog10p_chipsub_cutoff1.000000_cwt_peaks.gr
NC_000913	IPOD occupancy	Peak	809371	809431	1	+	.	From DpurR_m9_rdm_glu_merged_truseqnano_nebnext_v6rzlog10p_chipsub_cutoff1.000000_cwt_peaks.gr
NC_000913	IPOD occupancy	Peak	810041	810101	1	+	.	From DpurR_m9_rdm_glu_merged_truseqnano_nebnext_v6rzlog10p_chipsub_cutoff1.000000_cwt_peaks.gr
NC_000913	IPOD occupancy	Peak	810686	810746	1	+	.	From DpurR_m9_rdm_glu_merged_truseqnano_nebnext_v6rzlog10p_chipsub_cutoff1.000000_cwt_peaks.gr
NC_000913	IPOD occupancy	Peak	811311	811371	1	+	.	From DpurR_m9_rdm_glu_merged_truseqnano_nebnext_v6rzlog10p_chipsub_cutoff1.000000_cwt_peaks.gr
NC_000913	IPOD occupancy	Peak	811521	811581	1	+	.	From DpurR_m9_rdm_glu_merged_truseqnano_nebnext_v6rzlog10p_chipsub_cutoff1.000000_cwt_peaks.gr
NC_000913	IPOD occupancy	Peak	812036	812096	1	+	.	From DpurR_m9_rdm_glu_merged_truseqnano_nebnext_v6rzlog10p_chipsub_cutoff1.000000_cwt_peaks.gr
NC_000913	IPOD occupancy	Peak	812521	812581	1	+	.	From DpurR_m9_rdm_glu_merged_truseqnano_nebnext_v6rzlog10p_chipsub_cutoff1.000000_cwt_peaks.gr
NC_000913	IPOD occupancy	Peak	812991	813051	1	+	.	From DpurR_m9_rdm_glu_merged_truseqnano_nebnext_v6rzlog10p_chipsub_cutoff1.000000_cwt_peaks.gr
NC_000913	IPOD occupancy	Peak	813201	813261	1	+	.	From DpurR_m9_rdm_glu_merged_truseqnano_nebnext_v6rzlog10p_chipsub_cutoff1.000000_cwt_peaks.gr
NC_000913	IPOD occupancy	Peak	813976	814036	1	+	.	From DpurR_m9_rdm_glu_merged_truseqnano_nebnext_v6rzlog10p_chipsub_cutoff1.000000_cwt_peaks.gr
NC_000913	IPOD occupancy	Peak	814121	814181	1	+	.	From DpurR_m9_rdm_glu_merged_truseqnano_nebnext_v6rzlog10p_chipsub_cutoff1.000000_cwt_peaks.gr
NC_000913	IPOD occupancy	Peak	814216	814276	1	+	.	From DpurR_m9_rdm_glu_merged_truseqnano_nebnext_v6rzlog10p_chipsub_cutoff1.000000_cwt_peaks.gr
NC_000913	IPOD occupancy	Peak	814321	814381	1	+	.	From DpurR_m9_rdm_glu_merged_truseqnano_nebnext_v6rzlog10p_chipsub_cutoff1.000000_cwt_peaks.gr
NC_000913	IPOD occupancy	Peak	815606	815666	1	+	.	From DpurR_m9_rdm_glu_merged_truseqnano_nebnext_v6rzlog10p_chipsub_cutoff1.000000_cwt_peaks.gr
NC_000913	IPOD occupancy	Peak	815761	815821	1	+	.	From DpurR_m9_rdm_glu_merged_truseqnano_nebnext_v6rzlog10p_chipsub_cutoff1.000000_cwt_peaks.gr
NC_000913	IPOD occupancy	Peak	815921	815981	1	+	.	From DpurR_m9_rdm_glu_merged_truseqnano_nebnext_v6rzlog10p_chipsub_cutoff1.000000_cwt_peaks.gr
NC_000913	IPOD occupancy	Peak	816221	816281	1	+	.	From DpurR_m9_rdm_glu_merged_truseqnano_nebnext_v6rzlog10p_chipsub_cutoff1.000000_cwt_peaks.gr
NC_000913	IPOD occupancy	Peak	816346	816406	1	+	.	From DpurR_m9_rdm_glu_merged_truseqnano_nebnext_v6rzlog10p_chipsub_cutoff1.000000_cwt_peaks.gr
NC_000913	IPOD occupancy	Peak	816521	816581	1	+	.	From DpurR_m9_rdm_glu_merged_truseqnano_nebnext_v6rzlog10p_chipsub_cutoff1.000000_cwt_peaks.gr
NC_000913	IPOD occupancy	Peak	816696	816756	1	+	.	From DpurR_m9_rdm_glu_merged_truseqnano_nebnext_v6rzlog10p_chipsub_cutoff1.000000_cwt_peaks.gr
NC_000913	IPOD occupancy	Peak	816836	816896	1	+	.	From DpurR_m9_rdm_glu_merged_truseqnano_nebnext_v6rzlog10p_chipsub_cutoff1.000000_cwt_peaks.gr
NC_000913	IPOD occupancy	Peak	817076	817136	1	+	.	From DpurR_m9_rdm_glu_merged_truseqnano_nebnext_v6rzlog10p_chipsub_cutoff1.000000_cwt_peaks.gr
NC_000913	IPOD occupancy	Peak	818546	818606	1	+	.	From DpurR_m9_rdm_glu_merged_truseqnano_nebnext_v6rzlog10p_chipsub_cutoff1.000000_cwt_peaks.gr
NC_000913	IPOD occupancy	Peak	818946	819006	1	+	.	From DpurR_m9_rdm_glu_merged_truseqnano_nebnext_v6rzlog10p_chipsub_cutoff1.000000_cwt_peaks.gr
NC_000913	IPOD occupancy	Peak	819186	819246	1	+	.	From DpurR_m9_rdm_glu_merged_truseqnano_nebnext_v6rzlog10p_chipsub_cutoff1.000000_cwt_peaks.gr
NC_000913	IPOD occupancy	Peak	819601	819661	1	+	.	From DpurR_m9_rdm_glu_merged_truseqnano_nebnext_v6rzlog10p_chipsub_cutoff1.000000_cwt_peaks.gr
NC_000913	IPOD occupancy	Peak	819846	819906	1	+	.	From DpurR_m9_rdm_glu_merged_truseqnano_nebnext_v6rzlog10p_chipsub_cutoff1.000000_cwt_peaks.gr
NC_000913	IPOD occupancy	Peak	820026	820086	1	+	.	From DpurR_m9_rdm_glu_merged_truseqnano_nebnext_v6rzlog10p_chipsub_cutoff1.000000_cwt_peaks.gr
NC_000913	IPOD occupancy	Peak	820791	820851	1	+	.	From DpurR_m9_rdm_glu_merged_truseqnano_nebnext_v6rzlog10p_chipsub_cutoff1.000000_cwt_peaks.gr
NC_000913	IPOD occupancy	Peak	820956	821016	1	+	.	From DpurR_m9_rdm_glu_merged_truseqnano_nebnext_v6rzlog10p_chipsub_cutoff1.000000_cwt_peaks.gr
NC_000913	IPOD occupancy	Peak	821141	821201	1	+	.	From DpurR_m9_rdm_glu_merged_truseqnano_nebnext_v6rzlog10p_chipsub_cutoff1.000000_cwt_peaks.gr
NC_000913	IPOD occupancy	Peak	821256	821316	1	+	.	From DpurR_m9_rdm_glu_merged_truseqnano_nebnext_v6rzlog10p_chipsub_cutoff1.000000_cwt_peaks.gr
NC_000913	IPOD occupancy	Peak	821386	821446	1	+	.	From DpurR_m9_rdm_glu_merged_truseqnano_nebnext_v6rzlog10p_chipsub_cutoff1.000000_cwt_peaks.gr
NC_000913	IPOD occupancy	Peak	821956	822016	1	+	.	From DpurR_m9_rdm_glu_merged_truseqnano_nebnext_v6rzlog10p_chipsub_cutoff1.000000_cwt_peaks.gr
NC_000913	IPOD occupancy	Peak	822501	822561	1	+	.	From DpurR_m9_rdm_glu_merged_truseqnano_nebnext_v6rzlog10p_chipsub_cutoff1.000000_cwt_peaks.gr
NC_000913	IPOD occupancy	Peak	823016	823076	1	+	.	From DpurR_m9_rdm_glu_merged_truseqnano_nebnext_v6rzlog10p_chipsub_cutoff1.000000_cwt_peaks.gr
NC_000913	IPOD occupancy	Peak	823716	823776	1	+	.	From DpurR_m9_rdm_glu_merged_truseqnano_nebnext_v6rzlog10p_chipsub_cutoff1.000000_cwt_peaks.gr
NC_000913	IPOD occupancy	Peak	824156	824216	1	+	.	From DpurR_m9_rdm_glu_merged_truseqnano_nebnext_v6rzlog10p_chipsub_cutoff1.000000_cwt_peaks.gr
NC_000913	IPOD occupancy	Peak	824416	824476	1	+	.	From DpurR_m9_rdm_glu_merged_truseqnano_nebnext_v6rzlog10p_chipsub_cutoff1.000000_cwt_peaks.gr
NC_000913	IPOD occupancy	Peak	824666	824726	1	+	.	From DpurR_m9_rdm_glu_merged_truseqnano_nebnext_v6rzlog10p_chipsub_cutoff1.000000_cwt_peaks.gr
NC_000913	IPOD occupancy	Peak	825271	825331	1	+	.	From DpurR_m9_rdm_glu_merged_truseqnano_nebnext_v6rzlog10p_chipsub_cutoff1.000000_cwt_peaks.gr
NC_000913	IPOD occupancy	Peak	826501	826561	1	+	.	From DpurR_m9_rdm_glu_merged_truseqnano_nebnext_v6rzlog10p_chipsub_cutoff1.000000_cwt_peaks.gr
NC_000913	IPOD occupancy	Peak	826736	826796	1	+	.	From DpurR_m9_rdm_glu_merged_truseqnano_nebnext_v6rzlog10p_chipsub_cutoff1.000000_cwt_peaks.gr
NC_000913	IPOD occupancy	Peak	827101	827161	1	+	.	From DpurR_m9_rdm_glu_merged_truseqnano_nebnext_v6rzlog10p_chipsub_cutoff1.000000_cwt_peaks.gr
NC_000913	IPOD occupancy	Peak	827436	827496	1	+	.	From DpurR_m9_rdm_glu_merged_truseqnano_nebnext_v6rzlog10p_chipsub_cutoff1.000000_cwt_peaks.gr
NC_000913	IPOD occupancy	Peak	828831	828891	1	+	.	From DpurR_m9_rdm_glu_merged_truseqnano_nebnext_v6rzlog10p_chipsub_cutoff1.000000_cwt_peaks.gr
NC_000913	IPOD occupancy	Peak	828951	829011	1	+	.	From DpurR_m9_rdm_glu_merged_truseqnano_nebnext_v6rzlog10p_chipsub_cutoff1.000000_cwt_peaks.gr
NC_000913	IPOD occupancy	Peak	829971	830031	1	+	.	From DpurR_m9_rdm_glu_merged_truseqnano_nebnext_v6rzlog10p_chipsub_cutoff1.000000_cwt_peaks.gr
NC_000913	IPOD occupancy	Peak	830576	830636	1	+	.	From DpurR_m9_rdm_glu_merged_truseqnano_nebnext_v6rzlog10p_chipsub_cutoff1.000000_cwt_peaks.gr
NC_000913	IPOD occupancy	Peak	830856	830916	1	+	.	From DpurR_m9_rdm_glu_merged_truseqnano_nebnext_v6rzlog10p_chipsub_cutoff1.000000_cwt_peaks.gr
NC_000913	IPOD occupancy	Peak	831411	831471	1	+	.	From DpurR_m9_rdm_glu_merged_truseqnano_nebnext_v6rzlog10p_chipsub_cutoff1.000000_cwt_peaks.gr
NC_000913	IPOD occupancy	Peak	831526	831586	1	+	.	From DpurR_m9_rdm_glu_merged_truseqnano_nebnext_v6rzlog10p_chipsub_cutoff1.000000_cwt_peaks.gr
NC_000913	IPOD occupancy	Peak	831911	831971	1	+	.	From DpurR_m9_rdm_glu_merged_truseqnano_nebnext_v6rzlog10p_chipsub_cutoff1.000000_cwt_peaks.gr
NC_000913	IPOD occupancy	Peak	832141	832201	1	+	.	From DpurR_m9_rdm_glu_merged_truseqnano_nebnext_v6rzlog10p_chipsub_cutoff1.000000_cwt_peaks.gr
NC_000913	IPOD occupancy	Peak	833011	833071	1	+	.	From DpurR_m9_rdm_glu_merged_truseqnano_nebnext_v6rzlog10p_chipsub_cutoff1.000000_cwt_peaks.gr
NC_000913	IPOD occupancy	Peak	833561	833621	1	+	.	From DpurR_m9_rdm_glu_merged_truseqnano_nebnext_v6rzlog10p_chipsub_cutoff1.000000_cwt_peaks.gr
NC_000913	IPOD occupancy	Peak	834211	834271	1	+	.	From DpurR_m9_rdm_glu_merged_truseqnano_nebnext_v6rzlog10p_chipsub_cutoff1.000000_cwt_peaks.gr
NC_000913	IPOD occupancy	Peak	834846	834906	1	+	.	From DpurR_m9_rdm_glu_merged_truseqnano_nebnext_v6rzlog10p_chipsub_cutoff1.000000_cwt_peaks.gr
NC_000913	IPOD occupancy	Peak	835116	835176	1	+	.	From DpurR_m9_rdm_glu_merged_truseqnano_nebnext_v6rzlog10p_chipsub_cutoff1.000000_cwt_peaks.gr
NC_000913	IPOD occupancy	Peak	835551	835611	1	+	.	From DpurR_m9_rdm_glu_merged_truseqnano_nebnext_v6rzlog10p_chipsub_cutoff1.000000_cwt_peaks.gr
NC_000913	IPOD occupancy	Peak	835916	835976	1	+	.	From DpurR_m9_rdm_glu_merged_truseqnano_nebnext_v6rzlog10p_chipsub_cutoff1.000000_cwt_peaks.gr
NC_000913	IPOD occupancy	Peak	836326	836386	1	+	.	From DpurR_m9_rdm_glu_merged_truseqnano_nebnext_v6rzlog10p_chipsub_cutoff1.000000_cwt_peaks.gr
NC_000913	IPOD occupancy	Peak	837131	837191	1	+	.	From DpurR_m9_rdm_glu_merged_truseqnano_nebnext_v6rzlog10p_chipsub_cutoff1.000000_cwt_peaks.gr
NC_000913	IPOD occupancy	Peak	837326	837386	1	+	.	From DpurR_m9_rdm_glu_merged_truseqnano_nebnext_v6rzlog10p_chipsub_cutoff1.000000_cwt_peaks.gr
NC_000913	IPOD occupancy	Peak	837661	837721	1	+	.	From DpurR_m9_rdm_glu_merged_truseqnano_nebnext_v6rzlog10p_chipsub_cutoff1.000000_cwt_peaks.gr
NC_000913	IPOD occupancy	Peak	837876	837936	1	+	.	From DpurR_m9_rdm_glu_merged_truseqnano_nebnext_v6rzlog10p_chipsub_cutoff1.000000_cwt_peaks.gr
NC_000913	IPOD occupancy	Peak	838006	838066	1	+	.	From DpurR_m9_rdm_glu_merged_truseqnano_nebnext_v6rzlog10p_chipsub_cutoff1.000000_cwt_peaks.gr
NC_000913	IPOD occupancy	Peak	838231	838291	1	+	.	From DpurR_m9_rdm_glu_merged_truseqnano_nebnext_v6rzlog10p_chipsub_cutoff1.000000_cwt_peaks.gr
NC_000913	IPOD occupancy	Peak	838526	838586	1	+	.	From DpurR_m9_rdm_glu_merged_truseqnano_nebnext_v6rzlog10p_chipsub_cutoff1.000000_cwt_peaks.gr
NC_000913	IPOD occupancy	Peak	839176	839236	1	+	.	From DpurR_m9_rdm_glu_merged_truseqnano_nebnext_v6rzlog10p_chipsub_cutoff1.000000_cwt_peaks.gr
NC_000913	IPOD occupancy	Peak	839826	839886	1	+	.	From DpurR_m9_rdm_glu_merged_truseqnano_nebnext_v6rzlog10p_chipsub_cutoff1.000000_cwt_peaks.gr
NC_000913	IPOD occupancy	Peak	840686	840746	1	+	.	From DpurR_m9_rdm_glu_merged_truseqnano_nebnext_v6rzlog10p_chipsub_cutoff1.000000_cwt_peaks.gr
NC_000913	IPOD occupancy	Peak	840936	840996	1	+	.	From DpurR_m9_rdm_glu_merged_truseqnano_nebnext_v6rzlog10p_chipsub_cutoff1.000000_cwt_peaks.gr
NC_000913	IPOD occupancy	Peak	841126	841186	1	+	.	From DpurR_m9_rdm_glu_merged_truseqnano_nebnext_v6rzlog10p_chipsub_cutoff1.000000_cwt_peaks.gr
NC_000913	IPOD occupancy	Peak	841636	841696	1	+	.	From DpurR_m9_rdm_glu_merged_truseqnano_nebnext_v6rzlog10p_chipsub_cutoff1.000000_cwt_peaks.gr
NC_000913	IPOD occupancy	Peak	841811	841871	1	+	.	From DpurR_m9_rdm_glu_merged_truseqnano_nebnext_v6rzlog10p_chipsub_cutoff1.000000_cwt_peaks.gr
NC_000913	IPOD occupancy	Peak	842206	842266	1	+	.	From DpurR_m9_rdm_glu_merged_truseqnano_nebnext_v6rzlog10p_chipsub_cutoff1.000000_cwt_peaks.gr
NC_000913	IPOD occupancy	Peak	842571	842631	1	+	.	From DpurR_m9_rdm_glu_merged_truseqnano_nebnext_v6rzlog10p_chipsub_cutoff1.000000_cwt_peaks.gr
NC_000913	IPOD occupancy	Peak	842666	842726	1	+	.	From DpurR_m9_rdm_glu_merged_truseqnano_nebnext_v6rzlog10p_chipsub_cutoff1.000000_cwt_peaks.gr
NC_000913	IPOD occupancy	Peak	843276	843336	1	+	.	From DpurR_m9_rdm_glu_merged_truseqnano_nebnext_v6rzlog10p_chipsub_cutoff1.000000_cwt_peaks.gr
NC_000913	IPOD occupancy	Peak	843591	843651	1	+	.	From DpurR_m9_rdm_glu_merged_truseqnano_nebnext_v6rzlog10p_chipsub_cutoff1.000000_cwt_peaks.gr
NC_000913	IPOD occupancy	Peak	843766	843826	1	+	.	From DpurR_m9_rdm_glu_merged_truseqnano_nebnext_v6rzlog10p_chipsub_cutoff1.000000_cwt_peaks.gr
NC_000913	IPOD occupancy	Peak	843891	843951	1	+	.	From DpurR_m9_rdm_glu_merged_truseqnano_nebnext_v6rzlog10p_chipsub_cutoff1.000000_cwt_peaks.gr
[truncated: 26,517 more rows]
