# Supplementary material for: Dynamic landscape of protein occupancy across the Escherichia coli chromosome
Source: PLoS Biol. 2021 Jun 25;19(6):e3001306. doi: 10.1371/journal.pbio.3001306 (PMC8282354; doi:10.1371/journal.pbio.3001306)
Supplement: S2 Data — The value in the “score” column corresponds to the peak calling threshold in use. Note that the “strand” and “frame” fields convey no useful information. IPOD-HR, in vivo protein occupancy display—high resolution. (ZIP) [file pbio.3001306.s017.zip › data_s2/wt_m9_rdm_glu_peaks.gff]

NC_000913	IPOD occupancy	Peak	76	136	1	+	.	From wt_m9_rdm_glu_merged_truseqnano_nebnext_v6rzlog10p_chipsub_cutoff1.000000_cwt_peaks.gr
NC_000913	IPOD occupancy	Peak	521	581	1	+	.	From wt_m9_rdm_glu_merged_truseqnano_nebnext_v6rzlog10p_chipsub_cutoff1.000000_cwt_peaks.gr
NC_000913	IPOD occupancy	Peak	1926	1986	1	+	.	From wt_m9_rdm_glu_merged_truseqnano_nebnext_v6rzlog10p_chipsub_cutoff1.000000_cwt_peaks.gr
NC_000913	IPOD occupancy	Peak	2401	2461	1	+	.	From wt_m9_rdm_glu_merged_truseqnano_nebnext_v6rzlog10p_chipsub_cutoff1.000000_cwt_peaks.gr
NC_000913	IPOD occupancy	Peak	2546	2606	1	+	.	From wt_m9_rdm_glu_merged_truseqnano_nebnext_v6rzlog10p_chipsub_cutoff1.000000_cwt_peaks.gr
NC_000913	IPOD occupancy	Peak	3721	3781	1	+	.	From wt_m9_rdm_glu_merged_truseqnano_nebnext_v6rzlog10p_chipsub_cutoff1.000000_cwt_peaks.gr
NC_000913	IPOD occupancy	Peak	4751	4811	1	+	.	From wt_m9_rdm_glu_merged_truseqnano_nebnext_v6rzlog10p_chipsub_cutoff1.000000_cwt_peaks.gr
NC_000913	IPOD occupancy	Peak	5091	5151	1	+	.	From wt_m9_rdm_glu_merged_truseqnano_nebnext_v6rzlog10p_chipsub_cutoff1.000000_cwt_peaks.gr
NC_000913	IPOD occupancy	Peak	5206	5266	1	+	.	From wt_m9_rdm_glu_merged_truseqnano_nebnext_v6rzlog10p_chipsub_cutoff1.000000_cwt_peaks.gr
NC_000913	IPOD occupancy	Peak	5311	5371	1	+	.	From wt_m9_rdm_glu_merged_truseqnano_nebnext_v6rzlog10p_chipsub_cutoff1.000000_cwt_peaks.gr
NC_000913	IPOD occupancy	Peak	5586	5646	1	+	.	From wt_m9_rdm_glu_merged_truseqnano_nebnext_v6rzlog10p_chipsub_cutoff1.000000_cwt_peaks.gr
NC_000913	IPOD occupancy	Peak	5691	5751	1	+	.	From wt_m9_rdm_glu_merged_truseqnano_nebnext_v6rzlog10p_chipsub_cutoff1.000000_cwt_peaks.gr
NC_000913	IPOD occupancy	Peak	6001	6061	1	+	.	From wt_m9_rdm_glu_merged_truseqnano_nebnext_v6rzlog10p_chipsub_cutoff1.000000_cwt_peaks.gr
NC_000913	IPOD occupancy	Peak	6321	6381	1	+	.	From wt_m9_rdm_glu_merged_truseqnano_nebnext_v6rzlog10p_chipsub_cutoff1.000000_cwt_peaks.gr
NC_000913	IPOD occupancy	Peak	6576	6636	1	+	.	From wt_m9_rdm_glu_merged_truseqnano_nebnext_v6rzlog10p_chipsub_cutoff1.000000_cwt_peaks.gr
NC_000913	IPOD occupancy	Peak	7251	7311	1	+	.	From wt_m9_rdm_glu_merged_truseqnano_nebnext_v6rzlog10p_chipsub_cutoff1.000000_cwt_peaks.gr
NC_000913	IPOD occupancy	Peak	7376	7436	1	+	.	From wt_m9_rdm_glu_merged_truseqnano_nebnext_v6rzlog10p_chipsub_cutoff1.000000_cwt_peaks.gr
NC_000913	IPOD occupancy	Peak	7506	7566	1	+	.	From wt_m9_rdm_glu_merged_truseqnano_nebnext_v6rzlog10p_chipsub_cutoff1.000000_cwt_peaks.gr
NC_000913	IPOD occupancy	Peak	7906	7966	1	+	.	From wt_m9_rdm_glu_merged_truseqnano_nebnext_v6rzlog10p_chipsub_cutoff1.000000_cwt_peaks.gr
NC_000913	IPOD occupancy	Peak	8371	8431	1	+	.	From wt_m9_rdm_glu_merged_truseqnano_nebnext_v6rzlog10p_chipsub_cutoff1.000000_cwt_peaks.gr
NC_000913	IPOD occupancy	Peak	8771	8906	1	+	.	From wt_m9_rdm_glu_merged_truseqnano_nebnext_v6rzlog10p_chipsub_cutoff1.000000_cwt_peaks.gr
NC_000913	IPOD occupancy	Peak	9071	9131	1	+	.	From wt_m9_rdm_glu_merged_truseqnano_nebnext_v6rzlog10p_chipsub_cutoff1.000000_cwt_peaks.gr
NC_000913	IPOD occupancy	Peak	9351	9411	1	+	.	From wt_m9_rdm_glu_merged_truseqnano_nebnext_v6rzlog10p_chipsub_cutoff1.000000_cwt_peaks.gr
NC_000913	IPOD occupancy	Peak	9766	9826	1	+	.	From wt_m9_rdm_glu_merged_truseqnano_nebnext_v6rzlog10p_chipsub_cutoff1.000000_cwt_peaks.gr
NC_000913	IPOD occupancy	Peak	10351	10411	1	+	.	From wt_m9_rdm_glu_merged_truseqnano_nebnext_v6rzlog10p_chipsub_cutoff1.000000_cwt_peaks.gr
NC_000913	IPOD occupancy	Peak	10491	10551	1	+	.	From wt_m9_rdm_glu_merged_truseqnano_nebnext_v6rzlog10p_chipsub_cutoff1.000000_cwt_peaks.gr
NC_000913	IPOD occupancy	Peak	10596	10656	1	+	.	From wt_m9_rdm_glu_merged_truseqnano_nebnext_v6rzlog10p_chipsub_cutoff1.000000_cwt_peaks.gr
NC_000913	IPOD occupancy	Peak	10771	10831	1	+	.	From wt_m9_rdm_glu_merged_truseqnano_nebnext_v6rzlog10p_chipsub_cutoff1.000000_cwt_peaks.gr
NC_000913	IPOD occupancy	Peak	10986	11046	1	+	.	From wt_m9_rdm_glu_merged_truseqnano_nebnext_v6rzlog10p_chipsub_cutoff1.000000_cwt_peaks.gr
NC_000913	IPOD occupancy	Peak	11116	11176	1	+	.	From wt_m9_rdm_glu_merged_truseqnano_nebnext_v6rzlog10p_chipsub_cutoff1.000000_cwt_peaks.gr
NC_000913	IPOD occupancy	Peak	11321	11381	1	+	.	From wt_m9_rdm_glu_merged_truseqnano_nebnext_v6rzlog10p_chipsub_cutoff1.000000_cwt_peaks.gr
NC_000913	IPOD occupancy	Peak	11436	11541	1	+	.	From wt_m9_rdm_glu_merged_truseqnano_nebnext_v6rzlog10p_chipsub_cutoff1.000000_cwt_peaks.gr
NC_000913	IPOD occupancy	Peak	12336	12396	1	+	.	From wt_m9_rdm_glu_merged_truseqnano_nebnext_v6rzlog10p_chipsub_cutoff1.000000_cwt_peaks.gr
NC_000913	IPOD occupancy	Peak	12731	12791	1	+	.	From wt_m9_rdm_glu_merged_truseqnano_nebnext_v6rzlog10p_chipsub_cutoff1.000000_cwt_peaks.gr
NC_000913	IPOD occupancy	Peak	13896	13956	1	+	.	From wt_m9_rdm_glu_merged_truseqnano_nebnext_v6rzlog10p_chipsub_cutoff1.000000_cwt_peaks.gr
NC_000913	IPOD occupancy	Peak	13996	14056	1	+	.	From wt_m9_rdm_glu_merged_truseqnano_nebnext_v6rzlog10p_chipsub_cutoff1.000000_cwt_peaks.gr
NC_000913	IPOD occupancy	Peak	14191	14251	1	+	.	From wt_m9_rdm_glu_merged_truseqnano_nebnext_v6rzlog10p_chipsub_cutoff1.000000_cwt_peaks.gr
NC_000913	IPOD occupancy	Peak	14346	14406	1	+	.	From wt_m9_rdm_glu_merged_truseqnano_nebnext_v6rzlog10p_chipsub_cutoff1.000000_cwt_peaks.gr
NC_000913	IPOD occupancy	Peak	15126	15186	1	+	.	From wt_m9_rdm_glu_merged_truseqnano_nebnext_v6rzlog10p_chipsub_cutoff1.000000_cwt_peaks.gr
NC_000913	IPOD occupancy	Peak	15496	15556	1	+	.	From wt_m9_rdm_glu_merged_truseqnano_nebnext_v6rzlog10p_chipsub_cutoff1.000000_cwt_peaks.gr
NC_000913	IPOD occupancy	Peak	16506	16566	1	+	.	From wt_m9_rdm_glu_merged_truseqnano_nebnext_v6rzlog10p_chipsub_cutoff1.000000_cwt_peaks.gr
NC_000913	IPOD occupancy	Peak	16761	16821	1	+	.	From wt_m9_rdm_glu_merged_truseqnano_nebnext_v6rzlog10p_chipsub_cutoff1.000000_cwt_peaks.gr
NC_000913	IPOD occupancy	Peak	16876	16936	1	+	.	From wt_m9_rdm_glu_merged_truseqnano_nebnext_v6rzlog10p_chipsub_cutoff1.000000_cwt_peaks.gr
NC_000913	IPOD occupancy	Peak	17246	17306	1	+	.	From wt_m9_rdm_glu_merged_truseqnano_nebnext_v6rzlog10p_chipsub_cutoff1.000000_cwt_peaks.gr
NC_000913	IPOD occupancy	Peak	17641	17701	1	+	.	From wt_m9_rdm_glu_merged_truseqnano_nebnext_v6rzlog10p_chipsub_cutoff1.000000_cwt_peaks.gr
NC_000913	IPOD occupancy	Peak	17811	17871	1	+	.	From wt_m9_rdm_glu_merged_truseqnano_nebnext_v6rzlog10p_chipsub_cutoff1.000000_cwt_peaks.gr
NC_000913	IPOD occupancy	Peak	18076	18136	1	+	.	From wt_m9_rdm_glu_merged_truseqnano_nebnext_v6rzlog10p_chipsub_cutoff1.000000_cwt_peaks.gr
NC_000913	IPOD occupancy	Peak	18291	18351	1	+	.	From wt_m9_rdm_glu_merged_truseqnano_nebnext_v6rzlog10p_chipsub_cutoff1.000000_cwt_peaks.gr
NC_000913	IPOD occupancy	Peak	18401	18461	1	+	.	From wt_m9_rdm_glu_merged_truseqnano_nebnext_v6rzlog10p_chipsub_cutoff1.000000_cwt_peaks.gr
NC_000913	IPOD occupancy	Peak	18566	18626	1	+	.	From wt_m9_rdm_glu_merged_truseqnano_nebnext_v6rzlog10p_chipsub_cutoff1.000000_cwt_peaks.gr
NC_000913	IPOD occupancy	Peak	18706	18766	1	+	.	From wt_m9_rdm_glu_merged_truseqnano_nebnext_v6rzlog10p_chipsub_cutoff1.000000_cwt_peaks.gr
NC_000913	IPOD occupancy	Peak	18946	19006	1	+	.	From wt_m9_rdm_glu_merged_truseqnano_nebnext_v6rzlog10p_chipsub_cutoff1.000000_cwt_peaks.gr
NC_000913	IPOD occupancy	Peak	19096	19201	1	+	.	From wt_m9_rdm_glu_merged_truseqnano_nebnext_v6rzlog10p_chipsub_cutoff1.000000_cwt_peaks.gr
NC_000913	IPOD occupancy	Peak	19216	19276	1	+	.	From wt_m9_rdm_glu_merged_truseqnano_nebnext_v6rzlog10p_chipsub_cutoff1.000000_cwt_peaks.gr
NC_000913	IPOD occupancy	Peak	19816	19876	1	+	.	From wt_m9_rdm_glu_merged_truseqnano_nebnext_v6rzlog10p_chipsub_cutoff1.000000_cwt_peaks.gr
NC_000913	IPOD occupancy	Peak	19936	19996	1	+	.	From wt_m9_rdm_glu_merged_truseqnano_nebnext_v6rzlog10p_chipsub_cutoff1.000000_cwt_peaks.gr
NC_000913	IPOD occupancy	Peak	20321	20381	1	+	.	From wt_m9_rdm_glu_merged_truseqnano_nebnext_v6rzlog10p_chipsub_cutoff1.000000_cwt_peaks.gr
NC_000913	IPOD occupancy	Peak	20456	20516	1	+	.	From wt_m9_rdm_glu_merged_truseqnano_nebnext_v6rzlog10p_chipsub_cutoff1.000000_cwt_peaks.gr
NC_000913	IPOD occupancy	Peak	20701	20761	1	+	.	From wt_m9_rdm_glu_merged_truseqnano_nebnext_v6rzlog10p_chipsub_cutoff1.000000_cwt_peaks.gr
NC_000913	IPOD occupancy	Peak	21566	21626	1	+	.	From wt_m9_rdm_glu_merged_truseqnano_nebnext_v6rzlog10p_chipsub_cutoff1.000000_cwt_peaks.gr
NC_000913	IPOD occupancy	Peak	21911	21971	1	+	.	From wt_m9_rdm_glu_merged_truseqnano_nebnext_v6rzlog10p_chipsub_cutoff1.000000_cwt_peaks.gr
NC_000913	IPOD occupancy	Peak	22126	22186	1	+	.	From wt_m9_rdm_glu_merged_truseqnano_nebnext_v6rzlog10p_chipsub_cutoff1.000000_cwt_peaks.gr
NC_000913	IPOD occupancy	Peak	22496	22556	1	+	.	From wt_m9_rdm_glu_merged_truseqnano_nebnext_v6rzlog10p_chipsub_cutoff1.000000_cwt_peaks.gr
NC_000913	IPOD occupancy	Peak	23161	23221	1	+	.	From wt_m9_rdm_glu_merged_truseqnano_nebnext_v6rzlog10p_chipsub_cutoff1.000000_cwt_peaks.gr
NC_000913	IPOD occupancy	Peak	23311	23371	1	+	.	From wt_m9_rdm_glu_merged_truseqnano_nebnext_v6rzlog10p_chipsub_cutoff1.000000_cwt_peaks.gr
NC_000913	IPOD occupancy	Peak	25026	25086	1	+	.	From wt_m9_rdm_glu_merged_truseqnano_nebnext_v6rzlog10p_chipsub_cutoff1.000000_cwt_peaks.gr
NC_000913	IPOD occupancy	Peak	25276	25336	1	+	.	From wt_m9_rdm_glu_merged_truseqnano_nebnext_v6rzlog10p_chipsub_cutoff1.000000_cwt_peaks.gr
NC_000913	IPOD occupancy	Peak	25661	25721	1	+	.	From wt_m9_rdm_glu_merged_truseqnano_nebnext_v6rzlog10p_chipsub_cutoff1.000000_cwt_peaks.gr
NC_000913	IPOD occupancy	Peak	27281	27341	1	+	.	From wt_m9_rdm_glu_merged_truseqnano_nebnext_v6rzlog10p_chipsub_cutoff1.000000_cwt_peaks.gr
NC_000913	IPOD occupancy	Peak	27671	27731	1	+	.	From wt_m9_rdm_glu_merged_truseqnano_nebnext_v6rzlog10p_chipsub_cutoff1.000000_cwt_peaks.gr
NC_000913	IPOD occupancy	Peak	28211	28271	1	+	.	From wt_m9_rdm_glu_merged_truseqnano_nebnext_v6rzlog10p_chipsub_cutoff1.000000_cwt_peaks.gr
NC_000913	IPOD occupancy	Peak	28346	28406	1	+	.	From wt_m9_rdm_glu_merged_truseqnano_nebnext_v6rzlog10p_chipsub_cutoff1.000000_cwt_peaks.gr
NC_000913	IPOD occupancy	Peak	28566	28626	1	+	.	From wt_m9_rdm_glu_merged_truseqnano_nebnext_v6rzlog10p_chipsub_cutoff1.000000_cwt_peaks.gr
NC_000913	IPOD occupancy	Peak	28811	28871	1	+	.	From wt_m9_rdm_glu_merged_truseqnano_nebnext_v6rzlog10p_chipsub_cutoff1.000000_cwt_peaks.gr
NC_000913	IPOD occupancy	Peak	29011	29071	1	+	.	From wt_m9_rdm_glu_merged_truseqnano_nebnext_v6rzlog10p_chipsub_cutoff1.000000_cwt_peaks.gr
NC_000913	IPOD occupancy	Peak	29201	29261	1	+	.	From wt_m9_rdm_glu_merged_truseqnano_nebnext_v6rzlog10p_chipsub_cutoff1.000000_cwt_peaks.gr
NC_000913	IPOD occupancy	Peak	29411	29471	1	+	.	From wt_m9_rdm_glu_merged_truseqnano_nebnext_v6rzlog10p_chipsub_cutoff1.000000_cwt_peaks.gr
NC_000913	IPOD occupancy	Peak	29596	29656	1	+	.	From wt_m9_rdm_glu_merged_truseqnano_nebnext_v6rzlog10p_chipsub_cutoff1.000000_cwt_peaks.gr
NC_000913	IPOD occupancy	Peak	30266	30366	1	+	.	From wt_m9_rdm_glu_merged_truseqnano_nebnext_v6rzlog10p_chipsub_cutoff1.000000_cwt_peaks.gr
NC_000913	IPOD occupancy	Peak	31481	31541	1	+	.	From wt_m9_rdm_glu_merged_truseqnano_nebnext_v6rzlog10p_chipsub_cutoff1.000000_cwt_peaks.gr
NC_000913	IPOD occupancy	Peak	31606	31666	1	+	.	From wt_m9_rdm_glu_merged_truseqnano_nebnext_v6rzlog10p_chipsub_cutoff1.000000_cwt_peaks.gr
NC_000913	IPOD occupancy	Peak	31876	31936	1	+	.	From wt_m9_rdm_glu_merged_truseqnano_nebnext_v6rzlog10p_chipsub_cutoff1.000000_cwt_peaks.gr
NC_000913	IPOD occupancy	Peak	33531	33591	1	+	.	From wt_m9_rdm_glu_merged_truseqnano_nebnext_v6rzlog10p_chipsub_cutoff1.000000_cwt_peaks.gr
NC_000913	IPOD occupancy	Peak	34011	34071	1	+	.	From wt_m9_rdm_glu_merged_truseqnano_nebnext_v6rzlog10p_chipsub_cutoff1.000000_cwt_peaks.gr
NC_000913	IPOD occupancy	Peak	34201	34261	1	+	.	From wt_m9_rdm_glu_merged_truseqnano_nebnext_v6rzlog10p_chipsub_cutoff1.000000_cwt_peaks.gr
NC_000913	IPOD occupancy	Peak	34431	34491	1	+	.	From wt_m9_rdm_glu_merged_truseqnano_nebnext_v6rzlog10p_chipsub_cutoff1.000000_cwt_peaks.gr
NC_000913	IPOD occupancy	Peak	34666	34726	1	+	.	From wt_m9_rdm_glu_merged_truseqnano_nebnext_v6rzlog10p_chipsub_cutoff1.000000_cwt_peaks.gr
NC_000913	IPOD occupancy	Peak	34881	34941	1	+	.	From wt_m9_rdm_glu_merged_truseqnano_nebnext_v6rzlog10p_chipsub_cutoff1.000000_cwt_peaks.gr
NC_000913	IPOD occupancy	Peak	35171	35231	1	+	.	From wt_m9_rdm_glu_merged_truseqnano_nebnext_v6rzlog10p_chipsub_cutoff1.000000_cwt_peaks.gr
NC_000913	IPOD occupancy	Peak	36096	36156	1	+	.	From wt_m9_rdm_glu_merged_truseqnano_nebnext_v6rzlog10p_chipsub_cutoff1.000000_cwt_peaks.gr
NC_000913	IPOD occupancy	Peak	36261	36321	1	+	.	From wt_m9_rdm_glu_merged_truseqnano_nebnext_v6rzlog10p_chipsub_cutoff1.000000_cwt_peaks.gr
NC_000913	IPOD occupancy	Peak	36536	36596	1	+	.	From wt_m9_rdm_glu_merged_truseqnano_nebnext_v6rzlog10p_chipsub_cutoff1.000000_cwt_peaks.gr
NC_000913	IPOD occupancy	Peak	37366	37426	1	+	.	From wt_m9_rdm_glu_merged_truseqnano_nebnext_v6rzlog10p_chipsub_cutoff1.000000_cwt_peaks.gr
NC_000913	IPOD occupancy	Peak	37661	37721	1	+	.	From wt_m9_rdm_glu_merged_truseqnano_nebnext_v6rzlog10p_chipsub_cutoff1.000000_cwt_peaks.gr
NC_000913	IPOD occupancy	Peak	37996	38056	1	+	.	From wt_m9_rdm_glu_merged_truseqnano_nebnext_v6rzlog10p_chipsub_cutoff1.000000_cwt_peaks.gr
NC_000913	IPOD occupancy	Peak	39091	39151	1	+	.	From wt_m9_rdm_glu_merged_truseqnano_nebnext_v6rzlog10p_chipsub_cutoff1.000000_cwt_peaks.gr
NC_000913	IPOD occupancy	Peak	40376	40436	1	+	.	From wt_m9_rdm_glu_merged_truseqnano_nebnext_v6rzlog10p_chipsub_cutoff1.000000_cwt_peaks.gr
NC_000913	IPOD occupancy	Peak	40916	40976	1	+	.	From wt_m9_rdm_glu_merged_truseqnano_nebnext_v6rzlog10p_chipsub_cutoff1.000000_cwt_peaks.gr
NC_000913	IPOD occupancy	Peak	41756	41816	1	+	.	From wt_m9_rdm_glu_merged_truseqnano_nebnext_v6rzlog10p_chipsub_cutoff1.000000_cwt_peaks.gr
NC_000913	IPOD occupancy	Peak	41971	42031	1	+	.	From wt_m9_rdm_glu_merged_truseqnano_nebnext_v6rzlog10p_chipsub_cutoff1.000000_cwt_peaks.gr
NC_000913	IPOD occupancy	Peak	42171	42231	1	+	.	From wt_m9_rdm_glu_merged_truseqnano_nebnext_v6rzlog10p_chipsub_cutoff1.000000_cwt_peaks.gr
NC_000913	IPOD occupancy	Peak	42306	42396	1	+	.	From wt_m9_rdm_glu_merged_truseqnano_nebnext_v6rzlog10p_chipsub_cutoff1.000000_cwt_peaks.gr
NC_000913	IPOD occupancy	Peak	42801	42861	1	+	.	From wt_m9_rdm_glu_merged_truseqnano_nebnext_v6rzlog10p_chipsub_cutoff1.000000_cwt_peaks.gr
NC_000913	IPOD occupancy	Peak	43256	43316	1	+	.	From wt_m9_rdm_glu_merged_truseqnano_nebnext_v6rzlog10p_chipsub_cutoff1.000000_cwt_peaks.gr
NC_000913	IPOD occupancy	Peak	43796	43856	1	+	.	From wt_m9_rdm_glu_merged_truseqnano_nebnext_v6rzlog10p_chipsub_cutoff1.000000_cwt_peaks.gr
NC_000913	IPOD occupancy	Peak	43986	44046	1	+	.	From wt_m9_rdm_glu_merged_truseqnano_nebnext_v6rzlog10p_chipsub_cutoff1.000000_cwt_peaks.gr
NC_000913	IPOD occupancy	Peak	44056	44166	1	+	.	From wt_m9_rdm_glu_merged_truseqnano_nebnext_v6rzlog10p_chipsub_cutoff1.000000_cwt_peaks.gr
NC_000913	IPOD occupancy	Peak	45251	45311	1	+	.	From wt_m9_rdm_glu_merged_truseqnano_nebnext_v6rzlog10p_chipsub_cutoff1.000000_cwt_peaks.gr
NC_000913	IPOD occupancy	Peak	45761	45821	1	+	.	From wt_m9_rdm_glu_merged_truseqnano_nebnext_v6rzlog10p_chipsub_cutoff1.000000_cwt_peaks.gr
NC_000913	IPOD occupancy	Peak	46006	46066	1	+	.	From wt_m9_rdm_glu_merged_truseqnano_nebnext_v6rzlog10p_chipsub_cutoff1.000000_cwt_peaks.gr
NC_000913	IPOD occupancy	Peak	47131	47191	1	+	.	From wt_m9_rdm_glu_merged_truseqnano_nebnext_v6rzlog10p_chipsub_cutoff1.000000_cwt_peaks.gr
NC_000913	IPOD occupancy	Peak	47241	47301	1	+	.	From wt_m9_rdm_glu_merged_truseqnano_nebnext_v6rzlog10p_chipsub_cutoff1.000000_cwt_peaks.gr
NC_000913	IPOD occupancy	Peak	47956	48016	1	+	.	From wt_m9_rdm_glu_merged_truseqnano_nebnext_v6rzlog10p_chipsub_cutoff1.000000_cwt_peaks.gr
NC_000913	IPOD occupancy	Peak	48886	48946	1	+	.	From wt_m9_rdm_glu_merged_truseqnano_nebnext_v6rzlog10p_chipsub_cutoff1.000000_cwt_peaks.gr
NC_000913	IPOD occupancy	Peak	49051	49111	1	+	.	From wt_m9_rdm_glu_merged_truseqnano_nebnext_v6rzlog10p_chipsub_cutoff1.000000_cwt_peaks.gr
NC_000913	IPOD occupancy	Peak	49496	49556	1	+	.	From wt_m9_rdm_glu_merged_truseqnano_nebnext_v6rzlog10p_chipsub_cutoff1.000000_cwt_peaks.gr
NC_000913	IPOD occupancy	Peak	49641	49701	1	+	.	From wt_m9_rdm_glu_merged_truseqnano_nebnext_v6rzlog10p_chipsub_cutoff1.000000_cwt_peaks.gr
NC_000913	IPOD occupancy	Peak	49901	49961	1	+	.	From wt_m9_rdm_glu_merged_truseqnano_nebnext_v6rzlog10p_chipsub_cutoff1.000000_cwt_peaks.gr
NC_000913	IPOD occupancy	Peak	50281	50341	1	+	.	From wt_m9_rdm_glu_merged_truseqnano_nebnext_v6rzlog10p_chipsub_cutoff1.000000_cwt_peaks.gr
NC_000913	IPOD occupancy	Peak	50541	50601	1	+	.	From wt_m9_rdm_glu_merged_truseqnano_nebnext_v6rzlog10p_chipsub_cutoff1.000000_cwt_peaks.gr
NC_000913	IPOD occupancy	Peak	51126	51186	1	+	.	From wt_m9_rdm_glu_merged_truseqnano_nebnext_v6rzlog10p_chipsub_cutoff1.000000_cwt_peaks.gr
NC_000913	IPOD occupancy	Peak	51961	52021	1	+	.	From wt_m9_rdm_glu_merged_truseqnano_nebnext_v6rzlog10p_chipsub_cutoff1.000000_cwt_peaks.gr
NC_000913	IPOD occupancy	Peak	52046	52106	1	+	.	From wt_m9_rdm_glu_merged_truseqnano_nebnext_v6rzlog10p_chipsub_cutoff1.000000_cwt_peaks.gr
NC_000913	IPOD occupancy	Peak	52131	52191	1	+	.	From wt_m9_rdm_glu_merged_truseqnano_nebnext_v6rzlog10p_chipsub_cutoff1.000000_cwt_peaks.gr
NC_000913	IPOD occupancy	Peak	52326	52386	1	+	.	From wt_m9_rdm_glu_merged_truseqnano_nebnext_v6rzlog10p_chipsub_cutoff1.000000_cwt_peaks.gr
NC_000913	IPOD occupancy	Peak	52796	52856	1	+	.	From wt_m9_rdm_glu_merged_truseqnano_nebnext_v6rzlog10p_chipsub_cutoff1.000000_cwt_peaks.gr
NC_000913	IPOD occupancy	Peak	53076	53136	1	+	.	From wt_m9_rdm_glu_merged_truseqnano_nebnext_v6rzlog10p_chipsub_cutoff1.000000_cwt_peaks.gr
NC_000913	IPOD occupancy	Peak	53381	53441	1	+	.	From wt_m9_rdm_glu_merged_truseqnano_nebnext_v6rzlog10p_chipsub_cutoff1.000000_cwt_peaks.gr
NC_000913	IPOD occupancy	Peak	54281	54341	1	+	.	From wt_m9_rdm_glu_merged_truseqnano_nebnext_v6rzlog10p_chipsub_cutoff1.000000_cwt_peaks.gr
NC_000913	IPOD occupancy	Peak	54716	54776	1	+	.	From wt_m9_rdm_glu_merged_truseqnano_nebnext_v6rzlog10p_chipsub_cutoff1.000000_cwt_peaks.gr
NC_000913	IPOD occupancy	Peak	54846	54906	1	+	.	From wt_m9_rdm_glu_merged_truseqnano_nebnext_v6rzlog10p_chipsub_cutoff1.000000_cwt_peaks.gr
NC_000913	IPOD occupancy	Peak	54961	55021	1	+	.	From wt_m9_rdm_glu_merged_truseqnano_nebnext_v6rzlog10p_chipsub_cutoff1.000000_cwt_peaks.gr
NC_000913	IPOD occupancy	Peak	55041	55101	1	+	.	From wt_m9_rdm_glu_merged_truseqnano_nebnext_v6rzlog10p_chipsub_cutoff1.000000_cwt_peaks.gr
NC_000913	IPOD occupancy	Peak	55171	55231	1	+	.	From wt_m9_rdm_glu_merged_truseqnano_nebnext_v6rzlog10p_chipsub_cutoff1.000000_cwt_peaks.gr
NC_000913	IPOD occupancy	Peak	55471	55531	1	+	.	From wt_m9_rdm_glu_merged_truseqnano_nebnext_v6rzlog10p_chipsub_cutoff1.000000_cwt_peaks.gr
NC_000913	IPOD occupancy	Peak	55706	55766	1	+	.	From wt_m9_rdm_glu_merged_truseqnano_nebnext_v6rzlog10p_chipsub_cutoff1.000000_cwt_peaks.gr
NC_000913	IPOD occupancy	Peak	56176	56236	1	+	.	From wt_m9_rdm_glu_merged_truseqnano_nebnext_v6rzlog10p_chipsub_cutoff1.000000_cwt_peaks.gr
NC_000913	IPOD occupancy	Peak	56321	56381	1	+	.	From wt_m9_rdm_glu_merged_truseqnano_nebnext_v6rzlog10p_chipsub_cutoff1.000000_cwt_peaks.gr
NC_000913	IPOD occupancy	Peak	57426	57486	1	+	.	From wt_m9_rdm_glu_merged_truseqnano_nebnext_v6rzlog10p_chipsub_cutoff1.000000_cwt_peaks.gr
NC_000913	IPOD occupancy	Peak	58471	58531	1	+	.	From wt_m9_rdm_glu_merged_truseqnano_nebnext_v6rzlog10p_chipsub_cutoff1.000000_cwt_peaks.gr
NC_000913	IPOD occupancy	Peak	58601	58661	1	+	.	From wt_m9_rdm_glu_merged_truseqnano_nebnext_v6rzlog10p_chipsub_cutoff1.000000_cwt_peaks.gr
NC_000913	IPOD occupancy	Peak	58836	58896	1	+	.	From wt_m9_rdm_glu_merged_truseqnano_nebnext_v6rzlog10p_chipsub_cutoff1.000000_cwt_peaks.gr
NC_000913	IPOD occupancy	Peak	59146	59206	1	+	.	From wt_m9_rdm_glu_merged_truseqnano_nebnext_v6rzlog10p_chipsub_cutoff1.000000_cwt_peaks.gr
NC_000913	IPOD occupancy	Peak	59446	59506	1	+	.	From wt_m9_rdm_glu_merged_truseqnano_nebnext_v6rzlog10p_chipsub_cutoff1.000000_cwt_peaks.gr
NC_000913	IPOD occupancy	Peak	59706	59766	1	+	.	From wt_m9_rdm_glu_merged_truseqnano_nebnext_v6rzlog10p_chipsub_cutoff1.000000_cwt_peaks.gr
NC_000913	IPOD occupancy	Peak	60001	60061	1	+	.	From wt_m9_rdm_glu_merged_truseqnano_nebnext_v6rzlog10p_chipsub_cutoff1.000000_cwt_peaks.gr
NC_000913	IPOD occupancy	Peak	60261	60321	1	+	.	From wt_m9_rdm_glu_merged_truseqnano_nebnext_v6rzlog10p_chipsub_cutoff1.000000_cwt_peaks.gr
NC_000913	IPOD occupancy	Peak	60836	60896	1	+	.	From wt_m9_rdm_glu_merged_truseqnano_nebnext_v6rzlog10p_chipsub_cutoff1.000000_cwt_peaks.gr
NC_000913	IPOD occupancy	Peak	61416	61476	1	+	.	From wt_m9_rdm_glu_merged_truseqnano_nebnext_v6rzlog10p_chipsub_cutoff1.000000_cwt_peaks.gr
NC_000913	IPOD occupancy	Peak	61811	61871	1	+	.	From wt_m9_rdm_glu_merged_truseqnano_nebnext_v6rzlog10p_chipsub_cutoff1.000000_cwt_peaks.gr
NC_000913	IPOD occupancy	Peak	62616	62676	1	+	.	From wt_m9_rdm_glu_merged_truseqnano_nebnext_v6rzlog10p_chipsub_cutoff1.000000_cwt_peaks.gr
NC_000913	IPOD occupancy	Peak	63011	63071	1	+	.	From wt_m9_rdm_glu_merged_truseqnano_nebnext_v6rzlog10p_chipsub_cutoff1.000000_cwt_peaks.gr
NC_000913	IPOD occupancy	Peak	63236	63296	1	+	.	From wt_m9_rdm_glu_merged_truseqnano_nebnext_v6rzlog10p_chipsub_cutoff1.000000_cwt_peaks.gr
NC_000913	IPOD occupancy	Peak	63601	63661	1	+	.	From wt_m9_rdm_glu_merged_truseqnano_nebnext_v6rzlog10p_chipsub_cutoff1.000000_cwt_peaks.gr
NC_000913	IPOD occupancy	Peak	63766	63826	1	+	.	From wt_m9_rdm_glu_merged_truseqnano_nebnext_v6rzlog10p_chipsub_cutoff1.000000_cwt_peaks.gr
NC_000913	IPOD occupancy	Peak	63991	64051	1	+	.	From wt_m9_rdm_glu_merged_truseqnano_nebnext_v6rzlog10p_chipsub_cutoff1.000000_cwt_peaks.gr
NC_000913	IPOD occupancy	Peak	64176	64236	1	+	.	From wt_m9_rdm_glu_merged_truseqnano_nebnext_v6rzlog10p_chipsub_cutoff1.000000_cwt_peaks.gr
NC_000913	IPOD occupancy	Peak	64716	64776	1	+	.	From wt_m9_rdm_glu_merged_truseqnano_nebnext_v6rzlog10p_chipsub_cutoff1.000000_cwt_peaks.gr
NC_000913	IPOD occupancy	Peak	64836	64896	1	+	.	From wt_m9_rdm_glu_merged_truseqnano_nebnext_v6rzlog10p_chipsub_cutoff1.000000_cwt_peaks.gr
NC_000913	IPOD occupancy	Peak	65606	65666	1	+	.	From wt_m9_rdm_glu_merged_truseqnano_nebnext_v6rzlog10p_chipsub_cutoff1.000000_cwt_peaks.gr
NC_000913	IPOD occupancy	Peak	65891	65991	1	+	.	From wt_m9_rdm_glu_merged_truseqnano_nebnext_v6rzlog10p_chipsub_cutoff1.000000_cwt_peaks.gr
NC_000913	IPOD occupancy	Peak	66616	66676	1	+	.	From wt_m9_rdm_glu_merged_truseqnano_nebnext_v6rzlog10p_chipsub_cutoff1.000000_cwt_peaks.gr
NC_000913	IPOD occupancy	Peak	66716	66776	1	+	.	From wt_m9_rdm_glu_merged_truseqnano_nebnext_v6rzlog10p_chipsub_cutoff1.000000_cwt_peaks.gr
NC_000913	IPOD occupancy	Peak	67101	67161	1	+	.	From wt_m9_rdm_glu_merged_truseqnano_nebnext_v6rzlog10p_chipsub_cutoff1.000000_cwt_peaks.gr
NC_000913	IPOD occupancy	Peak	68306	68366	1	+	.	From wt_m9_rdm_glu_merged_truseqnano_nebnext_v6rzlog10p_chipsub_cutoff1.000000_cwt_peaks.gr
NC_000913	IPOD occupancy	Peak	68831	68891	1	+	.	From wt_m9_rdm_glu_merged_truseqnano_nebnext_v6rzlog10p_chipsub_cutoff1.000000_cwt_peaks.gr
NC_000913	IPOD occupancy	Peak	69141	69201	1	+	.	From wt_m9_rdm_glu_merged_truseqnano_nebnext_v6rzlog10p_chipsub_cutoff1.000000_cwt_peaks.gr
NC_000913	IPOD occupancy	Peak	69271	69331	1	+	.	From wt_m9_rdm_glu_merged_truseqnano_nebnext_v6rzlog10p_chipsub_cutoff1.000000_cwt_peaks.gr
NC_000913	IPOD occupancy	Peak	70126	70186	1	+	.	From wt_m9_rdm_glu_merged_truseqnano_nebnext_v6rzlog10p_chipsub_cutoff1.000000_cwt_peaks.gr
NC_000913	IPOD occupancy	Peak	70236	70296	1	+	.	From wt_m9_rdm_glu_merged_truseqnano_nebnext_v6rzlog10p_chipsub_cutoff1.000000_cwt_peaks.gr
NC_000913	IPOD occupancy	Peak	70856	70916	1	+	.	From wt_m9_rdm_glu_merged_truseqnano_nebnext_v6rzlog10p_chipsub_cutoff1.000000_cwt_peaks.gr
NC_000913	IPOD occupancy	Peak	71131	71191	1	+	.	From wt_m9_rdm_glu_merged_truseqnano_nebnext_v6rzlog10p_chipsub_cutoff1.000000_cwt_peaks.gr
NC_000913	IPOD occupancy	Peak	71366	71426	1	+	.	From wt_m9_rdm_glu_merged_truseqnano_nebnext_v6rzlog10p_chipsub_cutoff1.000000_cwt_peaks.gr
NC_000913	IPOD occupancy	Peak	71606	71666	1	+	.	From wt_m9_rdm_glu_merged_truseqnano_nebnext_v6rzlog10p_chipsub_cutoff1.000000_cwt_peaks.gr
NC_000913	IPOD occupancy	Peak	72061	72121	1	+	.	From wt_m9_rdm_glu_merged_truseqnano_nebnext_v6rzlog10p_chipsub_cutoff1.000000_cwt_peaks.gr
NC_000913	IPOD occupancy	Peak	73456	73516	1	+	.	From wt_m9_rdm_glu_merged_truseqnano_nebnext_v6rzlog10p_chipsub_cutoff1.000000_cwt_peaks.gr
NC_000913	IPOD occupancy	Peak	74036	74096	1	+	.	From wt_m9_rdm_glu_merged_truseqnano_nebnext_v6rzlog10p_chipsub_cutoff1.000000_cwt_peaks.gr
NC_000913	IPOD occupancy	Peak	74436	74496	1	+	.	From wt_m9_rdm_glu_merged_truseqnano_nebnext_v6rzlog10p_chipsub_cutoff1.000000_cwt_peaks.gr
NC_000913	IPOD occupancy	Peak	74926	74986	1	+	.	From wt_m9_rdm_glu_merged_truseqnano_nebnext_v6rzlog10p_chipsub_cutoff1.000000_cwt_peaks.gr
NC_000913	IPOD occupancy	Peak	75471	75531	1	+	.	From wt_m9_rdm_glu_merged_truseqnano_nebnext_v6rzlog10p_chipsub_cutoff1.000000_cwt_peaks.gr
NC_000913	IPOD occupancy	Peak	75631	75691	1	+	.	From wt_m9_rdm_glu_merged_truseqnano_nebnext_v6rzlog10p_chipsub_cutoff1.000000_cwt_peaks.gr
NC_000913	IPOD occupancy	Peak	75846	75906	1	+	.	From wt_m9_rdm_glu_merged_truseqnano_nebnext_v6rzlog10p_chipsub_cutoff1.000000_cwt_peaks.gr
NC_000913	IPOD occupancy	Peak	75976	76036	1	+	.	From wt_m9_rdm_glu_merged_truseqnano_nebnext_v6rzlog10p_chipsub_cutoff1.000000_cwt_peaks.gr
NC_000913	IPOD occupancy	Peak	76806	76866	1	+	.	From wt_m9_rdm_glu_merged_truseqnano_nebnext_v6rzlog10p_chipsub_cutoff1.000000_cwt_peaks.gr
NC_000913	IPOD occupancy	Peak	77226	77286	1	+	.	From wt_m9_rdm_glu_merged_truseqnano_nebnext_v6rzlog10p_chipsub_cutoff1.000000_cwt_peaks.gr
NC_000913	IPOD occupancy	Peak	77696	77756	1	+	.	From wt_m9_rdm_glu_merged_truseqnano_nebnext_v6rzlog10p_chipsub_cutoff1.000000_cwt_peaks.gr
NC_000913	IPOD occupancy	Peak	77921	77981	1	+	.	From wt_m9_rdm_glu_merged_truseqnano_nebnext_v6rzlog10p_chipsub_cutoff1.000000_cwt_peaks.gr
NC_000913	IPOD occupancy	Peak	78291	78351	1	+	.	From wt_m9_rdm_glu_merged_truseqnano_nebnext_v6rzlog10p_chipsub_cutoff1.000000_cwt_peaks.gr
NC_000913	IPOD occupancy	Peak	78401	78461	1	+	.	From wt_m9_rdm_glu_merged_truseqnano_nebnext_v6rzlog10p_chipsub_cutoff1.000000_cwt_peaks.gr
NC_000913	IPOD occupancy	Peak	78516	78576	1	+	.	From wt_m9_rdm_glu_merged_truseqnano_nebnext_v6rzlog10p_chipsub_cutoff1.000000_cwt_peaks.gr
NC_000913	IPOD occupancy	Peak	78586	78711	1	+	.	From wt_m9_rdm_glu_merged_truseqnano_nebnext_v6rzlog10p_chipsub_cutoff1.000000_cwt_peaks.gr
NC_000913	IPOD occupancy	Peak	79441	79501	1	+	.	From wt_m9_rdm_glu_merged_truseqnano_nebnext_v6rzlog10p_chipsub_cutoff1.000000_cwt_peaks.gr
NC_000913	IPOD occupancy	Peak	80291	80351	1	+	.	From wt_m9_rdm_glu_merged_truseqnano_nebnext_v6rzlog10p_chipsub_cutoff1.000000_cwt_peaks.gr
NC_000913	IPOD occupancy	Peak	80746	80806	1	+	.	From wt_m9_rdm_glu_merged_truseqnano_nebnext_v6rzlog10p_chipsub_cutoff1.000000_cwt_peaks.gr
NC_000913	IPOD occupancy	Peak	81616	81676	1	+	.	From wt_m9_rdm_glu_merged_truseqnano_nebnext_v6rzlog10p_chipsub_cutoff1.000000_cwt_peaks.gr
NC_000913	IPOD occupancy	Peak	83106	83166	1	+	.	From wt_m9_rdm_glu_merged_truseqnano_nebnext_v6rzlog10p_chipsub_cutoff1.000000_cwt_peaks.gr
NC_000913	IPOD occupancy	Peak	83541	83601	1	+	.	From wt_m9_rdm_glu_merged_truseqnano_nebnext_v6rzlog10p_chipsub_cutoff1.000000_cwt_peaks.gr
NC_000913	IPOD occupancy	Peak	83786	83846	1	+	.	From wt_m9_rdm_glu_merged_truseqnano_nebnext_v6rzlog10p_chipsub_cutoff1.000000_cwt_peaks.gr
NC_000913	IPOD occupancy	Peak	83961	84021	1	+	.	From wt_m9_rdm_glu_merged_truseqnano_nebnext_v6rzlog10p_chipsub_cutoff1.000000_cwt_peaks.gr
NC_000913	IPOD occupancy	Peak	84131	84191	1	+	.	From wt_m9_rdm_glu_merged_truseqnano_nebnext_v6rzlog10p_chipsub_cutoff1.000000_cwt_peaks.gr
NC_000913	IPOD occupancy	Peak	84236	84296	1	+	.	From wt_m9_rdm_glu_merged_truseqnano_nebnext_v6rzlog10p_chipsub_cutoff1.000000_cwt_peaks.gr
NC_000913	IPOD occupancy	Peak	84621	84681	1	+	.	From wt_m9_rdm_glu_merged_truseqnano_nebnext_v6rzlog10p_chipsub_cutoff1.000000_cwt_peaks.gr
NC_000913	IPOD occupancy	Peak	84731	84791	1	+	.	From wt_m9_rdm_glu_merged_truseqnano_nebnext_v6rzlog10p_chipsub_cutoff1.000000_cwt_peaks.gr
NC_000913	IPOD occupancy	Peak	84951	85011	1	+	.	From wt_m9_rdm_glu_merged_truseqnano_nebnext_v6rzlog10p_chipsub_cutoff1.000000_cwt_peaks.gr
NC_000913	IPOD occupancy	Peak	85176	85236	1	+	.	From wt_m9_rdm_glu_merged_truseqnano_nebnext_v6rzlog10p_chipsub_cutoff1.000000_cwt_peaks.gr
NC_000913	IPOD occupancy	Peak	85341	85401	1	+	.	From wt_m9_rdm_glu_merged_truseqnano_nebnext_v6rzlog10p_chipsub_cutoff1.000000_cwt_peaks.gr
NC_000913	IPOD occupancy	Peak	85556	85616	1	+	.	From wt_m9_rdm_glu_merged_truseqnano_nebnext_v6rzlog10p_chipsub_cutoff1.000000_cwt_peaks.gr
NC_000913	IPOD occupancy	Peak	85721	85781	1	+	.	From wt_m9_rdm_glu_merged_truseqnano_nebnext_v6rzlog10p_chipsub_cutoff1.000000_cwt_peaks.gr
NC_000913	IPOD occupancy	Peak	86091	86151	1	+	.	From wt_m9_rdm_glu_merged_truseqnano_nebnext_v6rzlog10p_chipsub_cutoff1.000000_cwt_peaks.gr
NC_000913	IPOD occupancy	Peak	87086	87146	1	+	.	From wt_m9_rdm_glu_merged_truseqnano_nebnext_v6rzlog10p_chipsub_cutoff1.000000_cwt_peaks.gr
NC_000913	IPOD occupancy	Peak	87341	87401	1	+	.	From wt_m9_rdm_glu_merged_truseqnano_nebnext_v6rzlog10p_chipsub_cutoff1.000000_cwt_peaks.gr
NC_000913	IPOD occupancy	Peak	87661	87721	1	+	.	From wt_m9_rdm_glu_merged_truseqnano_nebnext_v6rzlog10p_chipsub_cutoff1.000000_cwt_peaks.gr
NC_000913	IPOD occupancy	Peak	88071	88131	1	+	.	From wt_m9_rdm_glu_merged_truseqnano_nebnext_v6rzlog10p_chipsub_cutoff1.000000_cwt_peaks.gr
NC_000913	IPOD occupancy	Peak	89101	89161	1	+	.	From wt_m9_rdm_glu_merged_truseqnano_nebnext_v6rzlog10p_chipsub_cutoff1.000000_cwt_peaks.gr
NC_000913	IPOD occupancy	Peak	89761	89821	1	+	.	From wt_m9_rdm_glu_merged_truseqnano_nebnext_v6rzlog10p_chipsub_cutoff1.000000_cwt_peaks.gr
NC_000913	IPOD occupancy	Peak	90421	90481	1	+	.	From wt_m9_rdm_glu_merged_truseqnano_nebnext_v6rzlog10p_chipsub_cutoff1.000000_cwt_peaks.gr
NC_000913	IPOD occupancy	Peak	90811	90871	1	+	.	From wt_m9_rdm_glu_merged_truseqnano_nebnext_v6rzlog10p_chipsub_cutoff1.000000_cwt_peaks.gr
NC_000913	IPOD occupancy	Peak	91346	91406	1	+	.	From wt_m9_rdm_glu_merged_truseqnano_nebnext_v6rzlog10p_chipsub_cutoff1.000000_cwt_peaks.gr
NC_000913	IPOD occupancy	Peak	92396	92456	1	+	.	From wt_m9_rdm_glu_merged_truseqnano_nebnext_v6rzlog10p_chipsub_cutoff1.000000_cwt_peaks.gr
NC_000913	IPOD occupancy	Peak	92541	92601	1	+	.	From wt_m9_rdm_glu_merged_truseqnano_nebnext_v6rzlog10p_chipsub_cutoff1.000000_cwt_peaks.gr
NC_000913	IPOD occupancy	Peak	92701	92761	1	+	.	From wt_m9_rdm_glu_merged_truseqnano_nebnext_v6rzlog10p_chipsub_cutoff1.000000_cwt_peaks.gr
NC_000913	IPOD occupancy	Peak	93776	93836	1	+	.	From wt_m9_rdm_glu_merged_truseqnano_nebnext_v6rzlog10p_chipsub_cutoff1.000000_cwt_peaks.gr
NC_000913	IPOD occupancy	Peak	95781	95841	1	+	.	From wt_m9_rdm_glu_merged_truseqnano_nebnext_v6rzlog10p_chipsub_cutoff1.000000_cwt_peaks.gr
NC_000913	IPOD occupancy	Peak	95876	95936	1	+	.	From wt_m9_rdm_glu_merged_truseqnano_nebnext_v6rzlog10p_chipsub_cutoff1.000000_cwt_peaks.gr
NC_000913	IPOD occupancy	Peak	96341	96401	1	+	.	From wt_m9_rdm_glu_merged_truseqnano_nebnext_v6rzlog10p_chipsub_cutoff1.000000_cwt_peaks.gr
NC_000913	IPOD occupancy	Peak	97076	97136	1	+	.	From wt_m9_rdm_glu_merged_truseqnano_nebnext_v6rzlog10p_chipsub_cutoff1.000000_cwt_peaks.gr
NC_000913	IPOD occupancy	Peak	97631	97691	1	+	.	From wt_m9_rdm_glu_merged_truseqnano_nebnext_v6rzlog10p_chipsub_cutoff1.000000_cwt_peaks.gr
NC_000913	IPOD occupancy	Peak	98496	98556	1	+	.	From wt_m9_rdm_glu_merged_truseqnano_nebnext_v6rzlog10p_chipsub_cutoff1.000000_cwt_peaks.gr
NC_000913	IPOD occupancy	Peak	99256	99316	1	+	.	From wt_m9_rdm_glu_merged_truseqnano_nebnext_v6rzlog10p_chipsub_cutoff1.000000_cwt_peaks.gr
NC_000913	IPOD occupancy	Peak	99406	99466	1	+	.	From wt_m9_rdm_glu_merged_truseqnano_nebnext_v6rzlog10p_chipsub_cutoff1.000000_cwt_peaks.gr
NC_000913	IPOD occupancy	Peak	99811	99871	1	+	.	From wt_m9_rdm_glu_merged_truseqnano_nebnext_v6rzlog10p_chipsub_cutoff1.000000_cwt_peaks.gr
NC_000913	IPOD occupancy	Peak	100481	100541	1	+	.	From wt_m9_rdm_glu_merged_truseqnano_nebnext_v6rzlog10p_chipsub_cutoff1.000000_cwt_peaks.gr
NC_000913	IPOD occupancy	Peak	100716	100776	1	+	.	From wt_m9_rdm_glu_merged_truseqnano_nebnext_v6rzlog10p_chipsub_cutoff1.000000_cwt_peaks.gr
NC_000913	IPOD occupancy	Peak	100866	100926	1	+	.	From wt_m9_rdm_glu_merged_truseqnano_nebnext_v6rzlog10p_chipsub_cutoff1.000000_cwt_peaks.gr
NC_000913	IPOD occupancy	Peak	100971	101031	1	+	.	From wt_m9_rdm_glu_merged_truseqnano_nebnext_v6rzlog10p_chipsub_cutoff1.000000_cwt_peaks.gr
NC_000913	IPOD occupancy	Peak	101106	101166	1	+	.	From wt_m9_rdm_glu_merged_truseqnano_nebnext_v6rzlog10p_chipsub_cutoff1.000000_cwt_peaks.gr
NC_000913	IPOD occupancy	Peak	101526	101586	1	+	.	From wt_m9_rdm_glu_merged_truseqnano_nebnext_v6rzlog10p_chipsub_cutoff1.000000_cwt_peaks.gr
NC_000913	IPOD occupancy	Peak	101941	102001	1	+	.	From wt_m9_rdm_glu_merged_truseqnano_nebnext_v6rzlog10p_chipsub_cutoff1.000000_cwt_peaks.gr
NC_000913	IPOD occupancy	Peak	102156	102216	1	+	.	From wt_m9_rdm_glu_merged_truseqnano_nebnext_v6rzlog10p_chipsub_cutoff1.000000_cwt_peaks.gr
NC_000913	IPOD occupancy	Peak	102496	102556	1	+	.	From wt_m9_rdm_glu_merged_truseqnano_nebnext_v6rzlog10p_chipsub_cutoff1.000000_cwt_peaks.gr
NC_000913	IPOD occupancy	Peak	102606	102666	1	+	.	From wt_m9_rdm_glu_merged_truseqnano_nebnext_v6rzlog10p_chipsub_cutoff1.000000_cwt_peaks.gr
NC_000913	IPOD occupancy	Peak	102856	102916	1	+	.	From wt_m9_rdm_glu_merged_truseqnano_nebnext_v6rzlog10p_chipsub_cutoff1.000000_cwt_peaks.gr
NC_000913	IPOD occupancy	Peak	103126	103186	1	+	.	From wt_m9_rdm_glu_merged_truseqnano_nebnext_v6rzlog10p_chipsub_cutoff1.000000_cwt_peaks.gr
NC_000913	IPOD occupancy	Peak	103331	103391	1	+	.	From wt_m9_rdm_glu_merged_truseqnano_nebnext_v6rzlog10p_chipsub_cutoff1.000000_cwt_peaks.gr
NC_000913	IPOD occupancy	Peak	103511	103571	1	+	.	From wt_m9_rdm_glu_merged_truseqnano_nebnext_v6rzlog10p_chipsub_cutoff1.000000_cwt_peaks.gr
NC_000913	IPOD occupancy	Peak	104456	104516	1	+	.	From wt_m9_rdm_glu_merged_truseqnano_nebnext_v6rzlog10p_chipsub_cutoff1.000000_cwt_peaks.gr
NC_000913	IPOD occupancy	Peak	104601	104661	1	+	.	From wt_m9_rdm_glu_merged_truseqnano_nebnext_v6rzlog10p_chipsub_cutoff1.000000_cwt_peaks.gr
NC_000913	IPOD occupancy	Peak	104706	104766	1	+	.	From wt_m9_rdm_glu_merged_truseqnano_nebnext_v6rzlog10p_chipsub_cutoff1.000000_cwt_peaks.gr
NC_000913	IPOD occupancy	Peak	105036	105096	1	+	.	From wt_m9_rdm_glu_merged_truseqnano_nebnext_v6rzlog10p_chipsub_cutoff1.000000_cwt_peaks.gr
NC_000913	IPOD occupancy	Peak	105141	105201	1	+	.	From wt_m9_rdm_glu_merged_truseqnano_nebnext_v6rzlog10p_chipsub_cutoff1.000000_cwt_peaks.gr
NC_000913	IPOD occupancy	Peak	105396	105456	1	+	.	From wt_m9_rdm_glu_merged_truseqnano_nebnext_v6rzlog10p_chipsub_cutoff1.000000_cwt_peaks.gr
NC_000913	IPOD occupancy	Peak	105766	105826	1	+	.	From wt_m9_rdm_glu_merged_truseqnano_nebnext_v6rzlog10p_chipsub_cutoff1.000000_cwt_peaks.gr
NC_000913	IPOD occupancy	Peak	106261	106321	1	+	.	From wt_m9_rdm_glu_merged_truseqnano_nebnext_v6rzlog10p_chipsub_cutoff1.000000_cwt_peaks.gr
NC_000913	IPOD occupancy	Peak	106741	106801	1	+	.	From wt_m9_rdm_glu_merged_truseqnano_nebnext_v6rzlog10p_chipsub_cutoff1.000000_cwt_peaks.gr
NC_000913	IPOD occupancy	Peak	107181	107241	1	+	.	From wt_m9_rdm_glu_merged_truseqnano_nebnext_v6rzlog10p_chipsub_cutoff1.000000_cwt_peaks.gr
NC_000913	IPOD occupancy	Peak	107301	107361	1	+	.	From wt_m9_rdm_glu_merged_truseqnano_nebnext_v6rzlog10p_chipsub_cutoff1.000000_cwt_peaks.gr
NC_000913	IPOD occupancy	Peak	107431	107491	1	+	.	From wt_m9_rdm_glu_merged_truseqnano_nebnext_v6rzlog10p_chipsub_cutoff1.000000_cwt_peaks.gr
NC_000913	IPOD occupancy	Peak	107926	107986	1	+	.	From wt_m9_rdm_glu_merged_truseqnano_nebnext_v6rzlog10p_chipsub_cutoff1.000000_cwt_peaks.gr
NC_000913	IPOD occupancy	Peak	108121	108181	1	+	.	From wt_m9_rdm_glu_merged_truseqnano_nebnext_v6rzlog10p_chipsub_cutoff1.000000_cwt_peaks.gr
NC_000913	IPOD occupancy	Peak	109241	109301	1	+	.	From wt_m9_rdm_glu_merged_truseqnano_nebnext_v6rzlog10p_chipsub_cutoff1.000000_cwt_peaks.gr
NC_000913	IPOD occupancy	Peak	111011	111071	1	+	.	From wt_m9_rdm_glu_merged_truseqnano_nebnext_v6rzlog10p_chipsub_cutoff1.000000_cwt_peaks.gr
NC_000913	IPOD occupancy	Peak	111241	111301	1	+	.	From wt_m9_rdm_glu_merged_truseqnano_nebnext_v6rzlog10p_chipsub_cutoff1.000000_cwt_peaks.gr
NC_000913	IPOD occupancy	Peak	111506	111566	1	+	.	From wt_m9_rdm_glu_merged_truseqnano_nebnext_v6rzlog10p_chipsub_cutoff1.000000_cwt_peaks.gr
NC_000913	IPOD occupancy	Peak	111781	111841	1	+	.	From wt_m9_rdm_glu_merged_truseqnano_nebnext_v6rzlog10p_chipsub_cutoff1.000000_cwt_peaks.gr
NC_000913	IPOD occupancy	Peak	112761	112821	1	+	.	From wt_m9_rdm_glu_merged_truseqnano_nebnext_v6rzlog10p_chipsub_cutoff1.000000_cwt_peaks.gr
NC_000913	IPOD occupancy	Peak	113031	113091	1	+	.	From wt_m9_rdm_glu_merged_truseqnano_nebnext_v6rzlog10p_chipsub_cutoff1.000000_cwt_peaks.gr
NC_000913	IPOD occupancy	Peak	113576	113636	1	+	.	From wt_m9_rdm_glu_merged_truseqnano_nebnext_v6rzlog10p_chipsub_cutoff1.000000_cwt_peaks.gr
NC_000913	IPOD occupancy	Peak	113866	113926	1	+	.	From wt_m9_rdm_glu_merged_truseqnano_nebnext_v6rzlog10p_chipsub_cutoff1.000000_cwt_peaks.gr
NC_000913	IPOD occupancy	Peak	114011	114071	1	+	.	From wt_m9_rdm_glu_merged_truseqnano_nebnext_v6rzlog10p_chipsub_cutoff1.000000_cwt_peaks.gr
NC_000913	IPOD occupancy	Peak	115016	115076	1	+	.	From wt_m9_rdm_glu_merged_truseqnano_nebnext_v6rzlog10p_chipsub_cutoff1.000000_cwt_peaks.gr
NC_000913	IPOD occupancy	Peak	115611	115671	1	+	.	From wt_m9_rdm_glu_merged_truseqnano_nebnext_v6rzlog10p_chipsub_cutoff1.000000_cwt_peaks.gr
NC_000913	IPOD occupancy	Peak	116041	116101	1	+	.	From wt_m9_rdm_glu_merged_truseqnano_nebnext_v6rzlog10p_chipsub_cutoff1.000000_cwt_peaks.gr
NC_000913	IPOD occupancy	Peak	116341	116401	1	+	.	From wt_m9_rdm_glu_merged_truseqnano_nebnext_v6rzlog10p_chipsub_cutoff1.000000_cwt_peaks.gr
NC_000913	IPOD occupancy	Peak	116941	117001	1	+	.	From wt_m9_rdm_glu_merged_truseqnano_nebnext_v6rzlog10p_chipsub_cutoff1.000000_cwt_peaks.gr
NC_000913	IPOD occupancy	Peak	117101	117161	1	+	.	From wt_m9_rdm_glu_merged_truseqnano_nebnext_v6rzlog10p_chipsub_cutoff1.000000_cwt_peaks.gr
NC_000913	IPOD occupancy	Peak	117761	117821	1	+	.	From wt_m9_rdm_glu_merged_truseqnano_nebnext_v6rzlog10p_chipsub_cutoff1.000000_cwt_peaks.gr
NC_000913	IPOD occupancy	Peak	118066	118126	1	+	.	From wt_m9_rdm_glu_merged_truseqnano_nebnext_v6rzlog10p_chipsub_cutoff1.000000_cwt_peaks.gr
NC_000913	IPOD occupancy	Peak	118486	118546	1	+	.	From wt_m9_rdm_glu_merged_truseqnano_nebnext_v6rzlog10p_chipsub_cutoff1.000000_cwt_peaks.gr
NC_000913	IPOD occupancy	Peak	118781	118841	1	+	.	From wt_m9_rdm_glu_merged_truseqnano_nebnext_v6rzlog10p_chipsub_cutoff1.000000_cwt_peaks.gr
NC_000913	IPOD occupancy	Peak	119076	119136	1	+	.	From wt_m9_rdm_glu_merged_truseqnano_nebnext_v6rzlog10p_chipsub_cutoff1.000000_cwt_peaks.gr
NC_000913	IPOD occupancy	Peak	119531	119591	1	+	.	From wt_m9_rdm_glu_merged_truseqnano_nebnext_v6rzlog10p_chipsub_cutoff1.000000_cwt_peaks.gr
NC_000913	IPOD occupancy	Peak	120216	120276	1	+	.	From wt_m9_rdm_glu_merged_truseqnano_nebnext_v6rzlog10p_chipsub_cutoff1.000000_cwt_peaks.gr
NC_000913	IPOD occupancy	Peak	120696	120756	1	+	.	From wt_m9_rdm_glu_merged_truseqnano_nebnext_v6rzlog10p_chipsub_cutoff1.000000_cwt_peaks.gr
NC_000913	IPOD occupancy	Peak	121621	121681	1	+	.	From wt_m9_rdm_glu_merged_truseqnano_nebnext_v6rzlog10p_chipsub_cutoff1.000000_cwt_peaks.gr
NC_000913	IPOD occupancy	Peak	121791	121851	1	+	.	From wt_m9_rdm_glu_merged_truseqnano_nebnext_v6rzlog10p_chipsub_cutoff1.000000_cwt_peaks.gr
NC_000913	IPOD occupancy	Peak	121966	122026	1	+	.	From wt_m9_rdm_glu_merged_truseqnano_nebnext_v6rzlog10p_chipsub_cutoff1.000000_cwt_peaks.gr
NC_000913	IPOD occupancy	Peak	122236	122296	1	+	.	From wt_m9_rdm_glu_merged_truseqnano_nebnext_v6rzlog10p_chipsub_cutoff1.000000_cwt_peaks.gr
NC_000913	IPOD occupancy	Peak	122861	122921	1	+	.	From wt_m9_rdm_glu_merged_truseqnano_nebnext_v6rzlog10p_chipsub_cutoff1.000000_cwt_peaks.gr
NC_000913	IPOD occupancy	Peak	123621	123681	1	+	.	From wt_m9_rdm_glu_merged_truseqnano_nebnext_v6rzlog10p_chipsub_cutoff1.000000_cwt_peaks.gr
NC_000913	IPOD occupancy	Peak	123886	123946	1	+	.	From wt_m9_rdm_glu_merged_truseqnano_nebnext_v6rzlog10p_chipsub_cutoff1.000000_cwt_peaks.gr
NC_000913	IPOD occupancy	Peak	124781	124841	1	+	.	From wt_m9_rdm_glu_merged_truseqnano_nebnext_v6rzlog10p_chipsub_cutoff1.000000_cwt_peaks.gr
NC_000913	IPOD occupancy	Peak	126706	126766	1	+	.	From wt_m9_rdm_glu_merged_truseqnano_nebnext_v6rzlog10p_chipsub_cutoff1.000000_cwt_peaks.gr
NC_000913	IPOD occupancy	Peak	126936	126996	1	+	.	From wt_m9_rdm_glu_merged_truseqnano_nebnext_v6rzlog10p_chipsub_cutoff1.000000_cwt_peaks.gr
NC_000913	IPOD occupancy	Peak	127641	127701	1	+	.	From wt_m9_rdm_glu_merged_truseqnano_nebnext_v6rzlog10p_chipsub_cutoff1.000000_cwt_peaks.gr
NC_000913	IPOD occupancy	Peak	128561	128621	1	+	.	From wt_m9_rdm_glu_merged_truseqnano_nebnext_v6rzlog10p_chipsub_cutoff1.000000_cwt_peaks.gr
NC_000913	IPOD occupancy	Peak	130291	130351	1	+	.	From wt_m9_rdm_glu_merged_truseqnano_nebnext_v6rzlog10p_chipsub_cutoff1.000000_cwt_peaks.gr
NC_000913	IPOD occupancy	Peak	130776	130836	1	+	.	From wt_m9_rdm_glu_merged_truseqnano_nebnext_v6rzlog10p_chipsub_cutoff1.000000_cwt_peaks.gr
NC_000913	IPOD occupancy	Peak	130976	131036	1	+	.	From wt_m9_rdm_glu_merged_truseqnano_nebnext_v6rzlog10p_chipsub_cutoff1.000000_cwt_peaks.gr
NC_000913	IPOD occupancy	Peak	131796	131856	1	+	.	From wt_m9_rdm_glu_merged_truseqnano_nebnext_v6rzlog10p_chipsub_cutoff1.000000_cwt_peaks.gr
NC_000913	IPOD occupancy	Peak	133256	133316	1	+	.	From wt_m9_rdm_glu_merged_truseqnano_nebnext_v6rzlog10p_chipsub_cutoff1.000000_cwt_peaks.gr
NC_000913	IPOD occupancy	Peak	134071	134131	1	+	.	From wt_m9_rdm_glu_merged_truseqnano_nebnext_v6rzlog10p_chipsub_cutoff1.000000_cwt_peaks.gr
NC_000913	IPOD occupancy	Peak	134906	134966	1	+	.	From wt_m9_rdm_glu_merged_truseqnano_nebnext_v6rzlog10p_chipsub_cutoff1.000000_cwt_peaks.gr
NC_000913	IPOD occupancy	Peak	135131	135191	1	+	.	From wt_m9_rdm_glu_merged_truseqnano_nebnext_v6rzlog10p_chipsub_cutoff1.000000_cwt_peaks.gr
NC_000913	IPOD occupancy	Peak	135541	135601	1	+	.	From wt_m9_rdm_glu_merged_truseqnano_nebnext_v6rzlog10p_chipsub_cutoff1.000000_cwt_peaks.gr
NC_000913	IPOD occupancy	Peak	135986	136046	1	+	.	From wt_m9_rdm_glu_merged_truseqnano_nebnext_v6rzlog10p_chipsub_cutoff1.000000_cwt_peaks.gr
NC_000913	IPOD occupancy	Peak	136341	136401	1	+	.	From wt_m9_rdm_glu_merged_truseqnano_nebnext_v6rzlog10p_chipsub_cutoff1.000000_cwt_peaks.gr
NC_000913	IPOD occupancy	Peak	136601	136661	1	+	.	From wt_m9_rdm_glu_merged_truseqnano_nebnext_v6rzlog10p_chipsub_cutoff1.000000_cwt_peaks.gr
NC_000913	IPOD occupancy	Peak	137126	137186	1	+	.	From wt_m9_rdm_glu_merged_truseqnano_nebnext_v6rzlog10p_chipsub_cutoff1.000000_cwt_peaks.gr
NC_000913	IPOD occupancy	Peak	137586	137646	1	+	.	From wt_m9_rdm_glu_merged_truseqnano_nebnext_v6rzlog10p_chipsub_cutoff1.000000_cwt_peaks.gr
NC_000913	IPOD occupancy	Peak	138726	138786	1	+	.	From wt_m9_rdm_glu_merged_truseqnano_nebnext_v6rzlog10p_chipsub_cutoff1.000000_cwt_peaks.gr
NC_000913	IPOD occupancy	Peak	140311	140371	1	+	.	From wt_m9_rdm_glu_merged_truseqnano_nebnext_v6rzlog10p_chipsub_cutoff1.000000_cwt_peaks.gr
NC_000913	IPOD occupancy	Peak	140806	140866	1	+	.	From wt_m9_rdm_glu_merged_truseqnano_nebnext_v6rzlog10p_chipsub_cutoff1.000000_cwt_peaks.gr
NC_000913	IPOD occupancy	Peak	141071	141131	1	+	.	From wt_m9_rdm_glu_merged_truseqnano_nebnext_v6rzlog10p_chipsub_cutoff1.000000_cwt_peaks.gr
NC_000913	IPOD occupancy	Peak	141706	141766	1	+	.	From wt_m9_rdm_glu_merged_truseqnano_nebnext_v6rzlog10p_chipsub_cutoff1.000000_cwt_peaks.gr
NC_000913	IPOD occupancy	Peak	141936	141996	1	+	.	From wt_m9_rdm_glu_merged_truseqnano_nebnext_v6rzlog10p_chipsub_cutoff1.000000_cwt_peaks.gr
NC_000913	IPOD occupancy	Peak	142181	142241	1	+	.	From wt_m9_rdm_glu_merged_truseqnano_nebnext_v6rzlog10p_chipsub_cutoff1.000000_cwt_peaks.gr
NC_000913	IPOD occupancy	Peak	142361	142421	1	+	.	From wt_m9_rdm_glu_merged_truseqnano_nebnext_v6rzlog10p_chipsub_cutoff1.000000_cwt_peaks.gr
NC_000913	IPOD occupancy	Peak	142846	142906	1	+	.	From wt_m9_rdm_glu_merged_truseqnano_nebnext_v6rzlog10p_chipsub_cutoff1.000000_cwt_peaks.gr
NC_000913	IPOD occupancy	Peak	143211	143271	1	+	.	From wt_m9_rdm_glu_merged_truseqnano_nebnext_v6rzlog10p_chipsub_cutoff1.000000_cwt_peaks.gr
NC_000913	IPOD occupancy	Peak	143371	143431	1	+	.	From wt_m9_rdm_glu_merged_truseqnano_nebnext_v6rzlog10p_chipsub_cutoff1.000000_cwt_peaks.gr
NC_000913	IPOD occupancy	Peak	143591	143651	1	+	.	From wt_m9_rdm_glu_merged_truseqnano_nebnext_v6rzlog10p_chipsub_cutoff1.000000_cwt_peaks.gr
NC_000913	IPOD occupancy	Peak	143801	143861	1	+	.	From wt_m9_rdm_glu_merged_truseqnano_nebnext_v6rzlog10p_chipsub_cutoff1.000000_cwt_peaks.gr
NC_000913	IPOD occupancy	Peak	143931	143991	1	+	.	From wt_m9_rdm_glu_merged_truseqnano_nebnext_v6rzlog10p_chipsub_cutoff1.000000_cwt_peaks.gr
NC_000913	IPOD occupancy	Peak	144071	144131	1	+	.	From wt_m9_rdm_glu_merged_truseqnano_nebnext_v6rzlog10p_chipsub_cutoff1.000000_cwt_peaks.gr
NC_000913	IPOD occupancy	Peak	144631	144691	1	+	.	From wt_m9_rdm_glu_merged_truseqnano_nebnext_v6rzlog10p_chipsub_cutoff1.000000_cwt_peaks.gr
NC_000913	IPOD occupancy	Peak	144821	144881	1	+	.	From wt_m9_rdm_glu_merged_truseqnano_nebnext_v6rzlog10p_chipsub_cutoff1.000000_cwt_peaks.gr
NC_000913	IPOD occupancy	Peak	145011	145071	1	+	.	From wt_m9_rdm_glu_merged_truseqnano_nebnext_v6rzlog10p_chipsub_cutoff1.000000_cwt_peaks.gr
NC_000913	IPOD occupancy	Peak	145226	145286	1	+	.	From wt_m9_rdm_glu_merged_truseqnano_nebnext_v6rzlog10p_chipsub_cutoff1.000000_cwt_peaks.gr
NC_000913	IPOD occupancy	Peak	146091	146151	1	+	.	From wt_m9_rdm_glu_merged_truseqnano_nebnext_v6rzlog10p_chipsub_cutoff1.000000_cwt_peaks.gr
NC_000913	IPOD occupancy	Peak	146206	146266	1	+	.	From wt_m9_rdm_glu_merged_truseqnano_nebnext_v6rzlog10p_chipsub_cutoff1.000000_cwt_peaks.gr
NC_000913	IPOD occupancy	Peak	146396	146456	1	+	.	From wt_m9_rdm_glu_merged_truseqnano_nebnext_v6rzlog10p_chipsub_cutoff1.000000_cwt_peaks.gr
NC_000913	IPOD occupancy	Peak	146846	146906	1	+	.	From wt_m9_rdm_glu_merged_truseqnano_nebnext_v6rzlog10p_chipsub_cutoff1.000000_cwt_peaks.gr
NC_000913	IPOD occupancy	Peak	147181	147241	1	+	.	From wt_m9_rdm_glu_merged_truseqnano_nebnext_v6rzlog10p_chipsub_cutoff1.000000_cwt_peaks.gr
NC_000913	IPOD occupancy	Peak	147451	147511	1	+	.	From wt_m9_rdm_glu_merged_truseqnano_nebnext_v6rzlog10p_chipsub_cutoff1.000000_cwt_peaks.gr
NC_000913	IPOD occupancy	Peak	147821	147881	1	+	.	From wt_m9_rdm_glu_merged_truseqnano_nebnext_v6rzlog10p_chipsub_cutoff1.000000_cwt_peaks.gr
NC_000913	IPOD occupancy	Peak	148131	148191	1	+	.	From wt_m9_rdm_glu_merged_truseqnano_nebnext_v6rzlog10p_chipsub_cutoff1.000000_cwt_peaks.gr
NC_000913	IPOD occupancy	Peak	148761	148821	1	+	.	From wt_m9_rdm_glu_merged_truseqnano_nebnext_v6rzlog10p_chipsub_cutoff1.000000_cwt_peaks.gr
NC_000913	IPOD occupancy	Peak	148886	148946	1	+	.	From wt_m9_rdm_glu_merged_truseqnano_nebnext_v6rzlog10p_chipsub_cutoff1.000000_cwt_peaks.gr
NC_000913	IPOD occupancy	Peak	149161	149221	1	+	.	From wt_m9_rdm_glu_merged_truseqnano_nebnext_v6rzlog10p_chipsub_cutoff1.000000_cwt_peaks.gr
NC_000913	IPOD occupancy	Peak	149311	149371	1	+	.	From wt_m9_rdm_glu_merged_truseqnano_nebnext_v6rzlog10p_chipsub_cutoff1.000000_cwt_peaks.gr
NC_000913	IPOD occupancy	Peak	149441	149501	1	+	.	From wt_m9_rdm_glu_merged_truseqnano_nebnext_v6rzlog10p_chipsub_cutoff1.000000_cwt_peaks.gr
NC_000913	IPOD occupancy	Peak	149866	149926	1	+	.	From wt_m9_rdm_glu_merged_truseqnano_nebnext_v6rzlog10p_chipsub_cutoff1.000000_cwt_peaks.gr
NC_000913	IPOD occupancy	Peak	150031	150091	1	+	.	From wt_m9_rdm_glu_merged_truseqnano_nebnext_v6rzlog10p_chipsub_cutoff1.000000_cwt_peaks.gr
NC_000913	IPOD occupancy	Peak	150191	150251	1	+	.	From wt_m9_rdm_glu_merged_truseqnano_nebnext_v6rzlog10p_chipsub_cutoff1.000000_cwt_peaks.gr
NC_000913	IPOD occupancy	Peak	150296	150356	1	+	.	From wt_m9_rdm_glu_merged_truseqnano_nebnext_v6rzlog10p_chipsub_cutoff1.000000_cwt_peaks.gr
NC_000913	IPOD occupancy	Peak	150506	150566	1	+	.	From wt_m9_rdm_glu_merged_truseqnano_nebnext_v6rzlog10p_chipsub_cutoff1.000000_cwt_peaks.gr
NC_000913	IPOD occupancy	Peak	150856	150916	1	+	.	From wt_m9_rdm_glu_merged_truseqnano_nebnext_v6rzlog10p_chipsub_cutoff1.000000_cwt_peaks.gr
NC_000913	IPOD occupancy	Peak	151276	151336	1	+	.	From wt_m9_rdm_glu_merged_truseqnano_nebnext_v6rzlog10p_chipsub_cutoff1.000000_cwt_peaks.gr
NC_000913	IPOD occupancy	Peak	151476	151536	1	+	.	From wt_m9_rdm_glu_merged_truseqnano_nebnext_v6rzlog10p_chipsub_cutoff1.000000_cwt_peaks.gr
NC_000913	IPOD occupancy	Peak	151581	151641	1	+	.	From wt_m9_rdm_glu_merged_truseqnano_nebnext_v6rzlog10p_chipsub_cutoff1.000000_cwt_peaks.gr
NC_000913	IPOD occupancy	Peak	151746	151806	1	+	.	From wt_m9_rdm_glu_merged_truseqnano_nebnext_v6rzlog10p_chipsub_cutoff1.000000_cwt_peaks.gr
NC_000913	IPOD occupancy	Peak	151841	151901	1	+	.	From wt_m9_rdm_glu_merged_truseqnano_nebnext_v6rzlog10p_chipsub_cutoff1.000000_cwt_peaks.gr
NC_000913	IPOD occupancy	Peak	152036	152096	1	+	.	From wt_m9_rdm_glu_merged_truseqnano_nebnext_v6rzlog10p_chipsub_cutoff1.000000_cwt_peaks.gr
NC_000913	IPOD occupancy	Peak	152206	152266	1	+	.	From wt_m9_rdm_glu_merged_truseqnano_nebnext_v6rzlog10p_chipsub_cutoff1.000000_cwt_peaks.gr
NC_000913	IPOD occupancy	Peak	152386	152446	1	+	.	From wt_m9_rdm_glu_merged_truseqnano_nebnext_v6rzlog10p_chipsub_cutoff1.000000_cwt_peaks.gr
NC_000913	IPOD occupancy	Peak	152621	152681	1	+	.	From wt_m9_rdm_glu_merged_truseqnano_nebnext_v6rzlog10p_chipsub_cutoff1.000000_cwt_peaks.gr
NC_000913	IPOD occupancy	Peak	152741	152801	1	+	.	From wt_m9_rdm_glu_merged_truseqnano_nebnext_v6rzlog10p_chipsub_cutoff1.000000_cwt_peaks.gr
NC_000913	IPOD occupancy	Peak	153021	153081	1	+	.	From wt_m9_rdm_glu_merged_truseqnano_nebnext_v6rzlog10p_chipsub_cutoff1.000000_cwt_peaks.gr
NC_000913	IPOD occupancy	Peak	153176	153236	1	+	.	From wt_m9_rdm_glu_merged_truseqnano_nebnext_v6rzlog10p_chipsub_cutoff1.000000_cwt_peaks.gr
NC_000913	IPOD occupancy	Peak	153486	153546	1	+	.	From wt_m9_rdm_glu_merged_truseqnano_nebnext_v6rzlog10p_chipsub_cutoff1.000000_cwt_peaks.gr
NC_000913	IPOD occupancy	Peak	153591	153651	1	+	.	From wt_m9_rdm_glu_merged_truseqnano_nebnext_v6rzlog10p_chipsub_cutoff1.000000_cwt_peaks.gr
NC_000913	IPOD occupancy	Peak	153861	153921	1	+	.	From wt_m9_rdm_glu_merged_truseqnano_nebnext_v6rzlog10p_chipsub_cutoff1.000000_cwt_peaks.gr
NC_000913	IPOD occupancy	Peak	154076	154136	1	+	.	From wt_m9_rdm_glu_merged_truseqnano_nebnext_v6rzlog10p_chipsub_cutoff1.000000_cwt_peaks.gr
NC_000913	IPOD occupancy	Peak	154201	154261	1	+	.	From wt_m9_rdm_glu_merged_truseqnano_nebnext_v6rzlog10p_chipsub_cutoff1.000000_cwt_peaks.gr
NC_000913	IPOD occupancy	Peak	154716	154776	1	+	.	From wt_m9_rdm_glu_merged_truseqnano_nebnext_v6rzlog10p_chipsub_cutoff1.000000_cwt_peaks.gr
NC_000913	IPOD occupancy	Peak	154831	154891	1	+	.	From wt_m9_rdm_glu_merged_truseqnano_nebnext_v6rzlog10p_chipsub_cutoff1.000000_cwt_peaks.gr
NC_000913	IPOD occupancy	Peak	155186	155246	1	+	.	From wt_m9_rdm_glu_merged_truseqnano_nebnext_v6rzlog10p_chipsub_cutoff1.000000_cwt_peaks.gr
NC_000913	IPOD occupancy	Peak	155296	155356	1	+	.	From wt_m9_rdm_glu_merged_truseqnano_nebnext_v6rzlog10p_chipsub_cutoff1.000000_cwt_peaks.gr
NC_000913	IPOD occupancy	Peak	155396	155456	1	+	.	From wt_m9_rdm_glu_merged_truseqnano_nebnext_v6rzlog10p_chipsub_cutoff1.000000_cwt_peaks.gr
NC_000913	IPOD occupancy	Peak	155501	155561	1	+	.	From wt_m9_rdm_glu_merged_truseqnano_nebnext_v6rzlog10p_chipsub_cutoff1.000000_cwt_peaks.gr
NC_000913	IPOD occupancy	Peak	155911	155971	1	+	.	From wt_m9_rdm_glu_merged_truseqnano_nebnext_v6rzlog10p_chipsub_cutoff1.000000_cwt_peaks.gr
NC_000913	IPOD occupancy	Peak	156031	156091	1	+	.	From wt_m9_rdm_glu_merged_truseqnano_nebnext_v6rzlog10p_chipsub_cutoff1.000000_cwt_peaks.gr
NC_000913	IPOD occupancy	Peak	156176	156281	1	+	.	From wt_m9_rdm_glu_merged_truseqnano_nebnext_v6rzlog10p_chipsub_cutoff1.000000_cwt_peaks.gr
NC_000913	IPOD occupancy	Peak	156456	156516	1	+	.	From wt_m9_rdm_glu_merged_truseqnano_nebnext_v6rzlog10p_chipsub_cutoff1.000000_cwt_peaks.gr
NC_000913	IPOD occupancy	Peak	156936	156996	1	+	.	From wt_m9_rdm_glu_merged_truseqnano_nebnext_v6rzlog10p_chipsub_cutoff1.000000_cwt_peaks.gr
NC_000913	IPOD occupancy	Peak	157051	157111	1	+	.	From wt_m9_rdm_glu_merged_truseqnano_nebnext_v6rzlog10p_chipsub_cutoff1.000000_cwt_peaks.gr
NC_000913	IPOD occupancy	Peak	157161	157286	1	+	.	From wt_m9_rdm_glu_merged_truseqnano_nebnext_v6rzlog10p_chipsub_cutoff1.000000_cwt_peaks.gr
NC_000913	IPOD occupancy	Peak	157391	157451	1	+	.	From wt_m9_rdm_glu_merged_truseqnano_nebnext_v6rzlog10p_chipsub_cutoff1.000000_cwt_peaks.gr
NC_000913	IPOD occupancy	Peak	158571	158631	1	+	.	From wt_m9_rdm_glu_merged_truseqnano_nebnext_v6rzlog10p_chipsub_cutoff1.000000_cwt_peaks.gr
NC_000913	IPOD occupancy	Peak	158751	158811	1	+	.	From wt_m9_rdm_glu_merged_truseqnano_nebnext_v6rzlog10p_chipsub_cutoff1.000000_cwt_peaks.gr
NC_000913	IPOD occupancy	Peak	158861	158921	1	+	.	From wt_m9_rdm_glu_merged_truseqnano_nebnext_v6rzlog10p_chipsub_cutoff1.000000_cwt_peaks.gr
NC_000913	IPOD occupancy	Peak	158946	159006	1	+	.	From wt_m9_rdm_glu_merged_truseqnano_nebnext_v6rzlog10p_chipsub_cutoff1.000000_cwt_peaks.gr
NC_000913	IPOD occupancy	Peak	159456	159516	1	+	.	From wt_m9_rdm_glu_merged_truseqnano_nebnext_v6rzlog10p_chipsub_cutoff1.000000_cwt_peaks.gr
NC_000913	IPOD occupancy	Peak	159681	159741	1	+	.	From wt_m9_rdm_glu_merged_truseqnano_nebnext_v6rzlog10p_chipsub_cutoff1.000000_cwt_peaks.gr
NC_000913	IPOD occupancy	Peak	160046	160106	1	+	.	From wt_m9_rdm_glu_merged_truseqnano_nebnext_v6rzlog10p_chipsub_cutoff1.000000_cwt_peaks.gr
NC_000913	IPOD occupancy	Peak	160496	160556	1	+	.	From wt_m9_rdm_glu_merged_truseqnano_nebnext_v6rzlog10p_chipsub_cutoff1.000000_cwt_peaks.gr
NC_000913	IPOD occupancy	Peak	160671	160731	1	+	.	From wt_m9_rdm_glu_merged_truseqnano_nebnext_v6rzlog10p_chipsub_cutoff1.000000_cwt_peaks.gr
NC_000913	IPOD occupancy	Peak	160831	160891	1	+	.	From wt_m9_rdm_glu_merged_truseqnano_nebnext_v6rzlog10p_chipsub_cutoff1.000000_cwt_peaks.gr
NC_000913	IPOD occupancy	Peak	161201	161261	1	+	.	From wt_m9_rdm_glu_merged_truseqnano_nebnext_v6rzlog10p_chipsub_cutoff1.000000_cwt_peaks.gr
NC_000913	IPOD occupancy	Peak	161401	161461	1	+	.	From wt_m9_rdm_glu_merged_truseqnano_nebnext_v6rzlog10p_chipsub_cutoff1.000000_cwt_peaks.gr
NC_000913	IPOD occupancy	Peak	161566	161626	1	+	.	From wt_m9_rdm_glu_merged_truseqnano_nebnext_v6rzlog10p_chipsub_cutoff1.000000_cwt_peaks.gr
NC_000913	IPOD occupancy	Peak	161746	161806	1	+	.	From wt_m9_rdm_glu_merged_truseqnano_nebnext_v6rzlog10p_chipsub_cutoff1.000000_cwt_peaks.gr
NC_000913	IPOD occupancy	Peak	161936	161996	1	+	.	From wt_m9_rdm_glu_merged_truseqnano_nebnext_v6rzlog10p_chipsub_cutoff1.000000_cwt_peaks.gr
NC_000913	IPOD occupancy	Peak	162201	162261	1	+	.	From wt_m9_rdm_glu_merged_truseqnano_nebnext_v6rzlog10p_chipsub_cutoff1.000000_cwt_peaks.gr
NC_000913	IPOD occupancy	Peak	162526	162586	1	+	.	From wt_m9_rdm_glu_merged_truseqnano_nebnext_v6rzlog10p_chipsub_cutoff1.000000_cwt_peaks.gr
NC_000913	IPOD occupancy	Peak	162911	162971	1	+	.	From wt_m9_rdm_glu_merged_truseqnano_nebnext_v6rzlog10p_chipsub_cutoff1.000000_cwt_peaks.gr
NC_000913	IPOD occupancy	Peak	163006	163066	1	+	.	From wt_m9_rdm_glu_merged_truseqnano_nebnext_v6rzlog10p_chipsub_cutoff1.000000_cwt_peaks.gr
NC_000913	IPOD occupancy	Peak	164136	164196	1	+	.	From wt_m9_rdm_glu_merged_truseqnano_nebnext_v6rzlog10p_chipsub_cutoff1.000000_cwt_peaks.gr
NC_000913	IPOD occupancy	Peak	164281	164341	1	+	.	From wt_m9_rdm_glu_merged_truseqnano_nebnext_v6rzlog10p_chipsub_cutoff1.000000_cwt_peaks.gr
NC_000913	IPOD occupancy	Peak	164641	164701	1	+	.	From wt_m9_rdm_glu_merged_truseqnano_nebnext_v6rzlog10p_chipsub_cutoff1.000000_cwt_peaks.gr
NC_000913	IPOD occupancy	Peak	165861	165921	1	+	.	From wt_m9_rdm_glu_merged_truseqnano_nebnext_v6rzlog10p_chipsub_cutoff1.000000_cwt_peaks.gr
NC_000913	IPOD occupancy	Peak	166806	166866	1	+	.	From wt_m9_rdm_glu_merged_truseqnano_nebnext_v6rzlog10p_chipsub_cutoff1.000000_cwt_peaks.gr
NC_000913	IPOD occupancy	Peak	166916	166976	1	+	.	From wt_m9_rdm_glu_merged_truseqnano_nebnext_v6rzlog10p_chipsub_cutoff1.000000_cwt_peaks.gr
NC_000913	IPOD occupancy	Peak	167566	167626	1	+	.	From wt_m9_rdm_glu_merged_truseqnano_nebnext_v6rzlog10p_chipsub_cutoff1.000000_cwt_peaks.gr
NC_000913	IPOD occupancy	Peak	167891	167951	1	+	.	From wt_m9_rdm_glu_merged_truseqnano_nebnext_v6rzlog10p_chipsub_cutoff1.000000_cwt_peaks.gr
NC_000913	IPOD occupancy	Peak	168181	168241	1	+	.	From wt_m9_rdm_glu_merged_truseqnano_nebnext_v6rzlog10p_chipsub_cutoff1.000000_cwt_peaks.gr
NC_000913	IPOD occupancy	Peak	168271	168331	1	+	.	From wt_m9_rdm_glu_merged_truseqnano_nebnext_v6rzlog10p_chipsub_cutoff1.000000_cwt_peaks.gr
NC_000913	IPOD occupancy	Peak	168371	168431	1	+	.	From wt_m9_rdm_glu_merged_truseqnano_nebnext_v6rzlog10p_chipsub_cutoff1.000000_cwt_peaks.gr
NC_000913	IPOD occupancy	Peak	168871	168931	1	+	.	From wt_m9_rdm_glu_merged_truseqnano_nebnext_v6rzlog10p_chipsub_cutoff1.000000_cwt_peaks.gr
NC_000913	IPOD occupancy	Peak	169391	169451	1	+	.	From wt_m9_rdm_glu_merged_truseqnano_nebnext_v6rzlog10p_chipsub_cutoff1.000000_cwt_peaks.gr
NC_000913	IPOD occupancy	Peak	169481	169581	1	+	.	From wt_m9_rdm_glu_merged_truseqnano_nebnext_v6rzlog10p_chipsub_cutoff1.000000_cwt_peaks.gr
NC_000913	IPOD occupancy	Peak	169871	169931	1	+	.	From wt_m9_rdm_glu_merged_truseqnano_nebnext_v6rzlog10p_chipsub_cutoff1.000000_cwt_peaks.gr
NC_000913	IPOD occupancy	Peak	171921	171981	1	+	.	From wt_m9_rdm_glu_merged_truseqnano_nebnext_v6rzlog10p_chipsub_cutoff1.000000_cwt_peaks.gr
NC_000913	IPOD occupancy	Peak	172766	172826	1	+	.	From wt_m9_rdm_glu_merged_truseqnano_nebnext_v6rzlog10p_chipsub_cutoff1.000000_cwt_peaks.gr
NC_000913	IPOD occupancy	Peak	173436	173496	1	+	.	From wt_m9_rdm_glu_merged_truseqnano_nebnext_v6rzlog10p_chipsub_cutoff1.000000_cwt_peaks.gr
NC_000913	IPOD occupancy	Peak	174236	174296	1	+	.	From wt_m9_rdm_glu_merged_truseqnano_nebnext_v6rzlog10p_chipsub_cutoff1.000000_cwt_peaks.gr
NC_000913	IPOD occupancy	Peak	175296	175356	1	+	.	From wt_m9_rdm_glu_merged_truseqnano_nebnext_v6rzlog10p_chipsub_cutoff1.000000_cwt_peaks.gr
NC_000913	IPOD occupancy	Peak	175666	175726	1	+	.	From wt_m9_rdm_glu_merged_truseqnano_nebnext_v6rzlog10p_chipsub_cutoff1.000000_cwt_peaks.gr
NC_000913	IPOD occupancy	Peak	175971	176031	1	+	.	From wt_m9_rdm_glu_merged_truseqnano_nebnext_v6rzlog10p_chipsub_cutoff1.000000_cwt_peaks.gr
NC_000913	IPOD occupancy	Peak	176301	176361	1	+	.	From wt_m9_rdm_glu_merged_truseqnano_nebnext_v6rzlog10p_chipsub_cutoff1.000000_cwt_peaks.gr
NC_000913	IPOD occupancy	Peak	176971	177031	1	+	.	From wt_m9_rdm_glu_merged_truseqnano_nebnext_v6rzlog10p_chipsub_cutoff1.000000_cwt_peaks.gr
NC_000913	IPOD occupancy	Peak	177136	177196	1	+	.	From wt_m9_rdm_glu_merged_truseqnano_nebnext_v6rzlog10p_chipsub_cutoff1.000000_cwt_peaks.gr
NC_000913	IPOD occupancy	Peak	177576	177636	1	+	.	From wt_m9_rdm_glu_merged_truseqnano_nebnext_v6rzlog10p_chipsub_cutoff1.000000_cwt_peaks.gr
NC_000913	IPOD occupancy	Peak	177741	177801	1	+	.	From wt_m9_rdm_glu_merged_truseqnano_nebnext_v6rzlog10p_chipsub_cutoff1.000000_cwt_peaks.gr
NC_000913	IPOD occupancy	Peak	177971	178031	1	+	.	From wt_m9_rdm_glu_merged_truseqnano_nebnext_v6rzlog10p_chipsub_cutoff1.000000_cwt_peaks.gr
NC_000913	IPOD occupancy	Peak	178856	178916	1	+	.	From wt_m9_rdm_glu_merged_truseqnano_nebnext_v6rzlog10p_chipsub_cutoff1.000000_cwt_peaks.gr
NC_000913	IPOD occupancy	Peak	179366	179426	1	+	.	From wt_m9_rdm_glu_merged_truseqnano_nebnext_v6rzlog10p_chipsub_cutoff1.000000_cwt_peaks.gr
NC_000913	IPOD occupancy	Peak	179851	179911	1	+	.	From wt_m9_rdm_glu_merged_truseqnano_nebnext_v6rzlog10p_chipsub_cutoff1.000000_cwt_peaks.gr
NC_000913	IPOD occupancy	Peak	180066	180126	1	+	.	From wt_m9_rdm_glu_merged_truseqnano_nebnext_v6rzlog10p_chipsub_cutoff1.000000_cwt_peaks.gr
NC_000913	IPOD occupancy	Peak	180201	180261	1	+	.	From wt_m9_rdm_glu_merged_truseqnano_nebnext_v6rzlog10p_chipsub_cutoff1.000000_cwt_peaks.gr
NC_000913	IPOD occupancy	Peak	180366	180426	1	+	.	From wt_m9_rdm_glu_merged_truseqnano_nebnext_v6rzlog10p_chipsub_cutoff1.000000_cwt_peaks.gr
NC_000913	IPOD occupancy	Peak	180776	180836	1	+	.	From wt_m9_rdm_glu_merged_truseqnano_nebnext_v6rzlog10p_chipsub_cutoff1.000000_cwt_peaks.gr
NC_000913	IPOD occupancy	Peak	181031	181091	1	+	.	From wt_m9_rdm_glu_merged_truseqnano_nebnext_v6rzlog10p_chipsub_cutoff1.000000_cwt_peaks.gr
NC_000913	IPOD occupancy	Peak	182491	182551	1	+	.	From wt_m9_rdm_glu_merged_truseqnano_nebnext_v6rzlog10p_chipsub_cutoff1.000000_cwt_peaks.gr
NC_000913	IPOD occupancy	Peak	183181	183241	1	+	.	From wt_m9_rdm_glu_merged_truseqnano_nebnext_v6rzlog10p_chipsub_cutoff1.000000_cwt_peaks.gr
NC_000913	IPOD occupancy	Peak	183306	183366	1	+	.	From wt_m9_rdm_glu_merged_truseqnano_nebnext_v6rzlog10p_chipsub_cutoff1.000000_cwt_peaks.gr
NC_000913	IPOD occupancy	Peak	183486	183546	1	+	.	From wt_m9_rdm_glu_merged_truseqnano_nebnext_v6rzlog10p_chipsub_cutoff1.000000_cwt_peaks.gr
NC_000913	IPOD occupancy	Peak	183581	183641	1	+	.	From wt_m9_rdm_glu_merged_truseqnano_nebnext_v6rzlog10p_chipsub_cutoff1.000000_cwt_peaks.gr
NC_000913	IPOD occupancy	Peak	183841	183901	1	+	.	From wt_m9_rdm_glu_merged_truseqnano_nebnext_v6rzlog10p_chipsub_cutoff1.000000_cwt_peaks.gr
NC_000913	IPOD occupancy	Peak	184361	184421	1	+	.	From wt_m9_rdm_glu_merged_truseqnano_nebnext_v6rzlog10p_chipsub_cutoff1.000000_cwt_peaks.gr
NC_000913	IPOD occupancy	Peak	184651	184711	1	+	.	From wt_m9_rdm_glu_merged_truseqnano_nebnext_v6rzlog10p_chipsub_cutoff1.000000_cwt_peaks.gr
NC_000913	IPOD occupancy	Peak	184776	184836	1	+	.	From wt_m9_rdm_glu_merged_truseqnano_nebnext_v6rzlog10p_chipsub_cutoff1.000000_cwt_peaks.gr
NC_000913	IPOD occupancy	Peak	184956	185016	1	+	.	From wt_m9_rdm_glu_merged_truseqnano_nebnext_v6rzlog10p_chipsub_cutoff1.000000_cwt_peaks.gr
NC_000913	IPOD occupancy	Peak	185946	186006	1	+	.	From wt_m9_rdm_glu_merged_truseqnano_nebnext_v6rzlog10p_chipsub_cutoff1.000000_cwt_peaks.gr
NC_000913	IPOD occupancy	Peak	186081	186141	1	+	.	From wt_m9_rdm_glu_merged_truseqnano_nebnext_v6rzlog10p_chipsub_cutoff1.000000_cwt_peaks.gr
NC_000913	IPOD occupancy	Peak	186251	186311	1	+	.	From wt_m9_rdm_glu_merged_truseqnano_nebnext_v6rzlog10p_chipsub_cutoff1.000000_cwt_peaks.gr
NC_000913	IPOD occupancy	Peak	186551	186611	1	+	.	From wt_m9_rdm_glu_merged_truseqnano_nebnext_v6rzlog10p_chipsub_cutoff1.000000_cwt_peaks.gr
NC_000913	IPOD occupancy	Peak	188296	188356	1	+	.	From wt_m9_rdm_glu_merged_truseqnano_nebnext_v6rzlog10p_chipsub_cutoff1.000000_cwt_peaks.gr
NC_000913	IPOD occupancy	Peak	188536	188596	1	+	.	From wt_m9_rdm_glu_merged_truseqnano_nebnext_v6rzlog10p_chipsub_cutoff1.000000_cwt_peaks.gr
NC_000913	IPOD occupancy	Peak	188821	188881	1	+	.	From wt_m9_rdm_glu_merged_truseqnano_nebnext_v6rzlog10p_chipsub_cutoff1.000000_cwt_peaks.gr
NC_000913	IPOD occupancy	Peak	189201	189261	1	+	.	From wt_m9_rdm_glu_merged_truseqnano_nebnext_v6rzlog10p_chipsub_cutoff1.000000_cwt_peaks.gr
NC_000913	IPOD occupancy	Peak	189516	189576	1	+	.	From wt_m9_rdm_glu_merged_truseqnano_nebnext_v6rzlog10p_chipsub_cutoff1.000000_cwt_peaks.gr
NC_000913	IPOD occupancy	Peak	189641	189701	1	+	.	From wt_m9_rdm_glu_merged_truseqnano_nebnext_v6rzlog10p_chipsub_cutoff1.000000_cwt_peaks.gr
NC_000913	IPOD occupancy	Peak	189836	189896	1	+	.	From wt_m9_rdm_glu_merged_truseqnano_nebnext_v6rzlog10p_chipsub_cutoff1.000000_cwt_peaks.gr
NC_000913	IPOD occupancy	Peak	190786	190846	1	+	.	From wt_m9_rdm_glu_merged_truseqnano_nebnext_v6rzlog10p_chipsub_cutoff1.000000_cwt_peaks.gr
NC_000913	IPOD occupancy	Peak	191426	191486	1	+	.	From wt_m9_rdm_glu_merged_truseqnano_nebnext_v6rzlog10p_chipsub_cutoff1.000000_cwt_peaks.gr
NC_000913	IPOD occupancy	Peak	191946	192006	1	+	.	From wt_m9_rdm_glu_merged_truseqnano_nebnext_v6rzlog10p_chipsub_cutoff1.000000_cwt_peaks.gr
NC_000913	IPOD occupancy	Peak	192406	192466	1	+	.	From wt_m9_rdm_glu_merged_truseqnano_nebnext_v6rzlog10p_chipsub_cutoff1.000000_cwt_peaks.gr
NC_000913	IPOD occupancy	Peak	193876	193936	1	+	.	From wt_m9_rdm_glu_merged_truseqnano_nebnext_v6rzlog10p_chipsub_cutoff1.000000_cwt_peaks.gr
NC_000913	IPOD occupancy	Peak	194061	194121	1	+	.	From wt_m9_rdm_glu_merged_truseqnano_nebnext_v6rzlog10p_chipsub_cutoff1.000000_cwt_peaks.gr
NC_000913	IPOD occupancy	Peak	194136	194226	1	+	.	From wt_m9_rdm_glu_merged_truseqnano_nebnext_v6rzlog10p_chipsub_cutoff1.000000_cwt_peaks.gr
NC_000913	IPOD occupancy	Peak	194261	194321	1	+	.	From wt_m9_rdm_glu_merged_truseqnano_nebnext_v6rzlog10p_chipsub_cutoff1.000000_cwt_peaks.gr
NC_000913	IPOD occupancy	Peak	194426	194486	1	+	.	From wt_m9_rdm_glu_merged_truseqnano_nebnext_v6rzlog10p_chipsub_cutoff1.000000_cwt_peaks.gr
NC_000913	IPOD occupancy	Peak	194611	194671	1	+	.	From wt_m9_rdm_glu_merged_truseqnano_nebnext_v6rzlog10p_chipsub_cutoff1.000000_cwt_peaks.gr
NC_000913	IPOD occupancy	Peak	194891	194951	1	+	.	From wt_m9_rdm_glu_merged_truseqnano_nebnext_v6rzlog10p_chipsub_cutoff1.000000_cwt_peaks.gr
NC_000913	IPOD occupancy	Peak	195226	195286	1	+	.	From wt_m9_rdm_glu_merged_truseqnano_nebnext_v6rzlog10p_chipsub_cutoff1.000000_cwt_peaks.gr
NC_000913	IPOD occupancy	Peak	195401	195461	1	+	.	From wt_m9_rdm_glu_merged_truseqnano_nebnext_v6rzlog10p_chipsub_cutoff1.000000_cwt_peaks.gr
NC_000913	IPOD occupancy	Peak	195536	195596	1	+	.	From wt_m9_rdm_glu_merged_truseqnano_nebnext_v6rzlog10p_chipsub_cutoff1.000000_cwt_peaks.gr
NC_000913	IPOD occupancy	Peak	195741	195801	1	+	.	From wt_m9_rdm_glu_merged_truseqnano_nebnext_v6rzlog10p_chipsub_cutoff1.000000_cwt_peaks.gr
NC_000913	IPOD occupancy	Peak	195881	195941	1	+	.	From wt_m9_rdm_glu_merged_truseqnano_nebnext_v6rzlog10p_chipsub_cutoff1.000000_cwt_peaks.gr
NC_000913	IPOD occupancy	Peak	196006	196066	1	+	.	From wt_m9_rdm_glu_merged_truseqnano_nebnext_v6rzlog10p_chipsub_cutoff1.000000_cwt_peaks.gr
NC_000913	IPOD occupancy	Peak	196251	196311	1	+	.	From wt_m9_rdm_glu_merged_truseqnano_nebnext_v6rzlog10p_chipsub_cutoff1.000000_cwt_peaks.gr
NC_000913	IPOD occupancy	Peak	196511	196571	1	+	.	From wt_m9_rdm_glu_merged_truseqnano_nebnext_v6rzlog10p_chipsub_cutoff1.000000_cwt_peaks.gr
NC_000913	IPOD occupancy	Peak	197221	197281	1	+	.	From wt_m9_rdm_glu_merged_truseqnano_nebnext_v6rzlog10p_chipsub_cutoff1.000000_cwt_peaks.gr
NC_000913	IPOD occupancy	Peak	197311	197371	1	+	.	From wt_m9_rdm_glu_merged_truseqnano_nebnext_v6rzlog10p_chipsub_cutoff1.000000_cwt_peaks.gr
NC_000913	IPOD occupancy	Peak	197676	197736	1	+	.	From wt_m9_rdm_glu_merged_truseqnano_nebnext_v6rzlog10p_chipsub_cutoff1.000000_cwt_peaks.gr
NC_000913	IPOD occupancy	Peak	197886	197946	1	+	.	From wt_m9_rdm_glu_merged_truseqnano_nebnext_v6rzlog10p_chipsub_cutoff1.000000_cwt_peaks.gr
NC_000913	IPOD occupancy	Peak	198156	198216	1	+	.	From wt_m9_rdm_glu_merged_truseqnano_nebnext_v6rzlog10p_chipsub_cutoff1.000000_cwt_peaks.gr
NC_000913	IPOD occupancy	Peak	198956	199016	1	+	.	From wt_m9_rdm_glu_merged_truseqnano_nebnext_v6rzlog10p_chipsub_cutoff1.000000_cwt_peaks.gr
NC_000913	IPOD occupancy	Peak	199941	200001	1	+	.	From wt_m9_rdm_glu_merged_truseqnano_nebnext_v6rzlog10p_chipsub_cutoff1.000000_cwt_peaks.gr
NC_000913	IPOD occupancy	Peak	200196	200256	1	+	.	From wt_m9_rdm_glu_merged_truseqnano_nebnext_v6rzlog10p_chipsub_cutoff1.000000_cwt_peaks.gr
NC_000913	IPOD occupancy	Peak	200451	200511	1	+	.	From wt_m9_rdm_glu_merged_truseqnano_nebnext_v6rzlog10p_chipsub_cutoff1.000000_cwt_peaks.gr
NC_000913	IPOD occupancy	Peak	201641	201701	1	+	.	From wt_m9_rdm_glu_merged_truseqnano_nebnext_v6rzlog10p_chipsub_cutoff1.000000_cwt_peaks.gr
NC_000913	IPOD occupancy	Peak	202286	202346	1	+	.	From wt_m9_rdm_glu_merged_truseqnano_nebnext_v6rzlog10p_chipsub_cutoff1.000000_cwt_peaks.gr
NC_000913	IPOD occupancy	Peak	202541	202601	1	+	.	From wt_m9_rdm_glu_merged_truseqnano_nebnext_v6rzlog10p_chipsub_cutoff1.000000_cwt_peaks.gr
NC_000913	IPOD occupancy	Peak	203636	203696	1	+	.	From wt_m9_rdm_glu_merged_truseqnano_nebnext_v6rzlog10p_chipsub_cutoff1.000000_cwt_peaks.gr
NC_000913	IPOD occupancy	Peak	206416	206476	1	+	.	From wt_m9_rdm_glu_merged_truseqnano_nebnext_v6rzlog10p_chipsub_cutoff1.000000_cwt_peaks.gr
NC_000913	IPOD occupancy	Peak	206576	206636	1	+	.	From wt_m9_rdm_glu_merged_truseqnano_nebnext_v6rzlog10p_chipsub_cutoff1.000000_cwt_peaks.gr
NC_000913	IPOD occupancy	Peak	206811	206871	1	+	.	From wt_m9_rdm_glu_merged_truseqnano_nebnext_v6rzlog10p_chipsub_cutoff1.000000_cwt_peaks.gr
NC_000913	IPOD occupancy	Peak	206936	206996	1	+	.	From wt_m9_rdm_glu_merged_truseqnano_nebnext_v6rzlog10p_chipsub_cutoff1.000000_cwt_peaks.gr
NC_000913	IPOD occupancy	Peak	207056	207116	1	+	.	From wt_m9_rdm_glu_merged_truseqnano_nebnext_v6rzlog10p_chipsub_cutoff1.000000_cwt_peaks.gr
NC_000913	IPOD occupancy	Peak	207551	207611	1	+	.	From wt_m9_rdm_glu_merged_truseqnano_nebnext_v6rzlog10p_chipsub_cutoff1.000000_cwt_peaks.gr
NC_000913	IPOD occupancy	Peak	207646	207706	1	+	.	From wt_m9_rdm_glu_merged_truseqnano_nebnext_v6rzlog10p_chipsub_cutoff1.000000_cwt_peaks.gr
NC_000913	IPOD occupancy	Peak	208026	208086	1	+	.	From wt_m9_rdm_glu_merged_truseqnano_nebnext_v6rzlog10p_chipsub_cutoff1.000000_cwt_peaks.gr
NC_000913	IPOD occupancy	Peak	209656	209716	1	+	.	From wt_m9_rdm_glu_merged_truseqnano_nebnext_v6rzlog10p_chipsub_cutoff1.000000_cwt_peaks.gr
NC_000913	IPOD occupancy	Peak	209781	209841	1	+	.	From wt_m9_rdm_glu_merged_truseqnano_nebnext_v6rzlog10p_chipsub_cutoff1.000000_cwt_peaks.gr
NC_000913	IPOD occupancy	Peak	209991	210166	1	+	.	From wt_m9_rdm_glu_merged_truseqnano_nebnext_v6rzlog10p_chipsub_cutoff1.000000_cwt_peaks.gr
NC_000913	IPOD occupancy	Peak	211261	211321	1	+	.	From wt_m9_rdm_glu_merged_truseqnano_nebnext_v6rzlog10p_chipsub_cutoff1.000000_cwt_peaks.gr
NC_000913	IPOD occupancy	Peak	211396	211456	1	+	.	From wt_m9_rdm_glu_merged_truseqnano_nebnext_v6rzlog10p_chipsub_cutoff1.000000_cwt_peaks.gr
NC_000913	IPOD occupancy	Peak	211786	211846	1	+	.	From wt_m9_rdm_glu_merged_truseqnano_nebnext_v6rzlog10p_chipsub_cutoff1.000000_cwt_peaks.gr
NC_000913	IPOD occupancy	Peak	212001	212061	1	+	.	From wt_m9_rdm_glu_merged_truseqnano_nebnext_v6rzlog10p_chipsub_cutoff1.000000_cwt_peaks.gr
NC_000913	IPOD occupancy	Peak	212246	212306	1	+	.	From wt_m9_rdm_glu_merged_truseqnano_nebnext_v6rzlog10p_chipsub_cutoff1.000000_cwt_peaks.gr
NC_000913	IPOD occupancy	Peak	213891	213951	1	+	.	From wt_m9_rdm_glu_merged_truseqnano_nebnext_v6rzlog10p_chipsub_cutoff1.000000_cwt_peaks.gr
NC_000913	IPOD occupancy	Peak	214426	214576	1	+	.	From wt_m9_rdm_glu_merged_truseqnano_nebnext_v6rzlog10p_chipsub_cutoff1.000000_cwt_peaks.gr
NC_000913	IPOD occupancy	Peak	214916	214976	1	+	.	From wt_m9_rdm_glu_merged_truseqnano_nebnext_v6rzlog10p_chipsub_cutoff1.000000_cwt_peaks.gr
NC_000913	IPOD occupancy	Peak	215011	215071	1	+	.	From wt_m9_rdm_glu_merged_truseqnano_nebnext_v6rzlog10p_chipsub_cutoff1.000000_cwt_peaks.gr
NC_000913	IPOD occupancy	Peak	215226	215286	1	+	.	From wt_m9_rdm_glu_merged_truseqnano_nebnext_v6rzlog10p_chipsub_cutoff1.000000_cwt_peaks.gr
NC_000913	IPOD occupancy	Peak	215426	215486	1	+	.	From wt_m9_rdm_glu_merged_truseqnano_nebnext_v6rzlog10p_chipsub_cutoff1.000000_cwt_peaks.gr
NC_000913	IPOD occupancy	Peak	215686	215746	1	+	.	From wt_m9_rdm_glu_merged_truseqnano_nebnext_v6rzlog10p_chipsub_cutoff1.000000_cwt_peaks.gr
NC_000913	IPOD occupancy	Peak	215996	216056	1	+	.	From wt_m9_rdm_glu_merged_truseqnano_nebnext_v6rzlog10p_chipsub_cutoff1.000000_cwt_peaks.gr
NC_000913	IPOD occupancy	Peak	216211	216271	1	+	.	From wt_m9_rdm_glu_merged_truseqnano_nebnext_v6rzlog10p_chipsub_cutoff1.000000_cwt_peaks.gr
NC_000913	IPOD occupancy	Peak	216431	216491	1	+	.	From wt_m9_rdm_glu_merged_truseqnano_nebnext_v6rzlog10p_chipsub_cutoff1.000000_cwt_peaks.gr
NC_000913	IPOD occupancy	Peak	217646	217706	1	+	.	From wt_m9_rdm_glu_merged_truseqnano_nebnext_v6rzlog10p_chipsub_cutoff1.000000_cwt_peaks.gr
NC_000913	IPOD occupancy	Peak	217921	217981	1	+	.	From wt_m9_rdm_glu_merged_truseqnano_nebnext_v6rzlog10p_chipsub_cutoff1.000000_cwt_peaks.gr
NC_000913	IPOD occupancy	Peak	218646	218706	1	+	.	From wt_m9_rdm_glu_merged_truseqnano_nebnext_v6rzlog10p_chipsub_cutoff1.000000_cwt_peaks.gr
NC_000913	IPOD occupancy	Peak	219021	219081	1	+	.	From wt_m9_rdm_glu_merged_truseqnano_nebnext_v6rzlog10p_chipsub_cutoff1.000000_cwt_peaks.gr
NC_000913	IPOD occupancy	Peak	219671	219731	1	+	.	From wt_m9_rdm_glu_merged_truseqnano_nebnext_v6rzlog10p_chipsub_cutoff1.000000_cwt_peaks.gr
NC_000913	IPOD occupancy	Peak	219886	219946	1	+	.	From wt_m9_rdm_glu_merged_truseqnano_nebnext_v6rzlog10p_chipsub_cutoff1.000000_cwt_peaks.gr
NC_000913	IPOD occupancy	Peak	220231	220291	1	+	.	From wt_m9_rdm_glu_merged_truseqnano_nebnext_v6rzlog10p_chipsub_cutoff1.000000_cwt_peaks.gr
NC_000913	IPOD occupancy	Peak	220546	220606	1	+	.	From wt_m9_rdm_glu_merged_truseqnano_nebnext_v6rzlog10p_chipsub_cutoff1.000000_cwt_peaks.gr
NC_000913	IPOD occupancy	Peak	220686	220746	1	+	.	From wt_m9_rdm_glu_merged_truseqnano_nebnext_v6rzlog10p_chipsub_cutoff1.000000_cwt_peaks.gr
NC_000913	IPOD occupancy	Peak	220916	220976	1	+	.	From wt_m9_rdm_glu_merged_truseqnano_nebnext_v6rzlog10p_chipsub_cutoff1.000000_cwt_peaks.gr
NC_000913	IPOD occupancy	Peak	221021	221081	1	+	.	From wt_m9_rdm_glu_merged_truseqnano_nebnext_v6rzlog10p_chipsub_cutoff1.000000_cwt_peaks.gr
NC_000913	IPOD occupancy	Peak	221366	221426	1	+	.	From wt_m9_rdm_glu_merged_truseqnano_nebnext_v6rzlog10p_chipsub_cutoff1.000000_cwt_peaks.gr
NC_000913	IPOD occupancy	Peak	221601	221661	1	+	.	From wt_m9_rdm_glu_merged_truseqnano_nebnext_v6rzlog10p_chipsub_cutoff1.000000_cwt_peaks.gr
NC_000913	IPOD occupancy	Peak	221866	221926	1	+	.	From wt_m9_rdm_glu_merged_truseqnano_nebnext_v6rzlog10p_chipsub_cutoff1.000000_cwt_peaks.gr
NC_000913	IPOD occupancy	Peak	222726	222786	1	+	.	From wt_m9_rdm_glu_merged_truseqnano_nebnext_v6rzlog10p_chipsub_cutoff1.000000_cwt_peaks.gr
NC_000913	IPOD occupancy	Peak	223181	223356	1	+	.	From wt_m9_rdm_glu_merged_truseqnano_nebnext_v6rzlog10p_chipsub_cutoff1.000000_cwt_peaks.gr
NC_000913	IPOD occupancy	Peak	223861	223921	1	+	.	From wt_m9_rdm_glu_merged_truseqnano_nebnext_v6rzlog10p_chipsub_cutoff1.000000_cwt_peaks.gr
NC_000913	IPOD occupancy	Peak	224371	224431	1	+	.	From wt_m9_rdm_glu_merged_truseqnano_nebnext_v6rzlog10p_chipsub_cutoff1.000000_cwt_peaks.gr
NC_000913	IPOD occupancy	Peak	224616	224676	1	+	.	From wt_m9_rdm_glu_merged_truseqnano_nebnext_v6rzlog10p_chipsub_cutoff1.000000_cwt_peaks.gr
NC_000913	IPOD occupancy	Peak	225196	225256	1	+	.	From wt_m9_rdm_glu_merged_truseqnano_nebnext_v6rzlog10p_chipsub_cutoff1.000000_cwt_peaks.gr
NC_000913	IPOD occupancy	Peak	225476	225536	1	+	.	From wt_m9_rdm_glu_merged_truseqnano_nebnext_v6rzlog10p_chipsub_cutoff1.000000_cwt_peaks.gr
NC_000913	IPOD occupancy	Peak	225831	225891	1	+	.	From wt_m9_rdm_glu_merged_truseqnano_nebnext_v6rzlog10p_chipsub_cutoff1.000000_cwt_peaks.gr
NC_000913	IPOD occupancy	Peak	226051	226111	1	+	.	From wt_m9_rdm_glu_merged_truseqnano_nebnext_v6rzlog10p_chipsub_cutoff1.000000_cwt_peaks.gr
NC_000913	IPOD occupancy	Peak	226476	226536	1	+	.	From wt_m9_rdm_glu_merged_truseqnano_nebnext_v6rzlog10p_chipsub_cutoff1.000000_cwt_peaks.gr
NC_000913	IPOD occupancy	Peak	226716	226776	1	+	.	From wt_m9_rdm_glu_merged_truseqnano_nebnext_v6rzlog10p_chipsub_cutoff1.000000_cwt_peaks.gr
NC_000913	IPOD occupancy	Peak	227086	227146	1	+	.	From wt_m9_rdm_glu_merged_truseqnano_nebnext_v6rzlog10p_chipsub_cutoff1.000000_cwt_peaks.gr
NC_000913	IPOD occupancy	Peak	227181	227241	1	+	.	From wt_m9_rdm_glu_merged_truseqnano_nebnext_v6rzlog10p_chipsub_cutoff1.000000_cwt_peaks.gr
NC_000913	IPOD occupancy	Peak	228501	228561	1	+	.	From wt_m9_rdm_glu_merged_truseqnano_nebnext_v6rzlog10p_chipsub_cutoff1.000000_cwt_peaks.gr
NC_000913	IPOD occupancy	Peak	228711	228771	1	+	.	From wt_m9_rdm_glu_merged_truseqnano_nebnext_v6rzlog10p_chipsub_cutoff1.000000_cwt_peaks.gr
NC_000913	IPOD occupancy	Peak	229241	229301	1	+	.	From wt_m9_rdm_glu_merged_truseqnano_nebnext_v6rzlog10p_chipsub_cutoff1.000000_cwt_peaks.gr
NC_000913	IPOD occupancy	Peak	229706	229766	1	+	.	From wt_m9_rdm_glu_merged_truseqnano_nebnext_v6rzlog10p_chipsub_cutoff1.000000_cwt_peaks.gr
NC_000913	IPOD occupancy	Peak	230431	230491	1	+	.	From wt_m9_rdm_glu_merged_truseqnano_nebnext_v6rzlog10p_chipsub_cutoff1.000000_cwt_peaks.gr
NC_000913	IPOD occupancy	Peak	230981	231041	1	+	.	From wt_m9_rdm_glu_merged_truseqnano_nebnext_v6rzlog10p_chipsub_cutoff1.000000_cwt_peaks.gr
NC_000913	IPOD occupancy	Peak	231881	231941	1	+	.	From wt_m9_rdm_glu_merged_truseqnano_nebnext_v6rzlog10p_chipsub_cutoff1.000000_cwt_peaks.gr
NC_000913	IPOD occupancy	Peak	232011	232071	1	+	.	From wt_m9_rdm_glu_merged_truseqnano_nebnext_v6rzlog10p_chipsub_cutoff1.000000_cwt_peaks.gr
NC_000913	IPOD occupancy	Peak	232171	232231	1	+	.	From wt_m9_rdm_glu_merged_truseqnano_nebnext_v6rzlog10p_chipsub_cutoff1.000000_cwt_peaks.gr
NC_000913	IPOD occupancy	Peak	232321	232381	1	+	.	From wt_m9_rdm_glu_merged_truseqnano_nebnext_v6rzlog10p_chipsub_cutoff1.000000_cwt_peaks.gr
NC_000913	IPOD occupancy	Peak	232501	232561	1	+	.	From wt_m9_rdm_glu_merged_truseqnano_nebnext_v6rzlog10p_chipsub_cutoff1.000000_cwt_peaks.gr
NC_000913	IPOD occupancy	Peak	232986	233046	1	+	.	From wt_m9_rdm_glu_merged_truseqnano_nebnext_v6rzlog10p_chipsub_cutoff1.000000_cwt_peaks.gr
NC_000913	IPOD occupancy	Peak	233606	233666	1	+	.	From wt_m9_rdm_glu_merged_truseqnano_nebnext_v6rzlog10p_chipsub_cutoff1.000000_cwt_peaks.gr
NC_000913	IPOD occupancy	Peak	233821	233881	1	+	.	From wt_m9_rdm_glu_merged_truseqnano_nebnext_v6rzlog10p_chipsub_cutoff1.000000_cwt_peaks.gr
NC_000913	IPOD occupancy	Peak	234006	234066	1	+	.	From wt_m9_rdm_glu_merged_truseqnano_nebnext_v6rzlog10p_chipsub_cutoff1.000000_cwt_peaks.gr
NC_000913	IPOD occupancy	Peak	234316	234376	1	+	.	From wt_m9_rdm_glu_merged_truseqnano_nebnext_v6rzlog10p_chipsub_cutoff1.000000_cwt_peaks.gr
NC_000913	IPOD occupancy	Peak	234521	234581	1	+	.	From wt_m9_rdm_glu_merged_truseqnano_nebnext_v6rzlog10p_chipsub_cutoff1.000000_cwt_peaks.gr
NC_000913	IPOD occupancy	Peak	234671	234731	1	+	.	From wt_m9_rdm_glu_merged_truseqnano_nebnext_v6rzlog10p_chipsub_cutoff1.000000_cwt_peaks.gr
NC_000913	IPOD occupancy	Peak	234956	235016	1	+	.	From wt_m9_rdm_glu_merged_truseqnano_nebnext_v6rzlog10p_chipsub_cutoff1.000000_cwt_peaks.gr
NC_000913	IPOD occupancy	Peak	235061	235121	1	+	.	From wt_m9_rdm_glu_merged_truseqnano_nebnext_v6rzlog10p_chipsub_cutoff1.000000_cwt_peaks.gr
NC_000913	IPOD occupancy	Peak	235531	235591	1	+	.	From wt_m9_rdm_glu_merged_truseqnano_nebnext_v6rzlog10p_chipsub_cutoff1.000000_cwt_peaks.gr
NC_000913	IPOD occupancy	Peak	235756	235816	1	+	.	From wt_m9_rdm_glu_merged_truseqnano_nebnext_v6rzlog10p_chipsub_cutoff1.000000_cwt_peaks.gr
NC_000913	IPOD occupancy	Peak	236576	236636	1	+	.	From wt_m9_rdm_glu_merged_truseqnano_nebnext_v6rzlog10p_chipsub_cutoff1.000000_cwt_peaks.gr
NC_000913	IPOD occupancy	Peak	237171	237231	1	+	.	From wt_m9_rdm_glu_merged_truseqnano_nebnext_v6rzlog10p_chipsub_cutoff1.000000_cwt_peaks.gr
NC_000913	IPOD occupancy	Peak	237311	237371	1	+	.	From wt_m9_rdm_glu_merged_truseqnano_nebnext_v6rzlog10p_chipsub_cutoff1.000000_cwt_peaks.gr
NC_000913	IPOD occupancy	Peak	237406	237466	1	+	.	From wt_m9_rdm_glu_merged_truseqnano_nebnext_v6rzlog10p_chipsub_cutoff1.000000_cwt_peaks.gr
NC_000913	IPOD occupancy	Peak	237676	237736	1	+	.	From wt_m9_rdm_glu_merged_truseqnano_nebnext_v6rzlog10p_chipsub_cutoff1.000000_cwt_peaks.gr
NC_000913	IPOD occupancy	Peak	237791	237851	1	+	.	From wt_m9_rdm_glu_merged_truseqnano_nebnext_v6rzlog10p_chipsub_cutoff1.000000_cwt_peaks.gr
NC_000913	IPOD occupancy	Peak	238031	238091	1	+	.	From wt_m9_rdm_glu_merged_truseqnano_nebnext_v6rzlog10p_chipsub_cutoff1.000000_cwt_peaks.gr
NC_000913	IPOD occupancy	Peak	238151	238211	1	+	.	From wt_m9_rdm_glu_merged_truseqnano_nebnext_v6rzlog10p_chipsub_cutoff1.000000_cwt_peaks.gr
NC_000913	IPOD occupancy	Peak	238371	238431	1	+	.	From wt_m9_rdm_glu_merged_truseqnano_nebnext_v6rzlog10p_chipsub_cutoff1.000000_cwt_peaks.gr
NC_000913	IPOD occupancy	Peak	238581	238641	1	+	.	From wt_m9_rdm_glu_merged_truseqnano_nebnext_v6rzlog10p_chipsub_cutoff1.000000_cwt_peaks.gr
NC_000913	IPOD occupancy	Peak	238751	238811	1	+	.	From wt_m9_rdm_glu_merged_truseqnano_nebnext_v6rzlog10p_chipsub_cutoff1.000000_cwt_peaks.gr
NC_000913	IPOD occupancy	Peak	239061	239121	1	+	.	From wt_m9_rdm_glu_merged_truseqnano_nebnext_v6rzlog10p_chipsub_cutoff1.000000_cwt_peaks.gr
NC_000913	IPOD occupancy	Peak	239736	239796	1	+	.	From wt_m9_rdm_glu_merged_truseqnano_nebnext_v6rzlog10p_chipsub_cutoff1.000000_cwt_peaks.gr
NC_000913	IPOD occupancy	Peak	240231	240291	1	+	.	From wt_m9_rdm_glu_merged_truseqnano_nebnext_v6rzlog10p_chipsub_cutoff1.000000_cwt_peaks.gr
NC_000913	IPOD occupancy	Peak	240806	240866	1	+	.	From wt_m9_rdm_glu_merged_truseqnano_nebnext_v6rzlog10p_chipsub_cutoff1.000000_cwt_peaks.gr
NC_000913	IPOD occupancy	Peak	240951	241011	1	+	.	From wt_m9_rdm_glu_merged_truseqnano_nebnext_v6rzlog10p_chipsub_cutoff1.000000_cwt_peaks.gr
NC_000913	IPOD occupancy	Peak	241651	241711	1	+	.	From wt_m9_rdm_glu_merged_truseqnano_nebnext_v6rzlog10p_chipsub_cutoff1.000000_cwt_peaks.gr
NC_000913	IPOD occupancy	Peak	241766	241926	1	+	.	From wt_m9_rdm_glu_merged_truseqnano_nebnext_v6rzlog10p_chipsub_cutoff1.000000_cwt_peaks.gr
NC_000913	IPOD occupancy	Peak	242056	242116	1	+	.	From wt_m9_rdm_glu_merged_truseqnano_nebnext_v6rzlog10p_chipsub_cutoff1.000000_cwt_peaks.gr
NC_000913	IPOD occupancy	Peak	243081	243141	1	+	.	From wt_m9_rdm_glu_merged_truseqnano_nebnext_v6rzlog10p_chipsub_cutoff1.000000_cwt_peaks.gr
NC_000913	IPOD occupancy	Peak	243201	243261	1	+	.	From wt_m9_rdm_glu_merged_truseqnano_nebnext_v6rzlog10p_chipsub_cutoff1.000000_cwt_peaks.gr
NC_000913	IPOD occupancy	Peak	245721	245781	1	+	.	From wt_m9_rdm_glu_merged_truseqnano_nebnext_v6rzlog10p_chipsub_cutoff1.000000_cwt_peaks.gr
NC_000913	IPOD occupancy	Peak	246121	246181	1	+	.	From wt_m9_rdm_glu_merged_truseqnano_nebnext_v6rzlog10p_chipsub_cutoff1.000000_cwt_peaks.gr
NC_000913	IPOD occupancy	Peak	246221	246281	1	+	.	From wt_m9_rdm_glu_merged_truseqnano_nebnext_v6rzlog10p_chipsub_cutoff1.000000_cwt_peaks.gr
NC_000913	IPOD occupancy	Peak	246556	246616	1	+	.	From wt_m9_rdm_glu_merged_truseqnano_nebnext_v6rzlog10p_chipsub_cutoff1.000000_cwt_peaks.gr
NC_000913	IPOD occupancy	Peak	246741	246801	1	+	.	From wt_m9_rdm_glu_merged_truseqnano_nebnext_v6rzlog10p_chipsub_cutoff1.000000_cwt_peaks.gr
NC_000913	IPOD occupancy	Peak	247561	247621	1	+	.	From wt_m9_rdm_glu_merged_truseqnano_nebnext_v6rzlog10p_chipsub_cutoff1.000000_cwt_peaks.gr
NC_000913	IPOD occupancy	Peak	247971	248031	1	+	.	From wt_m9_rdm_glu_merged_truseqnano_nebnext_v6rzlog10p_chipsub_cutoff1.000000_cwt_peaks.gr
NC_000913	IPOD occupancy	Peak	248106	248166	1	+	.	From wt_m9_rdm_glu_merged_truseqnano_nebnext_v6rzlog10p_chipsub_cutoff1.000000_cwt_peaks.gr
NC_000913	IPOD occupancy	Peak	248916	248976	1	+	.	From wt_m9_rdm_glu_merged_truseqnano_nebnext_v6rzlog10p_chipsub_cutoff1.000000_cwt_peaks.gr
NC_000913	IPOD occupancy	Peak	249146	249206	1	+	.	From wt_m9_rdm_glu_merged_truseqnano_nebnext_v6rzlog10p_chipsub_cutoff1.000000_cwt_peaks.gr
NC_000913	IPOD occupancy	Peak	250476	250536	1	+	.	From wt_m9_rdm_glu_merged_truseqnano_nebnext_v6rzlog10p_chipsub_cutoff1.000000_cwt_peaks.gr
NC_000913	IPOD occupancy	Peak	250711	250771	1	+	.	From wt_m9_rdm_glu_merged_truseqnano_nebnext_v6rzlog10p_chipsub_cutoff1.000000_cwt_peaks.gr
NC_000913	IPOD occupancy	Peak	250971	251031	1	+	.	From wt_m9_rdm_glu_merged_truseqnano_nebnext_v6rzlog10p_chipsub_cutoff1.000000_cwt_peaks.gr
NC_000913	IPOD occupancy	Peak	251646	251706	1	+	.	From wt_m9_rdm_glu_merged_truseqnano_nebnext_v6rzlog10p_chipsub_cutoff1.000000_cwt_peaks.gr
NC_000913	IPOD occupancy	Peak	252041	252101	1	+	.	From wt_m9_rdm_glu_merged_truseqnano_nebnext_v6rzlog10p_chipsub_cutoff1.000000_cwt_peaks.gr
NC_000913	IPOD occupancy	Peak	252256	252316	1	+	.	From wt_m9_rdm_glu_merged_truseqnano_nebnext_v6rzlog10p_chipsub_cutoff1.000000_cwt_peaks.gr
NC_000913	IPOD occupancy	Peak	252451	252511	1	+	.	From wt_m9_rdm_glu_merged_truseqnano_nebnext_v6rzlog10p_chipsub_cutoff1.000000_cwt_peaks.gr
NC_000913	IPOD occupancy	Peak	252686	252746	1	+	.	From wt_m9_rdm_glu_merged_truseqnano_nebnext_v6rzlog10p_chipsub_cutoff1.000000_cwt_peaks.gr
NC_000913	IPOD occupancy	Peak	252911	252971	1	+	.	From wt_m9_rdm_glu_merged_truseqnano_nebnext_v6rzlog10p_chipsub_cutoff1.000000_cwt_peaks.gr
NC_000913	IPOD occupancy	Peak	253121	253181	1	+	.	From wt_m9_rdm_glu_merged_truseqnano_nebnext_v6rzlog10p_chipsub_cutoff1.000000_cwt_peaks.gr
NC_000913	IPOD occupancy	Peak	253316	253376	1	+	.	From wt_m9_rdm_glu_merged_truseqnano_nebnext_v6rzlog10p_chipsub_cutoff1.000000_cwt_peaks.gr
NC_000913	IPOD occupancy	Peak	253456	253516	1	+	.	From wt_m9_rdm_glu_merged_truseqnano_nebnext_v6rzlog10p_chipsub_cutoff1.000000_cwt_peaks.gr
NC_000913	IPOD occupancy	Peak	254216	254276	1	+	.	From wt_m9_rdm_glu_merged_truseqnano_nebnext_v6rzlog10p_chipsub_cutoff1.000000_cwt_peaks.gr
NC_000913	IPOD occupancy	Peak	255401	255461	1	+	.	From wt_m9_rdm_glu_merged_truseqnano_nebnext_v6rzlog10p_chipsub_cutoff1.000000_cwt_peaks.gr
NC_000913	IPOD occupancy	Peak	255521	255581	1	+	.	From wt_m9_rdm_glu_merged_truseqnano_nebnext_v6rzlog10p_chipsub_cutoff1.000000_cwt_peaks.gr
NC_000913	IPOD occupancy	Peak	256131	256191	1	+	.	From wt_m9_rdm_glu_merged_truseqnano_nebnext_v6rzlog10p_chipsub_cutoff1.000000_cwt_peaks.gr
NC_000913	IPOD occupancy	Peak	256336	256396	1	+	.	From wt_m9_rdm_glu_merged_truseqnano_nebnext_v6rzlog10p_chipsub_cutoff1.000000_cwt_peaks.gr
NC_000913	IPOD occupancy	Peak	256631	256691	1	+	.	From wt_m9_rdm_glu_merged_truseqnano_nebnext_v6rzlog10p_chipsub_cutoff1.000000_cwt_peaks.gr
NC_000913	IPOD occupancy	Peak	257531	257591	1	+	.	From wt_m9_rdm_glu_merged_truseqnano_nebnext_v6rzlog10p_chipsub_cutoff1.000000_cwt_peaks.gr
NC_000913	IPOD occupancy	Peak	258021	258081	1	+	.	From wt_m9_rdm_glu_merged_truseqnano_nebnext_v6rzlog10p_chipsub_cutoff1.000000_cwt_peaks.gr
NC_000913	IPOD occupancy	Peak	258231	258291	1	+	.	From wt_m9_rdm_glu_merged_truseqnano_nebnext_v6rzlog10p_chipsub_cutoff1.000000_cwt_peaks.gr
NC_000913	IPOD occupancy	Peak	258436	258496	1	+	.	From wt_m9_rdm_glu_merged_truseqnano_nebnext_v6rzlog10p_chipsub_cutoff1.000000_cwt_peaks.gr
NC_000913	IPOD occupancy	Peak	258566	258626	1	+	.	From wt_m9_rdm_glu_merged_truseqnano_nebnext_v6rzlog10p_chipsub_cutoff1.000000_cwt_peaks.gr
NC_000913	IPOD occupancy	Peak	258731	258791	1	+	.	From wt_m9_rdm_glu_merged_truseqnano_nebnext_v6rzlog10p_chipsub_cutoff1.000000_cwt_peaks.gr
NC_000913	IPOD occupancy	Peak	259066	259126	1	+	.	From wt_m9_rdm_glu_merged_truseqnano_nebnext_v6rzlog10p_chipsub_cutoff1.000000_cwt_peaks.gr
NC_000913	IPOD occupancy	Peak	259186	259246	1	+	.	From wt_m9_rdm_glu_merged_truseqnano_nebnext_v6rzlog10p_chipsub_cutoff1.000000_cwt_peaks.gr
NC_000913	IPOD occupancy	Peak	259351	259411	1	+	.	From wt_m9_rdm_glu_merged_truseqnano_nebnext_v6rzlog10p_chipsub_cutoff1.000000_cwt_peaks.gr
NC_000913	IPOD occupancy	Peak	259566	259626	1	+	.	From wt_m9_rdm_glu_merged_truseqnano_nebnext_v6rzlog10p_chipsub_cutoff1.000000_cwt_peaks.gr
NC_000913	IPOD occupancy	Peak	259726	259786	1	+	.	From wt_m9_rdm_glu_merged_truseqnano_nebnext_v6rzlog10p_chipsub_cutoff1.000000_cwt_peaks.gr
NC_000913	IPOD occupancy	Peak	259961	260021	1	+	.	From wt_m9_rdm_glu_merged_truseqnano_nebnext_v6rzlog10p_chipsub_cutoff1.000000_cwt_peaks.gr
NC_000913	IPOD occupancy	Peak	260466	260526	1	+	.	From wt_m9_rdm_glu_merged_truseqnano_nebnext_v6rzlog10p_chipsub_cutoff1.000000_cwt_peaks.gr
NC_000913	IPOD occupancy	Peak	262411	262471	1	+	.	From wt_m9_rdm_glu_merged_truseqnano_nebnext_v6rzlog10p_chipsub_cutoff1.000000_cwt_peaks.gr
NC_000913	IPOD occupancy	Peak	262621	262681	1	+	.	From wt_m9_rdm_glu_merged_truseqnano_nebnext_v6rzlog10p_chipsub_cutoff1.000000_cwt_peaks.gr
NC_000913	IPOD occupancy	Peak	262906	262966	1	+	.	From wt_m9_rdm_glu_merged_truseqnano_nebnext_v6rzlog10p_chipsub_cutoff1.000000_cwt_peaks.gr
NC_000913	IPOD occupancy	Peak	263171	263231	1	+	.	From wt_m9_rdm_glu_merged_truseqnano_nebnext_v6rzlog10p_chipsub_cutoff1.000000_cwt_peaks.gr
NC_000913	IPOD occupancy	Peak	263291	263351	1	+	.	From wt_m9_rdm_glu_merged_truseqnano_nebnext_v6rzlog10p_chipsub_cutoff1.000000_cwt_peaks.gr
NC_000913	IPOD occupancy	Peak	263966	264026	1	+	.	From wt_m9_rdm_glu_merged_truseqnano_nebnext_v6rzlog10p_chipsub_cutoff1.000000_cwt_peaks.gr
NC_000913	IPOD occupancy	Peak	264201	264261	1	+	.	From wt_m9_rdm_glu_merged_truseqnano_nebnext_v6rzlog10p_chipsub_cutoff1.000000_cwt_peaks.gr
NC_000913	IPOD occupancy	Peak	264701	264761	1	+	.	From wt_m9_rdm_glu_merged_truseqnano_nebnext_v6rzlog10p_chipsub_cutoff1.000000_cwt_peaks.gr
NC_000913	IPOD occupancy	Peak	264866	264926	1	+	.	From wt_m9_rdm_glu_merged_truseqnano_nebnext_v6rzlog10p_chipsub_cutoff1.000000_cwt_peaks.gr
NC_000913	IPOD occupancy	Peak	265586	265646	1	+	.	From wt_m9_rdm_glu_merged_truseqnano_nebnext_v6rzlog10p_chipsub_cutoff1.000000_cwt_peaks.gr
NC_000913	IPOD occupancy	Peak	265841	265901	1	+	.	From wt_m9_rdm_glu_merged_truseqnano_nebnext_v6rzlog10p_chipsub_cutoff1.000000_cwt_peaks.gr
NC_000913	IPOD occupancy	Peak	265971	266031	1	+	.	From wt_m9_rdm_glu_merged_truseqnano_nebnext_v6rzlog10p_chipsub_cutoff1.000000_cwt_peaks.gr
NC_000913	IPOD occupancy	Peak	266426	266486	1	+	.	From wt_m9_rdm_glu_merged_truseqnano_nebnext_v6rzlog10p_chipsub_cutoff1.000000_cwt_peaks.gr
NC_000913	IPOD occupancy	Peak	266636	266696	1	+	.	From wt_m9_rdm_glu_merged_truseqnano_nebnext_v6rzlog10p_chipsub_cutoff1.000000_cwt_peaks.gr
NC_000913	IPOD occupancy	Peak	266976	267036	1	+	.	From wt_m9_rdm_glu_merged_truseqnano_nebnext_v6rzlog10p_chipsub_cutoff1.000000_cwt_peaks.gr
NC_000913	IPOD occupancy	Peak	267131	267191	1	+	.	From wt_m9_rdm_glu_merged_truseqnano_nebnext_v6rzlog10p_chipsub_cutoff1.000000_cwt_peaks.gr
NC_000913	IPOD occupancy	Peak	267631	267691	1	+	.	From wt_m9_rdm_glu_merged_truseqnano_nebnext_v6rzlog10p_chipsub_cutoff1.000000_cwt_peaks.gr
NC_000913	IPOD occupancy	Peak	268496	268556	1	+	.	From wt_m9_rdm_glu_merged_truseqnano_nebnext_v6rzlog10p_chipsub_cutoff1.000000_cwt_peaks.gr
NC_000913	IPOD occupancy	Peak	268871	268931	1	+	.	From wt_m9_rdm_glu_merged_truseqnano_nebnext_v6rzlog10p_chipsub_cutoff1.000000_cwt_peaks.gr
NC_000913	IPOD occupancy	Peak	270371	270431	1	+	.	From wt_m9_rdm_glu_merged_truseqnano_nebnext_v6rzlog10p_chipsub_cutoff1.000000_cwt_peaks.gr
NC_000913	IPOD occupancy	Peak	270661	270721	1	+	.	From wt_m9_rdm_glu_merged_truseqnano_nebnext_v6rzlog10p_chipsub_cutoff1.000000_cwt_peaks.gr
NC_000913	IPOD occupancy	Peak	271146	271206	1	+	.	From wt_m9_rdm_glu_merged_truseqnano_nebnext_v6rzlog10p_chipsub_cutoff1.000000_cwt_peaks.gr
NC_000913	IPOD occupancy	Peak	271436	271496	1	+	.	From wt_m9_rdm_glu_merged_truseqnano_nebnext_v6rzlog10p_chipsub_cutoff1.000000_cwt_peaks.gr
NC_000913	IPOD occupancy	Peak	271641	271701	1	+	.	From wt_m9_rdm_glu_merged_truseqnano_nebnext_v6rzlog10p_chipsub_cutoff1.000000_cwt_peaks.gr
NC_000913	IPOD occupancy	Peak	271911	271971	1	+	.	From wt_m9_rdm_glu_merged_truseqnano_nebnext_v6rzlog10p_chipsub_cutoff1.000000_cwt_peaks.gr
NC_000913	IPOD occupancy	Peak	272026	272086	1	+	.	From wt_m9_rdm_glu_merged_truseqnano_nebnext_v6rzlog10p_chipsub_cutoff1.000000_cwt_peaks.gr
NC_000913	IPOD occupancy	Peak	273506	273566	1	+	.	From wt_m9_rdm_glu_merged_truseqnano_nebnext_v6rzlog10p_chipsub_cutoff1.000000_cwt_peaks.gr
NC_000913	IPOD occupancy	Peak	273786	273846	1	+	.	From wt_m9_rdm_glu_merged_truseqnano_nebnext_v6rzlog10p_chipsub_cutoff1.000000_cwt_peaks.gr
NC_000913	IPOD occupancy	Peak	274081	274141	1	+	.	From wt_m9_rdm_glu_merged_truseqnano_nebnext_v6rzlog10p_chipsub_cutoff1.000000_cwt_peaks.gr
NC_000913	IPOD occupancy	Peak	274871	274931	1	+	.	From wt_m9_rdm_glu_merged_truseqnano_nebnext_v6rzlog10p_chipsub_cutoff1.000000_cwt_peaks.gr
NC_000913	IPOD occupancy	Peak	275056	275116	1	+	.	From wt_m9_rdm_glu_merged_truseqnano_nebnext_v6rzlog10p_chipsub_cutoff1.000000_cwt_peaks.gr
NC_000913	IPOD occupancy	Peak	275261	275321	1	+	.	From wt_m9_rdm_glu_merged_truseqnano_nebnext_v6rzlog10p_chipsub_cutoff1.000000_cwt_peaks.gr
NC_000913	IPOD occupancy	Peak	276041	276101	1	+	.	From wt_m9_rdm_glu_merged_truseqnano_nebnext_v6rzlog10p_chipsub_cutoff1.000000_cwt_peaks.gr
NC_000913	IPOD occupancy	Peak	276196	276256	1	+	.	From wt_m9_rdm_glu_merged_truseqnano_nebnext_v6rzlog10p_chipsub_cutoff1.000000_cwt_peaks.gr
NC_000913	IPOD occupancy	Peak	276646	276706	1	+	.	From wt_m9_rdm_glu_merged_truseqnano_nebnext_v6rzlog10p_chipsub_cutoff1.000000_cwt_peaks.gr
NC_000913	IPOD occupancy	Peak	277361	277421	1	+	.	From wt_m9_rdm_glu_merged_truseqnano_nebnext_v6rzlog10p_chipsub_cutoff1.000000_cwt_peaks.gr
NC_000913	IPOD occupancy	Peak	277766	277826	1	+	.	From wt_m9_rdm_glu_merged_truseqnano_nebnext_v6rzlog10p_chipsub_cutoff1.000000_cwt_peaks.gr
NC_000913	IPOD occupancy	Peak	279236	279296	1	+	.	From wt_m9_rdm_glu_merged_truseqnano_nebnext_v6rzlog10p_chipsub_cutoff1.000000_cwt_peaks.gr
NC_000913	IPOD occupancy	Peak	279386	279486	1	+	.	From wt_m9_rdm_glu_merged_truseqnano_nebnext_v6rzlog10p_chipsub_cutoff1.000000_cwt_peaks.gr
NC_000913	IPOD occupancy	Peak	279666	279726	1	+	.	From wt_m9_rdm_glu_merged_truseqnano_nebnext_v6rzlog10p_chipsub_cutoff1.000000_cwt_peaks.gr
NC_000913	IPOD occupancy	Peak	279821	279881	1	+	.	From wt_m9_rdm_glu_merged_truseqnano_nebnext_v6rzlog10p_chipsub_cutoff1.000000_cwt_peaks.gr
NC_000913	IPOD occupancy	Peak	280186	280246	1	+	.	From wt_m9_rdm_glu_merged_truseqnano_nebnext_v6rzlog10p_chipsub_cutoff1.000000_cwt_peaks.gr
NC_000913	IPOD occupancy	Peak	280481	280541	1	+	.	From wt_m9_rdm_glu_merged_truseqnano_nebnext_v6rzlog10p_chipsub_cutoff1.000000_cwt_peaks.gr
NC_000913	IPOD occupancy	Peak	280766	280881	1	+	.	From wt_m9_rdm_glu_merged_truseqnano_nebnext_v6rzlog10p_chipsub_cutoff1.000000_cwt_peaks.gr
NC_000913	IPOD occupancy	Peak	283006	283066	1	+	.	From wt_m9_rdm_glu_merged_truseqnano_nebnext_v6rzlog10p_chipsub_cutoff1.000000_cwt_peaks.gr
NC_000913	IPOD occupancy	Peak	285131	285191	1	+	.	From wt_m9_rdm_glu_merged_truseqnano_nebnext_v6rzlog10p_chipsub_cutoff1.000000_cwt_peaks.gr
NC_000913	IPOD occupancy	Peak	285301	285361	1	+	.	From wt_m9_rdm_glu_merged_truseqnano_nebnext_v6rzlog10p_chipsub_cutoff1.000000_cwt_peaks.gr
NC_000913	IPOD occupancy	Peak	288591	288651	1	+	.	From wt_m9_rdm_glu_merged_truseqnano_nebnext_v6rzlog10p_chipsub_cutoff1.000000_cwt_peaks.gr
NC_000913	IPOD occupancy	Peak	289041	289101	1	+	.	From wt_m9_rdm_glu_merged_truseqnano_nebnext_v6rzlog10p_chipsub_cutoff1.000000_cwt_peaks.gr
NC_000913	IPOD occupancy	Peak	289246	289306	1	+	.	From wt_m9_rdm_glu_merged_truseqnano_nebnext_v6rzlog10p_chipsub_cutoff1.000000_cwt_peaks.gr
NC_000913	IPOD occupancy	Peak	290311	290371	1	+	.	From wt_m9_rdm_glu_merged_truseqnano_nebnext_v6rzlog10p_chipsub_cutoff1.000000_cwt_peaks.gr
NC_000913	IPOD occupancy	Peak	290746	290806	1	+	.	From wt_m9_rdm_glu_merged_truseqnano_nebnext_v6rzlog10p_chipsub_cutoff1.000000_cwt_peaks.gr
NC_000913	IPOD occupancy	Peak	291161	291221	1	+	.	From wt_m9_rdm_glu_merged_truseqnano_nebnext_v6rzlog10p_chipsub_cutoff1.000000_cwt_peaks.gr
NC_000913	IPOD occupancy	Peak	291311	291371	1	+	.	From wt_m9_rdm_glu_merged_truseqnano_nebnext_v6rzlog10p_chipsub_cutoff1.000000_cwt_peaks.gr
NC_000913	IPOD occupancy	Peak	291466	291526	1	+	.	From wt_m9_rdm_glu_merged_truseqnano_nebnext_v6rzlog10p_chipsub_cutoff1.000000_cwt_peaks.gr
NC_000913	IPOD occupancy	Peak	291611	291671	1	+	.	From wt_m9_rdm_glu_merged_truseqnano_nebnext_v6rzlog10p_chipsub_cutoff1.000000_cwt_peaks.gr
NC_000913	IPOD occupancy	Peak	291806	291866	1	+	.	From wt_m9_rdm_glu_merged_truseqnano_nebnext_v6rzlog10p_chipsub_cutoff1.000000_cwt_peaks.gr
NC_000913	IPOD occupancy	Peak	292741	292801	1	+	.	From wt_m9_rdm_glu_merged_truseqnano_nebnext_v6rzlog10p_chipsub_cutoff1.000000_cwt_peaks.gr
NC_000913	IPOD occupancy	Peak	292871	292931	1	+	.	From wt_m9_rdm_glu_merged_truseqnano_nebnext_v6rzlog10p_chipsub_cutoff1.000000_cwt_peaks.gr
NC_000913	IPOD occupancy	Peak	293381	293441	1	+	.	From wt_m9_rdm_glu_merged_truseqnano_nebnext_v6rzlog10p_chipsub_cutoff1.000000_cwt_peaks.gr
NC_000913	IPOD occupancy	Peak	293646	293706	1	+	.	From wt_m9_rdm_glu_merged_truseqnano_nebnext_v6rzlog10p_chipsub_cutoff1.000000_cwt_peaks.gr
NC_000913	IPOD occupancy	Peak	294096	294156	1	+	.	From wt_m9_rdm_glu_merged_truseqnano_nebnext_v6rzlog10p_chipsub_cutoff1.000000_cwt_peaks.gr
NC_000913	IPOD occupancy	Peak	294196	294256	1	+	.	From wt_m9_rdm_glu_merged_truseqnano_nebnext_v6rzlog10p_chipsub_cutoff1.000000_cwt_peaks.gr
NC_000913	IPOD occupancy	Peak	294356	294416	1	+	.	From wt_m9_rdm_glu_merged_truseqnano_nebnext_v6rzlog10p_chipsub_cutoff1.000000_cwt_peaks.gr
NC_000913	IPOD occupancy	Peak	294501	294561	1	+	.	From wt_m9_rdm_glu_merged_truseqnano_nebnext_v6rzlog10p_chipsub_cutoff1.000000_cwt_peaks.gr
NC_000913	IPOD occupancy	Peak	294786	294846	1	+	.	From wt_m9_rdm_glu_merged_truseqnano_nebnext_v6rzlog10p_chipsub_cutoff1.000000_cwt_peaks.gr
NC_000913	IPOD occupancy	Peak	294886	294946	1	+	.	From wt_m9_rdm_glu_merged_truseqnano_nebnext_v6rzlog10p_chipsub_cutoff1.000000_cwt_peaks.gr
NC_000913	IPOD occupancy	Peak	295031	295091	1	+	.	From wt_m9_rdm_glu_merged_truseqnano_nebnext_v6rzlog10p_chipsub_cutoff1.000000_cwt_peaks.gr
NC_000913	IPOD occupancy	Peak	295631	295691	1	+	.	From wt_m9_rdm_glu_merged_truseqnano_nebnext_v6rzlog10p_chipsub_cutoff1.000000_cwt_peaks.gr
NC_000913	IPOD occupancy	Peak	295866	295926	1	+	.	From wt_m9_rdm_glu_merged_truseqnano_nebnext_v6rzlog10p_chipsub_cutoff1.000000_cwt_peaks.gr
NC_000913	IPOD occupancy	Peak	296101	296161	1	+	.	From wt_m9_rdm_glu_merged_truseqnano_nebnext_v6rzlog10p_chipsub_cutoff1.000000_cwt_peaks.gr
NC_000913	IPOD occupancy	Peak	296926	296986	1	+	.	From wt_m9_rdm_glu_merged_truseqnano_nebnext_v6rzlog10p_chipsub_cutoff1.000000_cwt_peaks.gr
NC_000913	IPOD occupancy	Peak	297216	297276	1	+	.	From wt_m9_rdm_glu_merged_truseqnano_nebnext_v6rzlog10p_chipsub_cutoff1.000000_cwt_peaks.gr
NC_000913	IPOD occupancy	Peak	297401	297461	1	+	.	From wt_m9_rdm_glu_merged_truseqnano_nebnext_v6rzlog10p_chipsub_cutoff1.000000_cwt_peaks.gr
NC_000913	IPOD occupancy	Peak	297746	297806	1	+	.	From wt_m9_rdm_glu_merged_truseqnano_nebnext_v6rzlog10p_chipsub_cutoff1.000000_cwt_peaks.gr
NC_000913	IPOD occupancy	Peak	298776	298836	1	+	.	From wt_m9_rdm_glu_merged_truseqnano_nebnext_v6rzlog10p_chipsub_cutoff1.000000_cwt_peaks.gr
NC_000913	IPOD occupancy	Peak	300211	300271	1	+	.	From wt_m9_rdm_glu_merged_truseqnano_nebnext_v6rzlog10p_chipsub_cutoff1.000000_cwt_peaks.gr
NC_000913	IPOD occupancy	Peak	302561	302621	1	+	.	From wt_m9_rdm_glu_merged_truseqnano_nebnext_v6rzlog10p_chipsub_cutoff1.000000_cwt_peaks.gr
NC_000913	IPOD occupancy	Peak	302746	302806	1	+	.	From wt_m9_rdm_glu_merged_truseqnano_nebnext_v6rzlog10p_chipsub_cutoff1.000000_cwt_peaks.gr
NC_000913	IPOD occupancy	Peak	302891	302951	1	+	.	From wt_m9_rdm_glu_merged_truseqnano_nebnext_v6rzlog10p_chipsub_cutoff1.000000_cwt_peaks.gr
NC_000913	IPOD occupancy	Peak	303296	303356	1	+	.	From wt_m9_rdm_glu_merged_truseqnano_nebnext_v6rzlog10p_chipsub_cutoff1.000000_cwt_peaks.gr
NC_000913	IPOD occupancy	Peak	303491	303651	1	+	.	From wt_m9_rdm_glu_merged_truseqnano_nebnext_v6rzlog10p_chipsub_cutoff1.000000_cwt_peaks.gr
NC_000913	IPOD occupancy	Peak	303816	303876	1	+	.	From wt_m9_rdm_glu_merged_truseqnano_nebnext_v6rzlog10p_chipsub_cutoff1.000000_cwt_peaks.gr
NC_000913	IPOD occupancy	Peak	304676	304736	1	+	.	From wt_m9_rdm_glu_merged_truseqnano_nebnext_v6rzlog10p_chipsub_cutoff1.000000_cwt_peaks.gr
NC_000913	IPOD occupancy	Peak	304871	304931	1	+	.	From wt_m9_rdm_glu_merged_truseqnano_nebnext_v6rzlog10p_chipsub_cutoff1.000000_cwt_peaks.gr
NC_000913	IPOD occupancy	Peak	305241	305301	1	+	.	From wt_m9_rdm_glu_merged_truseqnano_nebnext_v6rzlog10p_chipsub_cutoff1.000000_cwt_peaks.gr
NC_000913	IPOD occupancy	Peak	305391	305451	1	+	.	From wt_m9_rdm_glu_merged_truseqnano_nebnext_v6rzlog10p_chipsub_cutoff1.000000_cwt_peaks.gr
NC_000913	IPOD occupancy	Peak	305641	305701	1	+	.	From wt_m9_rdm_glu_merged_truseqnano_nebnext_v6rzlog10p_chipsub_cutoff1.000000_cwt_peaks.gr
NC_000913	IPOD occupancy	Peak	305756	305816	1	+	.	From wt_m9_rdm_glu_merged_truseqnano_nebnext_v6rzlog10p_chipsub_cutoff1.000000_cwt_peaks.gr
NC_000913	IPOD occupancy	Peak	306261	306321	1	+	.	From wt_m9_rdm_glu_merged_truseqnano_nebnext_v6rzlog10p_chipsub_cutoff1.000000_cwt_peaks.gr
NC_000913	IPOD occupancy	Peak	306771	306831	1	+	.	From wt_m9_rdm_glu_merged_truseqnano_nebnext_v6rzlog10p_chipsub_cutoff1.000000_cwt_peaks.gr
NC_000913	IPOD occupancy	Peak	307886	307946	1	+	.	From wt_m9_rdm_glu_merged_truseqnano_nebnext_v6rzlog10p_chipsub_cutoff1.000000_cwt_peaks.gr
NC_000913	IPOD occupancy	Peak	309331	309391	1	+	.	From wt_m9_rdm_glu_merged_truseqnano_nebnext_v6rzlog10p_chipsub_cutoff1.000000_cwt_peaks.gr
NC_000913	IPOD occupancy	Peak	310091	310151	1	+	.	From wt_m9_rdm_glu_merged_truseqnano_nebnext_v6rzlog10p_chipsub_cutoff1.000000_cwt_peaks.gr
NC_000913	IPOD occupancy	Peak	310251	310311	1	+	.	From wt_m9_rdm_glu_merged_truseqnano_nebnext_v6rzlog10p_chipsub_cutoff1.000000_cwt_peaks.gr
NC_000913	IPOD occupancy	Peak	310801	310861	1	+	.	From wt_m9_rdm_glu_merged_truseqnano_nebnext_v6rzlog10p_chipsub_cutoff1.000000_cwt_peaks.gr
NC_000913	IPOD occupancy	Peak	310916	310976	1	+	.	From wt_m9_rdm_glu_merged_truseqnano_nebnext_v6rzlog10p_chipsub_cutoff1.000000_cwt_peaks.gr
NC_000913	IPOD occupancy	Peak	311146	311206	1	+	.	From wt_m9_rdm_glu_merged_truseqnano_nebnext_v6rzlog10p_chipsub_cutoff1.000000_cwt_peaks.gr
NC_000913	IPOD occupancy	Peak	311386	311446	1	+	.	From wt_m9_rdm_glu_merged_truseqnano_nebnext_v6rzlog10p_chipsub_cutoff1.000000_cwt_peaks.gr
NC_000913	IPOD occupancy	Peak	311671	311731	1	+	.	From wt_m9_rdm_glu_merged_truseqnano_nebnext_v6rzlog10p_chipsub_cutoff1.000000_cwt_peaks.gr
NC_000913	IPOD occupancy	Peak	311811	311871	1	+	.	From wt_m9_rdm_glu_merged_truseqnano_nebnext_v6rzlog10p_chipsub_cutoff1.000000_cwt_peaks.gr
NC_000913	IPOD occupancy	Peak	311986	312046	1	+	.	From wt_m9_rdm_glu_merged_truseqnano_nebnext_v6rzlog10p_chipsub_cutoff1.000000_cwt_peaks.gr
NC_000913	IPOD occupancy	Peak	312266	312326	1	+	.	From wt_m9_rdm_glu_merged_truseqnano_nebnext_v6rzlog10p_chipsub_cutoff1.000000_cwt_peaks.gr
NC_000913	IPOD occupancy	Peak	312771	312831	1	+	.	From wt_m9_rdm_glu_merged_truseqnano_nebnext_v6rzlog10p_chipsub_cutoff1.000000_cwt_peaks.gr
NC_000913	IPOD occupancy	Peak	313031	313091	1	+	.	From wt_m9_rdm_glu_merged_truseqnano_nebnext_v6rzlog10p_chipsub_cutoff1.000000_cwt_peaks.gr
NC_000913	IPOD occupancy	Peak	313171	313231	1	+	.	From wt_m9_rdm_glu_merged_truseqnano_nebnext_v6rzlog10p_chipsub_cutoff1.000000_cwt_peaks.gr
NC_000913	IPOD occupancy	Peak	313326	313386	1	+	.	From wt_m9_rdm_glu_merged_truseqnano_nebnext_v6rzlog10p_chipsub_cutoff1.000000_cwt_peaks.gr
NC_000913	IPOD occupancy	Peak	313466	313526	1	+	.	From wt_m9_rdm_glu_merged_truseqnano_nebnext_v6rzlog10p_chipsub_cutoff1.000000_cwt_peaks.gr
NC_000913	IPOD occupancy	Peak	313666	313726	1	+	.	From wt_m9_rdm_glu_merged_truseqnano_nebnext_v6rzlog10p_chipsub_cutoff1.000000_cwt_peaks.gr
NC_000913	IPOD occupancy	Peak	313781	313841	1	+	.	From wt_m9_rdm_glu_merged_truseqnano_nebnext_v6rzlog10p_chipsub_cutoff1.000000_cwt_peaks.gr
NC_000913	IPOD occupancy	Peak	314041	314101	1	+	.	From wt_m9_rdm_glu_merged_truseqnano_nebnext_v6rzlog10p_chipsub_cutoff1.000000_cwt_peaks.gr
NC_000913	IPOD occupancy	Peak	314206	314266	1	+	.	From wt_m9_rdm_glu_merged_truseqnano_nebnext_v6rzlog10p_chipsub_cutoff1.000000_cwt_peaks.gr
NC_000913	IPOD occupancy	Peak	314321	314381	1	+	.	From wt_m9_rdm_glu_merged_truseqnano_nebnext_v6rzlog10p_chipsub_cutoff1.000000_cwt_peaks.gr
NC_000913	IPOD occupancy	Peak	314521	314581	1	+	.	From wt_m9_rdm_glu_merged_truseqnano_nebnext_v6rzlog10p_chipsub_cutoff1.000000_cwt_peaks.gr
NC_000913	IPOD occupancy	Peak	314776	314836	1	+	.	From wt_m9_rdm_glu_merged_truseqnano_nebnext_v6rzlog10p_chipsub_cutoff1.000000_cwt_peaks.gr
NC_000913	IPOD occupancy	Peak	314886	314946	1	+	.	From wt_m9_rdm_glu_merged_truseqnano_nebnext_v6rzlog10p_chipsub_cutoff1.000000_cwt_peaks.gr
NC_000913	IPOD occupancy	Peak	315366	315426	1	+	.	From wt_m9_rdm_glu_merged_truseqnano_nebnext_v6rzlog10p_chipsub_cutoff1.000000_cwt_peaks.gr
NC_000913	IPOD occupancy	Peak	315701	315761	1	+	.	From wt_m9_rdm_glu_merged_truseqnano_nebnext_v6rzlog10p_chipsub_cutoff1.000000_cwt_peaks.gr
NC_000913	IPOD occupancy	Peak	316186	316246	1	+	.	From wt_m9_rdm_glu_merged_truseqnano_nebnext_v6rzlog10p_chipsub_cutoff1.000000_cwt_peaks.gr
NC_000913	IPOD occupancy	Peak	316306	316366	1	+	.	From wt_m9_rdm_glu_merged_truseqnano_nebnext_v6rzlog10p_chipsub_cutoff1.000000_cwt_peaks.gr
NC_000913	IPOD occupancy	Peak	316686	316746	1	+	.	From wt_m9_rdm_glu_merged_truseqnano_nebnext_v6rzlog10p_chipsub_cutoff1.000000_cwt_peaks.gr
NC_000913	IPOD occupancy	Peak	316866	316926	1	+	.	From wt_m9_rdm_glu_merged_truseqnano_nebnext_v6rzlog10p_chipsub_cutoff1.000000_cwt_peaks.gr
NC_000913	IPOD occupancy	Peak	317141	317201	1	+	.	From wt_m9_rdm_glu_merged_truseqnano_nebnext_v6rzlog10p_chipsub_cutoff1.000000_cwt_peaks.gr
NC_000913	IPOD occupancy	Peak	317296	317356	1	+	.	From wt_m9_rdm_glu_merged_truseqnano_nebnext_v6rzlog10p_chipsub_cutoff1.000000_cwt_peaks.gr
NC_000913	IPOD occupancy	Peak	317421	317481	1	+	.	From wt_m9_rdm_glu_merged_truseqnano_nebnext_v6rzlog10p_chipsub_cutoff1.000000_cwt_peaks.gr
NC_000913	IPOD occupancy	Peak	317586	317646	1	+	.	From wt_m9_rdm_glu_merged_truseqnano_nebnext_v6rzlog10p_chipsub_cutoff1.000000_cwt_peaks.gr
NC_000913	IPOD occupancy	Peak	317711	317771	1	+	.	From wt_m9_rdm_glu_merged_truseqnano_nebnext_v6rzlog10p_chipsub_cutoff1.000000_cwt_peaks.gr
NC_000913	IPOD occupancy	Peak	318216	318376	1	+	.	From wt_m9_rdm_glu_merged_truseqnano_nebnext_v6rzlog10p_chipsub_cutoff1.000000_cwt_peaks.gr
NC_000913	IPOD occupancy	Peak	318561	318621	1	+	.	From wt_m9_rdm_glu_merged_truseqnano_nebnext_v6rzlog10p_chipsub_cutoff1.000000_cwt_peaks.gr
NC_000913	IPOD occupancy	Peak	318671	318731	1	+	.	From wt_m9_rdm_glu_merged_truseqnano_nebnext_v6rzlog10p_chipsub_cutoff1.000000_cwt_peaks.gr
NC_000913	IPOD occupancy	Peak	318826	318886	1	+	.	From wt_m9_rdm_glu_merged_truseqnano_nebnext_v6rzlog10p_chipsub_cutoff1.000000_cwt_peaks.gr
NC_000913	IPOD occupancy	Peak	319061	319121	1	+	.	From wt_m9_rdm_glu_merged_truseqnano_nebnext_v6rzlog10p_chipsub_cutoff1.000000_cwt_peaks.gr
NC_000913	IPOD occupancy	Peak	319306	319366	1	+	.	From wt_m9_rdm_glu_merged_truseqnano_nebnext_v6rzlog10p_chipsub_cutoff1.000000_cwt_peaks.gr
NC_000913	IPOD occupancy	Peak	319526	319586	1	+	.	From wt_m9_rdm_glu_merged_truseqnano_nebnext_v6rzlog10p_chipsub_cutoff1.000000_cwt_peaks.gr
NC_000913	IPOD occupancy	Peak	319631	319691	1	+	.	From wt_m9_rdm_glu_merged_truseqnano_nebnext_v6rzlog10p_chipsub_cutoff1.000000_cwt_peaks.gr
NC_000913	IPOD occupancy	Peak	319736	319796	1	+	.	From wt_m9_rdm_glu_merged_truseqnano_nebnext_v6rzlog10p_chipsub_cutoff1.000000_cwt_peaks.gr
NC_000913	IPOD occupancy	Peak	319846	319906	1	+	.	From wt_m9_rdm_glu_merged_truseqnano_nebnext_v6rzlog10p_chipsub_cutoff1.000000_cwt_peaks.gr
NC_000913	IPOD occupancy	Peak	319971	320031	1	+	.	From wt_m9_rdm_glu_merged_truseqnano_nebnext_v6rzlog10p_chipsub_cutoff1.000000_cwt_peaks.gr
NC_000913	IPOD occupancy	Peak	320146	320206	1	+	.	From wt_m9_rdm_glu_merged_truseqnano_nebnext_v6rzlog10p_chipsub_cutoff1.000000_cwt_peaks.gr
NC_000913	IPOD occupancy	Peak	320326	320386	1	+	.	From wt_m9_rdm_glu_merged_truseqnano_nebnext_v6rzlog10p_chipsub_cutoff1.000000_cwt_peaks.gr
NC_000913	IPOD occupancy	Peak	321171	321231	1	+	.	From wt_m9_rdm_glu_merged_truseqnano_nebnext_v6rzlog10p_chipsub_cutoff1.000000_cwt_peaks.gr
NC_000913	IPOD occupancy	Peak	321306	321366	1	+	.	From wt_m9_rdm_glu_merged_truseqnano_nebnext_v6rzlog10p_chipsub_cutoff1.000000_cwt_peaks.gr
NC_000913	IPOD occupancy	Peak	321466	321526	1	+	.	From wt_m9_rdm_glu_merged_truseqnano_nebnext_v6rzlog10p_chipsub_cutoff1.000000_cwt_peaks.gr
NC_000913	IPOD occupancy	Peak	321736	321796	1	+	.	From wt_m9_rdm_glu_merged_truseqnano_nebnext_v6rzlog10p_chipsub_cutoff1.000000_cwt_peaks.gr
NC_000913	IPOD occupancy	Peak	322316	322376	1	+	.	From wt_m9_rdm_glu_merged_truseqnano_nebnext_v6rzlog10p_chipsub_cutoff1.000000_cwt_peaks.gr
NC_000913	IPOD occupancy	Peak	322581	322641	1	+	.	From wt_m9_rdm_glu_merged_truseqnano_nebnext_v6rzlog10p_chipsub_cutoff1.000000_cwt_peaks.gr
NC_000913	IPOD occupancy	Peak	323291	323351	1	+	.	From wt_m9_rdm_glu_merged_truseqnano_nebnext_v6rzlog10p_chipsub_cutoff1.000000_cwt_peaks.gr
NC_000913	IPOD occupancy	Peak	324556	324616	1	+	.	From wt_m9_rdm_glu_merged_truseqnano_nebnext_v6rzlog10p_chipsub_cutoff1.000000_cwt_peaks.gr
NC_000913	IPOD occupancy	Peak	324706	324766	1	+	.	From wt_m9_rdm_glu_merged_truseqnano_nebnext_v6rzlog10p_chipsub_cutoff1.000000_cwt_peaks.gr
NC_000913	IPOD occupancy	Peak	324896	324956	1	+	.	From wt_m9_rdm_glu_merged_truseqnano_nebnext_v6rzlog10p_chipsub_cutoff1.000000_cwt_peaks.gr
NC_000913	IPOD occupancy	Peak	325111	325171	1	+	.	From wt_m9_rdm_glu_merged_truseqnano_nebnext_v6rzlog10p_chipsub_cutoff1.000000_cwt_peaks.gr
NC_000913	IPOD occupancy	Peak	325406	325466	1	+	.	From wt_m9_rdm_glu_merged_truseqnano_nebnext_v6rzlog10p_chipsub_cutoff1.000000_cwt_peaks.gr
NC_000913	IPOD occupancy	Peak	325671	325731	1	+	.	From wt_m9_rdm_glu_merged_truseqnano_nebnext_v6rzlog10p_chipsub_cutoff1.000000_cwt_peaks.gr
NC_000913	IPOD occupancy	Peak	327226	327286	1	+	.	From wt_m9_rdm_glu_merged_truseqnano_nebnext_v6rzlog10p_chipsub_cutoff1.000000_cwt_peaks.gr
NC_000913	IPOD occupancy	Peak	327896	327956	1	+	.	From wt_m9_rdm_glu_merged_truseqnano_nebnext_v6rzlog10p_chipsub_cutoff1.000000_cwt_peaks.gr
NC_000913	IPOD occupancy	Peak	329236	329296	1	+	.	From wt_m9_rdm_glu_merged_truseqnano_nebnext_v6rzlog10p_chipsub_cutoff1.000000_cwt_peaks.gr
NC_000913	IPOD occupancy	Peak	329381	329441	1	+	.	From wt_m9_rdm_glu_merged_truseqnano_nebnext_v6rzlog10p_chipsub_cutoff1.000000_cwt_peaks.gr
NC_000913	IPOD occupancy	Peak	330926	330986	1	+	.	From wt_m9_rdm_glu_merged_truseqnano_nebnext_v6rzlog10p_chipsub_cutoff1.000000_cwt_peaks.gr
NC_000913	IPOD occupancy	Peak	331136	331196	1	+	.	From wt_m9_rdm_glu_merged_truseqnano_nebnext_v6rzlog10p_chipsub_cutoff1.000000_cwt_peaks.gr
NC_000913	IPOD occupancy	Peak	331561	331621	1	+	.	From wt_m9_rdm_glu_merged_truseqnano_nebnext_v6rzlog10p_chipsub_cutoff1.000000_cwt_peaks.gr
NC_000913	IPOD occupancy	Peak	331761	331821	1	+	.	From wt_m9_rdm_glu_merged_truseqnano_nebnext_v6rzlog10p_chipsub_cutoff1.000000_cwt_peaks.gr
NC_000913	IPOD occupancy	Peak	331931	331991	1	+	.	From wt_m9_rdm_glu_merged_truseqnano_nebnext_v6rzlog10p_chipsub_cutoff1.000000_cwt_peaks.gr
NC_000913	IPOD occupancy	Peak	332121	332181	1	+	.	From wt_m9_rdm_glu_merged_truseqnano_nebnext_v6rzlog10p_chipsub_cutoff1.000000_cwt_peaks.gr
NC_000913	IPOD occupancy	Peak	332236	332296	1	+	.	From wt_m9_rdm_glu_merged_truseqnano_nebnext_v6rzlog10p_chipsub_cutoff1.000000_cwt_peaks.gr
NC_000913	IPOD occupancy	Peak	332506	332566	1	+	.	From wt_m9_rdm_glu_merged_truseqnano_nebnext_v6rzlog10p_chipsub_cutoff1.000000_cwt_peaks.gr
NC_000913	IPOD occupancy	Peak	332631	332691	1	+	.	From wt_m9_rdm_glu_merged_truseqnano_nebnext_v6rzlog10p_chipsub_cutoff1.000000_cwt_peaks.gr
NC_000913	IPOD occupancy	Peak	332996	333056	1	+	.	From wt_m9_rdm_glu_merged_truseqnano_nebnext_v6rzlog10p_chipsub_cutoff1.000000_cwt_peaks.gr
NC_000913	IPOD occupancy	Peak	333196	333256	1	+	.	From wt_m9_rdm_glu_merged_truseqnano_nebnext_v6rzlog10p_chipsub_cutoff1.000000_cwt_peaks.gr
NC_000913	IPOD occupancy	Peak	333406	333466	1	+	.	From wt_m9_rdm_glu_merged_truseqnano_nebnext_v6rzlog10p_chipsub_cutoff1.000000_cwt_peaks.gr
NC_000913	IPOD occupancy	Peak	333506	333566	1	+	.	From wt_m9_rdm_glu_merged_truseqnano_nebnext_v6rzlog10p_chipsub_cutoff1.000000_cwt_peaks.gr
NC_000913	IPOD occupancy	Peak	333801	333861	1	+	.	From wt_m9_rdm_glu_merged_truseqnano_nebnext_v6rzlog10p_chipsub_cutoff1.000000_cwt_peaks.gr
NC_000913	IPOD occupancy	Peak	333956	334016	1	+	.	From wt_m9_rdm_glu_merged_truseqnano_nebnext_v6rzlog10p_chipsub_cutoff1.000000_cwt_peaks.gr
NC_000913	IPOD occupancy	Peak	334491	334551	1	+	.	From wt_m9_rdm_glu_merged_truseqnano_nebnext_v6rzlog10p_chipsub_cutoff1.000000_cwt_peaks.gr
NC_000913	IPOD occupancy	Peak	334646	334706	1	+	.	From wt_m9_rdm_glu_merged_truseqnano_nebnext_v6rzlog10p_chipsub_cutoff1.000000_cwt_peaks.gr
NC_000913	IPOD occupancy	Peak	334731	334791	1	+	.	From wt_m9_rdm_glu_merged_truseqnano_nebnext_v6rzlog10p_chipsub_cutoff1.000000_cwt_peaks.gr
NC_000913	IPOD occupancy	Peak	335066	335126	1	+	.	From wt_m9_rdm_glu_merged_truseqnano_nebnext_v6rzlog10p_chipsub_cutoff1.000000_cwt_peaks.gr
NC_000913	IPOD occupancy	Peak	335271	335331	1	+	.	From wt_m9_rdm_glu_merged_truseqnano_nebnext_v6rzlog10p_chipsub_cutoff1.000000_cwt_peaks.gr
NC_000913	IPOD occupancy	Peak	335446	335506	1	+	.	From wt_m9_rdm_glu_merged_truseqnano_nebnext_v6rzlog10p_chipsub_cutoff1.000000_cwt_peaks.gr
NC_000913	IPOD occupancy	Peak	335616	335676	1	+	.	From wt_m9_rdm_glu_merged_truseqnano_nebnext_v6rzlog10p_chipsub_cutoff1.000000_cwt_peaks.gr
NC_000913	IPOD occupancy	Peak	335901	335961	1	+	.	From wt_m9_rdm_glu_merged_truseqnano_nebnext_v6rzlog10p_chipsub_cutoff1.000000_cwt_peaks.gr
NC_000913	IPOD occupancy	Peak	336066	336126	1	+	.	From wt_m9_rdm_glu_merged_truseqnano_nebnext_v6rzlog10p_chipsub_cutoff1.000000_cwt_peaks.gr
NC_000913	IPOD occupancy	Peak	336316	336376	1	+	.	From wt_m9_rdm_glu_merged_truseqnano_nebnext_v6rzlog10p_chipsub_cutoff1.000000_cwt_peaks.gr
NC_000913	IPOD occupancy	Peak	336461	336521	1	+	.	From wt_m9_rdm_glu_merged_truseqnano_nebnext_v6rzlog10p_chipsub_cutoff1.000000_cwt_peaks.gr
NC_000913	IPOD occupancy	Peak	336616	336676	1	+	.	From wt_m9_rdm_glu_merged_truseqnano_nebnext_v6rzlog10p_chipsub_cutoff1.000000_cwt_peaks.gr
NC_000913	IPOD occupancy	Peak	336766	336826	1	+	.	From wt_m9_rdm_glu_merged_truseqnano_nebnext_v6rzlog10p_chipsub_cutoff1.000000_cwt_peaks.gr
NC_000913	IPOD occupancy	Peak	338056	338116	1	+	.	From wt_m9_rdm_glu_merged_truseqnano_nebnext_v6rzlog10p_chipsub_cutoff1.000000_cwt_peaks.gr
NC_000913	IPOD occupancy	Peak	339006	339066	1	+	.	From wt_m9_rdm_glu_merged_truseqnano_nebnext_v6rzlog10p_chipsub_cutoff1.000000_cwt_peaks.gr
NC_000913	IPOD occupancy	Peak	339826	339886	1	+	.	From wt_m9_rdm_glu_merged_truseqnano_nebnext_v6rzlog10p_chipsub_cutoff1.000000_cwt_peaks.gr
NC_000913	IPOD occupancy	Peak	340001	340061	1	+	.	From wt_m9_rdm_glu_merged_truseqnano_nebnext_v6rzlog10p_chipsub_cutoff1.000000_cwt_peaks.gr
NC_000913	IPOD occupancy	Peak	340681	340741	1	+	.	From wt_m9_rdm_glu_merged_truseqnano_nebnext_v6rzlog10p_chipsub_cutoff1.000000_cwt_peaks.gr
NC_000913	IPOD occupancy	Peak	341086	341146	1	+	.	From wt_m9_rdm_glu_merged_truseqnano_nebnext_v6rzlog10p_chipsub_cutoff1.000000_cwt_peaks.gr
NC_000913	IPOD occupancy	Peak	341211	341271	1	+	.	From wt_m9_rdm_glu_merged_truseqnano_nebnext_v6rzlog10p_chipsub_cutoff1.000000_cwt_peaks.gr
NC_000913	IPOD occupancy	Peak	341981	342041	1	+	.	From wt_m9_rdm_glu_merged_truseqnano_nebnext_v6rzlog10p_chipsub_cutoff1.000000_cwt_peaks.gr
NC_000913	IPOD occupancy	Peak	342456	342516	1	+	.	From wt_m9_rdm_glu_merged_truseqnano_nebnext_v6rzlog10p_chipsub_cutoff1.000000_cwt_peaks.gr
NC_000913	IPOD occupancy	Peak	343721	343781	1	+	.	From wt_m9_rdm_glu_merged_truseqnano_nebnext_v6rzlog10p_chipsub_cutoff1.000000_cwt_peaks.gr
NC_000913	IPOD occupancy	Peak	343916	343976	1	+	.	From wt_m9_rdm_glu_merged_truseqnano_nebnext_v6rzlog10p_chipsub_cutoff1.000000_cwt_peaks.gr
NC_000913	IPOD occupancy	Peak	344036	344096	1	+	.	From wt_m9_rdm_glu_merged_truseqnano_nebnext_v6rzlog10p_chipsub_cutoff1.000000_cwt_peaks.gr
NC_000913	IPOD occupancy	Peak	344301	344361	1	+	.	From wt_m9_rdm_glu_merged_truseqnano_nebnext_v6rzlog10p_chipsub_cutoff1.000000_cwt_peaks.gr
NC_000913	IPOD occupancy	Peak	344426	344486	1	+	.	From wt_m9_rdm_glu_merged_truseqnano_nebnext_v6rzlog10p_chipsub_cutoff1.000000_cwt_peaks.gr
NC_000913	IPOD occupancy	Peak	344636	344696	1	+	.	From wt_m9_rdm_glu_merged_truseqnano_nebnext_v6rzlog10p_chipsub_cutoff1.000000_cwt_peaks.gr
NC_000913	IPOD occupancy	Peak	344791	344851	1	+	.	From wt_m9_rdm_glu_merged_truseqnano_nebnext_v6rzlog10p_chipsub_cutoff1.000000_cwt_peaks.gr
NC_000913	IPOD occupancy	Peak	344896	344956	1	+	.	From wt_m9_rdm_glu_merged_truseqnano_nebnext_v6rzlog10p_chipsub_cutoff1.000000_cwt_peaks.gr
NC_000913	IPOD occupancy	Peak	345021	345081	1	+	.	From wt_m9_rdm_glu_merged_truseqnano_nebnext_v6rzlog10p_chipsub_cutoff1.000000_cwt_peaks.gr
NC_000913	IPOD occupancy	Peak	345181	345241	1	+	.	From wt_m9_rdm_glu_merged_truseqnano_nebnext_v6rzlog10p_chipsub_cutoff1.000000_cwt_peaks.gr
NC_000913	IPOD occupancy	Peak	345486	345546	1	+	.	From wt_m9_rdm_glu_merged_truseqnano_nebnext_v6rzlog10p_chipsub_cutoff1.000000_cwt_peaks.gr
NC_000913	IPOD occupancy	Peak	345876	345936	1	+	.	From wt_m9_rdm_glu_merged_truseqnano_nebnext_v6rzlog10p_chipsub_cutoff1.000000_cwt_peaks.gr
NC_000913	IPOD occupancy	Peak	346301	346361	1	+	.	From wt_m9_rdm_glu_merged_truseqnano_nebnext_v6rzlog10p_chipsub_cutoff1.000000_cwt_peaks.gr
NC_000913	IPOD occupancy	Peak	346576	346636	1	+	.	From wt_m9_rdm_glu_merged_truseqnano_nebnext_v6rzlog10p_chipsub_cutoff1.000000_cwt_peaks.gr
NC_000913	IPOD occupancy	Peak	346701	346761	1	+	.	From wt_m9_rdm_glu_merged_truseqnano_nebnext_v6rzlog10p_chipsub_cutoff1.000000_cwt_peaks.gr
NC_000913	IPOD occupancy	Peak	347136	347196	1	+	.	From wt_m9_rdm_glu_merged_truseqnano_nebnext_v6rzlog10p_chipsub_cutoff1.000000_cwt_peaks.gr
NC_000913	IPOD occupancy	Peak	347371	347431	1	+	.	From wt_m9_rdm_glu_merged_truseqnano_nebnext_v6rzlog10p_chipsub_cutoff1.000000_cwt_peaks.gr
NC_000913	IPOD occupancy	Peak	348556	348616	1	+	.	From wt_m9_rdm_glu_merged_truseqnano_nebnext_v6rzlog10p_chipsub_cutoff1.000000_cwt_peaks.gr
NC_000913	IPOD occupancy	Peak	349746	349806	1	+	.	From wt_m9_rdm_glu_merged_truseqnano_nebnext_v6rzlog10p_chipsub_cutoff1.000000_cwt_peaks.gr
NC_000913	IPOD occupancy	Peak	349856	349916	1	+	.	From wt_m9_rdm_glu_merged_truseqnano_nebnext_v6rzlog10p_chipsub_cutoff1.000000_cwt_peaks.gr
NC_000913	IPOD occupancy	Peak	351186	351246	1	+	.	From wt_m9_rdm_glu_merged_truseqnano_nebnext_v6rzlog10p_chipsub_cutoff1.000000_cwt_peaks.gr
NC_000913	IPOD occupancy	Peak	352526	352586	1	+	.	From wt_m9_rdm_glu_merged_truseqnano_nebnext_v6rzlog10p_chipsub_cutoff1.000000_cwt_peaks.gr
NC_000913	IPOD occupancy	Peak	354151	354211	1	+	.	From wt_m9_rdm_glu_merged_truseqnano_nebnext_v6rzlog10p_chipsub_cutoff1.000000_cwt_peaks.gr
NC_000913	IPOD occupancy	Peak	354521	354581	1	+	.	From wt_m9_rdm_glu_merged_truseqnano_nebnext_v6rzlog10p_chipsub_cutoff1.000000_cwt_peaks.gr
NC_000913	IPOD occupancy	Peak	354796	354856	1	+	.	From wt_m9_rdm_glu_merged_truseqnano_nebnext_v6rzlog10p_chipsub_cutoff1.000000_cwt_peaks.gr
NC_000913	IPOD occupancy	Peak	355071	355131	1	+	.	From wt_m9_rdm_glu_merged_truseqnano_nebnext_v6rzlog10p_chipsub_cutoff1.000000_cwt_peaks.gr
NC_000913	IPOD occupancy	Peak	355981	356041	1	+	.	From wt_m9_rdm_glu_merged_truseqnano_nebnext_v6rzlog10p_chipsub_cutoff1.000000_cwt_peaks.gr
NC_000913	IPOD occupancy	Peak	356151	356211	1	+	.	From wt_m9_rdm_glu_merged_truseqnano_nebnext_v6rzlog10p_chipsub_cutoff1.000000_cwt_peaks.gr
NC_000913	IPOD occupancy	Peak	357491	357551	1	+	.	From wt_m9_rdm_glu_merged_truseqnano_nebnext_v6rzlog10p_chipsub_cutoff1.000000_cwt_peaks.gr
NC_000913	IPOD occupancy	Peak	357701	357761	1	+	.	From wt_m9_rdm_glu_merged_truseqnano_nebnext_v6rzlog10p_chipsub_cutoff1.000000_cwt_peaks.gr
NC_000913	IPOD occupancy	Peak	357831	357891	1	+	.	From wt_m9_rdm_glu_merged_truseqnano_nebnext_v6rzlog10p_chipsub_cutoff1.000000_cwt_peaks.gr
NC_000913	IPOD occupancy	Peak	358696	358756	1	+	.	From wt_m9_rdm_glu_merged_truseqnano_nebnext_v6rzlog10p_chipsub_cutoff1.000000_cwt_peaks.gr
NC_000913	IPOD occupancy	Peak	359521	359581	1	+	.	From wt_m9_rdm_glu_merged_truseqnano_nebnext_v6rzlog10p_chipsub_cutoff1.000000_cwt_peaks.gr
NC_000913	IPOD occupancy	Peak	359751	359811	1	+	.	From wt_m9_rdm_glu_merged_truseqnano_nebnext_v6rzlog10p_chipsub_cutoff1.000000_cwt_peaks.gr
NC_000913	IPOD occupancy	Peak	361131	361191	1	+	.	From wt_m9_rdm_glu_merged_truseqnano_nebnext_v6rzlog10p_chipsub_cutoff1.000000_cwt_peaks.gr
NC_000913	IPOD occupancy	Peak	361546	361606	1	+	.	From wt_m9_rdm_glu_merged_truseqnano_nebnext_v6rzlog10p_chipsub_cutoff1.000000_cwt_peaks.gr
NC_000913	IPOD occupancy	Peak	361711	361771	1	+	.	From wt_m9_rdm_glu_merged_truseqnano_nebnext_v6rzlog10p_chipsub_cutoff1.000000_cwt_peaks.gr
NC_000913	IPOD occupancy	Peak	361816	361876	1	+	.	From wt_m9_rdm_glu_merged_truseqnano_nebnext_v6rzlog10p_chipsub_cutoff1.000000_cwt_peaks.gr
NC_000913	IPOD occupancy	Peak	362816	362876	1	+	.	From wt_m9_rdm_glu_merged_truseqnano_nebnext_v6rzlog10p_chipsub_cutoff1.000000_cwt_peaks.gr
NC_000913	IPOD occupancy	Peak	363001	363061	1	+	.	From wt_m9_rdm_glu_merged_truseqnano_nebnext_v6rzlog10p_chipsub_cutoff1.000000_cwt_peaks.gr
NC_000913	IPOD occupancy	Peak	363161	363221	1	+	.	From wt_m9_rdm_glu_merged_truseqnano_nebnext_v6rzlog10p_chipsub_cutoff1.000000_cwt_peaks.gr
NC_000913	IPOD occupancy	Peak	364246	364306	1	+	.	From wt_m9_rdm_glu_merged_truseqnano_nebnext_v6rzlog10p_chipsub_cutoff1.000000_cwt_peaks.gr
NC_000913	IPOD occupancy	Peak	366646	366706	1	+	.	From wt_m9_rdm_glu_merged_truseqnano_nebnext_v6rzlog10p_chipsub_cutoff1.000000_cwt_peaks.gr
NC_000913	IPOD occupancy	Peak	366771	366831	1	+	.	From wt_m9_rdm_glu_merged_truseqnano_nebnext_v6rzlog10p_chipsub_cutoff1.000000_cwt_peaks.gr
NC_000913	IPOD occupancy	Peak	366886	366946	1	+	.	From wt_m9_rdm_glu_merged_truseqnano_nebnext_v6rzlog10p_chipsub_cutoff1.000000_cwt_peaks.gr
NC_000913	IPOD occupancy	Peak	367016	367076	1	+	.	From wt_m9_rdm_glu_merged_truseqnano_nebnext_v6rzlog10p_chipsub_cutoff1.000000_cwt_peaks.gr
NC_000913	IPOD occupancy	Peak	367401	367461	1	+	.	From wt_m9_rdm_glu_merged_truseqnano_nebnext_v6rzlog10p_chipsub_cutoff1.000000_cwt_peaks.gr
NC_000913	IPOD occupancy	Peak	367626	367686	1	+	.	From wt_m9_rdm_glu_merged_truseqnano_nebnext_v6rzlog10p_chipsub_cutoff1.000000_cwt_peaks.gr
NC_000913	IPOD occupancy	Peak	368406	368466	1	+	.	From wt_m9_rdm_glu_merged_truseqnano_nebnext_v6rzlog10p_chipsub_cutoff1.000000_cwt_peaks.gr
NC_000913	IPOD occupancy	Peak	368501	368561	1	+	.	From wt_m9_rdm_glu_merged_truseqnano_nebnext_v6rzlog10p_chipsub_cutoff1.000000_cwt_peaks.gr
NC_000913	IPOD occupancy	Peak	369181	369241	1	+	.	From wt_m9_rdm_glu_merged_truseqnano_nebnext_v6rzlog10p_chipsub_cutoff1.000000_cwt_peaks.gr
NC_000913	IPOD occupancy	Peak	370176	370236	1	+	.	From wt_m9_rdm_glu_merged_truseqnano_nebnext_v6rzlog10p_chipsub_cutoff1.000000_cwt_peaks.gr
NC_000913	IPOD occupancy	Peak	370596	370656	1	+	.	From wt_m9_rdm_glu_merged_truseqnano_nebnext_v6rzlog10p_chipsub_cutoff1.000000_cwt_peaks.gr
NC_000913	IPOD occupancy	Peak	371506	371566	1	+	.	From wt_m9_rdm_glu_merged_truseqnano_nebnext_v6rzlog10p_chipsub_cutoff1.000000_cwt_peaks.gr
NC_000913	IPOD occupancy	Peak	372466	372526	1	+	.	From wt_m9_rdm_glu_merged_truseqnano_nebnext_v6rzlog10p_chipsub_cutoff1.000000_cwt_peaks.gr
NC_000913	IPOD occupancy	Peak	373096	373156	1	+	.	From wt_m9_rdm_glu_merged_truseqnano_nebnext_v6rzlog10p_chipsub_cutoff1.000000_cwt_peaks.gr
NC_000913	IPOD occupancy	Peak	373771	373831	1	+	.	From wt_m9_rdm_glu_merged_truseqnano_nebnext_v6rzlog10p_chipsub_cutoff1.000000_cwt_peaks.gr
NC_000913	IPOD occupancy	Peak	374991	375051	1	+	.	From wt_m9_rdm_glu_merged_truseqnano_nebnext_v6rzlog10p_chipsub_cutoff1.000000_cwt_peaks.gr
NC_000913	IPOD occupancy	Peak	375251	375311	1	+	.	From wt_m9_rdm_glu_merged_truseqnano_nebnext_v6rzlog10p_chipsub_cutoff1.000000_cwt_peaks.gr
NC_000913	IPOD occupancy	Peak	375581	375641	1	+	.	From wt_m9_rdm_glu_merged_truseqnano_nebnext_v6rzlog10p_chipsub_cutoff1.000000_cwt_peaks.gr
NC_000913	IPOD occupancy	Peak	375911	375971	1	+	.	From wt_m9_rdm_glu_merged_truseqnano_nebnext_v6rzlog10p_chipsub_cutoff1.000000_cwt_peaks.gr
NC_000913	IPOD occupancy	Peak	376646	376706	1	+	.	From wt_m9_rdm_glu_merged_truseqnano_nebnext_v6rzlog10p_chipsub_cutoff1.000000_cwt_peaks.gr
NC_000913	IPOD occupancy	Peak	377636	377696	1	+	.	From wt_m9_rdm_glu_merged_truseqnano_nebnext_v6rzlog10p_chipsub_cutoff1.000000_cwt_peaks.gr
NC_000913	IPOD occupancy	Peak	377771	377831	1	+	.	From wt_m9_rdm_glu_merged_truseqnano_nebnext_v6rzlog10p_chipsub_cutoff1.000000_cwt_peaks.gr
NC_000913	IPOD occupancy	Peak	377981	378041	1	+	.	From wt_m9_rdm_glu_merged_truseqnano_nebnext_v6rzlog10p_chipsub_cutoff1.000000_cwt_peaks.gr
NC_000913	IPOD occupancy	Peak	378126	378186	1	+	.	From wt_m9_rdm_glu_merged_truseqnano_nebnext_v6rzlog10p_chipsub_cutoff1.000000_cwt_peaks.gr
NC_000913	IPOD occupancy	Peak	378261	378321	1	+	.	From wt_m9_rdm_glu_merged_truseqnano_nebnext_v6rzlog10p_chipsub_cutoff1.000000_cwt_peaks.gr
NC_000913	IPOD occupancy	Peak	378786	378846	1	+	.	From wt_m9_rdm_glu_merged_truseqnano_nebnext_v6rzlog10p_chipsub_cutoff1.000000_cwt_peaks.gr
NC_000913	IPOD occupancy	Peak	379576	379636	1	+	.	From wt_m9_rdm_glu_merged_truseqnano_nebnext_v6rzlog10p_chipsub_cutoff1.000000_cwt_peaks.gr
NC_000913	IPOD occupancy	Peak	379776	379836	1	+	.	From wt_m9_rdm_glu_merged_truseqnano_nebnext_v6rzlog10p_chipsub_cutoff1.000000_cwt_peaks.gr
NC_000913	IPOD occupancy	Peak	379911	379971	1	+	.	From wt_m9_rdm_glu_merged_truseqnano_nebnext_v6rzlog10p_chipsub_cutoff1.000000_cwt_peaks.gr
NC_000913	IPOD occupancy	Peak	380546	380606	1	+	.	From wt_m9_rdm_glu_merged_truseqnano_nebnext_v6rzlog10p_chipsub_cutoff1.000000_cwt_peaks.gr
NC_000913	IPOD occupancy	Peak	380851	380911	1	+	.	From wt_m9_rdm_glu_merged_truseqnano_nebnext_v6rzlog10p_chipsub_cutoff1.000000_cwt_peaks.gr
NC_000913	IPOD occupancy	Peak	380921	381046	1	+	.	From wt_m9_rdm_glu_merged_truseqnano_nebnext_v6rzlog10p_chipsub_cutoff1.000000_cwt_peaks.gr
NC_000913	IPOD occupancy	Peak	381346	381406	1	+	.	From wt_m9_rdm_glu_merged_truseqnano_nebnext_v6rzlog10p_chipsub_cutoff1.000000_cwt_peaks.gr
NC_000913	IPOD occupancy	Peak	382391	382451	1	+	.	From wt_m9_rdm_glu_merged_truseqnano_nebnext_v6rzlog10p_chipsub_cutoff1.000000_cwt_peaks.gr
NC_000913	IPOD occupancy	Peak	382716	382776	1	+	.	From wt_m9_rdm_glu_merged_truseqnano_nebnext_v6rzlog10p_chipsub_cutoff1.000000_cwt_peaks.gr
NC_000913	IPOD occupancy	Peak	382856	382916	1	+	.	From wt_m9_rdm_glu_merged_truseqnano_nebnext_v6rzlog10p_chipsub_cutoff1.000000_cwt_peaks.gr
NC_000913	IPOD occupancy	Peak	383106	383166	1	+	.	From wt_m9_rdm_glu_merged_truseqnano_nebnext_v6rzlog10p_chipsub_cutoff1.000000_cwt_peaks.gr
NC_000913	IPOD occupancy	Peak	383736	383796	1	+	.	From wt_m9_rdm_glu_merged_truseqnano_nebnext_v6rzlog10p_chipsub_cutoff1.000000_cwt_peaks.gr
NC_000913	IPOD occupancy	Peak	383906	383966	1	+	.	From wt_m9_rdm_glu_merged_truseqnano_nebnext_v6rzlog10p_chipsub_cutoff1.000000_cwt_peaks.gr
NC_000913	IPOD occupancy	Peak	384061	384121	1	+	.	From wt_m9_rdm_glu_merged_truseqnano_nebnext_v6rzlog10p_chipsub_cutoff1.000000_cwt_peaks.gr
NC_000913	IPOD occupancy	Peak	384256	384316	1	+	.	From wt_m9_rdm_glu_merged_truseqnano_nebnext_v6rzlog10p_chipsub_cutoff1.000000_cwt_peaks.gr
NC_000913	IPOD occupancy	Peak	384571	384631	1	+	.	From wt_m9_rdm_glu_merged_truseqnano_nebnext_v6rzlog10p_chipsub_cutoff1.000000_cwt_peaks.gr
NC_000913	IPOD occupancy	Peak	384846	384906	1	+	.	From wt_m9_rdm_glu_merged_truseqnano_nebnext_v6rzlog10p_chipsub_cutoff1.000000_cwt_peaks.gr
NC_000913	IPOD occupancy	Peak	384956	385016	1	+	.	From wt_m9_rdm_glu_merged_truseqnano_nebnext_v6rzlog10p_chipsub_cutoff1.000000_cwt_peaks.gr
NC_000913	IPOD occupancy	Peak	385146	385206	1	+	.	From wt_m9_rdm_glu_merged_truseqnano_nebnext_v6rzlog10p_chipsub_cutoff1.000000_cwt_peaks.gr
NC_000913	IPOD occupancy	Peak	386176	386236	1	+	.	From wt_m9_rdm_glu_merged_truseqnano_nebnext_v6rzlog10p_chipsub_cutoff1.000000_cwt_peaks.gr
NC_000913	IPOD occupancy	Peak	387056	387116	1	+	.	From wt_m9_rdm_glu_merged_truseqnano_nebnext_v6rzlog10p_chipsub_cutoff1.000000_cwt_peaks.gr
NC_000913	IPOD occupancy	Peak	387781	387841	1	+	.	From wt_m9_rdm_glu_merged_truseqnano_nebnext_v6rzlog10p_chipsub_cutoff1.000000_cwt_peaks.gr
NC_000913	IPOD occupancy	Peak	388411	388471	1	+	.	From wt_m9_rdm_glu_merged_truseqnano_nebnext_v6rzlog10p_chipsub_cutoff1.000000_cwt_peaks.gr
NC_000913	IPOD occupancy	Peak	388706	388766	1	+	.	From wt_m9_rdm_glu_merged_truseqnano_nebnext_v6rzlog10p_chipsub_cutoff1.000000_cwt_peaks.gr
NC_000913	IPOD occupancy	Peak	388896	388956	1	+	.	From wt_m9_rdm_glu_merged_truseqnano_nebnext_v6rzlog10p_chipsub_cutoff1.000000_cwt_peaks.gr
NC_000913	IPOD occupancy	Peak	389531	389591	1	+	.	From wt_m9_rdm_glu_merged_truseqnano_nebnext_v6rzlog10p_chipsub_cutoff1.000000_cwt_peaks.gr
NC_000913	IPOD occupancy	Peak	390016	390076	1	+	.	From wt_m9_rdm_glu_merged_truseqnano_nebnext_v6rzlog10p_chipsub_cutoff1.000000_cwt_peaks.gr
NC_000913	IPOD occupancy	Peak	390171	390231	1	+	.	From wt_m9_rdm_glu_merged_truseqnano_nebnext_v6rzlog10p_chipsub_cutoff1.000000_cwt_peaks.gr
NC_000913	IPOD occupancy	Peak	390341	390401	1	+	.	From wt_m9_rdm_glu_merged_truseqnano_nebnext_v6rzlog10p_chipsub_cutoff1.000000_cwt_peaks.gr
NC_000913	IPOD occupancy	Peak	390531	390591	1	+	.	From wt_m9_rdm_glu_merged_truseqnano_nebnext_v6rzlog10p_chipsub_cutoff1.000000_cwt_peaks.gr
NC_000913	IPOD occupancy	Peak	390716	390776	1	+	.	From wt_m9_rdm_glu_merged_truseqnano_nebnext_v6rzlog10p_chipsub_cutoff1.000000_cwt_peaks.gr
NC_000913	IPOD occupancy	Peak	391216	391276	1	+	.	From wt_m9_rdm_glu_merged_truseqnano_nebnext_v6rzlog10p_chipsub_cutoff1.000000_cwt_peaks.gr
NC_000913	IPOD occupancy	Peak	391461	391521	1	+	.	From wt_m9_rdm_glu_merged_truseqnano_nebnext_v6rzlog10p_chipsub_cutoff1.000000_cwt_peaks.gr
NC_000913	IPOD occupancy	Peak	391531	391591	1	+	.	From wt_m9_rdm_glu_merged_truseqnano_nebnext_v6rzlog10p_chipsub_cutoff1.000000_cwt_peaks.gr
NC_000913	IPOD occupancy	Peak	391891	391951	1	+	.	From wt_m9_rdm_glu_merged_truseqnano_nebnext_v6rzlog10p_chipsub_cutoff1.000000_cwt_peaks.gr
NC_000913	IPOD occupancy	Peak	392531	392591	1	+	.	From wt_m9_rdm_glu_merged_truseqnano_nebnext_v6rzlog10p_chipsub_cutoff1.000000_cwt_peaks.gr
NC_000913	IPOD occupancy	Peak	392766	392826	1	+	.	From wt_m9_rdm_glu_merged_truseqnano_nebnext_v6rzlog10p_chipsub_cutoff1.000000_cwt_peaks.gr
NC_000913	IPOD occupancy	Peak	393521	393581	1	+	.	From wt_m9_rdm_glu_merged_truseqnano_nebnext_v6rzlog10p_chipsub_cutoff1.000000_cwt_peaks.gr
NC_000913	IPOD occupancy	Peak	394421	394481	1	+	.	From wt_m9_rdm_glu_merged_truseqnano_nebnext_v6rzlog10p_chipsub_cutoff1.000000_cwt_peaks.gr
NC_000913	IPOD occupancy	Peak	394596	394656	1	+	.	From wt_m9_rdm_glu_merged_truseqnano_nebnext_v6rzlog10p_chipsub_cutoff1.000000_cwt_peaks.gr
NC_000913	IPOD occupancy	Peak	394746	394806	1	+	.	From wt_m9_rdm_glu_merged_truseqnano_nebnext_v6rzlog10p_chipsub_cutoff1.000000_cwt_peaks.gr
NC_000913	IPOD occupancy	Peak	394931	394991	1	+	.	From wt_m9_rdm_glu_merged_truseqnano_nebnext_v6rzlog10p_chipsub_cutoff1.000000_cwt_peaks.gr
NC_000913	IPOD occupancy	Peak	395081	395141	1	+	.	From wt_m9_rdm_glu_merged_truseqnano_nebnext_v6rzlog10p_chipsub_cutoff1.000000_cwt_peaks.gr
NC_000913	IPOD occupancy	Peak	395466	395526	1	+	.	From wt_m9_rdm_glu_merged_truseqnano_nebnext_v6rzlog10p_chipsub_cutoff1.000000_cwt_peaks.gr
NC_000913	IPOD occupancy	Peak	396066	396126	1	+	.	From wt_m9_rdm_glu_merged_truseqnano_nebnext_v6rzlog10p_chipsub_cutoff1.000000_cwt_peaks.gr
NC_000913	IPOD occupancy	Peak	396586	396646	1	+	.	From wt_m9_rdm_glu_merged_truseqnano_nebnext_v6rzlog10p_chipsub_cutoff1.000000_cwt_peaks.gr
NC_000913	IPOD occupancy	Peak	396811	396871	1	+	.	From wt_m9_rdm_glu_merged_truseqnano_nebnext_v6rzlog10p_chipsub_cutoff1.000000_cwt_peaks.gr
NC_000913	IPOD occupancy	Peak	397756	397816	1	+	.	From wt_m9_rdm_glu_merged_truseqnano_nebnext_v6rzlog10p_chipsub_cutoff1.000000_cwt_peaks.gr
NC_000913	IPOD occupancy	Peak	398411	398471	1	+	.	From wt_m9_rdm_glu_merged_truseqnano_nebnext_v6rzlog10p_chipsub_cutoff1.000000_cwt_peaks.gr
NC_000913	IPOD occupancy	Peak	398551	398611	1	+	.	From wt_m9_rdm_glu_merged_truseqnano_nebnext_v6rzlog10p_chipsub_cutoff1.000000_cwt_peaks.gr
NC_000913	IPOD occupancy	Peak	399311	399371	1	+	.	From wt_m9_rdm_glu_merged_truseqnano_nebnext_v6rzlog10p_chipsub_cutoff1.000000_cwt_peaks.gr
NC_000913	IPOD occupancy	Peak	400236	400296	1	+	.	From wt_m9_rdm_glu_merged_truseqnano_nebnext_v6rzlog10p_chipsub_cutoff1.000000_cwt_peaks.gr
NC_000913	IPOD occupancy	Peak	401146	401206	1	+	.	From wt_m9_rdm_glu_merged_truseqnano_nebnext_v6rzlog10p_chipsub_cutoff1.000000_cwt_peaks.gr
NC_000913	IPOD occupancy	Peak	401301	401361	1	+	.	From wt_m9_rdm_glu_merged_truseqnano_nebnext_v6rzlog10p_chipsub_cutoff1.000000_cwt_peaks.gr
NC_000913	IPOD occupancy	Peak	401491	401551	1	+	.	From wt_m9_rdm_glu_merged_truseqnano_nebnext_v6rzlog10p_chipsub_cutoff1.000000_cwt_peaks.gr
NC_000913	IPOD occupancy	Peak	401606	401666	1	+	.	From wt_m9_rdm_glu_merged_truseqnano_nebnext_v6rzlog10p_chipsub_cutoff1.000000_cwt_peaks.gr
NC_000913	IPOD occupancy	Peak	401706	401766	1	+	.	From wt_m9_rdm_glu_merged_truseqnano_nebnext_v6rzlog10p_chipsub_cutoff1.000000_cwt_peaks.gr
NC_000913	IPOD occupancy	Peak	401911	401971	1	+	.	From wt_m9_rdm_glu_merged_truseqnano_nebnext_v6rzlog10p_chipsub_cutoff1.000000_cwt_peaks.gr
NC_000913	IPOD occupancy	Peak	402161	402221	1	+	.	From wt_m9_rdm_glu_merged_truseqnano_nebnext_v6rzlog10p_chipsub_cutoff1.000000_cwt_peaks.gr
NC_000913	IPOD occupancy	Peak	402676	402736	1	+	.	From wt_m9_rdm_glu_merged_truseqnano_nebnext_v6rzlog10p_chipsub_cutoff1.000000_cwt_peaks.gr
NC_000913	IPOD occupancy	Peak	403506	403566	1	+	.	From wt_m9_rdm_glu_merged_truseqnano_nebnext_v6rzlog10p_chipsub_cutoff1.000000_cwt_peaks.gr
NC_000913	IPOD occupancy	Peak	404071	404131	1	+	.	From wt_m9_rdm_glu_merged_truseqnano_nebnext_v6rzlog10p_chipsub_cutoff1.000000_cwt_peaks.gr
NC_000913	IPOD occupancy	Peak	404356	404416	1	+	.	From wt_m9_rdm_glu_merged_truseqnano_nebnext_v6rzlog10p_chipsub_cutoff1.000000_cwt_peaks.gr
NC_000913	IPOD occupancy	Peak	404621	404681	1	+	.	From wt_m9_rdm_glu_merged_truseqnano_nebnext_v6rzlog10p_chipsub_cutoff1.000000_cwt_peaks.gr
NC_000913	IPOD occupancy	Peak	405561	405621	1	+	.	From wt_m9_rdm_glu_merged_truseqnano_nebnext_v6rzlog10p_chipsub_cutoff1.000000_cwt_peaks.gr
NC_000913	IPOD occupancy	Peak	405811	405871	1	+	.	From wt_m9_rdm_glu_merged_truseqnano_nebnext_v6rzlog10p_chipsub_cutoff1.000000_cwt_peaks.gr
NC_000913	IPOD occupancy	Peak	406086	406146	1	+	.	From wt_m9_rdm_glu_merged_truseqnano_nebnext_v6rzlog10p_chipsub_cutoff1.000000_cwt_peaks.gr
NC_000913	IPOD occupancy	Peak	406291	406351	1	+	.	From wt_m9_rdm_glu_merged_truseqnano_nebnext_v6rzlog10p_chipsub_cutoff1.000000_cwt_peaks.gr
NC_000913	IPOD occupancy	Peak	406766	406826	1	+	.	From wt_m9_rdm_glu_merged_truseqnano_nebnext_v6rzlog10p_chipsub_cutoff1.000000_cwt_peaks.gr
NC_000913	IPOD occupancy	Peak	407206	407266	1	+	.	From wt_m9_rdm_glu_merged_truseqnano_nebnext_v6rzlog10p_chipsub_cutoff1.000000_cwt_peaks.gr
NC_000913	IPOD occupancy	Peak	407891	407951	1	+	.	From wt_m9_rdm_glu_merged_truseqnano_nebnext_v6rzlog10p_chipsub_cutoff1.000000_cwt_peaks.gr
NC_000913	IPOD occupancy	Peak	408036	408096	1	+	.	From wt_m9_rdm_glu_merged_truseqnano_nebnext_v6rzlog10p_chipsub_cutoff1.000000_cwt_peaks.gr
NC_000913	IPOD occupancy	Peak	408176	408236	1	+	.	From wt_m9_rdm_glu_merged_truseqnano_nebnext_v6rzlog10p_chipsub_cutoff1.000000_cwt_peaks.gr
NC_000913	IPOD occupancy	Peak	408386	408446	1	+	.	From wt_m9_rdm_glu_merged_truseqnano_nebnext_v6rzlog10p_chipsub_cutoff1.000000_cwt_peaks.gr
NC_000913	IPOD occupancy	Peak	408646	408706	1	+	.	From wt_m9_rdm_glu_merged_truseqnano_nebnext_v6rzlog10p_chipsub_cutoff1.000000_cwt_peaks.gr
NC_000913	IPOD occupancy	Peak	408811	408871	1	+	.	From wt_m9_rdm_glu_merged_truseqnano_nebnext_v6rzlog10p_chipsub_cutoff1.000000_cwt_peaks.gr
NC_000913	IPOD occupancy	Peak	408956	409016	1	+	.	From wt_m9_rdm_glu_merged_truseqnano_nebnext_v6rzlog10p_chipsub_cutoff1.000000_cwt_peaks.gr
NC_000913	IPOD occupancy	Peak	410141	410201	1	+	.	From wt_m9_rdm_glu_merged_truseqnano_nebnext_v6rzlog10p_chipsub_cutoff1.000000_cwt_peaks.gr
NC_000913	IPOD occupancy	Peak	410906	410966	1	+	.	From wt_m9_rdm_glu_merged_truseqnano_nebnext_v6rzlog10p_chipsub_cutoff1.000000_cwt_peaks.gr
NC_000913	IPOD occupancy	Peak	411271	411331	1	+	.	From wt_m9_rdm_glu_merged_truseqnano_nebnext_v6rzlog10p_chipsub_cutoff1.000000_cwt_peaks.gr
NC_000913	IPOD occupancy	Peak	411441	411501	1	+	.	From wt_m9_rdm_glu_merged_truseqnano_nebnext_v6rzlog10p_chipsub_cutoff1.000000_cwt_peaks.gr
NC_000913	IPOD occupancy	Peak	411671	411731	1	+	.	From wt_m9_rdm_glu_merged_truseqnano_nebnext_v6rzlog10p_chipsub_cutoff1.000000_cwt_peaks.gr
NC_000913	IPOD occupancy	Peak	411961	412021	1	+	.	From wt_m9_rdm_glu_merged_truseqnano_nebnext_v6rzlog10p_chipsub_cutoff1.000000_cwt_peaks.gr
NC_000913	IPOD occupancy	Peak	412246	412306	1	+	.	From wt_m9_rdm_glu_merged_truseqnano_nebnext_v6rzlog10p_chipsub_cutoff1.000000_cwt_peaks.gr
NC_000913	IPOD occupancy	Peak	412636	412696	1	+	.	From wt_m9_rdm_glu_merged_truseqnano_nebnext_v6rzlog10p_chipsub_cutoff1.000000_cwt_peaks.gr
NC_000913	IPOD occupancy	Peak	413791	413851	1	+	.	From wt_m9_rdm_glu_merged_truseqnano_nebnext_v6rzlog10p_chipsub_cutoff1.000000_cwt_peaks.gr
NC_000913	IPOD occupancy	Peak	414011	414071	1	+	.	From wt_m9_rdm_glu_merged_truseqnano_nebnext_v6rzlog10p_chipsub_cutoff1.000000_cwt_peaks.gr
NC_000913	IPOD occupancy	Peak	414306	414366	1	+	.	From wt_m9_rdm_glu_merged_truseqnano_nebnext_v6rzlog10p_chipsub_cutoff1.000000_cwt_peaks.gr
NC_000913	IPOD occupancy	Peak	414781	414841	1	+	.	From wt_m9_rdm_glu_merged_truseqnano_nebnext_v6rzlog10p_chipsub_cutoff1.000000_cwt_peaks.gr
NC_000913	IPOD occupancy	Peak	415036	415096	1	+	.	From wt_m9_rdm_glu_merged_truseqnano_nebnext_v6rzlog10p_chipsub_cutoff1.000000_cwt_peaks.gr
NC_000913	IPOD occupancy	Peak	415971	416031	1	+	.	From wt_m9_rdm_glu_merged_truseqnano_nebnext_v6rzlog10p_chipsub_cutoff1.000000_cwt_peaks.gr
NC_000913	IPOD occupancy	Peak	416101	416161	1	+	.	From wt_m9_rdm_glu_merged_truseqnano_nebnext_v6rzlog10p_chipsub_cutoff1.000000_cwt_peaks.gr
NC_000913	IPOD occupancy	Peak	416266	416326	1	+	.	From wt_m9_rdm_glu_merged_truseqnano_nebnext_v6rzlog10p_chipsub_cutoff1.000000_cwt_peaks.gr
NC_000913	IPOD occupancy	Peak	416521	416581	1	+	.	From wt_m9_rdm_glu_merged_truseqnano_nebnext_v6rzlog10p_chipsub_cutoff1.000000_cwt_peaks.gr
NC_000913	IPOD occupancy	Peak	416716	416776	1	+	.	From wt_m9_rdm_glu_merged_truseqnano_nebnext_v6rzlog10p_chipsub_cutoff1.000000_cwt_peaks.gr
NC_000913	IPOD occupancy	Peak	416901	416961	1	+	.	From wt_m9_rdm_glu_merged_truseqnano_nebnext_v6rzlog10p_chipsub_cutoff1.000000_cwt_peaks.gr
NC_000913	IPOD occupancy	Peak	417011	417071	1	+	.	From wt_m9_rdm_glu_merged_truseqnano_nebnext_v6rzlog10p_chipsub_cutoff1.000000_cwt_peaks.gr
NC_000913	IPOD occupancy	Peak	418091	418151	1	+	.	From wt_m9_rdm_glu_merged_truseqnano_nebnext_v6rzlog10p_chipsub_cutoff1.000000_cwt_peaks.gr
NC_000913	IPOD occupancy	Peak	418306	418366	1	+	.	From wt_m9_rdm_glu_merged_truseqnano_nebnext_v6rzlog10p_chipsub_cutoff1.000000_cwt_peaks.gr
NC_000913	IPOD occupancy	Peak	418761	418821	1	+	.	From wt_m9_rdm_glu_merged_truseqnano_nebnext_v6rzlog10p_chipsub_cutoff1.000000_cwt_peaks.gr
NC_000913	IPOD occupancy	Peak	419161	419221	1	+	.	From wt_m9_rdm_glu_merged_truseqnano_nebnext_v6rzlog10p_chipsub_cutoff1.000000_cwt_peaks.gr
NC_000913	IPOD occupancy	Peak	419716	419776	1	+	.	From wt_m9_rdm_glu_merged_truseqnano_nebnext_v6rzlog10p_chipsub_cutoff1.000000_cwt_peaks.gr
NC_000913	IPOD occupancy	Peak	420351	420411	1	+	.	From wt_m9_rdm_glu_merged_truseqnano_nebnext_v6rzlog10p_chipsub_cutoff1.000000_cwt_peaks.gr
NC_000913	IPOD occupancy	Peak	420586	420646	1	+	.	From wt_m9_rdm_glu_merged_truseqnano_nebnext_v6rzlog10p_chipsub_cutoff1.000000_cwt_peaks.gr
NC_000913	IPOD occupancy	Peak	420841	420901	1	+	.	From wt_m9_rdm_glu_merged_truseqnano_nebnext_v6rzlog10p_chipsub_cutoff1.000000_cwt_peaks.gr
NC_000913	IPOD occupancy	Peak	421146	421206	1	+	.	From wt_m9_rdm_glu_merged_truseqnano_nebnext_v6rzlog10p_chipsub_cutoff1.000000_cwt_peaks.gr
NC_000913	IPOD occupancy	Peak	421236	421296	1	+	.	From wt_m9_rdm_glu_merged_truseqnano_nebnext_v6rzlog10p_chipsub_cutoff1.000000_cwt_peaks.gr
NC_000913	IPOD occupancy	Peak	421581	421641	1	+	.	From wt_m9_rdm_glu_merged_truseqnano_nebnext_v6rzlog10p_chipsub_cutoff1.000000_cwt_peaks.gr
NC_000913	IPOD occupancy	Peak	422141	422201	1	+	.	From wt_m9_rdm_glu_merged_truseqnano_nebnext_v6rzlog10p_chipsub_cutoff1.000000_cwt_peaks.gr
NC_000913	IPOD occupancy	Peak	422941	423001	1	+	.	From wt_m9_rdm_glu_merged_truseqnano_nebnext_v6rzlog10p_chipsub_cutoff1.000000_cwt_peaks.gr
NC_000913	IPOD occupancy	Peak	423121	423181	1	+	.	From wt_m9_rdm_glu_merged_truseqnano_nebnext_v6rzlog10p_chipsub_cutoff1.000000_cwt_peaks.gr
NC_000913	IPOD occupancy	Peak	423416	423476	1	+	.	From wt_m9_rdm_glu_merged_truseqnano_nebnext_v6rzlog10p_chipsub_cutoff1.000000_cwt_peaks.gr
NC_000913	IPOD occupancy	Peak	423526	423586	1	+	.	From wt_m9_rdm_glu_merged_truseqnano_nebnext_v6rzlog10p_chipsub_cutoff1.000000_cwt_peaks.gr
NC_000913	IPOD occupancy	Peak	423796	423856	1	+	.	From wt_m9_rdm_glu_merged_truseqnano_nebnext_v6rzlog10p_chipsub_cutoff1.000000_cwt_peaks.gr
NC_000913	IPOD occupancy	Peak	424456	424516	1	+	.	From wt_m9_rdm_glu_merged_truseqnano_nebnext_v6rzlog10p_chipsub_cutoff1.000000_cwt_peaks.gr
NC_000913	IPOD occupancy	Peak	425046	425106	1	+	.	From wt_m9_rdm_glu_merged_truseqnano_nebnext_v6rzlog10p_chipsub_cutoff1.000000_cwt_peaks.gr
NC_000913	IPOD occupancy	Peak	425831	425891	1	+	.	From wt_m9_rdm_glu_merged_truseqnano_nebnext_v6rzlog10p_chipsub_cutoff1.000000_cwt_peaks.gr
NC_000913	IPOD occupancy	Peak	425986	426046	1	+	.	From wt_m9_rdm_glu_merged_truseqnano_nebnext_v6rzlog10p_chipsub_cutoff1.000000_cwt_peaks.gr
NC_000913	IPOD occupancy	Peak	426091	426151	1	+	.	From wt_m9_rdm_glu_merged_truseqnano_nebnext_v6rzlog10p_chipsub_cutoff1.000000_cwt_peaks.gr
NC_000913	IPOD occupancy	Peak	426191	426251	1	+	.	From wt_m9_rdm_glu_merged_truseqnano_nebnext_v6rzlog10p_chipsub_cutoff1.000000_cwt_peaks.gr
NC_000913	IPOD occupancy	Peak	426501	426561	1	+	.	From wt_m9_rdm_glu_merged_truseqnano_nebnext_v6rzlog10p_chipsub_cutoff1.000000_cwt_peaks.gr
NC_000913	IPOD occupancy	Peak	426701	426761	1	+	.	From wt_m9_rdm_glu_merged_truseqnano_nebnext_v6rzlog10p_chipsub_cutoff1.000000_cwt_peaks.gr
NC_000913	IPOD occupancy	Peak	427341	427401	1	+	.	From wt_m9_rdm_glu_merged_truseqnano_nebnext_v6rzlog10p_chipsub_cutoff1.000000_cwt_peaks.gr
NC_000913	IPOD occupancy	Peak	427886	427946	1	+	.	From wt_m9_rdm_glu_merged_truseqnano_nebnext_v6rzlog10p_chipsub_cutoff1.000000_cwt_peaks.gr
NC_000913	IPOD occupancy	Peak	428656	428716	1	+	.	From wt_m9_rdm_glu_merged_truseqnano_nebnext_v6rzlog10p_chipsub_cutoff1.000000_cwt_peaks.gr
NC_000913	IPOD occupancy	Peak	429471	429531	1	+	.	From wt_m9_rdm_glu_merged_truseqnano_nebnext_v6rzlog10p_chipsub_cutoff1.000000_cwt_peaks.gr
NC_000913	IPOD occupancy	Peak	429586	429646	1	+	.	From wt_m9_rdm_glu_merged_truseqnano_nebnext_v6rzlog10p_chipsub_cutoff1.000000_cwt_peaks.gr
NC_000913	IPOD occupancy	Peak	430031	430091	1	+	.	From wt_m9_rdm_glu_merged_truseqnano_nebnext_v6rzlog10p_chipsub_cutoff1.000000_cwt_peaks.gr
NC_000913	IPOD occupancy	Peak	430696	430756	1	+	.	From wt_m9_rdm_glu_merged_truseqnano_nebnext_v6rzlog10p_chipsub_cutoff1.000000_cwt_peaks.gr
NC_000913	IPOD occupancy	Peak	430811	430871	1	+	.	From wt_m9_rdm_glu_merged_truseqnano_nebnext_v6rzlog10p_chipsub_cutoff1.000000_cwt_peaks.gr
NC_000913	IPOD occupancy	Peak	431081	431141	1	+	.	From wt_m9_rdm_glu_merged_truseqnano_nebnext_v6rzlog10p_chipsub_cutoff1.000000_cwt_peaks.gr
NC_000913	IPOD occupancy	Peak	431281	431341	1	+	.	From wt_m9_rdm_glu_merged_truseqnano_nebnext_v6rzlog10p_chipsub_cutoff1.000000_cwt_peaks.gr
NC_000913	IPOD occupancy	Peak	431476	431536	1	+	.	From wt_m9_rdm_glu_merged_truseqnano_nebnext_v6rzlog10p_chipsub_cutoff1.000000_cwt_peaks.gr
NC_000913	IPOD occupancy	Peak	432271	432331	1	+	.	From wt_m9_rdm_glu_merged_truseqnano_nebnext_v6rzlog10p_chipsub_cutoff1.000000_cwt_peaks.gr
NC_000913	IPOD occupancy	Peak	432431	432491	1	+	.	From wt_m9_rdm_glu_merged_truseqnano_nebnext_v6rzlog10p_chipsub_cutoff1.000000_cwt_peaks.gr
NC_000913	IPOD occupancy	Peak	433206	433266	1	+	.	From wt_m9_rdm_glu_merged_truseqnano_nebnext_v6rzlog10p_chipsub_cutoff1.000000_cwt_peaks.gr
NC_000913	IPOD occupancy	Peak	433371	433431	1	+	.	From wt_m9_rdm_glu_merged_truseqnano_nebnext_v6rzlog10p_chipsub_cutoff1.000000_cwt_peaks.gr
NC_000913	IPOD occupancy	Peak	433746	433806	1	+	.	From wt_m9_rdm_glu_merged_truseqnano_nebnext_v6rzlog10p_chipsub_cutoff1.000000_cwt_peaks.gr
NC_000913	IPOD occupancy	Peak	433881	433941	1	+	.	From wt_m9_rdm_glu_merged_truseqnano_nebnext_v6rzlog10p_chipsub_cutoff1.000000_cwt_peaks.gr
NC_000913	IPOD occupancy	Peak	434261	434321	1	+	.	From wt_m9_rdm_glu_merged_truseqnano_nebnext_v6rzlog10p_chipsub_cutoff1.000000_cwt_peaks.gr
NC_000913	IPOD occupancy	Peak	434796	434856	1	+	.	From wt_m9_rdm_glu_merged_truseqnano_nebnext_v6rzlog10p_chipsub_cutoff1.000000_cwt_peaks.gr
NC_000913	IPOD occupancy	Peak	435616	435676	1	+	.	From wt_m9_rdm_glu_merged_truseqnano_nebnext_v6rzlog10p_chipsub_cutoff1.000000_cwt_peaks.gr
NC_000913	IPOD occupancy	Peak	435941	436001	1	+	.	From wt_m9_rdm_glu_merged_truseqnano_nebnext_v6rzlog10p_chipsub_cutoff1.000000_cwt_peaks.gr
NC_000913	IPOD occupancy	Peak	436156	436216	1	+	.	From wt_m9_rdm_glu_merged_truseqnano_nebnext_v6rzlog10p_chipsub_cutoff1.000000_cwt_peaks.gr
NC_000913	IPOD occupancy	Peak	436476	436536	1	+	.	From wt_m9_rdm_glu_merged_truseqnano_nebnext_v6rzlog10p_chipsub_cutoff1.000000_cwt_peaks.gr
NC_000913	IPOD occupancy	Peak	436986	437046	1	+	.	From wt_m9_rdm_glu_merged_truseqnano_nebnext_v6rzlog10p_chipsub_cutoff1.000000_cwt_peaks.gr
NC_000913	IPOD occupancy	Peak	437071	437131	1	+	.	From wt_m9_rdm_glu_merged_truseqnano_nebnext_v6rzlog10p_chipsub_cutoff1.000000_cwt_peaks.gr
NC_000913	IPOD occupancy	Peak	437406	437466	1	+	.	From wt_m9_rdm_glu_merged_truseqnano_nebnext_v6rzlog10p_chipsub_cutoff1.000000_cwt_peaks.gr
NC_000913	IPOD occupancy	Peak	437936	437996	1	+	.	From wt_m9_rdm_glu_merged_truseqnano_nebnext_v6rzlog10p_chipsub_cutoff1.000000_cwt_peaks.gr
NC_000913	IPOD occupancy	Peak	438376	438436	1	+	.	From wt_m9_rdm_glu_merged_truseqnano_nebnext_v6rzlog10p_chipsub_cutoff1.000000_cwt_peaks.gr
NC_000913	IPOD occupancy	Peak	438741	438801	1	+	.	From wt_m9_rdm_glu_merged_truseqnano_nebnext_v6rzlog10p_chipsub_cutoff1.000000_cwt_peaks.gr
NC_000913	IPOD occupancy	Peak	439321	439381	1	+	.	From wt_m9_rdm_glu_merged_truseqnano_nebnext_v6rzlog10p_chipsub_cutoff1.000000_cwt_peaks.gr
NC_000913	IPOD occupancy	Peak	440161	440221	1	+	.	From wt_m9_rdm_glu_merged_truseqnano_nebnext_v6rzlog10p_chipsub_cutoff1.000000_cwt_peaks.gr
NC_000913	IPOD occupancy	Peak	440261	440321	1	+	.	From wt_m9_rdm_glu_merged_truseqnano_nebnext_v6rzlog10p_chipsub_cutoff1.000000_cwt_peaks.gr
NC_000913	IPOD occupancy	Peak	440431	440491	1	+	.	From wt_m9_rdm_glu_merged_truseqnano_nebnext_v6rzlog10p_chipsub_cutoff1.000000_cwt_peaks.gr
NC_000913	IPOD occupancy	Peak	440826	440886	1	+	.	From wt_m9_rdm_glu_merged_truseqnano_nebnext_v6rzlog10p_chipsub_cutoff1.000000_cwt_peaks.gr
NC_000913	IPOD occupancy	Peak	440971	441031	1	+	.	From wt_m9_rdm_glu_merged_truseqnano_nebnext_v6rzlog10p_chipsub_cutoff1.000000_cwt_peaks.gr
NC_000913	IPOD occupancy	Peak	441071	441131	1	+	.	From wt_m9_rdm_glu_merged_truseqnano_nebnext_v6rzlog10p_chipsub_cutoff1.000000_cwt_peaks.gr
NC_000913	IPOD occupancy	Peak	441176	441236	1	+	.	From wt_m9_rdm_glu_merged_truseqnano_nebnext_v6rzlog10p_chipsub_cutoff1.000000_cwt_peaks.gr
NC_000913	IPOD occupancy	Peak	441746	441806	1	+	.	From wt_m9_rdm_glu_merged_truseqnano_nebnext_v6rzlog10p_chipsub_cutoff1.000000_cwt_peaks.gr
NC_000913	IPOD occupancy	Peak	443091	443151	1	+	.	From wt_m9_rdm_glu_merged_truseqnano_nebnext_v6rzlog10p_chipsub_cutoff1.000000_cwt_peaks.gr
NC_000913	IPOD occupancy	Peak	443636	443696	1	+	.	From wt_m9_rdm_glu_merged_truseqnano_nebnext_v6rzlog10p_chipsub_cutoff1.000000_cwt_peaks.gr
NC_000913	IPOD occupancy	Peak	443781	443841	1	+	.	From wt_m9_rdm_glu_merged_truseqnano_nebnext_v6rzlog10p_chipsub_cutoff1.000000_cwt_peaks.gr
NC_000913	IPOD occupancy	Peak	444016	444076	1	+	.	From wt_m9_rdm_glu_merged_truseqnano_nebnext_v6rzlog10p_chipsub_cutoff1.000000_cwt_peaks.gr
NC_000913	IPOD occupancy	Peak	444276	444336	1	+	.	From wt_m9_rdm_glu_merged_truseqnano_nebnext_v6rzlog10p_chipsub_cutoff1.000000_cwt_peaks.gr
NC_000913	IPOD occupancy	Peak	444541	444601	1	+	.	From wt_m9_rdm_glu_merged_truseqnano_nebnext_v6rzlog10p_chipsub_cutoff1.000000_cwt_peaks.gr
NC_000913	IPOD occupancy	Peak	445666	445726	1	+	.	From wt_m9_rdm_glu_merged_truseqnano_nebnext_v6rzlog10p_chipsub_cutoff1.000000_cwt_peaks.gr
NC_000913	IPOD occupancy	Peak	445961	446021	1	+	.	From wt_m9_rdm_glu_merged_truseqnano_nebnext_v6rzlog10p_chipsub_cutoff1.000000_cwt_peaks.gr
NC_000913	IPOD occupancy	Peak	446526	446586	1	+	.	From wt_m9_rdm_glu_merged_truseqnano_nebnext_v6rzlog10p_chipsub_cutoff1.000000_cwt_peaks.gr
NC_000913	IPOD occupancy	Peak	447936	447996	1	+	.	From wt_m9_rdm_glu_merged_truseqnano_nebnext_v6rzlog10p_chipsub_cutoff1.000000_cwt_peaks.gr
NC_000913	IPOD occupancy	Peak	448031	448091	1	+	.	From wt_m9_rdm_glu_merged_truseqnano_nebnext_v6rzlog10p_chipsub_cutoff1.000000_cwt_peaks.gr
NC_000913	IPOD occupancy	Peak	450076	450136	1	+	.	From wt_m9_rdm_glu_merged_truseqnano_nebnext_v6rzlog10p_chipsub_cutoff1.000000_cwt_peaks.gr
NC_000913	IPOD occupancy	Peak	450171	450231	1	+	.	From wt_m9_rdm_glu_merged_truseqnano_nebnext_v6rzlog10p_chipsub_cutoff1.000000_cwt_peaks.gr
NC_000913	IPOD occupancy	Peak	450406	450466	1	+	.	From wt_m9_rdm_glu_merged_truseqnano_nebnext_v6rzlog10p_chipsub_cutoff1.000000_cwt_peaks.gr
NC_000913	IPOD occupancy	Peak	450746	450806	1	+	.	From wt_m9_rdm_glu_merged_truseqnano_nebnext_v6rzlog10p_chipsub_cutoff1.000000_cwt_peaks.gr
NC_000913	IPOD occupancy	Peak	451801	451861	1	+	.	From wt_m9_rdm_glu_merged_truseqnano_nebnext_v6rzlog10p_chipsub_cutoff1.000000_cwt_peaks.gr
NC_000913	IPOD occupancy	Peak	452001	452061	1	+	.	From wt_m9_rdm_glu_merged_truseqnano_nebnext_v6rzlog10p_chipsub_cutoff1.000000_cwt_peaks.gr
NC_000913	IPOD occupancy	Peak	452156	452216	1	+	.	From wt_m9_rdm_glu_merged_truseqnano_nebnext_v6rzlog10p_chipsub_cutoff1.000000_cwt_peaks.gr
NC_000913	IPOD occupancy	Peak	452281	452341	1	+	.	From wt_m9_rdm_glu_merged_truseqnano_nebnext_v6rzlog10p_chipsub_cutoff1.000000_cwt_peaks.gr
NC_000913	IPOD occupancy	Peak	452481	452541	1	+	.	From wt_m9_rdm_glu_merged_truseqnano_nebnext_v6rzlog10p_chipsub_cutoff1.000000_cwt_peaks.gr
NC_000913	IPOD occupancy	Peak	453501	453561	1	+	.	From wt_m9_rdm_glu_merged_truseqnano_nebnext_v6rzlog10p_chipsub_cutoff1.000000_cwt_peaks.gr
NC_000913	IPOD occupancy	Peak	454016	454076	1	+	.	From wt_m9_rdm_glu_merged_truseqnano_nebnext_v6rzlog10p_chipsub_cutoff1.000000_cwt_peaks.gr
NC_000913	IPOD occupancy	Peak	455086	455146	1	+	.	From wt_m9_rdm_glu_merged_truseqnano_nebnext_v6rzlog10p_chipsub_cutoff1.000000_cwt_peaks.gr
NC_000913	IPOD occupancy	Peak	455696	455756	1	+	.	From wt_m9_rdm_glu_merged_truseqnano_nebnext_v6rzlog10p_chipsub_cutoff1.000000_cwt_peaks.gr
NC_000913	IPOD occupancy	Peak	455811	455871	1	+	.	From wt_m9_rdm_glu_merged_truseqnano_nebnext_v6rzlog10p_chipsub_cutoff1.000000_cwt_peaks.gr
NC_000913	IPOD occupancy	Peak	456276	456336	1	+	.	From wt_m9_rdm_glu_merged_truseqnano_nebnext_v6rzlog10p_chipsub_cutoff1.000000_cwt_peaks.gr
NC_000913	IPOD occupancy	Peak	456531	456591	1	+	.	From wt_m9_rdm_glu_merged_truseqnano_nebnext_v6rzlog10p_chipsub_cutoff1.000000_cwt_peaks.gr
NC_000913	IPOD occupancy	Peak	456941	457001	1	+	.	From wt_m9_rdm_glu_merged_truseqnano_nebnext_v6rzlog10p_chipsub_cutoff1.000000_cwt_peaks.gr
NC_000913	IPOD occupancy	Peak	457541	457601	1	+	.	From wt_m9_rdm_glu_merged_truseqnano_nebnext_v6rzlog10p_chipsub_cutoff1.000000_cwt_peaks.gr
NC_000913	IPOD occupancy	Peak	457956	458016	1	+	.	From wt_m9_rdm_glu_merged_truseqnano_nebnext_v6rzlog10p_chipsub_cutoff1.000000_cwt_peaks.gr
NC_000913	IPOD occupancy	Peak	458106	458166	1	+	.	From wt_m9_rdm_glu_merged_truseqnano_nebnext_v6rzlog10p_chipsub_cutoff1.000000_cwt_peaks.gr
NC_000913	IPOD occupancy	Peak	458746	458806	1	+	.	From wt_m9_rdm_glu_merged_truseqnano_nebnext_v6rzlog10p_chipsub_cutoff1.000000_cwt_peaks.gr
NC_000913	IPOD occupancy	Peak	459761	459821	1	+	.	From wt_m9_rdm_glu_merged_truseqnano_nebnext_v6rzlog10p_chipsub_cutoff1.000000_cwt_peaks.gr
NC_000913	IPOD occupancy	Peak	459886	459946	1	+	.	From wt_m9_rdm_glu_merged_truseqnano_nebnext_v6rzlog10p_chipsub_cutoff1.000000_cwt_peaks.gr
NC_000913	IPOD occupancy	Peak	460561	460621	1	+	.	From wt_m9_rdm_glu_merged_truseqnano_nebnext_v6rzlog10p_chipsub_cutoff1.000000_cwt_peaks.gr
NC_000913	IPOD occupancy	Peak	461146	461206	1	+	.	From wt_m9_rdm_glu_merged_truseqnano_nebnext_v6rzlog10p_chipsub_cutoff1.000000_cwt_peaks.gr
NC_000913	IPOD occupancy	Peak	462066	462126	1	+	.	From wt_m9_rdm_glu_merged_truseqnano_nebnext_v6rzlog10p_chipsub_cutoff1.000000_cwt_peaks.gr
NC_000913	IPOD occupancy	Peak	462431	462491	1	+	.	From wt_m9_rdm_glu_merged_truseqnano_nebnext_v6rzlog10p_chipsub_cutoff1.000000_cwt_peaks.gr
NC_000913	IPOD occupancy	Peak	462731	462791	1	+	.	From wt_m9_rdm_glu_merged_truseqnano_nebnext_v6rzlog10p_chipsub_cutoff1.000000_cwt_peaks.gr
NC_000913	IPOD occupancy	Peak	463351	463411	1	+	.	From wt_m9_rdm_glu_merged_truseqnano_nebnext_v6rzlog10p_chipsub_cutoff1.000000_cwt_peaks.gr
NC_000913	IPOD occupancy	Peak	463886	463946	1	+	.	From wt_m9_rdm_glu_merged_truseqnano_nebnext_v6rzlog10p_chipsub_cutoff1.000000_cwt_peaks.gr
NC_000913	IPOD occupancy	Peak	464336	464396	1	+	.	From wt_m9_rdm_glu_merged_truseqnano_nebnext_v6rzlog10p_chipsub_cutoff1.000000_cwt_peaks.gr
NC_000913	IPOD occupancy	Peak	464596	464656	1	+	.	From wt_m9_rdm_glu_merged_truseqnano_nebnext_v6rzlog10p_chipsub_cutoff1.000000_cwt_peaks.gr
NC_000913	IPOD occupancy	Peak	464721	464781	1	+	.	From wt_m9_rdm_glu_merged_truseqnano_nebnext_v6rzlog10p_chipsub_cutoff1.000000_cwt_peaks.gr
NC_000913	IPOD occupancy	Peak	464971	465031	1	+	.	From wt_m9_rdm_glu_merged_truseqnano_nebnext_v6rzlog10p_chipsub_cutoff1.000000_cwt_peaks.gr
NC_000913	IPOD occupancy	Peak	465261	465321	1	+	.	From wt_m9_rdm_glu_merged_truseqnano_nebnext_v6rzlog10p_chipsub_cutoff1.000000_cwt_peaks.gr
NC_000913	IPOD occupancy	Peak	465641	465701	1	+	.	From wt_m9_rdm_glu_merged_truseqnano_nebnext_v6rzlog10p_chipsub_cutoff1.000000_cwt_peaks.gr
NC_000913	IPOD occupancy	Peak	465811	465871	1	+	.	From wt_m9_rdm_glu_merged_truseqnano_nebnext_v6rzlog10p_chipsub_cutoff1.000000_cwt_peaks.gr
NC_000913	IPOD occupancy	Peak	466181	466241	1	+	.	From wt_m9_rdm_glu_merged_truseqnano_nebnext_v6rzlog10p_chipsub_cutoff1.000000_cwt_peaks.gr
NC_000913	IPOD occupancy	Peak	466636	466696	1	+	.	From wt_m9_rdm_glu_merged_truseqnano_nebnext_v6rzlog10p_chipsub_cutoff1.000000_cwt_peaks.gr
NC_000913	IPOD occupancy	Peak	466806	466866	1	+	.	From wt_m9_rdm_glu_merged_truseqnano_nebnext_v6rzlog10p_chipsub_cutoff1.000000_cwt_peaks.gr
NC_000913	IPOD occupancy	Peak	467031	467091	1	+	.	From wt_m9_rdm_glu_merged_truseqnano_nebnext_v6rzlog10p_chipsub_cutoff1.000000_cwt_peaks.gr
NC_000913	IPOD occupancy	Peak	467296	467356	1	+	.	From wt_m9_rdm_glu_merged_truseqnano_nebnext_v6rzlog10p_chipsub_cutoff1.000000_cwt_peaks.gr
NC_000913	IPOD occupancy	Peak	467436	467496	1	+	.	From wt_m9_rdm_glu_merged_truseqnano_nebnext_v6rzlog10p_chipsub_cutoff1.000000_cwt_peaks.gr
NC_000913	IPOD occupancy	Peak	467856	467916	1	+	.	From wt_m9_rdm_glu_merged_truseqnano_nebnext_v6rzlog10p_chipsub_cutoff1.000000_cwt_peaks.gr
NC_000913	IPOD occupancy	Peak	468986	469046	1	+	.	From wt_m9_rdm_glu_merged_truseqnano_nebnext_v6rzlog10p_chipsub_cutoff1.000000_cwt_peaks.gr
NC_000913	IPOD occupancy	Peak	469371	469431	1	+	.	From wt_m9_rdm_glu_merged_truseqnano_nebnext_v6rzlog10p_chipsub_cutoff1.000000_cwt_peaks.gr
NC_000913	IPOD occupancy	Peak	470676	470736	1	+	.	From wt_m9_rdm_glu_merged_truseqnano_nebnext_v6rzlog10p_chipsub_cutoff1.000000_cwt_peaks.gr
NC_000913	IPOD occupancy	Peak	470851	470911	1	+	.	From wt_m9_rdm_glu_merged_truseqnano_nebnext_v6rzlog10p_chipsub_cutoff1.000000_cwt_peaks.gr
NC_000913	IPOD occupancy	Peak	472001	472061	1	+	.	From wt_m9_rdm_glu_merged_truseqnano_nebnext_v6rzlog10p_chipsub_cutoff1.000000_cwt_peaks.gr
NC_000913	IPOD occupancy	Peak	472521	472581	1	+	.	From wt_m9_rdm_glu_merged_truseqnano_nebnext_v6rzlog10p_chipsub_cutoff1.000000_cwt_peaks.gr
NC_000913	IPOD occupancy	Peak	473226	473286	1	+	.	From wt_m9_rdm_glu_merged_truseqnano_nebnext_v6rzlog10p_chipsub_cutoff1.000000_cwt_peaks.gr
NC_000913	IPOD occupancy	Peak	473826	473886	1	+	.	From wt_m9_rdm_glu_merged_truseqnano_nebnext_v6rzlog10p_chipsub_cutoff1.000000_cwt_peaks.gr
NC_000913	IPOD occupancy	Peak	474151	474211	1	+	.	From wt_m9_rdm_glu_merged_truseqnano_nebnext_v6rzlog10p_chipsub_cutoff1.000000_cwt_peaks.gr
NC_000913	IPOD occupancy	Peak	474616	474676	1	+	.	From wt_m9_rdm_glu_merged_truseqnano_nebnext_v6rzlog10p_chipsub_cutoff1.000000_cwt_peaks.gr
NC_000913	IPOD occupancy	Peak	475026	475086	1	+	.	From wt_m9_rdm_glu_merged_truseqnano_nebnext_v6rzlog10p_chipsub_cutoff1.000000_cwt_peaks.gr
NC_000913	IPOD occupancy	Peak	476176	476236	1	+	.	From wt_m9_rdm_glu_merged_truseqnano_nebnext_v6rzlog10p_chipsub_cutoff1.000000_cwt_peaks.gr
NC_000913	IPOD occupancy	Peak	477721	477781	1	+	.	From wt_m9_rdm_glu_merged_truseqnano_nebnext_v6rzlog10p_chipsub_cutoff1.000000_cwt_peaks.gr
NC_000913	IPOD occupancy	Peak	478106	478166	1	+	.	From wt_m9_rdm_glu_merged_truseqnano_nebnext_v6rzlog10p_chipsub_cutoff1.000000_cwt_peaks.gr
NC_000913	IPOD occupancy	Peak	478321	478381	1	+	.	From wt_m9_rdm_glu_merged_truseqnano_nebnext_v6rzlog10p_chipsub_cutoff1.000000_cwt_peaks.gr
NC_000913	IPOD occupancy	Peak	478506	478566	1	+	.	From wt_m9_rdm_glu_merged_truseqnano_nebnext_v6rzlog10p_chipsub_cutoff1.000000_cwt_peaks.gr
NC_000913	IPOD occupancy	Peak	478761	478821	1	+	.	From wt_m9_rdm_glu_merged_truseqnano_nebnext_v6rzlog10p_chipsub_cutoff1.000000_cwt_peaks.gr
NC_000913	IPOD occupancy	Peak	478931	478991	1	+	.	From wt_m9_rdm_glu_merged_truseqnano_nebnext_v6rzlog10p_chipsub_cutoff1.000000_cwt_peaks.gr
NC_000913	IPOD occupancy	Peak	479606	479666	1	+	.	From wt_m9_rdm_glu_merged_truseqnano_nebnext_v6rzlog10p_chipsub_cutoff1.000000_cwt_peaks.gr
NC_000913	IPOD occupancy	Peak	479746	479806	1	+	.	From wt_m9_rdm_glu_merged_truseqnano_nebnext_v6rzlog10p_chipsub_cutoff1.000000_cwt_peaks.gr
NC_000913	IPOD occupancy	Peak	480001	480061	1	+	.	From wt_m9_rdm_glu_merged_truseqnano_nebnext_v6rzlog10p_chipsub_cutoff1.000000_cwt_peaks.gr
NC_000913	IPOD occupancy	Peak	481216	481276	1	+	.	From wt_m9_rdm_glu_merged_truseqnano_nebnext_v6rzlog10p_chipsub_cutoff1.000000_cwt_peaks.gr
NC_000913	IPOD occupancy	Peak	481531	481591	1	+	.	From wt_m9_rdm_glu_merged_truseqnano_nebnext_v6rzlog10p_chipsub_cutoff1.000000_cwt_peaks.gr
NC_000913	IPOD occupancy	Peak	482211	482271	1	+	.	From wt_m9_rdm_glu_merged_truseqnano_nebnext_v6rzlog10p_chipsub_cutoff1.000000_cwt_peaks.gr
NC_000913	IPOD occupancy	Peak	482966	483026	1	+	.	From wt_m9_rdm_glu_merged_truseqnano_nebnext_v6rzlog10p_chipsub_cutoff1.000000_cwt_peaks.gr
NC_000913	IPOD occupancy	Peak	483676	483736	1	+	.	From wt_m9_rdm_glu_merged_truseqnano_nebnext_v6rzlog10p_chipsub_cutoff1.000000_cwt_peaks.gr
NC_000913	IPOD occupancy	Peak	485536	485596	1	+	.	From wt_m9_rdm_glu_merged_truseqnano_nebnext_v6rzlog10p_chipsub_cutoff1.000000_cwt_peaks.gr
NC_000913	IPOD occupancy	Peak	485706	485766	1	+	.	From wt_m9_rdm_glu_merged_truseqnano_nebnext_v6rzlog10p_chipsub_cutoff1.000000_cwt_peaks.gr
NC_000913	IPOD occupancy	Peak	486751	486811	1	+	.	From wt_m9_rdm_glu_merged_truseqnano_nebnext_v6rzlog10p_chipsub_cutoff1.000000_cwt_peaks.gr
NC_000913	IPOD occupancy	Peak	487286	487346	1	+	.	From wt_m9_rdm_glu_merged_truseqnano_nebnext_v6rzlog10p_chipsub_cutoff1.000000_cwt_peaks.gr
NC_000913	IPOD occupancy	Peak	487761	487821	1	+	.	From wt_m9_rdm_glu_merged_truseqnano_nebnext_v6rzlog10p_chipsub_cutoff1.000000_cwt_peaks.gr
NC_000913	IPOD occupancy	Peak	487971	488031	1	+	.	From wt_m9_rdm_glu_merged_truseqnano_nebnext_v6rzlog10p_chipsub_cutoff1.000000_cwt_peaks.gr
NC_000913	IPOD occupancy	Peak	488241	488301	1	+	.	From wt_m9_rdm_glu_merged_truseqnano_nebnext_v6rzlog10p_chipsub_cutoff1.000000_cwt_peaks.gr
NC_000913	IPOD occupancy	Peak	488966	489026	1	+	.	From wt_m9_rdm_glu_merged_truseqnano_nebnext_v6rzlog10p_chipsub_cutoff1.000000_cwt_peaks.gr
NC_000913	IPOD occupancy	Peak	489181	489241	1	+	.	From wt_m9_rdm_glu_merged_truseqnano_nebnext_v6rzlog10p_chipsub_cutoff1.000000_cwt_peaks.gr
NC_000913	IPOD occupancy	Peak	489306	489366	1	+	.	From wt_m9_rdm_glu_merged_truseqnano_nebnext_v6rzlog10p_chipsub_cutoff1.000000_cwt_peaks.gr
NC_000913	IPOD occupancy	Peak	489991	490051	1	+	.	From wt_m9_rdm_glu_merged_truseqnano_nebnext_v6rzlog10p_chipsub_cutoff1.000000_cwt_peaks.gr
NC_000913	IPOD occupancy	Peak	490676	490736	1	+	.	From wt_m9_rdm_glu_merged_truseqnano_nebnext_v6rzlog10p_chipsub_cutoff1.000000_cwt_peaks.gr
NC_000913	IPOD occupancy	Peak	491221	491281	1	+	.	From wt_m9_rdm_glu_merged_truseqnano_nebnext_v6rzlog10p_chipsub_cutoff1.000000_cwt_peaks.gr
NC_000913	IPOD occupancy	Peak	491456	491516	1	+	.	From wt_m9_rdm_glu_merged_truseqnano_nebnext_v6rzlog10p_chipsub_cutoff1.000000_cwt_peaks.gr
NC_000913	IPOD occupancy	Peak	493066	493126	1	+	.	From wt_m9_rdm_glu_merged_truseqnano_nebnext_v6rzlog10p_chipsub_cutoff1.000000_cwt_peaks.gr
NC_000913	IPOD occupancy	Peak	493326	493386	1	+	.	From wt_m9_rdm_glu_merged_truseqnano_nebnext_v6rzlog10p_chipsub_cutoff1.000000_cwt_peaks.gr
NC_000913	IPOD occupancy	Peak	493806	493866	1	+	.	From wt_m9_rdm_glu_merged_truseqnano_nebnext_v6rzlog10p_chipsub_cutoff1.000000_cwt_peaks.gr
NC_000913	IPOD occupancy	Peak	494816	494876	1	+	.	From wt_m9_rdm_glu_merged_truseqnano_nebnext_v6rzlog10p_chipsub_cutoff1.000000_cwt_peaks.gr
NC_000913	IPOD occupancy	Peak	496961	497021	1	+	.	From wt_m9_rdm_glu_merged_truseqnano_nebnext_v6rzlog10p_chipsub_cutoff1.000000_cwt_peaks.gr
NC_000913	IPOD occupancy	Peak	497411	497471	1	+	.	From wt_m9_rdm_glu_merged_truseqnano_nebnext_v6rzlog10p_chipsub_cutoff1.000000_cwt_peaks.gr
NC_000913	IPOD occupancy	Peak	497871	497931	1	+	.	From wt_m9_rdm_glu_merged_truseqnano_nebnext_v6rzlog10p_chipsub_cutoff1.000000_cwt_peaks.gr
NC_000913	IPOD occupancy	Peak	497991	498051	1	+	.	From wt_m9_rdm_glu_merged_truseqnano_nebnext_v6rzlog10p_chipsub_cutoff1.000000_cwt_peaks.gr
NC_000913	IPOD occupancy	Peak	498121	498181	1	+	.	From wt_m9_rdm_glu_merged_truseqnano_nebnext_v6rzlog10p_chipsub_cutoff1.000000_cwt_peaks.gr
NC_000913	IPOD occupancy	Peak	498406	498466	1	+	.	From wt_m9_rdm_glu_merged_truseqnano_nebnext_v6rzlog10p_chipsub_cutoff1.000000_cwt_peaks.gr
NC_000913	IPOD occupancy	Peak	498616	498676	1	+	.	From wt_m9_rdm_glu_merged_truseqnano_nebnext_v6rzlog10p_chipsub_cutoff1.000000_cwt_peaks.gr
NC_000913	IPOD occupancy	Peak	498921	498981	1	+	.	From wt_m9_rdm_glu_merged_truseqnano_nebnext_v6rzlog10p_chipsub_cutoff1.000000_cwt_peaks.gr
NC_000913	IPOD occupancy	Peak	499746	499806	1	+	.	From wt_m9_rdm_glu_merged_truseqnano_nebnext_v6rzlog10p_chipsub_cutoff1.000000_cwt_peaks.gr
NC_000913	IPOD occupancy	Peak	499901	499961	1	+	.	From wt_m9_rdm_glu_merged_truseqnano_nebnext_v6rzlog10p_chipsub_cutoff1.000000_cwt_peaks.gr
NC_000913	IPOD occupancy	Peak	501271	501331	1	+	.	From wt_m9_rdm_glu_merged_truseqnano_nebnext_v6rzlog10p_chipsub_cutoff1.000000_cwt_peaks.gr
NC_000913	IPOD occupancy	Peak	501511	501571	1	+	.	From wt_m9_rdm_glu_merged_truseqnano_nebnext_v6rzlog10p_chipsub_cutoff1.000000_cwt_peaks.gr
NC_000913	IPOD occupancy	Peak	502631	502691	1	+	.	From wt_m9_rdm_glu_merged_truseqnano_nebnext_v6rzlog10p_chipsub_cutoff1.000000_cwt_peaks.gr
NC_000913	IPOD occupancy	Peak	503036	503096	1	+	.	From wt_m9_rdm_glu_merged_truseqnano_nebnext_v6rzlog10p_chipsub_cutoff1.000000_cwt_peaks.gr
NC_000913	IPOD occupancy	Peak	503311	503371	1	+	.	From wt_m9_rdm_glu_merged_truseqnano_nebnext_v6rzlog10p_chipsub_cutoff1.000000_cwt_peaks.gr
NC_000913	IPOD occupancy	Peak	504586	504646	1	+	.	From wt_m9_rdm_glu_merged_truseqnano_nebnext_v6rzlog10p_chipsub_cutoff1.000000_cwt_peaks.gr
NC_000913	IPOD occupancy	Peak	505011	505071	1	+	.	From wt_m9_rdm_glu_merged_truseqnano_nebnext_v6rzlog10p_chipsub_cutoff1.000000_cwt_peaks.gr
NC_000913	IPOD occupancy	Peak	505521	505581	1	+	.	From wt_m9_rdm_glu_merged_truseqnano_nebnext_v6rzlog10p_chipsub_cutoff1.000000_cwt_peaks.gr
NC_000913	IPOD occupancy	Peak	506126	506186	1	+	.	From wt_m9_rdm_glu_merged_truseqnano_nebnext_v6rzlog10p_chipsub_cutoff1.000000_cwt_peaks.gr
NC_000913	IPOD occupancy	Peak	506716	506776	1	+	.	From wt_m9_rdm_glu_merged_truseqnano_nebnext_v6rzlog10p_chipsub_cutoff1.000000_cwt_peaks.gr
NC_000913	IPOD occupancy	Peak	506961	507021	1	+	.	From wt_m9_rdm_glu_merged_truseqnano_nebnext_v6rzlog10p_chipsub_cutoff1.000000_cwt_peaks.gr
NC_000913	IPOD occupancy	Peak	507136	507196	1	+	.	From wt_m9_rdm_glu_merged_truseqnano_nebnext_v6rzlog10p_chipsub_cutoff1.000000_cwt_peaks.gr
NC_000913	IPOD occupancy	Peak	507456	507516	1	+	.	From wt_m9_rdm_glu_merged_truseqnano_nebnext_v6rzlog10p_chipsub_cutoff1.000000_cwt_peaks.gr
NC_000913	IPOD occupancy	Peak	507936	507996	1	+	.	From wt_m9_rdm_glu_merged_truseqnano_nebnext_v6rzlog10p_chipsub_cutoff1.000000_cwt_peaks.gr
NC_000913	IPOD occupancy	Peak	508316	508376	1	+	.	From wt_m9_rdm_glu_merged_truseqnano_nebnext_v6rzlog10p_chipsub_cutoff1.000000_cwt_peaks.gr
NC_000913	IPOD occupancy	Peak	508661	508721	1	+	.	From wt_m9_rdm_glu_merged_truseqnano_nebnext_v6rzlog10p_chipsub_cutoff1.000000_cwt_peaks.gr
NC_000913	IPOD occupancy	Peak	510646	510706	1	+	.	From wt_m9_rdm_glu_merged_truseqnano_nebnext_v6rzlog10p_chipsub_cutoff1.000000_cwt_peaks.gr
NC_000913	IPOD occupancy	Peak	510766	510826	1	+	.	From wt_m9_rdm_glu_merged_truseqnano_nebnext_v6rzlog10p_chipsub_cutoff1.000000_cwt_peaks.gr
NC_000913	IPOD occupancy	Peak	511511	511571	1	+	.	From wt_m9_rdm_glu_merged_truseqnano_nebnext_v6rzlog10p_chipsub_cutoff1.000000_cwt_peaks.gr
NC_000913	IPOD occupancy	Peak	511791	511851	1	+	.	From wt_m9_rdm_glu_merged_truseqnano_nebnext_v6rzlog10p_chipsub_cutoff1.000000_cwt_peaks.gr
NC_000913	IPOD occupancy	Peak	512381	512441	1	+	.	From wt_m9_rdm_glu_merged_truseqnano_nebnext_v6rzlog10p_chipsub_cutoff1.000000_cwt_peaks.gr
NC_000913	IPOD occupancy	Peak	512551	512611	1	+	.	From wt_m9_rdm_glu_merged_truseqnano_nebnext_v6rzlog10p_chipsub_cutoff1.000000_cwt_peaks.gr
NC_000913	IPOD occupancy	Peak	513051	513111	1	+	.	From wt_m9_rdm_glu_merged_truseqnano_nebnext_v6rzlog10p_chipsub_cutoff1.000000_cwt_peaks.gr
NC_000913	IPOD occupancy	Peak	513291	513351	1	+	.	From wt_m9_rdm_glu_merged_truseqnano_nebnext_v6rzlog10p_chipsub_cutoff1.000000_cwt_peaks.gr
NC_000913	IPOD occupancy	Peak	516346	516406	1	+	.	From wt_m9_rdm_glu_merged_truseqnano_nebnext_v6rzlog10p_chipsub_cutoff1.000000_cwt_peaks.gr
NC_000913	IPOD occupancy	Peak	516571	516631	1	+	.	From wt_m9_rdm_glu_merged_truseqnano_nebnext_v6rzlog10p_chipsub_cutoff1.000000_cwt_peaks.gr
NC_000913	IPOD occupancy	Peak	516741	516801	1	+	.	From wt_m9_rdm_glu_merged_truseqnano_nebnext_v6rzlog10p_chipsub_cutoff1.000000_cwt_peaks.gr
NC_000913	IPOD occupancy	Peak	516991	517051	1	+	.	From wt_m9_rdm_glu_merged_truseqnano_nebnext_v6rzlog10p_chipsub_cutoff1.000000_cwt_peaks.gr
NC_000913	IPOD occupancy	Peak	518501	518561	1	+	.	From wt_m9_rdm_glu_merged_truseqnano_nebnext_v6rzlog10p_chipsub_cutoff1.000000_cwt_peaks.gr
NC_000913	IPOD occupancy	Peak	519051	519111	1	+	.	From wt_m9_rdm_glu_merged_truseqnano_nebnext_v6rzlog10p_chipsub_cutoff1.000000_cwt_peaks.gr
NC_000913	IPOD occupancy	Peak	519441	519501	1	+	.	From wt_m9_rdm_glu_merged_truseqnano_nebnext_v6rzlog10p_chipsub_cutoff1.000000_cwt_peaks.gr
NC_000913	IPOD occupancy	Peak	519721	519781	1	+	.	From wt_m9_rdm_glu_merged_truseqnano_nebnext_v6rzlog10p_chipsub_cutoff1.000000_cwt_peaks.gr
NC_000913	IPOD occupancy	Peak	519811	519876	1	+	.	From wt_m9_rdm_glu_merged_truseqnano_nebnext_v6rzlog10p_chipsub_cutoff1.000000_cwt_peaks.gr
NC_000913	IPOD occupancy	Peak	522001	522061	1	+	.	From wt_m9_rdm_glu_merged_truseqnano_nebnext_v6rzlog10p_chipsub_cutoff1.000000_cwt_peaks.gr
NC_000913	IPOD occupancy	Peak	522256	522316	1	+	.	From wt_m9_rdm_glu_merged_truseqnano_nebnext_v6rzlog10p_chipsub_cutoff1.000000_cwt_peaks.gr
NC_000913	IPOD occupancy	Peak	522741	522801	1	+	.	From wt_m9_rdm_glu_merged_truseqnano_nebnext_v6rzlog10p_chipsub_cutoff1.000000_cwt_peaks.gr
NC_000913	IPOD occupancy	Peak	523021	523081	1	+	.	From wt_m9_rdm_glu_merged_truseqnano_nebnext_v6rzlog10p_chipsub_cutoff1.000000_cwt_peaks.gr
NC_000913	IPOD occupancy	Peak	523126	523186	1	+	.	From wt_m9_rdm_glu_merged_truseqnano_nebnext_v6rzlog10p_chipsub_cutoff1.000000_cwt_peaks.gr
NC_000913	IPOD occupancy	Peak	526071	526131	1	+	.	From wt_m9_rdm_glu_merged_truseqnano_nebnext_v6rzlog10p_chipsub_cutoff1.000000_cwt_peaks.gr
NC_000913	IPOD occupancy	Peak	526171	526231	1	+	.	From wt_m9_rdm_glu_merged_truseqnano_nebnext_v6rzlog10p_chipsub_cutoff1.000000_cwt_peaks.gr
NC_000913	IPOD occupancy	Peak	526421	526481	1	+	.	From wt_m9_rdm_glu_merged_truseqnano_nebnext_v6rzlog10p_chipsub_cutoff1.000000_cwt_peaks.gr
NC_000913	IPOD occupancy	Peak	526541	526601	1	+	.	From wt_m9_rdm_glu_merged_truseqnano_nebnext_v6rzlog10p_chipsub_cutoff1.000000_cwt_peaks.gr
NC_000913	IPOD occupancy	Peak	526836	526896	1	+	.	From wt_m9_rdm_glu_merged_truseqnano_nebnext_v6rzlog10p_chipsub_cutoff1.000000_cwt_peaks.gr
NC_000913	IPOD occupancy	Peak	527181	527241	1	+	.	From wt_m9_rdm_glu_merged_truseqnano_nebnext_v6rzlog10p_chipsub_cutoff1.000000_cwt_peaks.gr
NC_000913	IPOD occupancy	Peak	527371	527431	1	+	.	From wt_m9_rdm_glu_merged_truseqnano_nebnext_v6rzlog10p_chipsub_cutoff1.000000_cwt_peaks.gr
NC_000913	IPOD occupancy	Peak	527566	527626	1	+	.	From wt_m9_rdm_glu_merged_truseqnano_nebnext_v6rzlog10p_chipsub_cutoff1.000000_cwt_peaks.gr
NC_000913	IPOD occupancy	Peak	527696	527756	1	+	.	From wt_m9_rdm_glu_merged_truseqnano_nebnext_v6rzlog10p_chipsub_cutoff1.000000_cwt_peaks.gr
NC_000913	IPOD occupancy	Peak	527881	527941	1	+	.	From wt_m9_rdm_glu_merged_truseqnano_nebnext_v6rzlog10p_chipsub_cutoff1.000000_cwt_peaks.gr
NC_000913	IPOD occupancy	Peak	528066	528126	1	+	.	From wt_m9_rdm_glu_merged_truseqnano_nebnext_v6rzlog10p_chipsub_cutoff1.000000_cwt_peaks.gr
NC_000913	IPOD occupancy	Peak	528476	528536	1	+	.	From wt_m9_rdm_glu_merged_truseqnano_nebnext_v6rzlog10p_chipsub_cutoff1.000000_cwt_peaks.gr
NC_000913	IPOD occupancy	Peak	528571	528631	1	+	.	From wt_m9_rdm_glu_merged_truseqnano_nebnext_v6rzlog10p_chipsub_cutoff1.000000_cwt_peaks.gr
NC_000913	IPOD occupancy	Peak	528761	528821	1	+	.	From wt_m9_rdm_glu_merged_truseqnano_nebnext_v6rzlog10p_chipsub_cutoff1.000000_cwt_peaks.gr
NC_000913	IPOD occupancy	Peak	529036	529096	1	+	.	From wt_m9_rdm_glu_merged_truseqnano_nebnext_v6rzlog10p_chipsub_cutoff1.000000_cwt_peaks.gr
NC_000913	IPOD occupancy	Peak	529226	529286	1	+	.	From wt_m9_rdm_glu_merged_truseqnano_nebnext_v6rzlog10p_chipsub_cutoff1.000000_cwt_peaks.gr
NC_000913	IPOD occupancy	Peak	529381	529441	1	+	.	From wt_m9_rdm_glu_merged_truseqnano_nebnext_v6rzlog10p_chipsub_cutoff1.000000_cwt_peaks.gr
NC_000913	IPOD occupancy	Peak	529906	529966	1	+	.	From wt_m9_rdm_glu_merged_truseqnano_nebnext_v6rzlog10p_chipsub_cutoff1.000000_cwt_peaks.gr
NC_000913	IPOD occupancy	Peak	530191	530251	1	+	.	From wt_m9_rdm_glu_merged_truseqnano_nebnext_v6rzlog10p_chipsub_cutoff1.000000_cwt_peaks.gr
NC_000913	IPOD occupancy	Peak	530426	530486	1	+	.	From wt_m9_rdm_glu_merged_truseqnano_nebnext_v6rzlog10p_chipsub_cutoff1.000000_cwt_peaks.gr
NC_000913	IPOD occupancy	Peak	531451	531511	1	+	.	From wt_m9_rdm_glu_merged_truseqnano_nebnext_v6rzlog10p_chipsub_cutoff1.000000_cwt_peaks.gr
NC_000913	IPOD occupancy	Peak	532256	532316	1	+	.	From wt_m9_rdm_glu_merged_truseqnano_nebnext_v6rzlog10p_chipsub_cutoff1.000000_cwt_peaks.gr
NC_000913	IPOD occupancy	Peak	532576	532636	1	+	.	From wt_m9_rdm_glu_merged_truseqnano_nebnext_v6rzlog10p_chipsub_cutoff1.000000_cwt_peaks.gr
NC_000913	IPOD occupancy	Peak	532866	532926	1	+	.	From wt_m9_rdm_glu_merged_truseqnano_nebnext_v6rzlog10p_chipsub_cutoff1.000000_cwt_peaks.gr
NC_000913	IPOD occupancy	Peak	533026	533086	1	+	.	From wt_m9_rdm_glu_merged_truseqnano_nebnext_v6rzlog10p_chipsub_cutoff1.000000_cwt_peaks.gr
NC_000913	IPOD occupancy	Peak	533221	533281	1	+	.	From wt_m9_rdm_glu_merged_truseqnano_nebnext_v6rzlog10p_chipsub_cutoff1.000000_cwt_peaks.gr
NC_000913	IPOD occupancy	Peak	533496	533556	1	+	.	From wt_m9_rdm_glu_merged_truseqnano_nebnext_v6rzlog10p_chipsub_cutoff1.000000_cwt_peaks.gr
NC_000913	IPOD occupancy	Peak	533621	533681	1	+	.	From wt_m9_rdm_glu_merged_truseqnano_nebnext_v6rzlog10p_chipsub_cutoff1.000000_cwt_peaks.gr
NC_000913	IPOD occupancy	Peak	533861	533921	1	+	.	From wt_m9_rdm_glu_merged_truseqnano_nebnext_v6rzlog10p_chipsub_cutoff1.000000_cwt_peaks.gr
NC_000913	IPOD occupancy	Peak	535696	535756	1	+	.	From wt_m9_rdm_glu_merged_truseqnano_nebnext_v6rzlog10p_chipsub_cutoff1.000000_cwt_peaks.gr
NC_000913	IPOD occupancy	Peak	535816	535876	1	+	.	From wt_m9_rdm_glu_merged_truseqnano_nebnext_v6rzlog10p_chipsub_cutoff1.000000_cwt_peaks.gr
NC_000913	IPOD occupancy	Peak	535971	536031	1	+	.	From wt_m9_rdm_glu_merged_truseqnano_nebnext_v6rzlog10p_chipsub_cutoff1.000000_cwt_peaks.gr
NC_000913	IPOD occupancy	Peak	536221	536281	1	+	.	From wt_m9_rdm_glu_merged_truseqnano_nebnext_v6rzlog10p_chipsub_cutoff1.000000_cwt_peaks.gr
NC_000913	IPOD occupancy	Peak	536356	536416	1	+	.	From wt_m9_rdm_glu_merged_truseqnano_nebnext_v6rzlog10p_chipsub_cutoff1.000000_cwt_peaks.gr
NC_000913	IPOD occupancy	Peak	536551	536611	1	+	.	From wt_m9_rdm_glu_merged_truseqnano_nebnext_v6rzlog10p_chipsub_cutoff1.000000_cwt_peaks.gr
NC_000913	IPOD occupancy	Peak	537546	537606	1	+	.	From wt_m9_rdm_glu_merged_truseqnano_nebnext_v6rzlog10p_chipsub_cutoff1.000000_cwt_peaks.gr
NC_000913	IPOD occupancy	Peak	537811	537871	1	+	.	From wt_m9_rdm_glu_merged_truseqnano_nebnext_v6rzlog10p_chipsub_cutoff1.000000_cwt_peaks.gr
NC_000913	IPOD occupancy	Peak	538166	538226	1	+	.	From wt_m9_rdm_glu_merged_truseqnano_nebnext_v6rzlog10p_chipsub_cutoff1.000000_cwt_peaks.gr
NC_000913	IPOD occupancy	Peak	538431	538491	1	+	.	From wt_m9_rdm_glu_merged_truseqnano_nebnext_v6rzlog10p_chipsub_cutoff1.000000_cwt_peaks.gr
NC_000913	IPOD occupancy	Peak	538586	538646	1	+	.	From wt_m9_rdm_glu_merged_truseqnano_nebnext_v6rzlog10p_chipsub_cutoff1.000000_cwt_peaks.gr
NC_000913	IPOD occupancy	Peak	538726	538786	1	+	.	From wt_m9_rdm_glu_merged_truseqnano_nebnext_v6rzlog10p_chipsub_cutoff1.000000_cwt_peaks.gr
NC_000913	IPOD occupancy	Peak	538846	538906	1	+	.	From wt_m9_rdm_glu_merged_truseqnano_nebnext_v6rzlog10p_chipsub_cutoff1.000000_cwt_peaks.gr
NC_000913	IPOD occupancy	Peak	539096	539156	1	+	.	From wt_m9_rdm_glu_merged_truseqnano_nebnext_v6rzlog10p_chipsub_cutoff1.000000_cwt_peaks.gr
NC_000913	IPOD occupancy	Peak	540106	540166	1	+	.	From wt_m9_rdm_glu_merged_truseqnano_nebnext_v6rzlog10p_chipsub_cutoff1.000000_cwt_peaks.gr
NC_000913	IPOD occupancy	Peak	541196	541256	1	+	.	From wt_m9_rdm_glu_merged_truseqnano_nebnext_v6rzlog10p_chipsub_cutoff1.000000_cwt_peaks.gr
NC_000913	IPOD occupancy	Peak	541686	541746	1	+	.	From wt_m9_rdm_glu_merged_truseqnano_nebnext_v6rzlog10p_chipsub_cutoff1.000000_cwt_peaks.gr
NC_000913	IPOD occupancy	Peak	542656	542716	1	+	.	From wt_m9_rdm_glu_merged_truseqnano_nebnext_v6rzlog10p_chipsub_cutoff1.000000_cwt_peaks.gr
NC_000913	IPOD occupancy	Peak	543006	543066	1	+	.	From wt_m9_rdm_glu_merged_truseqnano_nebnext_v6rzlog10p_chipsub_cutoff1.000000_cwt_peaks.gr
NC_000913	IPOD occupancy	Peak	543116	543271	1	+	.	From wt_m9_rdm_glu_merged_truseqnano_nebnext_v6rzlog10p_chipsub_cutoff1.000000_cwt_peaks.gr
NC_000913	IPOD occupancy	Peak	543321	543381	1	+	.	From wt_m9_rdm_glu_merged_truseqnano_nebnext_v6rzlog10p_chipsub_cutoff1.000000_cwt_peaks.gr
NC_000913	IPOD occupancy	Peak	543516	543576	1	+	.	From wt_m9_rdm_glu_merged_truseqnano_nebnext_v6rzlog10p_chipsub_cutoff1.000000_cwt_peaks.gr
NC_000913	IPOD occupancy	Peak	544031	544091	1	+	.	From wt_m9_rdm_glu_merged_truseqnano_nebnext_v6rzlog10p_chipsub_cutoff1.000000_cwt_peaks.gr
NC_000913	IPOD occupancy	Peak	544306	544366	1	+	.	From wt_m9_rdm_glu_merged_truseqnano_nebnext_v6rzlog10p_chipsub_cutoff1.000000_cwt_peaks.gr
NC_000913	IPOD occupancy	Peak	544476	544536	1	+	.	From wt_m9_rdm_glu_merged_truseqnano_nebnext_v6rzlog10p_chipsub_cutoff1.000000_cwt_peaks.gr
NC_000913	IPOD occupancy	Peak	544616	544676	1	+	.	From wt_m9_rdm_glu_merged_truseqnano_nebnext_v6rzlog10p_chipsub_cutoff1.000000_cwt_peaks.gr
NC_000913	IPOD occupancy	Peak	545291	545351	1	+	.	From wt_m9_rdm_glu_merged_truseqnano_nebnext_v6rzlog10p_chipsub_cutoff1.000000_cwt_peaks.gr
NC_000913	IPOD occupancy	Peak	545421	545586	1	+	.	From wt_m9_rdm_glu_merged_truseqnano_nebnext_v6rzlog10p_chipsub_cutoff1.000000_cwt_peaks.gr
NC_000913	IPOD occupancy	Peak	546036	546096	1	+	.	From wt_m9_rdm_glu_merged_truseqnano_nebnext_v6rzlog10p_chipsub_cutoff1.000000_cwt_peaks.gr
NC_000913	IPOD occupancy	Peak	546216	546276	1	+	.	From wt_m9_rdm_glu_merged_truseqnano_nebnext_v6rzlog10p_chipsub_cutoff1.000000_cwt_peaks.gr
NC_000913	IPOD occupancy	Peak	546396	546506	1	+	.	From wt_m9_rdm_glu_merged_truseqnano_nebnext_v6rzlog10p_chipsub_cutoff1.000000_cwt_peaks.gr
NC_000913	IPOD occupancy	Peak	546531	546591	1	+	.	From wt_m9_rdm_glu_merged_truseqnano_nebnext_v6rzlog10p_chipsub_cutoff1.000000_cwt_peaks.gr
NC_000913	IPOD occupancy	Peak	546716	546776	1	+	.	From wt_m9_rdm_glu_merged_truseqnano_nebnext_v6rzlog10p_chipsub_cutoff1.000000_cwt_peaks.gr
NC_000913	IPOD occupancy	Peak	548321	548381	1	+	.	From wt_m9_rdm_glu_merged_truseqnano_nebnext_v6rzlog10p_chipsub_cutoff1.000000_cwt_peaks.gr
NC_000913	IPOD occupancy	Peak	549996	550056	1	+	.	From wt_m9_rdm_glu_merged_truseqnano_nebnext_v6rzlog10p_chipsub_cutoff1.000000_cwt_peaks.gr
NC_000913	IPOD occupancy	Peak	550921	550981	1	+	.	From wt_m9_rdm_glu_merged_truseqnano_nebnext_v6rzlog10p_chipsub_cutoff1.000000_cwt_peaks.gr
NC_000913	IPOD occupancy	Peak	551421	551481	1	+	.	From wt_m9_rdm_glu_merged_truseqnano_nebnext_v6rzlog10p_chipsub_cutoff1.000000_cwt_peaks.gr
NC_000913	IPOD occupancy	Peak	553116	553176	1	+	.	From wt_m9_rdm_glu_merged_truseqnano_nebnext_v6rzlog10p_chipsub_cutoff1.000000_cwt_peaks.gr
NC_000913	IPOD occupancy	Peak	553986	554046	1	+	.	From wt_m9_rdm_glu_merged_truseqnano_nebnext_v6rzlog10p_chipsub_cutoff1.000000_cwt_peaks.gr
NC_000913	IPOD occupancy	Peak	554276	554336	1	+	.	From wt_m9_rdm_glu_merged_truseqnano_nebnext_v6rzlog10p_chipsub_cutoff1.000000_cwt_peaks.gr
NC_000913	IPOD occupancy	Peak	556861	556921	1	+	.	From wt_m9_rdm_glu_merged_truseqnano_nebnext_v6rzlog10p_chipsub_cutoff1.000000_cwt_peaks.gr
NC_000913	IPOD occupancy	Peak	557151	557211	1	+	.	From wt_m9_rdm_glu_merged_truseqnano_nebnext_v6rzlog10p_chipsub_cutoff1.000000_cwt_peaks.gr
NC_000913	IPOD occupancy	Peak	557576	557636	1	+	.	From wt_m9_rdm_glu_merged_truseqnano_nebnext_v6rzlog10p_chipsub_cutoff1.000000_cwt_peaks.gr
NC_000913	IPOD occupancy	Peak	558126	558186	1	+	.	From wt_m9_rdm_glu_merged_truseqnano_nebnext_v6rzlog10p_chipsub_cutoff1.000000_cwt_peaks.gr
NC_000913	IPOD occupancy	Peak	558266	558326	1	+	.	From wt_m9_rdm_glu_merged_truseqnano_nebnext_v6rzlog10p_chipsub_cutoff1.000000_cwt_peaks.gr
NC_000913	IPOD occupancy	Peak	558386	558446	1	+	.	From wt_m9_rdm_glu_merged_truseqnano_nebnext_v6rzlog10p_chipsub_cutoff1.000000_cwt_peaks.gr
NC_000913	IPOD occupancy	Peak	558561	558621	1	+	.	From wt_m9_rdm_glu_merged_truseqnano_nebnext_v6rzlog10p_chipsub_cutoff1.000000_cwt_peaks.gr
NC_000913	IPOD occupancy	Peak	558741	558801	1	+	.	From wt_m9_rdm_glu_merged_truseqnano_nebnext_v6rzlog10p_chipsub_cutoff1.000000_cwt_peaks.gr
NC_000913	IPOD occupancy	Peak	558966	559026	1	+	.	From wt_m9_rdm_glu_merged_truseqnano_nebnext_v6rzlog10p_chipsub_cutoff1.000000_cwt_peaks.gr
NC_000913	IPOD occupancy	Peak	559201	559261	1	+	.	From wt_m9_rdm_glu_merged_truseqnano_nebnext_v6rzlog10p_chipsub_cutoff1.000000_cwt_peaks.gr
NC_000913	IPOD occupancy	Peak	559321	559381	1	+	.	From wt_m9_rdm_glu_merged_truseqnano_nebnext_v6rzlog10p_chipsub_cutoff1.000000_cwt_peaks.gr
NC_000913	IPOD occupancy	Peak	559461	559521	1	+	.	From wt_m9_rdm_glu_merged_truseqnano_nebnext_v6rzlog10p_chipsub_cutoff1.000000_cwt_peaks.gr
NC_000913	IPOD occupancy	Peak	559676	559736	1	+	.	From wt_m9_rdm_glu_merged_truseqnano_nebnext_v6rzlog10p_chipsub_cutoff1.000000_cwt_peaks.gr
NC_000913	IPOD occupancy	Peak	559796	559856	1	+	.	From wt_m9_rdm_glu_merged_truseqnano_nebnext_v6rzlog10p_chipsub_cutoff1.000000_cwt_peaks.gr
NC_000913	IPOD occupancy	Peak	559921	559981	1	+	.	From wt_m9_rdm_glu_merged_truseqnano_nebnext_v6rzlog10p_chipsub_cutoff1.000000_cwt_peaks.gr
NC_000913	IPOD occupancy	Peak	560066	560126	1	+	.	From wt_m9_rdm_glu_merged_truseqnano_nebnext_v6rzlog10p_chipsub_cutoff1.000000_cwt_peaks.gr
NC_000913	IPOD occupancy	Peak	560236	560296	1	+	.	From wt_m9_rdm_glu_merged_truseqnano_nebnext_v6rzlog10p_chipsub_cutoff1.000000_cwt_peaks.gr
NC_000913	IPOD occupancy	Peak	560341	560401	1	+	.	From wt_m9_rdm_glu_merged_truseqnano_nebnext_v6rzlog10p_chipsub_cutoff1.000000_cwt_peaks.gr
NC_000913	IPOD occupancy	Peak	561101	561161	1	+	.	From wt_m9_rdm_glu_merged_truseqnano_nebnext_v6rzlog10p_chipsub_cutoff1.000000_cwt_peaks.gr
NC_000913	IPOD occupancy	Peak	561256	561316	1	+	.	From wt_m9_rdm_glu_merged_truseqnano_nebnext_v6rzlog10p_chipsub_cutoff1.000000_cwt_peaks.gr
NC_000913	IPOD occupancy	Peak	561391	561451	1	+	.	From wt_m9_rdm_glu_merged_truseqnano_nebnext_v6rzlog10p_chipsub_cutoff1.000000_cwt_peaks.gr
NC_000913	IPOD occupancy	Peak	561591	561651	1	+	.	From wt_m9_rdm_glu_merged_truseqnano_nebnext_v6rzlog10p_chipsub_cutoff1.000000_cwt_peaks.gr
NC_000913	IPOD occupancy	Peak	561921	561981	1	+	.	From wt_m9_rdm_glu_merged_truseqnano_nebnext_v6rzlog10p_chipsub_cutoff1.000000_cwt_peaks.gr
NC_000913	IPOD occupancy	Peak	562091	562151	1	+	.	From wt_m9_rdm_glu_merged_truseqnano_nebnext_v6rzlog10p_chipsub_cutoff1.000000_cwt_peaks.gr
NC_000913	IPOD occupancy	Peak	562301	562361	1	+	.	From wt_m9_rdm_glu_merged_truseqnano_nebnext_v6rzlog10p_chipsub_cutoff1.000000_cwt_peaks.gr
NC_000913	IPOD occupancy	Peak	562416	562476	1	+	.	From wt_m9_rdm_glu_merged_truseqnano_nebnext_v6rzlog10p_chipsub_cutoff1.000000_cwt_peaks.gr
NC_000913	IPOD occupancy	Peak	562601	562661	1	+	.	From wt_m9_rdm_glu_merged_truseqnano_nebnext_v6rzlog10p_chipsub_cutoff1.000000_cwt_peaks.gr
NC_000913	IPOD occupancy	Peak	562851	562911	1	+	.	From wt_m9_rdm_glu_merged_truseqnano_nebnext_v6rzlog10p_chipsub_cutoff1.000000_cwt_peaks.gr
NC_000913	IPOD occupancy	Peak	563296	563356	1	+	.	From wt_m9_rdm_glu_merged_truseqnano_nebnext_v6rzlog10p_chipsub_cutoff1.000000_cwt_peaks.gr
NC_000913	IPOD occupancy	Peak	563426	563486	1	+	.	From wt_m9_rdm_glu_merged_truseqnano_nebnext_v6rzlog10p_chipsub_cutoff1.000000_cwt_peaks.gr
NC_000913	IPOD occupancy	Peak	563906	563966	1	+	.	From wt_m9_rdm_glu_merged_truseqnano_nebnext_v6rzlog10p_chipsub_cutoff1.000000_cwt_peaks.gr
NC_000913	IPOD occupancy	Peak	564126	564186	1	+	.	From wt_m9_rdm_glu_merged_truseqnano_nebnext_v6rzlog10p_chipsub_cutoff1.000000_cwt_peaks.gr
NC_000913	IPOD occupancy	Peak	564266	564326	1	+	.	From wt_m9_rdm_glu_merged_truseqnano_nebnext_v6rzlog10p_chipsub_cutoff1.000000_cwt_peaks.gr
NC_000913	IPOD occupancy	Peak	564626	564686	1	+	.	From wt_m9_rdm_glu_merged_truseqnano_nebnext_v6rzlog10p_chipsub_cutoff1.000000_cwt_peaks.gr
NC_000913	IPOD occupancy	Peak	565656	565716	1	+	.	From wt_m9_rdm_glu_merged_truseqnano_nebnext_v6rzlog10p_chipsub_cutoff1.000000_cwt_peaks.gr
NC_000913	IPOD occupancy	Peak	565876	565936	1	+	.	From wt_m9_rdm_glu_merged_truseqnano_nebnext_v6rzlog10p_chipsub_cutoff1.000000_cwt_peaks.gr
NC_000913	IPOD occupancy	Peak	566916	566976	1	+	.	From wt_m9_rdm_glu_merged_truseqnano_nebnext_v6rzlog10p_chipsub_cutoff1.000000_cwt_peaks.gr
NC_000913	IPOD occupancy	Peak	567686	567746	1	+	.	From wt_m9_rdm_glu_merged_truseqnano_nebnext_v6rzlog10p_chipsub_cutoff1.000000_cwt_peaks.gr
NC_000913	IPOD occupancy	Peak	567826	567886	1	+	.	From wt_m9_rdm_glu_merged_truseqnano_nebnext_v6rzlog10p_chipsub_cutoff1.000000_cwt_peaks.gr
NC_000913	IPOD occupancy	Peak	568101	568161	1	+	.	From wt_m9_rdm_glu_merged_truseqnano_nebnext_v6rzlog10p_chipsub_cutoff1.000000_cwt_peaks.gr
NC_000913	IPOD occupancy	Peak	568206	568266	1	+	.	From wt_m9_rdm_glu_merged_truseqnano_nebnext_v6rzlog10p_chipsub_cutoff1.000000_cwt_peaks.gr
NC_000913	IPOD occupancy	Peak	568386	568446	1	+	.	From wt_m9_rdm_glu_merged_truseqnano_nebnext_v6rzlog10p_chipsub_cutoff1.000000_cwt_peaks.gr
NC_000913	IPOD occupancy	Peak	568586	568646	1	+	.	From wt_m9_rdm_glu_merged_truseqnano_nebnext_v6rzlog10p_chipsub_cutoff1.000000_cwt_peaks.gr
NC_000913	IPOD occupancy	Peak	568716	568776	1	+	.	From wt_m9_rdm_glu_merged_truseqnano_nebnext_v6rzlog10p_chipsub_cutoff1.000000_cwt_peaks.gr
NC_000913	IPOD occupancy	Peak	568811	568871	1	+	.	From wt_m9_rdm_glu_merged_truseqnano_nebnext_v6rzlog10p_chipsub_cutoff1.000000_cwt_peaks.gr
NC_000913	IPOD occupancy	Peak	569001	569061	1	+	.	From wt_m9_rdm_glu_merged_truseqnano_nebnext_v6rzlog10p_chipsub_cutoff1.000000_cwt_peaks.gr
NC_000913	IPOD occupancy	Peak	569256	569316	1	+	.	From wt_m9_rdm_glu_merged_truseqnano_nebnext_v6rzlog10p_chipsub_cutoff1.000000_cwt_peaks.gr
NC_000913	IPOD occupancy	Peak	569576	569636	1	+	.	From wt_m9_rdm_glu_merged_truseqnano_nebnext_v6rzlog10p_chipsub_cutoff1.000000_cwt_peaks.gr
NC_000913	IPOD occupancy	Peak	569761	569821	1	+	.	From wt_m9_rdm_glu_merged_truseqnano_nebnext_v6rzlog10p_chipsub_cutoff1.000000_cwt_peaks.gr
NC_000913	IPOD occupancy	Peak	570016	570076	1	+	.	From wt_m9_rdm_glu_merged_truseqnano_nebnext_v6rzlog10p_chipsub_cutoff1.000000_cwt_peaks.gr
NC_000913	IPOD occupancy	Peak	570151	570211	1	+	.	From wt_m9_rdm_glu_merged_truseqnano_nebnext_v6rzlog10p_chipsub_cutoff1.000000_cwt_peaks.gr
NC_000913	IPOD occupancy	Peak	570286	570346	1	+	.	From wt_m9_rdm_glu_merged_truseqnano_nebnext_v6rzlog10p_chipsub_cutoff1.000000_cwt_peaks.gr
NC_000913	IPOD occupancy	Peak	570426	570486	1	+	.	From wt_m9_rdm_glu_merged_truseqnano_nebnext_v6rzlog10p_chipsub_cutoff1.000000_cwt_peaks.gr
NC_000913	IPOD occupancy	Peak	570596	570656	1	+	.	From wt_m9_rdm_glu_merged_truseqnano_nebnext_v6rzlog10p_chipsub_cutoff1.000000_cwt_peaks.gr
NC_000913	IPOD occupancy	Peak	570821	570881	1	+	.	From wt_m9_rdm_glu_merged_truseqnano_nebnext_v6rzlog10p_chipsub_cutoff1.000000_cwt_peaks.gr
NC_000913	IPOD occupancy	Peak	571066	571126	1	+	.	From wt_m9_rdm_glu_merged_truseqnano_nebnext_v6rzlog10p_chipsub_cutoff1.000000_cwt_peaks.gr
NC_000913	IPOD occupancy	Peak	571476	571536	1	+	.	From wt_m9_rdm_glu_merged_truseqnano_nebnext_v6rzlog10p_chipsub_cutoff1.000000_cwt_peaks.gr
NC_000913	IPOD occupancy	Peak	571711	571771	1	+	.	From wt_m9_rdm_glu_merged_truseqnano_nebnext_v6rzlog10p_chipsub_cutoff1.000000_cwt_peaks.gr
NC_000913	IPOD occupancy	Peak	571901	571961	1	+	.	From wt_m9_rdm_glu_merged_truseqnano_nebnext_v6rzlog10p_chipsub_cutoff1.000000_cwt_peaks.gr
NC_000913	IPOD occupancy	Peak	573001	573061	1	+	.	From wt_m9_rdm_glu_merged_truseqnano_nebnext_v6rzlog10p_chipsub_cutoff1.000000_cwt_peaks.gr
NC_000913	IPOD occupancy	Peak	573701	573761	1	+	.	From wt_m9_rdm_glu_merged_truseqnano_nebnext_v6rzlog10p_chipsub_cutoff1.000000_cwt_peaks.gr
NC_000913	IPOD occupancy	Peak	573871	573931	1	+	.	From wt_m9_rdm_glu_merged_truseqnano_nebnext_v6rzlog10p_chipsub_cutoff1.000000_cwt_peaks.gr
NC_000913	IPOD occupancy	Peak	574146	574206	1	+	.	From wt_m9_rdm_glu_merged_truseqnano_nebnext_v6rzlog10p_chipsub_cutoff1.000000_cwt_peaks.gr
NC_000913	IPOD occupancy	Peak	574271	574331	1	+	.	From wt_m9_rdm_glu_merged_truseqnano_nebnext_v6rzlog10p_chipsub_cutoff1.000000_cwt_peaks.gr
NC_000913	IPOD occupancy	Peak	574466	574526	1	+	.	From wt_m9_rdm_glu_merged_truseqnano_nebnext_v6rzlog10p_chipsub_cutoff1.000000_cwt_peaks.gr
NC_000913	IPOD occupancy	Peak	574651	574711	1	+	.	From wt_m9_rdm_glu_merged_truseqnano_nebnext_v6rzlog10p_chipsub_cutoff1.000000_cwt_peaks.gr
NC_000913	IPOD occupancy	Peak	575401	575461	1	+	.	From wt_m9_rdm_glu_merged_truseqnano_nebnext_v6rzlog10p_chipsub_cutoff1.000000_cwt_peaks.gr
NC_000913	IPOD occupancy	Peak	575516	575576	1	+	.	From wt_m9_rdm_glu_merged_truseqnano_nebnext_v6rzlog10p_chipsub_cutoff1.000000_cwt_peaks.gr
NC_000913	IPOD occupancy	Peak	575701	575761	1	+	.	From wt_m9_rdm_glu_merged_truseqnano_nebnext_v6rzlog10p_chipsub_cutoff1.000000_cwt_peaks.gr
NC_000913	IPOD occupancy	Peak	575996	576056	1	+	.	From wt_m9_rdm_glu_merged_truseqnano_nebnext_v6rzlog10p_chipsub_cutoff1.000000_cwt_peaks.gr
NC_000913	IPOD occupancy	Peak	576436	576496	1	+	.	From wt_m9_rdm_glu_merged_truseqnano_nebnext_v6rzlog10p_chipsub_cutoff1.000000_cwt_peaks.gr
NC_000913	IPOD occupancy	Peak	576681	576741	1	+	.	From wt_m9_rdm_glu_merged_truseqnano_nebnext_v6rzlog10p_chipsub_cutoff1.000000_cwt_peaks.gr
NC_000913	IPOD occupancy	Peak	576936	576996	1	+	.	From wt_m9_rdm_glu_merged_truseqnano_nebnext_v6rzlog10p_chipsub_cutoff1.000000_cwt_peaks.gr
NC_000913	IPOD occupancy	Peak	577151	577211	1	+	.	From wt_m9_rdm_glu_merged_truseqnano_nebnext_v6rzlog10p_chipsub_cutoff1.000000_cwt_peaks.gr
NC_000913	IPOD occupancy	Peak	577366	577426	1	+	.	From wt_m9_rdm_glu_merged_truseqnano_nebnext_v6rzlog10p_chipsub_cutoff1.000000_cwt_peaks.gr
NC_000913	IPOD occupancy	Peak	577696	577781	1	+	.	From wt_m9_rdm_glu_merged_truseqnano_nebnext_v6rzlog10p_chipsub_cutoff1.000000_cwt_peaks.gr
NC_000913	IPOD occupancy	Peak	578156	578216	1	+	.	From wt_m9_rdm_glu_merged_truseqnano_nebnext_v6rzlog10p_chipsub_cutoff1.000000_cwt_peaks.gr
NC_000913	IPOD occupancy	Peak	578316	578376	1	+	.	From wt_m9_rdm_glu_merged_truseqnano_nebnext_v6rzlog10p_chipsub_cutoff1.000000_cwt_peaks.gr
NC_000913	IPOD occupancy	Peak	578646	578706	1	+	.	From wt_m9_rdm_glu_merged_truseqnano_nebnext_v6rzlog10p_chipsub_cutoff1.000000_cwt_peaks.gr
NC_000913	IPOD occupancy	Peak	578806	578866	1	+	.	From wt_m9_rdm_glu_merged_truseqnano_nebnext_v6rzlog10p_chipsub_cutoff1.000000_cwt_peaks.gr
NC_000913	IPOD occupancy	Peak	578946	579006	1	+	.	From wt_m9_rdm_glu_merged_truseqnano_nebnext_v6rzlog10p_chipsub_cutoff1.000000_cwt_peaks.gr
NC_000913	IPOD occupancy	Peak	579071	579131	1	+	.	From wt_m9_rdm_glu_merged_truseqnano_nebnext_v6rzlog10p_chipsub_cutoff1.000000_cwt_peaks.gr
NC_000913	IPOD occupancy	Peak	579231	579291	1	+	.	From wt_m9_rdm_glu_merged_truseqnano_nebnext_v6rzlog10p_chipsub_cutoff1.000000_cwt_peaks.gr
NC_000913	IPOD occupancy	Peak	579431	579491	1	+	.	From wt_m9_rdm_glu_merged_truseqnano_nebnext_v6rzlog10p_chipsub_cutoff1.000000_cwt_peaks.gr
NC_000913	IPOD occupancy	Peak	579666	579726	1	+	.	From wt_m9_rdm_glu_merged_truseqnano_nebnext_v6rzlog10p_chipsub_cutoff1.000000_cwt_peaks.gr
NC_000913	IPOD occupancy	Peak	580106	580166	1	+	.	From wt_m9_rdm_glu_merged_truseqnano_nebnext_v6rzlog10p_chipsub_cutoff1.000000_cwt_peaks.gr
NC_000913	IPOD occupancy	Peak	580241	580301	1	+	.	From wt_m9_rdm_glu_merged_truseqnano_nebnext_v6rzlog10p_chipsub_cutoff1.000000_cwt_peaks.gr
NC_000913	IPOD occupancy	Peak	580466	580526	1	+	.	From wt_m9_rdm_glu_merged_truseqnano_nebnext_v6rzlog10p_chipsub_cutoff1.000000_cwt_peaks.gr
NC_000913	IPOD occupancy	Peak	580566	580626	1	+	.	From wt_m9_rdm_glu_merged_truseqnano_nebnext_v6rzlog10p_chipsub_cutoff1.000000_cwt_peaks.gr
NC_000913	IPOD occupancy	Peak	580701	580761	1	+	.	From wt_m9_rdm_glu_merged_truseqnano_nebnext_v6rzlog10p_chipsub_cutoff1.000000_cwt_peaks.gr
NC_000913	IPOD occupancy	Peak	580871	580931	1	+	.	From wt_m9_rdm_glu_merged_truseqnano_nebnext_v6rzlog10p_chipsub_cutoff1.000000_cwt_peaks.gr
NC_000913	IPOD occupancy	Peak	581246	581306	1	+	.	From wt_m9_rdm_glu_merged_truseqnano_nebnext_v6rzlog10p_chipsub_cutoff1.000000_cwt_peaks.gr
NC_000913	IPOD occupancy	Peak	581686	581746	1	+	.	From wt_m9_rdm_glu_merged_truseqnano_nebnext_v6rzlog10p_chipsub_cutoff1.000000_cwt_peaks.gr
NC_000913	IPOD occupancy	Peak	581771	581831	1	+	.	From wt_m9_rdm_glu_merged_truseqnano_nebnext_v6rzlog10p_chipsub_cutoff1.000000_cwt_peaks.gr
NC_000913	IPOD occupancy	Peak	582241	582301	1	+	.	From wt_m9_rdm_glu_merged_truseqnano_nebnext_v6rzlog10p_chipsub_cutoff1.000000_cwt_peaks.gr
NC_000913	IPOD occupancy	Peak	582486	582546	1	+	.	From wt_m9_rdm_glu_merged_truseqnano_nebnext_v6rzlog10p_chipsub_cutoff1.000000_cwt_peaks.gr
NC_000913	IPOD occupancy	Peak	582626	582686	1	+	.	From wt_m9_rdm_glu_merged_truseqnano_nebnext_v6rzlog10p_chipsub_cutoff1.000000_cwt_peaks.gr
NC_000913	IPOD occupancy	Peak	582986	583046	1	+	.	From wt_m9_rdm_glu_merged_truseqnano_nebnext_v6rzlog10p_chipsub_cutoff1.000000_cwt_peaks.gr
NC_000913	IPOD occupancy	Peak	583111	583171	1	+	.	From wt_m9_rdm_glu_merged_truseqnano_nebnext_v6rzlog10p_chipsub_cutoff1.000000_cwt_peaks.gr
NC_000913	IPOD occupancy	Peak	583356	583416	1	+	.	From wt_m9_rdm_glu_merged_truseqnano_nebnext_v6rzlog10p_chipsub_cutoff1.000000_cwt_peaks.gr
NC_000913	IPOD occupancy	Peak	583726	583786	1	+	.	From wt_m9_rdm_glu_merged_truseqnano_nebnext_v6rzlog10p_chipsub_cutoff1.000000_cwt_peaks.gr
NC_000913	IPOD occupancy	Peak	583916	583976	1	+	.	From wt_m9_rdm_glu_merged_truseqnano_nebnext_v6rzlog10p_chipsub_cutoff1.000000_cwt_peaks.gr
NC_000913	IPOD occupancy	Peak	584056	584116	1	+	.	From wt_m9_rdm_glu_merged_truseqnano_nebnext_v6rzlog10p_chipsub_cutoff1.000000_cwt_peaks.gr
NC_000913	IPOD occupancy	Peak	584271	584331	1	+	.	From wt_m9_rdm_glu_merged_truseqnano_nebnext_v6rzlog10p_chipsub_cutoff1.000000_cwt_peaks.gr
NC_000913	IPOD occupancy	Peak	584426	584486	1	+	.	From wt_m9_rdm_glu_merged_truseqnano_nebnext_v6rzlog10p_chipsub_cutoff1.000000_cwt_peaks.gr
NC_000913	IPOD occupancy	Peak	584551	584611	1	+	.	From wt_m9_rdm_glu_merged_truseqnano_nebnext_v6rzlog10p_chipsub_cutoff1.000000_cwt_peaks.gr
NC_000913	IPOD occupancy	Peak	584761	584881	1	+	.	From wt_m9_rdm_glu_merged_truseqnano_nebnext_v6rzlog10p_chipsub_cutoff1.000000_cwt_peaks.gr
NC_000913	IPOD occupancy	Peak	584906	584966	1	+	.	From wt_m9_rdm_glu_merged_truseqnano_nebnext_v6rzlog10p_chipsub_cutoff1.000000_cwt_peaks.gr
NC_000913	IPOD occupancy	Peak	585066	585126	1	+	.	From wt_m9_rdm_glu_merged_truseqnano_nebnext_v6rzlog10p_chipsub_cutoff1.000000_cwt_peaks.gr
NC_000913	IPOD occupancy	Peak	585216	585276	1	+	.	From wt_m9_rdm_glu_merged_truseqnano_nebnext_v6rzlog10p_chipsub_cutoff1.000000_cwt_peaks.gr
NC_000913	IPOD occupancy	Peak	585386	585446	1	+	.	From wt_m9_rdm_glu_merged_truseqnano_nebnext_v6rzlog10p_chipsub_cutoff1.000000_cwt_peaks.gr
NC_000913	IPOD occupancy	Peak	585686	585746	1	+	.	From wt_m9_rdm_glu_merged_truseqnano_nebnext_v6rzlog10p_chipsub_cutoff1.000000_cwt_peaks.gr
NC_000913	IPOD occupancy	Peak	586016	586076	1	+	.	From wt_m9_rdm_glu_merged_truseqnano_nebnext_v6rzlog10p_chipsub_cutoff1.000000_cwt_peaks.gr
NC_000913	IPOD occupancy	Peak	586251	586311	1	+	.	From wt_m9_rdm_glu_merged_truseqnano_nebnext_v6rzlog10p_chipsub_cutoff1.000000_cwt_peaks.gr
NC_000913	IPOD occupancy	Peak	586481	586541	1	+	.	From wt_m9_rdm_glu_merged_truseqnano_nebnext_v6rzlog10p_chipsub_cutoff1.000000_cwt_peaks.gr
NC_000913	IPOD occupancy	Peak	586676	586736	1	+	.	From wt_m9_rdm_glu_merged_truseqnano_nebnext_v6rzlog10p_chipsub_cutoff1.000000_cwt_peaks.gr
NC_000913	IPOD occupancy	Peak	586906	586966	1	+	.	From wt_m9_rdm_glu_merged_truseqnano_nebnext_v6rzlog10p_chipsub_cutoff1.000000_cwt_peaks.gr
NC_000913	IPOD occupancy	Peak	588506	588566	1	+	.	From wt_m9_rdm_glu_merged_truseqnano_nebnext_v6rzlog10p_chipsub_cutoff1.000000_cwt_peaks.gr
NC_000913	IPOD occupancy	Peak	590096	590156	1	+	.	From wt_m9_rdm_glu_merged_truseqnano_nebnext_v6rzlog10p_chipsub_cutoff1.000000_cwt_peaks.gr
NC_000913	IPOD occupancy	Peak	590306	590366	1	+	.	From wt_m9_rdm_glu_merged_truseqnano_nebnext_v6rzlog10p_chipsub_cutoff1.000000_cwt_peaks.gr
NC_000913	IPOD occupancy	Peak	590686	590746	1	+	.	From wt_m9_rdm_glu_merged_truseqnano_nebnext_v6rzlog10p_chipsub_cutoff1.000000_cwt_peaks.gr
NC_000913	IPOD occupancy	Peak	590781	590841	1	+	.	From wt_m9_rdm_glu_merged_truseqnano_nebnext_v6rzlog10p_chipsub_cutoff1.000000_cwt_peaks.gr
NC_000913	IPOD occupancy	Peak	591116	591176	1	+	.	From wt_m9_rdm_glu_merged_truseqnano_nebnext_v6rzlog10p_chipsub_cutoff1.000000_cwt_peaks.gr
NC_000913	IPOD occupancy	Peak	591331	591391	1	+	.	From wt_m9_rdm_glu_merged_truseqnano_nebnext_v6rzlog10p_chipsub_cutoff1.000000_cwt_peaks.gr
NC_000913	IPOD occupancy	Peak	591941	592001	1	+	.	From wt_m9_rdm_glu_merged_truseqnano_nebnext_v6rzlog10p_chipsub_cutoff1.000000_cwt_peaks.gr
NC_000913	IPOD occupancy	Peak	592376	592436	1	+	.	From wt_m9_rdm_glu_merged_truseqnano_nebnext_v6rzlog10p_chipsub_cutoff1.000000_cwt_peaks.gr
NC_000913	IPOD occupancy	Peak	593251	593311	1	+	.	From wt_m9_rdm_glu_merged_truseqnano_nebnext_v6rzlog10p_chipsub_cutoff1.000000_cwt_peaks.gr
NC_000913	IPOD occupancy	Peak	593561	593621	1	+	.	From wt_m9_rdm_glu_merged_truseqnano_nebnext_v6rzlog10p_chipsub_cutoff1.000000_cwt_peaks.gr
NC_000913	IPOD occupancy	Peak	593766	593826	1	+	.	From wt_m9_rdm_glu_merged_truseqnano_nebnext_v6rzlog10p_chipsub_cutoff1.000000_cwt_peaks.gr
NC_000913	IPOD occupancy	Peak	594201	594261	1	+	.	From wt_m9_rdm_glu_merged_truseqnano_nebnext_v6rzlog10p_chipsub_cutoff1.000000_cwt_peaks.gr
NC_000913	IPOD occupancy	Peak	594486	594546	1	+	.	From wt_m9_rdm_glu_merged_truseqnano_nebnext_v6rzlog10p_chipsub_cutoff1.000000_cwt_peaks.gr
NC_000913	IPOD occupancy	Peak	594616	594676	1	+	.	From wt_m9_rdm_glu_merged_truseqnano_nebnext_v6rzlog10p_chipsub_cutoff1.000000_cwt_peaks.gr
NC_000913	IPOD occupancy	Peak	595236	595296	1	+	.	From wt_m9_rdm_glu_merged_truseqnano_nebnext_v6rzlog10p_chipsub_cutoff1.000000_cwt_peaks.gr
NC_000913	IPOD occupancy	Peak	595556	595616	1	+	.	From wt_m9_rdm_glu_merged_truseqnano_nebnext_v6rzlog10p_chipsub_cutoff1.000000_cwt_peaks.gr
NC_000913	IPOD occupancy	Peak	596176	596236	1	+	.	From wt_m9_rdm_glu_merged_truseqnano_nebnext_v6rzlog10p_chipsub_cutoff1.000000_cwt_peaks.gr
NC_000913	IPOD occupancy	Peak	596546	596606	1	+	.	From wt_m9_rdm_glu_merged_truseqnano_nebnext_v6rzlog10p_chipsub_cutoff1.000000_cwt_peaks.gr
NC_000913	IPOD occupancy	Peak	596996	597056	1	+	.	From wt_m9_rdm_glu_merged_truseqnano_nebnext_v6rzlog10p_chipsub_cutoff1.000000_cwt_peaks.gr
NC_000913	IPOD occupancy	Peak	597426	597486	1	+	.	From wt_m9_rdm_glu_merged_truseqnano_nebnext_v6rzlog10p_chipsub_cutoff1.000000_cwt_peaks.gr
NC_000913	IPOD occupancy	Peak	597621	597681	1	+	.	From wt_m9_rdm_glu_merged_truseqnano_nebnext_v6rzlog10p_chipsub_cutoff1.000000_cwt_peaks.gr
NC_000913	IPOD occupancy	Peak	597941	598001	1	+	.	From wt_m9_rdm_glu_merged_truseqnano_nebnext_v6rzlog10p_chipsub_cutoff1.000000_cwt_peaks.gr
NC_000913	IPOD occupancy	Peak	598876	598936	1	+	.	From wt_m9_rdm_glu_merged_truseqnano_nebnext_v6rzlog10p_chipsub_cutoff1.000000_cwt_peaks.gr
NC_000913	IPOD occupancy	Peak	599836	599896	1	+	.	From wt_m9_rdm_glu_merged_truseqnano_nebnext_v6rzlog10p_chipsub_cutoff1.000000_cwt_peaks.gr
NC_000913	IPOD occupancy	Peak	601856	601916	1	+	.	From wt_m9_rdm_glu_merged_truseqnano_nebnext_v6rzlog10p_chipsub_cutoff1.000000_cwt_peaks.gr
NC_000913	IPOD occupancy	Peak	602011	602071	1	+	.	From wt_m9_rdm_glu_merged_truseqnano_nebnext_v6rzlog10p_chipsub_cutoff1.000000_cwt_peaks.gr
NC_000913	IPOD occupancy	Peak	602331	602391	1	+	.	From wt_m9_rdm_glu_merged_truseqnano_nebnext_v6rzlog10p_chipsub_cutoff1.000000_cwt_peaks.gr
NC_000913	IPOD occupancy	Peak	602426	602486	1	+	.	From wt_m9_rdm_glu_merged_truseqnano_nebnext_v6rzlog10p_chipsub_cutoff1.000000_cwt_peaks.gr
NC_000913	IPOD occupancy	Peak	602591	602651	1	+	.	From wt_m9_rdm_glu_merged_truseqnano_nebnext_v6rzlog10p_chipsub_cutoff1.000000_cwt_peaks.gr
NC_000913	IPOD occupancy	Peak	602686	602746	1	+	.	From wt_m9_rdm_glu_merged_truseqnano_nebnext_v6rzlog10p_chipsub_cutoff1.000000_cwt_peaks.gr
NC_000913	IPOD occupancy	Peak	602851	602911	1	+	.	From wt_m9_rdm_glu_merged_truseqnano_nebnext_v6rzlog10p_chipsub_cutoff1.000000_cwt_peaks.gr
NC_000913	IPOD occupancy	Peak	603216	603276	1	+	.	From wt_m9_rdm_glu_merged_truseqnano_nebnext_v6rzlog10p_chipsub_cutoff1.000000_cwt_peaks.gr
NC_000913	IPOD occupancy	Peak	603436	603496	1	+	.	From wt_m9_rdm_glu_merged_truseqnano_nebnext_v6rzlog10p_chipsub_cutoff1.000000_cwt_peaks.gr
NC_000913	IPOD occupancy	Peak	603621	603681	1	+	.	From wt_m9_rdm_glu_merged_truseqnano_nebnext_v6rzlog10p_chipsub_cutoff1.000000_cwt_peaks.gr
NC_000913	IPOD occupancy	Peak	604381	604441	1	+	.	From wt_m9_rdm_glu_merged_truseqnano_nebnext_v6rzlog10p_chipsub_cutoff1.000000_cwt_peaks.gr
NC_000913	IPOD occupancy	Peak	604711	604771	1	+	.	From wt_m9_rdm_glu_merged_truseqnano_nebnext_v6rzlog10p_chipsub_cutoff1.000000_cwt_peaks.gr
NC_000913	IPOD occupancy	Peak	605656	605716	1	+	.	From wt_m9_rdm_glu_merged_truseqnano_nebnext_v6rzlog10p_chipsub_cutoff1.000000_cwt_peaks.gr
NC_000913	IPOD occupancy	Peak	606016	606076	1	+	.	From wt_m9_rdm_glu_merged_truseqnano_nebnext_v6rzlog10p_chipsub_cutoff1.000000_cwt_peaks.gr
NC_000913	IPOD occupancy	Peak	606296	606356	1	+	.	From wt_m9_rdm_glu_merged_truseqnano_nebnext_v6rzlog10p_chipsub_cutoff1.000000_cwt_peaks.gr
NC_000913	IPOD occupancy	Peak	606406	606466	1	+	.	From wt_m9_rdm_glu_merged_truseqnano_nebnext_v6rzlog10p_chipsub_cutoff1.000000_cwt_peaks.gr
NC_000913	IPOD occupancy	Peak	606526	606586	1	+	.	From wt_m9_rdm_glu_merged_truseqnano_nebnext_v6rzlog10p_chipsub_cutoff1.000000_cwt_peaks.gr
NC_000913	IPOD occupancy	Peak	607361	607421	1	+	.	From wt_m9_rdm_glu_merged_truseqnano_nebnext_v6rzlog10p_chipsub_cutoff1.000000_cwt_peaks.gr
NC_000913	IPOD occupancy	Peak	607581	607641	1	+	.	From wt_m9_rdm_glu_merged_truseqnano_nebnext_v6rzlog10p_chipsub_cutoff1.000000_cwt_peaks.gr
NC_000913	IPOD occupancy	Peak	607816	607876	1	+	.	From wt_m9_rdm_glu_merged_truseqnano_nebnext_v6rzlog10p_chipsub_cutoff1.000000_cwt_peaks.gr
NC_000913	IPOD occupancy	Peak	608106	608166	1	+	.	From wt_m9_rdm_glu_merged_truseqnano_nebnext_v6rzlog10p_chipsub_cutoff1.000000_cwt_peaks.gr
NC_000913	IPOD occupancy	Peak	608376	608436	1	+	.	From wt_m9_rdm_glu_merged_truseqnano_nebnext_v6rzlog10p_chipsub_cutoff1.000000_cwt_peaks.gr
NC_000913	IPOD occupancy	Peak	609211	609271	1	+	.	From wt_m9_rdm_glu_merged_truseqnano_nebnext_v6rzlog10p_chipsub_cutoff1.000000_cwt_peaks.gr
NC_000913	IPOD occupancy	Peak	609511	609571	1	+	.	From wt_m9_rdm_glu_merged_truseqnano_nebnext_v6rzlog10p_chipsub_cutoff1.000000_cwt_peaks.gr
NC_000913	IPOD occupancy	Peak	609711	609771	1	+	.	From wt_m9_rdm_glu_merged_truseqnano_nebnext_v6rzlog10p_chipsub_cutoff1.000000_cwt_peaks.gr
NC_000913	IPOD occupancy	Peak	609861	609921	1	+	.	From wt_m9_rdm_glu_merged_truseqnano_nebnext_v6rzlog10p_chipsub_cutoff1.000000_cwt_peaks.gr
NC_000913	IPOD occupancy	Peak	611066	611126	1	+	.	From wt_m9_rdm_glu_merged_truseqnano_nebnext_v6rzlog10p_chipsub_cutoff1.000000_cwt_peaks.gr
NC_000913	IPOD occupancy	Peak	611601	611661	1	+	.	From wt_m9_rdm_glu_merged_truseqnano_nebnext_v6rzlog10p_chipsub_cutoff1.000000_cwt_peaks.gr
NC_000913	IPOD occupancy	Peak	612406	612506	1	+	.	From wt_m9_rdm_glu_merged_truseqnano_nebnext_v6rzlog10p_chipsub_cutoff1.000000_cwt_peaks.gr
NC_000913	IPOD occupancy	Peak	612681	612741	1	+	.	From wt_m9_rdm_glu_merged_truseqnano_nebnext_v6rzlog10p_chipsub_cutoff1.000000_cwt_peaks.gr
NC_000913	IPOD occupancy	Peak	613026	613086	1	+	.	From wt_m9_rdm_glu_merged_truseqnano_nebnext_v6rzlog10p_chipsub_cutoff1.000000_cwt_peaks.gr
NC_000913	IPOD occupancy	Peak	613201	613261	1	+	.	From wt_m9_rdm_glu_merged_truseqnano_nebnext_v6rzlog10p_chipsub_cutoff1.000000_cwt_peaks.gr
NC_000913	IPOD occupancy	Peak	613771	613831	1	+	.	From wt_m9_rdm_glu_merged_truseqnano_nebnext_v6rzlog10p_chipsub_cutoff1.000000_cwt_peaks.gr
NC_000913	IPOD occupancy	Peak	614666	614726	1	+	.	From wt_m9_rdm_glu_merged_truseqnano_nebnext_v6rzlog10p_chipsub_cutoff1.000000_cwt_peaks.gr
NC_000913	IPOD occupancy	Peak	614816	614876	1	+	.	From wt_m9_rdm_glu_merged_truseqnano_nebnext_v6rzlog10p_chipsub_cutoff1.000000_cwt_peaks.gr
NC_000913	IPOD occupancy	Peak	615191	615251	1	+	.	From wt_m9_rdm_glu_merged_truseqnano_nebnext_v6rzlog10p_chipsub_cutoff1.000000_cwt_peaks.gr
NC_000913	IPOD occupancy	Peak	616011	616071	1	+	.	From wt_m9_rdm_glu_merged_truseqnano_nebnext_v6rzlog10p_chipsub_cutoff1.000000_cwt_peaks.gr
NC_000913	IPOD occupancy	Peak	616371	616431	1	+	.	From wt_m9_rdm_glu_merged_truseqnano_nebnext_v6rzlog10p_chipsub_cutoff1.000000_cwt_peaks.gr
NC_000913	IPOD occupancy	Peak	616931	616991	1	+	.	From wt_m9_rdm_glu_merged_truseqnano_nebnext_v6rzlog10p_chipsub_cutoff1.000000_cwt_peaks.gr
NC_000913	IPOD occupancy	Peak	617481	617541	1	+	.	From wt_m9_rdm_glu_merged_truseqnano_nebnext_v6rzlog10p_chipsub_cutoff1.000000_cwt_peaks.gr
NC_000913	IPOD occupancy	Peak	617596	617656	1	+	.	From wt_m9_rdm_glu_merged_truseqnano_nebnext_v6rzlog10p_chipsub_cutoff1.000000_cwt_peaks.gr
NC_000913	IPOD occupancy	Peak	618081	618141	1	+	.	From wt_m9_rdm_glu_merged_truseqnano_nebnext_v6rzlog10p_chipsub_cutoff1.000000_cwt_peaks.gr
NC_000913	IPOD occupancy	Peak	618231	618291	1	+	.	From wt_m9_rdm_glu_merged_truseqnano_nebnext_v6rzlog10p_chipsub_cutoff1.000000_cwt_peaks.gr
NC_000913	IPOD occupancy	Peak	618536	618596	1	+	.	From wt_m9_rdm_glu_merged_truseqnano_nebnext_v6rzlog10p_chipsub_cutoff1.000000_cwt_peaks.gr
NC_000913	IPOD occupancy	Peak	618801	618861	1	+	.	From wt_m9_rdm_glu_merged_truseqnano_nebnext_v6rzlog10p_chipsub_cutoff1.000000_cwt_peaks.gr
NC_000913	IPOD occupancy	Peak	618946	619006	1	+	.	From wt_m9_rdm_glu_merged_truseqnano_nebnext_v6rzlog10p_chipsub_cutoff1.000000_cwt_peaks.gr
NC_000913	IPOD occupancy	Peak	619141	619201	1	+	.	From wt_m9_rdm_glu_merged_truseqnano_nebnext_v6rzlog10p_chipsub_cutoff1.000000_cwt_peaks.gr
NC_000913	IPOD occupancy	Peak	619341	619401	1	+	.	From wt_m9_rdm_glu_merged_truseqnano_nebnext_v6rzlog10p_chipsub_cutoff1.000000_cwt_peaks.gr
NC_000913	IPOD occupancy	Peak	620181	620241	1	+	.	From wt_m9_rdm_glu_merged_truseqnano_nebnext_v6rzlog10p_chipsub_cutoff1.000000_cwt_peaks.gr
NC_000913	IPOD occupancy	Peak	620806	620866	1	+	.	From wt_m9_rdm_glu_merged_truseqnano_nebnext_v6rzlog10p_chipsub_cutoff1.000000_cwt_peaks.gr
NC_000913	IPOD occupancy	Peak	622081	622141	1	+	.	From wt_m9_rdm_glu_merged_truseqnano_nebnext_v6rzlog10p_chipsub_cutoff1.000000_cwt_peaks.gr
NC_000913	IPOD occupancy	Peak	622441	622501	1	+	.	From wt_m9_rdm_glu_merged_truseqnano_nebnext_v6rzlog10p_chipsub_cutoff1.000000_cwt_peaks.gr
NC_000913	IPOD occupancy	Peak	623656	623716	1	+	.	From wt_m9_rdm_glu_merged_truseqnano_nebnext_v6rzlog10p_chipsub_cutoff1.000000_cwt_peaks.gr
NC_000913	IPOD occupancy	Peak	624061	624121	1	+	.	From wt_m9_rdm_glu_merged_truseqnano_nebnext_v6rzlog10p_chipsub_cutoff1.000000_cwt_peaks.gr
NC_000913	IPOD occupancy	Peak	624511	624571	1	+	.	From wt_m9_rdm_glu_merged_truseqnano_nebnext_v6rzlog10p_chipsub_cutoff1.000000_cwt_peaks.gr
NC_000913	IPOD occupancy	Peak	624701	624761	1	+	.	From wt_m9_rdm_glu_merged_truseqnano_nebnext_v6rzlog10p_chipsub_cutoff1.000000_cwt_peaks.gr
NC_000913	IPOD occupancy	Peak	624821	624881	1	+	.	From wt_m9_rdm_glu_merged_truseqnano_nebnext_v6rzlog10p_chipsub_cutoff1.000000_cwt_peaks.gr
NC_000913	IPOD occupancy	Peak	626276	626336	1	+	.	From wt_m9_rdm_glu_merged_truseqnano_nebnext_v6rzlog10p_chipsub_cutoff1.000000_cwt_peaks.gr
NC_000913	IPOD occupancy	Peak	627611	627671	1	+	.	From wt_m9_rdm_glu_merged_truseqnano_nebnext_v6rzlog10p_chipsub_cutoff1.000000_cwt_peaks.gr
NC_000913	IPOD occupancy	Peak	627781	627841	1	+	.	From wt_m9_rdm_glu_merged_truseqnano_nebnext_v6rzlog10p_chipsub_cutoff1.000000_cwt_peaks.gr
NC_000913	IPOD occupancy	Peak	628106	628166	1	+	.	From wt_m9_rdm_glu_merged_truseqnano_nebnext_v6rzlog10p_chipsub_cutoff1.000000_cwt_peaks.gr
NC_000913	IPOD occupancy	Peak	628651	628711	1	+	.	From wt_m9_rdm_glu_merged_truseqnano_nebnext_v6rzlog10p_chipsub_cutoff1.000000_cwt_peaks.gr
NC_000913	IPOD occupancy	Peak	629221	629281	1	+	.	From wt_m9_rdm_glu_merged_truseqnano_nebnext_v6rzlog10p_chipsub_cutoff1.000000_cwt_peaks.gr
NC_000913	IPOD occupancy	Peak	629836	629896	1	+	.	From wt_m9_rdm_glu_merged_truseqnano_nebnext_v6rzlog10p_chipsub_cutoff1.000000_cwt_peaks.gr
NC_000913	IPOD occupancy	Peak	630016	630076	1	+	.	From wt_m9_rdm_glu_merged_truseqnano_nebnext_v6rzlog10p_chipsub_cutoff1.000000_cwt_peaks.gr
NC_000913	IPOD occupancy	Peak	630396	630456	1	+	.	From wt_m9_rdm_glu_merged_truseqnano_nebnext_v6rzlog10p_chipsub_cutoff1.000000_cwt_peaks.gr
NC_000913	IPOD occupancy	Peak	630956	631016	1	+	.	From wt_m9_rdm_glu_merged_truseqnano_nebnext_v6rzlog10p_chipsub_cutoff1.000000_cwt_peaks.gr
NC_000913	IPOD occupancy	Peak	631071	631131	1	+	.	From wt_m9_rdm_glu_merged_truseqnano_nebnext_v6rzlog10p_chipsub_cutoff1.000000_cwt_peaks.gr
NC_000913	IPOD occupancy	Peak	632246	632306	1	+	.	From wt_m9_rdm_glu_merged_truseqnano_nebnext_v6rzlog10p_chipsub_cutoff1.000000_cwt_peaks.gr
NC_000913	IPOD occupancy	Peak	632496	632556	1	+	.	From wt_m9_rdm_glu_merged_truseqnano_nebnext_v6rzlog10p_chipsub_cutoff1.000000_cwt_peaks.gr
NC_000913	IPOD occupancy	Peak	632801	632861	1	+	.	From wt_m9_rdm_glu_merged_truseqnano_nebnext_v6rzlog10p_chipsub_cutoff1.000000_cwt_peaks.gr
NC_000913	IPOD occupancy	Peak	633241	633301	1	+	.	From wt_m9_rdm_glu_merged_truseqnano_nebnext_v6rzlog10p_chipsub_cutoff1.000000_cwt_peaks.gr
NC_000913	IPOD occupancy	Peak	634456	634516	1	+	.	From wt_m9_rdm_glu_merged_truseqnano_nebnext_v6rzlog10p_chipsub_cutoff1.000000_cwt_peaks.gr
NC_000913	IPOD occupancy	Peak	635411	635471	1	+	.	From wt_m9_rdm_glu_merged_truseqnano_nebnext_v6rzlog10p_chipsub_cutoff1.000000_cwt_peaks.gr
NC_000913	IPOD occupancy	Peak	635621	635681	1	+	.	From wt_m9_rdm_glu_merged_truseqnano_nebnext_v6rzlog10p_chipsub_cutoff1.000000_cwt_peaks.gr
NC_000913	IPOD occupancy	Peak	635996	636056	1	+	.	From wt_m9_rdm_glu_merged_truseqnano_nebnext_v6rzlog10p_chipsub_cutoff1.000000_cwt_peaks.gr
NC_000913	IPOD occupancy	Peak	636516	636576	1	+	.	From wt_m9_rdm_glu_merged_truseqnano_nebnext_v6rzlog10p_chipsub_cutoff1.000000_cwt_peaks.gr
NC_000913	IPOD occupancy	Peak	636666	636726	1	+	.	From wt_m9_rdm_glu_merged_truseqnano_nebnext_v6rzlog10p_chipsub_cutoff1.000000_cwt_peaks.gr
NC_000913	IPOD occupancy	Peak	636856	636916	1	+	.	From wt_m9_rdm_glu_merged_truseqnano_nebnext_v6rzlog10p_chipsub_cutoff1.000000_cwt_peaks.gr
NC_000913	IPOD occupancy	Peak	636991	637051	1	+	.	From wt_m9_rdm_glu_merged_truseqnano_nebnext_v6rzlog10p_chipsub_cutoff1.000000_cwt_peaks.gr
NC_000913	IPOD occupancy	Peak	637521	637581	1	+	.	From wt_m9_rdm_glu_merged_truseqnano_nebnext_v6rzlog10p_chipsub_cutoff1.000000_cwt_peaks.gr
NC_000913	IPOD occupancy	Peak	637601	637691	1	+	.	From wt_m9_rdm_glu_merged_truseqnano_nebnext_v6rzlog10p_chipsub_cutoff1.000000_cwt_peaks.gr
NC_000913	IPOD occupancy	Peak	637796	637856	1	+	.	From wt_m9_rdm_glu_merged_truseqnano_nebnext_v6rzlog10p_chipsub_cutoff1.000000_cwt_peaks.gr
NC_000913	IPOD occupancy	Peak	638171	638231	1	+	.	From wt_m9_rdm_glu_merged_truseqnano_nebnext_v6rzlog10p_chipsub_cutoff1.000000_cwt_peaks.gr
NC_000913	IPOD occupancy	Peak	638456	638516	1	+	.	From wt_m9_rdm_glu_merged_truseqnano_nebnext_v6rzlog10p_chipsub_cutoff1.000000_cwt_peaks.gr
NC_000913	IPOD occupancy	Peak	639111	639171	1	+	.	From wt_m9_rdm_glu_merged_truseqnano_nebnext_v6rzlog10p_chipsub_cutoff1.000000_cwt_peaks.gr
NC_000913	IPOD occupancy	Peak	639716	639776	1	+	.	From wt_m9_rdm_glu_merged_truseqnano_nebnext_v6rzlog10p_chipsub_cutoff1.000000_cwt_peaks.gr
NC_000913	IPOD occupancy	Peak	641891	641951	1	+	.	From wt_m9_rdm_glu_merged_truseqnano_nebnext_v6rzlog10p_chipsub_cutoff1.000000_cwt_peaks.gr
NC_000913	IPOD occupancy	Peak	642231	642291	1	+	.	From wt_m9_rdm_glu_merged_truseqnano_nebnext_v6rzlog10p_chipsub_cutoff1.000000_cwt_peaks.gr
NC_000913	IPOD occupancy	Peak	642336	642396	1	+	.	From wt_m9_rdm_glu_merged_truseqnano_nebnext_v6rzlog10p_chipsub_cutoff1.000000_cwt_peaks.gr
NC_000913	IPOD occupancy	Peak	642486	642546	1	+	.	From wt_m9_rdm_glu_merged_truseqnano_nebnext_v6rzlog10p_chipsub_cutoff1.000000_cwt_peaks.gr
NC_000913	IPOD occupancy	Peak	643011	643071	1	+	.	From wt_m9_rdm_glu_merged_truseqnano_nebnext_v6rzlog10p_chipsub_cutoff1.000000_cwt_peaks.gr
NC_000913	IPOD occupancy	Peak	643501	643561	1	+	.	From wt_m9_rdm_glu_merged_truseqnano_nebnext_v6rzlog10p_chipsub_cutoff1.000000_cwt_peaks.gr
NC_000913	IPOD occupancy	Peak	643691	643751	1	+	.	From wt_m9_rdm_glu_merged_truseqnano_nebnext_v6rzlog10p_chipsub_cutoff1.000000_cwt_peaks.gr
NC_000913	IPOD occupancy	Peak	644086	644146	1	+	.	From wt_m9_rdm_glu_merged_truseqnano_nebnext_v6rzlog10p_chipsub_cutoff1.000000_cwt_peaks.gr
NC_000913	IPOD occupancy	Peak	644556	644616	1	+	.	From wt_m9_rdm_glu_merged_truseqnano_nebnext_v6rzlog10p_chipsub_cutoff1.000000_cwt_peaks.gr
NC_000913	IPOD occupancy	Peak	645386	645446	1	+	.	From wt_m9_rdm_glu_merged_truseqnano_nebnext_v6rzlog10p_chipsub_cutoff1.000000_cwt_peaks.gr
NC_000913	IPOD occupancy	Peak	646226	646286	1	+	.	From wt_m9_rdm_glu_merged_truseqnano_nebnext_v6rzlog10p_chipsub_cutoff1.000000_cwt_peaks.gr
NC_000913	IPOD occupancy	Peak	646351	646411	1	+	.	From wt_m9_rdm_glu_merged_truseqnano_nebnext_v6rzlog10p_chipsub_cutoff1.000000_cwt_peaks.gr
NC_000913	IPOD occupancy	Peak	646571	646631	1	+	.	From wt_m9_rdm_glu_merged_truseqnano_nebnext_v6rzlog10p_chipsub_cutoff1.000000_cwt_peaks.gr
NC_000913	IPOD occupancy	Peak	647001	647061	1	+	.	From wt_m9_rdm_glu_merged_truseqnano_nebnext_v6rzlog10p_chipsub_cutoff1.000000_cwt_peaks.gr
NC_000913	IPOD occupancy	Peak	647791	647851	1	+	.	From wt_m9_rdm_glu_merged_truseqnano_nebnext_v6rzlog10p_chipsub_cutoff1.000000_cwt_peaks.gr
NC_000913	IPOD occupancy	Peak	649536	649596	1	+	.	From wt_m9_rdm_glu_merged_truseqnano_nebnext_v6rzlog10p_chipsub_cutoff1.000000_cwt_peaks.gr
NC_000913	IPOD occupancy	Peak	651731	651791	1	+	.	From wt_m9_rdm_glu_merged_truseqnano_nebnext_v6rzlog10p_chipsub_cutoff1.000000_cwt_peaks.gr
NC_000913	IPOD occupancy	Peak	651861	651921	1	+	.	From wt_m9_rdm_glu_merged_truseqnano_nebnext_v6rzlog10p_chipsub_cutoff1.000000_cwt_peaks.gr
NC_000913	IPOD occupancy	Peak	652131	652191	1	+	.	From wt_m9_rdm_glu_merged_truseqnano_nebnext_v6rzlog10p_chipsub_cutoff1.000000_cwt_peaks.gr
NC_000913	IPOD occupancy	Peak	652366	652426	1	+	.	From wt_m9_rdm_glu_merged_truseqnano_nebnext_v6rzlog10p_chipsub_cutoff1.000000_cwt_peaks.gr
NC_000913	IPOD occupancy	Peak	653211	653271	1	+	.	From wt_m9_rdm_glu_merged_truseqnano_nebnext_v6rzlog10p_chipsub_cutoff1.000000_cwt_peaks.gr
NC_000913	IPOD occupancy	Peak	653811	653871	1	+	.	From wt_m9_rdm_glu_merged_truseqnano_nebnext_v6rzlog10p_chipsub_cutoff1.000000_cwt_peaks.gr
NC_000913	IPOD occupancy	Peak	654171	654231	1	+	.	From wt_m9_rdm_glu_merged_truseqnano_nebnext_v6rzlog10p_chipsub_cutoff1.000000_cwt_peaks.gr
NC_000913	IPOD occupancy	Peak	654481	654541	1	+	.	From wt_m9_rdm_glu_merged_truseqnano_nebnext_v6rzlog10p_chipsub_cutoff1.000000_cwt_peaks.gr
NC_000913	IPOD occupancy	Peak	655911	655971	1	+	.	From wt_m9_rdm_glu_merged_truseqnano_nebnext_v6rzlog10p_chipsub_cutoff1.000000_cwt_peaks.gr
NC_000913	IPOD occupancy	Peak	656051	656111	1	+	.	From wt_m9_rdm_glu_merged_truseqnano_nebnext_v6rzlog10p_chipsub_cutoff1.000000_cwt_peaks.gr
NC_000913	IPOD occupancy	Peak	656326	656386	1	+	.	From wt_m9_rdm_glu_merged_truseqnano_nebnext_v6rzlog10p_chipsub_cutoff1.000000_cwt_peaks.gr
NC_000913	IPOD occupancy	Peak	656616	656676	1	+	.	From wt_m9_rdm_glu_merged_truseqnano_nebnext_v6rzlog10p_chipsub_cutoff1.000000_cwt_peaks.gr
NC_000913	IPOD occupancy	Peak	657166	657226	1	+	.	From wt_m9_rdm_glu_merged_truseqnano_nebnext_v6rzlog10p_chipsub_cutoff1.000000_cwt_peaks.gr
NC_000913	IPOD occupancy	Peak	658331	658391	1	+	.	From wt_m9_rdm_glu_merged_truseqnano_nebnext_v6rzlog10p_chipsub_cutoff1.000000_cwt_peaks.gr
NC_000913	IPOD occupancy	Peak	659621	659681	1	+	.	From wt_m9_rdm_glu_merged_truseqnano_nebnext_v6rzlog10p_chipsub_cutoff1.000000_cwt_peaks.gr
NC_000913	IPOD occupancy	Peak	659921	659981	1	+	.	From wt_m9_rdm_glu_merged_truseqnano_nebnext_v6rzlog10p_chipsub_cutoff1.000000_cwt_peaks.gr
NC_000913	IPOD occupancy	Peak	660051	660111	1	+	.	From wt_m9_rdm_glu_merged_truseqnano_nebnext_v6rzlog10p_chipsub_cutoff1.000000_cwt_peaks.gr
NC_000913	IPOD occupancy	Peak	660261	660321	1	+	.	From wt_m9_rdm_glu_merged_truseqnano_nebnext_v6rzlog10p_chipsub_cutoff1.000000_cwt_peaks.gr
NC_000913	IPOD occupancy	Peak	660851	660911	1	+	.	From wt_m9_rdm_glu_merged_truseqnano_nebnext_v6rzlog10p_chipsub_cutoff1.000000_cwt_peaks.gr
NC_000913	IPOD occupancy	Peak	661136	661196	1	+	.	From wt_m9_rdm_glu_merged_truseqnano_nebnext_v6rzlog10p_chipsub_cutoff1.000000_cwt_peaks.gr
NC_000913	IPOD occupancy	Peak	661246	661306	1	+	.	From wt_m9_rdm_glu_merged_truseqnano_nebnext_v6rzlog10p_chipsub_cutoff1.000000_cwt_peaks.gr
NC_000913	IPOD occupancy	Peak	661441	661501	1	+	.	From wt_m9_rdm_glu_merged_truseqnano_nebnext_v6rzlog10p_chipsub_cutoff1.000000_cwt_peaks.gr
NC_000913	IPOD occupancy	Peak	661566	661626	1	+	.	From wt_m9_rdm_glu_merged_truseqnano_nebnext_v6rzlog10p_chipsub_cutoff1.000000_cwt_peaks.gr
NC_000913	IPOD occupancy	Peak	661711	661831	1	+	.	From wt_m9_rdm_glu_merged_truseqnano_nebnext_v6rzlog10p_chipsub_cutoff1.000000_cwt_peaks.gr
NC_000913	IPOD occupancy	Peak	662731	662791	1	+	.	From wt_m9_rdm_glu_merged_truseqnano_nebnext_v6rzlog10p_chipsub_cutoff1.000000_cwt_peaks.gr
NC_000913	IPOD occupancy	Peak	663056	663116	1	+	.	From wt_m9_rdm_glu_merged_truseqnano_nebnext_v6rzlog10p_chipsub_cutoff1.000000_cwt_peaks.gr
NC_000913	IPOD occupancy	Peak	663301	663361	1	+	.	From wt_m9_rdm_glu_merged_truseqnano_nebnext_v6rzlog10p_chipsub_cutoff1.000000_cwt_peaks.gr
NC_000913	IPOD occupancy	Peak	663846	663906	1	+	.	From wt_m9_rdm_glu_merged_truseqnano_nebnext_v6rzlog10p_chipsub_cutoff1.000000_cwt_peaks.gr
NC_000913	IPOD occupancy	Peak	664111	664171	1	+	.	From wt_m9_rdm_glu_merged_truseqnano_nebnext_v6rzlog10p_chipsub_cutoff1.000000_cwt_peaks.gr
NC_000913	IPOD occupancy	Peak	665026	665086	1	+	.	From wt_m9_rdm_glu_merged_truseqnano_nebnext_v6rzlog10p_chipsub_cutoff1.000000_cwt_peaks.gr
NC_000913	IPOD occupancy	Peak	665151	665211	1	+	.	From wt_m9_rdm_glu_merged_truseqnano_nebnext_v6rzlog10p_chipsub_cutoff1.000000_cwt_peaks.gr
NC_000913	IPOD occupancy	Peak	665341	665401	1	+	.	From wt_m9_rdm_glu_merged_truseqnano_nebnext_v6rzlog10p_chipsub_cutoff1.000000_cwt_peaks.gr
NC_000913	IPOD occupancy	Peak	665511	665571	1	+	.	From wt_m9_rdm_glu_merged_truseqnano_nebnext_v6rzlog10p_chipsub_cutoff1.000000_cwt_peaks.gr
NC_000913	IPOD occupancy	Peak	665596	665656	1	+	.	From wt_m9_rdm_glu_merged_truseqnano_nebnext_v6rzlog10p_chipsub_cutoff1.000000_cwt_peaks.gr
NC_000913	IPOD occupancy	Peak	666041	666101	1	+	.	From wt_m9_rdm_glu_merged_truseqnano_nebnext_v6rzlog10p_chipsub_cutoff1.000000_cwt_peaks.gr
NC_000913	IPOD occupancy	Peak	666261	666321	1	+	.	From wt_m9_rdm_glu_merged_truseqnano_nebnext_v6rzlog10p_chipsub_cutoff1.000000_cwt_peaks.gr
NC_000913	IPOD occupancy	Peak	666771	666831	1	+	.	From wt_m9_rdm_glu_merged_truseqnano_nebnext_v6rzlog10p_chipsub_cutoff1.000000_cwt_peaks.gr
NC_000913	IPOD occupancy	Peak	667276	667336	1	+	.	From wt_m9_rdm_glu_merged_truseqnano_nebnext_v6rzlog10p_chipsub_cutoff1.000000_cwt_peaks.gr
NC_000913	IPOD occupancy	Peak	667936	667996	1	+	.	From wt_m9_rdm_glu_merged_truseqnano_nebnext_v6rzlog10p_chipsub_cutoff1.000000_cwt_peaks.gr
NC_000913	IPOD occupancy	Peak	669311	669371	1	+	.	From wt_m9_rdm_glu_merged_truseqnano_nebnext_v6rzlog10p_chipsub_cutoff1.000000_cwt_peaks.gr
NC_000913	IPOD occupancy	Peak	669586	669646	1	+	.	From wt_m9_rdm_glu_merged_truseqnano_nebnext_v6rzlog10p_chipsub_cutoff1.000000_cwt_peaks.gr
NC_000913	IPOD occupancy	Peak	669736	669796	1	+	.	From wt_m9_rdm_glu_merged_truseqnano_nebnext_v6rzlog10p_chipsub_cutoff1.000000_cwt_peaks.gr
NC_000913	IPOD occupancy	Peak	670826	670886	1	+	.	From wt_m9_rdm_glu_merged_truseqnano_nebnext_v6rzlog10p_chipsub_cutoff1.000000_cwt_peaks.gr
NC_000913	IPOD occupancy	Peak	671756	671816	1	+	.	From wt_m9_rdm_glu_merged_truseqnano_nebnext_v6rzlog10p_chipsub_cutoff1.000000_cwt_peaks.gr
NC_000913	IPOD occupancy	Peak	671866	671926	1	+	.	From wt_m9_rdm_glu_merged_truseqnano_nebnext_v6rzlog10p_chipsub_cutoff1.000000_cwt_peaks.gr
NC_000913	IPOD occupancy	Peak	672221	672281	1	+	.	From wt_m9_rdm_glu_merged_truseqnano_nebnext_v6rzlog10p_chipsub_cutoff1.000000_cwt_peaks.gr
NC_000913	IPOD occupancy	Peak	674321	674381	1	+	.	From wt_m9_rdm_glu_merged_truseqnano_nebnext_v6rzlog10p_chipsub_cutoff1.000000_cwt_peaks.gr
NC_000913	IPOD occupancy	Peak	675486	675546	1	+	.	From wt_m9_rdm_glu_merged_truseqnano_nebnext_v6rzlog10p_chipsub_cutoff1.000000_cwt_peaks.gr
NC_000913	IPOD occupancy	Peak	675761	675821	1	+	.	From wt_m9_rdm_glu_merged_truseqnano_nebnext_v6rzlog10p_chipsub_cutoff1.000000_cwt_peaks.gr
NC_000913	IPOD occupancy	Peak	676066	676126	1	+	.	From wt_m9_rdm_glu_merged_truseqnano_nebnext_v6rzlog10p_chipsub_cutoff1.000000_cwt_peaks.gr
NC_000913	IPOD occupancy	Peak	676661	676721	1	+	.	From wt_m9_rdm_glu_merged_truseqnano_nebnext_v6rzlog10p_chipsub_cutoff1.000000_cwt_peaks.gr
NC_000913	IPOD occupancy	Peak	676771	676831	1	+	.	From wt_m9_rdm_glu_merged_truseqnano_nebnext_v6rzlog10p_chipsub_cutoff1.000000_cwt_peaks.gr
NC_000913	IPOD occupancy	Peak	676951	677011	1	+	.	From wt_m9_rdm_glu_merged_truseqnano_nebnext_v6rzlog10p_chipsub_cutoff1.000000_cwt_peaks.gr
NC_000913	IPOD occupancy	Peak	677096	677156	1	+	.	From wt_m9_rdm_glu_merged_truseqnano_nebnext_v6rzlog10p_chipsub_cutoff1.000000_cwt_peaks.gr
NC_000913	IPOD occupancy	Peak	677201	677281	1	+	.	From wt_m9_rdm_glu_merged_truseqnano_nebnext_v6rzlog10p_chipsub_cutoff1.000000_cwt_peaks.gr
NC_000913	IPOD occupancy	Peak	677401	677461	1	+	.	From wt_m9_rdm_glu_merged_truseqnano_nebnext_v6rzlog10p_chipsub_cutoff1.000000_cwt_peaks.gr
NC_000913	IPOD occupancy	Peak	677696	677756	1	+	.	From wt_m9_rdm_glu_merged_truseqnano_nebnext_v6rzlog10p_chipsub_cutoff1.000000_cwt_peaks.gr
NC_000913	IPOD occupancy	Peak	677856	677916	1	+	.	From wt_m9_rdm_glu_merged_truseqnano_nebnext_v6rzlog10p_chipsub_cutoff1.000000_cwt_peaks.gr
NC_000913	IPOD occupancy	Peak	678011	678071	1	+	.	From wt_m9_rdm_glu_merged_truseqnano_nebnext_v6rzlog10p_chipsub_cutoff1.000000_cwt_peaks.gr
NC_000913	IPOD occupancy	Peak	678156	678216	1	+	.	From wt_m9_rdm_glu_merged_truseqnano_nebnext_v6rzlog10p_chipsub_cutoff1.000000_cwt_peaks.gr
NC_000913	IPOD occupancy	Peak	678411	678471	1	+	.	From wt_m9_rdm_glu_merged_truseqnano_nebnext_v6rzlog10p_chipsub_cutoff1.000000_cwt_peaks.gr
NC_000913	IPOD occupancy	Peak	678636	678696	1	+	.	From wt_m9_rdm_glu_merged_truseqnano_nebnext_v6rzlog10p_chipsub_cutoff1.000000_cwt_peaks.gr
NC_000913	IPOD occupancy	Peak	678771	678831	1	+	.	From wt_m9_rdm_glu_merged_truseqnano_nebnext_v6rzlog10p_chipsub_cutoff1.000000_cwt_peaks.gr
NC_000913	IPOD occupancy	Peak	679071	679131	1	+	.	From wt_m9_rdm_glu_merged_truseqnano_nebnext_v6rzlog10p_chipsub_cutoff1.000000_cwt_peaks.gr
NC_000913	IPOD occupancy	Peak	679366	679456	1	+	.	From wt_m9_rdm_glu_merged_truseqnano_nebnext_v6rzlog10p_chipsub_cutoff1.000000_cwt_peaks.gr
NC_000913	IPOD occupancy	Peak	679466	679526	1	+	.	From wt_m9_rdm_glu_merged_truseqnano_nebnext_v6rzlog10p_chipsub_cutoff1.000000_cwt_peaks.gr
NC_000913	IPOD occupancy	Peak	679636	679696	1	+	.	From wt_m9_rdm_glu_merged_truseqnano_nebnext_v6rzlog10p_chipsub_cutoff1.000000_cwt_peaks.gr
NC_000913	IPOD occupancy	Peak	681231	681291	1	+	.	From wt_m9_rdm_glu_merged_truseqnano_nebnext_v6rzlog10p_chipsub_cutoff1.000000_cwt_peaks.gr
NC_000913	IPOD occupancy	Peak	681681	681741	1	+	.	From wt_m9_rdm_glu_merged_truseqnano_nebnext_v6rzlog10p_chipsub_cutoff1.000000_cwt_peaks.gr
NC_000913	IPOD occupancy	Peak	682031	682091	1	+	.	From wt_m9_rdm_glu_merged_truseqnano_nebnext_v6rzlog10p_chipsub_cutoff1.000000_cwt_peaks.gr
NC_000913	IPOD occupancy	Peak	682416	682476	1	+	.	From wt_m9_rdm_glu_merged_truseqnano_nebnext_v6rzlog10p_chipsub_cutoff1.000000_cwt_peaks.gr
NC_000913	IPOD occupancy	Peak	683246	683306	1	+	.	From wt_m9_rdm_glu_merged_truseqnano_nebnext_v6rzlog10p_chipsub_cutoff1.000000_cwt_peaks.gr
NC_000913	IPOD occupancy	Peak	683366	683426	1	+	.	From wt_m9_rdm_glu_merged_truseqnano_nebnext_v6rzlog10p_chipsub_cutoff1.000000_cwt_peaks.gr
NC_000913	IPOD occupancy	Peak	683481	683541	1	+	.	From wt_m9_rdm_glu_merged_truseqnano_nebnext_v6rzlog10p_chipsub_cutoff1.000000_cwt_peaks.gr
NC_000913	IPOD occupancy	Peak	683621	683681	1	+	.	From wt_m9_rdm_glu_merged_truseqnano_nebnext_v6rzlog10p_chipsub_cutoff1.000000_cwt_peaks.gr
NC_000913	IPOD occupancy	Peak	683881	683941	1	+	.	From wt_m9_rdm_glu_merged_truseqnano_nebnext_v6rzlog10p_chipsub_cutoff1.000000_cwt_peaks.gr
NC_000913	IPOD occupancy	Peak	685211	685271	1	+	.	From wt_m9_rdm_glu_merged_truseqnano_nebnext_v6rzlog10p_chipsub_cutoff1.000000_cwt_peaks.gr
NC_000913	IPOD occupancy	Peak	687946	688006	1	+	.	From wt_m9_rdm_glu_merged_truseqnano_nebnext_v6rzlog10p_chipsub_cutoff1.000000_cwt_peaks.gr
NC_000913	IPOD occupancy	Peak	688591	688651	1	+	.	From wt_m9_rdm_glu_merged_truseqnano_nebnext_v6rzlog10p_chipsub_cutoff1.000000_cwt_peaks.gr
NC_000913	IPOD occupancy	Peak	688816	688876	1	+	.	From wt_m9_rdm_glu_merged_truseqnano_nebnext_v6rzlog10p_chipsub_cutoff1.000000_cwt_peaks.gr
NC_000913	IPOD occupancy	Peak	688956	689016	1	+	.	From wt_m9_rdm_glu_merged_truseqnano_nebnext_v6rzlog10p_chipsub_cutoff1.000000_cwt_peaks.gr
NC_000913	IPOD occupancy	Peak	689221	689281	1	+	.	From wt_m9_rdm_glu_merged_truseqnano_nebnext_v6rzlog10p_chipsub_cutoff1.000000_cwt_peaks.gr
NC_000913	IPOD occupancy	Peak	690876	690936	1	+	.	From wt_m9_rdm_glu_merged_truseqnano_nebnext_v6rzlog10p_chipsub_cutoff1.000000_cwt_peaks.gr
NC_000913	IPOD occupancy	Peak	691166	691226	1	+	.	From wt_m9_rdm_glu_merged_truseqnano_nebnext_v6rzlog10p_chipsub_cutoff1.000000_cwt_peaks.gr
NC_000913	IPOD occupancy	Peak	691901	691961	1	+	.	From wt_m9_rdm_glu_merged_truseqnano_nebnext_v6rzlog10p_chipsub_cutoff1.000000_cwt_peaks.gr
NC_000913	IPOD occupancy	Peak	692271	692331	1	+	.	From wt_m9_rdm_glu_merged_truseqnano_nebnext_v6rzlog10p_chipsub_cutoff1.000000_cwt_peaks.gr
NC_000913	IPOD occupancy	Peak	693096	693156	1	+	.	From wt_m9_rdm_glu_merged_truseqnano_nebnext_v6rzlog10p_chipsub_cutoff1.000000_cwt_peaks.gr
NC_000913	IPOD occupancy	Peak	693221	693281	1	+	.	From wt_m9_rdm_glu_merged_truseqnano_nebnext_v6rzlog10p_chipsub_cutoff1.000000_cwt_peaks.gr
NC_000913	IPOD occupancy	Peak	693856	693916	1	+	.	From wt_m9_rdm_glu_merged_truseqnano_nebnext_v6rzlog10p_chipsub_cutoff1.000000_cwt_peaks.gr
NC_000913	IPOD occupancy	Peak	694201	694261	1	+	.	From wt_m9_rdm_glu_merged_truseqnano_nebnext_v6rzlog10p_chipsub_cutoff1.000000_cwt_peaks.gr
NC_000913	IPOD occupancy	Peak	694451	694511	1	+	.	From wt_m9_rdm_glu_merged_truseqnano_nebnext_v6rzlog10p_chipsub_cutoff1.000000_cwt_peaks.gr
NC_000913	IPOD occupancy	Peak	696126	696186	1	+	.	From wt_m9_rdm_glu_merged_truseqnano_nebnext_v6rzlog10p_chipsub_cutoff1.000000_cwt_peaks.gr
NC_000913	IPOD occupancy	Peak	696601	696661	1	+	.	From wt_m9_rdm_glu_merged_truseqnano_nebnext_v6rzlog10p_chipsub_cutoff1.000000_cwt_peaks.gr
NC_000913	IPOD occupancy	Peak	696741	696801	1	+	.	From wt_m9_rdm_glu_merged_truseqnano_nebnext_v6rzlog10p_chipsub_cutoff1.000000_cwt_peaks.gr
NC_000913	IPOD occupancy	Peak	697401	697461	1	+	.	From wt_m9_rdm_glu_merged_truseqnano_nebnext_v6rzlog10p_chipsub_cutoff1.000000_cwt_peaks.gr
NC_000913	IPOD occupancy	Peak	697921	697981	1	+	.	From wt_m9_rdm_glu_merged_truseqnano_nebnext_v6rzlog10p_chipsub_cutoff1.000000_cwt_peaks.gr
NC_000913	IPOD occupancy	Peak	698146	698206	1	+	.	From wt_m9_rdm_glu_merged_truseqnano_nebnext_v6rzlog10p_chipsub_cutoff1.000000_cwt_peaks.gr
NC_000913	IPOD occupancy	Peak	699326	699386	1	+	.	From wt_m9_rdm_glu_merged_truseqnano_nebnext_v6rzlog10p_chipsub_cutoff1.000000_cwt_peaks.gr
NC_000913	IPOD occupancy	Peak	700436	700496	1	+	.	From wt_m9_rdm_glu_merged_truseqnano_nebnext_v6rzlog10p_chipsub_cutoff1.000000_cwt_peaks.gr
NC_000913	IPOD occupancy	Peak	700556	700616	1	+	.	From wt_m9_rdm_glu_merged_truseqnano_nebnext_v6rzlog10p_chipsub_cutoff1.000000_cwt_peaks.gr
NC_000913	IPOD occupancy	Peak	702076	702136	1	+	.	From wt_m9_rdm_glu_merged_truseqnano_nebnext_v6rzlog10p_chipsub_cutoff1.000000_cwt_peaks.gr
NC_000913	IPOD occupancy	Peak	702816	702876	1	+	.	From wt_m9_rdm_glu_merged_truseqnano_nebnext_v6rzlog10p_chipsub_cutoff1.000000_cwt_peaks.gr
NC_000913	IPOD occupancy	Peak	702986	703046	1	+	.	From wt_m9_rdm_glu_merged_truseqnano_nebnext_v6rzlog10p_chipsub_cutoff1.000000_cwt_peaks.gr
NC_000913	IPOD occupancy	Peak	703281	703341	1	+	.	From wt_m9_rdm_glu_merged_truseqnano_nebnext_v6rzlog10p_chipsub_cutoff1.000000_cwt_peaks.gr
NC_000913	IPOD occupancy	Peak	703406	703466	1	+	.	From wt_m9_rdm_glu_merged_truseqnano_nebnext_v6rzlog10p_chipsub_cutoff1.000000_cwt_peaks.gr
NC_000913	IPOD occupancy	Peak	704976	705036	1	+	.	From wt_m9_rdm_glu_merged_truseqnano_nebnext_v6rzlog10p_chipsub_cutoff1.000000_cwt_peaks.gr
NC_000913	IPOD occupancy	Peak	705786	705846	1	+	.	From wt_m9_rdm_glu_merged_truseqnano_nebnext_v6rzlog10p_chipsub_cutoff1.000000_cwt_peaks.gr
NC_000913	IPOD occupancy	Peak	705986	706046	1	+	.	From wt_m9_rdm_glu_merged_truseqnano_nebnext_v6rzlog10p_chipsub_cutoff1.000000_cwt_peaks.gr
NC_000913	IPOD occupancy	Peak	707381	707441	1	+	.	From wt_m9_rdm_glu_merged_truseqnano_nebnext_v6rzlog10p_chipsub_cutoff1.000000_cwt_peaks.gr
NC_000913	IPOD occupancy	Peak	707631	707691	1	+	.	From wt_m9_rdm_glu_merged_truseqnano_nebnext_v6rzlog10p_chipsub_cutoff1.000000_cwt_peaks.gr
NC_000913	IPOD occupancy	Peak	707856	707916	1	+	.	From wt_m9_rdm_glu_merged_truseqnano_nebnext_v6rzlog10p_chipsub_cutoff1.000000_cwt_peaks.gr
NC_000913	IPOD occupancy	Peak	708091	708151	1	+	.	From wt_m9_rdm_glu_merged_truseqnano_nebnext_v6rzlog10p_chipsub_cutoff1.000000_cwt_peaks.gr
NC_000913	IPOD occupancy	Peak	708301	708361	1	+	.	From wt_m9_rdm_glu_merged_truseqnano_nebnext_v6rzlog10p_chipsub_cutoff1.000000_cwt_peaks.gr
NC_000913	IPOD occupancy	Peak	708571	708631	1	+	.	From wt_m9_rdm_glu_merged_truseqnano_nebnext_v6rzlog10p_chipsub_cutoff1.000000_cwt_peaks.gr
NC_000913	IPOD occupancy	Peak	708951	709011	1	+	.	From wt_m9_rdm_glu_merged_truseqnano_nebnext_v6rzlog10p_chipsub_cutoff1.000000_cwt_peaks.gr
NC_000913	IPOD occupancy	Peak	709776	709836	1	+	.	From wt_m9_rdm_glu_merged_truseqnano_nebnext_v6rzlog10p_chipsub_cutoff1.000000_cwt_peaks.gr
NC_000913	IPOD occupancy	Peak	709936	709996	1	+	.	From wt_m9_rdm_glu_merged_truseqnano_nebnext_v6rzlog10p_chipsub_cutoff1.000000_cwt_peaks.gr
NC_000913	IPOD occupancy	Peak	710176	710236	1	+	.	From wt_m9_rdm_glu_merged_truseqnano_nebnext_v6rzlog10p_chipsub_cutoff1.000000_cwt_peaks.gr
NC_000913	IPOD occupancy	Peak	710481	710541	1	+	.	From wt_m9_rdm_glu_merged_truseqnano_nebnext_v6rzlog10p_chipsub_cutoff1.000000_cwt_peaks.gr
NC_000913	IPOD occupancy	Peak	710841	710901	1	+	.	From wt_m9_rdm_glu_merged_truseqnano_nebnext_v6rzlog10p_chipsub_cutoff1.000000_cwt_peaks.gr
NC_000913	IPOD occupancy	Peak	711216	711276	1	+	.	From wt_m9_rdm_glu_merged_truseqnano_nebnext_v6rzlog10p_chipsub_cutoff1.000000_cwt_peaks.gr
NC_000913	IPOD occupancy	Peak	712131	712191	1	+	.	From wt_m9_rdm_glu_merged_truseqnano_nebnext_v6rzlog10p_chipsub_cutoff1.000000_cwt_peaks.gr
NC_000913	IPOD occupancy	Peak	712546	712606	1	+	.	From wt_m9_rdm_glu_merged_truseqnano_nebnext_v6rzlog10p_chipsub_cutoff1.000000_cwt_peaks.gr
NC_000913	IPOD occupancy	Peak	713506	713566	1	+	.	From wt_m9_rdm_glu_merged_truseqnano_nebnext_v6rzlog10p_chipsub_cutoff1.000000_cwt_peaks.gr
NC_000913	IPOD occupancy	Peak	713606	713666	1	+	.	From wt_m9_rdm_glu_merged_truseqnano_nebnext_v6rzlog10p_chipsub_cutoff1.000000_cwt_peaks.gr
NC_000913	IPOD occupancy	Peak	714996	715056	1	+	.	From wt_m9_rdm_glu_merged_truseqnano_nebnext_v6rzlog10p_chipsub_cutoff1.000000_cwt_peaks.gr
NC_000913	IPOD occupancy	Peak	715286	715346	1	+	.	From wt_m9_rdm_glu_merged_truseqnano_nebnext_v6rzlog10p_chipsub_cutoff1.000000_cwt_peaks.gr
NC_000913	IPOD occupancy	Peak	715521	715581	1	+	.	From wt_m9_rdm_glu_merged_truseqnano_nebnext_v6rzlog10p_chipsub_cutoff1.000000_cwt_peaks.gr
NC_000913	IPOD occupancy	Peak	715661	715721	1	+	.	From wt_m9_rdm_glu_merged_truseqnano_nebnext_v6rzlog10p_chipsub_cutoff1.000000_cwt_peaks.gr
NC_000913	IPOD occupancy	Peak	715961	716021	1	+	.	From wt_m9_rdm_glu_merged_truseqnano_nebnext_v6rzlog10p_chipsub_cutoff1.000000_cwt_peaks.gr
NC_000913	IPOD occupancy	Peak	716126	716186	1	+	.	From wt_m9_rdm_glu_merged_truseqnano_nebnext_v6rzlog10p_chipsub_cutoff1.000000_cwt_peaks.gr
NC_000913	IPOD occupancy	Peak	716241	716301	1	+	.	From wt_m9_rdm_glu_merged_truseqnano_nebnext_v6rzlog10p_chipsub_cutoff1.000000_cwt_peaks.gr
NC_000913	IPOD occupancy	Peak	716436	716496	1	+	.	From wt_m9_rdm_glu_merged_truseqnano_nebnext_v6rzlog10p_chipsub_cutoff1.000000_cwt_peaks.gr
NC_000913	IPOD occupancy	Peak	716531	716591	1	+	.	From wt_m9_rdm_glu_merged_truseqnano_nebnext_v6rzlog10p_chipsub_cutoff1.000000_cwt_peaks.gr
NC_000913	IPOD occupancy	Peak	716661	716721	1	+	.	From wt_m9_rdm_glu_merged_truseqnano_nebnext_v6rzlog10p_chipsub_cutoff1.000000_cwt_peaks.gr
NC_000913	IPOD occupancy	Peak	716901	716961	1	+	.	From wt_m9_rdm_glu_merged_truseqnano_nebnext_v6rzlog10p_chipsub_cutoff1.000000_cwt_peaks.gr
NC_000913	IPOD occupancy	Peak	717041	717101	1	+	.	From wt_m9_rdm_glu_merged_truseqnano_nebnext_v6rzlog10p_chipsub_cutoff1.000000_cwt_peaks.gr
NC_000913	IPOD occupancy	Peak	718091	718151	1	+	.	From wt_m9_rdm_glu_merged_truseqnano_nebnext_v6rzlog10p_chipsub_cutoff1.000000_cwt_peaks.gr
NC_000913	IPOD occupancy	Peak	718621	718681	1	+	.	From wt_m9_rdm_glu_merged_truseqnano_nebnext_v6rzlog10p_chipsub_cutoff1.000000_cwt_peaks.gr
NC_000913	IPOD occupancy	Peak	718786	718846	1	+	.	From wt_m9_rdm_glu_merged_truseqnano_nebnext_v6rzlog10p_chipsub_cutoff1.000000_cwt_peaks.gr
NC_000913	IPOD occupancy	Peak	718991	719051	1	+	.	From wt_m9_rdm_glu_merged_truseqnano_nebnext_v6rzlog10p_chipsub_cutoff1.000000_cwt_peaks.gr
NC_000913	IPOD occupancy	Peak	719156	719216	1	+	.	From wt_m9_rdm_glu_merged_truseqnano_nebnext_v6rzlog10p_chipsub_cutoff1.000000_cwt_peaks.gr
NC_000913	IPOD occupancy	Peak	719336	719396	1	+	.	From wt_m9_rdm_glu_merged_truseqnano_nebnext_v6rzlog10p_chipsub_cutoff1.000000_cwt_peaks.gr
NC_000913	IPOD occupancy	Peak	719701	719761	1	+	.	From wt_m9_rdm_glu_merged_truseqnano_nebnext_v6rzlog10p_chipsub_cutoff1.000000_cwt_peaks.gr
NC_000913	IPOD occupancy	Peak	720236	720296	1	+	.	From wt_m9_rdm_glu_merged_truseqnano_nebnext_v6rzlog10p_chipsub_cutoff1.000000_cwt_peaks.gr
NC_000913	IPOD occupancy	Peak	720336	720396	1	+	.	From wt_m9_rdm_glu_merged_truseqnano_nebnext_v6rzlog10p_chipsub_cutoff1.000000_cwt_peaks.gr
NC_000913	IPOD occupancy	Peak	720446	720506	1	+	.	From wt_m9_rdm_glu_merged_truseqnano_nebnext_v6rzlog10p_chipsub_cutoff1.000000_cwt_peaks.gr
NC_000913	IPOD occupancy	Peak	720616	720676	1	+	.	From wt_m9_rdm_glu_merged_truseqnano_nebnext_v6rzlog10p_chipsub_cutoff1.000000_cwt_peaks.gr
NC_000913	IPOD occupancy	Peak	720751	720811	1	+	.	From wt_m9_rdm_glu_merged_truseqnano_nebnext_v6rzlog10p_chipsub_cutoff1.000000_cwt_peaks.gr
NC_000913	IPOD occupancy	Peak	720896	720991	1	+	.	From wt_m9_rdm_glu_merged_truseqnano_nebnext_v6rzlog10p_chipsub_cutoff1.000000_cwt_peaks.gr
NC_000913	IPOD occupancy	Peak	721696	721756	1	+	.	From wt_m9_rdm_glu_merged_truseqnano_nebnext_v6rzlog10p_chipsub_cutoff1.000000_cwt_peaks.gr
NC_000913	IPOD occupancy	Peak	721866	721926	1	+	.	From wt_m9_rdm_glu_merged_truseqnano_nebnext_v6rzlog10p_chipsub_cutoff1.000000_cwt_peaks.gr
NC_000913	IPOD occupancy	Peak	722236	722296	1	+	.	From wt_m9_rdm_glu_merged_truseqnano_nebnext_v6rzlog10p_chipsub_cutoff1.000000_cwt_peaks.gr
NC_000913	IPOD occupancy	Peak	722591	722651	1	+	.	From wt_m9_rdm_glu_merged_truseqnano_nebnext_v6rzlog10p_chipsub_cutoff1.000000_cwt_peaks.gr
NC_000913	IPOD occupancy	Peak	723591	723651	1	+	.	From wt_m9_rdm_glu_merged_truseqnano_nebnext_v6rzlog10p_chipsub_cutoff1.000000_cwt_peaks.gr
NC_000913	IPOD occupancy	Peak	724786	724846	1	+	.	From wt_m9_rdm_glu_merged_truseqnano_nebnext_v6rzlog10p_chipsub_cutoff1.000000_cwt_peaks.gr
NC_000913	IPOD occupancy	Peak	724926	724986	1	+	.	From wt_m9_rdm_glu_merged_truseqnano_nebnext_v6rzlog10p_chipsub_cutoff1.000000_cwt_peaks.gr
NC_000913	IPOD occupancy	Peak	725096	725156	1	+	.	From wt_m9_rdm_glu_merged_truseqnano_nebnext_v6rzlog10p_chipsub_cutoff1.000000_cwt_peaks.gr
NC_000913	IPOD occupancy	Peak	726606	726666	1	+	.	From wt_m9_rdm_glu_merged_truseqnano_nebnext_v6rzlog10p_chipsub_cutoff1.000000_cwt_peaks.gr
NC_000913	IPOD occupancy	Peak	727016	727076	1	+	.	From wt_m9_rdm_glu_merged_truseqnano_nebnext_v6rzlog10p_chipsub_cutoff1.000000_cwt_peaks.gr
NC_000913	IPOD occupancy	Peak	728786	728846	1	+	.	From wt_m9_rdm_glu_merged_truseqnano_nebnext_v6rzlog10p_chipsub_cutoff1.000000_cwt_peaks.gr
NC_000913	IPOD occupancy	Peak	728981	729041	1	+	.	From wt_m9_rdm_glu_merged_truseqnano_nebnext_v6rzlog10p_chipsub_cutoff1.000000_cwt_peaks.gr
NC_000913	IPOD occupancy	Peak	729241	729301	1	+	.	From wt_m9_rdm_glu_merged_truseqnano_nebnext_v6rzlog10p_chipsub_cutoff1.000000_cwt_peaks.gr
NC_000913	IPOD occupancy	Peak	729436	729496	1	+	.	From wt_m9_rdm_glu_merged_truseqnano_nebnext_v6rzlog10p_chipsub_cutoff1.000000_cwt_peaks.gr
NC_000913	IPOD occupancy	Peak	729986	730046	1	+	.	From wt_m9_rdm_glu_merged_truseqnano_nebnext_v6rzlog10p_chipsub_cutoff1.000000_cwt_peaks.gr
NC_000913	IPOD occupancy	Peak	730201	730261	1	+	.	From wt_m9_rdm_glu_merged_truseqnano_nebnext_v6rzlog10p_chipsub_cutoff1.000000_cwt_peaks.gr
NC_000913	IPOD occupancy	Peak	730381	730441	1	+	.	From wt_m9_rdm_glu_merged_truseqnano_nebnext_v6rzlog10p_chipsub_cutoff1.000000_cwt_peaks.gr
NC_000913	IPOD occupancy	Peak	730591	730651	1	+	.	From wt_m9_rdm_glu_merged_truseqnano_nebnext_v6rzlog10p_chipsub_cutoff1.000000_cwt_peaks.gr
NC_000913	IPOD occupancy	Peak	731096	731156	1	+	.	From wt_m9_rdm_glu_merged_truseqnano_nebnext_v6rzlog10p_chipsub_cutoff1.000000_cwt_peaks.gr
NC_000913	IPOD occupancy	Peak	731301	731361	1	+	.	From wt_m9_rdm_glu_merged_truseqnano_nebnext_v6rzlog10p_chipsub_cutoff1.000000_cwt_peaks.gr
NC_000913	IPOD occupancy	Peak	731486	731546	1	+	.	From wt_m9_rdm_glu_merged_truseqnano_nebnext_v6rzlog10p_chipsub_cutoff1.000000_cwt_peaks.gr
NC_000913	IPOD occupancy	Peak	731591	731651	1	+	.	From wt_m9_rdm_glu_merged_truseqnano_nebnext_v6rzlog10p_chipsub_cutoff1.000000_cwt_peaks.gr
NC_000913	IPOD occupancy	Peak	732201	732261	1	+	.	From wt_m9_rdm_glu_merged_truseqnano_nebnext_v6rzlog10p_chipsub_cutoff1.000000_cwt_peaks.gr
NC_000913	IPOD occupancy	Peak	732396	732456	1	+	.	From wt_m9_rdm_glu_merged_truseqnano_nebnext_v6rzlog10p_chipsub_cutoff1.000000_cwt_peaks.gr
NC_000913	IPOD occupancy	Peak	732656	732716	1	+	.	From wt_m9_rdm_glu_merged_truseqnano_nebnext_v6rzlog10p_chipsub_cutoff1.000000_cwt_peaks.gr
NC_000913	IPOD occupancy	Peak	732851	732911	1	+	.	From wt_m9_rdm_glu_merged_truseqnano_nebnext_v6rzlog10p_chipsub_cutoff1.000000_cwt_peaks.gr
NC_000913	IPOD occupancy	Peak	732986	733046	1	+	.	From wt_m9_rdm_glu_merged_truseqnano_nebnext_v6rzlog10p_chipsub_cutoff1.000000_cwt_peaks.gr
NC_000913	IPOD occupancy	Peak	733141	733201	1	+	.	From wt_m9_rdm_glu_merged_truseqnano_nebnext_v6rzlog10p_chipsub_cutoff1.000000_cwt_peaks.gr
NC_000913	IPOD occupancy	Peak	733281	733341	1	+	.	From wt_m9_rdm_glu_merged_truseqnano_nebnext_v6rzlog10p_chipsub_cutoff1.000000_cwt_peaks.gr
NC_000913	IPOD occupancy	Peak	733381	733441	1	+	.	From wt_m9_rdm_glu_merged_truseqnano_nebnext_v6rzlog10p_chipsub_cutoff1.000000_cwt_peaks.gr
NC_000913	IPOD occupancy	Peak	733631	733691	1	+	.	From wt_m9_rdm_glu_merged_truseqnano_nebnext_v6rzlog10p_chipsub_cutoff1.000000_cwt_peaks.gr
NC_000913	IPOD occupancy	Peak	733756	733816	1	+	.	From wt_m9_rdm_glu_merged_truseqnano_nebnext_v6rzlog10p_chipsub_cutoff1.000000_cwt_peaks.gr
NC_000913	IPOD occupancy	Peak	733956	734016	1	+	.	From wt_m9_rdm_glu_merged_truseqnano_nebnext_v6rzlog10p_chipsub_cutoff1.000000_cwt_peaks.gr
NC_000913	IPOD occupancy	Peak	734166	734226	1	+	.	From wt_m9_rdm_glu_merged_truseqnano_nebnext_v6rzlog10p_chipsub_cutoff1.000000_cwt_peaks.gr
NC_000913	IPOD occupancy	Peak	734331	734391	1	+	.	From wt_m9_rdm_glu_merged_truseqnano_nebnext_v6rzlog10p_chipsub_cutoff1.000000_cwt_peaks.gr
NC_000913	IPOD occupancy	Peak	734596	734656	1	+	.	From wt_m9_rdm_glu_merged_truseqnano_nebnext_v6rzlog10p_chipsub_cutoff1.000000_cwt_peaks.gr
NC_000913	IPOD occupancy	Peak	734716	734776	1	+	.	From wt_m9_rdm_glu_merged_truseqnano_nebnext_v6rzlog10p_chipsub_cutoff1.000000_cwt_peaks.gr
NC_000913	IPOD occupancy	Peak	734846	734906	1	+	.	From wt_m9_rdm_glu_merged_truseqnano_nebnext_v6rzlog10p_chipsub_cutoff1.000000_cwt_peaks.gr
NC_000913	IPOD occupancy	Peak	734976	735036	1	+	.	From wt_m9_rdm_glu_merged_truseqnano_nebnext_v6rzlog10p_chipsub_cutoff1.000000_cwt_peaks.gr
NC_000913	IPOD occupancy	Peak	735201	735261	1	+	.	From wt_m9_rdm_glu_merged_truseqnano_nebnext_v6rzlog10p_chipsub_cutoff1.000000_cwt_peaks.gr
NC_000913	IPOD occupancy	Peak	735366	735426	1	+	.	From wt_m9_rdm_glu_merged_truseqnano_nebnext_v6rzlog10p_chipsub_cutoff1.000000_cwt_peaks.gr
NC_000913	IPOD occupancy	Peak	735656	735716	1	+	.	From wt_m9_rdm_glu_merged_truseqnano_nebnext_v6rzlog10p_chipsub_cutoff1.000000_cwt_peaks.gr
NC_000913	IPOD occupancy	Peak	735821	735881	1	+	.	From wt_m9_rdm_glu_merged_truseqnano_nebnext_v6rzlog10p_chipsub_cutoff1.000000_cwt_peaks.gr
NC_000913	IPOD occupancy	Peak	736016	736076	1	+	.	From wt_m9_rdm_glu_merged_truseqnano_nebnext_v6rzlog10p_chipsub_cutoff1.000000_cwt_peaks.gr
NC_000913	IPOD occupancy	Peak	736236	736296	1	+	.	From wt_m9_rdm_glu_merged_truseqnano_nebnext_v6rzlog10p_chipsub_cutoff1.000000_cwt_peaks.gr
NC_000913	IPOD occupancy	Peak	736426	736486	1	+	.	From wt_m9_rdm_glu_merged_truseqnano_nebnext_v6rzlog10p_chipsub_cutoff1.000000_cwt_peaks.gr
NC_000913	IPOD occupancy	Peak	736606	736666	1	+	.	From wt_m9_rdm_glu_merged_truseqnano_nebnext_v6rzlog10p_chipsub_cutoff1.000000_cwt_peaks.gr
NC_000913	IPOD occupancy	Peak	736806	736866	1	+	.	From wt_m9_rdm_glu_merged_truseqnano_nebnext_v6rzlog10p_chipsub_cutoff1.000000_cwt_peaks.gr
NC_000913	IPOD occupancy	Peak	736986	737046	1	+	.	From wt_m9_rdm_glu_merged_truseqnano_nebnext_v6rzlog10p_chipsub_cutoff1.000000_cwt_peaks.gr
NC_000913	IPOD occupancy	Peak	737311	737371	1	+	.	From wt_m9_rdm_glu_merged_truseqnano_nebnext_v6rzlog10p_chipsub_cutoff1.000000_cwt_peaks.gr
NC_000913	IPOD occupancy	Peak	737516	737576	1	+	.	From wt_m9_rdm_glu_merged_truseqnano_nebnext_v6rzlog10p_chipsub_cutoff1.000000_cwt_peaks.gr
NC_000913	IPOD occupancy	Peak	737741	737801	1	+	.	From wt_m9_rdm_glu_merged_truseqnano_nebnext_v6rzlog10p_chipsub_cutoff1.000000_cwt_peaks.gr
NC_000913	IPOD occupancy	Peak	737836	737896	1	+	.	From wt_m9_rdm_glu_merged_truseqnano_nebnext_v6rzlog10p_chipsub_cutoff1.000000_cwt_peaks.gr
NC_000913	IPOD occupancy	Peak	738016	738076	1	+	.	From wt_m9_rdm_glu_merged_truseqnano_nebnext_v6rzlog10p_chipsub_cutoff1.000000_cwt_peaks.gr
NC_000913	IPOD occupancy	Peak	738231	738291	1	+	.	From wt_m9_rdm_glu_merged_truseqnano_nebnext_v6rzlog10p_chipsub_cutoff1.000000_cwt_peaks.gr
NC_000913	IPOD occupancy	Peak	738531	738591	1	+	.	From wt_m9_rdm_glu_merged_truseqnano_nebnext_v6rzlog10p_chipsub_cutoff1.000000_cwt_peaks.gr
NC_000913	IPOD occupancy	Peak	738631	738691	1	+	.	From wt_m9_rdm_glu_merged_truseqnano_nebnext_v6rzlog10p_chipsub_cutoff1.000000_cwt_peaks.gr
NC_000913	IPOD occupancy	Peak	738801	738861	1	+	.	From wt_m9_rdm_glu_merged_truseqnano_nebnext_v6rzlog10p_chipsub_cutoff1.000000_cwt_peaks.gr
NC_000913	IPOD occupancy	Peak	738911	738971	1	+	.	From wt_m9_rdm_glu_merged_truseqnano_nebnext_v6rzlog10p_chipsub_cutoff1.000000_cwt_peaks.gr
NC_000913	IPOD occupancy	Peak	739166	739226	1	+	.	From wt_m9_rdm_glu_merged_truseqnano_nebnext_v6rzlog10p_chipsub_cutoff1.000000_cwt_peaks.gr
NC_000913	IPOD occupancy	Peak	739386	739446	1	+	.	From wt_m9_rdm_glu_merged_truseqnano_nebnext_v6rzlog10p_chipsub_cutoff1.000000_cwt_peaks.gr
NC_000913	IPOD occupancy	Peak	739711	739771	1	+	.	From wt_m9_rdm_glu_merged_truseqnano_nebnext_v6rzlog10p_chipsub_cutoff1.000000_cwt_peaks.gr
NC_000913	IPOD occupancy	Peak	739926	739986	1	+	.	From wt_m9_rdm_glu_merged_truseqnano_nebnext_v6rzlog10p_chipsub_cutoff1.000000_cwt_peaks.gr
NC_000913	IPOD occupancy	Peak	740376	740436	1	+	.	From wt_m9_rdm_glu_merged_truseqnano_nebnext_v6rzlog10p_chipsub_cutoff1.000000_cwt_peaks.gr
NC_000913	IPOD occupancy	Peak	740976	741036	1	+	.	From wt_m9_rdm_glu_merged_truseqnano_nebnext_v6rzlog10p_chipsub_cutoff1.000000_cwt_peaks.gr
NC_000913	IPOD occupancy	Peak	741821	741881	1	+	.	From wt_m9_rdm_glu_merged_truseqnano_nebnext_v6rzlog10p_chipsub_cutoff1.000000_cwt_peaks.gr
NC_000913	IPOD occupancy	Peak	742041	742101	1	+	.	From wt_m9_rdm_glu_merged_truseqnano_nebnext_v6rzlog10p_chipsub_cutoff1.000000_cwt_peaks.gr
NC_000913	IPOD occupancy	Peak	742411	742471	1	+	.	From wt_m9_rdm_glu_merged_truseqnano_nebnext_v6rzlog10p_chipsub_cutoff1.000000_cwt_peaks.gr
NC_000913	IPOD occupancy	Peak	742641	742701	1	+	.	From wt_m9_rdm_glu_merged_truseqnano_nebnext_v6rzlog10p_chipsub_cutoff1.000000_cwt_peaks.gr
NC_000913	IPOD occupancy	Peak	742831	742891	1	+	.	From wt_m9_rdm_glu_merged_truseqnano_nebnext_v6rzlog10p_chipsub_cutoff1.000000_cwt_peaks.gr
NC_000913	IPOD occupancy	Peak	743066	743126	1	+	.	From wt_m9_rdm_glu_merged_truseqnano_nebnext_v6rzlog10p_chipsub_cutoff1.000000_cwt_peaks.gr
NC_000913	IPOD occupancy	Peak	743431	743491	1	+	.	From wt_m9_rdm_glu_merged_truseqnano_nebnext_v6rzlog10p_chipsub_cutoff1.000000_cwt_peaks.gr
NC_000913	IPOD occupancy	Peak	743526	743586	1	+	.	From wt_m9_rdm_glu_merged_truseqnano_nebnext_v6rzlog10p_chipsub_cutoff1.000000_cwt_peaks.gr
NC_000913	IPOD occupancy	Peak	744191	744251	1	+	.	From wt_m9_rdm_glu_merged_truseqnano_nebnext_v6rzlog10p_chipsub_cutoff1.000000_cwt_peaks.gr
NC_000913	IPOD occupancy	Peak	745141	745201	1	+	.	From wt_m9_rdm_glu_merged_truseqnano_nebnext_v6rzlog10p_chipsub_cutoff1.000000_cwt_peaks.gr
NC_000913	IPOD occupancy	Peak	745886	745946	1	+	.	From wt_m9_rdm_glu_merged_truseqnano_nebnext_v6rzlog10p_chipsub_cutoff1.000000_cwt_peaks.gr
NC_000913	IPOD occupancy	Peak	746011	746071	1	+	.	From wt_m9_rdm_glu_merged_truseqnano_nebnext_v6rzlog10p_chipsub_cutoff1.000000_cwt_peaks.gr
NC_000913	IPOD occupancy	Peak	747616	747676	1	+	.	From wt_m9_rdm_glu_merged_truseqnano_nebnext_v6rzlog10p_chipsub_cutoff1.000000_cwt_peaks.gr
NC_000913	IPOD occupancy	Peak	747911	747971	1	+	.	From wt_m9_rdm_glu_merged_truseqnano_nebnext_v6rzlog10p_chipsub_cutoff1.000000_cwt_peaks.gr
NC_000913	IPOD occupancy	Peak	748021	748081	1	+	.	From wt_m9_rdm_glu_merged_truseqnano_nebnext_v6rzlog10p_chipsub_cutoff1.000000_cwt_peaks.gr
NC_000913	IPOD occupancy	Peak	748116	748176	1	+	.	From wt_m9_rdm_glu_merged_truseqnano_nebnext_v6rzlog10p_chipsub_cutoff1.000000_cwt_peaks.gr
NC_000913	IPOD occupancy	Peak	748841	748901	1	+	.	From wt_m9_rdm_glu_merged_truseqnano_nebnext_v6rzlog10p_chipsub_cutoff1.000000_cwt_peaks.gr
NC_000913	IPOD occupancy	Peak	749161	749221	1	+	.	From wt_m9_rdm_glu_merged_truseqnano_nebnext_v6rzlog10p_chipsub_cutoff1.000000_cwt_peaks.gr
NC_000913	IPOD occupancy	Peak	749376	749436	1	+	.	From wt_m9_rdm_glu_merged_truseqnano_nebnext_v6rzlog10p_chipsub_cutoff1.000000_cwt_peaks.gr
NC_000913	IPOD occupancy	Peak	749661	749721	1	+	.	From wt_m9_rdm_glu_merged_truseqnano_nebnext_v6rzlog10p_chipsub_cutoff1.000000_cwt_peaks.gr
NC_000913	IPOD occupancy	Peak	749796	749856	1	+	.	From wt_m9_rdm_glu_merged_truseqnano_nebnext_v6rzlog10p_chipsub_cutoff1.000000_cwt_peaks.gr
NC_000913	IPOD occupancy	Peak	750276	750336	1	+	.	From wt_m9_rdm_glu_merged_truseqnano_nebnext_v6rzlog10p_chipsub_cutoff1.000000_cwt_peaks.gr
NC_000913	IPOD occupancy	Peak	751886	751946	1	+	.	From wt_m9_rdm_glu_merged_truseqnano_nebnext_v6rzlog10p_chipsub_cutoff1.000000_cwt_peaks.gr
NC_000913	IPOD occupancy	Peak	752036	752096	1	+	.	From wt_m9_rdm_glu_merged_truseqnano_nebnext_v6rzlog10p_chipsub_cutoff1.000000_cwt_peaks.gr
NC_000913	IPOD occupancy	Peak	752176	752236	1	+	.	From wt_m9_rdm_glu_merged_truseqnano_nebnext_v6rzlog10p_chipsub_cutoff1.000000_cwt_peaks.gr
NC_000913	IPOD occupancy	Peak	752616	752676	1	+	.	From wt_m9_rdm_glu_merged_truseqnano_nebnext_v6rzlog10p_chipsub_cutoff1.000000_cwt_peaks.gr
NC_000913	IPOD occupancy	Peak	752801	752861	1	+	.	From wt_m9_rdm_glu_merged_truseqnano_nebnext_v6rzlog10p_chipsub_cutoff1.000000_cwt_peaks.gr
NC_000913	IPOD occupancy	Peak	752966	753026	1	+	.	From wt_m9_rdm_glu_merged_truseqnano_nebnext_v6rzlog10p_chipsub_cutoff1.000000_cwt_peaks.gr
NC_000913	IPOD occupancy	Peak	753256	753316	1	+	.	From wt_m9_rdm_glu_merged_truseqnano_nebnext_v6rzlog10p_chipsub_cutoff1.000000_cwt_peaks.gr
NC_000913	IPOD occupancy	Peak	753906	753966	1	+	.	From wt_m9_rdm_glu_merged_truseqnano_nebnext_v6rzlog10p_chipsub_cutoff1.000000_cwt_peaks.gr
NC_000913	IPOD occupancy	Peak	754106	754166	1	+	.	From wt_m9_rdm_glu_merged_truseqnano_nebnext_v6rzlog10p_chipsub_cutoff1.000000_cwt_peaks.gr
NC_000913	IPOD occupancy	Peak	754436	754496	1	+	.	From wt_m9_rdm_glu_merged_truseqnano_nebnext_v6rzlog10p_chipsub_cutoff1.000000_cwt_peaks.gr
NC_000913	IPOD occupancy	Peak	754591	754651	1	+	.	From wt_m9_rdm_glu_merged_truseqnano_nebnext_v6rzlog10p_chipsub_cutoff1.000000_cwt_peaks.gr
NC_000913	IPOD occupancy	Peak	754786	754846	1	+	.	From wt_m9_rdm_glu_merged_truseqnano_nebnext_v6rzlog10p_chipsub_cutoff1.000000_cwt_peaks.gr
NC_000913	IPOD occupancy	Peak	755156	755216	1	+	.	From wt_m9_rdm_glu_merged_truseqnano_nebnext_v6rzlog10p_chipsub_cutoff1.000000_cwt_peaks.gr
NC_000913	IPOD occupancy	Peak	755616	755676	1	+	.	From wt_m9_rdm_glu_merged_truseqnano_nebnext_v6rzlog10p_chipsub_cutoff1.000000_cwt_peaks.gr
NC_000913	IPOD occupancy	Peak	755751	755811	1	+	.	From wt_m9_rdm_glu_merged_truseqnano_nebnext_v6rzlog10p_chipsub_cutoff1.000000_cwt_peaks.gr
NC_000913	IPOD occupancy	Peak	756516	756576	1	+	.	From wt_m9_rdm_glu_merged_truseqnano_nebnext_v6rzlog10p_chipsub_cutoff1.000000_cwt_peaks.gr
NC_000913	IPOD occupancy	Peak	757776	757836	1	+	.	From wt_m9_rdm_glu_merged_truseqnano_nebnext_v6rzlog10p_chipsub_cutoff1.000000_cwt_peaks.gr
NC_000913	IPOD occupancy	Peak	758646	758706	1	+	.	From wt_m9_rdm_glu_merged_truseqnano_nebnext_v6rzlog10p_chipsub_cutoff1.000000_cwt_peaks.gr
NC_000913	IPOD occupancy	Peak	760566	760626	1	+	.	From wt_m9_rdm_glu_merged_truseqnano_nebnext_v6rzlog10p_chipsub_cutoff1.000000_cwt_peaks.gr
NC_000913	IPOD occupancy	Peak	760906	760966	1	+	.	From wt_m9_rdm_glu_merged_truseqnano_nebnext_v6rzlog10p_chipsub_cutoff1.000000_cwt_peaks.gr
NC_000913	IPOD occupancy	Peak	761161	761221	1	+	.	From wt_m9_rdm_glu_merged_truseqnano_nebnext_v6rzlog10p_chipsub_cutoff1.000000_cwt_peaks.gr
NC_000913	IPOD occupancy	Peak	761481	761541	1	+	.	From wt_m9_rdm_glu_merged_truseqnano_nebnext_v6rzlog10p_chipsub_cutoff1.000000_cwt_peaks.gr
NC_000913	IPOD occupancy	Peak	762121	762181	1	+	.	From wt_m9_rdm_glu_merged_truseqnano_nebnext_v6rzlog10p_chipsub_cutoff1.000000_cwt_peaks.gr
NC_000913	IPOD occupancy	Peak	762371	762431	1	+	.	From wt_m9_rdm_glu_merged_truseqnano_nebnext_v6rzlog10p_chipsub_cutoff1.000000_cwt_peaks.gr
NC_000913	IPOD occupancy	Peak	762996	763056	1	+	.	From wt_m9_rdm_glu_merged_truseqnano_nebnext_v6rzlog10p_chipsub_cutoff1.000000_cwt_peaks.gr
NC_000913	IPOD occupancy	Peak	764071	764131	1	+	.	From wt_m9_rdm_glu_merged_truseqnano_nebnext_v6rzlog10p_chipsub_cutoff1.000000_cwt_peaks.gr
NC_000913	IPOD occupancy	Peak	765011	765071	1	+	.	From wt_m9_rdm_glu_merged_truseqnano_nebnext_v6rzlog10p_chipsub_cutoff1.000000_cwt_peaks.gr
NC_000913	IPOD occupancy	Peak	765121	765181	1	+	.	From wt_m9_rdm_glu_merged_truseqnano_nebnext_v6rzlog10p_chipsub_cutoff1.000000_cwt_peaks.gr
NC_000913	IPOD occupancy	Peak	765941	766001	1	+	.	From wt_m9_rdm_glu_merged_truseqnano_nebnext_v6rzlog10p_chipsub_cutoff1.000000_cwt_peaks.gr
NC_000913	IPOD occupancy	Peak	766291	766351	1	+	.	From wt_m9_rdm_glu_merged_truseqnano_nebnext_v6rzlog10p_chipsub_cutoff1.000000_cwt_peaks.gr
NC_000913	IPOD occupancy	Peak	766611	766671	1	+	.	From wt_m9_rdm_glu_merged_truseqnano_nebnext_v6rzlog10p_chipsub_cutoff1.000000_cwt_peaks.gr
NC_000913	IPOD occupancy	Peak	767241	767301	1	+	.	From wt_m9_rdm_glu_merged_truseqnano_nebnext_v6rzlog10p_chipsub_cutoff1.000000_cwt_peaks.gr
NC_000913	IPOD occupancy	Peak	768076	768136	1	+	.	From wt_m9_rdm_glu_merged_truseqnano_nebnext_v6rzlog10p_chipsub_cutoff1.000000_cwt_peaks.gr
NC_000913	IPOD occupancy	Peak	768441	768501	1	+	.	From wt_m9_rdm_glu_merged_truseqnano_nebnext_v6rzlog10p_chipsub_cutoff1.000000_cwt_peaks.gr
NC_000913	IPOD occupancy	Peak	768676	768736	1	+	.	From wt_m9_rdm_glu_merged_truseqnano_nebnext_v6rzlog10p_chipsub_cutoff1.000000_cwt_peaks.gr
NC_000913	IPOD occupancy	Peak	768836	768896	1	+	.	From wt_m9_rdm_glu_merged_truseqnano_nebnext_v6rzlog10p_chipsub_cutoff1.000000_cwt_peaks.gr
NC_000913	IPOD occupancy	Peak	769296	769356	1	+	.	From wt_m9_rdm_glu_merged_truseqnano_nebnext_v6rzlog10p_chipsub_cutoff1.000000_cwt_peaks.gr
NC_000913	IPOD occupancy	Peak	769751	769811	1	+	.	From wt_m9_rdm_glu_merged_truseqnano_nebnext_v6rzlog10p_chipsub_cutoff1.000000_cwt_peaks.gr
NC_000913	IPOD occupancy	Peak	770016	770076	1	+	.	From wt_m9_rdm_glu_merged_truseqnano_nebnext_v6rzlog10p_chipsub_cutoff1.000000_cwt_peaks.gr
NC_000913	IPOD occupancy	Peak	770266	770326	1	+	.	From wt_m9_rdm_glu_merged_truseqnano_nebnext_v6rzlog10p_chipsub_cutoff1.000000_cwt_peaks.gr
NC_000913	IPOD occupancy	Peak	770496	770556	1	+	.	From wt_m9_rdm_glu_merged_truseqnano_nebnext_v6rzlog10p_chipsub_cutoff1.000000_cwt_peaks.gr
NC_000913	IPOD occupancy	Peak	770676	770736	1	+	.	From wt_m9_rdm_glu_merged_truseqnano_nebnext_v6rzlog10p_chipsub_cutoff1.000000_cwt_peaks.gr
NC_000913	IPOD occupancy	Peak	770841	770901	1	+	.	From wt_m9_rdm_glu_merged_truseqnano_nebnext_v6rzlog10p_chipsub_cutoff1.000000_cwt_peaks.gr
NC_000913	IPOD occupancy	Peak	771041	771101	1	+	.	From wt_m9_rdm_glu_merged_truseqnano_nebnext_v6rzlog10p_chipsub_cutoff1.000000_cwt_peaks.gr
NC_000913	IPOD occupancy	Peak	772041	772101	1	+	.	From wt_m9_rdm_glu_merged_truseqnano_nebnext_v6rzlog10p_chipsub_cutoff1.000000_cwt_peaks.gr
NC_000913	IPOD occupancy	Peak	772376	772436	1	+	.	From wt_m9_rdm_glu_merged_truseqnano_nebnext_v6rzlog10p_chipsub_cutoff1.000000_cwt_peaks.gr
NC_000913	IPOD occupancy	Peak	773396	773456	1	+	.	From wt_m9_rdm_glu_merged_truseqnano_nebnext_v6rzlog10p_chipsub_cutoff1.000000_cwt_peaks.gr
NC_000913	IPOD occupancy	Peak	773576	773636	1	+	.	From wt_m9_rdm_glu_merged_truseqnano_nebnext_v6rzlog10p_chipsub_cutoff1.000000_cwt_peaks.gr
NC_000913	IPOD occupancy	Peak	774296	774356	1	+	.	From wt_m9_rdm_glu_merged_truseqnano_nebnext_v6rzlog10p_chipsub_cutoff1.000000_cwt_peaks.gr
NC_000913	IPOD occupancy	Peak	774496	774556	1	+	.	From wt_m9_rdm_glu_merged_truseqnano_nebnext_v6rzlog10p_chipsub_cutoff1.000000_cwt_peaks.gr
NC_000913	IPOD occupancy	Peak	774806	774866	1	+	.	From wt_m9_rdm_glu_merged_truseqnano_nebnext_v6rzlog10p_chipsub_cutoff1.000000_cwt_peaks.gr
NC_000913	IPOD occupancy	Peak	775186	775246	1	+	.	From wt_m9_rdm_glu_merged_truseqnano_nebnext_v6rzlog10p_chipsub_cutoff1.000000_cwt_peaks.gr
NC_000913	IPOD occupancy	Peak	775476	775536	1	+	.	From wt_m9_rdm_glu_merged_truseqnano_nebnext_v6rzlog10p_chipsub_cutoff1.000000_cwt_peaks.gr
NC_000913	IPOD occupancy	Peak	775881	775941	1	+	.	From wt_m9_rdm_glu_merged_truseqnano_nebnext_v6rzlog10p_chipsub_cutoff1.000000_cwt_peaks.gr
NC_000913	IPOD occupancy	Peak	776181	776241	1	+	.	From wt_m9_rdm_glu_merged_truseqnano_nebnext_v6rzlog10p_chipsub_cutoff1.000000_cwt_peaks.gr
NC_000913	IPOD occupancy	Peak	776401	776461	1	+	.	From wt_m9_rdm_glu_merged_truseqnano_nebnext_v6rzlog10p_chipsub_cutoff1.000000_cwt_peaks.gr
NC_000913	IPOD occupancy	Peak	776696	776756	1	+	.	From wt_m9_rdm_glu_merged_truseqnano_nebnext_v6rzlog10p_chipsub_cutoff1.000000_cwt_peaks.gr
NC_000913	IPOD occupancy	Peak	777041	777101	1	+	.	From wt_m9_rdm_glu_merged_truseqnano_nebnext_v6rzlog10p_chipsub_cutoff1.000000_cwt_peaks.gr
NC_000913	IPOD occupancy	Peak	777466	777526	1	+	.	From wt_m9_rdm_glu_merged_truseqnano_nebnext_v6rzlog10p_chipsub_cutoff1.000000_cwt_peaks.gr
NC_000913	IPOD occupancy	Peak	778086	778146	1	+	.	From wt_m9_rdm_glu_merged_truseqnano_nebnext_v6rzlog10p_chipsub_cutoff1.000000_cwt_peaks.gr
NC_000913	IPOD occupancy	Peak	778811	778871	1	+	.	From wt_m9_rdm_glu_merged_truseqnano_nebnext_v6rzlog10p_chipsub_cutoff1.000000_cwt_peaks.gr
NC_000913	IPOD occupancy	Peak	779026	779086	1	+	.	From wt_m9_rdm_glu_merged_truseqnano_nebnext_v6rzlog10p_chipsub_cutoff1.000000_cwt_peaks.gr
NC_000913	IPOD occupancy	Peak	779776	779836	1	+	.	From wt_m9_rdm_glu_merged_truseqnano_nebnext_v6rzlog10p_chipsub_cutoff1.000000_cwt_peaks.gr
NC_000913	IPOD occupancy	Peak	780011	780071	1	+	.	From wt_m9_rdm_glu_merged_truseqnano_nebnext_v6rzlog10p_chipsub_cutoff1.000000_cwt_peaks.gr
NC_000913	IPOD occupancy	Peak	780766	780921	1	+	.	From wt_m9_rdm_glu_merged_truseqnano_nebnext_v6rzlog10p_chipsub_cutoff1.000000_cwt_peaks.gr
NC_000913	IPOD occupancy	Peak	781071	781131	1	+	.	From wt_m9_rdm_glu_merged_truseqnano_nebnext_v6rzlog10p_chipsub_cutoff1.000000_cwt_peaks.gr
NC_000913	IPOD occupancy	Peak	781176	781236	1	+	.	From wt_m9_rdm_glu_merged_truseqnano_nebnext_v6rzlog10p_chipsub_cutoff1.000000_cwt_peaks.gr
NC_000913	IPOD occupancy	Peak	781611	781671	1	+	.	From wt_m9_rdm_glu_merged_truseqnano_nebnext_v6rzlog10p_chipsub_cutoff1.000000_cwt_peaks.gr
NC_000913	IPOD occupancy	Peak	782546	782606	1	+	.	From wt_m9_rdm_glu_merged_truseqnano_nebnext_v6rzlog10p_chipsub_cutoff1.000000_cwt_peaks.gr
NC_000913	IPOD occupancy	Peak	782671	782731	1	+	.	From wt_m9_rdm_glu_merged_truseqnano_nebnext_v6rzlog10p_chipsub_cutoff1.000000_cwt_peaks.gr
NC_000913	IPOD occupancy	Peak	782881	782941	1	+	.	From wt_m9_rdm_glu_merged_truseqnano_nebnext_v6rzlog10p_chipsub_cutoff1.000000_cwt_peaks.gr
NC_000913	IPOD occupancy	Peak	783016	783076	1	+	.	From wt_m9_rdm_glu_merged_truseqnano_nebnext_v6rzlog10p_chipsub_cutoff1.000000_cwt_peaks.gr
NC_000913	IPOD occupancy	Peak	783191	783251	1	+	.	From wt_m9_rdm_glu_merged_truseqnano_nebnext_v6rzlog10p_chipsub_cutoff1.000000_cwt_peaks.gr
NC_000913	IPOD occupancy	Peak	783331	783391	1	+	.	From wt_m9_rdm_glu_merged_truseqnano_nebnext_v6rzlog10p_chipsub_cutoff1.000000_cwt_peaks.gr
NC_000913	IPOD occupancy	Peak	783671	783731	1	+	.	From wt_m9_rdm_glu_merged_truseqnano_nebnext_v6rzlog10p_chipsub_cutoff1.000000_cwt_peaks.gr
NC_000913	IPOD occupancy	Peak	784496	784556	1	+	.	From wt_m9_rdm_glu_merged_truseqnano_nebnext_v6rzlog10p_chipsub_cutoff1.000000_cwt_peaks.gr
NC_000913	IPOD occupancy	Peak	784961	785021	1	+	.	From wt_m9_rdm_glu_merged_truseqnano_nebnext_v6rzlog10p_chipsub_cutoff1.000000_cwt_peaks.gr
NC_000913	IPOD occupancy	Peak	785291	785351	1	+	.	From wt_m9_rdm_glu_merged_truseqnano_nebnext_v6rzlog10p_chipsub_cutoff1.000000_cwt_peaks.gr
NC_000913	IPOD occupancy	Peak	785541	785601	1	+	.	From wt_m9_rdm_glu_merged_truseqnano_nebnext_v6rzlog10p_chipsub_cutoff1.000000_cwt_peaks.gr
NC_000913	IPOD occupancy	Peak	785746	785806	1	+	.	From wt_m9_rdm_glu_merged_truseqnano_nebnext_v6rzlog10p_chipsub_cutoff1.000000_cwt_peaks.gr
NC_000913	IPOD occupancy	Peak	785946	786006	1	+	.	From wt_m9_rdm_glu_merged_truseqnano_nebnext_v6rzlog10p_chipsub_cutoff1.000000_cwt_peaks.gr
NC_000913	IPOD occupancy	Peak	786691	786751	1	+	.	From wt_m9_rdm_glu_merged_truseqnano_nebnext_v6rzlog10p_chipsub_cutoff1.000000_cwt_peaks.gr
NC_000913	IPOD occupancy	Peak	787071	787131	1	+	.	From wt_m9_rdm_glu_merged_truseqnano_nebnext_v6rzlog10p_chipsub_cutoff1.000000_cwt_peaks.gr
NC_000913	IPOD occupancy	Peak	787266	787326	1	+	.	From wt_m9_rdm_glu_merged_truseqnano_nebnext_v6rzlog10p_chipsub_cutoff1.000000_cwt_peaks.gr
NC_000913	IPOD occupancy	Peak	787791	787851	1	+	.	From wt_m9_rdm_glu_merged_truseqnano_nebnext_v6rzlog10p_chipsub_cutoff1.000000_cwt_peaks.gr
NC_000913	IPOD occupancy	Peak	788226	788286	1	+	.	From wt_m9_rdm_glu_merged_truseqnano_nebnext_v6rzlog10p_chipsub_cutoff1.000000_cwt_peaks.gr
NC_000913	IPOD occupancy	Peak	788871	788931	1	+	.	From wt_m9_rdm_glu_merged_truseqnano_nebnext_v6rzlog10p_chipsub_cutoff1.000000_cwt_peaks.gr
NC_000913	IPOD occupancy	Peak	789046	789106	1	+	.	From wt_m9_rdm_glu_merged_truseqnano_nebnext_v6rzlog10p_chipsub_cutoff1.000000_cwt_peaks.gr
NC_000913	IPOD occupancy	Peak	789541	789601	1	+	.	From wt_m9_rdm_glu_merged_truseqnano_nebnext_v6rzlog10p_chipsub_cutoff1.000000_cwt_peaks.gr
NC_000913	IPOD occupancy	Peak	789911	789971	1	+	.	From wt_m9_rdm_glu_merged_truseqnano_nebnext_v6rzlog10p_chipsub_cutoff1.000000_cwt_peaks.gr
NC_000913	IPOD occupancy	Peak	790796	790856	1	+	.	From wt_m9_rdm_glu_merged_truseqnano_nebnext_v6rzlog10p_chipsub_cutoff1.000000_cwt_peaks.gr
NC_000913	IPOD occupancy	Peak	792071	792131	1	+	.	From wt_m9_rdm_glu_merged_truseqnano_nebnext_v6rzlog10p_chipsub_cutoff1.000000_cwt_peaks.gr
NC_000913	IPOD occupancy	Peak	793831	793891	1	+	.	From wt_m9_rdm_glu_merged_truseqnano_nebnext_v6rzlog10p_chipsub_cutoff1.000000_cwt_peaks.gr
NC_000913	IPOD occupancy	Peak	794061	794121	1	+	.	From wt_m9_rdm_glu_merged_truseqnano_nebnext_v6rzlog10p_chipsub_cutoff1.000000_cwt_peaks.gr
NC_000913	IPOD occupancy	Peak	794446	794506	1	+	.	From wt_m9_rdm_glu_merged_truseqnano_nebnext_v6rzlog10p_chipsub_cutoff1.000000_cwt_peaks.gr
NC_000913	IPOD occupancy	Peak	795371	795431	1	+	.	From wt_m9_rdm_glu_merged_truseqnano_nebnext_v6rzlog10p_chipsub_cutoff1.000000_cwt_peaks.gr
NC_000913	IPOD occupancy	Peak	795516	795576	1	+	.	From wt_m9_rdm_glu_merged_truseqnano_nebnext_v6rzlog10p_chipsub_cutoff1.000000_cwt_peaks.gr
NC_000913	IPOD occupancy	Peak	795726	795786	1	+	.	From wt_m9_rdm_glu_merged_truseqnano_nebnext_v6rzlog10p_chipsub_cutoff1.000000_cwt_peaks.gr
NC_000913	IPOD occupancy	Peak	795846	795906	1	+	.	From wt_m9_rdm_glu_merged_truseqnano_nebnext_v6rzlog10p_chipsub_cutoff1.000000_cwt_peaks.gr
NC_000913	IPOD occupancy	Peak	797231	797291	1	+	.	From wt_m9_rdm_glu_merged_truseqnano_nebnext_v6rzlog10p_chipsub_cutoff1.000000_cwt_peaks.gr
NC_000913	IPOD occupancy	Peak	797581	797641	1	+	.	From wt_m9_rdm_glu_merged_truseqnano_nebnext_v6rzlog10p_chipsub_cutoff1.000000_cwt_peaks.gr
NC_000913	IPOD occupancy	Peak	797721	797781	1	+	.	From wt_m9_rdm_glu_merged_truseqnano_nebnext_v6rzlog10p_chipsub_cutoff1.000000_cwt_peaks.gr
NC_000913	IPOD occupancy	Peak	798181	798241	1	+	.	From wt_m9_rdm_glu_merged_truseqnano_nebnext_v6rzlog10p_chipsub_cutoff1.000000_cwt_peaks.gr
NC_000913	IPOD occupancy	Peak	799126	799186	1	+	.	From wt_m9_rdm_glu_merged_truseqnano_nebnext_v6rzlog10p_chipsub_cutoff1.000000_cwt_peaks.gr
NC_000913	IPOD occupancy	Peak	800001	800061	1	+	.	From wt_m9_rdm_glu_merged_truseqnano_nebnext_v6rzlog10p_chipsub_cutoff1.000000_cwt_peaks.gr
NC_000913	IPOD occupancy	Peak	800186	800246	1	+	.	From wt_m9_rdm_glu_merged_truseqnano_nebnext_v6rzlog10p_chipsub_cutoff1.000000_cwt_peaks.gr
NC_000913	IPOD occupancy	Peak	800296	800356	1	+	.	From wt_m9_rdm_glu_merged_truseqnano_nebnext_v6rzlog10p_chipsub_cutoff1.000000_cwt_peaks.gr
NC_000913	IPOD occupancy	Peak	800426	800486	1	+	.	From wt_m9_rdm_glu_merged_truseqnano_nebnext_v6rzlog10p_chipsub_cutoff1.000000_cwt_peaks.gr
NC_000913	IPOD occupancy	Peak	800701	800761	1	+	.	From wt_m9_rdm_glu_merged_truseqnano_nebnext_v6rzlog10p_chipsub_cutoff1.000000_cwt_peaks.gr
NC_000913	IPOD occupancy	Peak	800826	800886	1	+	.	From wt_m9_rdm_glu_merged_truseqnano_nebnext_v6rzlog10p_chipsub_cutoff1.000000_cwt_peaks.gr
NC_000913	IPOD occupancy	Peak	801346	801406	1	+	.	From wt_m9_rdm_glu_merged_truseqnano_nebnext_v6rzlog10p_chipsub_cutoff1.000000_cwt_peaks.gr
NC_000913	IPOD occupancy	Peak	801471	801531	1	+	.	From wt_m9_rdm_glu_merged_truseqnano_nebnext_v6rzlog10p_chipsub_cutoff1.000000_cwt_peaks.gr
NC_000913	IPOD occupancy	Peak	801651	801711	1	+	.	From wt_m9_rdm_glu_merged_truseqnano_nebnext_v6rzlog10p_chipsub_cutoff1.000000_cwt_peaks.gr
NC_000913	IPOD occupancy	Peak	801776	801836	1	+	.	From wt_m9_rdm_glu_merged_truseqnano_nebnext_v6rzlog10p_chipsub_cutoff1.000000_cwt_peaks.gr
NC_000913	IPOD occupancy	Peak	801896	801956	1	+	.	From wt_m9_rdm_glu_merged_truseqnano_nebnext_v6rzlog10p_chipsub_cutoff1.000000_cwt_peaks.gr
NC_000913	IPOD occupancy	Peak	802201	802261	1	+	.	From wt_m9_rdm_glu_merged_truseqnano_nebnext_v6rzlog10p_chipsub_cutoff1.000000_cwt_peaks.gr
NC_000913	IPOD occupancy	Peak	802421	802481	1	+	.	From wt_m9_rdm_glu_merged_truseqnano_nebnext_v6rzlog10p_chipsub_cutoff1.000000_cwt_peaks.gr
NC_000913	IPOD occupancy	Peak	802601	802661	1	+	.	From wt_m9_rdm_glu_merged_truseqnano_nebnext_v6rzlog10p_chipsub_cutoff1.000000_cwt_peaks.gr
NC_000913	IPOD occupancy	Peak	802746	802806	1	+	.	From wt_m9_rdm_glu_merged_truseqnano_nebnext_v6rzlog10p_chipsub_cutoff1.000000_cwt_peaks.gr
NC_000913	IPOD occupancy	Peak	802911	802971	1	+	.	From wt_m9_rdm_glu_merged_truseqnano_nebnext_v6rzlog10p_chipsub_cutoff1.000000_cwt_peaks.gr
NC_000913	IPOD occupancy	Peak	803071	803131	1	+	.	From wt_m9_rdm_glu_merged_truseqnano_nebnext_v6rzlog10p_chipsub_cutoff1.000000_cwt_peaks.gr
NC_000913	IPOD occupancy	Peak	803316	803376	1	+	.	From wt_m9_rdm_glu_merged_truseqnano_nebnext_v6rzlog10p_chipsub_cutoff1.000000_cwt_peaks.gr
NC_000913	IPOD occupancy	Peak	803501	803561	1	+	.	From wt_m9_rdm_glu_merged_truseqnano_nebnext_v6rzlog10p_chipsub_cutoff1.000000_cwt_peaks.gr
NC_000913	IPOD occupancy	Peak	803731	803791	1	+	.	From wt_m9_rdm_glu_merged_truseqnano_nebnext_v6rzlog10p_chipsub_cutoff1.000000_cwt_peaks.gr
NC_000913	IPOD occupancy	Peak	803866	803926	1	+	.	From wt_m9_rdm_glu_merged_truseqnano_nebnext_v6rzlog10p_chipsub_cutoff1.000000_cwt_peaks.gr
NC_000913	IPOD occupancy	Peak	804551	804611	1	+	.	From wt_m9_rdm_glu_merged_truseqnano_nebnext_v6rzlog10p_chipsub_cutoff1.000000_cwt_peaks.gr
NC_000913	IPOD occupancy	Peak	804696	804756	1	+	.	From wt_m9_rdm_glu_merged_truseqnano_nebnext_v6rzlog10p_chipsub_cutoff1.000000_cwt_peaks.gr
NC_000913	IPOD occupancy	Peak	804991	805051	1	+	.	From wt_m9_rdm_glu_merged_truseqnano_nebnext_v6rzlog10p_chipsub_cutoff1.000000_cwt_peaks.gr
NC_000913	IPOD occupancy	Peak	805336	805396	1	+	.	From wt_m9_rdm_glu_merged_truseqnano_nebnext_v6rzlog10p_chipsub_cutoff1.000000_cwt_peaks.gr
NC_000913	IPOD occupancy	Peak	806011	806071	1	+	.	From wt_m9_rdm_glu_merged_truseqnano_nebnext_v6rzlog10p_chipsub_cutoff1.000000_cwt_peaks.gr
NC_000913	IPOD occupancy	Peak	806726	806786	1	+	.	From wt_m9_rdm_glu_merged_truseqnano_nebnext_v6rzlog10p_chipsub_cutoff1.000000_cwt_peaks.gr
NC_000913	IPOD occupancy	Peak	806926	806986	1	+	.	From wt_m9_rdm_glu_merged_truseqnano_nebnext_v6rzlog10p_chipsub_cutoff1.000000_cwt_peaks.gr
NC_000913	IPOD occupancy	Peak	807226	807286	1	+	.	From wt_m9_rdm_glu_merged_truseqnano_nebnext_v6rzlog10p_chipsub_cutoff1.000000_cwt_peaks.gr
NC_000913	IPOD occupancy	Peak	807381	807441	1	+	.	From wt_m9_rdm_glu_merged_truseqnano_nebnext_v6rzlog10p_chipsub_cutoff1.000000_cwt_peaks.gr
NC_000913	IPOD occupancy	Peak	808016	808076	1	+	.	From wt_m9_rdm_glu_merged_truseqnano_nebnext_v6rzlog10p_chipsub_cutoff1.000000_cwt_peaks.gr
NC_000913	IPOD occupancy	Peak	808531	808591	1	+	.	From wt_m9_rdm_glu_merged_truseqnano_nebnext_v6rzlog10p_chipsub_cutoff1.000000_cwt_peaks.gr
NC_000913	IPOD occupancy	Peak	809141	809201	1	+	.	From wt_m9_rdm_glu_merged_truseqnano_nebnext_v6rzlog10p_chipsub_cutoff1.000000_cwt_peaks.gr
NC_000913	IPOD occupancy	Peak	809261	809321	1	+	.	From wt_m9_rdm_glu_merged_truseqnano_nebnext_v6rzlog10p_chipsub_cutoff1.000000_cwt_peaks.gr
NC_000913	IPOD occupancy	Peak	809446	809506	1	+	.	From wt_m9_rdm_glu_merged_truseqnano_nebnext_v6rzlog10p_chipsub_cutoff1.000000_cwt_peaks.gr
NC_000913	IPOD occupancy	Peak	810041	810101	1	+	.	From wt_m9_rdm_glu_merged_truseqnano_nebnext_v6rzlog10p_chipsub_cutoff1.000000_cwt_peaks.gr
NC_000913	IPOD occupancy	Peak	810491	810551	1	+	.	From wt_m9_rdm_glu_merged_truseqnano_nebnext_v6rzlog10p_chipsub_cutoff1.000000_cwt_peaks.gr
NC_000913	IPOD occupancy	Peak	810686	810746	1	+	.	From wt_m9_rdm_glu_merged_truseqnano_nebnext_v6rzlog10p_chipsub_cutoff1.000000_cwt_peaks.gr
NC_000913	IPOD occupancy	Peak	811131	811191	1	+	.	From wt_m9_rdm_glu_merged_truseqnano_nebnext_v6rzlog10p_chipsub_cutoff1.000000_cwt_peaks.gr
NC_000913	IPOD occupancy	Peak	811326	811386	1	+	.	From wt_m9_rdm_glu_merged_truseqnano_nebnext_v6rzlog10p_chipsub_cutoff1.000000_cwt_peaks.gr
NC_000913	IPOD occupancy	Peak	812041	812101	1	+	.	From wt_m9_rdm_glu_merged_truseqnano_nebnext_v6rzlog10p_chipsub_cutoff1.000000_cwt_peaks.gr
NC_000913	IPOD occupancy	Peak	812226	812286	1	+	.	From wt_m9_rdm_glu_merged_truseqnano_nebnext_v6rzlog10p_chipsub_cutoff1.000000_cwt_peaks.gr
NC_000913	IPOD occupancy	Peak	812976	813036	1	+	.	From wt_m9_rdm_glu_merged_truseqnano_nebnext_v6rzlog10p_chipsub_cutoff1.000000_cwt_peaks.gr
NC_000913	IPOD occupancy	Peak	813206	813266	1	+	.	From wt_m9_rdm_glu_merged_truseqnano_nebnext_v6rzlog10p_chipsub_cutoff1.000000_cwt_peaks.gr
NC_000913	IPOD occupancy	Peak	813671	813731	1	+	.	From wt_m9_rdm_glu_merged_truseqnano_nebnext_v6rzlog10p_chipsub_cutoff1.000000_cwt_peaks.gr
NC_000913	IPOD occupancy	Peak	814296	814356	1	+	.	From wt_m9_rdm_glu_merged_truseqnano_nebnext_v6rzlog10p_chipsub_cutoff1.000000_cwt_peaks.gr
NC_000913	IPOD occupancy	Peak	814931	814991	1	+	.	From wt_m9_rdm_glu_merged_truseqnano_nebnext_v6rzlog10p_chipsub_cutoff1.000000_cwt_peaks.gr
NC_000913	IPOD occupancy	Peak	815596	815656	1	+	.	From wt_m9_rdm_glu_merged_truseqnano_nebnext_v6rzlog10p_chipsub_cutoff1.000000_cwt_peaks.gr
NC_000913	IPOD occupancy	Peak	815756	815816	1	+	.	From wt_m9_rdm_glu_merged_truseqnano_nebnext_v6rzlog10p_chipsub_cutoff1.000000_cwt_peaks.gr
NC_000913	IPOD occupancy	Peak	816221	816281	1	+	.	From wt_m9_rdm_glu_merged_truseqnano_nebnext_v6rzlog10p_chipsub_cutoff1.000000_cwt_peaks.gr
NC_000913	IPOD occupancy	Peak	816341	816401	1	+	.	From wt_m9_rdm_glu_merged_truseqnano_nebnext_v6rzlog10p_chipsub_cutoff1.000000_cwt_peaks.gr
NC_000913	IPOD occupancy	Peak	816521	816581	1	+	.	From wt_m9_rdm_glu_merged_truseqnano_nebnext_v6rzlog10p_chipsub_cutoff1.000000_cwt_peaks.gr
NC_000913	IPOD occupancy	Peak	816691	816751	1	+	.	From wt_m9_rdm_glu_merged_truseqnano_nebnext_v6rzlog10p_chipsub_cutoff1.000000_cwt_peaks.gr
NC_000913	IPOD occupancy	Peak	816841	816901	1	+	.	From wt_m9_rdm_glu_merged_truseqnano_nebnext_v6rzlog10p_chipsub_cutoff1.000000_cwt_peaks.gr
NC_000913	IPOD occupancy	Peak	817126	817186	1	+	.	From wt_m9_rdm_glu_merged_truseqnano_nebnext_v6rzlog10p_chipsub_cutoff1.000000_cwt_peaks.gr
NC_000913	IPOD occupancy	Peak	818081	818141	1	+	.	From wt_m9_rdm_glu_merged_truseqnano_nebnext_v6rzlog10p_chipsub_cutoff1.000000_cwt_peaks.gr
NC_000913	IPOD occupancy	Peak	818181	818241	1	+	.	From wt_m9_rdm_glu_merged_truseqnano_nebnext_v6rzlog10p_chipsub_cutoff1.000000_cwt_peaks.gr
NC_000913	IPOD occupancy	Peak	819411	819471	1	+	.	From wt_m9_rdm_glu_merged_truseqnano_nebnext_v6rzlog10p_chipsub_cutoff1.000000_cwt_peaks.gr
NC_000913	IPOD occupancy	Peak	819601	819661	1	+	.	From wt_m9_rdm_glu_merged_truseqnano_nebnext_v6rzlog10p_chipsub_cutoff1.000000_cwt_peaks.gr
NC_000913	IPOD occupancy	Peak	819946	820006	1	+	.	From wt_m9_rdm_glu_merged_truseqnano_nebnext_v6rzlog10p_chipsub_cutoff1.000000_cwt_peaks.gr
NC_000913	IPOD occupancy	Peak	820051	820111	1	+	.	From wt_m9_rdm_glu_merged_truseqnano_nebnext_v6rzlog10p_chipsub_cutoff1.000000_cwt_peaks.gr
NC_000913	IPOD occupancy	Peak	820816	820876	1	+	.	From wt_m9_rdm_glu_merged_truseqnano_nebnext_v6rzlog10p_chipsub_cutoff1.000000_cwt_peaks.gr
NC_000913	IPOD occupancy	Peak	820971	821031	1	+	.	From wt_m9_rdm_glu_merged_truseqnano_nebnext_v6rzlog10p_chipsub_cutoff1.000000_cwt_peaks.gr
NC_000913	IPOD occupancy	Peak	821146	821206	1	+	.	From wt_m9_rdm_glu_merged_truseqnano_nebnext_v6rzlog10p_chipsub_cutoff1.000000_cwt_peaks.gr
NC_000913	IPOD occupancy	Peak	821246	821306	1	+	.	From wt_m9_rdm_glu_merged_truseqnano_nebnext_v6rzlog10p_chipsub_cutoff1.000000_cwt_peaks.gr
NC_000913	IPOD occupancy	Peak	821641	821701	1	+	.	From wt_m9_rdm_glu_merged_truseqnano_nebnext_v6rzlog10p_chipsub_cutoff1.000000_cwt_peaks.gr
NC_000913	IPOD occupancy	Peak	822076	822136	1	+	.	From wt_m9_rdm_glu_merged_truseqnano_nebnext_v6rzlog10p_chipsub_cutoff1.000000_cwt_peaks.gr
NC_000913	IPOD occupancy	Peak	822701	822761	1	+	.	From wt_m9_rdm_glu_merged_truseqnano_nebnext_v6rzlog10p_chipsub_cutoff1.000000_cwt_peaks.gr
NC_000913	IPOD occupancy	Peak	823356	823416	1	+	.	From wt_m9_rdm_glu_merged_truseqnano_nebnext_v6rzlog10p_chipsub_cutoff1.000000_cwt_peaks.gr
NC_000913	IPOD occupancy	Peak	823721	823781	1	+	.	From wt_m9_rdm_glu_merged_truseqnano_nebnext_v6rzlog10p_chipsub_cutoff1.000000_cwt_peaks.gr
NC_000913	IPOD occupancy	Peak	824151	824211	1	+	.	From wt_m9_rdm_glu_merged_truseqnano_nebnext_v6rzlog10p_chipsub_cutoff1.000000_cwt_peaks.gr
NC_000913	IPOD occupancy	Peak	824406	824466	1	+	.	From wt_m9_rdm_glu_merged_truseqnano_nebnext_v6rzlog10p_chipsub_cutoff1.000000_cwt_peaks.gr
NC_000913	IPOD occupancy	Peak	824736	824796	1	+	.	From wt_m9_rdm_glu_merged_truseqnano_nebnext_v6rzlog10p_chipsub_cutoff1.000000_cwt_peaks.gr
NC_000913	IPOD occupancy	Peak	827101	827161	1	+	.	From wt_m9_rdm_glu_merged_truseqnano_nebnext_v6rzlog10p_chipsub_cutoff1.000000_cwt_peaks.gr
NC_000913	IPOD occupancy	Peak	827236	827296	1	+	.	From wt_m9_rdm_glu_merged_truseqnano_nebnext_v6rzlog10p_chipsub_cutoff1.000000_cwt_peaks.gr
NC_000913	IPOD occupancy	Peak	828831	828891	1	+	.	From wt_m9_rdm_glu_merged_truseqnano_nebnext_v6rzlog10p_chipsub_cutoff1.000000_cwt_peaks.gr
NC_000913	IPOD occupancy	Peak	828996	829056	1	+	.	From wt_m9_rdm_glu_merged_truseqnano_nebnext_v6rzlog10p_chipsub_cutoff1.000000_cwt_peaks.gr
NC_000913	IPOD occupancy	Peak	829971	830031	1	+	.	From wt_m9_rdm_glu_merged_truseqnano_nebnext_v6rzlog10p_chipsub_cutoff1.000000_cwt_peaks.gr
NC_000913	IPOD occupancy	Peak	830546	830606	1	+	.	From wt_m9_rdm_glu_merged_truseqnano_nebnext_v6rzlog10p_chipsub_cutoff1.000000_cwt_peaks.gr
NC_000913	IPOD occupancy	Peak	830856	830916	1	+	.	From wt_m9_rdm_glu_merged_truseqnano_nebnext_v6rzlog10p_chipsub_cutoff1.000000_cwt_peaks.gr
NC_000913	IPOD occupancy	Peak	831466	831526	1	+	.	From wt_m9_rdm_glu_merged_truseqnano_nebnext_v6rzlog10p_chipsub_cutoff1.000000_cwt_peaks.gr
NC_000913	IPOD occupancy	Peak	831911	831971	1	+	.	From wt_m9_rdm_glu_merged_truseqnano_nebnext_v6rzlog10p_chipsub_cutoff1.000000_cwt_peaks.gr
NC_000913	IPOD occupancy	Peak	832231	832291	1	+	.	From wt_m9_rdm_glu_merged_truseqnano_nebnext_v6rzlog10p_chipsub_cutoff1.000000_cwt_peaks.gr
NC_000913	IPOD occupancy	Peak	832896	832956	1	+	.	From wt_m9_rdm_glu_merged_truseqnano_nebnext_v6rzlog10p_chipsub_cutoff1.000000_cwt_peaks.gr
NC_000913	IPOD occupancy	Peak	833101	833161	1	+	.	From wt_m9_rdm_glu_merged_truseqnano_nebnext_v6rzlog10p_chipsub_cutoff1.000000_cwt_peaks.gr
NC_000913	IPOD occupancy	Peak	833556	833616	1	+	.	From wt_m9_rdm_glu_merged_truseqnano_nebnext_v6rzlog10p_chipsub_cutoff1.000000_cwt_peaks.gr
NC_000913	IPOD occupancy	Peak	834206	834266	1	+	.	From wt_m9_rdm_glu_merged_truseqnano_nebnext_v6rzlog10p_chipsub_cutoff1.000000_cwt_peaks.gr
NC_000913	IPOD occupancy	Peak	834846	834906	1	+	.	From wt_m9_rdm_glu_merged_truseqnano_nebnext_v6rzlog10p_chipsub_cutoff1.000000_cwt_peaks.gr
NC_000913	IPOD occupancy	Peak	835121	835181	1	+	.	From wt_m9_rdm_glu_merged_truseqnano_nebnext_v6rzlog10p_chipsub_cutoff1.000000_cwt_peaks.gr
NC_000913	IPOD occupancy	Peak	835551	835611	1	+	.	From wt_m9_rdm_glu_merged_truseqnano_nebnext_v6rzlog10p_chipsub_cutoff1.000000_cwt_peaks.gr
NC_000913	IPOD occupancy	Peak	835846	835906	1	+	.	From wt_m9_rdm_glu_merged_truseqnano_nebnext_v6rzlog10p_chipsub_cutoff1.000000_cwt_peaks.gr
NC_000913	IPOD occupancy	Peak	836331	836391	1	+	.	From wt_m9_rdm_glu_merged_truseqnano_nebnext_v6rzlog10p_chipsub_cutoff1.000000_cwt_peaks.gr
NC_000913	IPOD occupancy	Peak	837331	837391	1	+	.	From wt_m9_rdm_glu_merged_truseqnano_nebnext_v6rzlog10p_chipsub_cutoff1.000000_cwt_peaks.gr
NC_000913	IPOD occupancy	Peak	837516	837576	1	+	.	From wt_m9_rdm_glu_merged_truseqnano_nebnext_v6rzlog10p_chipsub_cutoff1.000000_cwt_peaks.gr
NC_000913	IPOD occupancy	Peak	837651	837711	1	+	.	From wt_m9_rdm_glu_merged_truseqnano_nebnext_v6rzlog10p_chipsub_cutoff1.000000_cwt_peaks.gr
NC_000913	IPOD occupancy	Peak	837871	837931	1	+	.	From wt_m9_rdm_glu_merged_truseqnano_nebnext_v6rzlog10p_chipsub_cutoff1.000000_cwt_peaks.gr
NC_000913	IPOD occupancy	Peak	838231	838346	1	+	.	From wt_m9_rdm_glu_merged_truseqnano_nebnext_v6rzlog10p_chipsub_cutoff1.000000_cwt_peaks.gr
NC_000913	IPOD occupancy	Peak	838366	838426	1	+	.	From wt_m9_rdm_glu_merged_truseqnano_nebnext_v6rzlog10p_chipsub_cutoff1.000000_cwt_peaks.gr
NC_000913	IPOD occupancy	Peak	839201	839261	1	+	.	From wt_m9_rdm_glu_merged_truseqnano_nebnext_v6rzlog10p_chipsub_cutoff1.000000_cwt_peaks.gr
NC_000913	IPOD occupancy	Peak	839831	839891	1	+	.	From wt_m9_rdm_glu_merged_truseqnano_nebnext_v6rzlog10p_chipsub_cutoff1.000000_cwt_peaks.gr
NC_000913	IPOD occupancy	Peak	840041	840101	1	+	.	From wt_m9_rdm_glu_merged_truseqnano_nebnext_v6rzlog10p_chipsub_cutoff1.000000_cwt_peaks.gr
NC_000913	IPOD occupancy	Peak	841126	841186	1	+	.	From wt_m9_rdm_glu_merged_truseqnano_nebnext_v6rzlog10p_chipsub_cutoff1.000000_cwt_peaks.gr
NC_000913	IPOD occupancy	Peak	841686	841746	1	+	.	From wt_m9_rdm_glu_merged_truseqnano_nebnext_v6rzlog10p_chipsub_cutoff1.000000_cwt_peaks.gr
NC_000913	IPOD occupancy	Peak	842186	842246	1	+	.	From wt_m9_rdm_glu_merged_truseqnano_nebnext_v6rzlog10p_chipsub_cutoff1.000000_cwt_peaks.gr
NC_000913	IPOD occupancy	Peak	842636	842726	1	+	.	From wt_m9_rdm_glu_merged_truseqnano_nebnext_v6rzlog10p_chipsub_cutoff1.000000_cwt_peaks.gr
NC_000913	IPOD occupancy	Peak	843356	843416	1	+	.	From wt_m9_rdm_glu_merged_truseqnano_nebnext_v6rzlog10p_chipsub_cutoff1.000000_cwt_peaks.gr
NC_000913	IPOD occupancy	Peak	843546	843606	1	+	.	From wt_m9_rdm_glu_merged_truseqnano_nebnext_v6rzlog10p_chipsub_cutoff1.000000_cwt_peaks.gr
NC_000913	IPOD occupancy	Peak	843766	843826	1	+	.	From wt_m9_rdm_glu_merged_truseqnano_nebnext_v6rzlog10p_chipsub_cutoff1.000000_cwt_peaks.gr
NC_000913	IPOD occupancy	Peak	843886	843946	1	+	.	From wt_m9_rdm_glu_merged_truseqnano_nebnext_v6rzlog10p_chipsub_cutoff1.000000_cwt_peaks.gr
NC_000913	IPOD occupancy	Peak	844221	844346	1	+	.	From wt_m9_rdm_glu_merged_truseqnano_nebnext_v6rzlog10p_chipsub_cutoff1.000000_cwt_peaks.gr
NC_000913	IPOD occupancy	Peak	844526	844586	1	+	.	From wt_m9_rdm_glu_merged_truseqnano_nebnext_v6rzlog10p_chipsub_cutoff1.000000_cwt_peaks.gr
NC_000913	IPOD occupancy	Peak	844861	844921	1	+	.	From wt_m9_rdm_glu_merged_truseqnano_nebnext_v6rzlog10p_chipsub_cutoff1.000000_cwt_peaks.gr
NC_000913	IPOD occupancy	Peak	845271	845331	1	+	.	From wt_m9_rdm_glu_merged_truseqnano_nebnext_v6rzlog10p_chipsub_cutoff1.000000_cwt_peaks.gr
NC_000913	IPOD occupancy	Peak	845461	845521	1	+	.	From wt_m9_rdm_glu_merged_truseqnano_nebnext_v6rzlog10p_chipsub_cutoff1.000000_cwt_peaks.gr
NC_000913	IPOD occupancy	Peak	845671	845731	1	+	.	From wt_m9_rdm_glu_merged_truseqnano_nebnext_v6rzlog10p_chipsub_cutoff1.000000_cwt_peaks.gr
NC_000913	IPOD occupancy	Peak	846606	846666	1	+	.	From wt_m9_rdm_glu_merged_truseqnano_nebnext_v6rzlog10p_chipsub_cutoff1.000000_cwt_peaks.gr
NC_000913	IPOD occupancy	Peak	847116	847176	1	+	.	From wt_m9_rdm_glu_merged_truseqnano_nebnext_v6rzlog10p_chipsub_cutoff1.000000_cwt_peaks.gr
NC_000913	IPOD occupancy	Peak	847231	847291	1	+	.	From wt_m9_rdm_glu_merged_truseqnano_nebnext_v6rzlog10p_chipsub_cutoff1.000000_cwt_peaks.gr
NC_000913	IPOD occupancy	Peak	848066	848126	1	+	.	From wt_m9_rdm_glu_merged_truseqnano_nebnext_v6rzlog10p_chipsub_cutoff1.000000_cwt_peaks.gr
NC_000913	IPOD occupancy	Peak	848246	848306	1	+	.	From wt_m9_rdm_glu_merged_truseqnano_nebnext_v6rzlog10p_chipsub_cutoff1.000000_cwt_peaks.gr
NC_000913	IPOD occupancy	Peak	848386	848446	1	+	.	From wt_m9_rdm_glu_merged_truseqnano_nebnext_v6rzlog10p_chipsub_cutoff1.000000_cwt_peaks.gr
NC_000913	IPOD occupancy	Peak	848761	848821	1	+	.	From wt_m9_rdm_glu_merged_truseqnano_nebnext_v6rzlog10p_chipsub_cutoff1.000000_cwt_peaks.gr
NC_000913	IPOD occupancy	Peak	848901	848961	1	+	.	From wt_m9_rdm_glu_merged_truseqnano_nebnext_v6rzlog10p_chipsub_cutoff1.000000_cwt_peaks.gr
NC_000913	IPOD occupancy	Peak	849136	849196	1	+	.	From wt_m9_rdm_glu_merged_truseqnano_nebnext_v6rzlog10p_chipsub_cutoff1.000000_cwt_peaks.gr
NC_000913	IPOD occupancy	Peak	849641	849701	1	+	.	From wt_m9_rdm_glu_merged_truseqnano_nebnext_v6rzlog10p_chipsub_cutoff1.000000_cwt_peaks.gr
NC_000913	IPOD occupancy	Peak	849801	849861	1	+	.	From wt_m9_rdm_glu_merged_truseqnano_nebnext_v6rzlog10p_chipsub_cutoff1.000000_cwt_peaks.gr
NC_000913	IPOD occupancy	Peak	850761	850821	1	+	.	From wt_m9_rdm_glu_merged_truseqnano_nebnext_v6rzlog10p_chipsub_cutoff1.000000_cwt_peaks.gr
NC_000913	IPOD occupancy	Peak	851101	851161	1	+	.	From wt_m9_rdm_glu_merged_truseqnano_nebnext_v6rzlog10p_chipsub_cutoff1.000000_cwt_peaks.gr
NC_000913	IPOD occupancy	Peak	851386	851446	1	+	.	From wt_m9_rdm_glu_merged_truseqnano_nebnext_v6rzlog10p_chipsub_cutoff1.000000_cwt_peaks.gr
NC_000913	IPOD occupancy	Peak	852016	852076	1	+	.	From wt_m9_rdm_glu_merged_truseqnano_nebnext_v6rzlog10p_chipsub_cutoff1.000000_cwt_peaks.gr
NC_000913	IPOD occupancy	Peak	852296	852356	1	+	.	From wt_m9_rdm_glu_merged_truseqnano_nebnext_v6rzlog10p_chipsub_cutoff1.000000_cwt_peaks.gr
NC_000913	IPOD occupancy	Peak	852621	852681	1	+	.	From wt_m9_rdm_glu_merged_truseqnano_nebnext_v6rzlog10p_chipsub_cutoff1.000000_cwt_peaks.gr
NC_000913	IPOD occupancy	Peak	852741	852801	1	+	.	From wt_m9_rdm_glu_merged_truseqnano_nebnext_v6rzlog10p_chipsub_cutoff1.000000_cwt_peaks.gr
NC_000913	IPOD occupancy	Peak	853056	853116	1	+	.	From wt_m9_rdm_glu_merged_truseqnano_nebnext_v6rzlog10p_chipsub_cutoff1.000000_cwt_peaks.gr
NC_000913	IPOD occupancy	Peak	854521	854581	1	+	.	From wt_m9_rdm_glu_merged_truseqnano_nebnext_v6rzlog10p_chipsub_cutoff1.000000_cwt_peaks.gr
NC_000913	IPOD occupancy	Peak	855156	855216	1	+	.	From wt_m9_rdm_glu_merged_truseqnano_nebnext_v6rzlog10p_chipsub_cutoff1.000000_cwt_peaks.gr
NC_000913	IPOD occupancy	Peak	855396	855456	1	+	.	From wt_m9_rdm_glu_merged_truseqnano_nebnext_v6rzlog10p_chipsub_cutoff1.000000_cwt_peaks.gr
NC_000913	IPOD occupancy	Peak	856191	856251	1	+	.	From wt_m9_rdm_glu_merged_truseqnano_nebnext_v6rzlog10p_chipsub_cutoff1.000000_cwt_peaks.gr
NC_000913	IPOD occupancy	Peak	857506	857566	1	+	.	From wt_m9_rdm_glu_merged_truseqnano_nebnext_v6rzlog10p_chipsub_cutoff1.000000_cwt_peaks.gr
NC_000913	IPOD occupancy	Peak	857631	857691	1	+	.	From wt_m9_rdm_glu_merged_truseqnano_nebnext_v6rzlog10p_chipsub_cutoff1.000000_cwt_peaks.gr
NC_000913	IPOD occupancy	Peak	857976	858036	1	+	.	From wt_m9_rdm_glu_merged_truseqnano_nebnext_v6rzlog10p_chipsub_cutoff1.000000_cwt_peaks.gr
NC_000913	IPOD occupancy	Peak	858361	858421	1	+	.	From wt_m9_rdm_glu_merged_truseqnano_nebnext_v6rzlog10p_chipsub_cutoff1.000000_cwt_peaks.gr
NC_000913	IPOD occupancy	Peak	858521	858581	1	+	.	From wt_m9_rdm_glu_merged_truseqnano_nebnext_v6rzlog10p_chipsub_cutoff1.000000_cwt_peaks.gr
NC_000913	IPOD occupancy	Peak	859096	859156	1	+	.	From wt_m9_rdm_glu_merged_truseqnano_nebnext_v6rzlog10p_chipsub_cutoff1.000000_cwt_peaks.gr
NC_000913	IPOD occupancy	Peak	859271	859331	1	+	.	From wt_m9_rdm_glu_merged_truseqnano_nebnext_v6rzlog10p_chipsub_cutoff1.000000_cwt_peaks.gr
NC_000913	IPOD occupancy	Peak	859436	859496	1	+	.	From wt_m9_rdm_glu_merged_truseqnano_nebnext_v6rzlog10p_chipsub_cutoff1.000000_cwt_peaks.gr
NC_000913	IPOD occupancy	Peak	859576	859636	1	+	.	From wt_m9_rdm_glu_merged_truseqnano_nebnext_v6rzlog10p_chipsub_cutoff1.000000_cwt_peaks.gr
NC_000913	IPOD occupancy	Peak	860071	860131	1	+	.	From wt_m9_rdm_glu_merged_truseqnano_nebnext_v6rzlog10p_chipsub_cutoff1.000000_cwt_peaks.gr
NC_000913	IPOD occupancy	Peak	860476	860536	1	+	.	From wt_m9_rdm_glu_merged_truseqnano_nebnext_v6rzlog10p_chipsub_cutoff1.000000_cwt_peaks.gr
NC_000913	IPOD occupancy	Peak	860661	860721	1	+	.	From wt_m9_rdm_glu_merged_truseqnano_nebnext_v6rzlog10p_chipsub_cutoff1.000000_cwt_peaks.gr
NC_000913	IPOD occupancy	Peak	861751	861811	1	+	.	From wt_m9_rdm_glu_merged_truseqnano_nebnext_v6rzlog10p_chipsub_cutoff1.000000_cwt_peaks.gr
NC_000913	IPOD occupancy	Peak	862376	862436	1	+	.	From wt_m9_rdm_glu_merged_truseqnano_nebnext_v6rzlog10p_chipsub_cutoff1.000000_cwt_peaks.gr
NC_000913	IPOD occupancy	Peak	862531	862591	1	+	.	From wt_m9_rdm_glu_merged_truseqnano_nebnext_v6rzlog10p_chipsub_cutoff1.000000_cwt_peaks.gr
[truncated: 28,179 more rows]
