# Supplementary material for: Dynamic landscape of protein occupancy across the Escherichia coli chromosome
Source: PLoS Biol. 2021 Jun 25;19(6):e3001306. doi: 10.1371/journal.pbio.3001306 (PMC8282354; doi:10.1371/journal.pbio.3001306)
Supplement: S2 Data — The value in the “score” column corresponds to the peak calling threshold in use. Note that the “strand” and “frame” fields convey no useful information. IPOD-HR, in vivo protein occupancy display—high resolution. (ZIP) [file pbio.3001306.s017.zip › data_s2/DlexA_m9_rdm_glu_peaks.gff]

NC_000913	IPOD occupancy	Peak	1	46	1	+	.	From DlexA_m9_rdm_glu_merged_v6rzlog10p_chipsub_cutoff1.000000_cwt_peaks.gr
NC_000913	IPOD occupancy	Peak	81	141	1	+	.	From DlexA_m9_rdm_glu_merged_v6rzlog10p_chipsub_cutoff1.000000_cwt_peaks.gr
NC_000913	IPOD occupancy	Peak	611	671	1	+	.	From DlexA_m9_rdm_glu_merged_v6rzlog10p_chipsub_cutoff1.000000_cwt_peaks.gr
NC_000913	IPOD occupancy	Peak	986	1046	1	+	.	From DlexA_m9_rdm_glu_merged_v6rzlog10p_chipsub_cutoff1.000000_cwt_peaks.gr
NC_000913	IPOD occupancy	Peak	1371	1431	1	+	.	From DlexA_m9_rdm_glu_merged_v6rzlog10p_chipsub_cutoff1.000000_cwt_peaks.gr
NC_000913	IPOD occupancy	Peak	1526	1586	1	+	.	From DlexA_m9_rdm_glu_merged_v6rzlog10p_chipsub_cutoff1.000000_cwt_peaks.gr
NC_000913	IPOD occupancy	Peak	1701	1761	1	+	.	From DlexA_m9_rdm_glu_merged_v6rzlog10p_chipsub_cutoff1.000000_cwt_peaks.gr
NC_000913	IPOD occupancy	Peak	1786	1846	1	+	.	From DlexA_m9_rdm_glu_merged_v6rzlog10p_chipsub_cutoff1.000000_cwt_peaks.gr
NC_000913	IPOD occupancy	Peak	1936	1996	1	+	.	From DlexA_m9_rdm_glu_merged_v6rzlog10p_chipsub_cutoff1.000000_cwt_peaks.gr
NC_000913	IPOD occupancy	Peak	2541	2601	1	+	.	From DlexA_m9_rdm_glu_merged_v6rzlog10p_chipsub_cutoff1.000000_cwt_peaks.gr
NC_000913	IPOD occupancy	Peak	3471	3531	1	+	.	From DlexA_m9_rdm_glu_merged_v6rzlog10p_chipsub_cutoff1.000000_cwt_peaks.gr
NC_000913	IPOD occupancy	Peak	4711	4771	1	+	.	From DlexA_m9_rdm_glu_merged_v6rzlog10p_chipsub_cutoff1.000000_cwt_peaks.gr
NC_000913	IPOD occupancy	Peak	4801	4861	1	+	.	From DlexA_m9_rdm_glu_merged_v6rzlog10p_chipsub_cutoff1.000000_cwt_peaks.gr
NC_000913	IPOD occupancy	Peak	5096	5156	1	+	.	From DlexA_m9_rdm_glu_merged_v6rzlog10p_chipsub_cutoff1.000000_cwt_peaks.gr
NC_000913	IPOD occupancy	Peak	5311	5371	1	+	.	From DlexA_m9_rdm_glu_merged_v6rzlog10p_chipsub_cutoff1.000000_cwt_peaks.gr
NC_000913	IPOD occupancy	Peak	5591	5651	1	+	.	From DlexA_m9_rdm_glu_merged_v6rzlog10p_chipsub_cutoff1.000000_cwt_peaks.gr
NC_000913	IPOD occupancy	Peak	5901	5961	1	+	.	From DlexA_m9_rdm_glu_merged_v6rzlog10p_chipsub_cutoff1.000000_cwt_peaks.gr
NC_000913	IPOD occupancy	Peak	5996	6056	1	+	.	From DlexA_m9_rdm_glu_merged_v6rzlog10p_chipsub_cutoff1.000000_cwt_peaks.gr
NC_000913	IPOD occupancy	Peak	6336	6396	1	+	.	From DlexA_m9_rdm_glu_merged_v6rzlog10p_chipsub_cutoff1.000000_cwt_peaks.gr
NC_000913	IPOD occupancy	Peak	6631	6736	1	+	.	From DlexA_m9_rdm_glu_merged_v6rzlog10p_chipsub_cutoff1.000000_cwt_peaks.gr
NC_000913	IPOD occupancy	Peak	6791	6851	1	+	.	From DlexA_m9_rdm_glu_merged_v6rzlog10p_chipsub_cutoff1.000000_cwt_peaks.gr
NC_000913	IPOD occupancy	Peak	6946	7006	1	+	.	From DlexA_m9_rdm_glu_merged_v6rzlog10p_chipsub_cutoff1.000000_cwt_peaks.gr
NC_000913	IPOD occupancy	Peak	7086	7146	1	+	.	From DlexA_m9_rdm_glu_merged_v6rzlog10p_chipsub_cutoff1.000000_cwt_peaks.gr
NC_000913	IPOD occupancy	Peak	7246	7346	1	+	.	From DlexA_m9_rdm_glu_merged_v6rzlog10p_chipsub_cutoff1.000000_cwt_peaks.gr
NC_000913	IPOD occupancy	Peak	7366	7426	1	+	.	From DlexA_m9_rdm_glu_merged_v6rzlog10p_chipsub_cutoff1.000000_cwt_peaks.gr
NC_000913	IPOD occupancy	Peak	7921	7981	1	+	.	From DlexA_m9_rdm_glu_merged_v6rzlog10p_chipsub_cutoff1.000000_cwt_peaks.gr
NC_000913	IPOD occupancy	Peak	8366	8426	1	+	.	From DlexA_m9_rdm_glu_merged_v6rzlog10p_chipsub_cutoff1.000000_cwt_peaks.gr
NC_000913	IPOD occupancy	Peak	8766	8826	1	+	.	From DlexA_m9_rdm_glu_merged_v6rzlog10p_chipsub_cutoff1.000000_cwt_peaks.gr
NC_000913	IPOD occupancy	Peak	9101	9161	1	+	.	From DlexA_m9_rdm_glu_merged_v6rzlog10p_chipsub_cutoff1.000000_cwt_peaks.gr
NC_000913	IPOD occupancy	Peak	9776	9836	1	+	.	From DlexA_m9_rdm_glu_merged_v6rzlog10p_chipsub_cutoff1.000000_cwt_peaks.gr
NC_000913	IPOD occupancy	Peak	10026	10086	1	+	.	From DlexA_m9_rdm_glu_merged_v6rzlog10p_chipsub_cutoff1.000000_cwt_peaks.gr
NC_000913	IPOD occupancy	Peak	10381	10441	1	+	.	From DlexA_m9_rdm_glu_merged_v6rzlog10p_chipsub_cutoff1.000000_cwt_peaks.gr
NC_000913	IPOD occupancy	Peak	10481	10541	1	+	.	From DlexA_m9_rdm_glu_merged_v6rzlog10p_chipsub_cutoff1.000000_cwt_peaks.gr
NC_000913	IPOD occupancy	Peak	10956	11016	1	+	.	From DlexA_m9_rdm_glu_merged_v6rzlog10p_chipsub_cutoff1.000000_cwt_peaks.gr
NC_000913	IPOD occupancy	Peak	11311	11371	1	+	.	From DlexA_m9_rdm_glu_merged_v6rzlog10p_chipsub_cutoff1.000000_cwt_peaks.gr
NC_000913	IPOD occupancy	Peak	11476	11536	1	+	.	From DlexA_m9_rdm_glu_merged_v6rzlog10p_chipsub_cutoff1.000000_cwt_peaks.gr
NC_000913	IPOD occupancy	Peak	12546	12606	1	+	.	From DlexA_m9_rdm_glu_merged_v6rzlog10p_chipsub_cutoff1.000000_cwt_peaks.gr
NC_000913	IPOD occupancy	Peak	12731	12791	1	+	.	From DlexA_m9_rdm_glu_merged_v6rzlog10p_chipsub_cutoff1.000000_cwt_peaks.gr
NC_000913	IPOD occupancy	Peak	12861	12921	1	+	.	From DlexA_m9_rdm_glu_merged_v6rzlog10p_chipsub_cutoff1.000000_cwt_peaks.gr
NC_000913	IPOD occupancy	Peak	13496	13556	1	+	.	From DlexA_m9_rdm_glu_merged_v6rzlog10p_chipsub_cutoff1.000000_cwt_peaks.gr
NC_000913	IPOD occupancy	Peak	14021	14081	1	+	.	From DlexA_m9_rdm_glu_merged_v6rzlog10p_chipsub_cutoff1.000000_cwt_peaks.gr
NC_000913	IPOD occupancy	Peak	14356	14416	1	+	.	From DlexA_m9_rdm_glu_merged_v6rzlog10p_chipsub_cutoff1.000000_cwt_peaks.gr
NC_000913	IPOD occupancy	Peak	14566	14626	1	+	.	From DlexA_m9_rdm_glu_merged_v6rzlog10p_chipsub_cutoff1.000000_cwt_peaks.gr
NC_000913	IPOD occupancy	Peak	14736	14796	1	+	.	From DlexA_m9_rdm_glu_merged_v6rzlog10p_chipsub_cutoff1.000000_cwt_peaks.gr
NC_000913	IPOD occupancy	Peak	15431	15491	1	+	.	From DlexA_m9_rdm_glu_merged_v6rzlog10p_chipsub_cutoff1.000000_cwt_peaks.gr
NC_000913	IPOD occupancy	Peak	16591	16651	1	+	.	From DlexA_m9_rdm_glu_merged_v6rzlog10p_chipsub_cutoff1.000000_cwt_peaks.gr
NC_000913	IPOD occupancy	Peak	17136	17196	1	+	.	From DlexA_m9_rdm_glu_merged_v6rzlog10p_chipsub_cutoff1.000000_cwt_peaks.gr
NC_000913	IPOD occupancy	Peak	17251	17311	1	+	.	From DlexA_m9_rdm_glu_merged_v6rzlog10p_chipsub_cutoff1.000000_cwt_peaks.gr
NC_000913	IPOD occupancy	Peak	17631	17691	1	+	.	From DlexA_m9_rdm_glu_merged_v6rzlog10p_chipsub_cutoff1.000000_cwt_peaks.gr
NC_000913	IPOD occupancy	Peak	18576	18636	1	+	.	From DlexA_m9_rdm_glu_merged_v6rzlog10p_chipsub_cutoff1.000000_cwt_peaks.gr
NC_000913	IPOD occupancy	Peak	18711	18771	1	+	.	From DlexA_m9_rdm_glu_merged_v6rzlog10p_chipsub_cutoff1.000000_cwt_peaks.gr
NC_000913	IPOD occupancy	Peak	18931	18991	1	+	.	From DlexA_m9_rdm_glu_merged_v6rzlog10p_chipsub_cutoff1.000000_cwt_peaks.gr
NC_000913	IPOD occupancy	Peak	19116	19176	1	+	.	From DlexA_m9_rdm_glu_merged_v6rzlog10p_chipsub_cutoff1.000000_cwt_peaks.gr
NC_000913	IPOD occupancy	Peak	19311	19371	1	+	.	From DlexA_m9_rdm_glu_merged_v6rzlog10p_chipsub_cutoff1.000000_cwt_peaks.gr
NC_000913	IPOD occupancy	Peak	19716	19776	1	+	.	From DlexA_m9_rdm_glu_merged_v6rzlog10p_chipsub_cutoff1.000000_cwt_peaks.gr
NC_000913	IPOD occupancy	Peak	19821	19881	1	+	.	From DlexA_m9_rdm_glu_merged_v6rzlog10p_chipsub_cutoff1.000000_cwt_peaks.gr
NC_000913	IPOD occupancy	Peak	20186	20246	1	+	.	From DlexA_m9_rdm_glu_merged_v6rzlog10p_chipsub_cutoff1.000000_cwt_peaks.gr
NC_000913	IPOD occupancy	Peak	20466	20526	1	+	.	From DlexA_m9_rdm_glu_merged_v6rzlog10p_chipsub_cutoff1.000000_cwt_peaks.gr
NC_000913	IPOD occupancy	Peak	20581	20641	1	+	.	From DlexA_m9_rdm_glu_merged_v6rzlog10p_chipsub_cutoff1.000000_cwt_peaks.gr
NC_000913	IPOD occupancy	Peak	20701	20761	1	+	.	From DlexA_m9_rdm_glu_merged_v6rzlog10p_chipsub_cutoff1.000000_cwt_peaks.gr
NC_000913	IPOD occupancy	Peak	21561	21621	1	+	.	From DlexA_m9_rdm_glu_merged_v6rzlog10p_chipsub_cutoff1.000000_cwt_peaks.gr
NC_000913	IPOD occupancy	Peak	22166	22226	1	+	.	From DlexA_m9_rdm_glu_merged_v6rzlog10p_chipsub_cutoff1.000000_cwt_peaks.gr
NC_000913	IPOD occupancy	Peak	22376	22436	1	+	.	From DlexA_m9_rdm_glu_merged_v6rzlog10p_chipsub_cutoff1.000000_cwt_peaks.gr
NC_000913	IPOD occupancy	Peak	22691	22751	1	+	.	From DlexA_m9_rdm_glu_merged_v6rzlog10p_chipsub_cutoff1.000000_cwt_peaks.gr
NC_000913	IPOD occupancy	Peak	23141	23201	1	+	.	From DlexA_m9_rdm_glu_merged_v6rzlog10p_chipsub_cutoff1.000000_cwt_peaks.gr
NC_000913	IPOD occupancy	Peak	23341	23401	1	+	.	From DlexA_m9_rdm_glu_merged_v6rzlog10p_chipsub_cutoff1.000000_cwt_peaks.gr
NC_000913	IPOD occupancy	Peak	23971	24031	1	+	.	From DlexA_m9_rdm_glu_merged_v6rzlog10p_chipsub_cutoff1.000000_cwt_peaks.gr
NC_000913	IPOD occupancy	Peak	24391	24451	1	+	.	From DlexA_m9_rdm_glu_merged_v6rzlog10p_chipsub_cutoff1.000000_cwt_peaks.gr
NC_000913	IPOD occupancy	Peak	24546	24606	1	+	.	From DlexA_m9_rdm_glu_merged_v6rzlog10p_chipsub_cutoff1.000000_cwt_peaks.gr
NC_000913	IPOD occupancy	Peak	25001	25061	1	+	.	From DlexA_m9_rdm_glu_merged_v6rzlog10p_chipsub_cutoff1.000000_cwt_peaks.gr
NC_000913	IPOD occupancy	Peak	25261	25321	1	+	.	From DlexA_m9_rdm_glu_merged_v6rzlog10p_chipsub_cutoff1.000000_cwt_peaks.gr
NC_000913	IPOD occupancy	Peak	25441	25501	1	+	.	From DlexA_m9_rdm_glu_merged_v6rzlog10p_chipsub_cutoff1.000000_cwt_peaks.gr
NC_000913	IPOD occupancy	Peak	25651	25711	1	+	.	From DlexA_m9_rdm_glu_merged_v6rzlog10p_chipsub_cutoff1.000000_cwt_peaks.gr
NC_000913	IPOD occupancy	Peak	25796	25856	1	+	.	From DlexA_m9_rdm_glu_merged_v6rzlog10p_chipsub_cutoff1.000000_cwt_peaks.gr
NC_000913	IPOD occupancy	Peak	26051	26111	1	+	.	From DlexA_m9_rdm_glu_merged_v6rzlog10p_chipsub_cutoff1.000000_cwt_peaks.gr
NC_000913	IPOD occupancy	Peak	27271	27331	1	+	.	From DlexA_m9_rdm_glu_merged_v6rzlog10p_chipsub_cutoff1.000000_cwt_peaks.gr
NC_000913	IPOD occupancy	Peak	27691	27751	1	+	.	From DlexA_m9_rdm_glu_merged_v6rzlog10p_chipsub_cutoff1.000000_cwt_peaks.gr
NC_000913	IPOD occupancy	Peak	27781	27841	1	+	.	From DlexA_m9_rdm_glu_merged_v6rzlog10p_chipsub_cutoff1.000000_cwt_peaks.gr
NC_000913	IPOD occupancy	Peak	27851	27911	1	+	.	From DlexA_m9_rdm_glu_merged_v6rzlog10p_chipsub_cutoff1.000000_cwt_peaks.gr
NC_000913	IPOD occupancy	Peak	28226	28286	1	+	.	From DlexA_m9_rdm_glu_merged_v6rzlog10p_chipsub_cutoff1.000000_cwt_peaks.gr
NC_000913	IPOD occupancy	Peak	28341	28401	1	+	.	From DlexA_m9_rdm_glu_merged_v6rzlog10p_chipsub_cutoff1.000000_cwt_peaks.gr
NC_000913	IPOD occupancy	Peak	28816	28876	1	+	.	From DlexA_m9_rdm_glu_merged_v6rzlog10p_chipsub_cutoff1.000000_cwt_peaks.gr
NC_000913	IPOD occupancy	Peak	29191	29251	1	+	.	From DlexA_m9_rdm_glu_merged_v6rzlog10p_chipsub_cutoff1.000000_cwt_peaks.gr
NC_000913	IPOD occupancy	Peak	29401	29461	1	+	.	From DlexA_m9_rdm_glu_merged_v6rzlog10p_chipsub_cutoff1.000000_cwt_peaks.gr
NC_000913	IPOD occupancy	Peak	29606	29666	1	+	.	From DlexA_m9_rdm_glu_merged_v6rzlog10p_chipsub_cutoff1.000000_cwt_peaks.gr
NC_000913	IPOD occupancy	Peak	29841	29901	1	+	.	From DlexA_m9_rdm_glu_merged_v6rzlog10p_chipsub_cutoff1.000000_cwt_peaks.gr
NC_000913	IPOD occupancy	Peak	30101	30161	1	+	.	From DlexA_m9_rdm_glu_merged_v6rzlog10p_chipsub_cutoff1.000000_cwt_peaks.gr
NC_000913	IPOD occupancy	Peak	30411	30471	1	+	.	From DlexA_m9_rdm_glu_merged_v6rzlog10p_chipsub_cutoff1.000000_cwt_peaks.gr
NC_000913	IPOD occupancy	Peak	31916	31976	1	+	.	From DlexA_m9_rdm_glu_merged_v6rzlog10p_chipsub_cutoff1.000000_cwt_peaks.gr
NC_000913	IPOD occupancy	Peak	32431	32491	1	+	.	From DlexA_m9_rdm_glu_merged_v6rzlog10p_chipsub_cutoff1.000000_cwt_peaks.gr
NC_000913	IPOD occupancy	Peak	32586	32646	1	+	.	From DlexA_m9_rdm_glu_merged_v6rzlog10p_chipsub_cutoff1.000000_cwt_peaks.gr
NC_000913	IPOD occupancy	Peak	32686	32746	1	+	.	From DlexA_m9_rdm_glu_merged_v6rzlog10p_chipsub_cutoff1.000000_cwt_peaks.gr
NC_000913	IPOD occupancy	Peak	33196	33256	1	+	.	From DlexA_m9_rdm_glu_merged_v6rzlog10p_chipsub_cutoff1.000000_cwt_peaks.gr
NC_000913	IPOD occupancy	Peak	33516	33576	1	+	.	From DlexA_m9_rdm_glu_merged_v6rzlog10p_chipsub_cutoff1.000000_cwt_peaks.gr
NC_000913	IPOD occupancy	Peak	33981	34041	1	+	.	From DlexA_m9_rdm_glu_merged_v6rzlog10p_chipsub_cutoff1.000000_cwt_peaks.gr
NC_000913	IPOD occupancy	Peak	34201	34261	1	+	.	From DlexA_m9_rdm_glu_merged_v6rzlog10p_chipsub_cutoff1.000000_cwt_peaks.gr
NC_000913	IPOD occupancy	Peak	34436	34496	1	+	.	From DlexA_m9_rdm_glu_merged_v6rzlog10p_chipsub_cutoff1.000000_cwt_peaks.gr
NC_000913	IPOD occupancy	Peak	34881	34941	1	+	.	From DlexA_m9_rdm_glu_merged_v6rzlog10p_chipsub_cutoff1.000000_cwt_peaks.gr
NC_000913	IPOD occupancy	Peak	35166	35226	1	+	.	From DlexA_m9_rdm_glu_merged_v6rzlog10p_chipsub_cutoff1.000000_cwt_peaks.gr
NC_000913	IPOD occupancy	Peak	36266	36326	1	+	.	From DlexA_m9_rdm_glu_merged_v6rzlog10p_chipsub_cutoff1.000000_cwt_peaks.gr
NC_000913	IPOD occupancy	Peak	36441	36501	1	+	.	From DlexA_m9_rdm_glu_merged_v6rzlog10p_chipsub_cutoff1.000000_cwt_peaks.gr
NC_000913	IPOD occupancy	Peak	36991	37051	1	+	.	From DlexA_m9_rdm_glu_merged_v6rzlog10p_chipsub_cutoff1.000000_cwt_peaks.gr
NC_000913	IPOD occupancy	Peak	37131	37191	1	+	.	From DlexA_m9_rdm_glu_merged_v6rzlog10p_chipsub_cutoff1.000000_cwt_peaks.gr
NC_000913	IPOD occupancy	Peak	37361	37421	1	+	.	From DlexA_m9_rdm_glu_merged_v6rzlog10p_chipsub_cutoff1.000000_cwt_peaks.gr
NC_000913	IPOD occupancy	Peak	37666	37726	1	+	.	From DlexA_m9_rdm_glu_merged_v6rzlog10p_chipsub_cutoff1.000000_cwt_peaks.gr
NC_000913	IPOD occupancy	Peak	37896	37956	1	+	.	From DlexA_m9_rdm_glu_merged_v6rzlog10p_chipsub_cutoff1.000000_cwt_peaks.gr
NC_000913	IPOD occupancy	Peak	38071	38131	1	+	.	From DlexA_m9_rdm_glu_merged_v6rzlog10p_chipsub_cutoff1.000000_cwt_peaks.gr
NC_000913	IPOD occupancy	Peak	39481	39541	1	+	.	From DlexA_m9_rdm_glu_merged_v6rzlog10p_chipsub_cutoff1.000000_cwt_peaks.gr
NC_000913	IPOD occupancy	Peak	39811	39871	1	+	.	From DlexA_m9_rdm_glu_merged_v6rzlog10p_chipsub_cutoff1.000000_cwt_peaks.gr
NC_000913	IPOD occupancy	Peak	40091	40151	1	+	.	From DlexA_m9_rdm_glu_merged_v6rzlog10p_chipsub_cutoff1.000000_cwt_peaks.gr
NC_000913	IPOD occupancy	Peak	40371	40431	1	+	.	From DlexA_m9_rdm_glu_merged_v6rzlog10p_chipsub_cutoff1.000000_cwt_peaks.gr
NC_000913	IPOD occupancy	Peak	40781	40841	1	+	.	From DlexA_m9_rdm_glu_merged_v6rzlog10p_chipsub_cutoff1.000000_cwt_peaks.gr
NC_000913	IPOD occupancy	Peak	40916	40976	1	+	.	From DlexA_m9_rdm_glu_merged_v6rzlog10p_chipsub_cutoff1.000000_cwt_peaks.gr
NC_000913	IPOD occupancy	Peak	41766	41826	1	+	.	From DlexA_m9_rdm_glu_merged_v6rzlog10p_chipsub_cutoff1.000000_cwt_peaks.gr
NC_000913	IPOD occupancy	Peak	41966	42026	1	+	.	From DlexA_m9_rdm_glu_merged_v6rzlog10p_chipsub_cutoff1.000000_cwt_peaks.gr
NC_000913	IPOD occupancy	Peak	42171	42231	1	+	.	From DlexA_m9_rdm_glu_merged_v6rzlog10p_chipsub_cutoff1.000000_cwt_peaks.gr
NC_000913	IPOD occupancy	Peak	42426	42486	1	+	.	From DlexA_m9_rdm_glu_merged_v6rzlog10p_chipsub_cutoff1.000000_cwt_peaks.gr
NC_000913	IPOD occupancy	Peak	42931	42991	1	+	.	From DlexA_m9_rdm_glu_merged_v6rzlog10p_chipsub_cutoff1.000000_cwt_peaks.gr
NC_000913	IPOD occupancy	Peak	43251	43311	1	+	.	From DlexA_m9_rdm_glu_merged_v6rzlog10p_chipsub_cutoff1.000000_cwt_peaks.gr
NC_000913	IPOD occupancy	Peak	43951	44011	1	+	.	From DlexA_m9_rdm_glu_merged_v6rzlog10p_chipsub_cutoff1.000000_cwt_peaks.gr
NC_000913	IPOD occupancy	Peak	44236	44296	1	+	.	From DlexA_m9_rdm_glu_merged_v6rzlog10p_chipsub_cutoff1.000000_cwt_peaks.gr
NC_000913	IPOD occupancy	Peak	44391	44451	1	+	.	From DlexA_m9_rdm_glu_merged_v6rzlog10p_chipsub_cutoff1.000000_cwt_peaks.gr
NC_000913	IPOD occupancy	Peak	45246	45306	1	+	.	From DlexA_m9_rdm_glu_merged_v6rzlog10p_chipsub_cutoff1.000000_cwt_peaks.gr
NC_000913	IPOD occupancy	Peak	45766	45826	1	+	.	From DlexA_m9_rdm_glu_merged_v6rzlog10p_chipsub_cutoff1.000000_cwt_peaks.gr
NC_000913	IPOD occupancy	Peak	45881	45941	1	+	.	From DlexA_m9_rdm_glu_merged_v6rzlog10p_chipsub_cutoff1.000000_cwt_peaks.gr
NC_000913	IPOD occupancy	Peak	46141	46201	1	+	.	From DlexA_m9_rdm_glu_merged_v6rzlog10p_chipsub_cutoff1.000000_cwt_peaks.gr
NC_000913	IPOD occupancy	Peak	46671	46731	1	+	.	From DlexA_m9_rdm_glu_merged_v6rzlog10p_chipsub_cutoff1.000000_cwt_peaks.gr
NC_000913	IPOD occupancy	Peak	46966	47026	1	+	.	From DlexA_m9_rdm_glu_merged_v6rzlog10p_chipsub_cutoff1.000000_cwt_peaks.gr
NC_000913	IPOD occupancy	Peak	47131	47191	1	+	.	From DlexA_m9_rdm_glu_merged_v6rzlog10p_chipsub_cutoff1.000000_cwt_peaks.gr
NC_000913	IPOD occupancy	Peak	47241	47301	1	+	.	From DlexA_m9_rdm_glu_merged_v6rzlog10p_chipsub_cutoff1.000000_cwt_peaks.gr
NC_000913	IPOD occupancy	Peak	47826	47886	1	+	.	From DlexA_m9_rdm_glu_merged_v6rzlog10p_chipsub_cutoff1.000000_cwt_peaks.gr
NC_000913	IPOD occupancy	Peak	48151	48211	1	+	.	From DlexA_m9_rdm_glu_merged_v6rzlog10p_chipsub_cutoff1.000000_cwt_peaks.gr
NC_000913	IPOD occupancy	Peak	49056	49116	1	+	.	From DlexA_m9_rdm_glu_merged_v6rzlog10p_chipsub_cutoff1.000000_cwt_peaks.gr
NC_000913	IPOD occupancy	Peak	49201	49261	1	+	.	From DlexA_m9_rdm_glu_merged_v6rzlog10p_chipsub_cutoff1.000000_cwt_peaks.gr
NC_000913	IPOD occupancy	Peak	49396	49456	1	+	.	From DlexA_m9_rdm_glu_merged_v6rzlog10p_chipsub_cutoff1.000000_cwt_peaks.gr
NC_000913	IPOD occupancy	Peak	49501	49561	1	+	.	From DlexA_m9_rdm_glu_merged_v6rzlog10p_chipsub_cutoff1.000000_cwt_peaks.gr
NC_000913	IPOD occupancy	Peak	49576	49676	1	+	.	From DlexA_m9_rdm_glu_merged_v6rzlog10p_chipsub_cutoff1.000000_cwt_peaks.gr
NC_000913	IPOD occupancy	Peak	50126	50186	1	+	.	From DlexA_m9_rdm_glu_merged_v6rzlog10p_chipsub_cutoff1.000000_cwt_peaks.gr
NC_000913	IPOD occupancy	Peak	50266	50326	1	+	.	From DlexA_m9_rdm_glu_merged_v6rzlog10p_chipsub_cutoff1.000000_cwt_peaks.gr
NC_000913	IPOD occupancy	Peak	51141	51201	1	+	.	From DlexA_m9_rdm_glu_merged_v6rzlog10p_chipsub_cutoff1.000000_cwt_peaks.gr
NC_000913	IPOD occupancy	Peak	51341	51401	1	+	.	From DlexA_m9_rdm_glu_merged_v6rzlog10p_chipsub_cutoff1.000000_cwt_peaks.gr
NC_000913	IPOD occupancy	Peak	51501	51561	1	+	.	From DlexA_m9_rdm_glu_merged_v6rzlog10p_chipsub_cutoff1.000000_cwt_peaks.gr
NC_000913	IPOD occupancy	Peak	51901	51961	1	+	.	From DlexA_m9_rdm_glu_merged_v6rzlog10p_chipsub_cutoff1.000000_cwt_peaks.gr
NC_000913	IPOD occupancy	Peak	52041	52101	1	+	.	From DlexA_m9_rdm_glu_merged_v6rzlog10p_chipsub_cutoff1.000000_cwt_peaks.gr
NC_000913	IPOD occupancy	Peak	52321	52381	1	+	.	From DlexA_m9_rdm_glu_merged_v6rzlog10p_chipsub_cutoff1.000000_cwt_peaks.gr
NC_000913	IPOD occupancy	Peak	52821	52881	1	+	.	From DlexA_m9_rdm_glu_merged_v6rzlog10p_chipsub_cutoff1.000000_cwt_peaks.gr
NC_000913	IPOD occupancy	Peak	53021	53081	1	+	.	From DlexA_m9_rdm_glu_merged_v6rzlog10p_chipsub_cutoff1.000000_cwt_peaks.gr
NC_000913	IPOD occupancy	Peak	53381	53441	1	+	.	From DlexA_m9_rdm_glu_merged_v6rzlog10p_chipsub_cutoff1.000000_cwt_peaks.gr
NC_000913	IPOD occupancy	Peak	54271	54331	1	+	.	From DlexA_m9_rdm_glu_merged_v6rzlog10p_chipsub_cutoff1.000000_cwt_peaks.gr
NC_000913	IPOD occupancy	Peak	54726	54786	1	+	.	From DlexA_m9_rdm_glu_merged_v6rzlog10p_chipsub_cutoff1.000000_cwt_peaks.gr
NC_000913	IPOD occupancy	Peak	54841	54901	1	+	.	From DlexA_m9_rdm_glu_merged_v6rzlog10p_chipsub_cutoff1.000000_cwt_peaks.gr
NC_000913	IPOD occupancy	Peak	54946	55006	1	+	.	From DlexA_m9_rdm_glu_merged_v6rzlog10p_chipsub_cutoff1.000000_cwt_peaks.gr
NC_000913	IPOD occupancy	Peak	55181	55241	1	+	.	From DlexA_m9_rdm_glu_merged_v6rzlog10p_chipsub_cutoff1.000000_cwt_peaks.gr
NC_000913	IPOD occupancy	Peak	55461	55521	1	+	.	From DlexA_m9_rdm_glu_merged_v6rzlog10p_chipsub_cutoff1.000000_cwt_peaks.gr
NC_000913	IPOD occupancy	Peak	55701	55761	1	+	.	From DlexA_m9_rdm_glu_merged_v6rzlog10p_chipsub_cutoff1.000000_cwt_peaks.gr
NC_000913	IPOD occupancy	Peak	55876	55936	1	+	.	From DlexA_m9_rdm_glu_merged_v6rzlog10p_chipsub_cutoff1.000000_cwt_peaks.gr
NC_000913	IPOD occupancy	Peak	56186	56246	1	+	.	From DlexA_m9_rdm_glu_merged_v6rzlog10p_chipsub_cutoff1.000000_cwt_peaks.gr
NC_000913	IPOD occupancy	Peak	56311	56371	1	+	.	From DlexA_m9_rdm_glu_merged_v6rzlog10p_chipsub_cutoff1.000000_cwt_peaks.gr
NC_000913	IPOD occupancy	Peak	56511	56571	1	+	.	From DlexA_m9_rdm_glu_merged_v6rzlog10p_chipsub_cutoff1.000000_cwt_peaks.gr
NC_000913	IPOD occupancy	Peak	56946	57006	1	+	.	From DlexA_m9_rdm_glu_merged_v6rzlog10p_chipsub_cutoff1.000000_cwt_peaks.gr
NC_000913	IPOD occupancy	Peak	57436	57496	1	+	.	From DlexA_m9_rdm_glu_merged_v6rzlog10p_chipsub_cutoff1.000000_cwt_peaks.gr
NC_000913	IPOD occupancy	Peak	58136	58196	1	+	.	From DlexA_m9_rdm_glu_merged_v6rzlog10p_chipsub_cutoff1.000000_cwt_peaks.gr
NC_000913	IPOD occupancy	Peak	58381	58441	1	+	.	From DlexA_m9_rdm_glu_merged_v6rzlog10p_chipsub_cutoff1.000000_cwt_peaks.gr
NC_000913	IPOD occupancy	Peak	58491	58551	1	+	.	From DlexA_m9_rdm_glu_merged_v6rzlog10p_chipsub_cutoff1.000000_cwt_peaks.gr
NC_000913	IPOD occupancy	Peak	58836	58896	1	+	.	From DlexA_m9_rdm_glu_merged_v6rzlog10p_chipsub_cutoff1.000000_cwt_peaks.gr
NC_000913	IPOD occupancy	Peak	59136	59196	1	+	.	From DlexA_m9_rdm_glu_merged_v6rzlog10p_chipsub_cutoff1.000000_cwt_peaks.gr
NC_000913	IPOD occupancy	Peak	59321	59381	1	+	.	From DlexA_m9_rdm_glu_merged_v6rzlog10p_chipsub_cutoff1.000000_cwt_peaks.gr
NC_000913	IPOD occupancy	Peak	59441	59501	1	+	.	From DlexA_m9_rdm_glu_merged_v6rzlog10p_chipsub_cutoff1.000000_cwt_peaks.gr
NC_000913	IPOD occupancy	Peak	59621	59681	1	+	.	From DlexA_m9_rdm_glu_merged_v6rzlog10p_chipsub_cutoff1.000000_cwt_peaks.gr
NC_000913	IPOD occupancy	Peak	59711	59771	1	+	.	From DlexA_m9_rdm_glu_merged_v6rzlog10p_chipsub_cutoff1.000000_cwt_peaks.gr
NC_000913	IPOD occupancy	Peak	60256	60316	1	+	.	From DlexA_m9_rdm_glu_merged_v6rzlog10p_chipsub_cutoff1.000000_cwt_peaks.gr
NC_000913	IPOD occupancy	Peak	60841	60901	1	+	.	From DlexA_m9_rdm_glu_merged_v6rzlog10p_chipsub_cutoff1.000000_cwt_peaks.gr
NC_000913	IPOD occupancy	Peak	61031	61091	1	+	.	From DlexA_m9_rdm_glu_merged_v6rzlog10p_chipsub_cutoff1.000000_cwt_peaks.gr
NC_000913	IPOD occupancy	Peak	61446	61506	1	+	.	From DlexA_m9_rdm_glu_merged_v6rzlog10p_chipsub_cutoff1.000000_cwt_peaks.gr
NC_000913	IPOD occupancy	Peak	61826	61886	1	+	.	From DlexA_m9_rdm_glu_merged_v6rzlog10p_chipsub_cutoff1.000000_cwt_peaks.gr
NC_000913	IPOD occupancy	Peak	62136	62196	1	+	.	From DlexA_m9_rdm_glu_merged_v6rzlog10p_chipsub_cutoff1.000000_cwt_peaks.gr
NC_000913	IPOD occupancy	Peak	62836	62896	1	+	.	From DlexA_m9_rdm_glu_merged_v6rzlog10p_chipsub_cutoff1.000000_cwt_peaks.gr
NC_000913	IPOD occupancy	Peak	63006	63066	1	+	.	From DlexA_m9_rdm_glu_merged_v6rzlog10p_chipsub_cutoff1.000000_cwt_peaks.gr
NC_000913	IPOD occupancy	Peak	63211	63271	1	+	.	From DlexA_m9_rdm_glu_merged_v6rzlog10p_chipsub_cutoff1.000000_cwt_peaks.gr
NC_000913	IPOD occupancy	Peak	63776	63836	1	+	.	From DlexA_m9_rdm_glu_merged_v6rzlog10p_chipsub_cutoff1.000000_cwt_peaks.gr
NC_000913	IPOD occupancy	Peak	64176	64236	1	+	.	From DlexA_m9_rdm_glu_merged_v6rzlog10p_chipsub_cutoff1.000000_cwt_peaks.gr
NC_000913	IPOD occupancy	Peak	64831	64891	1	+	.	From DlexA_m9_rdm_glu_merged_v6rzlog10p_chipsub_cutoff1.000000_cwt_peaks.gr
NC_000913	IPOD occupancy	Peak	65096	65156	1	+	.	From DlexA_m9_rdm_glu_merged_v6rzlog10p_chipsub_cutoff1.000000_cwt_peaks.gr
NC_000913	IPOD occupancy	Peak	65906	65966	1	+	.	From DlexA_m9_rdm_glu_merged_v6rzlog10p_chipsub_cutoff1.000000_cwt_peaks.gr
NC_000913	IPOD occupancy	Peak	66076	66136	1	+	.	From DlexA_m9_rdm_glu_merged_v6rzlog10p_chipsub_cutoff1.000000_cwt_peaks.gr
NC_000913	IPOD occupancy	Peak	66251	66311	1	+	.	From DlexA_m9_rdm_glu_merged_v6rzlog10p_chipsub_cutoff1.000000_cwt_peaks.gr
NC_000913	IPOD occupancy	Peak	66621	66681	1	+	.	From DlexA_m9_rdm_glu_merged_v6rzlog10p_chipsub_cutoff1.000000_cwt_peaks.gr
NC_000913	IPOD occupancy	Peak	66716	66776	1	+	.	From DlexA_m9_rdm_glu_merged_v6rzlog10p_chipsub_cutoff1.000000_cwt_peaks.gr
NC_000913	IPOD occupancy	Peak	67881	67941	1	+	.	From DlexA_m9_rdm_glu_merged_v6rzlog10p_chipsub_cutoff1.000000_cwt_peaks.gr
NC_000913	IPOD occupancy	Peak	68296	68356	1	+	.	From DlexA_m9_rdm_glu_merged_v6rzlog10p_chipsub_cutoff1.000000_cwt_peaks.gr
NC_000913	IPOD occupancy	Peak	68676	68736	1	+	.	From DlexA_m9_rdm_glu_merged_v6rzlog10p_chipsub_cutoff1.000000_cwt_peaks.gr
NC_000913	IPOD occupancy	Peak	68996	69056	1	+	.	From DlexA_m9_rdm_glu_merged_v6rzlog10p_chipsub_cutoff1.000000_cwt_peaks.gr
NC_000913	IPOD occupancy	Peak	69131	69191	1	+	.	From DlexA_m9_rdm_glu_merged_v6rzlog10p_chipsub_cutoff1.000000_cwt_peaks.gr
NC_000913	IPOD occupancy	Peak	69431	69491	1	+	.	From DlexA_m9_rdm_glu_merged_v6rzlog10p_chipsub_cutoff1.000000_cwt_peaks.gr
NC_000913	IPOD occupancy	Peak	69566	69626	1	+	.	From DlexA_m9_rdm_glu_merged_v6rzlog10p_chipsub_cutoff1.000000_cwt_peaks.gr
NC_000913	IPOD occupancy	Peak	69671	69731	1	+	.	From DlexA_m9_rdm_glu_merged_v6rzlog10p_chipsub_cutoff1.000000_cwt_peaks.gr
NC_000913	IPOD occupancy	Peak	70161	70221	1	+	.	From DlexA_m9_rdm_glu_merged_v6rzlog10p_chipsub_cutoff1.000000_cwt_peaks.gr
NC_000913	IPOD occupancy	Peak	70336	70396	1	+	.	From DlexA_m9_rdm_glu_merged_v6rzlog10p_chipsub_cutoff1.000000_cwt_peaks.gr
NC_000913	IPOD occupancy	Peak	70856	70916	1	+	.	From DlexA_m9_rdm_glu_merged_v6rzlog10p_chipsub_cutoff1.000000_cwt_peaks.gr
NC_000913	IPOD occupancy	Peak	71221	71281	1	+	.	From DlexA_m9_rdm_glu_merged_v6rzlog10p_chipsub_cutoff1.000000_cwt_peaks.gr
NC_000913	IPOD occupancy	Peak	71451	71511	1	+	.	From DlexA_m9_rdm_glu_merged_v6rzlog10p_chipsub_cutoff1.000000_cwt_peaks.gr
NC_000913	IPOD occupancy	Peak	71611	71671	1	+	.	From DlexA_m9_rdm_glu_merged_v6rzlog10p_chipsub_cutoff1.000000_cwt_peaks.gr
NC_000913	IPOD occupancy	Peak	71841	71901	1	+	.	From DlexA_m9_rdm_glu_merged_v6rzlog10p_chipsub_cutoff1.000000_cwt_peaks.gr
NC_000913	IPOD occupancy	Peak	71951	72011	1	+	.	From DlexA_m9_rdm_glu_merged_v6rzlog10p_chipsub_cutoff1.000000_cwt_peaks.gr
NC_000913	IPOD occupancy	Peak	72061	72121	1	+	.	From DlexA_m9_rdm_glu_merged_v6rzlog10p_chipsub_cutoff1.000000_cwt_peaks.gr
NC_000913	IPOD occupancy	Peak	72171	72231	1	+	.	From DlexA_m9_rdm_glu_merged_v6rzlog10p_chipsub_cutoff1.000000_cwt_peaks.gr
NC_000913	IPOD occupancy	Peak	72931	72991	1	+	.	From DlexA_m9_rdm_glu_merged_v6rzlog10p_chipsub_cutoff1.000000_cwt_peaks.gr
NC_000913	IPOD occupancy	Peak	73461	73521	1	+	.	From DlexA_m9_rdm_glu_merged_v6rzlog10p_chipsub_cutoff1.000000_cwt_peaks.gr
NC_000913	IPOD occupancy	Peak	73631	73691	1	+	.	From DlexA_m9_rdm_glu_merged_v6rzlog10p_chipsub_cutoff1.000000_cwt_peaks.gr
NC_000913	IPOD occupancy	Peak	73791	73851	1	+	.	From DlexA_m9_rdm_glu_merged_v6rzlog10p_chipsub_cutoff1.000000_cwt_peaks.gr
NC_000913	IPOD occupancy	Peak	75701	75761	1	+	.	From DlexA_m9_rdm_glu_merged_v6rzlog10p_chipsub_cutoff1.000000_cwt_peaks.gr
NC_000913	IPOD occupancy	Peak	75846	75906	1	+	.	From DlexA_m9_rdm_glu_merged_v6rzlog10p_chipsub_cutoff1.000000_cwt_peaks.gr
NC_000913	IPOD occupancy	Peak	76001	76061	1	+	.	From DlexA_m9_rdm_glu_merged_v6rzlog10p_chipsub_cutoff1.000000_cwt_peaks.gr
NC_000913	IPOD occupancy	Peak	76641	76701	1	+	.	From DlexA_m9_rdm_glu_merged_v6rzlog10p_chipsub_cutoff1.000000_cwt_peaks.gr
NC_000913	IPOD occupancy	Peak	76806	76866	1	+	.	From DlexA_m9_rdm_glu_merged_v6rzlog10p_chipsub_cutoff1.000000_cwt_peaks.gr
NC_000913	IPOD occupancy	Peak	77146	77206	1	+	.	From DlexA_m9_rdm_glu_merged_v6rzlog10p_chipsub_cutoff1.000000_cwt_peaks.gr
NC_000913	IPOD occupancy	Peak	77246	77306	1	+	.	From DlexA_m9_rdm_glu_merged_v6rzlog10p_chipsub_cutoff1.000000_cwt_peaks.gr
NC_000913	IPOD occupancy	Peak	77851	77911	1	+	.	From DlexA_m9_rdm_glu_merged_v6rzlog10p_chipsub_cutoff1.000000_cwt_peaks.gr
NC_000913	IPOD occupancy	Peak	77981	78041	1	+	.	From DlexA_m9_rdm_glu_merged_v6rzlog10p_chipsub_cutoff1.000000_cwt_peaks.gr
NC_000913	IPOD occupancy	Peak	78146	78206	1	+	.	From DlexA_m9_rdm_glu_merged_v6rzlog10p_chipsub_cutoff1.000000_cwt_peaks.gr
NC_000913	IPOD occupancy	Peak	78301	78361	1	+	.	From DlexA_m9_rdm_glu_merged_v6rzlog10p_chipsub_cutoff1.000000_cwt_peaks.gr
NC_000913	IPOD occupancy	Peak	78406	78466	1	+	.	From DlexA_m9_rdm_glu_merged_v6rzlog10p_chipsub_cutoff1.000000_cwt_peaks.gr
NC_000913	IPOD occupancy	Peak	78571	78631	1	+	.	From DlexA_m9_rdm_glu_merged_v6rzlog10p_chipsub_cutoff1.000000_cwt_peaks.gr
NC_000913	IPOD occupancy	Peak	78741	78801	1	+	.	From DlexA_m9_rdm_glu_merged_v6rzlog10p_chipsub_cutoff1.000000_cwt_peaks.gr
NC_000913	IPOD occupancy	Peak	78831	78891	1	+	.	From DlexA_m9_rdm_glu_merged_v6rzlog10p_chipsub_cutoff1.000000_cwt_peaks.gr
NC_000913	IPOD occupancy	Peak	79441	79501	1	+	.	From DlexA_m9_rdm_glu_merged_v6rzlog10p_chipsub_cutoff1.000000_cwt_peaks.gr
NC_000913	IPOD occupancy	Peak	80196	80256	1	+	.	From DlexA_m9_rdm_glu_merged_v6rzlog10p_chipsub_cutoff1.000000_cwt_peaks.gr
NC_000913	IPOD occupancy	Peak	80656	80716	1	+	.	From DlexA_m9_rdm_glu_merged_v6rzlog10p_chipsub_cutoff1.000000_cwt_peaks.gr
NC_000913	IPOD occupancy	Peak	80751	80811	1	+	.	From DlexA_m9_rdm_glu_merged_v6rzlog10p_chipsub_cutoff1.000000_cwt_peaks.gr
NC_000913	IPOD occupancy	Peak	80866	80926	1	+	.	From DlexA_m9_rdm_glu_merged_v6rzlog10p_chipsub_cutoff1.000000_cwt_peaks.gr
NC_000913	IPOD occupancy	Peak	80961	81021	1	+	.	From DlexA_m9_rdm_glu_merged_v6rzlog10p_chipsub_cutoff1.000000_cwt_peaks.gr
NC_000913	IPOD occupancy	Peak	81171	81231	1	+	.	From DlexA_m9_rdm_glu_merged_v6rzlog10p_chipsub_cutoff1.000000_cwt_peaks.gr
NC_000913	IPOD occupancy	Peak	81321	81381	1	+	.	From DlexA_m9_rdm_glu_merged_v6rzlog10p_chipsub_cutoff1.000000_cwt_peaks.gr
NC_000913	IPOD occupancy	Peak	81441	81501	1	+	.	From DlexA_m9_rdm_glu_merged_v6rzlog10p_chipsub_cutoff1.000000_cwt_peaks.gr
NC_000913	IPOD occupancy	Peak	81616	81676	1	+	.	From DlexA_m9_rdm_glu_merged_v6rzlog10p_chipsub_cutoff1.000000_cwt_peaks.gr
NC_000913	IPOD occupancy	Peak	81806	81866	1	+	.	From DlexA_m9_rdm_glu_merged_v6rzlog10p_chipsub_cutoff1.000000_cwt_peaks.gr
NC_000913	IPOD occupancy	Peak	82186	82246	1	+	.	From DlexA_m9_rdm_glu_merged_v6rzlog10p_chipsub_cutoff1.000000_cwt_peaks.gr
NC_000913	IPOD occupancy	Peak	82456	82516	1	+	.	From DlexA_m9_rdm_glu_merged_v6rzlog10p_chipsub_cutoff1.000000_cwt_peaks.gr
NC_000913	IPOD occupancy	Peak	82551	82611	1	+	.	From DlexA_m9_rdm_glu_merged_v6rzlog10p_chipsub_cutoff1.000000_cwt_peaks.gr
NC_000913	IPOD occupancy	Peak	82666	82726	1	+	.	From DlexA_m9_rdm_glu_merged_v6rzlog10p_chipsub_cutoff1.000000_cwt_peaks.gr
NC_000913	IPOD occupancy	Peak	83116	83176	1	+	.	From DlexA_m9_rdm_glu_merged_v6rzlog10p_chipsub_cutoff1.000000_cwt_peaks.gr
NC_000913	IPOD occupancy	Peak	83206	83266	1	+	.	From DlexA_m9_rdm_glu_merged_v6rzlog10p_chipsub_cutoff1.000000_cwt_peaks.gr
NC_000913	IPOD occupancy	Peak	83806	83866	1	+	.	From DlexA_m9_rdm_glu_merged_v6rzlog10p_chipsub_cutoff1.000000_cwt_peaks.gr
NC_000913	IPOD occupancy	Peak	84051	84111	1	+	.	From DlexA_m9_rdm_glu_merged_v6rzlog10p_chipsub_cutoff1.000000_cwt_peaks.gr
NC_000913	IPOD occupancy	Peak	84251	84311	1	+	.	From DlexA_m9_rdm_glu_merged_v6rzlog10p_chipsub_cutoff1.000000_cwt_peaks.gr
NC_000913	IPOD occupancy	Peak	84761	84821	1	+	.	From DlexA_m9_rdm_glu_merged_v6rzlog10p_chipsub_cutoff1.000000_cwt_peaks.gr
NC_000913	IPOD occupancy	Peak	85166	85226	1	+	.	From DlexA_m9_rdm_glu_merged_v6rzlog10p_chipsub_cutoff1.000000_cwt_peaks.gr
NC_000913	IPOD occupancy	Peak	85341	85401	1	+	.	From DlexA_m9_rdm_glu_merged_v6rzlog10p_chipsub_cutoff1.000000_cwt_peaks.gr
NC_000913	IPOD occupancy	Peak	85556	85616	1	+	.	From DlexA_m9_rdm_glu_merged_v6rzlog10p_chipsub_cutoff1.000000_cwt_peaks.gr
NC_000913	IPOD occupancy	Peak	85721	85781	1	+	.	From DlexA_m9_rdm_glu_merged_v6rzlog10p_chipsub_cutoff1.000000_cwt_peaks.gr
NC_000913	IPOD occupancy	Peak	85866	85926	1	+	.	From DlexA_m9_rdm_glu_merged_v6rzlog10p_chipsub_cutoff1.000000_cwt_peaks.gr
NC_000913	IPOD occupancy	Peak	85996	86056	1	+	.	From DlexA_m9_rdm_glu_merged_v6rzlog10p_chipsub_cutoff1.000000_cwt_peaks.gr
NC_000913	IPOD occupancy	Peak	86091	86236	1	+	.	From DlexA_m9_rdm_glu_merged_v6rzlog10p_chipsub_cutoff1.000000_cwt_peaks.gr
NC_000913	IPOD occupancy	Peak	86521	86581	1	+	.	From DlexA_m9_rdm_glu_merged_v6rzlog10p_chipsub_cutoff1.000000_cwt_peaks.gr
NC_000913	IPOD occupancy	Peak	87081	87141	1	+	.	From DlexA_m9_rdm_glu_merged_v6rzlog10p_chipsub_cutoff1.000000_cwt_peaks.gr
NC_000913	IPOD occupancy	Peak	87336	87396	1	+	.	From DlexA_m9_rdm_glu_merged_v6rzlog10p_chipsub_cutoff1.000000_cwt_peaks.gr
NC_000913	IPOD occupancy	Peak	88086	88146	1	+	.	From DlexA_m9_rdm_glu_merged_v6rzlog10p_chipsub_cutoff1.000000_cwt_peaks.gr
NC_000913	IPOD occupancy	Peak	88206	88266	1	+	.	From DlexA_m9_rdm_glu_merged_v6rzlog10p_chipsub_cutoff1.000000_cwt_peaks.gr
NC_000913	IPOD occupancy	Peak	88341	88401	1	+	.	From DlexA_m9_rdm_glu_merged_v6rzlog10p_chipsub_cutoff1.000000_cwt_peaks.gr
NC_000913	IPOD occupancy	Peak	89096	89156	1	+	.	From DlexA_m9_rdm_glu_merged_v6rzlog10p_chipsub_cutoff1.000000_cwt_peaks.gr
NC_000913	IPOD occupancy	Peak	89786	89931	1	+	.	From DlexA_m9_rdm_glu_merged_v6rzlog10p_chipsub_cutoff1.000000_cwt_peaks.gr
NC_000913	IPOD occupancy	Peak	90096	90156	1	+	.	From DlexA_m9_rdm_glu_merged_v6rzlog10p_chipsub_cutoff1.000000_cwt_peaks.gr
NC_000913	IPOD occupancy	Peak	90411	90471	1	+	.	From DlexA_m9_rdm_glu_merged_v6rzlog10p_chipsub_cutoff1.000000_cwt_peaks.gr
NC_000913	IPOD occupancy	Peak	90516	90576	1	+	.	From DlexA_m9_rdm_glu_merged_v6rzlog10p_chipsub_cutoff1.000000_cwt_peaks.gr
NC_000913	IPOD occupancy	Peak	91006	91066	1	+	.	From DlexA_m9_rdm_glu_merged_v6rzlog10p_chipsub_cutoff1.000000_cwt_peaks.gr
NC_000913	IPOD occupancy	Peak	91156	91216	1	+	.	From DlexA_m9_rdm_glu_merged_v6rzlog10p_chipsub_cutoff1.000000_cwt_peaks.gr
NC_000913	IPOD occupancy	Peak	91351	91411	1	+	.	From DlexA_m9_rdm_glu_merged_v6rzlog10p_chipsub_cutoff1.000000_cwt_peaks.gr
NC_000913	IPOD occupancy	Peak	91536	91596	1	+	.	From DlexA_m9_rdm_glu_merged_v6rzlog10p_chipsub_cutoff1.000000_cwt_peaks.gr
NC_000913	IPOD occupancy	Peak	91866	91926	1	+	.	From DlexA_m9_rdm_glu_merged_v6rzlog10p_chipsub_cutoff1.000000_cwt_peaks.gr
NC_000913	IPOD occupancy	Peak	92036	92096	1	+	.	From DlexA_m9_rdm_glu_merged_v6rzlog10p_chipsub_cutoff1.000000_cwt_peaks.gr
NC_000913	IPOD occupancy	Peak	92391	92451	1	+	.	From DlexA_m9_rdm_glu_merged_v6rzlog10p_chipsub_cutoff1.000000_cwt_peaks.gr
NC_000913	IPOD occupancy	Peak	92521	92581	1	+	.	From DlexA_m9_rdm_glu_merged_v6rzlog10p_chipsub_cutoff1.000000_cwt_peaks.gr
NC_000913	IPOD occupancy	Peak	92676	92736	1	+	.	From DlexA_m9_rdm_glu_merged_v6rzlog10p_chipsub_cutoff1.000000_cwt_peaks.gr
NC_000913	IPOD occupancy	Peak	92781	92841	1	+	.	From DlexA_m9_rdm_glu_merged_v6rzlog10p_chipsub_cutoff1.000000_cwt_peaks.gr
NC_000913	IPOD occupancy	Peak	92916	92976	1	+	.	From DlexA_m9_rdm_glu_merged_v6rzlog10p_chipsub_cutoff1.000000_cwt_peaks.gr
NC_000913	IPOD occupancy	Peak	93186	93246	1	+	.	From DlexA_m9_rdm_glu_merged_v6rzlog10p_chipsub_cutoff1.000000_cwt_peaks.gr
NC_000913	IPOD occupancy	Peak	93776	93836	1	+	.	From DlexA_m9_rdm_glu_merged_v6rzlog10p_chipsub_cutoff1.000000_cwt_peaks.gr
NC_000913	IPOD occupancy	Peak	93926	93986	1	+	.	From DlexA_m9_rdm_glu_merged_v6rzlog10p_chipsub_cutoff1.000000_cwt_peaks.gr
NC_000913	IPOD occupancy	Peak	94831	94891	1	+	.	From DlexA_m9_rdm_glu_merged_v6rzlog10p_chipsub_cutoff1.000000_cwt_peaks.gr
NC_000913	IPOD occupancy	Peak	95086	95146	1	+	.	From DlexA_m9_rdm_glu_merged_v6rzlog10p_chipsub_cutoff1.000000_cwt_peaks.gr
NC_000913	IPOD occupancy	Peak	95881	95941	1	+	.	From DlexA_m9_rdm_glu_merged_v6rzlog10p_chipsub_cutoff1.000000_cwt_peaks.gr
NC_000913	IPOD occupancy	Peak	96021	96081	1	+	.	From DlexA_m9_rdm_glu_merged_v6rzlog10p_chipsub_cutoff1.000000_cwt_peaks.gr
NC_000913	IPOD occupancy	Peak	96316	96376	1	+	.	From DlexA_m9_rdm_glu_merged_v6rzlog10p_chipsub_cutoff1.000000_cwt_peaks.gr
NC_000913	IPOD occupancy	Peak	96646	96706	1	+	.	From DlexA_m9_rdm_glu_merged_v6rzlog10p_chipsub_cutoff1.000000_cwt_peaks.gr
NC_000913	IPOD occupancy	Peak	97076	97136	1	+	.	From DlexA_m9_rdm_glu_merged_v6rzlog10p_chipsub_cutoff1.000000_cwt_peaks.gr
NC_000913	IPOD occupancy	Peak	97171	97231	1	+	.	From DlexA_m9_rdm_glu_merged_v6rzlog10p_chipsub_cutoff1.000000_cwt_peaks.gr
NC_000913	IPOD occupancy	Peak	97521	97581	1	+	.	From DlexA_m9_rdm_glu_merged_v6rzlog10p_chipsub_cutoff1.000000_cwt_peaks.gr
NC_000913	IPOD occupancy	Peak	97621	97681	1	+	.	From DlexA_m9_rdm_glu_merged_v6rzlog10p_chipsub_cutoff1.000000_cwt_peaks.gr
NC_000913	IPOD occupancy	Peak	97846	97906	1	+	.	From DlexA_m9_rdm_glu_merged_v6rzlog10p_chipsub_cutoff1.000000_cwt_peaks.gr
NC_000913	IPOD occupancy	Peak	98156	98216	1	+	.	From DlexA_m9_rdm_glu_merged_v6rzlog10p_chipsub_cutoff1.000000_cwt_peaks.gr
NC_000913	IPOD occupancy	Peak	98496	98556	1	+	.	From DlexA_m9_rdm_glu_merged_v6rzlog10p_chipsub_cutoff1.000000_cwt_peaks.gr
NC_000913	IPOD occupancy	Peak	99541	99601	1	+	.	From DlexA_m9_rdm_glu_merged_v6rzlog10p_chipsub_cutoff1.000000_cwt_peaks.gr
NC_000913	IPOD occupancy	Peak	99811	99871	1	+	.	From DlexA_m9_rdm_glu_merged_v6rzlog10p_chipsub_cutoff1.000000_cwt_peaks.gr
NC_000913	IPOD occupancy	Peak	99996	100056	1	+	.	From DlexA_m9_rdm_glu_merged_v6rzlog10p_chipsub_cutoff1.000000_cwt_peaks.gr
NC_000913	IPOD occupancy	Peak	100721	100781	1	+	.	From DlexA_m9_rdm_glu_merged_v6rzlog10p_chipsub_cutoff1.000000_cwt_peaks.gr
NC_000913	IPOD occupancy	Peak	101521	101581	1	+	.	From DlexA_m9_rdm_glu_merged_v6rzlog10p_chipsub_cutoff1.000000_cwt_peaks.gr
NC_000913	IPOD occupancy	Peak	101756	101816	1	+	.	From DlexA_m9_rdm_glu_merged_v6rzlog10p_chipsub_cutoff1.000000_cwt_peaks.gr
NC_000913	IPOD occupancy	Peak	101936	101996	1	+	.	From DlexA_m9_rdm_glu_merged_v6rzlog10p_chipsub_cutoff1.000000_cwt_peaks.gr
NC_000913	IPOD occupancy	Peak	102151	102211	1	+	.	From DlexA_m9_rdm_glu_merged_v6rzlog10p_chipsub_cutoff1.000000_cwt_peaks.gr
NC_000913	IPOD occupancy	Peak	102851	102911	1	+	.	From DlexA_m9_rdm_glu_merged_v6rzlog10p_chipsub_cutoff1.000000_cwt_peaks.gr
NC_000913	IPOD occupancy	Peak	103111	103171	1	+	.	From DlexA_m9_rdm_glu_merged_v6rzlog10p_chipsub_cutoff1.000000_cwt_peaks.gr
NC_000913	IPOD occupancy	Peak	103411	103471	1	+	.	From DlexA_m9_rdm_glu_merged_v6rzlog10p_chipsub_cutoff1.000000_cwt_peaks.gr
NC_000913	IPOD occupancy	Peak	103511	103571	1	+	.	From DlexA_m9_rdm_glu_merged_v6rzlog10p_chipsub_cutoff1.000000_cwt_peaks.gr
NC_000913	IPOD occupancy	Peak	103661	103721	1	+	.	From DlexA_m9_rdm_glu_merged_v6rzlog10p_chipsub_cutoff1.000000_cwt_peaks.gr
NC_000913	IPOD occupancy	Peak	104176	104236	1	+	.	From DlexA_m9_rdm_glu_merged_v6rzlog10p_chipsub_cutoff1.000000_cwt_peaks.gr
NC_000913	IPOD occupancy	Peak	104361	104421	1	+	.	From DlexA_m9_rdm_glu_merged_v6rzlog10p_chipsub_cutoff1.000000_cwt_peaks.gr
NC_000913	IPOD occupancy	Peak	104456	104516	1	+	.	From DlexA_m9_rdm_glu_merged_v6rzlog10p_chipsub_cutoff1.000000_cwt_peaks.gr
NC_000913	IPOD occupancy	Peak	104606	104666	1	+	.	From DlexA_m9_rdm_glu_merged_v6rzlog10p_chipsub_cutoff1.000000_cwt_peaks.gr
NC_000913	IPOD occupancy	Peak	104941	105001	1	+	.	From DlexA_m9_rdm_glu_merged_v6rzlog10p_chipsub_cutoff1.000000_cwt_peaks.gr
NC_000913	IPOD occupancy	Peak	105291	105351	1	+	.	From DlexA_m9_rdm_glu_merged_v6rzlog10p_chipsub_cutoff1.000000_cwt_peaks.gr
NC_000913	IPOD occupancy	Peak	105396	105456	1	+	.	From DlexA_m9_rdm_glu_merged_v6rzlog10p_chipsub_cutoff1.000000_cwt_peaks.gr
NC_000913	IPOD occupancy	Peak	105581	105641	1	+	.	From DlexA_m9_rdm_glu_merged_v6rzlog10p_chipsub_cutoff1.000000_cwt_peaks.gr
NC_000913	IPOD occupancy	Peak	106246	106306	1	+	.	From DlexA_m9_rdm_glu_merged_v6rzlog10p_chipsub_cutoff1.000000_cwt_peaks.gr
NC_000913	IPOD occupancy	Peak	107011	107071	1	+	.	From DlexA_m9_rdm_glu_merged_v6rzlog10p_chipsub_cutoff1.000000_cwt_peaks.gr
NC_000913	IPOD occupancy	Peak	107311	107371	1	+	.	From DlexA_m9_rdm_glu_merged_v6rzlog10p_chipsub_cutoff1.000000_cwt_peaks.gr
NC_000913	IPOD occupancy	Peak	107926	107986	1	+	.	From DlexA_m9_rdm_glu_merged_v6rzlog10p_chipsub_cutoff1.000000_cwt_peaks.gr
NC_000913	IPOD occupancy	Peak	108111	108171	1	+	.	From DlexA_m9_rdm_glu_merged_v6rzlog10p_chipsub_cutoff1.000000_cwt_peaks.gr
NC_000913	IPOD occupancy	Peak	108271	108331	1	+	.	From DlexA_m9_rdm_glu_merged_v6rzlog10p_chipsub_cutoff1.000000_cwt_peaks.gr
NC_000913	IPOD occupancy	Peak	108621	108681	1	+	.	From DlexA_m9_rdm_glu_merged_v6rzlog10p_chipsub_cutoff1.000000_cwt_peaks.gr
NC_000913	IPOD occupancy	Peak	108786	108846	1	+	.	From DlexA_m9_rdm_glu_merged_v6rzlog10p_chipsub_cutoff1.000000_cwt_peaks.gr
NC_000913	IPOD occupancy	Peak	108971	109031	1	+	.	From DlexA_m9_rdm_glu_merged_v6rzlog10p_chipsub_cutoff1.000000_cwt_peaks.gr
NC_000913	IPOD occupancy	Peak	109241	109301	1	+	.	From DlexA_m9_rdm_glu_merged_v6rzlog10p_chipsub_cutoff1.000000_cwt_peaks.gr
NC_000913	IPOD occupancy	Peak	109561	109621	1	+	.	From DlexA_m9_rdm_glu_merged_v6rzlog10p_chipsub_cutoff1.000000_cwt_peaks.gr
NC_000913	IPOD occupancy	Peak	109776	109836	1	+	.	From DlexA_m9_rdm_glu_merged_v6rzlog10p_chipsub_cutoff1.000000_cwt_peaks.gr
NC_000913	IPOD occupancy	Peak	110276	110336	1	+	.	From DlexA_m9_rdm_glu_merged_v6rzlog10p_chipsub_cutoff1.000000_cwt_peaks.gr
NC_000913	IPOD occupancy	Peak	110411	110471	1	+	.	From DlexA_m9_rdm_glu_merged_v6rzlog10p_chipsub_cutoff1.000000_cwt_peaks.gr
NC_000913	IPOD occupancy	Peak	111026	111086	1	+	.	From DlexA_m9_rdm_glu_merged_v6rzlog10p_chipsub_cutoff1.000000_cwt_peaks.gr
NC_000913	IPOD occupancy	Peak	111246	111306	1	+	.	From DlexA_m9_rdm_glu_merged_v6rzlog10p_chipsub_cutoff1.000000_cwt_peaks.gr
NC_000913	IPOD occupancy	Peak	111506	111566	1	+	.	From DlexA_m9_rdm_glu_merged_v6rzlog10p_chipsub_cutoff1.000000_cwt_peaks.gr
NC_000913	IPOD occupancy	Peak	111811	111871	1	+	.	From DlexA_m9_rdm_glu_merged_v6rzlog10p_chipsub_cutoff1.000000_cwt_peaks.gr
NC_000913	IPOD occupancy	Peak	112151	112211	1	+	.	From DlexA_m9_rdm_glu_merged_v6rzlog10p_chipsub_cutoff1.000000_cwt_peaks.gr
NC_000913	IPOD occupancy	Peak	112796	112856	1	+	.	From DlexA_m9_rdm_glu_merged_v6rzlog10p_chipsub_cutoff1.000000_cwt_peaks.gr
NC_000913	IPOD occupancy	Peak	113041	113101	1	+	.	From DlexA_m9_rdm_glu_merged_v6rzlog10p_chipsub_cutoff1.000000_cwt_peaks.gr
NC_000913	IPOD occupancy	Peak	113636	113696	1	+	.	From DlexA_m9_rdm_glu_merged_v6rzlog10p_chipsub_cutoff1.000000_cwt_peaks.gr
NC_000913	IPOD occupancy	Peak	113801	113861	1	+	.	From DlexA_m9_rdm_glu_merged_v6rzlog10p_chipsub_cutoff1.000000_cwt_peaks.gr
NC_000913	IPOD occupancy	Peak	114516	114576	1	+	.	From DlexA_m9_rdm_glu_merged_v6rzlog10p_chipsub_cutoff1.000000_cwt_peaks.gr
NC_000913	IPOD occupancy	Peak	114946	115006	1	+	.	From DlexA_m9_rdm_glu_merged_v6rzlog10p_chipsub_cutoff1.000000_cwt_peaks.gr
NC_000913	IPOD occupancy	Peak	115206	115266	1	+	.	From DlexA_m9_rdm_glu_merged_v6rzlog10p_chipsub_cutoff1.000000_cwt_peaks.gr
NC_000913	IPOD occupancy	Peak	115356	115416	1	+	.	From DlexA_m9_rdm_glu_merged_v6rzlog10p_chipsub_cutoff1.000000_cwt_peaks.gr
NC_000913	IPOD occupancy	Peak	115616	115676	1	+	.	From DlexA_m9_rdm_glu_merged_v6rzlog10p_chipsub_cutoff1.000000_cwt_peaks.gr
NC_000913	IPOD occupancy	Peak	116046	116106	1	+	.	From DlexA_m9_rdm_glu_merged_v6rzlog10p_chipsub_cutoff1.000000_cwt_peaks.gr
NC_000913	IPOD occupancy	Peak	116331	116391	1	+	.	From DlexA_m9_rdm_glu_merged_v6rzlog10p_chipsub_cutoff1.000000_cwt_peaks.gr
NC_000913	IPOD occupancy	Peak	116961	117021	1	+	.	From DlexA_m9_rdm_glu_merged_v6rzlog10p_chipsub_cutoff1.000000_cwt_peaks.gr
NC_000913	IPOD occupancy	Peak	117081	117141	1	+	.	From DlexA_m9_rdm_glu_merged_v6rzlog10p_chipsub_cutoff1.000000_cwt_peaks.gr
NC_000913	IPOD occupancy	Peak	117736	117796	1	+	.	From DlexA_m9_rdm_glu_merged_v6rzlog10p_chipsub_cutoff1.000000_cwt_peaks.gr
NC_000913	IPOD occupancy	Peak	118376	118436	1	+	.	From DlexA_m9_rdm_glu_merged_v6rzlog10p_chipsub_cutoff1.000000_cwt_peaks.gr
NC_000913	IPOD occupancy	Peak	118491	118551	1	+	.	From DlexA_m9_rdm_glu_merged_v6rzlog10p_chipsub_cutoff1.000000_cwt_peaks.gr
NC_000913	IPOD occupancy	Peak	118776	118836	1	+	.	From DlexA_m9_rdm_glu_merged_v6rzlog10p_chipsub_cutoff1.000000_cwt_peaks.gr
NC_000913	IPOD occupancy	Peak	118956	119016	1	+	.	From DlexA_m9_rdm_glu_merged_v6rzlog10p_chipsub_cutoff1.000000_cwt_peaks.gr
NC_000913	IPOD occupancy	Peak	119071	119216	1	+	.	From DlexA_m9_rdm_glu_merged_v6rzlog10p_chipsub_cutoff1.000000_cwt_peaks.gr
NC_000913	IPOD occupancy	Peak	119531	119591	1	+	.	From DlexA_m9_rdm_glu_merged_v6rzlog10p_chipsub_cutoff1.000000_cwt_peaks.gr
NC_000913	IPOD occupancy	Peak	119666	119726	1	+	.	From DlexA_m9_rdm_glu_merged_v6rzlog10p_chipsub_cutoff1.000000_cwt_peaks.gr
NC_000913	IPOD occupancy	Peak	120276	120336	1	+	.	From DlexA_m9_rdm_glu_merged_v6rzlog10p_chipsub_cutoff1.000000_cwt_peaks.gr
NC_000913	IPOD occupancy	Peak	120411	120471	1	+	.	From DlexA_m9_rdm_glu_merged_v6rzlog10p_chipsub_cutoff1.000000_cwt_peaks.gr
NC_000913	IPOD occupancy	Peak	120521	120581	1	+	.	From DlexA_m9_rdm_glu_merged_v6rzlog10p_chipsub_cutoff1.000000_cwt_peaks.gr
NC_000913	IPOD occupancy	Peak	120696	120756	1	+	.	From DlexA_m9_rdm_glu_merged_v6rzlog10p_chipsub_cutoff1.000000_cwt_peaks.gr
NC_000913	IPOD occupancy	Peak	121031	121091	1	+	.	From DlexA_m9_rdm_glu_merged_v6rzlog10p_chipsub_cutoff1.000000_cwt_peaks.gr
NC_000913	IPOD occupancy	Peak	121336	121396	1	+	.	From DlexA_m9_rdm_glu_merged_v6rzlog10p_chipsub_cutoff1.000000_cwt_peaks.gr
NC_000913	IPOD occupancy	Peak	121611	121671	1	+	.	From DlexA_m9_rdm_glu_merged_v6rzlog10p_chipsub_cutoff1.000000_cwt_peaks.gr
NC_000913	IPOD occupancy	Peak	121776	121836	1	+	.	From DlexA_m9_rdm_glu_merged_v6rzlog10p_chipsub_cutoff1.000000_cwt_peaks.gr
NC_000913	IPOD occupancy	Peak	121966	122026	1	+	.	From DlexA_m9_rdm_glu_merged_v6rzlog10p_chipsub_cutoff1.000000_cwt_peaks.gr
NC_000913	IPOD occupancy	Peak	122856	122916	1	+	.	From DlexA_m9_rdm_glu_merged_v6rzlog10p_chipsub_cutoff1.000000_cwt_peaks.gr
NC_000913	IPOD occupancy	Peak	122971	123031	1	+	.	From DlexA_m9_rdm_glu_merged_v6rzlog10p_chipsub_cutoff1.000000_cwt_peaks.gr
NC_000913	IPOD occupancy	Peak	123171	123231	1	+	.	From DlexA_m9_rdm_glu_merged_v6rzlog10p_chipsub_cutoff1.000000_cwt_peaks.gr
NC_000913	IPOD occupancy	Peak	123621	123681	1	+	.	From DlexA_m9_rdm_glu_merged_v6rzlog10p_chipsub_cutoff1.000000_cwt_peaks.gr
NC_000913	IPOD occupancy	Peak	123911	123971	1	+	.	From DlexA_m9_rdm_glu_merged_v6rzlog10p_chipsub_cutoff1.000000_cwt_peaks.gr
NC_000913	IPOD occupancy	Peak	124286	124346	1	+	.	From DlexA_m9_rdm_glu_merged_v6rzlog10p_chipsub_cutoff1.000000_cwt_peaks.gr
NC_000913	IPOD occupancy	Peak	124671	124731	1	+	.	From DlexA_m9_rdm_glu_merged_v6rzlog10p_chipsub_cutoff1.000000_cwt_peaks.gr
NC_000913	IPOD occupancy	Peak	124776	124836	1	+	.	From DlexA_m9_rdm_glu_merged_v6rzlog10p_chipsub_cutoff1.000000_cwt_peaks.gr
NC_000913	IPOD occupancy	Peak	125011	125071	1	+	.	From DlexA_m9_rdm_glu_merged_v6rzlog10p_chipsub_cutoff1.000000_cwt_peaks.gr
NC_000913	IPOD occupancy	Peak	125136	125196	1	+	.	From DlexA_m9_rdm_glu_merged_v6rzlog10p_chipsub_cutoff1.000000_cwt_peaks.gr
NC_000913	IPOD occupancy	Peak	125416	125476	1	+	.	From DlexA_m9_rdm_glu_merged_v6rzlog10p_chipsub_cutoff1.000000_cwt_peaks.gr
NC_000913	IPOD occupancy	Peak	126756	126816	1	+	.	From DlexA_m9_rdm_glu_merged_v6rzlog10p_chipsub_cutoff1.000000_cwt_peaks.gr
NC_000913	IPOD occupancy	Peak	126946	127006	1	+	.	From DlexA_m9_rdm_glu_merged_v6rzlog10p_chipsub_cutoff1.000000_cwt_peaks.gr
NC_000913	IPOD occupancy	Peak	128556	128616	1	+	.	From DlexA_m9_rdm_glu_merged_v6rzlog10p_chipsub_cutoff1.000000_cwt_peaks.gr
NC_000913	IPOD occupancy	Peak	130001	130061	1	+	.	From DlexA_m9_rdm_glu_merged_v6rzlog10p_chipsub_cutoff1.000000_cwt_peaks.gr
NC_000913	IPOD occupancy	Peak	130101	130161	1	+	.	From DlexA_m9_rdm_glu_merged_v6rzlog10p_chipsub_cutoff1.000000_cwt_peaks.gr
NC_000913	IPOD occupancy	Peak	130201	130261	1	+	.	From DlexA_m9_rdm_glu_merged_v6rzlog10p_chipsub_cutoff1.000000_cwt_peaks.gr
NC_000913	IPOD occupancy	Peak	130291	130351	1	+	.	From DlexA_m9_rdm_glu_merged_v6rzlog10p_chipsub_cutoff1.000000_cwt_peaks.gr
NC_000913	IPOD occupancy	Peak	130491	130551	1	+	.	From DlexA_m9_rdm_glu_merged_v6rzlog10p_chipsub_cutoff1.000000_cwt_peaks.gr
NC_000913	IPOD occupancy	Peak	130646	130706	1	+	.	From DlexA_m9_rdm_glu_merged_v6rzlog10p_chipsub_cutoff1.000000_cwt_peaks.gr
NC_000913	IPOD occupancy	Peak	131006	131066	1	+	.	From DlexA_m9_rdm_glu_merged_v6rzlog10p_chipsub_cutoff1.000000_cwt_peaks.gr
NC_000913	IPOD occupancy	Peak	131221	131281	1	+	.	From DlexA_m9_rdm_glu_merged_v6rzlog10p_chipsub_cutoff1.000000_cwt_peaks.gr
NC_000913	IPOD occupancy	Peak	131811	131871	1	+	.	From DlexA_m9_rdm_glu_merged_v6rzlog10p_chipsub_cutoff1.000000_cwt_peaks.gr
NC_000913	IPOD occupancy	Peak	131986	132046	1	+	.	From DlexA_m9_rdm_glu_merged_v6rzlog10p_chipsub_cutoff1.000000_cwt_peaks.gr
NC_000913	IPOD occupancy	Peak	133441	133501	1	+	.	From DlexA_m9_rdm_glu_merged_v6rzlog10p_chipsub_cutoff1.000000_cwt_peaks.gr
NC_000913	IPOD occupancy	Peak	133961	134021	1	+	.	From DlexA_m9_rdm_glu_merged_v6rzlog10p_chipsub_cutoff1.000000_cwt_peaks.gr
NC_000913	IPOD occupancy	Peak	134101	134161	1	+	.	From DlexA_m9_rdm_glu_merged_v6rzlog10p_chipsub_cutoff1.000000_cwt_peaks.gr
NC_000913	IPOD occupancy	Peak	134706	134766	1	+	.	From DlexA_m9_rdm_glu_merged_v6rzlog10p_chipsub_cutoff1.000000_cwt_peaks.gr
NC_000913	IPOD occupancy	Peak	134906	134966	1	+	.	From DlexA_m9_rdm_glu_merged_v6rzlog10p_chipsub_cutoff1.000000_cwt_peaks.gr
NC_000913	IPOD occupancy	Peak	135206	135266	1	+	.	From DlexA_m9_rdm_glu_merged_v6rzlog10p_chipsub_cutoff1.000000_cwt_peaks.gr
NC_000913	IPOD occupancy	Peak	135316	135376	1	+	.	From DlexA_m9_rdm_glu_merged_v6rzlog10p_chipsub_cutoff1.000000_cwt_peaks.gr
NC_000913	IPOD occupancy	Peak	135521	135581	1	+	.	From DlexA_m9_rdm_glu_merged_v6rzlog10p_chipsub_cutoff1.000000_cwt_peaks.gr
NC_000913	IPOD occupancy	Peak	135741	135801	1	+	.	From DlexA_m9_rdm_glu_merged_v6rzlog10p_chipsub_cutoff1.000000_cwt_peaks.gr
NC_000913	IPOD occupancy	Peak	136246	136306	1	+	.	From DlexA_m9_rdm_glu_merged_v6rzlog10p_chipsub_cutoff1.000000_cwt_peaks.gr
NC_000913	IPOD occupancy	Peak	137141	137201	1	+	.	From DlexA_m9_rdm_glu_merged_v6rzlog10p_chipsub_cutoff1.000000_cwt_peaks.gr
NC_000913	IPOD occupancy	Peak	137586	137646	1	+	.	From DlexA_m9_rdm_glu_merged_v6rzlog10p_chipsub_cutoff1.000000_cwt_peaks.gr
NC_000913	IPOD occupancy	Peak	138141	138201	1	+	.	From DlexA_m9_rdm_glu_merged_v6rzlog10p_chipsub_cutoff1.000000_cwt_peaks.gr
NC_000913	IPOD occupancy	Peak	138236	138296	1	+	.	From DlexA_m9_rdm_glu_merged_v6rzlog10p_chipsub_cutoff1.000000_cwt_peaks.gr
NC_000913	IPOD occupancy	Peak	138401	138461	1	+	.	From DlexA_m9_rdm_glu_merged_v6rzlog10p_chipsub_cutoff1.000000_cwt_peaks.gr
NC_000913	IPOD occupancy	Peak	138616	138676	1	+	.	From DlexA_m9_rdm_glu_merged_v6rzlog10p_chipsub_cutoff1.000000_cwt_peaks.gr
NC_000913	IPOD occupancy	Peak	138731	138791	1	+	.	From DlexA_m9_rdm_glu_merged_v6rzlog10p_chipsub_cutoff1.000000_cwt_peaks.gr
NC_000913	IPOD occupancy	Peak	139011	139071	1	+	.	From DlexA_m9_rdm_glu_merged_v6rzlog10p_chipsub_cutoff1.000000_cwt_peaks.gr
NC_000913	IPOD occupancy	Peak	140226	140286	1	+	.	From DlexA_m9_rdm_glu_merged_v6rzlog10p_chipsub_cutoff1.000000_cwt_peaks.gr
NC_000913	IPOD occupancy	Peak	140456	140516	1	+	.	From DlexA_m9_rdm_glu_merged_v6rzlog10p_chipsub_cutoff1.000000_cwt_peaks.gr
NC_000913	IPOD occupancy	Peak	140781	140841	1	+	.	From DlexA_m9_rdm_glu_merged_v6rzlog10p_chipsub_cutoff1.000000_cwt_peaks.gr
NC_000913	IPOD occupancy	Peak	141036	141096	1	+	.	From DlexA_m9_rdm_glu_merged_v6rzlog10p_chipsub_cutoff1.000000_cwt_peaks.gr
NC_000913	IPOD occupancy	Peak	141231	141291	1	+	.	From DlexA_m9_rdm_glu_merged_v6rzlog10p_chipsub_cutoff1.000000_cwt_peaks.gr
NC_000913	IPOD occupancy	Peak	141681	141741	1	+	.	From DlexA_m9_rdm_glu_merged_v6rzlog10p_chipsub_cutoff1.000000_cwt_peaks.gr
NC_000913	IPOD occupancy	Peak	141856	141916	1	+	.	From DlexA_m9_rdm_glu_merged_v6rzlog10p_chipsub_cutoff1.000000_cwt_peaks.gr
NC_000913	IPOD occupancy	Peak	142171	142231	1	+	.	From DlexA_m9_rdm_glu_merged_v6rzlog10p_chipsub_cutoff1.000000_cwt_peaks.gr
NC_000913	IPOD occupancy	Peak	142276	142336	1	+	.	From DlexA_m9_rdm_glu_merged_v6rzlog10p_chipsub_cutoff1.000000_cwt_peaks.gr
NC_000913	IPOD occupancy	Peak	142366	142426	1	+	.	From DlexA_m9_rdm_glu_merged_v6rzlog10p_chipsub_cutoff1.000000_cwt_peaks.gr
NC_000913	IPOD occupancy	Peak	143206	143266	1	+	.	From DlexA_m9_rdm_glu_merged_v6rzlog10p_chipsub_cutoff1.000000_cwt_peaks.gr
NC_000913	IPOD occupancy	Peak	143366	143426	1	+	.	From DlexA_m9_rdm_glu_merged_v6rzlog10p_chipsub_cutoff1.000000_cwt_peaks.gr
NC_000913	IPOD occupancy	Peak	143586	143646	1	+	.	From DlexA_m9_rdm_glu_merged_v6rzlog10p_chipsub_cutoff1.000000_cwt_peaks.gr
NC_000913	IPOD occupancy	Peak	143801	143861	1	+	.	From DlexA_m9_rdm_glu_merged_v6rzlog10p_chipsub_cutoff1.000000_cwt_peaks.gr
NC_000913	IPOD occupancy	Peak	144076	144136	1	+	.	From DlexA_m9_rdm_glu_merged_v6rzlog10p_chipsub_cutoff1.000000_cwt_peaks.gr
NC_000913	IPOD occupancy	Peak	144586	144646	1	+	.	From DlexA_m9_rdm_glu_merged_v6rzlog10p_chipsub_cutoff1.000000_cwt_peaks.gr
NC_000913	IPOD occupancy	Peak	145261	145321	1	+	.	From DlexA_m9_rdm_glu_merged_v6rzlog10p_chipsub_cutoff1.000000_cwt_peaks.gr
NC_000913	IPOD occupancy	Peak	145481	145541	1	+	.	From DlexA_m9_rdm_glu_merged_v6rzlog10p_chipsub_cutoff1.000000_cwt_peaks.gr
NC_000913	IPOD occupancy	Peak	145576	145636	1	+	.	From DlexA_m9_rdm_glu_merged_v6rzlog10p_chipsub_cutoff1.000000_cwt_peaks.gr
NC_000913	IPOD occupancy	Peak	146211	146271	1	+	.	From DlexA_m9_rdm_glu_merged_v6rzlog10p_chipsub_cutoff1.000000_cwt_peaks.gr
NC_000913	IPOD occupancy	Peak	146396	146456	1	+	.	From DlexA_m9_rdm_glu_merged_v6rzlog10p_chipsub_cutoff1.000000_cwt_peaks.gr
NC_000913	IPOD occupancy	Peak	146536	146596	1	+	.	From DlexA_m9_rdm_glu_merged_v6rzlog10p_chipsub_cutoff1.000000_cwt_peaks.gr
NC_000913	IPOD occupancy	Peak	146841	146901	1	+	.	From DlexA_m9_rdm_glu_merged_v6rzlog10p_chipsub_cutoff1.000000_cwt_peaks.gr
NC_000913	IPOD occupancy	Peak	147171	147231	1	+	.	From DlexA_m9_rdm_glu_merged_v6rzlog10p_chipsub_cutoff1.000000_cwt_peaks.gr
NC_000913	IPOD occupancy	Peak	147411	147471	1	+	.	From DlexA_m9_rdm_glu_merged_v6rzlog10p_chipsub_cutoff1.000000_cwt_peaks.gr
NC_000913	IPOD occupancy	Peak	147506	147566	1	+	.	From DlexA_m9_rdm_glu_merged_v6rzlog10p_chipsub_cutoff1.000000_cwt_peaks.gr
NC_000913	IPOD occupancy	Peak	147701	147761	1	+	.	From DlexA_m9_rdm_glu_merged_v6rzlog10p_chipsub_cutoff1.000000_cwt_peaks.gr
NC_000913	IPOD occupancy	Peak	147836	147896	1	+	.	From DlexA_m9_rdm_glu_merged_v6rzlog10p_chipsub_cutoff1.000000_cwt_peaks.gr
NC_000913	IPOD occupancy	Peak	148886	148946	1	+	.	From DlexA_m9_rdm_glu_merged_v6rzlog10p_chipsub_cutoff1.000000_cwt_peaks.gr
NC_000913	IPOD occupancy	Peak	149166	149226	1	+	.	From DlexA_m9_rdm_glu_merged_v6rzlog10p_chipsub_cutoff1.000000_cwt_peaks.gr
NC_000913	IPOD occupancy	Peak	149871	149931	1	+	.	From DlexA_m9_rdm_glu_merged_v6rzlog10p_chipsub_cutoff1.000000_cwt_peaks.gr
NC_000913	IPOD occupancy	Peak	150041	150101	1	+	.	From DlexA_m9_rdm_glu_merged_v6rzlog10p_chipsub_cutoff1.000000_cwt_peaks.gr
NC_000913	IPOD occupancy	Peak	150196	150256	1	+	.	From DlexA_m9_rdm_glu_merged_v6rzlog10p_chipsub_cutoff1.000000_cwt_peaks.gr
NC_000913	IPOD occupancy	Peak	150336	150396	1	+	.	From DlexA_m9_rdm_glu_merged_v6rzlog10p_chipsub_cutoff1.000000_cwt_peaks.gr
NC_000913	IPOD occupancy	Peak	150516	150576	1	+	.	From DlexA_m9_rdm_glu_merged_v6rzlog10p_chipsub_cutoff1.000000_cwt_peaks.gr
NC_000913	IPOD occupancy	Peak	150856	150966	1	+	.	From DlexA_m9_rdm_glu_merged_v6rzlog10p_chipsub_cutoff1.000000_cwt_peaks.gr
NC_000913	IPOD occupancy	Peak	150986	151046	1	+	.	From DlexA_m9_rdm_glu_merged_v6rzlog10p_chipsub_cutoff1.000000_cwt_peaks.gr
NC_000913	IPOD occupancy	Peak	151181	151241	1	+	.	From DlexA_m9_rdm_glu_merged_v6rzlog10p_chipsub_cutoff1.000000_cwt_peaks.gr
NC_000913	IPOD occupancy	Peak	151306	151366	1	+	.	From DlexA_m9_rdm_glu_merged_v6rzlog10p_chipsub_cutoff1.000000_cwt_peaks.gr
NC_000913	IPOD occupancy	Peak	151586	151646	1	+	.	From DlexA_m9_rdm_glu_merged_v6rzlog10p_chipsub_cutoff1.000000_cwt_peaks.gr
NC_000913	IPOD occupancy	Peak	151756	151816	1	+	.	From DlexA_m9_rdm_glu_merged_v6rzlog10p_chipsub_cutoff1.000000_cwt_peaks.gr
NC_000913	IPOD occupancy	Peak	152011	152071	1	+	.	From DlexA_m9_rdm_glu_merged_v6rzlog10p_chipsub_cutoff1.000000_cwt_peaks.gr
NC_000913	IPOD occupancy	Peak	152201	152261	1	+	.	From DlexA_m9_rdm_glu_merged_v6rzlog10p_chipsub_cutoff1.000000_cwt_peaks.gr
NC_000913	IPOD occupancy	Peak	152391	152451	1	+	.	From DlexA_m9_rdm_glu_merged_v6rzlog10p_chipsub_cutoff1.000000_cwt_peaks.gr
NC_000913	IPOD occupancy	Peak	152621	152681	1	+	.	From DlexA_m9_rdm_glu_merged_v6rzlog10p_chipsub_cutoff1.000000_cwt_peaks.gr
NC_000913	IPOD occupancy	Peak	152731	152791	1	+	.	From DlexA_m9_rdm_glu_merged_v6rzlog10p_chipsub_cutoff1.000000_cwt_peaks.gr
NC_000913	IPOD occupancy	Peak	152841	152901	1	+	.	From DlexA_m9_rdm_glu_merged_v6rzlog10p_chipsub_cutoff1.000000_cwt_peaks.gr
NC_000913	IPOD occupancy	Peak	153006	153066	1	+	.	From DlexA_m9_rdm_glu_merged_v6rzlog10p_chipsub_cutoff1.000000_cwt_peaks.gr
NC_000913	IPOD occupancy	Peak	153166	153226	1	+	.	From DlexA_m9_rdm_glu_merged_v6rzlog10p_chipsub_cutoff1.000000_cwt_peaks.gr
NC_000913	IPOD occupancy	Peak	153481	153541	1	+	.	From DlexA_m9_rdm_glu_merged_v6rzlog10p_chipsub_cutoff1.000000_cwt_peaks.gr
NC_000913	IPOD occupancy	Peak	153621	153681	1	+	.	From DlexA_m9_rdm_glu_merged_v6rzlog10p_chipsub_cutoff1.000000_cwt_peaks.gr
NC_000913	IPOD occupancy	Peak	154201	154261	1	+	.	From DlexA_m9_rdm_glu_merged_v6rzlog10p_chipsub_cutoff1.000000_cwt_peaks.gr
NC_000913	IPOD occupancy	Peak	154406	154466	1	+	.	From DlexA_m9_rdm_glu_merged_v6rzlog10p_chipsub_cutoff1.000000_cwt_peaks.gr
NC_000913	IPOD occupancy	Peak	154516	154576	1	+	.	From DlexA_m9_rdm_glu_merged_v6rzlog10p_chipsub_cutoff1.000000_cwt_peaks.gr
NC_000913	IPOD occupancy	Peak	154716	154776	1	+	.	From DlexA_m9_rdm_glu_merged_v6rzlog10p_chipsub_cutoff1.000000_cwt_peaks.gr
NC_000913	IPOD occupancy	Peak	155181	155241	1	+	.	From DlexA_m9_rdm_glu_merged_v6rzlog10p_chipsub_cutoff1.000000_cwt_peaks.gr
NC_000913	IPOD occupancy	Peak	155296	155356	1	+	.	From DlexA_m9_rdm_glu_merged_v6rzlog10p_chipsub_cutoff1.000000_cwt_peaks.gr
NC_000913	IPOD occupancy	Peak	155396	155456	1	+	.	From DlexA_m9_rdm_glu_merged_v6rzlog10p_chipsub_cutoff1.000000_cwt_peaks.gr
NC_000913	IPOD occupancy	Peak	155561	155621	1	+	.	From DlexA_m9_rdm_glu_merged_v6rzlog10p_chipsub_cutoff1.000000_cwt_peaks.gr
NC_000913	IPOD occupancy	Peak	155906	155966	1	+	.	From DlexA_m9_rdm_glu_merged_v6rzlog10p_chipsub_cutoff1.000000_cwt_peaks.gr
NC_000913	IPOD occupancy	Peak	156026	156086	1	+	.	From DlexA_m9_rdm_glu_merged_v6rzlog10p_chipsub_cutoff1.000000_cwt_peaks.gr
NC_000913	IPOD occupancy	Peak	156176	156236	1	+	.	From DlexA_m9_rdm_glu_merged_v6rzlog10p_chipsub_cutoff1.000000_cwt_peaks.gr
NC_000913	IPOD occupancy	Peak	156276	156336	1	+	.	From DlexA_m9_rdm_glu_merged_v6rzlog10p_chipsub_cutoff1.000000_cwt_peaks.gr
NC_000913	IPOD occupancy	Peak	156461	156521	1	+	.	From DlexA_m9_rdm_glu_merged_v6rzlog10p_chipsub_cutoff1.000000_cwt_peaks.gr
NC_000913	IPOD occupancy	Peak	156756	156816	1	+	.	From DlexA_m9_rdm_glu_merged_v6rzlog10p_chipsub_cutoff1.000000_cwt_peaks.gr
NC_000913	IPOD occupancy	Peak	156951	157011	1	+	.	From DlexA_m9_rdm_glu_merged_v6rzlog10p_chipsub_cutoff1.000000_cwt_peaks.gr
NC_000913	IPOD occupancy	Peak	157046	157106	1	+	.	From DlexA_m9_rdm_glu_merged_v6rzlog10p_chipsub_cutoff1.000000_cwt_peaks.gr
NC_000913	IPOD occupancy	Peak	157241	157301	1	+	.	From DlexA_m9_rdm_glu_merged_v6rzlog10p_chipsub_cutoff1.000000_cwt_peaks.gr
NC_000913	IPOD occupancy	Peak	157401	157461	1	+	.	From DlexA_m9_rdm_glu_merged_v6rzlog10p_chipsub_cutoff1.000000_cwt_peaks.gr
NC_000913	IPOD occupancy	Peak	157486	157546	1	+	.	From DlexA_m9_rdm_glu_merged_v6rzlog10p_chipsub_cutoff1.000000_cwt_peaks.gr
NC_000913	IPOD occupancy	Peak	157611	157671	1	+	.	From DlexA_m9_rdm_glu_merged_v6rzlog10p_chipsub_cutoff1.000000_cwt_peaks.gr
NC_000913	IPOD occupancy	Peak	157986	158046	1	+	.	From DlexA_m9_rdm_glu_merged_v6rzlog10p_chipsub_cutoff1.000000_cwt_peaks.gr
NC_000913	IPOD occupancy	Peak	158191	158251	1	+	.	From DlexA_m9_rdm_glu_merged_v6rzlog10p_chipsub_cutoff1.000000_cwt_peaks.gr
NC_000913	IPOD occupancy	Peak	158301	158361	1	+	.	From DlexA_m9_rdm_glu_merged_v6rzlog10p_chipsub_cutoff1.000000_cwt_peaks.gr
NC_000913	IPOD occupancy	Peak	158526	158586	1	+	.	From DlexA_m9_rdm_glu_merged_v6rzlog10p_chipsub_cutoff1.000000_cwt_peaks.gr
NC_000913	IPOD occupancy	Peak	159486	159546	1	+	.	From DlexA_m9_rdm_glu_merged_v6rzlog10p_chipsub_cutoff1.000000_cwt_peaks.gr
NC_000913	IPOD occupancy	Peak	159651	159711	1	+	.	From DlexA_m9_rdm_glu_merged_v6rzlog10p_chipsub_cutoff1.000000_cwt_peaks.gr
NC_000913	IPOD occupancy	Peak	159941	160001	1	+	.	From DlexA_m9_rdm_glu_merged_v6rzlog10p_chipsub_cutoff1.000000_cwt_peaks.gr
NC_000913	IPOD occupancy	Peak	160051	160111	1	+	.	From DlexA_m9_rdm_glu_merged_v6rzlog10p_chipsub_cutoff1.000000_cwt_peaks.gr
NC_000913	IPOD occupancy	Peak	160411	160471	1	+	.	From DlexA_m9_rdm_glu_merged_v6rzlog10p_chipsub_cutoff1.000000_cwt_peaks.gr
NC_000913	IPOD occupancy	Peak	160501	160561	1	+	.	From DlexA_m9_rdm_glu_merged_v6rzlog10p_chipsub_cutoff1.000000_cwt_peaks.gr
NC_000913	IPOD occupancy	Peak	160761	160821	1	+	.	From DlexA_m9_rdm_glu_merged_v6rzlog10p_chipsub_cutoff1.000000_cwt_peaks.gr
NC_000913	IPOD occupancy	Peak	161401	161461	1	+	.	From DlexA_m9_rdm_glu_merged_v6rzlog10p_chipsub_cutoff1.000000_cwt_peaks.gr
NC_000913	IPOD occupancy	Peak	162186	162246	1	+	.	From DlexA_m9_rdm_glu_merged_v6rzlog10p_chipsub_cutoff1.000000_cwt_peaks.gr
NC_000913	IPOD occupancy	Peak	162526	162586	1	+	.	From DlexA_m9_rdm_glu_merged_v6rzlog10p_chipsub_cutoff1.000000_cwt_peaks.gr
NC_000913	IPOD occupancy	Peak	162921	162981	1	+	.	From DlexA_m9_rdm_glu_merged_v6rzlog10p_chipsub_cutoff1.000000_cwt_peaks.gr
NC_000913	IPOD occupancy	Peak	163011	163071	1	+	.	From DlexA_m9_rdm_glu_merged_v6rzlog10p_chipsub_cutoff1.000000_cwt_peaks.gr
NC_000913	IPOD occupancy	Peak	163161	163221	1	+	.	From DlexA_m9_rdm_glu_merged_v6rzlog10p_chipsub_cutoff1.000000_cwt_peaks.gr
NC_000913	IPOD occupancy	Peak	164151	164211	1	+	.	From DlexA_m9_rdm_glu_merged_v6rzlog10p_chipsub_cutoff1.000000_cwt_peaks.gr
NC_000913	IPOD occupancy	Peak	164281	164341	1	+	.	From DlexA_m9_rdm_glu_merged_v6rzlog10p_chipsub_cutoff1.000000_cwt_peaks.gr
NC_000913	IPOD occupancy	Peak	164636	164696	1	+	.	From DlexA_m9_rdm_glu_merged_v6rzlog10p_chipsub_cutoff1.000000_cwt_peaks.gr
NC_000913	IPOD occupancy	Peak	164811	164871	1	+	.	From DlexA_m9_rdm_glu_merged_v6rzlog10p_chipsub_cutoff1.000000_cwt_peaks.gr
NC_000913	IPOD occupancy	Peak	165436	165496	1	+	.	From DlexA_m9_rdm_glu_merged_v6rzlog10p_chipsub_cutoff1.000000_cwt_peaks.gr
NC_000913	IPOD occupancy	Peak	165856	165916	1	+	.	From DlexA_m9_rdm_glu_merged_v6rzlog10p_chipsub_cutoff1.000000_cwt_peaks.gr
NC_000913	IPOD occupancy	Peak	166486	166546	1	+	.	From DlexA_m9_rdm_glu_merged_v6rzlog10p_chipsub_cutoff1.000000_cwt_peaks.gr
NC_000913	IPOD occupancy	Peak	167226	167286	1	+	.	From DlexA_m9_rdm_glu_merged_v6rzlog10p_chipsub_cutoff1.000000_cwt_peaks.gr
NC_000913	IPOD occupancy	Peak	167456	167516	1	+	.	From DlexA_m9_rdm_glu_merged_v6rzlog10p_chipsub_cutoff1.000000_cwt_peaks.gr
NC_000913	IPOD occupancy	Peak	167896	167956	1	+	.	From DlexA_m9_rdm_glu_merged_v6rzlog10p_chipsub_cutoff1.000000_cwt_peaks.gr
NC_000913	IPOD occupancy	Peak	168366	168426	1	+	.	From DlexA_m9_rdm_glu_merged_v6rzlog10p_chipsub_cutoff1.000000_cwt_peaks.gr
NC_000913	IPOD occupancy	Peak	168586	168646	1	+	.	From DlexA_m9_rdm_glu_merged_v6rzlog10p_chipsub_cutoff1.000000_cwt_peaks.gr
NC_000913	IPOD occupancy	Peak	168851	168911	1	+	.	From DlexA_m9_rdm_glu_merged_v6rzlog10p_chipsub_cutoff1.000000_cwt_peaks.gr
NC_000913	IPOD occupancy	Peak	169366	169426	1	+	.	From DlexA_m9_rdm_glu_merged_v6rzlog10p_chipsub_cutoff1.000000_cwt_peaks.gr
NC_000913	IPOD occupancy	Peak	169526	169586	1	+	.	From DlexA_m9_rdm_glu_merged_v6rzlog10p_chipsub_cutoff1.000000_cwt_peaks.gr
NC_000913	IPOD occupancy	Peak	169736	169796	1	+	.	From DlexA_m9_rdm_glu_merged_v6rzlog10p_chipsub_cutoff1.000000_cwt_peaks.gr
NC_000913	IPOD occupancy	Peak	169871	169931	1	+	.	From DlexA_m9_rdm_glu_merged_v6rzlog10p_chipsub_cutoff1.000000_cwt_peaks.gr
NC_000913	IPOD occupancy	Peak	170376	170436	1	+	.	From DlexA_m9_rdm_glu_merged_v6rzlog10p_chipsub_cutoff1.000000_cwt_peaks.gr
NC_000913	IPOD occupancy	Peak	171256	171316	1	+	.	From DlexA_m9_rdm_glu_merged_v6rzlog10p_chipsub_cutoff1.000000_cwt_peaks.gr
NC_000913	IPOD occupancy	Peak	171586	171646	1	+	.	From DlexA_m9_rdm_glu_merged_v6rzlog10p_chipsub_cutoff1.000000_cwt_peaks.gr
NC_000913	IPOD occupancy	Peak	171921	171981	1	+	.	From DlexA_m9_rdm_glu_merged_v6rzlog10p_chipsub_cutoff1.000000_cwt_peaks.gr
NC_000913	IPOD occupancy	Peak	172071	172131	1	+	.	From DlexA_m9_rdm_glu_merged_v6rzlog10p_chipsub_cutoff1.000000_cwt_peaks.gr
NC_000913	IPOD occupancy	Peak	172426	172486	1	+	.	From DlexA_m9_rdm_glu_merged_v6rzlog10p_chipsub_cutoff1.000000_cwt_peaks.gr
NC_000913	IPOD occupancy	Peak	172661	172721	1	+	.	From DlexA_m9_rdm_glu_merged_v6rzlog10p_chipsub_cutoff1.000000_cwt_peaks.gr
NC_000913	IPOD occupancy	Peak	172766	172826	1	+	.	From DlexA_m9_rdm_glu_merged_v6rzlog10p_chipsub_cutoff1.000000_cwt_peaks.gr
NC_000913	IPOD occupancy	Peak	174246	174306	1	+	.	From DlexA_m9_rdm_glu_merged_v6rzlog10p_chipsub_cutoff1.000000_cwt_peaks.gr
NC_000913	IPOD occupancy	Peak	175086	175146	1	+	.	From DlexA_m9_rdm_glu_merged_v6rzlog10p_chipsub_cutoff1.000000_cwt_peaks.gr
NC_000913	IPOD occupancy	Peak	175291	175351	1	+	.	From DlexA_m9_rdm_glu_merged_v6rzlog10p_chipsub_cutoff1.000000_cwt_peaks.gr
NC_000913	IPOD occupancy	Peak	175571	175631	1	+	.	From DlexA_m9_rdm_glu_merged_v6rzlog10p_chipsub_cutoff1.000000_cwt_peaks.gr
NC_000913	IPOD occupancy	Peak	175771	175831	1	+	.	From DlexA_m9_rdm_glu_merged_v6rzlog10p_chipsub_cutoff1.000000_cwt_peaks.gr
NC_000913	IPOD occupancy	Peak	176306	176366	1	+	.	From DlexA_m9_rdm_glu_merged_v6rzlog10p_chipsub_cutoff1.000000_cwt_peaks.gr
NC_000913	IPOD occupancy	Peak	176951	177011	1	+	.	From DlexA_m9_rdm_glu_merged_v6rzlog10p_chipsub_cutoff1.000000_cwt_peaks.gr
NC_000913	IPOD occupancy	Peak	177126	177186	1	+	.	From DlexA_m9_rdm_glu_merged_v6rzlog10p_chipsub_cutoff1.000000_cwt_peaks.gr
NC_000913	IPOD occupancy	Peak	177506	177566	1	+	.	From DlexA_m9_rdm_glu_merged_v6rzlog10p_chipsub_cutoff1.000000_cwt_peaks.gr
NC_000913	IPOD occupancy	Peak	177601	177661	1	+	.	From DlexA_m9_rdm_glu_merged_v6rzlog10p_chipsub_cutoff1.000000_cwt_peaks.gr
NC_000913	IPOD occupancy	Peak	177721	177781	1	+	.	From DlexA_m9_rdm_glu_merged_v6rzlog10p_chipsub_cutoff1.000000_cwt_peaks.gr
NC_000913	IPOD occupancy	Peak	178101	178161	1	+	.	From DlexA_m9_rdm_glu_merged_v6rzlog10p_chipsub_cutoff1.000000_cwt_peaks.gr
NC_000913	IPOD occupancy	Peak	178271	178331	1	+	.	From DlexA_m9_rdm_glu_merged_v6rzlog10p_chipsub_cutoff1.000000_cwt_peaks.gr
NC_000913	IPOD occupancy	Peak	178926	178986	1	+	.	From DlexA_m9_rdm_glu_merged_v6rzlog10p_chipsub_cutoff1.000000_cwt_peaks.gr
NC_000913	IPOD occupancy	Peak	179351	179411	1	+	.	From DlexA_m9_rdm_glu_merged_v6rzlog10p_chipsub_cutoff1.000000_cwt_peaks.gr
NC_000913	IPOD occupancy	Peak	179816	179876	1	+	.	From DlexA_m9_rdm_glu_merged_v6rzlog10p_chipsub_cutoff1.000000_cwt_peaks.gr
NC_000913	IPOD occupancy	Peak	179901	179961	1	+	.	From DlexA_m9_rdm_glu_merged_v6rzlog10p_chipsub_cutoff1.000000_cwt_peaks.gr
NC_000913	IPOD occupancy	Peak	180066	180126	1	+	.	From DlexA_m9_rdm_glu_merged_v6rzlog10p_chipsub_cutoff1.000000_cwt_peaks.gr
NC_000913	IPOD occupancy	Peak	180216	180276	1	+	.	From DlexA_m9_rdm_glu_merged_v6rzlog10p_chipsub_cutoff1.000000_cwt_peaks.gr
NC_000913	IPOD occupancy	Peak	180361	180421	1	+	.	From DlexA_m9_rdm_glu_merged_v6rzlog10p_chipsub_cutoff1.000000_cwt_peaks.gr
NC_000913	IPOD occupancy	Peak	180776	180836	1	+	.	From DlexA_m9_rdm_glu_merged_v6rzlog10p_chipsub_cutoff1.000000_cwt_peaks.gr
NC_000913	IPOD occupancy	Peak	181671	181731	1	+	.	From DlexA_m9_rdm_glu_merged_v6rzlog10p_chipsub_cutoff1.000000_cwt_peaks.gr
NC_000913	IPOD occupancy	Peak	181866	181926	1	+	.	From DlexA_m9_rdm_glu_merged_v6rzlog10p_chipsub_cutoff1.000000_cwt_peaks.gr
NC_000913	IPOD occupancy	Peak	182481	182541	1	+	.	From DlexA_m9_rdm_glu_merged_v6rzlog10p_chipsub_cutoff1.000000_cwt_peaks.gr
NC_000913	IPOD occupancy	Peak	182716	182776	1	+	.	From DlexA_m9_rdm_glu_merged_v6rzlog10p_chipsub_cutoff1.000000_cwt_peaks.gr
NC_000913	IPOD occupancy	Peak	183306	183366	1	+	.	From DlexA_m9_rdm_glu_merged_v6rzlog10p_chipsub_cutoff1.000000_cwt_peaks.gr
NC_000913	IPOD occupancy	Peak	183711	183771	1	+	.	From DlexA_m9_rdm_glu_merged_v6rzlog10p_chipsub_cutoff1.000000_cwt_peaks.gr
NC_000913	IPOD occupancy	Peak	183841	183901	1	+	.	From DlexA_m9_rdm_glu_merged_v6rzlog10p_chipsub_cutoff1.000000_cwt_peaks.gr
NC_000913	IPOD occupancy	Peak	184361	184421	1	+	.	From DlexA_m9_rdm_glu_merged_v6rzlog10p_chipsub_cutoff1.000000_cwt_peaks.gr
NC_000913	IPOD occupancy	Peak	184551	184611	1	+	.	From DlexA_m9_rdm_glu_merged_v6rzlog10p_chipsub_cutoff1.000000_cwt_peaks.gr
NC_000913	IPOD occupancy	Peak	184766	184826	1	+	.	From DlexA_m9_rdm_glu_merged_v6rzlog10p_chipsub_cutoff1.000000_cwt_peaks.gr
NC_000913	IPOD occupancy	Peak	184956	185016	1	+	.	From DlexA_m9_rdm_glu_merged_v6rzlog10p_chipsub_cutoff1.000000_cwt_peaks.gr
NC_000913	IPOD occupancy	Peak	185191	185251	1	+	.	From DlexA_m9_rdm_glu_merged_v6rzlog10p_chipsub_cutoff1.000000_cwt_peaks.gr
NC_000913	IPOD occupancy	Peak	185926	185986	1	+	.	From DlexA_m9_rdm_glu_merged_v6rzlog10p_chipsub_cutoff1.000000_cwt_peaks.gr
NC_000913	IPOD occupancy	Peak	186076	186136	1	+	.	From DlexA_m9_rdm_glu_merged_v6rzlog10p_chipsub_cutoff1.000000_cwt_peaks.gr
NC_000913	IPOD occupancy	Peak	186301	186361	1	+	.	From DlexA_m9_rdm_glu_merged_v6rzlog10p_chipsub_cutoff1.000000_cwt_peaks.gr
NC_000913	IPOD occupancy	Peak	187231	187291	1	+	.	From DlexA_m9_rdm_glu_merged_v6rzlog10p_chipsub_cutoff1.000000_cwt_peaks.gr
NC_000913	IPOD occupancy	Peak	187471	187531	1	+	.	From DlexA_m9_rdm_glu_merged_v6rzlog10p_chipsub_cutoff1.000000_cwt_peaks.gr
NC_000913	IPOD occupancy	Peak	187821	187881	1	+	.	From DlexA_m9_rdm_glu_merged_v6rzlog10p_chipsub_cutoff1.000000_cwt_peaks.gr
NC_000913	IPOD occupancy	Peak	188126	188186	1	+	.	From DlexA_m9_rdm_glu_merged_v6rzlog10p_chipsub_cutoff1.000000_cwt_peaks.gr
NC_000913	IPOD occupancy	Peak	188451	188511	1	+	.	From DlexA_m9_rdm_glu_merged_v6rzlog10p_chipsub_cutoff1.000000_cwt_peaks.gr
NC_000913	IPOD occupancy	Peak	188681	188741	1	+	.	From DlexA_m9_rdm_glu_merged_v6rzlog10p_chipsub_cutoff1.000000_cwt_peaks.gr
NC_000913	IPOD occupancy	Peak	188796	188856	1	+	.	From DlexA_m9_rdm_glu_merged_v6rzlog10p_chipsub_cutoff1.000000_cwt_peaks.gr
NC_000913	IPOD occupancy	Peak	189201	189261	1	+	.	From DlexA_m9_rdm_glu_merged_v6rzlog10p_chipsub_cutoff1.000000_cwt_peaks.gr
NC_000913	IPOD occupancy	Peak	189501	189561	1	+	.	From DlexA_m9_rdm_glu_merged_v6rzlog10p_chipsub_cutoff1.000000_cwt_peaks.gr
NC_000913	IPOD occupancy	Peak	189836	189896	1	+	.	From DlexA_m9_rdm_glu_merged_v6rzlog10p_chipsub_cutoff1.000000_cwt_peaks.gr
NC_000913	IPOD occupancy	Peak	190166	190226	1	+	.	From DlexA_m9_rdm_glu_merged_v6rzlog10p_chipsub_cutoff1.000000_cwt_peaks.gr
NC_000913	IPOD occupancy	Peak	190391	190451	1	+	.	From DlexA_m9_rdm_glu_merged_v6rzlog10p_chipsub_cutoff1.000000_cwt_peaks.gr
NC_000913	IPOD occupancy	Peak	190581	190641	1	+	.	From DlexA_m9_rdm_glu_merged_v6rzlog10p_chipsub_cutoff1.000000_cwt_peaks.gr
NC_000913	IPOD occupancy	Peak	190796	190856	1	+	.	From DlexA_m9_rdm_glu_merged_v6rzlog10p_chipsub_cutoff1.000000_cwt_peaks.gr
NC_000913	IPOD occupancy	Peak	190961	191021	1	+	.	From DlexA_m9_rdm_glu_merged_v6rzlog10p_chipsub_cutoff1.000000_cwt_peaks.gr
NC_000913	IPOD occupancy	Peak	191406	191466	1	+	.	From DlexA_m9_rdm_glu_merged_v6rzlog10p_chipsub_cutoff1.000000_cwt_peaks.gr
NC_000913	IPOD occupancy	Peak	191941	192001	1	+	.	From DlexA_m9_rdm_glu_merged_v6rzlog10p_chipsub_cutoff1.000000_cwt_peaks.gr
NC_000913	IPOD occupancy	Peak	192066	192126	1	+	.	From DlexA_m9_rdm_glu_merged_v6rzlog10p_chipsub_cutoff1.000000_cwt_peaks.gr
NC_000913	IPOD occupancy	Peak	193041	193101	1	+	.	From DlexA_m9_rdm_glu_merged_v6rzlog10p_chipsub_cutoff1.000000_cwt_peaks.gr
NC_000913	IPOD occupancy	Peak	193481	193541	1	+	.	From DlexA_m9_rdm_glu_merged_v6rzlog10p_chipsub_cutoff1.000000_cwt_peaks.gr
NC_000913	IPOD occupancy	Peak	193576	193636	1	+	.	From DlexA_m9_rdm_glu_merged_v6rzlog10p_chipsub_cutoff1.000000_cwt_peaks.gr
NC_000913	IPOD occupancy	Peak	193761	193821	1	+	.	From DlexA_m9_rdm_glu_merged_v6rzlog10p_chipsub_cutoff1.000000_cwt_peaks.gr
NC_000913	IPOD occupancy	Peak	194171	194231	1	+	.	From DlexA_m9_rdm_glu_merged_v6rzlog10p_chipsub_cutoff1.000000_cwt_peaks.gr
NC_000913	IPOD occupancy	Peak	194261	194321	1	+	.	From DlexA_m9_rdm_glu_merged_v6rzlog10p_chipsub_cutoff1.000000_cwt_peaks.gr
NC_000913	IPOD occupancy	Peak	194426	194486	1	+	.	From DlexA_m9_rdm_glu_merged_v6rzlog10p_chipsub_cutoff1.000000_cwt_peaks.gr
NC_000913	IPOD occupancy	Peak	194571	194631	1	+	.	From DlexA_m9_rdm_glu_merged_v6rzlog10p_chipsub_cutoff1.000000_cwt_peaks.gr
NC_000913	IPOD occupancy	Peak	194876	194936	1	+	.	From DlexA_m9_rdm_glu_merged_v6rzlog10p_chipsub_cutoff1.000000_cwt_peaks.gr
NC_000913	IPOD occupancy	Peak	195071	195131	1	+	.	From DlexA_m9_rdm_glu_merged_v6rzlog10p_chipsub_cutoff1.000000_cwt_peaks.gr
NC_000913	IPOD occupancy	Peak	195226	195286	1	+	.	From DlexA_m9_rdm_glu_merged_v6rzlog10p_chipsub_cutoff1.000000_cwt_peaks.gr
NC_000913	IPOD occupancy	Peak	195396	195456	1	+	.	From DlexA_m9_rdm_glu_merged_v6rzlog10p_chipsub_cutoff1.000000_cwt_peaks.gr
NC_000913	IPOD occupancy	Peak	195536	195596	1	+	.	From DlexA_m9_rdm_glu_merged_v6rzlog10p_chipsub_cutoff1.000000_cwt_peaks.gr
NC_000913	IPOD occupancy	Peak	195776	195836	1	+	.	From DlexA_m9_rdm_glu_merged_v6rzlog10p_chipsub_cutoff1.000000_cwt_peaks.gr
NC_000913	IPOD occupancy	Peak	196076	196136	1	+	.	From DlexA_m9_rdm_glu_merged_v6rzlog10p_chipsub_cutoff1.000000_cwt_peaks.gr
NC_000913	IPOD occupancy	Peak	196511	196571	1	+	.	From DlexA_m9_rdm_glu_merged_v6rzlog10p_chipsub_cutoff1.000000_cwt_peaks.gr
NC_000913	IPOD occupancy	Peak	196936	196996	1	+	.	From DlexA_m9_rdm_glu_merged_v6rzlog10p_chipsub_cutoff1.000000_cwt_peaks.gr
NC_000913	IPOD occupancy	Peak	197326	197386	1	+	.	From DlexA_m9_rdm_glu_merged_v6rzlog10p_chipsub_cutoff1.000000_cwt_peaks.gr
NC_000913	IPOD occupancy	Peak	197461	197521	1	+	.	From DlexA_m9_rdm_glu_merged_v6rzlog10p_chipsub_cutoff1.000000_cwt_peaks.gr
NC_000913	IPOD occupancy	Peak	197561	197621	1	+	.	From DlexA_m9_rdm_glu_merged_v6rzlog10p_chipsub_cutoff1.000000_cwt_peaks.gr
NC_000913	IPOD occupancy	Peak	197676	197736	1	+	.	From DlexA_m9_rdm_glu_merged_v6rzlog10p_chipsub_cutoff1.000000_cwt_peaks.gr
NC_000913	IPOD occupancy	Peak	197886	197946	1	+	.	From DlexA_m9_rdm_glu_merged_v6rzlog10p_chipsub_cutoff1.000000_cwt_peaks.gr
NC_000913	IPOD occupancy	Peak	198151	198211	1	+	.	From DlexA_m9_rdm_glu_merged_v6rzlog10p_chipsub_cutoff1.000000_cwt_peaks.gr
NC_000913	IPOD occupancy	Peak	198426	198486	1	+	.	From DlexA_m9_rdm_glu_merged_v6rzlog10p_chipsub_cutoff1.000000_cwt_peaks.gr
NC_000913	IPOD occupancy	Peak	199261	199321	1	+	.	From DlexA_m9_rdm_glu_merged_v6rzlog10p_chipsub_cutoff1.000000_cwt_peaks.gr
NC_000913	IPOD occupancy	Peak	199566	199626	1	+	.	From DlexA_m9_rdm_glu_merged_v6rzlog10p_chipsub_cutoff1.000000_cwt_peaks.gr
NC_000913	IPOD occupancy	Peak	199701	199761	1	+	.	From DlexA_m9_rdm_glu_merged_v6rzlog10p_chipsub_cutoff1.000000_cwt_peaks.gr
NC_000913	IPOD occupancy	Peak	199841	199901	1	+	.	From DlexA_m9_rdm_glu_merged_v6rzlog10p_chipsub_cutoff1.000000_cwt_peaks.gr
NC_000913	IPOD occupancy	Peak	200171	200231	1	+	.	From DlexA_m9_rdm_glu_merged_v6rzlog10p_chipsub_cutoff1.000000_cwt_peaks.gr
NC_000913	IPOD occupancy	Peak	200431	200491	1	+	.	From DlexA_m9_rdm_glu_merged_v6rzlog10p_chipsub_cutoff1.000000_cwt_peaks.gr
NC_000913	IPOD occupancy	Peak	200936	200996	1	+	.	From DlexA_m9_rdm_glu_merged_v6rzlog10p_chipsub_cutoff1.000000_cwt_peaks.gr
NC_000913	IPOD occupancy	Peak	201201	201261	1	+	.	From DlexA_m9_rdm_glu_merged_v6rzlog10p_chipsub_cutoff1.000000_cwt_peaks.gr
NC_000913	IPOD occupancy	Peak	201631	201691	1	+	.	From DlexA_m9_rdm_glu_merged_v6rzlog10p_chipsub_cutoff1.000000_cwt_peaks.gr
NC_000913	IPOD occupancy	Peak	202546	202606	1	+	.	From DlexA_m9_rdm_glu_merged_v6rzlog10p_chipsub_cutoff1.000000_cwt_peaks.gr
NC_000913	IPOD occupancy	Peak	203206	203266	1	+	.	From DlexA_m9_rdm_glu_merged_v6rzlog10p_chipsub_cutoff1.000000_cwt_peaks.gr
NC_000913	IPOD occupancy	Peak	203646	203706	1	+	.	From DlexA_m9_rdm_glu_merged_v6rzlog10p_chipsub_cutoff1.000000_cwt_peaks.gr
NC_000913	IPOD occupancy	Peak	204096	204156	1	+	.	From DlexA_m9_rdm_glu_merged_v6rzlog10p_chipsub_cutoff1.000000_cwt_peaks.gr
NC_000913	IPOD occupancy	Peak	204401	204461	1	+	.	From DlexA_m9_rdm_glu_merged_v6rzlog10p_chipsub_cutoff1.000000_cwt_peaks.gr
NC_000913	IPOD occupancy	Peak	205086	205146	1	+	.	From DlexA_m9_rdm_glu_merged_v6rzlog10p_chipsub_cutoff1.000000_cwt_peaks.gr
NC_000913	IPOD occupancy	Peak	205391	205451	1	+	.	From DlexA_m9_rdm_glu_merged_v6rzlog10p_chipsub_cutoff1.000000_cwt_peaks.gr
NC_000913	IPOD occupancy	Peak	206076	206136	1	+	.	From DlexA_m9_rdm_glu_merged_v6rzlog10p_chipsub_cutoff1.000000_cwt_peaks.gr
NC_000913	IPOD occupancy	Peak	206391	206451	1	+	.	From DlexA_m9_rdm_glu_merged_v6rzlog10p_chipsub_cutoff1.000000_cwt_peaks.gr
NC_000913	IPOD occupancy	Peak	206801	206861	1	+	.	From DlexA_m9_rdm_glu_merged_v6rzlog10p_chipsub_cutoff1.000000_cwt_peaks.gr
NC_000913	IPOD occupancy	Peak	206966	207026	1	+	.	From DlexA_m9_rdm_glu_merged_v6rzlog10p_chipsub_cutoff1.000000_cwt_peaks.gr
NC_000913	IPOD occupancy	Peak	208021	208081	1	+	.	From DlexA_m9_rdm_glu_merged_v6rzlog10p_chipsub_cutoff1.000000_cwt_peaks.gr
NC_000913	IPOD occupancy	Peak	208516	208576	1	+	.	From DlexA_m9_rdm_glu_merged_v6rzlog10p_chipsub_cutoff1.000000_cwt_peaks.gr
NC_000913	IPOD occupancy	Peak	208691	208751	1	+	.	From DlexA_m9_rdm_glu_merged_v6rzlog10p_chipsub_cutoff1.000000_cwt_peaks.gr
NC_000913	IPOD occupancy	Peak	208831	208891	1	+	.	From DlexA_m9_rdm_glu_merged_v6rzlog10p_chipsub_cutoff1.000000_cwt_peaks.gr
NC_000913	IPOD occupancy	Peak	209256	209316	1	+	.	From DlexA_m9_rdm_glu_merged_v6rzlog10p_chipsub_cutoff1.000000_cwt_peaks.gr
NC_000913	IPOD occupancy	Peak	209861	209921	1	+	.	From DlexA_m9_rdm_glu_merged_v6rzlog10p_chipsub_cutoff1.000000_cwt_peaks.gr
NC_000913	IPOD occupancy	Peak	209991	210051	1	+	.	From DlexA_m9_rdm_glu_merged_v6rzlog10p_chipsub_cutoff1.000000_cwt_peaks.gr
NC_000913	IPOD occupancy	Peak	210116	210176	1	+	.	From DlexA_m9_rdm_glu_merged_v6rzlog10p_chipsub_cutoff1.000000_cwt_peaks.gr
NC_000913	IPOD occupancy	Peak	210306	210366	1	+	.	From DlexA_m9_rdm_glu_merged_v6rzlog10p_chipsub_cutoff1.000000_cwt_peaks.gr
NC_000913	IPOD occupancy	Peak	211016	211076	1	+	.	From DlexA_m9_rdm_glu_merged_v6rzlog10p_chipsub_cutoff1.000000_cwt_peaks.gr
NC_000913	IPOD occupancy	Peak	211111	211171	1	+	.	From DlexA_m9_rdm_glu_merged_v6rzlog10p_chipsub_cutoff1.000000_cwt_peaks.gr
NC_000913	IPOD occupancy	Peak	211256	211316	1	+	.	From DlexA_m9_rdm_glu_merged_v6rzlog10p_chipsub_cutoff1.000000_cwt_peaks.gr
NC_000913	IPOD occupancy	Peak	211411	211471	1	+	.	From DlexA_m9_rdm_glu_merged_v6rzlog10p_chipsub_cutoff1.000000_cwt_peaks.gr
NC_000913	IPOD occupancy	Peak	211846	211906	1	+	.	From DlexA_m9_rdm_glu_merged_v6rzlog10p_chipsub_cutoff1.000000_cwt_peaks.gr
NC_000913	IPOD occupancy	Peak	212466	212526	1	+	.	From DlexA_m9_rdm_glu_merged_v6rzlog10p_chipsub_cutoff1.000000_cwt_peaks.gr
NC_000913	IPOD occupancy	Peak	212826	212886	1	+	.	From DlexA_m9_rdm_glu_merged_v6rzlog10p_chipsub_cutoff1.000000_cwt_peaks.gr
NC_000913	IPOD occupancy	Peak	212981	213041	1	+	.	From DlexA_m9_rdm_glu_merged_v6rzlog10p_chipsub_cutoff1.000000_cwt_peaks.gr
NC_000913	IPOD occupancy	Peak	213896	213956	1	+	.	From DlexA_m9_rdm_glu_merged_v6rzlog10p_chipsub_cutoff1.000000_cwt_peaks.gr
NC_000913	IPOD occupancy	Peak	214431	214491	1	+	.	From DlexA_m9_rdm_glu_merged_v6rzlog10p_chipsub_cutoff1.000000_cwt_peaks.gr
NC_000913	IPOD occupancy	Peak	214916	214976	1	+	.	From DlexA_m9_rdm_glu_merged_v6rzlog10p_chipsub_cutoff1.000000_cwt_peaks.gr
NC_000913	IPOD occupancy	Peak	215016	215076	1	+	.	From DlexA_m9_rdm_glu_merged_v6rzlog10p_chipsub_cutoff1.000000_cwt_peaks.gr
NC_000913	IPOD occupancy	Peak	215841	215901	1	+	.	From DlexA_m9_rdm_glu_merged_v6rzlog10p_chipsub_cutoff1.000000_cwt_peaks.gr
NC_000913	IPOD occupancy	Peak	216001	216061	1	+	.	From DlexA_m9_rdm_glu_merged_v6rzlog10p_chipsub_cutoff1.000000_cwt_peaks.gr
NC_000913	IPOD occupancy	Peak	216121	216181	1	+	.	From DlexA_m9_rdm_glu_merged_v6rzlog10p_chipsub_cutoff1.000000_cwt_peaks.gr
NC_000913	IPOD occupancy	Peak	216221	216281	1	+	.	From DlexA_m9_rdm_glu_merged_v6rzlog10p_chipsub_cutoff1.000000_cwt_peaks.gr
NC_000913	IPOD occupancy	Peak	216501	216561	1	+	.	From DlexA_m9_rdm_glu_merged_v6rzlog10p_chipsub_cutoff1.000000_cwt_peaks.gr
NC_000913	IPOD occupancy	Peak	217296	217356	1	+	.	From DlexA_m9_rdm_glu_merged_v6rzlog10p_chipsub_cutoff1.000000_cwt_peaks.gr
NC_000913	IPOD occupancy	Peak	217911	217971	1	+	.	From DlexA_m9_rdm_glu_merged_v6rzlog10p_chipsub_cutoff1.000000_cwt_peaks.gr
NC_000913	IPOD occupancy	Peak	218051	218111	1	+	.	From DlexA_m9_rdm_glu_merged_v6rzlog10p_chipsub_cutoff1.000000_cwt_peaks.gr
NC_000913	IPOD occupancy	Peak	219666	219726	1	+	.	From DlexA_m9_rdm_glu_merged_v6rzlog10p_chipsub_cutoff1.000000_cwt_peaks.gr
NC_000913	IPOD occupancy	Peak	219901	219961	1	+	.	From DlexA_m9_rdm_glu_merged_v6rzlog10p_chipsub_cutoff1.000000_cwt_peaks.gr
NC_000913	IPOD occupancy	Peak	220371	220431	1	+	.	From DlexA_m9_rdm_glu_merged_v6rzlog10p_chipsub_cutoff1.000000_cwt_peaks.gr
NC_000913	IPOD occupancy	Peak	220546	220606	1	+	.	From DlexA_m9_rdm_glu_merged_v6rzlog10p_chipsub_cutoff1.000000_cwt_peaks.gr
NC_000913	IPOD occupancy	Peak	220691	220751	1	+	.	From DlexA_m9_rdm_glu_merged_v6rzlog10p_chipsub_cutoff1.000000_cwt_peaks.gr
NC_000913	IPOD occupancy	Peak	220916	220976	1	+	.	From DlexA_m9_rdm_glu_merged_v6rzlog10p_chipsub_cutoff1.000000_cwt_peaks.gr
NC_000913	IPOD occupancy	Peak	221011	221071	1	+	.	From DlexA_m9_rdm_glu_merged_v6rzlog10p_chipsub_cutoff1.000000_cwt_peaks.gr
NC_000913	IPOD occupancy	Peak	221126	221186	1	+	.	From DlexA_m9_rdm_glu_merged_v6rzlog10p_chipsub_cutoff1.000000_cwt_peaks.gr
NC_000913	IPOD occupancy	Peak	221371	221431	1	+	.	From DlexA_m9_rdm_glu_merged_v6rzlog10p_chipsub_cutoff1.000000_cwt_peaks.gr
NC_000913	IPOD occupancy	Peak	221676	221736	1	+	.	From DlexA_m9_rdm_glu_merged_v6rzlog10p_chipsub_cutoff1.000000_cwt_peaks.gr
NC_000913	IPOD occupancy	Peak	221871	221931	1	+	.	From DlexA_m9_rdm_glu_merged_v6rzlog10p_chipsub_cutoff1.000000_cwt_peaks.gr
NC_000913	IPOD occupancy	Peak	223186	223246	1	+	.	From DlexA_m9_rdm_glu_merged_v6rzlog10p_chipsub_cutoff1.000000_cwt_peaks.gr
NC_000913	IPOD occupancy	Peak	223826	223886	1	+	.	From DlexA_m9_rdm_glu_merged_v6rzlog10p_chipsub_cutoff1.000000_cwt_peaks.gr
NC_000913	IPOD occupancy	Peak	225801	225861	1	+	.	From DlexA_m9_rdm_glu_merged_v6rzlog10p_chipsub_cutoff1.000000_cwt_peaks.gr
NC_000913	IPOD occupancy	Peak	226091	226151	1	+	.	From DlexA_m9_rdm_glu_merged_v6rzlog10p_chipsub_cutoff1.000000_cwt_peaks.gr
NC_000913	IPOD occupancy	Peak	226371	226431	1	+	.	From DlexA_m9_rdm_glu_merged_v6rzlog10p_chipsub_cutoff1.000000_cwt_peaks.gr
NC_000913	IPOD occupancy	Peak	226481	226541	1	+	.	From DlexA_m9_rdm_glu_merged_v6rzlog10p_chipsub_cutoff1.000000_cwt_peaks.gr
NC_000913	IPOD occupancy	Peak	226681	226741	1	+	.	From DlexA_m9_rdm_glu_merged_v6rzlog10p_chipsub_cutoff1.000000_cwt_peaks.gr
NC_000913	IPOD occupancy	Peak	227041	227101	1	+	.	From DlexA_m9_rdm_glu_merged_v6rzlog10p_chipsub_cutoff1.000000_cwt_peaks.gr
NC_000913	IPOD occupancy	Peak	227131	227191	1	+	.	From DlexA_m9_rdm_glu_merged_v6rzlog10p_chipsub_cutoff1.000000_cwt_peaks.gr
NC_000913	IPOD occupancy	Peak	229241	229301	1	+	.	From DlexA_m9_rdm_glu_merged_v6rzlog10p_chipsub_cutoff1.000000_cwt_peaks.gr
NC_000913	IPOD occupancy	Peak	229711	229771	1	+	.	From DlexA_m9_rdm_glu_merged_v6rzlog10p_chipsub_cutoff1.000000_cwt_peaks.gr
NC_000913	IPOD occupancy	Peak	229836	229896	1	+	.	From DlexA_m9_rdm_glu_merged_v6rzlog10p_chipsub_cutoff1.000000_cwt_peaks.gr
NC_000913	IPOD occupancy	Peak	230206	230266	1	+	.	From DlexA_m9_rdm_glu_merged_v6rzlog10p_chipsub_cutoff1.000000_cwt_peaks.gr
NC_000913	IPOD occupancy	Peak	231301	231361	1	+	.	From DlexA_m9_rdm_glu_merged_v6rzlog10p_chipsub_cutoff1.000000_cwt_peaks.gr
NC_000913	IPOD occupancy	Peak	231606	231666	1	+	.	From DlexA_m9_rdm_glu_merged_v6rzlog10p_chipsub_cutoff1.000000_cwt_peaks.gr
NC_000913	IPOD occupancy	Peak	231806	231866	1	+	.	From DlexA_m9_rdm_glu_merged_v6rzlog10p_chipsub_cutoff1.000000_cwt_peaks.gr
NC_000913	IPOD occupancy	Peak	232191	232251	1	+	.	From DlexA_m9_rdm_glu_merged_v6rzlog10p_chipsub_cutoff1.000000_cwt_peaks.gr
NC_000913	IPOD occupancy	Peak	232326	232386	1	+	.	From DlexA_m9_rdm_glu_merged_v6rzlog10p_chipsub_cutoff1.000000_cwt_peaks.gr
NC_000913	IPOD occupancy	Peak	232501	232561	1	+	.	From DlexA_m9_rdm_glu_merged_v6rzlog10p_chipsub_cutoff1.000000_cwt_peaks.gr
NC_000913	IPOD occupancy	Peak	232726	232786	1	+	.	From DlexA_m9_rdm_glu_merged_v6rzlog10p_chipsub_cutoff1.000000_cwt_peaks.gr
NC_000913	IPOD occupancy	Peak	232996	233056	1	+	.	From DlexA_m9_rdm_glu_merged_v6rzlog10p_chipsub_cutoff1.000000_cwt_peaks.gr
NC_000913	IPOD occupancy	Peak	233211	233271	1	+	.	From DlexA_m9_rdm_glu_merged_v6rzlog10p_chipsub_cutoff1.000000_cwt_peaks.gr
NC_000913	IPOD occupancy	Peak	233411	233471	1	+	.	From DlexA_m9_rdm_glu_merged_v6rzlog10p_chipsub_cutoff1.000000_cwt_peaks.gr
NC_000913	IPOD occupancy	Peak	233591	233651	1	+	.	From DlexA_m9_rdm_glu_merged_v6rzlog10p_chipsub_cutoff1.000000_cwt_peaks.gr
NC_000913	IPOD occupancy	Peak	234316	234376	1	+	.	From DlexA_m9_rdm_glu_merged_v6rzlog10p_chipsub_cutoff1.000000_cwt_peaks.gr
NC_000913	IPOD occupancy	Peak	234521	234581	1	+	.	From DlexA_m9_rdm_glu_merged_v6rzlog10p_chipsub_cutoff1.000000_cwt_peaks.gr
NC_000913	IPOD occupancy	Peak	234706	234766	1	+	.	From DlexA_m9_rdm_glu_merged_v6rzlog10p_chipsub_cutoff1.000000_cwt_peaks.gr
NC_000913	IPOD occupancy	Peak	235166	235226	1	+	.	From DlexA_m9_rdm_glu_merged_v6rzlog10p_chipsub_cutoff1.000000_cwt_peaks.gr
NC_000913	IPOD occupancy	Peak	235391	235451	1	+	.	From DlexA_m9_rdm_glu_merged_v6rzlog10p_chipsub_cutoff1.000000_cwt_peaks.gr
NC_000913	IPOD occupancy	Peak	235531	235591	1	+	.	From DlexA_m9_rdm_glu_merged_v6rzlog10p_chipsub_cutoff1.000000_cwt_peaks.gr
NC_000913	IPOD occupancy	Peak	235631	235691	1	+	.	From DlexA_m9_rdm_glu_merged_v6rzlog10p_chipsub_cutoff1.000000_cwt_peaks.gr
NC_000913	IPOD occupancy	Peak	236116	236176	1	+	.	From DlexA_m9_rdm_glu_merged_v6rzlog10p_chipsub_cutoff1.000000_cwt_peaks.gr
NC_000913	IPOD occupancy	Peak	237206	237266	1	+	.	From DlexA_m9_rdm_glu_merged_v6rzlog10p_chipsub_cutoff1.000000_cwt_peaks.gr
NC_000913	IPOD occupancy	Peak	237321	237381	1	+	.	From DlexA_m9_rdm_glu_merged_v6rzlog10p_chipsub_cutoff1.000000_cwt_peaks.gr
NC_000913	IPOD occupancy	Peak	237411	237471	1	+	.	From DlexA_m9_rdm_glu_merged_v6rzlog10p_chipsub_cutoff1.000000_cwt_peaks.gr
NC_000913	IPOD occupancy	Peak	237541	237601	1	+	.	From DlexA_m9_rdm_glu_merged_v6rzlog10p_chipsub_cutoff1.000000_cwt_peaks.gr
NC_000913	IPOD occupancy	Peak	237681	237846	1	+	.	From DlexA_m9_rdm_glu_merged_v6rzlog10p_chipsub_cutoff1.000000_cwt_peaks.gr
NC_000913	IPOD occupancy	Peak	238081	238141	1	+	.	From DlexA_m9_rdm_glu_merged_v6rzlog10p_chipsub_cutoff1.000000_cwt_peaks.gr
NC_000913	IPOD occupancy	Peak	238276	238336	1	+	.	From DlexA_m9_rdm_glu_merged_v6rzlog10p_chipsub_cutoff1.000000_cwt_peaks.gr
NC_000913	IPOD occupancy	Peak	238386	238446	1	+	.	From DlexA_m9_rdm_glu_merged_v6rzlog10p_chipsub_cutoff1.000000_cwt_peaks.gr
NC_000913	IPOD occupancy	Peak	238491	238551	1	+	.	From DlexA_m9_rdm_glu_merged_v6rzlog10p_chipsub_cutoff1.000000_cwt_peaks.gr
NC_000913	IPOD occupancy	Peak	238586	238646	1	+	.	From DlexA_m9_rdm_glu_merged_v6rzlog10p_chipsub_cutoff1.000000_cwt_peaks.gr
NC_000913	IPOD occupancy	Peak	238756	238816	1	+	.	From DlexA_m9_rdm_glu_merged_v6rzlog10p_chipsub_cutoff1.000000_cwt_peaks.gr
NC_000913	IPOD occupancy	Peak	239051	239111	1	+	.	From DlexA_m9_rdm_glu_merged_v6rzlog10p_chipsub_cutoff1.000000_cwt_peaks.gr
NC_000913	IPOD occupancy	Peak	239446	239506	1	+	.	From DlexA_m9_rdm_glu_merged_v6rzlog10p_chipsub_cutoff1.000000_cwt_peaks.gr
NC_000913	IPOD occupancy	Peak	240246	240306	1	+	.	From DlexA_m9_rdm_glu_merged_v6rzlog10p_chipsub_cutoff1.000000_cwt_peaks.gr
NC_000913	IPOD occupancy	Peak	240536	240596	1	+	.	From DlexA_m9_rdm_glu_merged_v6rzlog10p_chipsub_cutoff1.000000_cwt_peaks.gr
NC_000913	IPOD occupancy	Peak	240801	240861	1	+	.	From DlexA_m9_rdm_glu_merged_v6rzlog10p_chipsub_cutoff1.000000_cwt_peaks.gr
NC_000913	IPOD occupancy	Peak	240956	241016	1	+	.	From DlexA_m9_rdm_glu_merged_v6rzlog10p_chipsub_cutoff1.000000_cwt_peaks.gr
NC_000913	IPOD occupancy	Peak	241221	241281	1	+	.	From DlexA_m9_rdm_glu_merged_v6rzlog10p_chipsub_cutoff1.000000_cwt_peaks.gr
NC_000913	IPOD occupancy	Peak	241656	241716	1	+	.	From DlexA_m9_rdm_glu_merged_v6rzlog10p_chipsub_cutoff1.000000_cwt_peaks.gr
NC_000913	IPOD occupancy	Peak	241866	241926	1	+	.	From DlexA_m9_rdm_glu_merged_v6rzlog10p_chipsub_cutoff1.000000_cwt_peaks.gr
NC_000913	IPOD occupancy	Peak	242061	242121	1	+	.	From DlexA_m9_rdm_glu_merged_v6rzlog10p_chipsub_cutoff1.000000_cwt_peaks.gr
NC_000913	IPOD occupancy	Peak	243091	243151	1	+	.	From DlexA_m9_rdm_glu_merged_v6rzlog10p_chipsub_cutoff1.000000_cwt_peaks.gr
NC_000913	IPOD occupancy	Peak	243201	243261	1	+	.	From DlexA_m9_rdm_glu_merged_v6rzlog10p_chipsub_cutoff1.000000_cwt_peaks.gr
NC_000913	IPOD occupancy	Peak	243786	243846	1	+	.	From DlexA_m9_rdm_glu_merged_v6rzlog10p_chipsub_cutoff1.000000_cwt_peaks.gr
NC_000913	IPOD occupancy	Peak	244061	244121	1	+	.	From DlexA_m9_rdm_glu_merged_v6rzlog10p_chipsub_cutoff1.000000_cwt_peaks.gr
NC_000913	IPOD occupancy	Peak	244416	244476	1	+	.	From DlexA_m9_rdm_glu_merged_v6rzlog10p_chipsub_cutoff1.000000_cwt_peaks.gr
NC_000913	IPOD occupancy	Peak	244606	244666	1	+	.	From DlexA_m9_rdm_glu_merged_v6rzlog10p_chipsub_cutoff1.000000_cwt_peaks.gr
NC_000913	IPOD occupancy	Peak	244856	244916	1	+	.	From DlexA_m9_rdm_glu_merged_v6rzlog10p_chipsub_cutoff1.000000_cwt_peaks.gr
NC_000913	IPOD occupancy	Peak	245316	245376	1	+	.	From DlexA_m9_rdm_glu_merged_v6rzlog10p_chipsub_cutoff1.000000_cwt_peaks.gr
NC_000913	IPOD occupancy	Peak	245561	245621	1	+	.	From DlexA_m9_rdm_glu_merged_v6rzlog10p_chipsub_cutoff1.000000_cwt_peaks.gr
NC_000913	IPOD occupancy	Peak	245681	245741	1	+	.	From DlexA_m9_rdm_glu_merged_v6rzlog10p_chipsub_cutoff1.000000_cwt_peaks.gr
NC_000913	IPOD occupancy	Peak	246126	246186	1	+	.	From DlexA_m9_rdm_glu_merged_v6rzlog10p_chipsub_cutoff1.000000_cwt_peaks.gr
NC_000913	IPOD occupancy	Peak	246221	246281	1	+	.	From DlexA_m9_rdm_glu_merged_v6rzlog10p_chipsub_cutoff1.000000_cwt_peaks.gr
NC_000913	IPOD occupancy	Peak	246596	246656	1	+	.	From DlexA_m9_rdm_glu_merged_v6rzlog10p_chipsub_cutoff1.000000_cwt_peaks.gr
NC_000913	IPOD occupancy	Peak	246741	246801	1	+	.	From DlexA_m9_rdm_glu_merged_v6rzlog10p_chipsub_cutoff1.000000_cwt_peaks.gr
NC_000913	IPOD occupancy	Peak	247126	247186	1	+	.	From DlexA_m9_rdm_glu_merged_v6rzlog10p_chipsub_cutoff1.000000_cwt_peaks.gr
NC_000913	IPOD occupancy	Peak	247291	247351	1	+	.	From DlexA_m9_rdm_glu_merged_v6rzlog10p_chipsub_cutoff1.000000_cwt_peaks.gr
NC_000913	IPOD occupancy	Peak	247961	248021	1	+	.	From DlexA_m9_rdm_glu_merged_v6rzlog10p_chipsub_cutoff1.000000_cwt_peaks.gr
NC_000913	IPOD occupancy	Peak	248516	248576	1	+	.	From DlexA_m9_rdm_glu_merged_v6rzlog10p_chipsub_cutoff1.000000_cwt_peaks.gr
NC_000913	IPOD occupancy	Peak	248911	248971	1	+	.	From DlexA_m9_rdm_glu_merged_v6rzlog10p_chipsub_cutoff1.000000_cwt_peaks.gr
NC_000913	IPOD occupancy	Peak	249576	249636	1	+	.	From DlexA_m9_rdm_glu_merged_v6rzlog10p_chipsub_cutoff1.000000_cwt_peaks.gr
NC_000913	IPOD occupancy	Peak	250466	250526	1	+	.	From DlexA_m9_rdm_glu_merged_v6rzlog10p_chipsub_cutoff1.000000_cwt_peaks.gr
NC_000913	IPOD occupancy	Peak	251036	251096	1	+	.	From DlexA_m9_rdm_glu_merged_v6rzlog10p_chipsub_cutoff1.000000_cwt_peaks.gr
NC_000913	IPOD occupancy	Peak	251946	252096	1	+	.	From DlexA_m9_rdm_glu_merged_v6rzlog10p_chipsub_cutoff1.000000_cwt_peaks.gr
NC_000913	IPOD occupancy	Peak	252271	252331	1	+	.	From DlexA_m9_rdm_glu_merged_v6rzlog10p_chipsub_cutoff1.000000_cwt_peaks.gr
NC_000913	IPOD occupancy	Peak	252441	252501	1	+	.	From DlexA_m9_rdm_glu_merged_v6rzlog10p_chipsub_cutoff1.000000_cwt_peaks.gr
NC_000913	IPOD occupancy	Peak	252681	252741	1	+	.	From DlexA_m9_rdm_glu_merged_v6rzlog10p_chipsub_cutoff1.000000_cwt_peaks.gr
NC_000913	IPOD occupancy	Peak	252901	252961	1	+	.	From DlexA_m9_rdm_glu_merged_v6rzlog10p_chipsub_cutoff1.000000_cwt_peaks.gr
NC_000913	IPOD occupancy	Peak	253121	253181	1	+	.	From DlexA_m9_rdm_glu_merged_v6rzlog10p_chipsub_cutoff1.000000_cwt_peaks.gr
NC_000913	IPOD occupancy	Peak	253316	253376	1	+	.	From DlexA_m9_rdm_glu_merged_v6rzlog10p_chipsub_cutoff1.000000_cwt_peaks.gr
NC_000913	IPOD occupancy	Peak	253456	253546	1	+	.	From DlexA_m9_rdm_glu_merged_v6rzlog10p_chipsub_cutoff1.000000_cwt_peaks.gr
NC_000913	IPOD occupancy	Peak	253876	253936	1	+	.	From DlexA_m9_rdm_glu_merged_v6rzlog10p_chipsub_cutoff1.000000_cwt_peaks.gr
NC_000913	IPOD occupancy	Peak	254051	254111	1	+	.	From DlexA_m9_rdm_glu_merged_v6rzlog10p_chipsub_cutoff1.000000_cwt_peaks.gr
NC_000913	IPOD occupancy	Peak	254226	254286	1	+	.	From DlexA_m9_rdm_glu_merged_v6rzlog10p_chipsub_cutoff1.000000_cwt_peaks.gr
NC_000913	IPOD occupancy	Peak	254851	254911	1	+	.	From DlexA_m9_rdm_glu_merged_v6rzlog10p_chipsub_cutoff1.000000_cwt_peaks.gr
NC_000913	IPOD occupancy	Peak	255181	255241	1	+	.	From DlexA_m9_rdm_glu_merged_v6rzlog10p_chipsub_cutoff1.000000_cwt_peaks.gr
NC_000913	IPOD occupancy	Peak	255401	255461	1	+	.	From DlexA_m9_rdm_glu_merged_v6rzlog10p_chipsub_cutoff1.000000_cwt_peaks.gr
NC_000913	IPOD occupancy	Peak	255596	255656	1	+	.	From DlexA_m9_rdm_glu_merged_v6rzlog10p_chipsub_cutoff1.000000_cwt_peaks.gr
NC_000913	IPOD occupancy	Peak	256341	256401	1	+	.	From DlexA_m9_rdm_glu_merged_v6rzlog10p_chipsub_cutoff1.000000_cwt_peaks.gr
NC_000913	IPOD occupancy	Peak	256641	256701	1	+	.	From DlexA_m9_rdm_glu_merged_v6rzlog10p_chipsub_cutoff1.000000_cwt_peaks.gr
NC_000913	IPOD occupancy	Peak	257121	257181	1	+	.	From DlexA_m9_rdm_glu_merged_v6rzlog10p_chipsub_cutoff1.000000_cwt_peaks.gr
NC_000913	IPOD occupancy	Peak	257936	257996	1	+	.	From DlexA_m9_rdm_glu_merged_v6rzlog10p_chipsub_cutoff1.000000_cwt_peaks.gr
NC_000913	IPOD occupancy	Peak	258126	258186	1	+	.	From DlexA_m9_rdm_glu_merged_v6rzlog10p_chipsub_cutoff1.000000_cwt_peaks.gr
NC_000913	IPOD occupancy	Peak	258571	258631	1	+	.	From DlexA_m9_rdm_glu_merged_v6rzlog10p_chipsub_cutoff1.000000_cwt_peaks.gr
NC_000913	IPOD occupancy	Peak	259071	259131	1	+	.	From DlexA_m9_rdm_glu_merged_v6rzlog10p_chipsub_cutoff1.000000_cwt_peaks.gr
NC_000913	IPOD occupancy	Peak	259186	259246	1	+	.	From DlexA_m9_rdm_glu_merged_v6rzlog10p_chipsub_cutoff1.000000_cwt_peaks.gr
NC_000913	IPOD occupancy	Peak	259351	259411	1	+	.	From DlexA_m9_rdm_glu_merged_v6rzlog10p_chipsub_cutoff1.000000_cwt_peaks.gr
NC_000913	IPOD occupancy	Peak	259566	259626	1	+	.	From DlexA_m9_rdm_glu_merged_v6rzlog10p_chipsub_cutoff1.000000_cwt_peaks.gr
NC_000913	IPOD occupancy	Peak	259676	259736	1	+	.	From DlexA_m9_rdm_glu_merged_v6rzlog10p_chipsub_cutoff1.000000_cwt_peaks.gr
NC_000913	IPOD occupancy	Peak	259986	260046	1	+	.	From DlexA_m9_rdm_glu_merged_v6rzlog10p_chipsub_cutoff1.000000_cwt_peaks.gr
NC_000913	IPOD occupancy	Peak	260176	260236	1	+	.	From DlexA_m9_rdm_glu_merged_v6rzlog10p_chipsub_cutoff1.000000_cwt_peaks.gr
NC_000913	IPOD occupancy	Peak	260746	260806	1	+	.	From DlexA_m9_rdm_glu_merged_v6rzlog10p_chipsub_cutoff1.000000_cwt_peaks.gr
NC_000913	IPOD occupancy	Peak	261401	261461	1	+	.	From DlexA_m9_rdm_glu_merged_v6rzlog10p_chipsub_cutoff1.000000_cwt_peaks.gr
NC_000913	IPOD occupancy	Peak	262156	262216	1	+	.	From DlexA_m9_rdm_glu_merged_v6rzlog10p_chipsub_cutoff1.000000_cwt_peaks.gr
NC_000913	IPOD occupancy	Peak	262551	262611	1	+	.	From DlexA_m9_rdm_glu_merged_v6rzlog10p_chipsub_cutoff1.000000_cwt_peaks.gr
NC_000913	IPOD occupancy	Peak	262921	262981	1	+	.	From DlexA_m9_rdm_glu_merged_v6rzlog10p_chipsub_cutoff1.000000_cwt_peaks.gr
NC_000913	IPOD occupancy	Peak	263166	263226	1	+	.	From DlexA_m9_rdm_glu_merged_v6rzlog10p_chipsub_cutoff1.000000_cwt_peaks.gr
NC_000913	IPOD occupancy	Peak	263296	263356	1	+	.	From DlexA_m9_rdm_glu_merged_v6rzlog10p_chipsub_cutoff1.000000_cwt_peaks.gr
NC_000913	IPOD occupancy	Peak	263931	264056	1	+	.	From DlexA_m9_rdm_glu_merged_v6rzlog10p_chipsub_cutoff1.000000_cwt_peaks.gr
NC_000913	IPOD occupancy	Peak	264211	264271	1	+	.	From DlexA_m9_rdm_glu_merged_v6rzlog10p_chipsub_cutoff1.000000_cwt_peaks.gr
NC_000913	IPOD occupancy	Peak	264851	264911	1	+	.	From DlexA_m9_rdm_glu_merged_v6rzlog10p_chipsub_cutoff1.000000_cwt_peaks.gr
NC_000913	IPOD occupancy	Peak	265601	265661	1	+	.	From DlexA_m9_rdm_glu_merged_v6rzlog10p_chipsub_cutoff1.000000_cwt_peaks.gr
NC_000913	IPOD occupancy	Peak	265796	265856	1	+	.	From DlexA_m9_rdm_glu_merged_v6rzlog10p_chipsub_cutoff1.000000_cwt_peaks.gr
NC_000913	IPOD occupancy	Peak	266761	266821	1	+	.	From DlexA_m9_rdm_glu_merged_v6rzlog10p_chipsub_cutoff1.000000_cwt_peaks.gr
NC_000913	IPOD occupancy	Peak	266971	267031	1	+	.	From DlexA_m9_rdm_glu_merged_v6rzlog10p_chipsub_cutoff1.000000_cwt_peaks.gr
NC_000913	IPOD occupancy	Peak	267646	267706	1	+	.	From DlexA_m9_rdm_glu_merged_v6rzlog10p_chipsub_cutoff1.000000_cwt_peaks.gr
NC_000913	IPOD occupancy	Peak	268501	268561	1	+	.	From DlexA_m9_rdm_glu_merged_v6rzlog10p_chipsub_cutoff1.000000_cwt_peaks.gr
NC_000913	IPOD occupancy	Peak	268896	268956	1	+	.	From DlexA_m9_rdm_glu_merged_v6rzlog10p_chipsub_cutoff1.000000_cwt_peaks.gr
NC_000913	IPOD occupancy	Peak	269251	269311	1	+	.	From DlexA_m9_rdm_glu_merged_v6rzlog10p_chipsub_cutoff1.000000_cwt_peaks.gr
NC_000913	IPOD occupancy	Peak	269526	269586	1	+	.	From DlexA_m9_rdm_glu_merged_v6rzlog10p_chipsub_cutoff1.000000_cwt_peaks.gr
NC_000913	IPOD occupancy	Peak	269621	269681	1	+	.	From DlexA_m9_rdm_glu_merged_v6rzlog10p_chipsub_cutoff1.000000_cwt_peaks.gr
NC_000913	IPOD occupancy	Peak	269711	269771	1	+	.	From DlexA_m9_rdm_glu_merged_v6rzlog10p_chipsub_cutoff1.000000_cwt_peaks.gr
NC_000913	IPOD occupancy	Peak	270196	270256	1	+	.	From DlexA_m9_rdm_glu_merged_v6rzlog10p_chipsub_cutoff1.000000_cwt_peaks.gr
NC_000913	IPOD occupancy	Peak	270381	270441	1	+	.	From DlexA_m9_rdm_glu_merged_v6rzlog10p_chipsub_cutoff1.000000_cwt_peaks.gr
NC_000913	IPOD occupancy	Peak	270566	270626	1	+	.	From DlexA_m9_rdm_glu_merged_v6rzlog10p_chipsub_cutoff1.000000_cwt_peaks.gr
NC_000913	IPOD occupancy	Peak	271481	271541	1	+	.	From DlexA_m9_rdm_glu_merged_v6rzlog10p_chipsub_cutoff1.000000_cwt_peaks.gr
NC_000913	IPOD occupancy	Peak	271661	271721	1	+	.	From DlexA_m9_rdm_glu_merged_v6rzlog10p_chipsub_cutoff1.000000_cwt_peaks.gr
NC_000913	IPOD occupancy	Peak	272801	272861	1	+	.	From DlexA_m9_rdm_glu_merged_v6rzlog10p_chipsub_cutoff1.000000_cwt_peaks.gr
NC_000913	IPOD occupancy	Peak	273501	273561	1	+	.	From DlexA_m9_rdm_glu_merged_v6rzlog10p_chipsub_cutoff1.000000_cwt_peaks.gr
NC_000913	IPOD occupancy	Peak	273786	273846	1	+	.	From DlexA_m9_rdm_glu_merged_v6rzlog10p_chipsub_cutoff1.000000_cwt_peaks.gr
NC_000913	IPOD occupancy	Peak	273961	274021	1	+	.	From DlexA_m9_rdm_glu_merged_v6rzlog10p_chipsub_cutoff1.000000_cwt_peaks.gr
NC_000913	IPOD occupancy	Peak	274061	274121	1	+	.	From DlexA_m9_rdm_glu_merged_v6rzlog10p_chipsub_cutoff1.000000_cwt_peaks.gr
NC_000913	IPOD occupancy	Peak	274576	274636	1	+	.	From DlexA_m9_rdm_glu_merged_v6rzlog10p_chipsub_cutoff1.000000_cwt_peaks.gr
NC_000913	IPOD occupancy	Peak	274696	274756	1	+	.	From DlexA_m9_rdm_glu_merged_v6rzlog10p_chipsub_cutoff1.000000_cwt_peaks.gr
NC_000913	IPOD occupancy	Peak	274826	274886	1	+	.	From DlexA_m9_rdm_glu_merged_v6rzlog10p_chipsub_cutoff1.000000_cwt_peaks.gr
NC_000913	IPOD occupancy	Peak	275056	275116	1	+	.	From DlexA_m9_rdm_glu_merged_v6rzlog10p_chipsub_cutoff1.000000_cwt_peaks.gr
NC_000913	IPOD occupancy	Peak	275256	275316	1	+	.	From DlexA_m9_rdm_glu_merged_v6rzlog10p_chipsub_cutoff1.000000_cwt_peaks.gr
NC_000913	IPOD occupancy	Peak	276641	276701	1	+	.	From DlexA_m9_rdm_glu_merged_v6rzlog10p_chipsub_cutoff1.000000_cwt_peaks.gr
NC_000913	IPOD occupancy	Peak	276721	276781	1	+	.	From DlexA_m9_rdm_glu_merged_v6rzlog10p_chipsub_cutoff1.000000_cwt_peaks.gr
NC_000913	IPOD occupancy	Peak	277356	277416	1	+	.	From DlexA_m9_rdm_glu_merged_v6rzlog10p_chipsub_cutoff1.000000_cwt_peaks.gr
NC_000913	IPOD occupancy	Peak	277746	277806	1	+	.	From DlexA_m9_rdm_glu_merged_v6rzlog10p_chipsub_cutoff1.000000_cwt_peaks.gr
NC_000913	IPOD occupancy	Peak	277876	277936	1	+	.	From DlexA_m9_rdm_glu_merged_v6rzlog10p_chipsub_cutoff1.000000_cwt_peaks.gr
NC_000913	IPOD occupancy	Peak	278721	278781	1	+	.	From DlexA_m9_rdm_glu_merged_v6rzlog10p_chipsub_cutoff1.000000_cwt_peaks.gr
NC_000913	IPOD occupancy	Peak	278851	278911	1	+	.	From DlexA_m9_rdm_glu_merged_v6rzlog10p_chipsub_cutoff1.000000_cwt_peaks.gr
NC_000913	IPOD occupancy	Peak	279256	279316	1	+	.	From DlexA_m9_rdm_glu_merged_v6rzlog10p_chipsub_cutoff1.000000_cwt_peaks.gr
NC_000913	IPOD occupancy	Peak	279826	279886	1	+	.	From DlexA_m9_rdm_glu_merged_v6rzlog10p_chipsub_cutoff1.000000_cwt_peaks.gr
NC_000913	IPOD occupancy	Peak	280201	280261	1	+	.	From DlexA_m9_rdm_glu_merged_v6rzlog10p_chipsub_cutoff1.000000_cwt_peaks.gr
NC_000913	IPOD occupancy	Peak	280446	280506	1	+	.	From DlexA_m9_rdm_glu_merged_v6rzlog10p_chipsub_cutoff1.000000_cwt_peaks.gr
NC_000913	IPOD occupancy	Peak	281976	282036	1	+	.	From DlexA_m9_rdm_glu_merged_v6rzlog10p_chipsub_cutoff1.000000_cwt_peaks.gr
NC_000913	IPOD occupancy	Peak	282206	282266	1	+	.	From DlexA_m9_rdm_glu_merged_v6rzlog10p_chipsub_cutoff1.000000_cwt_peaks.gr
NC_000913	IPOD occupancy	Peak	283006	283066	1	+	.	From DlexA_m9_rdm_glu_merged_v6rzlog10p_chipsub_cutoff1.000000_cwt_peaks.gr
NC_000913	IPOD occupancy	Peak	284046	284106	1	+	.	From DlexA_m9_rdm_glu_merged_v6rzlog10p_chipsub_cutoff1.000000_cwt_peaks.gr
NC_000913	IPOD occupancy	Peak	285301	285361	1	+	.	From DlexA_m9_rdm_glu_merged_v6rzlog10p_chipsub_cutoff1.000000_cwt_peaks.gr
NC_000913	IPOD occupancy	Peak	288976	289036	1	+	.	From DlexA_m9_rdm_glu_merged_v6rzlog10p_chipsub_cutoff1.000000_cwt_peaks.gr
NC_000913	IPOD occupancy	Peak	289711	289771	1	+	.	From DlexA_m9_rdm_glu_merged_v6rzlog10p_chipsub_cutoff1.000000_cwt_peaks.gr
NC_000913	IPOD occupancy	Peak	290326	290386	1	+	.	From DlexA_m9_rdm_glu_merged_v6rzlog10p_chipsub_cutoff1.000000_cwt_peaks.gr
NC_000913	IPOD occupancy	Peak	290666	290726	1	+	.	From DlexA_m9_rdm_glu_merged_v6rzlog10p_chipsub_cutoff1.000000_cwt_peaks.gr
NC_000913	IPOD occupancy	Peak	290806	290866	1	+	.	From DlexA_m9_rdm_glu_merged_v6rzlog10p_chipsub_cutoff1.000000_cwt_peaks.gr
NC_000913	IPOD occupancy	Peak	290956	291016	1	+	.	From DlexA_m9_rdm_glu_merged_v6rzlog10p_chipsub_cutoff1.000000_cwt_peaks.gr
NC_000913	IPOD occupancy	Peak	291051	291111	1	+	.	From DlexA_m9_rdm_glu_merged_v6rzlog10p_chipsub_cutoff1.000000_cwt_peaks.gr
NC_000913	IPOD occupancy	Peak	291456	291516	1	+	.	From DlexA_m9_rdm_glu_merged_v6rzlog10p_chipsub_cutoff1.000000_cwt_peaks.gr
NC_000913	IPOD occupancy	Peak	291611	291671	1	+	.	From DlexA_m9_rdm_glu_merged_v6rzlog10p_chipsub_cutoff1.000000_cwt_peaks.gr
NC_000913	IPOD occupancy	Peak	292021	292081	1	+	.	From DlexA_m9_rdm_glu_merged_v6rzlog10p_chipsub_cutoff1.000000_cwt_peaks.gr
NC_000913	IPOD occupancy	Peak	292601	292661	1	+	.	From DlexA_m9_rdm_glu_merged_v6rzlog10p_chipsub_cutoff1.000000_cwt_peaks.gr
NC_000913	IPOD occupancy	Peak	292866	292926	1	+	.	From DlexA_m9_rdm_glu_merged_v6rzlog10p_chipsub_cutoff1.000000_cwt_peaks.gr
NC_000913	IPOD occupancy	Peak	293046	293106	1	+	.	From DlexA_m9_rdm_glu_merged_v6rzlog10p_chipsub_cutoff1.000000_cwt_peaks.gr
NC_000913	IPOD occupancy	Peak	293511	293571	1	+	.	From DlexA_m9_rdm_glu_merged_v6rzlog10p_chipsub_cutoff1.000000_cwt_peaks.gr
NC_000913	IPOD occupancy	Peak	293641	293701	1	+	.	From DlexA_m9_rdm_glu_merged_v6rzlog10p_chipsub_cutoff1.000000_cwt_peaks.gr
NC_000913	IPOD occupancy	Peak	293801	293861	1	+	.	From DlexA_m9_rdm_glu_merged_v6rzlog10p_chipsub_cutoff1.000000_cwt_peaks.gr
NC_000913	IPOD occupancy	Peak	294086	294146	1	+	.	From DlexA_m9_rdm_glu_merged_v6rzlog10p_chipsub_cutoff1.000000_cwt_peaks.gr
NC_000913	IPOD occupancy	Peak	294196	294256	1	+	.	From DlexA_m9_rdm_glu_merged_v6rzlog10p_chipsub_cutoff1.000000_cwt_peaks.gr
NC_000913	IPOD occupancy	Peak	294331	294391	1	+	.	From DlexA_m9_rdm_glu_merged_v6rzlog10p_chipsub_cutoff1.000000_cwt_peaks.gr
NC_000913	IPOD occupancy	Peak	294526	294586	1	+	.	From DlexA_m9_rdm_glu_merged_v6rzlog10p_chipsub_cutoff1.000000_cwt_peaks.gr
NC_000913	IPOD occupancy	Peak	294881	294941	1	+	.	From DlexA_m9_rdm_glu_merged_v6rzlog10p_chipsub_cutoff1.000000_cwt_peaks.gr
NC_000913	IPOD occupancy	Peak	295051	295111	1	+	.	From DlexA_m9_rdm_glu_merged_v6rzlog10p_chipsub_cutoff1.000000_cwt_peaks.gr
NC_000913	IPOD occupancy	Peak	295161	295221	1	+	.	From DlexA_m9_rdm_glu_merged_v6rzlog10p_chipsub_cutoff1.000000_cwt_peaks.gr
NC_000913	IPOD occupancy	Peak	295646	295706	1	+	.	From DlexA_m9_rdm_glu_merged_v6rzlog10p_chipsub_cutoff1.000000_cwt_peaks.gr
NC_000913	IPOD occupancy	Peak	296111	296171	1	+	.	From DlexA_m9_rdm_glu_merged_v6rzlog10p_chipsub_cutoff1.000000_cwt_peaks.gr
NC_000913	IPOD occupancy	Peak	296356	296416	1	+	.	From DlexA_m9_rdm_glu_merged_v6rzlog10p_chipsub_cutoff1.000000_cwt_peaks.gr
NC_000913	IPOD occupancy	Peak	296731	296791	1	+	.	From DlexA_m9_rdm_glu_merged_v6rzlog10p_chipsub_cutoff1.000000_cwt_peaks.gr
NC_000913	IPOD occupancy	Peak	296816	296876	1	+	.	From DlexA_m9_rdm_glu_merged_v6rzlog10p_chipsub_cutoff1.000000_cwt_peaks.gr
NC_000913	IPOD occupancy	Peak	297231	297291	1	+	.	From DlexA_m9_rdm_glu_merged_v6rzlog10p_chipsub_cutoff1.000000_cwt_peaks.gr
NC_000913	IPOD occupancy	Peak	297521	297581	1	+	.	From DlexA_m9_rdm_glu_merged_v6rzlog10p_chipsub_cutoff1.000000_cwt_peaks.gr
NC_000913	IPOD occupancy	Peak	298766	298826	1	+	.	From DlexA_m9_rdm_glu_merged_v6rzlog10p_chipsub_cutoff1.000000_cwt_peaks.gr
NC_000913	IPOD occupancy	Peak	300206	300266	1	+	.	From DlexA_m9_rdm_glu_merged_v6rzlog10p_chipsub_cutoff1.000000_cwt_peaks.gr
NC_000913	IPOD occupancy	Peak	301896	301956	1	+	.	From DlexA_m9_rdm_glu_merged_v6rzlog10p_chipsub_cutoff1.000000_cwt_peaks.gr
NC_000913	IPOD occupancy	Peak	302141	302201	1	+	.	From DlexA_m9_rdm_glu_merged_v6rzlog10p_chipsub_cutoff1.000000_cwt_peaks.gr
NC_000913	IPOD occupancy	Peak	302366	302426	1	+	.	From DlexA_m9_rdm_glu_merged_v6rzlog10p_chipsub_cutoff1.000000_cwt_peaks.gr
NC_000913	IPOD occupancy	Peak	302741	302801	1	+	.	From DlexA_m9_rdm_glu_merged_v6rzlog10p_chipsub_cutoff1.000000_cwt_peaks.gr
NC_000913	IPOD occupancy	Peak	302936	302996	1	+	.	From DlexA_m9_rdm_glu_merged_v6rzlog10p_chipsub_cutoff1.000000_cwt_peaks.gr
NC_000913	IPOD occupancy	Peak	303186	303246	1	+	.	From DlexA_m9_rdm_glu_merged_v6rzlog10p_chipsub_cutoff1.000000_cwt_peaks.gr
NC_000913	IPOD occupancy	Peak	303301	303361	1	+	.	From DlexA_m9_rdm_glu_merged_v6rzlog10p_chipsub_cutoff1.000000_cwt_peaks.gr
NC_000913	IPOD occupancy	Peak	303501	303561	1	+	.	From DlexA_m9_rdm_glu_merged_v6rzlog10p_chipsub_cutoff1.000000_cwt_peaks.gr
NC_000913	IPOD occupancy	Peak	303811	303871	1	+	.	From DlexA_m9_rdm_glu_merged_v6rzlog10p_chipsub_cutoff1.000000_cwt_peaks.gr
NC_000913	IPOD occupancy	Peak	304171	304231	1	+	.	From DlexA_m9_rdm_glu_merged_v6rzlog10p_chipsub_cutoff1.000000_cwt_peaks.gr
NC_000913	IPOD occupancy	Peak	304721	304781	1	+	.	From DlexA_m9_rdm_glu_merged_v6rzlog10p_chipsub_cutoff1.000000_cwt_peaks.gr
NC_000913	IPOD occupancy	Peak	305016	305076	1	+	.	From DlexA_m9_rdm_glu_merged_v6rzlog10p_chipsub_cutoff1.000000_cwt_peaks.gr
NC_000913	IPOD occupancy	Peak	305636	305696	1	+	.	From DlexA_m9_rdm_glu_merged_v6rzlog10p_chipsub_cutoff1.000000_cwt_peaks.gr
NC_000913	IPOD occupancy	Peak	305751	305811	1	+	.	From DlexA_m9_rdm_glu_merged_v6rzlog10p_chipsub_cutoff1.000000_cwt_peaks.gr
NC_000913	IPOD occupancy	Peak	306001	306061	1	+	.	From DlexA_m9_rdm_glu_merged_v6rzlog10p_chipsub_cutoff1.000000_cwt_peaks.gr
NC_000913	IPOD occupancy	Peak	306306	306366	1	+	.	From DlexA_m9_rdm_glu_merged_v6rzlog10p_chipsub_cutoff1.000000_cwt_peaks.gr
NC_000913	IPOD occupancy	Peak	306536	306596	1	+	.	From DlexA_m9_rdm_glu_merged_v6rzlog10p_chipsub_cutoff1.000000_cwt_peaks.gr
NC_000913	IPOD occupancy	Peak	306771	306831	1	+	.	From DlexA_m9_rdm_glu_merged_v6rzlog10p_chipsub_cutoff1.000000_cwt_peaks.gr
NC_000913	IPOD occupancy	Peak	307171	307231	1	+	.	From DlexA_m9_rdm_glu_merged_v6rzlog10p_chipsub_cutoff1.000000_cwt_peaks.gr
NC_000913	IPOD occupancy	Peak	307521	307581	1	+	.	From DlexA_m9_rdm_glu_merged_v6rzlog10p_chipsub_cutoff1.000000_cwt_peaks.gr
NC_000913	IPOD occupancy	Peak	307661	307721	1	+	.	From DlexA_m9_rdm_glu_merged_v6rzlog10p_chipsub_cutoff1.000000_cwt_peaks.gr
NC_000913	IPOD occupancy	Peak	307896	307956	1	+	.	From DlexA_m9_rdm_glu_merged_v6rzlog10p_chipsub_cutoff1.000000_cwt_peaks.gr
NC_000913	IPOD occupancy	Peak	307996	308056	1	+	.	From DlexA_m9_rdm_glu_merged_v6rzlog10p_chipsub_cutoff1.000000_cwt_peaks.gr
NC_000913	IPOD occupancy	Peak	308626	308686	1	+	.	From DlexA_m9_rdm_glu_merged_v6rzlog10p_chipsub_cutoff1.000000_cwt_peaks.gr
NC_000913	IPOD occupancy	Peak	308786	308846	1	+	.	From DlexA_m9_rdm_glu_merged_v6rzlog10p_chipsub_cutoff1.000000_cwt_peaks.gr
NC_000913	IPOD occupancy	Peak	309186	309246	1	+	.	From DlexA_m9_rdm_glu_merged_v6rzlog10p_chipsub_cutoff1.000000_cwt_peaks.gr
NC_000913	IPOD occupancy	Peak	309321	309381	1	+	.	From DlexA_m9_rdm_glu_merged_v6rzlog10p_chipsub_cutoff1.000000_cwt_peaks.gr
NC_000913	IPOD occupancy	Peak	310096	310156	1	+	.	From DlexA_m9_rdm_glu_merged_v6rzlog10p_chipsub_cutoff1.000000_cwt_peaks.gr
NC_000913	IPOD occupancy	Peak	310211	310271	1	+	.	From DlexA_m9_rdm_glu_merged_v6rzlog10p_chipsub_cutoff1.000000_cwt_peaks.gr
NC_000913	IPOD occupancy	Peak	310361	310421	1	+	.	From DlexA_m9_rdm_glu_merged_v6rzlog10p_chipsub_cutoff1.000000_cwt_peaks.gr
NC_000913	IPOD occupancy	Peak	310801	310861	1	+	.	From DlexA_m9_rdm_glu_merged_v6rzlog10p_chipsub_cutoff1.000000_cwt_peaks.gr
NC_000913	IPOD occupancy	Peak	310906	310966	1	+	.	From DlexA_m9_rdm_glu_merged_v6rzlog10p_chipsub_cutoff1.000000_cwt_peaks.gr
NC_000913	IPOD occupancy	Peak	311081	311141	1	+	.	From DlexA_m9_rdm_glu_merged_v6rzlog10p_chipsub_cutoff1.000000_cwt_peaks.gr
NC_000913	IPOD occupancy	Peak	311361	311421	1	+	.	From DlexA_m9_rdm_glu_merged_v6rzlog10p_chipsub_cutoff1.000000_cwt_peaks.gr
NC_000913	IPOD occupancy	Peak	311481	311541	1	+	.	From DlexA_m9_rdm_glu_merged_v6rzlog10p_chipsub_cutoff1.000000_cwt_peaks.gr
NC_000913	IPOD occupancy	Peak	311586	311646	1	+	.	From DlexA_m9_rdm_glu_merged_v6rzlog10p_chipsub_cutoff1.000000_cwt_peaks.gr
NC_000913	IPOD occupancy	Peak	311796	311856	1	+	.	From DlexA_m9_rdm_glu_merged_v6rzlog10p_chipsub_cutoff1.000000_cwt_peaks.gr
NC_000913	IPOD occupancy	Peak	312036	312096	1	+	.	From DlexA_m9_rdm_glu_merged_v6rzlog10p_chipsub_cutoff1.000000_cwt_peaks.gr
NC_000913	IPOD occupancy	Peak	312271	312331	1	+	.	From DlexA_m9_rdm_glu_merged_v6rzlog10p_chipsub_cutoff1.000000_cwt_peaks.gr
NC_000913	IPOD occupancy	Peak	312766	312826	1	+	.	From DlexA_m9_rdm_glu_merged_v6rzlog10p_chipsub_cutoff1.000000_cwt_peaks.gr
NC_000913	IPOD occupancy	Peak	313066	313126	1	+	.	From DlexA_m9_rdm_glu_merged_v6rzlog10p_chipsub_cutoff1.000000_cwt_peaks.gr
NC_000913	IPOD occupancy	Peak	313326	313386	1	+	.	From DlexA_m9_rdm_glu_merged_v6rzlog10p_chipsub_cutoff1.000000_cwt_peaks.gr
NC_000913	IPOD occupancy	Peak	313466	313526	1	+	.	From DlexA_m9_rdm_glu_merged_v6rzlog10p_chipsub_cutoff1.000000_cwt_peaks.gr
NC_000913	IPOD occupancy	Peak	313676	313736	1	+	.	From DlexA_m9_rdm_glu_merged_v6rzlog10p_chipsub_cutoff1.000000_cwt_peaks.gr
NC_000913	IPOD occupancy	Peak	313776	313836	1	+	.	From DlexA_m9_rdm_glu_merged_v6rzlog10p_chipsub_cutoff1.000000_cwt_peaks.gr
NC_000913	IPOD occupancy	Peak	313946	314006	1	+	.	From DlexA_m9_rdm_glu_merged_v6rzlog10p_chipsub_cutoff1.000000_cwt_peaks.gr
NC_000913	IPOD occupancy	Peak	314201	314261	1	+	.	From DlexA_m9_rdm_glu_merged_v6rzlog10p_chipsub_cutoff1.000000_cwt_peaks.gr
NC_000913	IPOD occupancy	Peak	314331	314391	1	+	.	From DlexA_m9_rdm_glu_merged_v6rzlog10p_chipsub_cutoff1.000000_cwt_peaks.gr
NC_000913	IPOD occupancy	Peak	314631	314691	1	+	.	From DlexA_m9_rdm_glu_merged_v6rzlog10p_chipsub_cutoff1.000000_cwt_peaks.gr
NC_000913	IPOD occupancy	Peak	314766	314826	1	+	.	From DlexA_m9_rdm_glu_merged_v6rzlog10p_chipsub_cutoff1.000000_cwt_peaks.gr
NC_000913	IPOD occupancy	Peak	314906	314966	1	+	.	From DlexA_m9_rdm_glu_merged_v6rzlog10p_chipsub_cutoff1.000000_cwt_peaks.gr
NC_000913	IPOD occupancy	Peak	315121	315181	1	+	.	From DlexA_m9_rdm_glu_merged_v6rzlog10p_chipsub_cutoff1.000000_cwt_peaks.gr
NC_000913	IPOD occupancy	Peak	315276	315336	1	+	.	From DlexA_m9_rdm_glu_merged_v6rzlog10p_chipsub_cutoff1.000000_cwt_peaks.gr
NC_000913	IPOD occupancy	Peak	316676	316736	1	+	.	From DlexA_m9_rdm_glu_merged_v6rzlog10p_chipsub_cutoff1.000000_cwt_peaks.gr
NC_000913	IPOD occupancy	Peak	316866	316926	1	+	.	From DlexA_m9_rdm_glu_merged_v6rzlog10p_chipsub_cutoff1.000000_cwt_peaks.gr
NC_000913	IPOD occupancy	Peak	317291	317351	1	+	.	From DlexA_m9_rdm_glu_merged_v6rzlog10p_chipsub_cutoff1.000000_cwt_peaks.gr
NC_000913	IPOD occupancy	Peak	317506	317666	1	+	.	From DlexA_m9_rdm_glu_merged_v6rzlog10p_chipsub_cutoff1.000000_cwt_peaks.gr
NC_000913	IPOD occupancy	Peak	317726	317786	1	+	.	From DlexA_m9_rdm_glu_merged_v6rzlog10p_chipsub_cutoff1.000000_cwt_peaks.gr
NC_000913	IPOD occupancy	Peak	318211	318271	1	+	.	From DlexA_m9_rdm_glu_merged_v6rzlog10p_chipsub_cutoff1.000000_cwt_peaks.gr
NC_000913	IPOD occupancy	Peak	318321	318381	1	+	.	From DlexA_m9_rdm_glu_merged_v6rzlog10p_chipsub_cutoff1.000000_cwt_peaks.gr
NC_000913	IPOD occupancy	Peak	318541	318601	1	+	.	From DlexA_m9_rdm_glu_merged_v6rzlog10p_chipsub_cutoff1.000000_cwt_peaks.gr
NC_000913	IPOD occupancy	Peak	318686	318746	1	+	.	From DlexA_m9_rdm_glu_merged_v6rzlog10p_chipsub_cutoff1.000000_cwt_peaks.gr
NC_000913	IPOD occupancy	Peak	318836	318896	1	+	.	From DlexA_m9_rdm_glu_merged_v6rzlog10p_chipsub_cutoff1.000000_cwt_peaks.gr
NC_000913	IPOD occupancy	Peak	319061	319121	1	+	.	From DlexA_m9_rdm_glu_merged_v6rzlog10p_chipsub_cutoff1.000000_cwt_peaks.gr
NC_000913	IPOD occupancy	Peak	319306	319366	1	+	.	From DlexA_m9_rdm_glu_merged_v6rzlog10p_chipsub_cutoff1.000000_cwt_peaks.gr
NC_000913	IPOD occupancy	Peak	319396	319456	1	+	.	From DlexA_m9_rdm_glu_merged_v6rzlog10p_chipsub_cutoff1.000000_cwt_peaks.gr
NC_000913	IPOD occupancy	Peak	319526	319586	1	+	.	From DlexA_m9_rdm_glu_merged_v6rzlog10p_chipsub_cutoff1.000000_cwt_peaks.gr
NC_000913	IPOD occupancy	Peak	319741	319801	1	+	.	From DlexA_m9_rdm_glu_merged_v6rzlog10p_chipsub_cutoff1.000000_cwt_peaks.gr
NC_000913	IPOD occupancy	Peak	319841	319901	1	+	.	From DlexA_m9_rdm_glu_merged_v6rzlog10p_chipsub_cutoff1.000000_cwt_peaks.gr
NC_000913	IPOD occupancy	Peak	319971	320031	1	+	.	From DlexA_m9_rdm_glu_merged_v6rzlog10p_chipsub_cutoff1.000000_cwt_peaks.gr
NC_000913	IPOD occupancy	Peak	320151	320211	1	+	.	From DlexA_m9_rdm_glu_merged_v6rzlog10p_chipsub_cutoff1.000000_cwt_peaks.gr
NC_000913	IPOD occupancy	Peak	321306	321366	1	+	.	From DlexA_m9_rdm_glu_merged_v6rzlog10p_chipsub_cutoff1.000000_cwt_peaks.gr
NC_000913	IPOD occupancy	Peak	321451	321511	1	+	.	From DlexA_m9_rdm_glu_merged_v6rzlog10p_chipsub_cutoff1.000000_cwt_peaks.gr
NC_000913	IPOD occupancy	Peak	321736	321796	1	+	.	From DlexA_m9_rdm_glu_merged_v6rzlog10p_chipsub_cutoff1.000000_cwt_peaks.gr
NC_000913	IPOD occupancy	Peak	322316	322376	1	+	.	From DlexA_m9_rdm_glu_merged_v6rzlog10p_chipsub_cutoff1.000000_cwt_peaks.gr
NC_000913	IPOD occupancy	Peak	322501	322561	1	+	.	From DlexA_m9_rdm_glu_merged_v6rzlog10p_chipsub_cutoff1.000000_cwt_peaks.gr
NC_000913	IPOD occupancy	Peak	322711	322771	1	+	.	From DlexA_m9_rdm_glu_merged_v6rzlog10p_chipsub_cutoff1.000000_cwt_peaks.gr
NC_000913	IPOD occupancy	Peak	323181	323241	1	+	.	From DlexA_m9_rdm_glu_merged_v6rzlog10p_chipsub_cutoff1.000000_cwt_peaks.gr
NC_000913	IPOD occupancy	Peak	323376	323436	1	+	.	From DlexA_m9_rdm_glu_merged_v6rzlog10p_chipsub_cutoff1.000000_cwt_peaks.gr
NC_000913	IPOD occupancy	Peak	323896	323956	1	+	.	From DlexA_m9_rdm_glu_merged_v6rzlog10p_chipsub_cutoff1.000000_cwt_peaks.gr
NC_000913	IPOD occupancy	Peak	324426	324486	1	+	.	From DlexA_m9_rdm_glu_merged_v6rzlog10p_chipsub_cutoff1.000000_cwt_peaks.gr
NC_000913	IPOD occupancy	Peak	324546	324606	1	+	.	From DlexA_m9_rdm_glu_merged_v6rzlog10p_chipsub_cutoff1.000000_cwt_peaks.gr
NC_000913	IPOD occupancy	Peak	324661	324721	1	+	.	From DlexA_m9_rdm_glu_merged_v6rzlog10p_chipsub_cutoff1.000000_cwt_peaks.gr
NC_000913	IPOD occupancy	Peak	324796	324856	1	+	.	From DlexA_m9_rdm_glu_merged_v6rzlog10p_chipsub_cutoff1.000000_cwt_peaks.gr
NC_000913	IPOD occupancy	Peak	324896	324956	1	+	.	From DlexA_m9_rdm_glu_merged_v6rzlog10p_chipsub_cutoff1.000000_cwt_peaks.gr
NC_000913	IPOD occupancy	Peak	325021	325081	1	+	.	From DlexA_m9_rdm_glu_merged_v6rzlog10p_chipsub_cutoff1.000000_cwt_peaks.gr
NC_000913	IPOD occupancy	Peak	325116	325266	1	+	.	From DlexA_m9_rdm_glu_merged_v6rzlog10p_chipsub_cutoff1.000000_cwt_peaks.gr
NC_000913	IPOD occupancy	Peak	325366	325426	1	+	.	From DlexA_m9_rdm_glu_merged_v6rzlog10p_chipsub_cutoff1.000000_cwt_peaks.gr
NC_000913	IPOD occupancy	Peak	325651	325711	1	+	.	From DlexA_m9_rdm_glu_merged_v6rzlog10p_chipsub_cutoff1.000000_cwt_peaks.gr
NC_000913	IPOD occupancy	Peak	326116	326176	1	+	.	From DlexA_m9_rdm_glu_merged_v6rzlog10p_chipsub_cutoff1.000000_cwt_peaks.gr
NC_000913	IPOD occupancy	Peak	326306	326366	1	+	.	From DlexA_m9_rdm_glu_merged_v6rzlog10p_chipsub_cutoff1.000000_cwt_peaks.gr
NC_000913	IPOD occupancy	Peak	326671	326731	1	+	.	From DlexA_m9_rdm_glu_merged_v6rzlog10p_chipsub_cutoff1.000000_cwt_peaks.gr
NC_000913	IPOD occupancy	Peak	327226	327286	1	+	.	From DlexA_m9_rdm_glu_merged_v6rzlog10p_chipsub_cutoff1.000000_cwt_peaks.gr
NC_000913	IPOD occupancy	Peak	327506	327566	1	+	.	From DlexA_m9_rdm_glu_merged_v6rzlog10p_chipsub_cutoff1.000000_cwt_peaks.gr
NC_000913	IPOD occupancy	Peak	329246	329306	1	+	.	From DlexA_m9_rdm_glu_merged_v6rzlog10p_chipsub_cutoff1.000000_cwt_peaks.gr
NC_000913	IPOD occupancy	Peak	329411	329471	1	+	.	From DlexA_m9_rdm_glu_merged_v6rzlog10p_chipsub_cutoff1.000000_cwt_peaks.gr
NC_000913	IPOD occupancy	Peak	330021	330081	1	+	.	From DlexA_m9_rdm_glu_merged_v6rzlog10p_chipsub_cutoff1.000000_cwt_peaks.gr
NC_000913	IPOD occupancy	Peak	330501	330561	1	+	.	From DlexA_m9_rdm_glu_merged_v6rzlog10p_chipsub_cutoff1.000000_cwt_peaks.gr
NC_000913	IPOD occupancy	Peak	330846	330906	1	+	.	From DlexA_m9_rdm_glu_merged_v6rzlog10p_chipsub_cutoff1.000000_cwt_peaks.gr
NC_000913	IPOD occupancy	Peak	330936	330996	1	+	.	From DlexA_m9_rdm_glu_merged_v6rzlog10p_chipsub_cutoff1.000000_cwt_peaks.gr
NC_000913	IPOD occupancy	Peak	331106	331166	1	+	.	From DlexA_m9_rdm_glu_merged_v6rzlog10p_chipsub_cutoff1.000000_cwt_peaks.gr
NC_000913	IPOD occupancy	Peak	331561	331621	1	+	.	From DlexA_m9_rdm_glu_merged_v6rzlog10p_chipsub_cutoff1.000000_cwt_peaks.gr
NC_000913	IPOD occupancy	Peak	331786	331846	1	+	.	From DlexA_m9_rdm_glu_merged_v6rzlog10p_chipsub_cutoff1.000000_cwt_peaks.gr
NC_000913	IPOD occupancy	Peak	331931	331991	1	+	.	From DlexA_m9_rdm_glu_merged_v6rzlog10p_chipsub_cutoff1.000000_cwt_peaks.gr
NC_000913	IPOD occupancy	Peak	332146	332296	1	+	.	From DlexA_m9_rdm_glu_merged_v6rzlog10p_chipsub_cutoff1.000000_cwt_peaks.gr
NC_000913	IPOD occupancy	Peak	332486	332546	1	+	.	From DlexA_m9_rdm_glu_merged_v6rzlog10p_chipsub_cutoff1.000000_cwt_peaks.gr
NC_000913	IPOD occupancy	Peak	332631	332691	1	+	.	From DlexA_m9_rdm_glu_merged_v6rzlog10p_chipsub_cutoff1.000000_cwt_peaks.gr
NC_000913	IPOD occupancy	Peak	332896	332956	1	+	.	From DlexA_m9_rdm_glu_merged_v6rzlog10p_chipsub_cutoff1.000000_cwt_peaks.gr
NC_000913	IPOD occupancy	Peak	333006	333066	1	+	.	From DlexA_m9_rdm_glu_merged_v6rzlog10p_chipsub_cutoff1.000000_cwt_peaks.gr
NC_000913	IPOD occupancy	Peak	333196	333256	1	+	.	From DlexA_m9_rdm_glu_merged_v6rzlog10p_chipsub_cutoff1.000000_cwt_peaks.gr
NC_000913	IPOD occupancy	Peak	333406	333466	1	+	.	From DlexA_m9_rdm_glu_merged_v6rzlog10p_chipsub_cutoff1.000000_cwt_peaks.gr
NC_000913	IPOD occupancy	Peak	333521	333581	1	+	.	From DlexA_m9_rdm_glu_merged_v6rzlog10p_chipsub_cutoff1.000000_cwt_peaks.gr
NC_000913	IPOD occupancy	Peak	333701	333761	1	+	.	From DlexA_m9_rdm_glu_merged_v6rzlog10p_chipsub_cutoff1.000000_cwt_peaks.gr
NC_000913	IPOD occupancy	Peak	334236	334296	1	+	.	From DlexA_m9_rdm_glu_merged_v6rzlog10p_chipsub_cutoff1.000000_cwt_peaks.gr
NC_000913	IPOD occupancy	Peak	334561	334621	1	+	.	From DlexA_m9_rdm_glu_merged_v6rzlog10p_chipsub_cutoff1.000000_cwt_peaks.gr
NC_000913	IPOD occupancy	Peak	334646	334706	1	+	.	From DlexA_m9_rdm_glu_merged_v6rzlog10p_chipsub_cutoff1.000000_cwt_peaks.gr
NC_000913	IPOD occupancy	Peak	335061	335121	1	+	.	From DlexA_m9_rdm_glu_merged_v6rzlog10p_chipsub_cutoff1.000000_cwt_peaks.gr
NC_000913	IPOD occupancy	Peak	335256	335316	1	+	.	From DlexA_m9_rdm_glu_merged_v6rzlog10p_chipsub_cutoff1.000000_cwt_peaks.gr
NC_000913	IPOD occupancy	Peak	335461	335521	1	+	.	From DlexA_m9_rdm_glu_merged_v6rzlog10p_chipsub_cutoff1.000000_cwt_peaks.gr
NC_000913	IPOD occupancy	Peak	335626	335686	1	+	.	From DlexA_m9_rdm_glu_merged_v6rzlog10p_chipsub_cutoff1.000000_cwt_peaks.gr
NC_000913	IPOD occupancy	Peak	335716	335776	1	+	.	From DlexA_m9_rdm_glu_merged_v6rzlog10p_chipsub_cutoff1.000000_cwt_peaks.gr
NC_000913	IPOD occupancy	Peak	336051	336111	1	+	.	From DlexA_m9_rdm_glu_merged_v6rzlog10p_chipsub_cutoff1.000000_cwt_peaks.gr
NC_000913	IPOD occupancy	Peak	336316	336376	1	+	.	From DlexA_m9_rdm_glu_merged_v6rzlog10p_chipsub_cutoff1.000000_cwt_peaks.gr
NC_000913	IPOD occupancy	Peak	336461	336521	1	+	.	From DlexA_m9_rdm_glu_merged_v6rzlog10p_chipsub_cutoff1.000000_cwt_peaks.gr
NC_000913	IPOD occupancy	Peak	336611	336671	1	+	.	From DlexA_m9_rdm_glu_merged_v6rzlog10p_chipsub_cutoff1.000000_cwt_peaks.gr
NC_000913	IPOD occupancy	Peak	336776	336836	1	+	.	From DlexA_m9_rdm_glu_merged_v6rzlog10p_chipsub_cutoff1.000000_cwt_peaks.gr
NC_000913	IPOD occupancy	Peak	337391	337451	1	+	.	From DlexA_m9_rdm_glu_merged_v6rzlog10p_chipsub_cutoff1.000000_cwt_peaks.gr
NC_000913	IPOD occupancy	Peak	338071	338131	1	+	.	From DlexA_m9_rdm_glu_merged_v6rzlog10p_chipsub_cutoff1.000000_cwt_peaks.gr
NC_000913	IPOD occupancy	Peak	338536	338596	1	+	.	From DlexA_m9_rdm_glu_merged_v6rzlog10p_chipsub_cutoff1.000000_cwt_peaks.gr
NC_000913	IPOD occupancy	Peak	339106	339166	1	+	.	From DlexA_m9_rdm_glu_merged_v6rzlog10p_chipsub_cutoff1.000000_cwt_peaks.gr
NC_000913	IPOD occupancy	Peak	339846	339906	1	+	.	From DlexA_m9_rdm_glu_merged_v6rzlog10p_chipsub_cutoff1.000000_cwt_peaks.gr
NC_000913	IPOD occupancy	Peak	339996	340056	1	+	.	From DlexA_m9_rdm_glu_merged_v6rzlog10p_chipsub_cutoff1.000000_cwt_peaks.gr
NC_000913	IPOD occupancy	Peak	340161	340221	1	+	.	From DlexA_m9_rdm_glu_merged_v6rzlog10p_chipsub_cutoff1.000000_cwt_peaks.gr
NC_000913	IPOD occupancy	Peak	340676	340736	1	+	.	From DlexA_m9_rdm_glu_merged_v6rzlog10p_chipsub_cutoff1.000000_cwt_peaks.gr
NC_000913	IPOD occupancy	Peak	341091	341151	1	+	.	From DlexA_m9_rdm_glu_merged_v6rzlog10p_chipsub_cutoff1.000000_cwt_peaks.gr
NC_000913	IPOD occupancy	Peak	341976	342036	1	+	.	From DlexA_m9_rdm_glu_merged_v6rzlog10p_chipsub_cutoff1.000000_cwt_peaks.gr
NC_000913	IPOD occupancy	Peak	342851	342911	1	+	.	From DlexA_m9_rdm_glu_merged_v6rzlog10p_chipsub_cutoff1.000000_cwt_peaks.gr
NC_000913	IPOD occupancy	Peak	343701	343761	1	+	.	From DlexA_m9_rdm_glu_merged_v6rzlog10p_chipsub_cutoff1.000000_cwt_peaks.gr
NC_000913	IPOD occupancy	Peak	343911	343971	1	+	.	From DlexA_m9_rdm_glu_merged_v6rzlog10p_chipsub_cutoff1.000000_cwt_peaks.gr
NC_000913	IPOD occupancy	Peak	344021	344081	1	+	.	From DlexA_m9_rdm_glu_merged_v6rzlog10p_chipsub_cutoff1.000000_cwt_peaks.gr
NC_000913	IPOD occupancy	Peak	344206	344266	1	+	.	From DlexA_m9_rdm_glu_merged_v6rzlog10p_chipsub_cutoff1.000000_cwt_peaks.gr
NC_000913	IPOD occupancy	Peak	344316	344376	1	+	.	From DlexA_m9_rdm_glu_merged_v6rzlog10p_chipsub_cutoff1.000000_cwt_peaks.gr
NC_000913	IPOD occupancy	Peak	344421	344481	1	+	.	From DlexA_m9_rdm_glu_merged_v6rzlog10p_chipsub_cutoff1.000000_cwt_peaks.gr
NC_000913	IPOD occupancy	Peak	344636	344696	1	+	.	From DlexA_m9_rdm_glu_merged_v6rzlog10p_chipsub_cutoff1.000000_cwt_peaks.gr
NC_000913	IPOD occupancy	Peak	344801	344861	1	+	.	From DlexA_m9_rdm_glu_merged_v6rzlog10p_chipsub_cutoff1.000000_cwt_peaks.gr
NC_000913	IPOD occupancy	Peak	344901	344961	1	+	.	From DlexA_m9_rdm_glu_merged_v6rzlog10p_chipsub_cutoff1.000000_cwt_peaks.gr
NC_000913	IPOD occupancy	Peak	345006	345066	1	+	.	From DlexA_m9_rdm_glu_merged_v6rzlog10p_chipsub_cutoff1.000000_cwt_peaks.gr
NC_000913	IPOD occupancy	Peak	345466	345526	1	+	.	From DlexA_m9_rdm_glu_merged_v6rzlog10p_chipsub_cutoff1.000000_cwt_peaks.gr
NC_000913	IPOD occupancy	Peak	345871	345931	1	+	.	From DlexA_m9_rdm_glu_merged_v6rzlog10p_chipsub_cutoff1.000000_cwt_peaks.gr
NC_000913	IPOD occupancy	Peak	346211	346271	1	+	.	From DlexA_m9_rdm_glu_merged_v6rzlog10p_chipsub_cutoff1.000000_cwt_peaks.gr
NC_000913	IPOD occupancy	Peak	346311	346371	1	+	.	From DlexA_m9_rdm_glu_merged_v6rzlog10p_chipsub_cutoff1.000000_cwt_peaks.gr
NC_000913	IPOD occupancy	Peak	346446	346506	1	+	.	From DlexA_m9_rdm_glu_merged_v6rzlog10p_chipsub_cutoff1.000000_cwt_peaks.gr
NC_000913	IPOD occupancy	Peak	346581	346641	1	+	.	From DlexA_m9_rdm_glu_merged_v6rzlog10p_chipsub_cutoff1.000000_cwt_peaks.gr
NC_000913	IPOD occupancy	Peak	346706	346766	1	+	.	From DlexA_m9_rdm_glu_merged_v6rzlog10p_chipsub_cutoff1.000000_cwt_peaks.gr
NC_000913	IPOD occupancy	Peak	346911	346971	1	+	.	From DlexA_m9_rdm_glu_merged_v6rzlog10p_chipsub_cutoff1.000000_cwt_peaks.gr
NC_000913	IPOD occupancy	Peak	347071	347131	1	+	.	From DlexA_m9_rdm_glu_merged_v6rzlog10p_chipsub_cutoff1.000000_cwt_peaks.gr
NC_000913	IPOD occupancy	Peak	347751	347811	1	+	.	From DlexA_m9_rdm_glu_merged_v6rzlog10p_chipsub_cutoff1.000000_cwt_peaks.gr
NC_000913	IPOD occupancy	Peak	348556	348616	1	+	.	From DlexA_m9_rdm_glu_merged_v6rzlog10p_chipsub_cutoff1.000000_cwt_peaks.gr
NC_000913	IPOD occupancy	Peak	349046	349106	1	+	.	From DlexA_m9_rdm_glu_merged_v6rzlog10p_chipsub_cutoff1.000000_cwt_peaks.gr
NC_000913	IPOD occupancy	Peak	349831	349891	1	+	.	From DlexA_m9_rdm_glu_merged_v6rzlog10p_chipsub_cutoff1.000000_cwt_peaks.gr
NC_000913	IPOD occupancy	Peak	349991	350051	1	+	.	From DlexA_m9_rdm_glu_merged_v6rzlog10p_chipsub_cutoff1.000000_cwt_peaks.gr
NC_000913	IPOD occupancy	Peak	351181	351241	1	+	.	From DlexA_m9_rdm_glu_merged_v6rzlog10p_chipsub_cutoff1.000000_cwt_peaks.gr
NC_000913	IPOD occupancy	Peak	353031	353091	1	+	.	From DlexA_m9_rdm_glu_merged_v6rzlog10p_chipsub_cutoff1.000000_cwt_peaks.gr
NC_000913	IPOD occupancy	Peak	353211	353271	1	+	.	From DlexA_m9_rdm_glu_merged_v6rzlog10p_chipsub_cutoff1.000000_cwt_peaks.gr
NC_000913	IPOD occupancy	Peak	353941	354001	1	+	.	From DlexA_m9_rdm_glu_merged_v6rzlog10p_chipsub_cutoff1.000000_cwt_peaks.gr
NC_000913	IPOD occupancy	Peak	354151	354211	1	+	.	From DlexA_m9_rdm_glu_merged_v6rzlog10p_chipsub_cutoff1.000000_cwt_peaks.gr
NC_000913	IPOD occupancy	Peak	354501	354561	1	+	.	From DlexA_m9_rdm_glu_merged_v6rzlog10p_chipsub_cutoff1.000000_cwt_peaks.gr
NC_000913	IPOD occupancy	Peak	354641	354701	1	+	.	From DlexA_m9_rdm_glu_merged_v6rzlog10p_chipsub_cutoff1.000000_cwt_peaks.gr
NC_000913	IPOD occupancy	Peak	354791	354851	1	+	.	From DlexA_m9_rdm_glu_merged_v6rzlog10p_chipsub_cutoff1.000000_cwt_peaks.gr
NC_000913	IPOD occupancy	Peak	354976	355036	1	+	.	From DlexA_m9_rdm_glu_merged_v6rzlog10p_chipsub_cutoff1.000000_cwt_peaks.gr
NC_000913	IPOD occupancy	Peak	355081	355141	1	+	.	From DlexA_m9_rdm_glu_merged_v6rzlog10p_chipsub_cutoff1.000000_cwt_peaks.gr
NC_000913	IPOD occupancy	Peak	355971	356031	1	+	.	From DlexA_m9_rdm_glu_merged_v6rzlog10p_chipsub_cutoff1.000000_cwt_peaks.gr
NC_000913	IPOD occupancy	Peak	356151	356211	1	+	.	From DlexA_m9_rdm_glu_merged_v6rzlog10p_chipsub_cutoff1.000000_cwt_peaks.gr
NC_000913	IPOD occupancy	Peak	357496	357556	1	+	.	From DlexA_m9_rdm_glu_merged_v6rzlog10p_chipsub_cutoff1.000000_cwt_peaks.gr
NC_000913	IPOD occupancy	Peak	357686	357746	1	+	.	From DlexA_m9_rdm_glu_merged_v6rzlog10p_chipsub_cutoff1.000000_cwt_peaks.gr
NC_000913	IPOD occupancy	Peak	358091	358151	1	+	.	From DlexA_m9_rdm_glu_merged_v6rzlog10p_chipsub_cutoff1.000000_cwt_peaks.gr
NC_000913	IPOD occupancy	Peak	358686	358746	1	+	.	From DlexA_m9_rdm_glu_merged_v6rzlog10p_chipsub_cutoff1.000000_cwt_peaks.gr
NC_000913	IPOD occupancy	Peak	359481	359541	1	+	.	From DlexA_m9_rdm_glu_merged_v6rzlog10p_chipsub_cutoff1.000000_cwt_peaks.gr
NC_000913	IPOD occupancy	Peak	361211	361271	1	+	.	From DlexA_m9_rdm_glu_merged_v6rzlog10p_chipsub_cutoff1.000000_cwt_peaks.gr
NC_000913	IPOD occupancy	Peak	361431	361491	1	+	.	From DlexA_m9_rdm_glu_merged_v6rzlog10p_chipsub_cutoff1.000000_cwt_peaks.gr
NC_000913	IPOD occupancy	Peak	361546	361606	1	+	.	From DlexA_m9_rdm_glu_merged_v6rzlog10p_chipsub_cutoff1.000000_cwt_peaks.gr
NC_000913	IPOD occupancy	Peak	361711	361771	1	+	.	From DlexA_m9_rdm_glu_merged_v6rzlog10p_chipsub_cutoff1.000000_cwt_peaks.gr
NC_000913	IPOD occupancy	Peak	361826	361886	1	+	.	From DlexA_m9_rdm_glu_merged_v6rzlog10p_chipsub_cutoff1.000000_cwt_peaks.gr
NC_000913	IPOD occupancy	Peak	362411	362471	1	+	.	From DlexA_m9_rdm_glu_merged_v6rzlog10p_chipsub_cutoff1.000000_cwt_peaks.gr
NC_000913	IPOD occupancy	Peak	362846	362906	1	+	.	From DlexA_m9_rdm_glu_merged_v6rzlog10p_chipsub_cutoff1.000000_cwt_peaks.gr
NC_000913	IPOD occupancy	Peak	363001	363061	1	+	.	From DlexA_m9_rdm_glu_merged_v6rzlog10p_chipsub_cutoff1.000000_cwt_peaks.gr
NC_000913	IPOD occupancy	Peak	363146	363206	1	+	.	From DlexA_m9_rdm_glu_merged_v6rzlog10p_chipsub_cutoff1.000000_cwt_peaks.gr
NC_000913	IPOD occupancy	Peak	363311	363371	1	+	.	From DlexA_m9_rdm_glu_merged_v6rzlog10p_chipsub_cutoff1.000000_cwt_peaks.gr
NC_000913	IPOD occupancy	Peak	364211	364271	1	+	.	From DlexA_m9_rdm_glu_merged_v6rzlog10p_chipsub_cutoff1.000000_cwt_peaks.gr
NC_000913	IPOD occupancy	Peak	365756	365816	1	+	.	From DlexA_m9_rdm_glu_merged_v6rzlog10p_chipsub_cutoff1.000000_cwt_peaks.gr
NC_000913	IPOD occupancy	Peak	366011	366071	1	+	.	From DlexA_m9_rdm_glu_merged_v6rzlog10p_chipsub_cutoff1.000000_cwt_peaks.gr
NC_000913	IPOD occupancy	Peak	366306	366366	1	+	.	From DlexA_m9_rdm_glu_merged_v6rzlog10p_chipsub_cutoff1.000000_cwt_peaks.gr
NC_000913	IPOD occupancy	Peak	366636	366696	1	+	.	From DlexA_m9_rdm_glu_merged_v6rzlog10p_chipsub_cutoff1.000000_cwt_peaks.gr
NC_000913	IPOD occupancy	Peak	366756	366816	1	+	.	From DlexA_m9_rdm_glu_merged_v6rzlog10p_chipsub_cutoff1.000000_cwt_peaks.gr
NC_000913	IPOD occupancy	Peak	367021	367081	1	+	.	From DlexA_m9_rdm_glu_merged_v6rzlog10p_chipsub_cutoff1.000000_cwt_peaks.gr
NC_000913	IPOD occupancy	Peak	368401	368461	1	+	.	From DlexA_m9_rdm_glu_merged_v6rzlog10p_chipsub_cutoff1.000000_cwt_peaks.gr
NC_000913	IPOD occupancy	Peak	368501	368561	1	+	.	From DlexA_m9_rdm_glu_merged_v6rzlog10p_chipsub_cutoff1.000000_cwt_peaks.gr
NC_000913	IPOD occupancy	Peak	368591	368651	1	+	.	From DlexA_m9_rdm_glu_merged_v6rzlog10p_chipsub_cutoff1.000000_cwt_peaks.gr
NC_000913	IPOD occupancy	Peak	368741	368801	1	+	.	From DlexA_m9_rdm_glu_merged_v6rzlog10p_chipsub_cutoff1.000000_cwt_peaks.gr
NC_000913	IPOD occupancy	Peak	369201	369261	1	+	.	From DlexA_m9_rdm_glu_merged_v6rzlog10p_chipsub_cutoff1.000000_cwt_peaks.gr
NC_000913	IPOD occupancy	Peak	370721	370781	1	+	.	From DlexA_m9_rdm_glu_merged_v6rzlog10p_chipsub_cutoff1.000000_cwt_peaks.gr
NC_000913	IPOD occupancy	Peak	371501	371561	1	+	.	From DlexA_m9_rdm_glu_merged_v6rzlog10p_chipsub_cutoff1.000000_cwt_peaks.gr
NC_000913	IPOD occupancy	Peak	371666	371726	1	+	.	From DlexA_m9_rdm_glu_merged_v6rzlog10p_chipsub_cutoff1.000000_cwt_peaks.gr
NC_000913	IPOD occupancy	Peak	372291	372351	1	+	.	From DlexA_m9_rdm_glu_merged_v6rzlog10p_chipsub_cutoff1.000000_cwt_peaks.gr
NC_000913	IPOD occupancy	Peak	372466	372526	1	+	.	From DlexA_m9_rdm_glu_merged_v6rzlog10p_chipsub_cutoff1.000000_cwt_peaks.gr
NC_000913	IPOD occupancy	Peak	373096	373156	1	+	.	From DlexA_m9_rdm_glu_merged_v6rzlog10p_chipsub_cutoff1.000000_cwt_peaks.gr
NC_000913	IPOD occupancy	Peak	373346	373406	1	+	.	From DlexA_m9_rdm_glu_merged_v6rzlog10p_chipsub_cutoff1.000000_cwt_peaks.gr
NC_000913	IPOD occupancy	Peak	373531	373591	1	+	.	From DlexA_m9_rdm_glu_merged_v6rzlog10p_chipsub_cutoff1.000000_cwt_peaks.gr
NC_000913	IPOD occupancy	Peak	374861	374921	1	+	.	From DlexA_m9_rdm_glu_merged_v6rzlog10p_chipsub_cutoff1.000000_cwt_peaks.gr
NC_000913	IPOD occupancy	Peak	374996	375056	1	+	.	From DlexA_m9_rdm_glu_merged_v6rzlog10p_chipsub_cutoff1.000000_cwt_peaks.gr
NC_000913	IPOD occupancy	Peak	375246	375306	1	+	.	From DlexA_m9_rdm_glu_merged_v6rzlog10p_chipsub_cutoff1.000000_cwt_peaks.gr
NC_000913	IPOD occupancy	Peak	375406	375466	1	+	.	From DlexA_m9_rdm_glu_merged_v6rzlog10p_chipsub_cutoff1.000000_cwt_peaks.gr
NC_000913	IPOD occupancy	Peak	376126	376186	1	+	.	From DlexA_m9_rdm_glu_merged_v6rzlog10p_chipsub_cutoff1.000000_cwt_peaks.gr
NC_000913	IPOD occupancy	Peak	376671	376731	1	+	.	From DlexA_m9_rdm_glu_merged_v6rzlog10p_chipsub_cutoff1.000000_cwt_peaks.gr
NC_000913	IPOD occupancy	Peak	377351	377411	1	+	.	From DlexA_m9_rdm_glu_merged_v6rzlog10p_chipsub_cutoff1.000000_cwt_peaks.gr
NC_000913	IPOD occupancy	Peak	377611	377671	1	+	.	From DlexA_m9_rdm_glu_merged_v6rzlog10p_chipsub_cutoff1.000000_cwt_peaks.gr
NC_000913	IPOD occupancy	Peak	377771	377831	1	+	.	From DlexA_m9_rdm_glu_merged_v6rzlog10p_chipsub_cutoff1.000000_cwt_peaks.gr
NC_000913	IPOD occupancy	Peak	377996	378056	1	+	.	From DlexA_m9_rdm_glu_merged_v6rzlog10p_chipsub_cutoff1.000000_cwt_peaks.gr
NC_000913	IPOD occupancy	Peak	378106	378166	1	+	.	From DlexA_m9_rdm_glu_merged_v6rzlog10p_chipsub_cutoff1.000000_cwt_peaks.gr
NC_000913	IPOD occupancy	Peak	378791	378851	1	+	.	From DlexA_m9_rdm_glu_merged_v6rzlog10p_chipsub_cutoff1.000000_cwt_peaks.gr
NC_000913	IPOD occupancy	Peak	379126	379186	1	+	.	From DlexA_m9_rdm_glu_merged_v6rzlog10p_chipsub_cutoff1.000000_cwt_peaks.gr
NC_000913	IPOD occupancy	Peak	379576	379636	1	+	.	From DlexA_m9_rdm_glu_merged_v6rzlog10p_chipsub_cutoff1.000000_cwt_peaks.gr
NC_000913	IPOD occupancy	Peak	379926	379986	1	+	.	From DlexA_m9_rdm_glu_merged_v6rzlog10p_chipsub_cutoff1.000000_cwt_peaks.gr
NC_000913	IPOD occupancy	Peak	380321	380381	1	+	.	From DlexA_m9_rdm_glu_merged_v6rzlog10p_chipsub_cutoff1.000000_cwt_peaks.gr
NC_000913	IPOD occupancy	Peak	380421	380481	1	+	.	From DlexA_m9_rdm_glu_merged_v6rzlog10p_chipsub_cutoff1.000000_cwt_peaks.gr
NC_000913	IPOD occupancy	Peak	380546	380606	1	+	.	From DlexA_m9_rdm_glu_merged_v6rzlog10p_chipsub_cutoff1.000000_cwt_peaks.gr
NC_000913	IPOD occupancy	Peak	380851	380911	1	+	.	From DlexA_m9_rdm_glu_merged_v6rzlog10p_chipsub_cutoff1.000000_cwt_peaks.gr
NC_000913	IPOD occupancy	Peak	381306	381366	1	+	.	From DlexA_m9_rdm_glu_merged_v6rzlog10p_chipsub_cutoff1.000000_cwt_peaks.gr
NC_000913	IPOD occupancy	Peak	382536	382596	1	+	.	From DlexA_m9_rdm_glu_merged_v6rzlog10p_chipsub_cutoff1.000000_cwt_peaks.gr
NC_000913	IPOD occupancy	Peak	382706	382766	1	+	.	From DlexA_m9_rdm_glu_merged_v6rzlog10p_chipsub_cutoff1.000000_cwt_peaks.gr
NC_000913	IPOD occupancy	Peak	382851	382911	1	+	.	From DlexA_m9_rdm_glu_merged_v6rzlog10p_chipsub_cutoff1.000000_cwt_peaks.gr
NC_000913	IPOD occupancy	Peak	383106	383166	1	+	.	From DlexA_m9_rdm_glu_merged_v6rzlog10p_chipsub_cutoff1.000000_cwt_peaks.gr
NC_000913	IPOD occupancy	Peak	383306	383366	1	+	.	From DlexA_m9_rdm_glu_merged_v6rzlog10p_chipsub_cutoff1.000000_cwt_peaks.gr
NC_000913	IPOD occupancy	Peak	383441	383501	1	+	.	From DlexA_m9_rdm_glu_merged_v6rzlog10p_chipsub_cutoff1.000000_cwt_peaks.gr
NC_000913	IPOD occupancy	Peak	383706	383766	1	+	.	From DlexA_m9_rdm_glu_merged_v6rzlog10p_chipsub_cutoff1.000000_cwt_peaks.gr
NC_000913	IPOD occupancy	Peak	383886	383946	1	+	.	From DlexA_m9_rdm_glu_merged_v6rzlog10p_chipsub_cutoff1.000000_cwt_peaks.gr
NC_000913	IPOD occupancy	Peak	384056	384116	1	+	.	From DlexA_m9_rdm_glu_merged_v6rzlog10p_chipsub_cutoff1.000000_cwt_peaks.gr
NC_000913	IPOD occupancy	Peak	384246	384306	1	+	.	From DlexA_m9_rdm_glu_merged_v6rzlog10p_chipsub_cutoff1.000000_cwt_peaks.gr
NC_000913	IPOD occupancy	Peak	384601	384661	1	+	.	From DlexA_m9_rdm_glu_merged_v6rzlog10p_chipsub_cutoff1.000000_cwt_peaks.gr
NC_000913	IPOD occupancy	Peak	384881	384941	1	+	.	From DlexA_m9_rdm_glu_merged_v6rzlog10p_chipsub_cutoff1.000000_cwt_peaks.gr
NC_000913	IPOD occupancy	Peak	385136	385196	1	+	.	From DlexA_m9_rdm_glu_merged_v6rzlog10p_chipsub_cutoff1.000000_cwt_peaks.gr
NC_000913	IPOD occupancy	Peak	386191	386251	1	+	.	From DlexA_m9_rdm_glu_merged_v6rzlog10p_chipsub_cutoff1.000000_cwt_peaks.gr
NC_000913	IPOD occupancy	Peak	388041	388101	1	+	.	From DlexA_m9_rdm_glu_merged_v6rzlog10p_chipsub_cutoff1.000000_cwt_peaks.gr
NC_000913	IPOD occupancy	Peak	388701	388761	1	+	.	From DlexA_m9_rdm_glu_merged_v6rzlog10p_chipsub_cutoff1.000000_cwt_peaks.gr
NC_000913	IPOD occupancy	Peak	388816	388876	1	+	.	From DlexA_m9_rdm_glu_merged_v6rzlog10p_chipsub_cutoff1.000000_cwt_peaks.gr
NC_000913	IPOD occupancy	Peak	390006	390066	1	+	.	From DlexA_m9_rdm_glu_merged_v6rzlog10p_chipsub_cutoff1.000000_cwt_peaks.gr
NC_000913	IPOD occupancy	Peak	390176	390236	1	+	.	From DlexA_m9_rdm_glu_merged_v6rzlog10p_chipsub_cutoff1.000000_cwt_peaks.gr
NC_000913	IPOD occupancy	Peak	390431	390491	1	+	.	From DlexA_m9_rdm_glu_merged_v6rzlog10p_chipsub_cutoff1.000000_cwt_peaks.gr
NC_000913	IPOD occupancy	Peak	390521	390581	1	+	.	From DlexA_m9_rdm_glu_merged_v6rzlog10p_chipsub_cutoff1.000000_cwt_peaks.gr
NC_000913	IPOD occupancy	Peak	390611	390671	1	+	.	From DlexA_m9_rdm_glu_merged_v6rzlog10p_chipsub_cutoff1.000000_cwt_peaks.gr
NC_000913	IPOD occupancy	Peak	390766	390826	1	+	.	From DlexA_m9_rdm_glu_merged_v6rzlog10p_chipsub_cutoff1.000000_cwt_peaks.gr
NC_000913	IPOD occupancy	Peak	391111	391171	1	+	.	From DlexA_m9_rdm_glu_merged_v6rzlog10p_chipsub_cutoff1.000000_cwt_peaks.gr
NC_000913	IPOD occupancy	Peak	391386	391446	1	+	.	From DlexA_m9_rdm_glu_merged_v6rzlog10p_chipsub_cutoff1.000000_cwt_peaks.gr
NC_000913	IPOD occupancy	Peak	391521	391581	1	+	.	From DlexA_m9_rdm_glu_merged_v6rzlog10p_chipsub_cutoff1.000000_cwt_peaks.gr
NC_000913	IPOD occupancy	Peak	392676	392736	1	+	.	From DlexA_m9_rdm_glu_merged_v6rzlog10p_chipsub_cutoff1.000000_cwt_peaks.gr
NC_000913	IPOD occupancy	Peak	392896	392956	1	+	.	From DlexA_m9_rdm_glu_merged_v6rzlog10p_chipsub_cutoff1.000000_cwt_peaks.gr
NC_000913	IPOD occupancy	Peak	393016	393076	1	+	.	From DlexA_m9_rdm_glu_merged_v6rzlog10p_chipsub_cutoff1.000000_cwt_peaks.gr
NC_000913	IPOD occupancy	Peak	393166	393226	1	+	.	From DlexA_m9_rdm_glu_merged_v6rzlog10p_chipsub_cutoff1.000000_cwt_peaks.gr
NC_000913	IPOD occupancy	Peak	393276	393336	1	+	.	From DlexA_m9_rdm_glu_merged_v6rzlog10p_chipsub_cutoff1.000000_cwt_peaks.gr
NC_000913	IPOD occupancy	Peak	393476	393536	1	+	.	From DlexA_m9_rdm_glu_merged_v6rzlog10p_chipsub_cutoff1.000000_cwt_peaks.gr
NC_000913	IPOD occupancy	Peak	393711	393771	1	+	.	From DlexA_m9_rdm_glu_merged_v6rzlog10p_chipsub_cutoff1.000000_cwt_peaks.gr
NC_000913	IPOD occupancy	Peak	394221	394281	1	+	.	From DlexA_m9_rdm_glu_merged_v6rzlog10p_chipsub_cutoff1.000000_cwt_peaks.gr
NC_000913	IPOD occupancy	Peak	394406	394466	1	+	.	From DlexA_m9_rdm_glu_merged_v6rzlog10p_chipsub_cutoff1.000000_cwt_peaks.gr
NC_000913	IPOD occupancy	Peak	394596	394656	1	+	.	From DlexA_m9_rdm_glu_merged_v6rzlog10p_chipsub_cutoff1.000000_cwt_peaks.gr
NC_000913	IPOD occupancy	Peak	394736	394796	1	+	.	From DlexA_m9_rdm_glu_merged_v6rzlog10p_chipsub_cutoff1.000000_cwt_peaks.gr
NC_000913	IPOD occupancy	Peak	394961	395021	1	+	.	From DlexA_m9_rdm_glu_merged_v6rzlog10p_chipsub_cutoff1.000000_cwt_peaks.gr
NC_000913	IPOD occupancy	Peak	395461	395521	1	+	.	From DlexA_m9_rdm_glu_merged_v6rzlog10p_chipsub_cutoff1.000000_cwt_peaks.gr
NC_000913	IPOD occupancy	Peak	395636	395696	1	+	.	From DlexA_m9_rdm_glu_merged_v6rzlog10p_chipsub_cutoff1.000000_cwt_peaks.gr
NC_000913	IPOD occupancy	Peak	396576	396636	1	+	.	From DlexA_m9_rdm_glu_merged_v6rzlog10p_chipsub_cutoff1.000000_cwt_peaks.gr
NC_000913	IPOD occupancy	Peak	396811	396871	1	+	.	From DlexA_m9_rdm_glu_merged_v6rzlog10p_chipsub_cutoff1.000000_cwt_peaks.gr
NC_000913	IPOD occupancy	Peak	397231	397291	1	+	.	From DlexA_m9_rdm_glu_merged_v6rzlog10p_chipsub_cutoff1.000000_cwt_peaks.gr
NC_000913	IPOD occupancy	Peak	397751	397811	1	+	.	From DlexA_m9_rdm_glu_merged_v6rzlog10p_chipsub_cutoff1.000000_cwt_peaks.gr
NC_000913	IPOD occupancy	Peak	398401	398461	1	+	.	From DlexA_m9_rdm_glu_merged_v6rzlog10p_chipsub_cutoff1.000000_cwt_peaks.gr
NC_000913	IPOD occupancy	Peak	400496	400556	1	+	.	From DlexA_m9_rdm_glu_merged_v6rzlog10p_chipsub_cutoff1.000000_cwt_peaks.gr
NC_000913	IPOD occupancy	Peak	400711	400771	1	+	.	From DlexA_m9_rdm_glu_merged_v6rzlog10p_chipsub_cutoff1.000000_cwt_peaks.gr
NC_000913	IPOD occupancy	Peak	401151	401211	1	+	.	From DlexA_m9_rdm_glu_merged_v6rzlog10p_chipsub_cutoff1.000000_cwt_peaks.gr
NC_000913	IPOD occupancy	Peak	401296	401356	1	+	.	From DlexA_m9_rdm_glu_merged_v6rzlog10p_chipsub_cutoff1.000000_cwt_peaks.gr
NC_000913	IPOD occupancy	Peak	401481	401541	1	+	.	From DlexA_m9_rdm_glu_merged_v6rzlog10p_chipsub_cutoff1.000000_cwt_peaks.gr
NC_000913	IPOD occupancy	Peak	401616	401676	1	+	.	From DlexA_m9_rdm_glu_merged_v6rzlog10p_chipsub_cutoff1.000000_cwt_peaks.gr
NC_000913	IPOD occupancy	Peak	401706	401766	1	+	.	From DlexA_m9_rdm_glu_merged_v6rzlog10p_chipsub_cutoff1.000000_cwt_peaks.gr
NC_000913	IPOD occupancy	Peak	401916	401976	1	+	.	From DlexA_m9_rdm_glu_merged_v6rzlog10p_chipsub_cutoff1.000000_cwt_peaks.gr
NC_000913	IPOD occupancy	Peak	402051	402111	1	+	.	From DlexA_m9_rdm_glu_merged_v6rzlog10p_chipsub_cutoff1.000000_cwt_peaks.gr
NC_000913	IPOD occupancy	Peak	403001	403061	1	+	.	From DlexA_m9_rdm_glu_merged_v6rzlog10p_chipsub_cutoff1.000000_cwt_peaks.gr
NC_000913	IPOD occupancy	Peak	403251	403311	1	+	.	From DlexA_m9_rdm_glu_merged_v6rzlog10p_chipsub_cutoff1.000000_cwt_peaks.gr
NC_000913	IPOD occupancy	Peak	403521	403581	1	+	.	From DlexA_m9_rdm_glu_merged_v6rzlog10p_chipsub_cutoff1.000000_cwt_peaks.gr
NC_000913	IPOD occupancy	Peak	403976	404036	1	+	.	From DlexA_m9_rdm_glu_merged_v6rzlog10p_chipsub_cutoff1.000000_cwt_peaks.gr
NC_000913	IPOD occupancy	Peak	404066	404126	1	+	.	From DlexA_m9_rdm_glu_merged_v6rzlog10p_chipsub_cutoff1.000000_cwt_peaks.gr
NC_000913	IPOD occupancy	Peak	404351	404411	1	+	.	From DlexA_m9_rdm_glu_merged_v6rzlog10p_chipsub_cutoff1.000000_cwt_peaks.gr
NC_000913	IPOD occupancy	Peak	404631	404691	1	+	.	From DlexA_m9_rdm_glu_merged_v6rzlog10p_chipsub_cutoff1.000000_cwt_peaks.gr
NC_000913	IPOD occupancy	Peak	405256	405316	1	+	.	From DlexA_m9_rdm_glu_merged_v6rzlog10p_chipsub_cutoff1.000000_cwt_peaks.gr
NC_000913	IPOD occupancy	Peak	405461	405521	1	+	.	From DlexA_m9_rdm_glu_merged_v6rzlog10p_chipsub_cutoff1.000000_cwt_peaks.gr
NC_000913	IPOD occupancy	Peak	405801	405861	1	+	.	From DlexA_m9_rdm_glu_merged_v6rzlog10p_chipsub_cutoff1.000000_cwt_peaks.gr
NC_000913	IPOD occupancy	Peak	405961	406021	1	+	.	From DlexA_m9_rdm_glu_merged_v6rzlog10p_chipsub_cutoff1.000000_cwt_peaks.gr
NC_000913	IPOD occupancy	Peak	406216	406276	1	+	.	From DlexA_m9_rdm_glu_merged_v6rzlog10p_chipsub_cutoff1.000000_cwt_peaks.gr
NC_000913	IPOD occupancy	Peak	407091	407151	1	+	.	From DlexA_m9_rdm_glu_merged_v6rzlog10p_chipsub_cutoff1.000000_cwt_peaks.gr
NC_000913	IPOD occupancy	Peak	407236	407296	1	+	.	From DlexA_m9_rdm_glu_merged_v6rzlog10p_chipsub_cutoff1.000000_cwt_peaks.gr
NC_000913	IPOD occupancy	Peak	407701	407761	1	+	.	From DlexA_m9_rdm_glu_merged_v6rzlog10p_chipsub_cutoff1.000000_cwt_peaks.gr
NC_000913	IPOD occupancy	Peak	407886	407946	1	+	.	From DlexA_m9_rdm_glu_merged_v6rzlog10p_chipsub_cutoff1.000000_cwt_peaks.gr
NC_000913	IPOD occupancy	Peak	408036	408096	1	+	.	From DlexA_m9_rdm_glu_merged_v6rzlog10p_chipsub_cutoff1.000000_cwt_peaks.gr
NC_000913	IPOD occupancy	Peak	408401	408461	1	+	.	From DlexA_m9_rdm_glu_merged_v6rzlog10p_chipsub_cutoff1.000000_cwt_peaks.gr
NC_000913	IPOD occupancy	Peak	408541	408601	1	+	.	From DlexA_m9_rdm_glu_merged_v6rzlog10p_chipsub_cutoff1.000000_cwt_peaks.gr
NC_000913	IPOD occupancy	Peak	408981	409041	1	+	.	From DlexA_m9_rdm_glu_merged_v6rzlog10p_chipsub_cutoff1.000000_cwt_peaks.gr
NC_000913	IPOD occupancy	Peak	409596	409656	1	+	.	From DlexA_m9_rdm_glu_merged_v6rzlog10p_chipsub_cutoff1.000000_cwt_peaks.gr
NC_000913	IPOD occupancy	Peak	410151	410301	1	+	.	From DlexA_m9_rdm_glu_merged_v6rzlog10p_chipsub_cutoff1.000000_cwt_peaks.gr
NC_000913	IPOD occupancy	Peak	410911	410971	1	+	.	From DlexA_m9_rdm_glu_merged_v6rzlog10p_chipsub_cutoff1.000000_cwt_peaks.gr
NC_000913	IPOD occupancy	Peak	411246	411306	1	+	.	From DlexA_m9_rdm_glu_merged_v6rzlog10p_chipsub_cutoff1.000000_cwt_peaks.gr
NC_000913	IPOD occupancy	Peak	411431	411491	1	+	.	From DlexA_m9_rdm_glu_merged_v6rzlog10p_chipsub_cutoff1.000000_cwt_peaks.gr
NC_000913	IPOD occupancy	Peak	411531	411591	1	+	.	From DlexA_m9_rdm_glu_merged_v6rzlog10p_chipsub_cutoff1.000000_cwt_peaks.gr
NC_000913	IPOD occupancy	Peak	411676	411736	1	+	.	From DlexA_m9_rdm_glu_merged_v6rzlog10p_chipsub_cutoff1.000000_cwt_peaks.gr
NC_000913	IPOD occupancy	Peak	411976	412036	1	+	.	From DlexA_m9_rdm_glu_merged_v6rzlog10p_chipsub_cutoff1.000000_cwt_peaks.gr
NC_000913	IPOD occupancy	Peak	412251	412311	1	+	.	From DlexA_m9_rdm_glu_merged_v6rzlog10p_chipsub_cutoff1.000000_cwt_peaks.gr
NC_000913	IPOD occupancy	Peak	412571	412631	1	+	.	From DlexA_m9_rdm_glu_merged_v6rzlog10p_chipsub_cutoff1.000000_cwt_peaks.gr
NC_000913	IPOD occupancy	Peak	413141	413201	1	+	.	From DlexA_m9_rdm_glu_merged_v6rzlog10p_chipsub_cutoff1.000000_cwt_peaks.gr
NC_000913	IPOD occupancy	Peak	413366	413426	1	+	.	From DlexA_m9_rdm_glu_merged_v6rzlog10p_chipsub_cutoff1.000000_cwt_peaks.gr
NC_000913	IPOD occupancy	Peak	413796	413856	1	+	.	From DlexA_m9_rdm_glu_merged_v6rzlog10p_chipsub_cutoff1.000000_cwt_peaks.gr
NC_000913	IPOD occupancy	Peak	414011	414071	1	+	.	From DlexA_m9_rdm_glu_merged_v6rzlog10p_chipsub_cutoff1.000000_cwt_peaks.gr
NC_000913	IPOD occupancy	Peak	414776	414836	1	+	.	From DlexA_m9_rdm_glu_merged_v6rzlog10p_chipsub_cutoff1.000000_cwt_peaks.gr
NC_000913	IPOD occupancy	Peak	415036	415096	1	+	.	From DlexA_m9_rdm_glu_merged_v6rzlog10p_chipsub_cutoff1.000000_cwt_peaks.gr
NC_000913	IPOD occupancy	Peak	415236	415296	1	+	.	From DlexA_m9_rdm_glu_merged_v6rzlog10p_chipsub_cutoff1.000000_cwt_peaks.gr
NC_000913	IPOD occupancy	Peak	415971	416031	1	+	.	From DlexA_m9_rdm_glu_merged_v6rzlog10p_chipsub_cutoff1.000000_cwt_peaks.gr
NC_000913	IPOD occupancy	Peak	416451	416511	1	+	.	From DlexA_m9_rdm_glu_merged_v6rzlog10p_chipsub_cutoff1.000000_cwt_peaks.gr
NC_000913	IPOD occupancy	Peak	416626	416686	1	+	.	From DlexA_m9_rdm_glu_merged_v6rzlog10p_chipsub_cutoff1.000000_cwt_peaks.gr
NC_000913	IPOD occupancy	Peak	416726	416786	1	+	.	From DlexA_m9_rdm_glu_merged_v6rzlog10p_chipsub_cutoff1.000000_cwt_peaks.gr
NC_000913	IPOD occupancy	Peak	417046	417106	1	+	.	From DlexA_m9_rdm_glu_merged_v6rzlog10p_chipsub_cutoff1.000000_cwt_peaks.gr
NC_000913	IPOD occupancy	Peak	417521	417581	1	+	.	From DlexA_m9_rdm_glu_merged_v6rzlog10p_chipsub_cutoff1.000000_cwt_peaks.gr
NC_000913	IPOD occupancy	Peak	417711	417771	1	+	.	From DlexA_m9_rdm_glu_merged_v6rzlog10p_chipsub_cutoff1.000000_cwt_peaks.gr
NC_000913	IPOD occupancy	Peak	418096	418156	1	+	.	From DlexA_m9_rdm_glu_merged_v6rzlog10p_chipsub_cutoff1.000000_cwt_peaks.gr
NC_000913	IPOD occupancy	Peak	418526	418586	1	+	.	From DlexA_m9_rdm_glu_merged_v6rzlog10p_chipsub_cutoff1.000000_cwt_peaks.gr
NC_000913	IPOD occupancy	Peak	418761	418821	1	+	.	From DlexA_m9_rdm_glu_merged_v6rzlog10p_chipsub_cutoff1.000000_cwt_peaks.gr
NC_000913	IPOD occupancy	Peak	418856	418916	1	+	.	From DlexA_m9_rdm_glu_merged_v6rzlog10p_chipsub_cutoff1.000000_cwt_peaks.gr
NC_000913	IPOD occupancy	Peak	419151	419211	1	+	.	From DlexA_m9_rdm_glu_merged_v6rzlog10p_chipsub_cutoff1.000000_cwt_peaks.gr
NC_000913	IPOD occupancy	Peak	419286	419346	1	+	.	From DlexA_m9_rdm_glu_merged_v6rzlog10p_chipsub_cutoff1.000000_cwt_peaks.gr
NC_000913	IPOD occupancy	Peak	419721	419781	1	+	.	From DlexA_m9_rdm_glu_merged_v6rzlog10p_chipsub_cutoff1.000000_cwt_peaks.gr
NC_000913	IPOD occupancy	Peak	419966	420026	1	+	.	From DlexA_m9_rdm_glu_merged_v6rzlog10p_chipsub_cutoff1.000000_cwt_peaks.gr
NC_000913	IPOD occupancy	Peak	420356	420416	1	+	.	From DlexA_m9_rdm_glu_merged_v6rzlog10p_chipsub_cutoff1.000000_cwt_peaks.gr
NC_000913	IPOD occupancy	Peak	420491	420551	1	+	.	From DlexA_m9_rdm_glu_merged_v6rzlog10p_chipsub_cutoff1.000000_cwt_peaks.gr
NC_000913	IPOD occupancy	Peak	420606	420666	1	+	.	From DlexA_m9_rdm_glu_merged_v6rzlog10p_chipsub_cutoff1.000000_cwt_peaks.gr
NC_000913	IPOD occupancy	Peak	420811	420871	1	+	.	From DlexA_m9_rdm_glu_merged_v6rzlog10p_chipsub_cutoff1.000000_cwt_peaks.gr
NC_000913	IPOD occupancy	Peak	421126	421186	1	+	.	From DlexA_m9_rdm_glu_merged_v6rzlog10p_chipsub_cutoff1.000000_cwt_peaks.gr
NC_000913	IPOD occupancy	Peak	421581	421641	1	+	.	From DlexA_m9_rdm_glu_merged_v6rzlog10p_chipsub_cutoff1.000000_cwt_peaks.gr
NC_000913	IPOD occupancy	Peak	421716	421776	1	+	.	From DlexA_m9_rdm_glu_merged_v6rzlog10p_chipsub_cutoff1.000000_cwt_peaks.gr
NC_000913	IPOD occupancy	Peak	422011	422071	1	+	.	From DlexA_m9_rdm_glu_merged_v6rzlog10p_chipsub_cutoff1.000000_cwt_peaks.gr
NC_000913	IPOD occupancy	Peak	422216	422276	1	+	.	From DlexA_m9_rdm_glu_merged_v6rzlog10p_chipsub_cutoff1.000000_cwt_peaks.gr
NC_000913	IPOD occupancy	Peak	422476	422536	1	+	.	From DlexA_m9_rdm_glu_merged_v6rzlog10p_chipsub_cutoff1.000000_cwt_peaks.gr
NC_000913	IPOD occupancy	Peak	422616	422771	1	+	.	From DlexA_m9_rdm_glu_merged_v6rzlog10p_chipsub_cutoff1.000000_cwt_peaks.gr
NC_000913	IPOD occupancy	Peak	422931	422991	1	+	.	From DlexA_m9_rdm_glu_merged_v6rzlog10p_chipsub_cutoff1.000000_cwt_peaks.gr
NC_000913	IPOD occupancy	Peak	423116	423176	1	+	.	From DlexA_m9_rdm_glu_merged_v6rzlog10p_chipsub_cutoff1.000000_cwt_peaks.gr
NC_000913	IPOD occupancy	Peak	423421	423481	1	+	.	From DlexA_m9_rdm_glu_merged_v6rzlog10p_chipsub_cutoff1.000000_cwt_peaks.gr
NC_000913	IPOD occupancy	Peak	423791	423851	1	+	.	From DlexA_m9_rdm_glu_merged_v6rzlog10p_chipsub_cutoff1.000000_cwt_peaks.gr
NC_000913	IPOD occupancy	Peak	424511	424571	1	+	.	From DlexA_m9_rdm_glu_merged_v6rzlog10p_chipsub_cutoff1.000000_cwt_peaks.gr
NC_000913	IPOD occupancy	Peak	425401	425461	1	+	.	From DlexA_m9_rdm_glu_merged_v6rzlog10p_chipsub_cutoff1.000000_cwt_peaks.gr
NC_000913	IPOD occupancy	Peak	425651	425711	1	+	.	From DlexA_m9_rdm_glu_merged_v6rzlog10p_chipsub_cutoff1.000000_cwt_peaks.gr
NC_000913	IPOD occupancy	Peak	425821	425881	1	+	.	From DlexA_m9_rdm_glu_merged_v6rzlog10p_chipsub_cutoff1.000000_cwt_peaks.gr
NC_000913	IPOD occupancy	Peak	425961	426021	1	+	.	From DlexA_m9_rdm_glu_merged_v6rzlog10p_chipsub_cutoff1.000000_cwt_peaks.gr
NC_000913	IPOD occupancy	Peak	426101	426161	1	+	.	From DlexA_m9_rdm_glu_merged_v6rzlog10p_chipsub_cutoff1.000000_cwt_peaks.gr
NC_000913	IPOD occupancy	Peak	426521	426581	1	+	.	From DlexA_m9_rdm_glu_merged_v6rzlog10p_chipsub_cutoff1.000000_cwt_peaks.gr
NC_000913	IPOD occupancy	Peak	427251	427311	1	+	.	From DlexA_m9_rdm_glu_merged_v6rzlog10p_chipsub_cutoff1.000000_cwt_peaks.gr
NC_000913	IPOD occupancy	Peak	427346	427406	1	+	.	From DlexA_m9_rdm_glu_merged_v6rzlog10p_chipsub_cutoff1.000000_cwt_peaks.gr
NC_000913	IPOD occupancy	Peak	427901	427961	1	+	.	From DlexA_m9_rdm_glu_merged_v6rzlog10p_chipsub_cutoff1.000000_cwt_peaks.gr
NC_000913	IPOD occupancy	Peak	428306	428366	1	+	.	From DlexA_m9_rdm_glu_merged_v6rzlog10p_chipsub_cutoff1.000000_cwt_peaks.gr
NC_000913	IPOD occupancy	Peak	428596	428656	1	+	.	From DlexA_m9_rdm_glu_merged_v6rzlog10p_chipsub_cutoff1.000000_cwt_peaks.gr
NC_000913	IPOD occupancy	Peak	428931	428991	1	+	.	From DlexA_m9_rdm_glu_merged_v6rzlog10p_chipsub_cutoff1.000000_cwt_peaks.gr
NC_000913	IPOD occupancy	Peak	429201	429261	1	+	.	From DlexA_m9_rdm_glu_merged_v6rzlog10p_chipsub_cutoff1.000000_cwt_peaks.gr
NC_000913	IPOD occupancy	Peak	429486	429546	1	+	.	From DlexA_m9_rdm_glu_merged_v6rzlog10p_chipsub_cutoff1.000000_cwt_peaks.gr
NC_000913	IPOD occupancy	Peak	430241	430301	1	+	.	From DlexA_m9_rdm_glu_merged_v6rzlog10p_chipsub_cutoff1.000000_cwt_peaks.gr
NC_000913	IPOD occupancy	Peak	430806	430866	1	+	.	From DlexA_m9_rdm_glu_merged_v6rzlog10p_chipsub_cutoff1.000000_cwt_peaks.gr
NC_000913	IPOD occupancy	Peak	431081	431141	1	+	.	From DlexA_m9_rdm_glu_merged_v6rzlog10p_chipsub_cutoff1.000000_cwt_peaks.gr
NC_000913	IPOD occupancy	Peak	431276	431336	1	+	.	From DlexA_m9_rdm_glu_merged_v6rzlog10p_chipsub_cutoff1.000000_cwt_peaks.gr
NC_000913	IPOD occupancy	Peak	431591	431651	1	+	.	From DlexA_m9_rdm_glu_merged_v6rzlog10p_chipsub_cutoff1.000000_cwt_peaks.gr
NC_000913	IPOD occupancy	Peak	432296	432356	1	+	.	From DlexA_m9_rdm_glu_merged_v6rzlog10p_chipsub_cutoff1.000000_cwt_peaks.gr
NC_000913	IPOD occupancy	Peak	432431	432491	1	+	.	From DlexA_m9_rdm_glu_merged_v6rzlog10p_chipsub_cutoff1.000000_cwt_peaks.gr
NC_000913	IPOD occupancy	Peak	433231	433291	1	+	.	From DlexA_m9_rdm_glu_merged_v6rzlog10p_chipsub_cutoff1.000000_cwt_peaks.gr
NC_000913	IPOD occupancy	Peak	434091	434151	1	+	.	From DlexA_m9_rdm_glu_merged_v6rzlog10p_chipsub_cutoff1.000000_cwt_peaks.gr
NC_000913	IPOD occupancy	Peak	434266	434326	1	+	.	From DlexA_m9_rdm_glu_merged_v6rzlog10p_chipsub_cutoff1.000000_cwt_peaks.gr
NC_000913	IPOD occupancy	Peak	434881	434941	1	+	.	From DlexA_m9_rdm_glu_merged_v6rzlog10p_chipsub_cutoff1.000000_cwt_peaks.gr
NC_000913	IPOD occupancy	Peak	435401	435461	1	+	.	From DlexA_m9_rdm_glu_merged_v6rzlog10p_chipsub_cutoff1.000000_cwt_peaks.gr
NC_000913	IPOD occupancy	Peak	435796	435856	1	+	.	From DlexA_m9_rdm_glu_merged_v6rzlog10p_chipsub_cutoff1.000000_cwt_peaks.gr
NC_000913	IPOD occupancy	Peak	435941	436001	1	+	.	From DlexA_m9_rdm_glu_merged_v6rzlog10p_chipsub_cutoff1.000000_cwt_peaks.gr
NC_000913	IPOD occupancy	Peak	437396	437456	1	+	.	From DlexA_m9_rdm_glu_merged_v6rzlog10p_chipsub_cutoff1.000000_cwt_peaks.gr
NC_000913	IPOD occupancy	Peak	437641	437701	1	+	.	From DlexA_m9_rdm_glu_merged_v6rzlog10p_chipsub_cutoff1.000000_cwt_peaks.gr
NC_000913	IPOD occupancy	Peak	439301	439361	1	+	.	From DlexA_m9_rdm_glu_merged_v6rzlog10p_chipsub_cutoff1.000000_cwt_peaks.gr
NC_000913	IPOD occupancy	Peak	439946	440006	1	+	.	From DlexA_m9_rdm_glu_merged_v6rzlog10p_chipsub_cutoff1.000000_cwt_peaks.gr
NC_000913	IPOD occupancy	Peak	440166	440226	1	+	.	From DlexA_m9_rdm_glu_merged_v6rzlog10p_chipsub_cutoff1.000000_cwt_peaks.gr
NC_000913	IPOD occupancy	Peak	440421	440481	1	+	.	From DlexA_m9_rdm_glu_merged_v6rzlog10p_chipsub_cutoff1.000000_cwt_peaks.gr
NC_000913	IPOD occupancy	Peak	440616	440676	1	+	.	From DlexA_m9_rdm_glu_merged_v6rzlog10p_chipsub_cutoff1.000000_cwt_peaks.gr
NC_000913	IPOD occupancy	Peak	440826	440886	1	+	.	From DlexA_m9_rdm_glu_merged_v6rzlog10p_chipsub_cutoff1.000000_cwt_peaks.gr
NC_000913	IPOD occupancy	Peak	440951	441011	1	+	.	From DlexA_m9_rdm_glu_merged_v6rzlog10p_chipsub_cutoff1.000000_cwt_peaks.gr
NC_000913	IPOD occupancy	Peak	441141	441201	1	+	.	From DlexA_m9_rdm_glu_merged_v6rzlog10p_chipsub_cutoff1.000000_cwt_peaks.gr
NC_000913	IPOD occupancy	Peak	442656	442716	1	+	.	From DlexA_m9_rdm_glu_merged_v6rzlog10p_chipsub_cutoff1.000000_cwt_peaks.gr
NC_000913	IPOD occupancy	Peak	442851	442911	1	+	.	From DlexA_m9_rdm_glu_merged_v6rzlog10p_chipsub_cutoff1.000000_cwt_peaks.gr
NC_000913	IPOD occupancy	Peak	443041	443101	1	+	.	From DlexA_m9_rdm_glu_merged_v6rzlog10p_chipsub_cutoff1.000000_cwt_peaks.gr
NC_000913	IPOD occupancy	Peak	443431	443491	1	+	.	From DlexA_m9_rdm_glu_merged_v6rzlog10p_chipsub_cutoff1.000000_cwt_peaks.gr
NC_000913	IPOD occupancy	Peak	443786	443846	1	+	.	From DlexA_m9_rdm_glu_merged_v6rzlog10p_chipsub_cutoff1.000000_cwt_peaks.gr
NC_000913	IPOD occupancy	Peak	443886	443946	1	+	.	From DlexA_m9_rdm_glu_merged_v6rzlog10p_chipsub_cutoff1.000000_cwt_peaks.gr
NC_000913	IPOD occupancy	Peak	444541	444601	1	+	.	From DlexA_m9_rdm_glu_merged_v6rzlog10p_chipsub_cutoff1.000000_cwt_peaks.gr
NC_000913	IPOD occupancy	Peak	444901	444961	1	+	.	From DlexA_m9_rdm_glu_merged_v6rzlog10p_chipsub_cutoff1.000000_cwt_peaks.gr
NC_000913	IPOD occupancy	Peak	445451	445511	1	+	.	From DlexA_m9_rdm_glu_merged_v6rzlog10p_chipsub_cutoff1.000000_cwt_peaks.gr
NC_000913	IPOD occupancy	Peak	445961	446021	1	+	.	From DlexA_m9_rdm_glu_merged_v6rzlog10p_chipsub_cutoff1.000000_cwt_peaks.gr
NC_000913	IPOD occupancy	Peak	446066	446126	1	+	.	From DlexA_m9_rdm_glu_merged_v6rzlog10p_chipsub_cutoff1.000000_cwt_peaks.gr
NC_000913	IPOD occupancy	Peak	446846	446906	1	+	.	From DlexA_m9_rdm_glu_merged_v6rzlog10p_chipsub_cutoff1.000000_cwt_peaks.gr
NC_000913	IPOD occupancy	Peak	447296	447356	1	+	.	From DlexA_m9_rdm_glu_merged_v6rzlog10p_chipsub_cutoff1.000000_cwt_peaks.gr
NC_000913	IPOD occupancy	Peak	447386	447446	1	+	.	From DlexA_m9_rdm_glu_merged_v6rzlog10p_chipsub_cutoff1.000000_cwt_peaks.gr
NC_000913	IPOD occupancy	Peak	447501	447561	1	+	.	From DlexA_m9_rdm_glu_merged_v6rzlog10p_chipsub_cutoff1.000000_cwt_peaks.gr
NC_000913	IPOD occupancy	Peak	447681	447741	1	+	.	From DlexA_m9_rdm_glu_merged_v6rzlog10p_chipsub_cutoff1.000000_cwt_peaks.gr
NC_000913	IPOD occupancy	Peak	447821	447881	1	+	.	From DlexA_m9_rdm_glu_merged_v6rzlog10p_chipsub_cutoff1.000000_cwt_peaks.gr
NC_000913	IPOD occupancy	Peak	447936	447996	1	+	.	From DlexA_m9_rdm_glu_merged_v6rzlog10p_chipsub_cutoff1.000000_cwt_peaks.gr
NC_000913	IPOD occupancy	Peak	448031	448091	1	+	.	From DlexA_m9_rdm_glu_merged_v6rzlog10p_chipsub_cutoff1.000000_cwt_peaks.gr
NC_000913	IPOD occupancy	Peak	448166	448226	1	+	.	From DlexA_m9_rdm_glu_merged_v6rzlog10p_chipsub_cutoff1.000000_cwt_peaks.gr
NC_000913	IPOD occupancy	Peak	448281	448341	1	+	.	From DlexA_m9_rdm_glu_merged_v6rzlog10p_chipsub_cutoff1.000000_cwt_peaks.gr
NC_000913	IPOD occupancy	Peak	448511	448571	1	+	.	From DlexA_m9_rdm_glu_merged_v6rzlog10p_chipsub_cutoff1.000000_cwt_peaks.gr
NC_000913	IPOD occupancy	Peak	448881	448941	1	+	.	From DlexA_m9_rdm_glu_merged_v6rzlog10p_chipsub_cutoff1.000000_cwt_peaks.gr
NC_000913	IPOD occupancy	Peak	449071	449131	1	+	.	From DlexA_m9_rdm_glu_merged_v6rzlog10p_chipsub_cutoff1.000000_cwt_peaks.gr
NC_000913	IPOD occupancy	Peak	449216	449276	1	+	.	From DlexA_m9_rdm_glu_merged_v6rzlog10p_chipsub_cutoff1.000000_cwt_peaks.gr
NC_000913	IPOD occupancy	Peak	449371	449431	1	+	.	From DlexA_m9_rdm_glu_merged_v6rzlog10p_chipsub_cutoff1.000000_cwt_peaks.gr
NC_000913	IPOD occupancy	Peak	449811	449871	1	+	.	From DlexA_m9_rdm_glu_merged_v6rzlog10p_chipsub_cutoff1.000000_cwt_peaks.gr
NC_000913	IPOD occupancy	Peak	449996	450056	1	+	.	From DlexA_m9_rdm_glu_merged_v6rzlog10p_chipsub_cutoff1.000000_cwt_peaks.gr
NC_000913	IPOD occupancy	Peak	450176	450236	1	+	.	From DlexA_m9_rdm_glu_merged_v6rzlog10p_chipsub_cutoff1.000000_cwt_peaks.gr
NC_000913	IPOD occupancy	Peak	450431	450491	1	+	.	From DlexA_m9_rdm_glu_merged_v6rzlog10p_chipsub_cutoff1.000000_cwt_peaks.gr
NC_000913	IPOD occupancy	Peak	450776	450836	1	+	.	From DlexA_m9_rdm_glu_merged_v6rzlog10p_chipsub_cutoff1.000000_cwt_peaks.gr
NC_000913	IPOD occupancy	Peak	451171	451231	1	+	.	From DlexA_m9_rdm_glu_merged_v6rzlog10p_chipsub_cutoff1.000000_cwt_peaks.gr
NC_000913	IPOD occupancy	Peak	451371	451431	1	+	.	From DlexA_m9_rdm_glu_merged_v6rzlog10p_chipsub_cutoff1.000000_cwt_peaks.gr
NC_000913	IPOD occupancy	Peak	451816	451876	1	+	.	From DlexA_m9_rdm_glu_merged_v6rzlog10p_chipsub_cutoff1.000000_cwt_peaks.gr
NC_000913	IPOD occupancy	Peak	452026	452086	1	+	.	From DlexA_m9_rdm_glu_merged_v6rzlog10p_chipsub_cutoff1.000000_cwt_peaks.gr
NC_000913	IPOD occupancy	Peak	452276	452336	1	+	.	From DlexA_m9_rdm_glu_merged_v6rzlog10p_chipsub_cutoff1.000000_cwt_peaks.gr
NC_000913	IPOD occupancy	Peak	452376	452436	1	+	.	From DlexA_m9_rdm_glu_merged_v6rzlog10p_chipsub_cutoff1.000000_cwt_peaks.gr
NC_000913	IPOD occupancy	Peak	452481	452541	1	+	.	From DlexA_m9_rdm_glu_merged_v6rzlog10p_chipsub_cutoff1.000000_cwt_peaks.gr
NC_000913	IPOD occupancy	Peak	452971	453031	1	+	.	From DlexA_m9_rdm_glu_merged_v6rzlog10p_chipsub_cutoff1.000000_cwt_peaks.gr
NC_000913	IPOD occupancy	Peak	453146	453206	1	+	.	From DlexA_m9_rdm_glu_merged_v6rzlog10p_chipsub_cutoff1.000000_cwt_peaks.gr
NC_000913	IPOD occupancy	Peak	453496	453556	1	+	.	From DlexA_m9_rdm_glu_merged_v6rzlog10p_chipsub_cutoff1.000000_cwt_peaks.gr
NC_000913	IPOD occupancy	Peak	454001	454061	1	+	.	From DlexA_m9_rdm_glu_merged_v6rzlog10p_chipsub_cutoff1.000000_cwt_peaks.gr
NC_000913	IPOD occupancy	Peak	454636	454696	1	+	.	From DlexA_m9_rdm_glu_merged_v6rzlog10p_chipsub_cutoff1.000000_cwt_peaks.gr
NC_000913	IPOD occupancy	Peak	455426	455486	1	+	.	From DlexA_m9_rdm_glu_merged_v6rzlog10p_chipsub_cutoff1.000000_cwt_peaks.gr
NC_000913	IPOD occupancy	Peak	456101	456161	1	+	.	From DlexA_m9_rdm_glu_merged_v6rzlog10p_chipsub_cutoff1.000000_cwt_peaks.gr
NC_000913	IPOD occupancy	Peak	456276	456336	1	+	.	From DlexA_m9_rdm_glu_merged_v6rzlog10p_chipsub_cutoff1.000000_cwt_peaks.gr
NC_000913	IPOD occupancy	Peak	456936	456996	1	+	.	From DlexA_m9_rdm_glu_merged_v6rzlog10p_chipsub_cutoff1.000000_cwt_peaks.gr
NC_000913	IPOD occupancy	Peak	457876	457936	1	+	.	From DlexA_m9_rdm_glu_merged_v6rzlog10p_chipsub_cutoff1.000000_cwt_peaks.gr
NC_000913	IPOD occupancy	Peak	457961	458021	1	+	.	From DlexA_m9_rdm_glu_merged_v6rzlog10p_chipsub_cutoff1.000000_cwt_peaks.gr
NC_000913	IPOD occupancy	Peak	459436	459496	1	+	.	From DlexA_m9_rdm_glu_merged_v6rzlog10p_chipsub_cutoff1.000000_cwt_peaks.gr
NC_000913	IPOD occupancy	Peak	459766	459826	1	+	.	From DlexA_m9_rdm_glu_merged_v6rzlog10p_chipsub_cutoff1.000000_cwt_peaks.gr
NC_000913	IPOD occupancy	Peak	459876	459936	1	+	.	From DlexA_m9_rdm_glu_merged_v6rzlog10p_chipsub_cutoff1.000000_cwt_peaks.gr
NC_000913	IPOD occupancy	Peak	460051	460111	1	+	.	From DlexA_m9_rdm_glu_merged_v6rzlog10p_chipsub_cutoff1.000000_cwt_peaks.gr
NC_000913	IPOD occupancy	Peak	460341	460401	1	+	.	From DlexA_m9_rdm_glu_merged_v6rzlog10p_chipsub_cutoff1.000000_cwt_peaks.gr
NC_000913	IPOD occupancy	Peak	460561	460621	1	+	.	From DlexA_m9_rdm_glu_merged_v6rzlog10p_chipsub_cutoff1.000000_cwt_peaks.gr
NC_000913	IPOD occupancy	Peak	461206	461266	1	+	.	From DlexA_m9_rdm_glu_merged_v6rzlog10p_chipsub_cutoff1.000000_cwt_peaks.gr
NC_000913	IPOD occupancy	Peak	462651	462711	1	+	.	From DlexA_m9_rdm_glu_merged_v6rzlog10p_chipsub_cutoff1.000000_cwt_peaks.gr
NC_000913	IPOD occupancy	Peak	463351	463411	1	+	.	From DlexA_m9_rdm_glu_merged_v6rzlog10p_chipsub_cutoff1.000000_cwt_peaks.gr
NC_000913	IPOD occupancy	Peak	463896	463956	1	+	.	From DlexA_m9_rdm_glu_merged_v6rzlog10p_chipsub_cutoff1.000000_cwt_peaks.gr
NC_000913	IPOD occupancy	Peak	464336	464396	1	+	.	From DlexA_m9_rdm_glu_merged_v6rzlog10p_chipsub_cutoff1.000000_cwt_peaks.gr
NC_000913	IPOD occupancy	Peak	464581	464641	1	+	.	From DlexA_m9_rdm_glu_merged_v6rzlog10p_chipsub_cutoff1.000000_cwt_peaks.gr
NC_000913	IPOD occupancy	Peak	464706	464766	1	+	.	From DlexA_m9_rdm_glu_merged_v6rzlog10p_chipsub_cutoff1.000000_cwt_peaks.gr
NC_000913	IPOD occupancy	Peak	465236	465296	1	+	.	From DlexA_m9_rdm_glu_merged_v6rzlog10p_chipsub_cutoff1.000000_cwt_peaks.gr
NC_000913	IPOD occupancy	Peak	465436	465496	1	+	.	From DlexA_m9_rdm_glu_merged_v6rzlog10p_chipsub_cutoff1.000000_cwt_peaks.gr
NC_000913	IPOD occupancy	Peak	465621	465681	1	+	.	From DlexA_m9_rdm_glu_merged_v6rzlog10p_chipsub_cutoff1.000000_cwt_peaks.gr
NC_000913	IPOD occupancy	Peak	465811	465871	1	+	.	From DlexA_m9_rdm_glu_merged_v6rzlog10p_chipsub_cutoff1.000000_cwt_peaks.gr
NC_000913	IPOD occupancy	Peak	466051	466111	1	+	.	From DlexA_m9_rdm_glu_merged_v6rzlog10p_chipsub_cutoff1.000000_cwt_peaks.gr
NC_000913	IPOD occupancy	Peak	466176	466236	1	+	.	From DlexA_m9_rdm_glu_merged_v6rzlog10p_chipsub_cutoff1.000000_cwt_peaks.gr
NC_000913	IPOD occupancy	Peak	466626	466686	1	+	.	From DlexA_m9_rdm_glu_merged_v6rzlog10p_chipsub_cutoff1.000000_cwt_peaks.gr
NC_000913	IPOD occupancy	Peak	466921	466981	1	+	.	From DlexA_m9_rdm_glu_merged_v6rzlog10p_chipsub_cutoff1.000000_cwt_peaks.gr
NC_000913	IPOD occupancy	Peak	467296	467356	1	+	.	From DlexA_m9_rdm_glu_merged_v6rzlog10p_chipsub_cutoff1.000000_cwt_peaks.gr
NC_000913	IPOD occupancy	Peak	467681	467741	1	+	.	From DlexA_m9_rdm_glu_merged_v6rzlog10p_chipsub_cutoff1.000000_cwt_peaks.gr
NC_000913	IPOD occupancy	Peak	467866	467926	1	+	.	From DlexA_m9_rdm_glu_merged_v6rzlog10p_chipsub_cutoff1.000000_cwt_peaks.gr
NC_000913	IPOD occupancy	Peak	468581	468641	1	+	.	From DlexA_m9_rdm_glu_merged_v6rzlog10p_chipsub_cutoff1.000000_cwt_peaks.gr
NC_000913	IPOD occupancy	Peak	468986	469046	1	+	.	From DlexA_m9_rdm_glu_merged_v6rzlog10p_chipsub_cutoff1.000000_cwt_peaks.gr
NC_000913	IPOD occupancy	Peak	469306	469366	1	+	.	From DlexA_m9_rdm_glu_merged_v6rzlog10p_chipsub_cutoff1.000000_cwt_peaks.gr
NC_000913	IPOD occupancy	Peak	469586	469646	1	+	.	From DlexA_m9_rdm_glu_merged_v6rzlog10p_chipsub_cutoff1.000000_cwt_peaks.gr
NC_000913	IPOD occupancy	Peak	469761	469821	1	+	.	From DlexA_m9_rdm_glu_merged_v6rzlog10p_chipsub_cutoff1.000000_cwt_peaks.gr
NC_000913	IPOD occupancy	Peak	470036	470096	1	+	.	From DlexA_m9_rdm_glu_merged_v6rzlog10p_chipsub_cutoff1.000000_cwt_peaks.gr
NC_000913	IPOD occupancy	Peak	470201	470261	1	+	.	From DlexA_m9_rdm_glu_merged_v6rzlog10p_chipsub_cutoff1.000000_cwt_peaks.gr
NC_000913	IPOD occupancy	Peak	470306	470366	1	+	.	From DlexA_m9_rdm_glu_merged_v6rzlog10p_chipsub_cutoff1.000000_cwt_peaks.gr
NC_000913	IPOD occupancy	Peak	470481	470541	1	+	.	From DlexA_m9_rdm_glu_merged_v6rzlog10p_chipsub_cutoff1.000000_cwt_peaks.gr
NC_000913	IPOD occupancy	Peak	470836	470896	1	+	.	From DlexA_m9_rdm_glu_merged_v6rzlog10p_chipsub_cutoff1.000000_cwt_peaks.gr
NC_000913	IPOD occupancy	Peak	471311	471371	1	+	.	From DlexA_m9_rdm_glu_merged_v6rzlog10p_chipsub_cutoff1.000000_cwt_peaks.gr
NC_000913	IPOD occupancy	Peak	471486	471546	1	+	.	From DlexA_m9_rdm_glu_merged_v6rzlog10p_chipsub_cutoff1.000000_cwt_peaks.gr
NC_000913	IPOD occupancy	Peak	472526	472586	1	+	.	From DlexA_m9_rdm_glu_merged_v6rzlog10p_chipsub_cutoff1.000000_cwt_peaks.gr
NC_000913	IPOD occupancy	Peak	472776	472836	1	+	.	From DlexA_m9_rdm_glu_merged_v6rzlog10p_chipsub_cutoff1.000000_cwt_peaks.gr
NC_000913	IPOD occupancy	Peak	473236	473296	1	+	.	From DlexA_m9_rdm_glu_merged_v6rzlog10p_chipsub_cutoff1.000000_cwt_peaks.gr
NC_000913	IPOD occupancy	Peak	474201	474261	1	+	.	From DlexA_m9_rdm_glu_merged_v6rzlog10p_chipsub_cutoff1.000000_cwt_peaks.gr
NC_000913	IPOD occupancy	Peak	474536	474596	1	+	.	From DlexA_m9_rdm_glu_merged_v6rzlog10p_chipsub_cutoff1.000000_cwt_peaks.gr
NC_000913	IPOD occupancy	Peak	476836	476896	1	+	.	From DlexA_m9_rdm_glu_merged_v6rzlog10p_chipsub_cutoff1.000000_cwt_peaks.gr
NC_000913	IPOD occupancy	Peak	476981	477041	1	+	.	From DlexA_m9_rdm_glu_merged_v6rzlog10p_chipsub_cutoff1.000000_cwt_peaks.gr
NC_000913	IPOD occupancy	Peak	477261	477321	1	+	.	From DlexA_m9_rdm_glu_merged_v6rzlog10p_chipsub_cutoff1.000000_cwt_peaks.gr
NC_000913	IPOD occupancy	Peak	477446	477506	1	+	.	From DlexA_m9_rdm_glu_merged_v6rzlog10p_chipsub_cutoff1.000000_cwt_peaks.gr
NC_000913	IPOD occupancy	Peak	477746	477806	1	+	.	From DlexA_m9_rdm_glu_merged_v6rzlog10p_chipsub_cutoff1.000000_cwt_peaks.gr
NC_000913	IPOD occupancy	Peak	478111	478171	1	+	.	From DlexA_m9_rdm_glu_merged_v6rzlog10p_chipsub_cutoff1.000000_cwt_peaks.gr
NC_000913	IPOD occupancy	Peak	478311	478371	1	+	.	From DlexA_m9_rdm_glu_merged_v6rzlog10p_chipsub_cutoff1.000000_cwt_peaks.gr
NC_000913	IPOD occupancy	Peak	478756	478816	1	+	.	From DlexA_m9_rdm_glu_merged_v6rzlog10p_chipsub_cutoff1.000000_cwt_peaks.gr
NC_000913	IPOD occupancy	Peak	479011	479071	1	+	.	From DlexA_m9_rdm_glu_merged_v6rzlog10p_chipsub_cutoff1.000000_cwt_peaks.gr
NC_000913	IPOD occupancy	Peak	479601	479661	1	+	.	From DlexA_m9_rdm_glu_merged_v6rzlog10p_chipsub_cutoff1.000000_cwt_peaks.gr
NC_000913	IPOD occupancy	Peak	479721	479781	1	+	.	From DlexA_m9_rdm_glu_merged_v6rzlog10p_chipsub_cutoff1.000000_cwt_peaks.gr
NC_000913	IPOD occupancy	Peak	479866	479926	1	+	.	From DlexA_m9_rdm_glu_merged_v6rzlog10p_chipsub_cutoff1.000000_cwt_peaks.gr
NC_000913	IPOD occupancy	Peak	480031	480091	1	+	.	From DlexA_m9_rdm_glu_merged_v6rzlog10p_chipsub_cutoff1.000000_cwt_peaks.gr
NC_000913	IPOD occupancy	Peak	480171	480231	1	+	.	From DlexA_m9_rdm_glu_merged_v6rzlog10p_chipsub_cutoff1.000000_cwt_peaks.gr
NC_000913	IPOD occupancy	Peak	481061	481121	1	+	.	From DlexA_m9_rdm_glu_merged_v6rzlog10p_chipsub_cutoff1.000000_cwt_peaks.gr
NC_000913	IPOD occupancy	Peak	481166	481226	1	+	.	From DlexA_m9_rdm_glu_merged_v6rzlog10p_chipsub_cutoff1.000000_cwt_peaks.gr
NC_000913	IPOD occupancy	Peak	481516	481576	1	+	.	From DlexA_m9_rdm_glu_merged_v6rzlog10p_chipsub_cutoff1.000000_cwt_peaks.gr
NC_000913	IPOD occupancy	Peak	482251	482311	1	+	.	From DlexA_m9_rdm_glu_merged_v6rzlog10p_chipsub_cutoff1.000000_cwt_peaks.gr
NC_000913	IPOD occupancy	Peak	482741	482801	1	+	.	From DlexA_m9_rdm_glu_merged_v6rzlog10p_chipsub_cutoff1.000000_cwt_peaks.gr
NC_000913	IPOD occupancy	Peak	482966	483026	1	+	.	From DlexA_m9_rdm_glu_merged_v6rzlog10p_chipsub_cutoff1.000000_cwt_peaks.gr
NC_000913	IPOD occupancy	Peak	483556	483616	1	+	.	From DlexA_m9_rdm_glu_merged_v6rzlog10p_chipsub_cutoff1.000000_cwt_peaks.gr
NC_000913	IPOD occupancy	Peak	484161	484221	1	+	.	From DlexA_m9_rdm_glu_merged_v6rzlog10p_chipsub_cutoff1.000000_cwt_peaks.gr
NC_000913	IPOD occupancy	Peak	484511	484571	1	+	.	From DlexA_m9_rdm_glu_merged_v6rzlog10p_chipsub_cutoff1.000000_cwt_peaks.gr
NC_000913	IPOD occupancy	Peak	485301	485361	1	+	.	From DlexA_m9_rdm_glu_merged_v6rzlog10p_chipsub_cutoff1.000000_cwt_peaks.gr
NC_000913	IPOD occupancy	Peak	485711	485771	1	+	.	From DlexA_m9_rdm_glu_merged_v6rzlog10p_chipsub_cutoff1.000000_cwt_peaks.gr
NC_000913	IPOD occupancy	Peak	486751	486811	1	+	.	From DlexA_m9_rdm_glu_merged_v6rzlog10p_chipsub_cutoff1.000000_cwt_peaks.gr
NC_000913	IPOD occupancy	Peak	486956	487016	1	+	.	From DlexA_m9_rdm_glu_merged_v6rzlog10p_chipsub_cutoff1.000000_cwt_peaks.gr
NC_000913	IPOD occupancy	Peak	487281	487341	1	+	.	From DlexA_m9_rdm_glu_merged_v6rzlog10p_chipsub_cutoff1.000000_cwt_peaks.gr
NC_000913	IPOD occupancy	Peak	487436	487496	1	+	.	From DlexA_m9_rdm_glu_merged_v6rzlog10p_chipsub_cutoff1.000000_cwt_peaks.gr
NC_000913	IPOD occupancy	Peak	487761	487821	1	+	.	From DlexA_m9_rdm_glu_merged_v6rzlog10p_chipsub_cutoff1.000000_cwt_peaks.gr
NC_000913	IPOD occupancy	Peak	487971	488031	1	+	.	From DlexA_m9_rdm_glu_merged_v6rzlog10p_chipsub_cutoff1.000000_cwt_peaks.gr
NC_000913	IPOD occupancy	Peak	488621	488681	1	+	.	From DlexA_m9_rdm_glu_merged_v6rzlog10p_chipsub_cutoff1.000000_cwt_peaks.gr
NC_000913	IPOD occupancy	Peak	488906	488966	1	+	.	From DlexA_m9_rdm_glu_merged_v6rzlog10p_chipsub_cutoff1.000000_cwt_peaks.gr
NC_000913	IPOD occupancy	Peak	489186	489246	1	+	.	From DlexA_m9_rdm_glu_merged_v6rzlog10p_chipsub_cutoff1.000000_cwt_peaks.gr
NC_000913	IPOD occupancy	Peak	489316	489376	1	+	.	From DlexA_m9_rdm_glu_merged_v6rzlog10p_chipsub_cutoff1.000000_cwt_peaks.gr
NC_000913	IPOD occupancy	Peak	489556	489616	1	+	.	From DlexA_m9_rdm_glu_merged_v6rzlog10p_chipsub_cutoff1.000000_cwt_peaks.gr
NC_000913	IPOD occupancy	Peak	489986	490046	1	+	.	From DlexA_m9_rdm_glu_merged_v6rzlog10p_chipsub_cutoff1.000000_cwt_peaks.gr
NC_000913	IPOD occupancy	Peak	490131	490191	1	+	.	From DlexA_m9_rdm_glu_merged_v6rzlog10p_chipsub_cutoff1.000000_cwt_peaks.gr
NC_000913	IPOD occupancy	Peak	490351	490411	1	+	.	From DlexA_m9_rdm_glu_merged_v6rzlog10p_chipsub_cutoff1.000000_cwt_peaks.gr
NC_000913	IPOD occupancy	Peak	490591	490651	1	+	.	From DlexA_m9_rdm_glu_merged_v6rzlog10p_chipsub_cutoff1.000000_cwt_peaks.gr
NC_000913	IPOD occupancy	Peak	490931	490991	1	+	.	From DlexA_m9_rdm_glu_merged_v6rzlog10p_chipsub_cutoff1.000000_cwt_peaks.gr
NC_000913	IPOD occupancy	Peak	491166	491226	1	+	.	From DlexA_m9_rdm_glu_merged_v6rzlog10p_chipsub_cutoff1.000000_cwt_peaks.gr
NC_000913	IPOD occupancy	Peak	492946	493006	1	+	.	From DlexA_m9_rdm_glu_merged_v6rzlog10p_chipsub_cutoff1.000000_cwt_peaks.gr
NC_000913	IPOD occupancy	Peak	493051	493111	1	+	.	From DlexA_m9_rdm_glu_merged_v6rzlog10p_chipsub_cutoff1.000000_cwt_peaks.gr
NC_000913	IPOD occupancy	Peak	494011	494071	1	+	.	From DlexA_m9_rdm_glu_merged_v6rzlog10p_chipsub_cutoff1.000000_cwt_peaks.gr
NC_000913	IPOD occupancy	Peak	495981	496041	1	+	.	From DlexA_m9_rdm_glu_merged_v6rzlog10p_chipsub_cutoff1.000000_cwt_peaks.gr
NC_000913	IPOD occupancy	Peak	496956	497016	1	+	.	From DlexA_m9_rdm_glu_merged_v6rzlog10p_chipsub_cutoff1.000000_cwt_peaks.gr
NC_000913	IPOD occupancy	Peak	497641	497701	1	+	.	From DlexA_m9_rdm_glu_merged_v6rzlog10p_chipsub_cutoff1.000000_cwt_peaks.gr
NC_000913	IPOD occupancy	Peak	498411	498471	1	+	.	From DlexA_m9_rdm_glu_merged_v6rzlog10p_chipsub_cutoff1.000000_cwt_peaks.gr
NC_000913	IPOD occupancy	Peak	498631	498691	1	+	.	From DlexA_m9_rdm_glu_merged_v6rzlog10p_chipsub_cutoff1.000000_cwt_peaks.gr
NC_000913	IPOD occupancy	Peak	498921	498981	1	+	.	From DlexA_m9_rdm_glu_merged_v6rzlog10p_chipsub_cutoff1.000000_cwt_peaks.gr
NC_000913	IPOD occupancy	Peak	499491	499551	1	+	.	From DlexA_m9_rdm_glu_merged_v6rzlog10p_chipsub_cutoff1.000000_cwt_peaks.gr
NC_000913	IPOD occupancy	Peak	499656	499716	1	+	.	From DlexA_m9_rdm_glu_merged_v6rzlog10p_chipsub_cutoff1.000000_cwt_peaks.gr
NC_000913	IPOD occupancy	Peak	499901	499961	1	+	.	From DlexA_m9_rdm_glu_merged_v6rzlog10p_chipsub_cutoff1.000000_cwt_peaks.gr
NC_000913	IPOD occupancy	Peak	500351	500411	1	+	.	From DlexA_m9_rdm_glu_merged_v6rzlog10p_chipsub_cutoff1.000000_cwt_peaks.gr
NC_000913	IPOD occupancy	Peak	500471	500531	1	+	.	From DlexA_m9_rdm_glu_merged_v6rzlog10p_chipsub_cutoff1.000000_cwt_peaks.gr
NC_000913	IPOD occupancy	Peak	500741	500801	1	+	.	From DlexA_m9_rdm_glu_merged_v6rzlog10p_chipsub_cutoff1.000000_cwt_peaks.gr
NC_000913	IPOD occupancy	Peak	500836	500896	1	+	.	From DlexA_m9_rdm_glu_merged_v6rzlog10p_chipsub_cutoff1.000000_cwt_peaks.gr
NC_000913	IPOD occupancy	Peak	501256	501316	1	+	.	From DlexA_m9_rdm_glu_merged_v6rzlog10p_chipsub_cutoff1.000000_cwt_peaks.gr
NC_000913	IPOD occupancy	Peak	501506	501566	1	+	.	From DlexA_m9_rdm_glu_merged_v6rzlog10p_chipsub_cutoff1.000000_cwt_peaks.gr
NC_000913	IPOD occupancy	Peak	502066	502126	1	+	.	From DlexA_m9_rdm_glu_merged_v6rzlog10p_chipsub_cutoff1.000000_cwt_peaks.gr
NC_000913	IPOD occupancy	Peak	502221	502281	1	+	.	From DlexA_m9_rdm_glu_merged_v6rzlog10p_chipsub_cutoff1.000000_cwt_peaks.gr
NC_000913	IPOD occupancy	Peak	502331	502391	1	+	.	From DlexA_m9_rdm_glu_merged_v6rzlog10p_chipsub_cutoff1.000000_cwt_peaks.gr
NC_000913	IPOD occupancy	Peak	502626	502686	1	+	.	From DlexA_m9_rdm_glu_merged_v6rzlog10p_chipsub_cutoff1.000000_cwt_peaks.gr
NC_000913	IPOD occupancy	Peak	503926	503986	1	+	.	From DlexA_m9_rdm_glu_merged_v6rzlog10p_chipsub_cutoff1.000000_cwt_peaks.gr
NC_000913	IPOD occupancy	Peak	504401	504461	1	+	.	From DlexA_m9_rdm_glu_merged_v6rzlog10p_chipsub_cutoff1.000000_cwt_peaks.gr
NC_000913	IPOD occupancy	Peak	504571	504631	1	+	.	From DlexA_m9_rdm_glu_merged_v6rzlog10p_chipsub_cutoff1.000000_cwt_peaks.gr
NC_000913	IPOD occupancy	Peak	505001	505061	1	+	.	From DlexA_m9_rdm_glu_merged_v6rzlog10p_chipsub_cutoff1.000000_cwt_peaks.gr
NC_000913	IPOD occupancy	Peak	505246	505306	1	+	.	From DlexA_m9_rdm_glu_merged_v6rzlog10p_chipsub_cutoff1.000000_cwt_peaks.gr
NC_000913	IPOD occupancy	Peak	505531	505591	1	+	.	From DlexA_m9_rdm_glu_merged_v6rzlog10p_chipsub_cutoff1.000000_cwt_peaks.gr
NC_000913	IPOD occupancy	Peak	505921	505981	1	+	.	From DlexA_m9_rdm_glu_merged_v6rzlog10p_chipsub_cutoff1.000000_cwt_peaks.gr
NC_000913	IPOD occupancy	Peak	507456	507516	1	+	.	From DlexA_m9_rdm_glu_merged_v6rzlog10p_chipsub_cutoff1.000000_cwt_peaks.gr
NC_000913	IPOD occupancy	Peak	507571	507631	1	+	.	From DlexA_m9_rdm_glu_merged_v6rzlog10p_chipsub_cutoff1.000000_cwt_peaks.gr
NC_000913	IPOD occupancy	Peak	507936	507996	1	+	.	From DlexA_m9_rdm_glu_merged_v6rzlog10p_chipsub_cutoff1.000000_cwt_peaks.gr
NC_000913	IPOD occupancy	Peak	508306	508366	1	+	.	From DlexA_m9_rdm_glu_merged_v6rzlog10p_chipsub_cutoff1.000000_cwt_peaks.gr
NC_000913	IPOD occupancy	Peak	509016	509076	1	+	.	From DlexA_m9_rdm_glu_merged_v6rzlog10p_chipsub_cutoff1.000000_cwt_peaks.gr
NC_000913	IPOD occupancy	Peak	509421	509481	1	+	.	From DlexA_m9_rdm_glu_merged_v6rzlog10p_chipsub_cutoff1.000000_cwt_peaks.gr
NC_000913	IPOD occupancy	Peak	509531	509591	1	+	.	From DlexA_m9_rdm_glu_merged_v6rzlog10p_chipsub_cutoff1.000000_cwt_peaks.gr
NC_000913	IPOD occupancy	Peak	509826	509886	1	+	.	From DlexA_m9_rdm_glu_merged_v6rzlog10p_chipsub_cutoff1.000000_cwt_peaks.gr
NC_000913	IPOD occupancy	Peak	511516	511576	1	+	.	From DlexA_m9_rdm_glu_merged_v6rzlog10p_chipsub_cutoff1.000000_cwt_peaks.gr
NC_000913	IPOD occupancy	Peak	511816	511876	1	+	.	From DlexA_m9_rdm_glu_merged_v6rzlog10p_chipsub_cutoff1.000000_cwt_peaks.gr
NC_000913	IPOD occupancy	Peak	512026	512086	1	+	.	From DlexA_m9_rdm_glu_merged_v6rzlog10p_chipsub_cutoff1.000000_cwt_peaks.gr
NC_000913	IPOD occupancy	Peak	512181	512241	1	+	.	From DlexA_m9_rdm_glu_merged_v6rzlog10p_chipsub_cutoff1.000000_cwt_peaks.gr
NC_000913	IPOD occupancy	Peak	512381	512441	1	+	.	From DlexA_m9_rdm_glu_merged_v6rzlog10p_chipsub_cutoff1.000000_cwt_peaks.gr
NC_000913	IPOD occupancy	Peak	512546	512606	1	+	.	From DlexA_m9_rdm_glu_merged_v6rzlog10p_chipsub_cutoff1.000000_cwt_peaks.gr
NC_000913	IPOD occupancy	Peak	513056	513116	1	+	.	From DlexA_m9_rdm_glu_merged_v6rzlog10p_chipsub_cutoff1.000000_cwt_peaks.gr
NC_000913	IPOD occupancy	Peak	513446	513506	1	+	.	From DlexA_m9_rdm_glu_merged_v6rzlog10p_chipsub_cutoff1.000000_cwt_peaks.gr
NC_000913	IPOD occupancy	Peak	513551	513611	1	+	.	From DlexA_m9_rdm_glu_merged_v6rzlog10p_chipsub_cutoff1.000000_cwt_peaks.gr
NC_000913	IPOD occupancy	Peak	513791	513851	1	+	.	From DlexA_m9_rdm_glu_merged_v6rzlog10p_chipsub_cutoff1.000000_cwt_peaks.gr
NC_000913	IPOD occupancy	Peak	514416	514476	1	+	.	From DlexA_m9_rdm_glu_merged_v6rzlog10p_chipsub_cutoff1.000000_cwt_peaks.gr
NC_000913	IPOD occupancy	Peak	515556	515616	1	+	.	From DlexA_m9_rdm_glu_merged_v6rzlog10p_chipsub_cutoff1.000000_cwt_peaks.gr
NC_000913	IPOD occupancy	Peak	515721	515781	1	+	.	From DlexA_m9_rdm_glu_merged_v6rzlog10p_chipsub_cutoff1.000000_cwt_peaks.gr
NC_000913	IPOD occupancy	Peak	516061	516121	1	+	.	From DlexA_m9_rdm_glu_merged_v6rzlog10p_chipsub_cutoff1.000000_cwt_peaks.gr
NC_000913	IPOD occupancy	Peak	516346	516406	1	+	.	From DlexA_m9_rdm_glu_merged_v6rzlog10p_chipsub_cutoff1.000000_cwt_peaks.gr
NC_000913	IPOD occupancy	Peak	516496	516556	1	+	.	From DlexA_m9_rdm_glu_merged_v6rzlog10p_chipsub_cutoff1.000000_cwt_peaks.gr
NC_000913	IPOD occupancy	Peak	516646	516706	1	+	.	From DlexA_m9_rdm_glu_merged_v6rzlog10p_chipsub_cutoff1.000000_cwt_peaks.gr
NC_000913	IPOD occupancy	Peak	516766	516826	1	+	.	From DlexA_m9_rdm_glu_merged_v6rzlog10p_chipsub_cutoff1.000000_cwt_peaks.gr
NC_000913	IPOD occupancy	Peak	516996	517056	1	+	.	From DlexA_m9_rdm_glu_merged_v6rzlog10p_chipsub_cutoff1.000000_cwt_peaks.gr
NC_000913	IPOD occupancy	Peak	517396	517456	1	+	.	From DlexA_m9_rdm_glu_merged_v6rzlog10p_chipsub_cutoff1.000000_cwt_peaks.gr
NC_000913	IPOD occupancy	Peak	517626	517686	1	+	.	From DlexA_m9_rdm_glu_merged_v6rzlog10p_chipsub_cutoff1.000000_cwt_peaks.gr
NC_000913	IPOD occupancy	Peak	518621	518681	1	+	.	From DlexA_m9_rdm_glu_merged_v6rzlog10p_chipsub_cutoff1.000000_cwt_peaks.gr
NC_000913	IPOD occupancy	Peak	518846	518906	1	+	.	From DlexA_m9_rdm_glu_merged_v6rzlog10p_chipsub_cutoff1.000000_cwt_peaks.gr
NC_000913	IPOD occupancy	Peak	519066	519126	1	+	.	From DlexA_m9_rdm_glu_merged_v6rzlog10p_chipsub_cutoff1.000000_cwt_peaks.gr
NC_000913	IPOD occupancy	Peak	519561	519621	1	+	.	From DlexA_m9_rdm_glu_merged_v6rzlog10p_chipsub_cutoff1.000000_cwt_peaks.gr
NC_000913	IPOD occupancy	Peak	519731	519791	1	+	.	From DlexA_m9_rdm_glu_merged_v6rzlog10p_chipsub_cutoff1.000000_cwt_peaks.gr
NC_000913	IPOD occupancy	Peak	519921	519981	1	+	.	From DlexA_m9_rdm_glu_merged_v6rzlog10p_chipsub_cutoff1.000000_cwt_peaks.gr
NC_000913	IPOD occupancy	Peak	520296	520356	1	+	.	From DlexA_m9_rdm_glu_merged_v6rzlog10p_chipsub_cutoff1.000000_cwt_peaks.gr
NC_000913	IPOD occupancy	Peak	520381	520441	1	+	.	From DlexA_m9_rdm_glu_merged_v6rzlog10p_chipsub_cutoff1.000000_cwt_peaks.gr
NC_000913	IPOD occupancy	Peak	520716	520776	1	+	.	From DlexA_m9_rdm_glu_merged_v6rzlog10p_chipsub_cutoff1.000000_cwt_peaks.gr
NC_000913	IPOD occupancy	Peak	521191	521251	1	+	.	From DlexA_m9_rdm_glu_merged_v6rzlog10p_chipsub_cutoff1.000000_cwt_peaks.gr
NC_000913	IPOD occupancy	Peak	522006	522066	1	+	.	From DlexA_m9_rdm_glu_merged_v6rzlog10p_chipsub_cutoff1.000000_cwt_peaks.gr
NC_000913	IPOD occupancy	Peak	522481	522541	1	+	.	From DlexA_m9_rdm_glu_merged_v6rzlog10p_chipsub_cutoff1.000000_cwt_peaks.gr
NC_000913	IPOD occupancy	Peak	522911	522971	1	+	.	From DlexA_m9_rdm_glu_merged_v6rzlog10p_chipsub_cutoff1.000000_cwt_peaks.gr
NC_000913	IPOD occupancy	Peak	523126	523186	1	+	.	From DlexA_m9_rdm_glu_merged_v6rzlog10p_chipsub_cutoff1.000000_cwt_peaks.gr
NC_000913	IPOD occupancy	Peak	524316	524376	1	+	.	From DlexA_m9_rdm_glu_merged_v6rzlog10p_chipsub_cutoff1.000000_cwt_peaks.gr
NC_000913	IPOD occupancy	Peak	524796	524856	1	+	.	From DlexA_m9_rdm_glu_merged_v6rzlog10p_chipsub_cutoff1.000000_cwt_peaks.gr
NC_000913	IPOD occupancy	Peak	525341	525401	1	+	.	From DlexA_m9_rdm_glu_merged_v6rzlog10p_chipsub_cutoff1.000000_cwt_peaks.gr
NC_000913	IPOD occupancy	Peak	525896	525956	1	+	.	From DlexA_m9_rdm_glu_merged_v6rzlog10p_chipsub_cutoff1.000000_cwt_peaks.gr
NC_000913	IPOD occupancy	Peak	526016	526076	1	+	.	From DlexA_m9_rdm_glu_merged_v6rzlog10p_chipsub_cutoff1.000000_cwt_peaks.gr
NC_000913	IPOD occupancy	Peak	526816	526876	1	+	.	From DlexA_m9_rdm_glu_merged_v6rzlog10p_chipsub_cutoff1.000000_cwt_peaks.gr
NC_000913	IPOD occupancy	Peak	527146	527206	1	+	.	From DlexA_m9_rdm_glu_merged_v6rzlog10p_chipsub_cutoff1.000000_cwt_peaks.gr
NC_000913	IPOD occupancy	Peak	527371	527431	1	+	.	From DlexA_m9_rdm_glu_merged_v6rzlog10p_chipsub_cutoff1.000000_cwt_peaks.gr
NC_000913	IPOD occupancy	Peak	527541	527601	1	+	.	From DlexA_m9_rdm_glu_merged_v6rzlog10p_chipsub_cutoff1.000000_cwt_peaks.gr
NC_000913	IPOD occupancy	Peak	527726	527786	1	+	.	From DlexA_m9_rdm_glu_merged_v6rzlog10p_chipsub_cutoff1.000000_cwt_peaks.gr
NC_000913	IPOD occupancy	Peak	527871	527931	1	+	.	From DlexA_m9_rdm_glu_merged_v6rzlog10p_chipsub_cutoff1.000000_cwt_peaks.gr
NC_000913	IPOD occupancy	Peak	528481	528541	1	+	.	From DlexA_m9_rdm_glu_merged_v6rzlog10p_chipsub_cutoff1.000000_cwt_peaks.gr
NC_000913	IPOD occupancy	Peak	528571	528631	1	+	.	From DlexA_m9_rdm_glu_merged_v6rzlog10p_chipsub_cutoff1.000000_cwt_peaks.gr
NC_000913	IPOD occupancy	Peak	528681	528741	1	+	.	From DlexA_m9_rdm_glu_merged_v6rzlog10p_chipsub_cutoff1.000000_cwt_peaks.gr
NC_000913	IPOD occupancy	Peak	529231	529291	1	+	.	From DlexA_m9_rdm_glu_merged_v6rzlog10p_chipsub_cutoff1.000000_cwt_peaks.gr
NC_000913	IPOD occupancy	Peak	529406	529466	1	+	.	From DlexA_m9_rdm_glu_merged_v6rzlog10p_chipsub_cutoff1.000000_cwt_peaks.gr
NC_000913	IPOD occupancy	Peak	530016	530076	1	+	.	From DlexA_m9_rdm_glu_merged_v6rzlog10p_chipsub_cutoff1.000000_cwt_peaks.gr
NC_000913	IPOD occupancy	Peak	530196	530256	1	+	.	From DlexA_m9_rdm_glu_merged_v6rzlog10p_chipsub_cutoff1.000000_cwt_peaks.gr
NC_000913	IPOD occupancy	Peak	530846	530906	1	+	.	From DlexA_m9_rdm_glu_merged_v6rzlog10p_chipsub_cutoff1.000000_cwt_peaks.gr
NC_000913	IPOD occupancy	Peak	531141	531201	1	+	.	From DlexA_m9_rdm_glu_merged_v6rzlog10p_chipsub_cutoff1.000000_cwt_peaks.gr
NC_000913	IPOD occupancy	Peak	531446	531506	1	+	.	From DlexA_m9_rdm_glu_merged_v6rzlog10p_chipsub_cutoff1.000000_cwt_peaks.gr
NC_000913	IPOD occupancy	Peak	531821	531881	1	+	.	From DlexA_m9_rdm_glu_merged_v6rzlog10p_chipsub_cutoff1.000000_cwt_peaks.gr
NC_000913	IPOD occupancy	Peak	532266	532326	1	+	.	From DlexA_m9_rdm_glu_merged_v6rzlog10p_chipsub_cutoff1.000000_cwt_peaks.gr
NC_000913	IPOD occupancy	Peak	532581	532641	1	+	.	From DlexA_m9_rdm_glu_merged_v6rzlog10p_chipsub_cutoff1.000000_cwt_peaks.gr
NC_000913	IPOD occupancy	Peak	532876	532936	1	+	.	From DlexA_m9_rdm_glu_merged_v6rzlog10p_chipsub_cutoff1.000000_cwt_peaks.gr
NC_000913	IPOD occupancy	Peak	532976	533036	1	+	.	From DlexA_m9_rdm_glu_merged_v6rzlog10p_chipsub_cutoff1.000000_cwt_peaks.gr
NC_000913	IPOD occupancy	Peak	533081	533141	1	+	.	From DlexA_m9_rdm_glu_merged_v6rzlog10p_chipsub_cutoff1.000000_cwt_peaks.gr
NC_000913	IPOD occupancy	Peak	533201	533261	1	+	.	From DlexA_m9_rdm_glu_merged_v6rzlog10p_chipsub_cutoff1.000000_cwt_peaks.gr
NC_000913	IPOD occupancy	Peak	533486	533546	1	+	.	From DlexA_m9_rdm_glu_merged_v6rzlog10p_chipsub_cutoff1.000000_cwt_peaks.gr
NC_000913	IPOD occupancy	Peak	533626	533686	1	+	.	From DlexA_m9_rdm_glu_merged_v6rzlog10p_chipsub_cutoff1.000000_cwt_peaks.gr
NC_000913	IPOD occupancy	Peak	533856	533916	1	+	.	From DlexA_m9_rdm_glu_merged_v6rzlog10p_chipsub_cutoff1.000000_cwt_peaks.gr
NC_000913	IPOD occupancy	Peak	534246	534306	1	+	.	From DlexA_m9_rdm_glu_merged_v6rzlog10p_chipsub_cutoff1.000000_cwt_peaks.gr
NC_000913	IPOD occupancy	Peak	534541	534601	1	+	.	From DlexA_m9_rdm_glu_merged_v6rzlog10p_chipsub_cutoff1.000000_cwt_peaks.gr
NC_000913	IPOD occupancy	Peak	535691	535751	1	+	.	From DlexA_m9_rdm_glu_merged_v6rzlog10p_chipsub_cutoff1.000000_cwt_peaks.gr
NC_000913	IPOD occupancy	Peak	535811	535871	1	+	.	From DlexA_m9_rdm_glu_merged_v6rzlog10p_chipsub_cutoff1.000000_cwt_peaks.gr
NC_000913	IPOD occupancy	Peak	535956	536016	1	+	.	From DlexA_m9_rdm_glu_merged_v6rzlog10p_chipsub_cutoff1.000000_cwt_peaks.gr
NC_000913	IPOD occupancy	Peak	536096	536156	1	+	.	From DlexA_m9_rdm_glu_merged_v6rzlog10p_chipsub_cutoff1.000000_cwt_peaks.gr
NC_000913	IPOD occupancy	Peak	536211	536271	1	+	.	From DlexA_m9_rdm_glu_merged_v6rzlog10p_chipsub_cutoff1.000000_cwt_peaks.gr
NC_000913	IPOD occupancy	Peak	536356	536416	1	+	.	From DlexA_m9_rdm_glu_merged_v6rzlog10p_chipsub_cutoff1.000000_cwt_peaks.gr
NC_000913	IPOD occupancy	Peak	536551	536611	1	+	.	From DlexA_m9_rdm_glu_merged_v6rzlog10p_chipsub_cutoff1.000000_cwt_peaks.gr
NC_000913	IPOD occupancy	Peak	536646	536706	1	+	.	From DlexA_m9_rdm_glu_merged_v6rzlog10p_chipsub_cutoff1.000000_cwt_peaks.gr
NC_000913	IPOD occupancy	Peak	537211	537271	1	+	.	From DlexA_m9_rdm_glu_merged_v6rzlog10p_chipsub_cutoff1.000000_cwt_peaks.gr
NC_000913	IPOD occupancy	Peak	537551	537611	1	+	.	From DlexA_m9_rdm_glu_merged_v6rzlog10p_chipsub_cutoff1.000000_cwt_peaks.gr
NC_000913	IPOD occupancy	Peak	537806	537866	1	+	.	From DlexA_m9_rdm_glu_merged_v6rzlog10p_chipsub_cutoff1.000000_cwt_peaks.gr
NC_000913	IPOD occupancy	Peak	538161	538221	1	+	.	From DlexA_m9_rdm_glu_merged_v6rzlog10p_chipsub_cutoff1.000000_cwt_peaks.gr
NC_000913	IPOD occupancy	Peak	538441	538501	1	+	.	From DlexA_m9_rdm_glu_merged_v6rzlog10p_chipsub_cutoff1.000000_cwt_peaks.gr
NC_000913	IPOD occupancy	Peak	538576	538636	1	+	.	From DlexA_m9_rdm_glu_merged_v6rzlog10p_chipsub_cutoff1.000000_cwt_peaks.gr
NC_000913	IPOD occupancy	Peak	538711	538771	1	+	.	From DlexA_m9_rdm_glu_merged_v6rzlog10p_chipsub_cutoff1.000000_cwt_peaks.gr
NC_000913	IPOD occupancy	Peak	538846	538906	1	+	.	From DlexA_m9_rdm_glu_merged_v6rzlog10p_chipsub_cutoff1.000000_cwt_peaks.gr
NC_000913	IPOD occupancy	Peak	538941	539001	1	+	.	From DlexA_m9_rdm_glu_merged_v6rzlog10p_chipsub_cutoff1.000000_cwt_peaks.gr
NC_000913	IPOD occupancy	Peak	539081	539141	1	+	.	From DlexA_m9_rdm_glu_merged_v6rzlog10p_chipsub_cutoff1.000000_cwt_peaks.gr
NC_000913	IPOD occupancy	Peak	540321	540411	1	+	.	From DlexA_m9_rdm_glu_merged_v6rzlog10p_chipsub_cutoff1.000000_cwt_peaks.gr
NC_000913	IPOD occupancy	Peak	541271	541331	1	+	.	From DlexA_m9_rdm_glu_merged_v6rzlog10p_chipsub_cutoff1.000000_cwt_peaks.gr
NC_000913	IPOD occupancy	Peak	541451	541511	1	+	.	From DlexA_m9_rdm_glu_merged_v6rzlog10p_chipsub_cutoff1.000000_cwt_peaks.gr
NC_000913	IPOD occupancy	Peak	541706	541766	1	+	.	From DlexA_m9_rdm_glu_merged_v6rzlog10p_chipsub_cutoff1.000000_cwt_peaks.gr
NC_000913	IPOD occupancy	Peak	541871	541931	1	+	.	From DlexA_m9_rdm_glu_merged_v6rzlog10p_chipsub_cutoff1.000000_cwt_peaks.gr
NC_000913	IPOD occupancy	Peak	542416	542476	1	+	.	From DlexA_m9_rdm_glu_merged_v6rzlog10p_chipsub_cutoff1.000000_cwt_peaks.gr
NC_000913	IPOD occupancy	Peak	542556	542616	1	+	.	From DlexA_m9_rdm_glu_merged_v6rzlog10p_chipsub_cutoff1.000000_cwt_peaks.gr
NC_000913	IPOD occupancy	Peak	542656	542716	1	+	.	From DlexA_m9_rdm_glu_merged_v6rzlog10p_chipsub_cutoff1.000000_cwt_peaks.gr
NC_000913	IPOD occupancy	Peak	543021	543081	1	+	.	From DlexA_m9_rdm_glu_merged_v6rzlog10p_chipsub_cutoff1.000000_cwt_peaks.gr
NC_000913	IPOD occupancy	Peak	543111	543171	1	+	.	From DlexA_m9_rdm_glu_merged_v6rzlog10p_chipsub_cutoff1.000000_cwt_peaks.gr
NC_000913	IPOD occupancy	Peak	543336	543396	1	+	.	From DlexA_m9_rdm_glu_merged_v6rzlog10p_chipsub_cutoff1.000000_cwt_peaks.gr
NC_000913	IPOD occupancy	Peak	543496	543556	1	+	.	From DlexA_m9_rdm_glu_merged_v6rzlog10p_chipsub_cutoff1.000000_cwt_peaks.gr
NC_000913	IPOD occupancy	Peak	543906	543966	1	+	.	From DlexA_m9_rdm_glu_merged_v6rzlog10p_chipsub_cutoff1.000000_cwt_peaks.gr
NC_000913	IPOD occupancy	Peak	544026	544086	1	+	.	From DlexA_m9_rdm_glu_merged_v6rzlog10p_chipsub_cutoff1.000000_cwt_peaks.gr
NC_000913	IPOD occupancy	Peak	544161	544221	1	+	.	From DlexA_m9_rdm_glu_merged_v6rzlog10p_chipsub_cutoff1.000000_cwt_peaks.gr
NC_000913	IPOD occupancy	Peak	544316	544376	1	+	.	From DlexA_m9_rdm_glu_merged_v6rzlog10p_chipsub_cutoff1.000000_cwt_peaks.gr
NC_000913	IPOD occupancy	Peak	544701	544761	1	+	.	From DlexA_m9_rdm_glu_merged_v6rzlog10p_chipsub_cutoff1.000000_cwt_peaks.gr
NC_000913	IPOD occupancy	Peak	545316	545376	1	+	.	From DlexA_m9_rdm_glu_merged_v6rzlog10p_chipsub_cutoff1.000000_cwt_peaks.gr
NC_000913	IPOD occupancy	Peak	545421	545481	1	+	.	From DlexA_m9_rdm_glu_merged_v6rzlog10p_chipsub_cutoff1.000000_cwt_peaks.gr
NC_000913	IPOD occupancy	Peak	545541	545601	1	+	.	From DlexA_m9_rdm_glu_merged_v6rzlog10p_chipsub_cutoff1.000000_cwt_peaks.gr
NC_000913	IPOD occupancy	Peak	545736	545796	1	+	.	From DlexA_m9_rdm_glu_merged_v6rzlog10p_chipsub_cutoff1.000000_cwt_peaks.gr
NC_000913	IPOD occupancy	Peak	546221	546281	1	+	.	From DlexA_m9_rdm_glu_merged_v6rzlog10p_chipsub_cutoff1.000000_cwt_peaks.gr
NC_000913	IPOD occupancy	Peak	546396	546456	1	+	.	From DlexA_m9_rdm_glu_merged_v6rzlog10p_chipsub_cutoff1.000000_cwt_peaks.gr
NC_000913	IPOD occupancy	Peak	546566	546626	1	+	.	From DlexA_m9_rdm_glu_merged_v6rzlog10p_chipsub_cutoff1.000000_cwt_peaks.gr
NC_000913	IPOD occupancy	Peak	546701	546761	1	+	.	From DlexA_m9_rdm_glu_merged_v6rzlog10p_chipsub_cutoff1.000000_cwt_peaks.gr
NC_000913	IPOD occupancy	Peak	546906	546966	1	+	.	From DlexA_m9_rdm_glu_merged_v6rzlog10p_chipsub_cutoff1.000000_cwt_peaks.gr
NC_000913	IPOD occupancy	Peak	547101	547161	1	+	.	From DlexA_m9_rdm_glu_merged_v6rzlog10p_chipsub_cutoff1.000000_cwt_peaks.gr
NC_000913	IPOD occupancy	Peak	548001	548061	1	+	.	From DlexA_m9_rdm_glu_merged_v6rzlog10p_chipsub_cutoff1.000000_cwt_peaks.gr
NC_000913	IPOD occupancy	Peak	548181	548241	1	+	.	From DlexA_m9_rdm_glu_merged_v6rzlog10p_chipsub_cutoff1.000000_cwt_peaks.gr
NC_000913	IPOD occupancy	Peak	548311	548371	1	+	.	From DlexA_m9_rdm_glu_merged_v6rzlog10p_chipsub_cutoff1.000000_cwt_peaks.gr
NC_000913	IPOD occupancy	Peak	548886	548946	1	+	.	From DlexA_m9_rdm_glu_merged_v6rzlog10p_chipsub_cutoff1.000000_cwt_peaks.gr
NC_000913	IPOD occupancy	Peak	549361	549421	1	+	.	From DlexA_m9_rdm_glu_merged_v6rzlog10p_chipsub_cutoff1.000000_cwt_peaks.gr
NC_000913	IPOD occupancy	Peak	549476	549536	1	+	.	From DlexA_m9_rdm_glu_merged_v6rzlog10p_chipsub_cutoff1.000000_cwt_peaks.gr
NC_000913	IPOD occupancy	Peak	549791	549851	1	+	.	From DlexA_m9_rdm_glu_merged_v6rzlog10p_chipsub_cutoff1.000000_cwt_peaks.gr
NC_000913	IPOD occupancy	Peak	550401	550461	1	+	.	From DlexA_m9_rdm_glu_merged_v6rzlog10p_chipsub_cutoff1.000000_cwt_peaks.gr
NC_000913	IPOD occupancy	Peak	550881	550941	1	+	.	From DlexA_m9_rdm_glu_merged_v6rzlog10p_chipsub_cutoff1.000000_cwt_peaks.gr
NC_000913	IPOD occupancy	Peak	551001	551061	1	+	.	From DlexA_m9_rdm_glu_merged_v6rzlog10p_chipsub_cutoff1.000000_cwt_peaks.gr
NC_000913	IPOD occupancy	Peak	551411	551471	1	+	.	From DlexA_m9_rdm_glu_merged_v6rzlog10p_chipsub_cutoff1.000000_cwt_peaks.gr
NC_000913	IPOD occupancy	Peak	551711	551771	1	+	.	From DlexA_m9_rdm_glu_merged_v6rzlog10p_chipsub_cutoff1.000000_cwt_peaks.gr
NC_000913	IPOD occupancy	Peak	553076	553136	1	+	.	From DlexA_m9_rdm_glu_merged_v6rzlog10p_chipsub_cutoff1.000000_cwt_peaks.gr
NC_000913	IPOD occupancy	Peak	553881	553941	1	+	.	From DlexA_m9_rdm_glu_merged_v6rzlog10p_chipsub_cutoff1.000000_cwt_peaks.gr
NC_000913	IPOD occupancy	Peak	554121	554181	1	+	.	From DlexA_m9_rdm_glu_merged_v6rzlog10p_chipsub_cutoff1.000000_cwt_peaks.gr
NC_000913	IPOD occupancy	Peak	554206	554266	1	+	.	From DlexA_m9_rdm_glu_merged_v6rzlog10p_chipsub_cutoff1.000000_cwt_peaks.gr
NC_000913	IPOD occupancy	Peak	554281	554341	1	+	.	From DlexA_m9_rdm_glu_merged_v6rzlog10p_chipsub_cutoff1.000000_cwt_peaks.gr
NC_000913	IPOD occupancy	Peak	554951	555011	1	+	.	From DlexA_m9_rdm_glu_merged_v6rzlog10p_chipsub_cutoff1.000000_cwt_peaks.gr
NC_000913	IPOD occupancy	Peak	555661	555721	1	+	.	From DlexA_m9_rdm_glu_merged_v6rzlog10p_chipsub_cutoff1.000000_cwt_peaks.gr
NC_000913	IPOD occupancy	Peak	555756	555816	1	+	.	From DlexA_m9_rdm_glu_merged_v6rzlog10p_chipsub_cutoff1.000000_cwt_peaks.gr
NC_000913	IPOD occupancy	Peak	556881	556941	1	+	.	From DlexA_m9_rdm_glu_merged_v6rzlog10p_chipsub_cutoff1.000000_cwt_peaks.gr
NC_000913	IPOD occupancy	Peak	557566	557626	1	+	.	From DlexA_m9_rdm_glu_merged_v6rzlog10p_chipsub_cutoff1.000000_cwt_peaks.gr
NC_000913	IPOD occupancy	Peak	557931	557991	1	+	.	From DlexA_m9_rdm_glu_merged_v6rzlog10p_chipsub_cutoff1.000000_cwt_peaks.gr
NC_000913	IPOD occupancy	Peak	558021	558081	1	+	.	From DlexA_m9_rdm_glu_merged_v6rzlog10p_chipsub_cutoff1.000000_cwt_peaks.gr
NC_000913	IPOD occupancy	Peak	558161	558221	1	+	.	From DlexA_m9_rdm_glu_merged_v6rzlog10p_chipsub_cutoff1.000000_cwt_peaks.gr
NC_000913	IPOD occupancy	Peak	558391	558451	1	+	.	From DlexA_m9_rdm_glu_merged_v6rzlog10p_chipsub_cutoff1.000000_cwt_peaks.gr
NC_000913	IPOD occupancy	Peak	558536	558596	1	+	.	From DlexA_m9_rdm_glu_merged_v6rzlog10p_chipsub_cutoff1.000000_cwt_peaks.gr
NC_000913	IPOD occupancy	Peak	558746	558806	1	+	.	From DlexA_m9_rdm_glu_merged_v6rzlog10p_chipsub_cutoff1.000000_cwt_peaks.gr
NC_000913	IPOD occupancy	Peak	558936	558996	1	+	.	From DlexA_m9_rdm_glu_merged_v6rzlog10p_chipsub_cutoff1.000000_cwt_peaks.gr
NC_000913	IPOD occupancy	Peak	559061	559121	1	+	.	From DlexA_m9_rdm_glu_merged_v6rzlog10p_chipsub_cutoff1.000000_cwt_peaks.gr
NC_000913	IPOD occupancy	Peak	559181	559241	1	+	.	From DlexA_m9_rdm_glu_merged_v6rzlog10p_chipsub_cutoff1.000000_cwt_peaks.gr
NC_000913	IPOD occupancy	Peak	559331	559391	1	+	.	From DlexA_m9_rdm_glu_merged_v6rzlog10p_chipsub_cutoff1.000000_cwt_peaks.gr
NC_000913	IPOD occupancy	Peak	559451	559511	1	+	.	From DlexA_m9_rdm_glu_merged_v6rzlog10p_chipsub_cutoff1.000000_cwt_peaks.gr
NC_000913	IPOD occupancy	Peak	559666	559776	1	+	.	From DlexA_m9_rdm_glu_merged_v6rzlog10p_chipsub_cutoff1.000000_cwt_peaks.gr
NC_000913	IPOD occupancy	Peak	559786	559846	1	+	.	From DlexA_m9_rdm_glu_merged_v6rzlog10p_chipsub_cutoff1.000000_cwt_peaks.gr
NC_000913	IPOD occupancy	Peak	559921	559981	1	+	.	From DlexA_m9_rdm_glu_merged_v6rzlog10p_chipsub_cutoff1.000000_cwt_peaks.gr
NC_000913	IPOD occupancy	Peak	560076	560136	1	+	.	From DlexA_m9_rdm_glu_merged_v6rzlog10p_chipsub_cutoff1.000000_cwt_peaks.gr
NC_000913	IPOD occupancy	Peak	560216	560276	1	+	.	From DlexA_m9_rdm_glu_merged_v6rzlog10p_chipsub_cutoff1.000000_cwt_peaks.gr
NC_000913	IPOD occupancy	Peak	560306	560406	1	+	.	From DlexA_m9_rdm_glu_merged_v6rzlog10p_chipsub_cutoff1.000000_cwt_peaks.gr
NC_000913	IPOD occupancy	Peak	560716	560776	1	+	.	From DlexA_m9_rdm_glu_merged_v6rzlog10p_chipsub_cutoff1.000000_cwt_peaks.gr
NC_000913	IPOD occupancy	Peak	561246	561306	1	+	.	From DlexA_m9_rdm_glu_merged_v6rzlog10p_chipsub_cutoff1.000000_cwt_peaks.gr
NC_000913	IPOD occupancy	Peak	561406	561466	1	+	.	From DlexA_m9_rdm_glu_merged_v6rzlog10p_chipsub_cutoff1.000000_cwt_peaks.gr
NC_000913	IPOD occupancy	Peak	561591	561651	1	+	.	From DlexA_m9_rdm_glu_merged_v6rzlog10p_chipsub_cutoff1.000000_cwt_peaks.gr
NC_000913	IPOD occupancy	Peak	561681	561741	1	+	.	From DlexA_m9_rdm_glu_merged_v6rzlog10p_chipsub_cutoff1.000000_cwt_peaks.gr
NC_000913	IPOD occupancy	Peak	561916	561976	1	+	.	From DlexA_m9_rdm_glu_merged_v6rzlog10p_chipsub_cutoff1.000000_cwt_peaks.gr
NC_000913	IPOD occupancy	Peak	562086	562146	1	+	.	From DlexA_m9_rdm_glu_merged_v6rzlog10p_chipsub_cutoff1.000000_cwt_peaks.gr
NC_000913	IPOD occupancy	Peak	562301	562361	1	+	.	From DlexA_m9_rdm_glu_merged_v6rzlog10p_chipsub_cutoff1.000000_cwt_peaks.gr
NC_000913	IPOD occupancy	Peak	562406	562466	1	+	.	From DlexA_m9_rdm_glu_merged_v6rzlog10p_chipsub_cutoff1.000000_cwt_peaks.gr
NC_000913	IPOD occupancy	Peak	562561	562621	1	+	.	From DlexA_m9_rdm_glu_merged_v6rzlog10p_chipsub_cutoff1.000000_cwt_peaks.gr
NC_000913	IPOD occupancy	Peak	562741	562801	1	+	.	From DlexA_m9_rdm_glu_merged_v6rzlog10p_chipsub_cutoff1.000000_cwt_peaks.gr
NC_000913	IPOD occupancy	Peak	562906	562966	1	+	.	From DlexA_m9_rdm_glu_merged_v6rzlog10p_chipsub_cutoff1.000000_cwt_peaks.gr
NC_000913	IPOD occupancy	Peak	563106	563166	1	+	.	From DlexA_m9_rdm_glu_merged_v6rzlog10p_chipsub_cutoff1.000000_cwt_peaks.gr
NC_000913	IPOD occupancy	Peak	563391	563451	1	+	.	From DlexA_m9_rdm_glu_merged_v6rzlog10p_chipsub_cutoff1.000000_cwt_peaks.gr
NC_000913	IPOD occupancy	Peak	563821	563881	1	+	.	From DlexA_m9_rdm_glu_merged_v6rzlog10p_chipsub_cutoff1.000000_cwt_peaks.gr
NC_000913	IPOD occupancy	Peak	563936	563996	1	+	.	From DlexA_m9_rdm_glu_merged_v6rzlog10p_chipsub_cutoff1.000000_cwt_peaks.gr
NC_000913	IPOD occupancy	Peak	564116	564176	1	+	.	From DlexA_m9_rdm_glu_merged_v6rzlog10p_chipsub_cutoff1.000000_cwt_peaks.gr
NC_000913	IPOD occupancy	Peak	564286	564346	1	+	.	From DlexA_m9_rdm_glu_merged_v6rzlog10p_chipsub_cutoff1.000000_cwt_peaks.gr
NC_000913	IPOD occupancy	Peak	564416	564476	1	+	.	From DlexA_m9_rdm_glu_merged_v6rzlog10p_chipsub_cutoff1.000000_cwt_peaks.gr
NC_000913	IPOD occupancy	Peak	565156	565216	1	+	.	From DlexA_m9_rdm_glu_merged_v6rzlog10p_chipsub_cutoff1.000000_cwt_peaks.gr
NC_000913	IPOD occupancy	Peak	565286	565346	1	+	.	From DlexA_m9_rdm_glu_merged_v6rzlog10p_chipsub_cutoff1.000000_cwt_peaks.gr
NC_000913	IPOD occupancy	Peak	565501	565561	1	+	.	From DlexA_m9_rdm_glu_merged_v6rzlog10p_chipsub_cutoff1.000000_cwt_peaks.gr
NC_000913	IPOD occupancy	Peak	566531	566591	1	+	.	From DlexA_m9_rdm_glu_merged_v6rzlog10p_chipsub_cutoff1.000000_cwt_peaks.gr
NC_000913	IPOD occupancy	Peak	566786	566846	1	+	.	From DlexA_m9_rdm_glu_merged_v6rzlog10p_chipsub_cutoff1.000000_cwt_peaks.gr
NC_000913	IPOD occupancy	Peak	568101	568161	1	+	.	From DlexA_m9_rdm_glu_merged_v6rzlog10p_chipsub_cutoff1.000000_cwt_peaks.gr
NC_000913	IPOD occupancy	Peak	568236	568296	1	+	.	From DlexA_m9_rdm_glu_merged_v6rzlog10p_chipsub_cutoff1.000000_cwt_peaks.gr
NC_000913	IPOD occupancy	Peak	568376	568436	1	+	.	From DlexA_m9_rdm_glu_merged_v6rzlog10p_chipsub_cutoff1.000000_cwt_peaks.gr
NC_000913	IPOD occupancy	Peak	568481	568541	1	+	.	From DlexA_m9_rdm_glu_merged_v6rzlog10p_chipsub_cutoff1.000000_cwt_peaks.gr
NC_000913	IPOD occupancy	Peak	568611	568671	1	+	.	From DlexA_m9_rdm_glu_merged_v6rzlog10p_chipsub_cutoff1.000000_cwt_peaks.gr
NC_000913	IPOD occupancy	Peak	568716	568776	1	+	.	From DlexA_m9_rdm_glu_merged_v6rzlog10p_chipsub_cutoff1.000000_cwt_peaks.gr
NC_000913	IPOD occupancy	Peak	568806	568866	1	+	.	From DlexA_m9_rdm_glu_merged_v6rzlog10p_chipsub_cutoff1.000000_cwt_peaks.gr
NC_000913	IPOD occupancy	Peak	568991	569051	1	+	.	From DlexA_m9_rdm_glu_merged_v6rzlog10p_chipsub_cutoff1.000000_cwt_peaks.gr
NC_000913	IPOD occupancy	Peak	569231	569291	1	+	.	From DlexA_m9_rdm_glu_merged_v6rzlog10p_chipsub_cutoff1.000000_cwt_peaks.gr
NC_000913	IPOD occupancy	Peak	569521	569581	1	+	.	From DlexA_m9_rdm_glu_merged_v6rzlog10p_chipsub_cutoff1.000000_cwt_peaks.gr
NC_000913	IPOD occupancy	Peak	569681	569741	1	+	.	From DlexA_m9_rdm_glu_merged_v6rzlog10p_chipsub_cutoff1.000000_cwt_peaks.gr
NC_000913	IPOD occupancy	Peak	569786	569846	1	+	.	From DlexA_m9_rdm_glu_merged_v6rzlog10p_chipsub_cutoff1.000000_cwt_peaks.gr
NC_000913	IPOD occupancy	Peak	569931	569991	1	+	.	From DlexA_m9_rdm_glu_merged_v6rzlog10p_chipsub_cutoff1.000000_cwt_peaks.gr
NC_000913	IPOD occupancy	Peak	570271	570331	1	+	.	From DlexA_m9_rdm_glu_merged_v6rzlog10p_chipsub_cutoff1.000000_cwt_peaks.gr
NC_000913	IPOD occupancy	Peak	570421	570481	1	+	.	From DlexA_m9_rdm_glu_merged_v6rzlog10p_chipsub_cutoff1.000000_cwt_peaks.gr
NC_000913	IPOD occupancy	Peak	570581	570641	1	+	.	From DlexA_m9_rdm_glu_merged_v6rzlog10p_chipsub_cutoff1.000000_cwt_peaks.gr
NC_000913	IPOD occupancy	Peak	570741	570801	1	+	.	From DlexA_m9_rdm_glu_merged_v6rzlog10p_chipsub_cutoff1.000000_cwt_peaks.gr
NC_000913	IPOD occupancy	Peak	570876	570936	1	+	.	From DlexA_m9_rdm_glu_merged_v6rzlog10p_chipsub_cutoff1.000000_cwt_peaks.gr
NC_000913	IPOD occupancy	Peak	571051	571201	1	+	.	From DlexA_m9_rdm_glu_merged_v6rzlog10p_chipsub_cutoff1.000000_cwt_peaks.gr
NC_000913	IPOD occupancy	Peak	571476	571536	1	+	.	From DlexA_m9_rdm_glu_merged_v6rzlog10p_chipsub_cutoff1.000000_cwt_peaks.gr
NC_000913	IPOD occupancy	Peak	571596	571656	1	+	.	From DlexA_m9_rdm_glu_merged_v6rzlog10p_chipsub_cutoff1.000000_cwt_peaks.gr
NC_000913	IPOD occupancy	Peak	571726	571786	1	+	.	From DlexA_m9_rdm_glu_merged_v6rzlog10p_chipsub_cutoff1.000000_cwt_peaks.gr
NC_000913	IPOD occupancy	Peak	571906	571966	1	+	.	From DlexA_m9_rdm_glu_merged_v6rzlog10p_chipsub_cutoff1.000000_cwt_peaks.gr
NC_000913	IPOD occupancy	Peak	572076	572136	1	+	.	From DlexA_m9_rdm_glu_merged_v6rzlog10p_chipsub_cutoff1.000000_cwt_peaks.gr
NC_000913	IPOD occupancy	Peak	572806	572866	1	+	.	From DlexA_m9_rdm_glu_merged_v6rzlog10p_chipsub_cutoff1.000000_cwt_peaks.gr
NC_000913	IPOD occupancy	Peak	572916	572976	1	+	.	From DlexA_m9_rdm_glu_merged_v6rzlog10p_chipsub_cutoff1.000000_cwt_peaks.gr
NC_000913	IPOD occupancy	Peak	573136	573196	1	+	.	From DlexA_m9_rdm_glu_merged_v6rzlog10p_chipsub_cutoff1.000000_cwt_peaks.gr
NC_000913	IPOD occupancy	Peak	573461	573521	1	+	.	From DlexA_m9_rdm_glu_merged_v6rzlog10p_chipsub_cutoff1.000000_cwt_peaks.gr
NC_000913	IPOD occupancy	Peak	573861	573921	1	+	.	From DlexA_m9_rdm_glu_merged_v6rzlog10p_chipsub_cutoff1.000000_cwt_peaks.gr
NC_000913	IPOD occupancy	Peak	574146	574206	1	+	.	From DlexA_m9_rdm_glu_merged_v6rzlog10p_chipsub_cutoff1.000000_cwt_peaks.gr
NC_000913	IPOD occupancy	Peak	574301	574361	1	+	.	From DlexA_m9_rdm_glu_merged_v6rzlog10p_chipsub_cutoff1.000000_cwt_peaks.gr
NC_000913	IPOD occupancy	Peak	574636	574696	1	+	.	From DlexA_m9_rdm_glu_merged_v6rzlog10p_chipsub_cutoff1.000000_cwt_peaks.gr
NC_000913	IPOD occupancy	Peak	575416	575476	1	+	.	From DlexA_m9_rdm_glu_merged_v6rzlog10p_chipsub_cutoff1.000000_cwt_peaks.gr
NC_000913	IPOD occupancy	Peak	575691	575751	1	+	.	From DlexA_m9_rdm_glu_merged_v6rzlog10p_chipsub_cutoff1.000000_cwt_peaks.gr
NC_000913	IPOD occupancy	Peak	575856	575916	1	+	.	From DlexA_m9_rdm_glu_merged_v6rzlog10p_chipsub_cutoff1.000000_cwt_peaks.gr
NC_000913	IPOD occupancy	Peak	575986	576046	1	+	.	From DlexA_m9_rdm_glu_merged_v6rzlog10p_chipsub_cutoff1.000000_cwt_peaks.gr
NC_000913	IPOD occupancy	Peak	576421	576481	1	+	.	From DlexA_m9_rdm_glu_merged_v6rzlog10p_chipsub_cutoff1.000000_cwt_peaks.gr
NC_000913	IPOD occupancy	Peak	576571	576631	1	+	.	From DlexA_m9_rdm_glu_merged_v6rzlog10p_chipsub_cutoff1.000000_cwt_peaks.gr
NC_000913	IPOD occupancy	Peak	576716	576776	1	+	.	From DlexA_m9_rdm_glu_merged_v6rzlog10p_chipsub_cutoff1.000000_cwt_peaks.gr
NC_000913	IPOD occupancy	Peak	576951	577011	1	+	.	From DlexA_m9_rdm_glu_merged_v6rzlog10p_chipsub_cutoff1.000000_cwt_peaks.gr
NC_000913	IPOD occupancy	Peak	577696	577756	1	+	.	From DlexA_m9_rdm_glu_merged_v6rzlog10p_chipsub_cutoff1.000000_cwt_peaks.gr
NC_000913	IPOD occupancy	Peak	577801	577861	1	+	.	From DlexA_m9_rdm_glu_merged_v6rzlog10p_chipsub_cutoff1.000000_cwt_peaks.gr
NC_000913	IPOD occupancy	Peak	578151	578211	1	+	.	From DlexA_m9_rdm_glu_merged_v6rzlog10p_chipsub_cutoff1.000000_cwt_peaks.gr
NC_000913	IPOD occupancy	Peak	578296	578356	1	+	.	From DlexA_m9_rdm_glu_merged_v6rzlog10p_chipsub_cutoff1.000000_cwt_peaks.gr
NC_000913	IPOD occupancy	Peak	578516	578576	1	+	.	From DlexA_m9_rdm_glu_merged_v6rzlog10p_chipsub_cutoff1.000000_cwt_peaks.gr
NC_000913	IPOD occupancy	Peak	578651	578711	1	+	.	From DlexA_m9_rdm_glu_merged_v6rzlog10p_chipsub_cutoff1.000000_cwt_peaks.gr
NC_000913	IPOD occupancy	Peak	578811	578871	1	+	.	From DlexA_m9_rdm_glu_merged_v6rzlog10p_chipsub_cutoff1.000000_cwt_peaks.gr
NC_000913	IPOD occupancy	Peak	578956	579016	1	+	.	From DlexA_m9_rdm_glu_merged_v6rzlog10p_chipsub_cutoff1.000000_cwt_peaks.gr
NC_000913	IPOD occupancy	Peak	579236	579296	1	+	.	From DlexA_m9_rdm_glu_merged_v6rzlog10p_chipsub_cutoff1.000000_cwt_peaks.gr
NC_000913	IPOD occupancy	Peak	579416	579476	1	+	.	From DlexA_m9_rdm_glu_merged_v6rzlog10p_chipsub_cutoff1.000000_cwt_peaks.gr
NC_000913	IPOD occupancy	Peak	579671	579731	1	+	.	From DlexA_m9_rdm_glu_merged_v6rzlog10p_chipsub_cutoff1.000000_cwt_peaks.gr
NC_000913	IPOD occupancy	Peak	579916	579976	1	+	.	From DlexA_m9_rdm_glu_merged_v6rzlog10p_chipsub_cutoff1.000000_cwt_peaks.gr
NC_000913	IPOD occupancy	Peak	580076	580136	1	+	.	From DlexA_m9_rdm_glu_merged_v6rzlog10p_chipsub_cutoff1.000000_cwt_peaks.gr
NC_000913	IPOD occupancy	Peak	580236	580296	1	+	.	From DlexA_m9_rdm_glu_merged_v6rzlog10p_chipsub_cutoff1.000000_cwt_peaks.gr
NC_000913	IPOD occupancy	Peak	580346	580406	1	+	.	From DlexA_m9_rdm_glu_merged_v6rzlog10p_chipsub_cutoff1.000000_cwt_peaks.gr
NC_000913	IPOD occupancy	Peak	580476	580536	1	+	.	From DlexA_m9_rdm_glu_merged_v6rzlog10p_chipsub_cutoff1.000000_cwt_peaks.gr
NC_000913	IPOD occupancy	Peak	580871	580931	1	+	.	From DlexA_m9_rdm_glu_merged_v6rzlog10p_chipsub_cutoff1.000000_cwt_peaks.gr
NC_000913	IPOD occupancy	Peak	581141	581201	1	+	.	From DlexA_m9_rdm_glu_merged_v6rzlog10p_chipsub_cutoff1.000000_cwt_peaks.gr
NC_000913	IPOD occupancy	Peak	581296	581356	1	+	.	From DlexA_m9_rdm_glu_merged_v6rzlog10p_chipsub_cutoff1.000000_cwt_peaks.gr
NC_000913	IPOD occupancy	Peak	581596	581656	1	+	.	From DlexA_m9_rdm_glu_merged_v6rzlog10p_chipsub_cutoff1.000000_cwt_peaks.gr
NC_000913	IPOD occupancy	Peak	581691	581751	1	+	.	From DlexA_m9_rdm_glu_merged_v6rzlog10p_chipsub_cutoff1.000000_cwt_peaks.gr
NC_000913	IPOD occupancy	Peak	581776	581836	1	+	.	From DlexA_m9_rdm_glu_merged_v6rzlog10p_chipsub_cutoff1.000000_cwt_peaks.gr
NC_000913	IPOD occupancy	Peak	582086	582171	1	+	.	From DlexA_m9_rdm_glu_merged_v6rzlog10p_chipsub_cutoff1.000000_cwt_peaks.gr
NC_000913	IPOD occupancy	Peak	582186	582246	1	+	.	From DlexA_m9_rdm_glu_merged_v6rzlog10p_chipsub_cutoff1.000000_cwt_peaks.gr
NC_000913	IPOD occupancy	Peak	582391	582451	1	+	.	From DlexA_m9_rdm_glu_merged_v6rzlog10p_chipsub_cutoff1.000000_cwt_peaks.gr
NC_000913	IPOD occupancy	Peak	582486	582546	1	+	.	From DlexA_m9_rdm_glu_merged_v6rzlog10p_chipsub_cutoff1.000000_cwt_peaks.gr
NC_000913	IPOD occupancy	Peak	582631	582691	1	+	.	From DlexA_m9_rdm_glu_merged_v6rzlog10p_chipsub_cutoff1.000000_cwt_peaks.gr
NC_000913	IPOD occupancy	Peak	582911	583026	1	+	.	From DlexA_m9_rdm_glu_merged_v6rzlog10p_chipsub_cutoff1.000000_cwt_peaks.gr
NC_000913	IPOD occupancy	Peak	583116	583176	1	+	.	From DlexA_m9_rdm_glu_merged_v6rzlog10p_chipsub_cutoff1.000000_cwt_peaks.gr
NC_000913	IPOD occupancy	Peak	583306	583366	1	+	.	From DlexA_m9_rdm_glu_merged_v6rzlog10p_chipsub_cutoff1.000000_cwt_peaks.gr
NC_000913	IPOD occupancy	Peak	583451	583606	1	+	.	From DlexA_m9_rdm_glu_merged_v6rzlog10p_chipsub_cutoff1.000000_cwt_peaks.gr
NC_000913	IPOD occupancy	Peak	583726	583786	1	+	.	From DlexA_m9_rdm_glu_merged_v6rzlog10p_chipsub_cutoff1.000000_cwt_peaks.gr
NC_000913	IPOD occupancy	Peak	583821	583881	1	+	.	From DlexA_m9_rdm_glu_merged_v6rzlog10p_chipsub_cutoff1.000000_cwt_peaks.gr
NC_000913	IPOD occupancy	Peak	584056	584116	1	+	.	From DlexA_m9_rdm_glu_merged_v6rzlog10p_chipsub_cutoff1.000000_cwt_peaks.gr
NC_000913	IPOD occupancy	Peak	584236	584296	1	+	.	From DlexA_m9_rdm_glu_merged_v6rzlog10p_chipsub_cutoff1.000000_cwt_peaks.gr
NC_000913	IPOD occupancy	Peak	584316	584376	1	+	.	From DlexA_m9_rdm_glu_merged_v6rzlog10p_chipsub_cutoff1.000000_cwt_peaks.gr
NC_000913	IPOD occupancy	Peak	584566	584626	1	+	.	From DlexA_m9_rdm_glu_merged_v6rzlog10p_chipsub_cutoff1.000000_cwt_peaks.gr
NC_000913	IPOD occupancy	Peak	584751	584811	1	+	.	From DlexA_m9_rdm_glu_merged_v6rzlog10p_chipsub_cutoff1.000000_cwt_peaks.gr
NC_000913	IPOD occupancy	Peak	584921	584981	1	+	.	From DlexA_m9_rdm_glu_merged_v6rzlog10p_chipsub_cutoff1.000000_cwt_peaks.gr
NC_000913	IPOD occupancy	Peak	585126	585186	1	+	.	From DlexA_m9_rdm_glu_merged_v6rzlog10p_chipsub_cutoff1.000000_cwt_peaks.gr
NC_000913	IPOD occupancy	Peak	585221	585281	1	+	.	From DlexA_m9_rdm_glu_merged_v6rzlog10p_chipsub_cutoff1.000000_cwt_peaks.gr
NC_000913	IPOD occupancy	Peak	585381	585441	1	+	.	From DlexA_m9_rdm_glu_merged_v6rzlog10p_chipsub_cutoff1.000000_cwt_peaks.gr
NC_000913	IPOD occupancy	Peak	585681	585741	1	+	.	From DlexA_m9_rdm_glu_merged_v6rzlog10p_chipsub_cutoff1.000000_cwt_peaks.gr
NC_000913	IPOD occupancy	Peak	586016	586076	1	+	.	From DlexA_m9_rdm_glu_merged_v6rzlog10p_chipsub_cutoff1.000000_cwt_peaks.gr
NC_000913	IPOD occupancy	Peak	586256	586316	1	+	.	From DlexA_m9_rdm_glu_merged_v6rzlog10p_chipsub_cutoff1.000000_cwt_peaks.gr
NC_000913	IPOD occupancy	Peak	586481	586541	1	+	.	From DlexA_m9_rdm_glu_merged_v6rzlog10p_chipsub_cutoff1.000000_cwt_peaks.gr
NC_000913	IPOD occupancy	Peak	586686	586746	1	+	.	From DlexA_m9_rdm_glu_merged_v6rzlog10p_chipsub_cutoff1.000000_cwt_peaks.gr
NC_000913	IPOD occupancy	Peak	587001	587061	1	+	.	From DlexA_m9_rdm_glu_merged_v6rzlog10p_chipsub_cutoff1.000000_cwt_peaks.gr
NC_000913	IPOD occupancy	Peak	587751	587811	1	+	.	From DlexA_m9_rdm_glu_merged_v6rzlog10p_chipsub_cutoff1.000000_cwt_peaks.gr
NC_000913	IPOD occupancy	Peak	588021	588081	1	+	.	From DlexA_m9_rdm_glu_merged_v6rzlog10p_chipsub_cutoff1.000000_cwt_peaks.gr
NC_000913	IPOD occupancy	Peak	588251	588311	1	+	.	From DlexA_m9_rdm_glu_merged_v6rzlog10p_chipsub_cutoff1.000000_cwt_peaks.gr
NC_000913	IPOD occupancy	Peak	589031	589091	1	+	.	From DlexA_m9_rdm_glu_merged_v6rzlog10p_chipsub_cutoff1.000000_cwt_peaks.gr
NC_000913	IPOD occupancy	Peak	589291	589351	1	+	.	From DlexA_m9_rdm_glu_merged_v6rzlog10p_chipsub_cutoff1.000000_cwt_peaks.gr
NC_000913	IPOD occupancy	Peak	589546	589606	1	+	.	From DlexA_m9_rdm_glu_merged_v6rzlog10p_chipsub_cutoff1.000000_cwt_peaks.gr
NC_000913	IPOD occupancy	Peak	589796	589856	1	+	.	From DlexA_m9_rdm_glu_merged_v6rzlog10p_chipsub_cutoff1.000000_cwt_peaks.gr
NC_000913	IPOD occupancy	Peak	590096	590156	1	+	.	From DlexA_m9_rdm_glu_merged_v6rzlog10p_chipsub_cutoff1.000000_cwt_peaks.gr
NC_000913	IPOD occupancy	Peak	590301	590361	1	+	.	From DlexA_m9_rdm_glu_merged_v6rzlog10p_chipsub_cutoff1.000000_cwt_peaks.gr
NC_000913	IPOD occupancy	Peak	590666	590726	1	+	.	From DlexA_m9_rdm_glu_merged_v6rzlog10p_chipsub_cutoff1.000000_cwt_peaks.gr
NC_000913	IPOD occupancy	Peak	590861	590921	1	+	.	From DlexA_m9_rdm_glu_merged_v6rzlog10p_chipsub_cutoff1.000000_cwt_peaks.gr
NC_000913	IPOD occupancy	Peak	590981	591041	1	+	.	From DlexA_m9_rdm_glu_merged_v6rzlog10p_chipsub_cutoff1.000000_cwt_peaks.gr
NC_000913	IPOD occupancy	Peak	591121	591181	1	+	.	From DlexA_m9_rdm_glu_merged_v6rzlog10p_chipsub_cutoff1.000000_cwt_peaks.gr
NC_000913	IPOD occupancy	Peak	591316	591376	1	+	.	From DlexA_m9_rdm_glu_merged_v6rzlog10p_chipsub_cutoff1.000000_cwt_peaks.gr
NC_000913	IPOD occupancy	Peak	591651	591711	1	+	.	From DlexA_m9_rdm_glu_merged_v6rzlog10p_chipsub_cutoff1.000000_cwt_peaks.gr
NC_000913	IPOD occupancy	Peak	591931	591991	1	+	.	From DlexA_m9_rdm_glu_merged_v6rzlog10p_chipsub_cutoff1.000000_cwt_peaks.gr
NC_000913	IPOD occupancy	Peak	592496	592556	1	+	.	From DlexA_m9_rdm_glu_merged_v6rzlog10p_chipsub_cutoff1.000000_cwt_peaks.gr
NC_000913	IPOD occupancy	Peak	592611	592671	1	+	.	From DlexA_m9_rdm_glu_merged_v6rzlog10p_chipsub_cutoff1.000000_cwt_peaks.gr
NC_000913	IPOD occupancy	Peak	593241	593301	1	+	.	From DlexA_m9_rdm_glu_merged_v6rzlog10p_chipsub_cutoff1.000000_cwt_peaks.gr
NC_000913	IPOD occupancy	Peak	593926	593986	1	+	.	From DlexA_m9_rdm_glu_merged_v6rzlog10p_chipsub_cutoff1.000000_cwt_peaks.gr
NC_000913	IPOD occupancy	Peak	594211	594271	1	+	.	From DlexA_m9_rdm_glu_merged_v6rzlog10p_chipsub_cutoff1.000000_cwt_peaks.gr
NC_000913	IPOD occupancy	Peak	594486	594546	1	+	.	From DlexA_m9_rdm_glu_merged_v6rzlog10p_chipsub_cutoff1.000000_cwt_peaks.gr
NC_000913	IPOD occupancy	Peak	594606	594666	1	+	.	From DlexA_m9_rdm_glu_merged_v6rzlog10p_chipsub_cutoff1.000000_cwt_peaks.gr
NC_000913	IPOD occupancy	Peak	594866	594926	1	+	.	From DlexA_m9_rdm_glu_merged_v6rzlog10p_chipsub_cutoff1.000000_cwt_peaks.gr
NC_000913	IPOD occupancy	Peak	595221	595281	1	+	.	From DlexA_m9_rdm_glu_merged_v6rzlog10p_chipsub_cutoff1.000000_cwt_peaks.gr
NC_000913	IPOD occupancy	Peak	595656	595716	1	+	.	From DlexA_m9_rdm_glu_merged_v6rzlog10p_chipsub_cutoff1.000000_cwt_peaks.gr
NC_000913	IPOD occupancy	Peak	596091	596151	1	+	.	From DlexA_m9_rdm_glu_merged_v6rzlog10p_chipsub_cutoff1.000000_cwt_peaks.gr
NC_000913	IPOD occupancy	Peak	596426	596486	1	+	.	From DlexA_m9_rdm_glu_merged_v6rzlog10p_chipsub_cutoff1.000000_cwt_peaks.gr
NC_000913	IPOD occupancy	Peak	597091	597151	1	+	.	From DlexA_m9_rdm_glu_merged_v6rzlog10p_chipsub_cutoff1.000000_cwt_peaks.gr
NC_000913	IPOD occupancy	Peak	597431	597491	1	+	.	From DlexA_m9_rdm_glu_merged_v6rzlog10p_chipsub_cutoff1.000000_cwt_peaks.gr
NC_000913	IPOD occupancy	Peak	597946	598006	1	+	.	From DlexA_m9_rdm_glu_merged_v6rzlog10p_chipsub_cutoff1.000000_cwt_peaks.gr
NC_000913	IPOD occupancy	Peak	598681	598741	1	+	.	From DlexA_m9_rdm_glu_merged_v6rzlog10p_chipsub_cutoff1.000000_cwt_peaks.gr
NC_000913	IPOD occupancy	Peak	598881	598941	1	+	.	From DlexA_m9_rdm_glu_merged_v6rzlog10p_chipsub_cutoff1.000000_cwt_peaks.gr
NC_000913	IPOD occupancy	Peak	599101	599161	1	+	.	From DlexA_m9_rdm_glu_merged_v6rzlog10p_chipsub_cutoff1.000000_cwt_peaks.gr
NC_000913	IPOD occupancy	Peak	599831	599891	1	+	.	From DlexA_m9_rdm_glu_merged_v6rzlog10p_chipsub_cutoff1.000000_cwt_peaks.gr
NC_000913	IPOD occupancy	Peak	600376	600436	1	+	.	From DlexA_m9_rdm_glu_merged_v6rzlog10p_chipsub_cutoff1.000000_cwt_peaks.gr
NC_000913	IPOD occupancy	Peak	600706	600766	1	+	.	From DlexA_m9_rdm_glu_merged_v6rzlog10p_chipsub_cutoff1.000000_cwt_peaks.gr
NC_000913	IPOD occupancy	Peak	600871	600931	1	+	.	From DlexA_m9_rdm_glu_merged_v6rzlog10p_chipsub_cutoff1.000000_cwt_peaks.gr
NC_000913	IPOD occupancy	Peak	600986	601046	1	+	.	From DlexA_m9_rdm_glu_merged_v6rzlog10p_chipsub_cutoff1.000000_cwt_peaks.gr
NC_000913	IPOD occupancy	Peak	601846	601906	1	+	.	From DlexA_m9_rdm_glu_merged_v6rzlog10p_chipsub_cutoff1.000000_cwt_peaks.gr
NC_000913	IPOD occupancy	Peak	602016	602076	1	+	.	From DlexA_m9_rdm_glu_merged_v6rzlog10p_chipsub_cutoff1.000000_cwt_peaks.gr
NC_000913	IPOD occupancy	Peak	602201	602261	1	+	.	From DlexA_m9_rdm_glu_merged_v6rzlog10p_chipsub_cutoff1.000000_cwt_peaks.gr
NC_000913	IPOD occupancy	Peak	602361	602421	1	+	.	From DlexA_m9_rdm_glu_merged_v6rzlog10p_chipsub_cutoff1.000000_cwt_peaks.gr
NC_000913	IPOD occupancy	Peak	602686	602746	1	+	.	From DlexA_m9_rdm_glu_merged_v6rzlog10p_chipsub_cutoff1.000000_cwt_peaks.gr
NC_000913	IPOD occupancy	Peak	602851	602911	1	+	.	From DlexA_m9_rdm_glu_merged_v6rzlog10p_chipsub_cutoff1.000000_cwt_peaks.gr
NC_000913	IPOD occupancy	Peak	603086	603146	1	+	.	From DlexA_m9_rdm_glu_merged_v6rzlog10p_chipsub_cutoff1.000000_cwt_peaks.gr
NC_000913	IPOD occupancy	Peak	603211	603271	1	+	.	From DlexA_m9_rdm_glu_merged_v6rzlog10p_chipsub_cutoff1.000000_cwt_peaks.gr
NC_000913	IPOD occupancy	Peak	603601	603661	1	+	.	From DlexA_m9_rdm_glu_merged_v6rzlog10p_chipsub_cutoff1.000000_cwt_peaks.gr
NC_000913	IPOD occupancy	Peak	603946	604006	1	+	.	From DlexA_m9_rdm_glu_merged_v6rzlog10p_chipsub_cutoff1.000000_cwt_peaks.gr
NC_000913	IPOD occupancy	Peak	604331	604391	1	+	.	From DlexA_m9_rdm_glu_merged_v6rzlog10p_chipsub_cutoff1.000000_cwt_peaks.gr
NC_000913	IPOD occupancy	Peak	604706	604766	1	+	.	From DlexA_m9_rdm_glu_merged_v6rzlog10p_chipsub_cutoff1.000000_cwt_peaks.gr
NC_000913	IPOD occupancy	Peak	604996	605056	1	+	.	From DlexA_m9_rdm_glu_merged_v6rzlog10p_chipsub_cutoff1.000000_cwt_peaks.gr
NC_000913	IPOD occupancy	Peak	605651	605711	1	+	.	From DlexA_m9_rdm_glu_merged_v6rzlog10p_chipsub_cutoff1.000000_cwt_peaks.gr
NC_000913	IPOD occupancy	Peak	606011	606071	1	+	.	From DlexA_m9_rdm_glu_merged_v6rzlog10p_chipsub_cutoff1.000000_cwt_peaks.gr
NC_000913	IPOD occupancy	Peak	606226	606286	1	+	.	From DlexA_m9_rdm_glu_merged_v6rzlog10p_chipsub_cutoff1.000000_cwt_peaks.gr
NC_000913	IPOD occupancy	Peak	606526	606586	1	+	.	From DlexA_m9_rdm_glu_merged_v6rzlog10p_chipsub_cutoff1.000000_cwt_peaks.gr
NC_000913	IPOD occupancy	Peak	606611	606671	1	+	.	From DlexA_m9_rdm_glu_merged_v6rzlog10p_chipsub_cutoff1.000000_cwt_peaks.gr
NC_000913	IPOD occupancy	Peak	606901	606961	1	+	.	From DlexA_m9_rdm_glu_merged_v6rzlog10p_chipsub_cutoff1.000000_cwt_peaks.gr
NC_000913	IPOD occupancy	Peak	607336	607396	1	+	.	From DlexA_m9_rdm_glu_merged_v6rzlog10p_chipsub_cutoff1.000000_cwt_peaks.gr
NC_000913	IPOD occupancy	Peak	607581	607641	1	+	.	From DlexA_m9_rdm_glu_merged_v6rzlog10p_chipsub_cutoff1.000000_cwt_peaks.gr
NC_000913	IPOD occupancy	Peak	607821	607881	1	+	.	From DlexA_m9_rdm_glu_merged_v6rzlog10p_chipsub_cutoff1.000000_cwt_peaks.gr
NC_000913	IPOD occupancy	Peak	608021	608081	1	+	.	From DlexA_m9_rdm_glu_merged_v6rzlog10p_chipsub_cutoff1.000000_cwt_peaks.gr
NC_000913	IPOD occupancy	Peak	608171	608231	1	+	.	From DlexA_m9_rdm_glu_merged_v6rzlog10p_chipsub_cutoff1.000000_cwt_peaks.gr
NC_000913	IPOD occupancy	Peak	609296	609356	1	+	.	From DlexA_m9_rdm_glu_merged_v6rzlog10p_chipsub_cutoff1.000000_cwt_peaks.gr
NC_000913	IPOD occupancy	Peak	609526	609586	1	+	.	From DlexA_m9_rdm_glu_merged_v6rzlog10p_chipsub_cutoff1.000000_cwt_peaks.gr
NC_000913	IPOD occupancy	Peak	609721	609781	1	+	.	From DlexA_m9_rdm_glu_merged_v6rzlog10p_chipsub_cutoff1.000000_cwt_peaks.gr
NC_000913	IPOD occupancy	Peak	609861	609921	1	+	.	From DlexA_m9_rdm_glu_merged_v6rzlog10p_chipsub_cutoff1.000000_cwt_peaks.gr
NC_000913	IPOD occupancy	Peak	610106	610166	1	+	.	From DlexA_m9_rdm_glu_merged_v6rzlog10p_chipsub_cutoff1.000000_cwt_peaks.gr
NC_000913	IPOD occupancy	Peak	610651	610711	1	+	.	From DlexA_m9_rdm_glu_merged_v6rzlog10p_chipsub_cutoff1.000000_cwt_peaks.gr
NC_000913	IPOD occupancy	Peak	610796	610856	1	+	.	From DlexA_m9_rdm_glu_merged_v6rzlog10p_chipsub_cutoff1.000000_cwt_peaks.gr
NC_000913	IPOD occupancy	Peak	610971	611031	1	+	.	From DlexA_m9_rdm_glu_merged_v6rzlog10p_chipsub_cutoff1.000000_cwt_peaks.gr
NC_000913	IPOD occupancy	Peak	611266	611326	1	+	.	From DlexA_m9_rdm_glu_merged_v6rzlog10p_chipsub_cutoff1.000000_cwt_peaks.gr
NC_000913	IPOD occupancy	Peak	611591	611651	1	+	.	From DlexA_m9_rdm_glu_merged_v6rzlog10p_chipsub_cutoff1.000000_cwt_peaks.gr
NC_000913	IPOD occupancy	Peak	612306	612366	1	+	.	From DlexA_m9_rdm_glu_merged_v6rzlog10p_chipsub_cutoff1.000000_cwt_peaks.gr
NC_000913	IPOD occupancy	Peak	612466	612526	1	+	.	From DlexA_m9_rdm_glu_merged_v6rzlog10p_chipsub_cutoff1.000000_cwt_peaks.gr
NC_000913	IPOD occupancy	Peak	612661	612721	1	+	.	From DlexA_m9_rdm_glu_merged_v6rzlog10p_chipsub_cutoff1.000000_cwt_peaks.gr
NC_000913	IPOD occupancy	Peak	612856	612916	1	+	.	From DlexA_m9_rdm_glu_merged_v6rzlog10p_chipsub_cutoff1.000000_cwt_peaks.gr
NC_000913	IPOD occupancy	Peak	613006	613066	1	+	.	From DlexA_m9_rdm_glu_merged_v6rzlog10p_chipsub_cutoff1.000000_cwt_peaks.gr
NC_000913	IPOD occupancy	Peak	613206	613266	1	+	.	From DlexA_m9_rdm_glu_merged_v6rzlog10p_chipsub_cutoff1.000000_cwt_peaks.gr
NC_000913	IPOD occupancy	Peak	613496	613556	1	+	.	From DlexA_m9_rdm_glu_merged_v6rzlog10p_chipsub_cutoff1.000000_cwt_peaks.gr
NC_000913	IPOD occupancy	Peak	613766	613826	1	+	.	From DlexA_m9_rdm_glu_merged_v6rzlog10p_chipsub_cutoff1.000000_cwt_peaks.gr
NC_000913	IPOD occupancy	Peak	613951	614011	1	+	.	From DlexA_m9_rdm_glu_merged_v6rzlog10p_chipsub_cutoff1.000000_cwt_peaks.gr
NC_000913	IPOD occupancy	Peak	614856	614916	1	+	.	From DlexA_m9_rdm_glu_merged_v6rzlog10p_chipsub_cutoff1.000000_cwt_peaks.gr
NC_000913	IPOD occupancy	Peak	614936	614996	1	+	.	From DlexA_m9_rdm_glu_merged_v6rzlog10p_chipsub_cutoff1.000000_cwt_peaks.gr
NC_000913	IPOD occupancy	Peak	615191	615251	1	+	.	From DlexA_m9_rdm_glu_merged_v6rzlog10p_chipsub_cutoff1.000000_cwt_peaks.gr
NC_000913	IPOD occupancy	Peak	615441	615501	1	+	.	From DlexA_m9_rdm_glu_merged_v6rzlog10p_chipsub_cutoff1.000000_cwt_peaks.gr
NC_000913	IPOD occupancy	Peak	615851	615911	1	+	.	From DlexA_m9_rdm_glu_merged_v6rzlog10p_chipsub_cutoff1.000000_cwt_peaks.gr
NC_000913	IPOD occupancy	Peak	616016	616076	1	+	.	From DlexA_m9_rdm_glu_merged_v6rzlog10p_chipsub_cutoff1.000000_cwt_peaks.gr
NC_000913	IPOD occupancy	Peak	616476	616536	1	+	.	From DlexA_m9_rdm_glu_merged_v6rzlog10p_chipsub_cutoff1.000000_cwt_peaks.gr
NC_000913	IPOD occupancy	Peak	616931	616991	1	+	.	From DlexA_m9_rdm_glu_merged_v6rzlog10p_chipsub_cutoff1.000000_cwt_peaks.gr
NC_000913	IPOD occupancy	Peak	617991	618051	1	+	.	From DlexA_m9_rdm_glu_merged_v6rzlog10p_chipsub_cutoff1.000000_cwt_peaks.gr
NC_000913	IPOD occupancy	Peak	618096	618156	1	+	.	From DlexA_m9_rdm_glu_merged_v6rzlog10p_chipsub_cutoff1.000000_cwt_peaks.gr
NC_000913	IPOD occupancy	Peak	618231	618291	1	+	.	From DlexA_m9_rdm_glu_merged_v6rzlog10p_chipsub_cutoff1.000000_cwt_peaks.gr
NC_000913	IPOD occupancy	Peak	618316	618376	1	+	.	From DlexA_m9_rdm_glu_merged_v6rzlog10p_chipsub_cutoff1.000000_cwt_peaks.gr
NC_000913	IPOD occupancy	Peak	618531	618591	1	+	.	From DlexA_m9_rdm_glu_merged_v6rzlog10p_chipsub_cutoff1.000000_cwt_peaks.gr
NC_000913	IPOD occupancy	Peak	618871	618931	1	+	.	From DlexA_m9_rdm_glu_merged_v6rzlog10p_chipsub_cutoff1.000000_cwt_peaks.gr
NC_000913	IPOD occupancy	Peak	619041	619101	1	+	.	From DlexA_m9_rdm_glu_merged_v6rzlog10p_chipsub_cutoff1.000000_cwt_peaks.gr
NC_000913	IPOD occupancy	Peak	620191	620251	1	+	.	From DlexA_m9_rdm_glu_merged_v6rzlog10p_chipsub_cutoff1.000000_cwt_peaks.gr
NC_000913	IPOD occupancy	Peak	620271	620331	1	+	.	From DlexA_m9_rdm_glu_merged_v6rzlog10p_chipsub_cutoff1.000000_cwt_peaks.gr
NC_000913	IPOD occupancy	Peak	620376	620436	1	+	.	From DlexA_m9_rdm_glu_merged_v6rzlog10p_chipsub_cutoff1.000000_cwt_peaks.gr
NC_000913	IPOD occupancy	Peak	620721	620781	1	+	.	From DlexA_m9_rdm_glu_merged_v6rzlog10p_chipsub_cutoff1.000000_cwt_peaks.gr
NC_000913	IPOD occupancy	Peak	622171	622231	1	+	.	From DlexA_m9_rdm_glu_merged_v6rzlog10p_chipsub_cutoff1.000000_cwt_peaks.gr
NC_000913	IPOD occupancy	Peak	622626	622686	1	+	.	From DlexA_m9_rdm_glu_merged_v6rzlog10p_chipsub_cutoff1.000000_cwt_peaks.gr
NC_000913	IPOD occupancy	Peak	622841	622901	1	+	.	From DlexA_m9_rdm_glu_merged_v6rzlog10p_chipsub_cutoff1.000000_cwt_peaks.gr
NC_000913	IPOD occupancy	Peak	624061	624121	1	+	.	From DlexA_m9_rdm_glu_merged_v6rzlog10p_chipsub_cutoff1.000000_cwt_peaks.gr
NC_000913	IPOD occupancy	Peak	624701	624761	1	+	.	From DlexA_m9_rdm_glu_merged_v6rzlog10p_chipsub_cutoff1.000000_cwt_peaks.gr
NC_000913	IPOD occupancy	Peak	624826	624886	1	+	.	From DlexA_m9_rdm_glu_merged_v6rzlog10p_chipsub_cutoff1.000000_cwt_peaks.gr
NC_000913	IPOD occupancy	Peak	627131	627191	1	+	.	From DlexA_m9_rdm_glu_merged_v6rzlog10p_chipsub_cutoff1.000000_cwt_peaks.gr
NC_000913	IPOD occupancy	Peak	628111	628171	1	+	.	From DlexA_m9_rdm_glu_merged_v6rzlog10p_chipsub_cutoff1.000000_cwt_peaks.gr
NC_000913	IPOD occupancy	Peak	629341	629401	1	+	.	From DlexA_m9_rdm_glu_merged_v6rzlog10p_chipsub_cutoff1.000000_cwt_peaks.gr
NC_000913	IPOD occupancy	Peak	629811	629871	1	+	.	From DlexA_m9_rdm_glu_merged_v6rzlog10p_chipsub_cutoff1.000000_cwt_peaks.gr
NC_000913	IPOD occupancy	Peak	630021	630081	1	+	.	From DlexA_m9_rdm_glu_merged_v6rzlog10p_chipsub_cutoff1.000000_cwt_peaks.gr
NC_000913	IPOD occupancy	Peak	630386	630446	1	+	.	From DlexA_m9_rdm_glu_merged_v6rzlog10p_chipsub_cutoff1.000000_cwt_peaks.gr
NC_000913	IPOD occupancy	Peak	631476	631536	1	+	.	From DlexA_m9_rdm_glu_merged_v6rzlog10p_chipsub_cutoff1.000000_cwt_peaks.gr
NC_000913	IPOD occupancy	Peak	631766	631861	1	+	.	From DlexA_m9_rdm_glu_merged_v6rzlog10p_chipsub_cutoff1.000000_cwt_peaks.gr
NC_000913	IPOD occupancy	Peak	632236	632296	1	+	.	From DlexA_m9_rdm_glu_merged_v6rzlog10p_chipsub_cutoff1.000000_cwt_peaks.gr
NC_000913	IPOD occupancy	Peak	632491	632551	1	+	.	From DlexA_m9_rdm_glu_merged_v6rzlog10p_chipsub_cutoff1.000000_cwt_peaks.gr
NC_000913	IPOD occupancy	Peak	632826	632886	1	+	.	From DlexA_m9_rdm_glu_merged_v6rzlog10p_chipsub_cutoff1.000000_cwt_peaks.gr
NC_000913	IPOD occupancy	Peak	633371	633431	1	+	.	From DlexA_m9_rdm_glu_merged_v6rzlog10p_chipsub_cutoff1.000000_cwt_peaks.gr
NC_000913	IPOD occupancy	Peak	633476	633536	1	+	.	From DlexA_m9_rdm_glu_merged_v6rzlog10p_chipsub_cutoff1.000000_cwt_peaks.gr
NC_000913	IPOD occupancy	Peak	633666	633726	1	+	.	From DlexA_m9_rdm_glu_merged_v6rzlog10p_chipsub_cutoff1.000000_cwt_peaks.gr
NC_000913	IPOD occupancy	Peak	633816	633876	1	+	.	From DlexA_m9_rdm_glu_merged_v6rzlog10p_chipsub_cutoff1.000000_cwt_peaks.gr
NC_000913	IPOD occupancy	Peak	634281	634341	1	+	.	From DlexA_m9_rdm_glu_merged_v6rzlog10p_chipsub_cutoff1.000000_cwt_peaks.gr
NC_000913	IPOD occupancy	Peak	634461	634521	1	+	.	From DlexA_m9_rdm_glu_merged_v6rzlog10p_chipsub_cutoff1.000000_cwt_peaks.gr
NC_000913	IPOD occupancy	Peak	634831	634891	1	+	.	From DlexA_m9_rdm_glu_merged_v6rzlog10p_chipsub_cutoff1.000000_cwt_peaks.gr
NC_000913	IPOD occupancy	Peak	634991	635051	1	+	.	From DlexA_m9_rdm_glu_merged_v6rzlog10p_chipsub_cutoff1.000000_cwt_peaks.gr
NC_000913	IPOD occupancy	Peak	635086	635146	1	+	.	From DlexA_m9_rdm_glu_merged_v6rzlog10p_chipsub_cutoff1.000000_cwt_peaks.gr
NC_000913	IPOD occupancy	Peak	635406	635466	1	+	.	From DlexA_m9_rdm_glu_merged_v6rzlog10p_chipsub_cutoff1.000000_cwt_peaks.gr
NC_000913	IPOD occupancy	Peak	635626	635686	1	+	.	From DlexA_m9_rdm_glu_merged_v6rzlog10p_chipsub_cutoff1.000000_cwt_peaks.gr
NC_000913	IPOD occupancy	Peak	635916	635976	1	+	.	From DlexA_m9_rdm_glu_merged_v6rzlog10p_chipsub_cutoff1.000000_cwt_peaks.gr
NC_000913	IPOD occupancy	Peak	636606	636666	1	+	.	From DlexA_m9_rdm_glu_merged_v6rzlog10p_chipsub_cutoff1.000000_cwt_peaks.gr
NC_000913	IPOD occupancy	Peak	636736	636796	1	+	.	From DlexA_m9_rdm_glu_merged_v6rzlog10p_chipsub_cutoff1.000000_cwt_peaks.gr
NC_000913	IPOD occupancy	Peak	636851	636911	1	+	.	From DlexA_m9_rdm_glu_merged_v6rzlog10p_chipsub_cutoff1.000000_cwt_peaks.gr
NC_000913	IPOD occupancy	Peak	636996	637056	1	+	.	From DlexA_m9_rdm_glu_merged_v6rzlog10p_chipsub_cutoff1.000000_cwt_peaks.gr
NC_000913	IPOD occupancy	Peak	637341	637401	1	+	.	From DlexA_m9_rdm_glu_merged_v6rzlog10p_chipsub_cutoff1.000000_cwt_peaks.gr
NC_000913	IPOD occupancy	Peak	637516	637576	1	+	.	From DlexA_m9_rdm_glu_merged_v6rzlog10p_chipsub_cutoff1.000000_cwt_peaks.gr
NC_000913	IPOD occupancy	Peak	637641	637701	1	+	.	From DlexA_m9_rdm_glu_merged_v6rzlog10p_chipsub_cutoff1.000000_cwt_peaks.gr
NC_000913	IPOD occupancy	Peak	637806	637866	1	+	.	From DlexA_m9_rdm_glu_merged_v6rzlog10p_chipsub_cutoff1.000000_cwt_peaks.gr
NC_000913	IPOD occupancy	Peak	637946	638006	1	+	.	From DlexA_m9_rdm_glu_merged_v6rzlog10p_chipsub_cutoff1.000000_cwt_peaks.gr
NC_000913	IPOD occupancy	Peak	638311	638371	1	+	.	From DlexA_m9_rdm_glu_merged_v6rzlog10p_chipsub_cutoff1.000000_cwt_peaks.gr
NC_000913	IPOD occupancy	Peak	638451	638511	1	+	.	From DlexA_m9_rdm_glu_merged_v6rzlog10p_chipsub_cutoff1.000000_cwt_peaks.gr
NC_000913	IPOD occupancy	Peak	639081	639141	1	+	.	From DlexA_m9_rdm_glu_merged_v6rzlog10p_chipsub_cutoff1.000000_cwt_peaks.gr
NC_000913	IPOD occupancy	Peak	639401	639461	1	+	.	From DlexA_m9_rdm_glu_merged_v6rzlog10p_chipsub_cutoff1.000000_cwt_peaks.gr
NC_000913	IPOD occupancy	Peak	639721	639781	1	+	.	From DlexA_m9_rdm_glu_merged_v6rzlog10p_chipsub_cutoff1.000000_cwt_peaks.gr
NC_000913	IPOD occupancy	Peak	640081	640141	1	+	.	From DlexA_m9_rdm_glu_merged_v6rzlog10p_chipsub_cutoff1.000000_cwt_peaks.gr
NC_000913	IPOD occupancy	Peak	640361	640421	1	+	.	From DlexA_m9_rdm_glu_merged_v6rzlog10p_chipsub_cutoff1.000000_cwt_peaks.gr
NC_000913	IPOD occupancy	Peak	641036	641096	1	+	.	From DlexA_m9_rdm_glu_merged_v6rzlog10p_chipsub_cutoff1.000000_cwt_peaks.gr
NC_000913	IPOD occupancy	Peak	641136	641196	1	+	.	From DlexA_m9_rdm_glu_merged_v6rzlog10p_chipsub_cutoff1.000000_cwt_peaks.gr
NC_000913	IPOD occupancy	Peak	641281	641341	1	+	.	From DlexA_m9_rdm_glu_merged_v6rzlog10p_chipsub_cutoff1.000000_cwt_peaks.gr
NC_000913	IPOD occupancy	Peak	641916	641976	1	+	.	From DlexA_m9_rdm_glu_merged_v6rzlog10p_chipsub_cutoff1.000000_cwt_peaks.gr
NC_000913	IPOD occupancy	Peak	642076	642136	1	+	.	From DlexA_m9_rdm_glu_merged_v6rzlog10p_chipsub_cutoff1.000000_cwt_peaks.gr
NC_000913	IPOD occupancy	Peak	642621	642681	1	+	.	From DlexA_m9_rdm_glu_merged_v6rzlog10p_chipsub_cutoff1.000000_cwt_peaks.gr
NC_000913	IPOD occupancy	Peak	642791	642851	1	+	.	From DlexA_m9_rdm_glu_merged_v6rzlog10p_chipsub_cutoff1.000000_cwt_peaks.gr
NC_000913	IPOD occupancy	Peak	643016	643076	1	+	.	From DlexA_m9_rdm_glu_merged_v6rzlog10p_chipsub_cutoff1.000000_cwt_peaks.gr
NC_000913	IPOD occupancy	Peak	643286	643346	1	+	.	From DlexA_m9_rdm_glu_merged_v6rzlog10p_chipsub_cutoff1.000000_cwt_peaks.gr
NC_000913	IPOD occupancy	Peak	644171	644231	1	+	.	From DlexA_m9_rdm_glu_merged_v6rzlog10p_chipsub_cutoff1.000000_cwt_peaks.gr
NC_000913	IPOD occupancy	Peak	644591	644651	1	+	.	From DlexA_m9_rdm_glu_merged_v6rzlog10p_chipsub_cutoff1.000000_cwt_peaks.gr
NC_000913	IPOD occupancy	Peak	645001	645061	1	+	.	From DlexA_m9_rdm_glu_merged_v6rzlog10p_chipsub_cutoff1.000000_cwt_peaks.gr
NC_000913	IPOD occupancy	Peak	645296	645356	1	+	.	From DlexA_m9_rdm_glu_merged_v6rzlog10p_chipsub_cutoff1.000000_cwt_peaks.gr
NC_000913	IPOD occupancy	Peak	645416	645476	1	+	.	From DlexA_m9_rdm_glu_merged_v6rzlog10p_chipsub_cutoff1.000000_cwt_peaks.gr
NC_000913	IPOD occupancy	Peak	645951	646011	1	+	.	From DlexA_m9_rdm_glu_merged_v6rzlog10p_chipsub_cutoff1.000000_cwt_peaks.gr
NC_000913	IPOD occupancy	Peak	646346	646406	1	+	.	From DlexA_m9_rdm_glu_merged_v6rzlog10p_chipsub_cutoff1.000000_cwt_peaks.gr
NC_000913	IPOD occupancy	Peak	646581	646641	1	+	.	From DlexA_m9_rdm_glu_merged_v6rzlog10p_chipsub_cutoff1.000000_cwt_peaks.gr
NC_000913	IPOD occupancy	Peak	646996	647056	1	+	.	From DlexA_m9_rdm_glu_merged_v6rzlog10p_chipsub_cutoff1.000000_cwt_peaks.gr
NC_000913	IPOD occupancy	Peak	648026	648086	1	+	.	From DlexA_m9_rdm_glu_merged_v6rzlog10p_chipsub_cutoff1.000000_cwt_peaks.gr
NC_000913	IPOD occupancy	Peak	649536	649596	1	+	.	From DlexA_m9_rdm_glu_merged_v6rzlog10p_chipsub_cutoff1.000000_cwt_peaks.gr
NC_000913	IPOD occupancy	Peak	650126	650186	1	+	.	From DlexA_m9_rdm_glu_merged_v6rzlog10p_chipsub_cutoff1.000000_cwt_peaks.gr
NC_000913	IPOD occupancy	Peak	651136	651196	1	+	.	From DlexA_m9_rdm_glu_merged_v6rzlog10p_chipsub_cutoff1.000000_cwt_peaks.gr
NC_000913	IPOD occupancy	Peak	651351	651411	1	+	.	From DlexA_m9_rdm_glu_merged_v6rzlog10p_chipsub_cutoff1.000000_cwt_peaks.gr
NC_000913	IPOD occupancy	Peak	651846	651906	1	+	.	From DlexA_m9_rdm_glu_merged_v6rzlog10p_chipsub_cutoff1.000000_cwt_peaks.gr
NC_000913	IPOD occupancy	Peak	652131	652191	1	+	.	From DlexA_m9_rdm_glu_merged_v6rzlog10p_chipsub_cutoff1.000000_cwt_peaks.gr
NC_000913	IPOD occupancy	Peak	652326	652386	1	+	.	From DlexA_m9_rdm_glu_merged_v6rzlog10p_chipsub_cutoff1.000000_cwt_peaks.gr
NC_000913	IPOD occupancy	Peak	653206	653266	1	+	.	From DlexA_m9_rdm_glu_merged_v6rzlog10p_chipsub_cutoff1.000000_cwt_peaks.gr
NC_000913	IPOD occupancy	Peak	653826	653886	1	+	.	From DlexA_m9_rdm_glu_merged_v6rzlog10p_chipsub_cutoff1.000000_cwt_peaks.gr
NC_000913	IPOD occupancy	Peak	653916	653976	1	+	.	From DlexA_m9_rdm_glu_merged_v6rzlog10p_chipsub_cutoff1.000000_cwt_peaks.gr
NC_000913	IPOD occupancy	Peak	654516	654576	1	+	.	From DlexA_m9_rdm_glu_merged_v6rzlog10p_chipsub_cutoff1.000000_cwt_peaks.gr
NC_000913	IPOD occupancy	Peak	655126	655186	1	+	.	From DlexA_m9_rdm_glu_merged_v6rzlog10p_chipsub_cutoff1.000000_cwt_peaks.gr
NC_000913	IPOD occupancy	Peak	655591	655651	1	+	.	From DlexA_m9_rdm_glu_merged_v6rzlog10p_chipsub_cutoff1.000000_cwt_peaks.gr
NC_000913	IPOD occupancy	Peak	655881	655941	1	+	.	From DlexA_m9_rdm_glu_merged_v6rzlog10p_chipsub_cutoff1.000000_cwt_peaks.gr
NC_000913	IPOD occupancy	Peak	656056	656116	1	+	.	From DlexA_m9_rdm_glu_merged_v6rzlog10p_chipsub_cutoff1.000000_cwt_peaks.gr
NC_000913	IPOD occupancy	Peak	656266	656326	1	+	.	From DlexA_m9_rdm_glu_merged_v6rzlog10p_chipsub_cutoff1.000000_cwt_peaks.gr
NC_000913	IPOD occupancy	Peak	656491	656551	1	+	.	From DlexA_m9_rdm_glu_merged_v6rzlog10p_chipsub_cutoff1.000000_cwt_peaks.gr
NC_000913	IPOD occupancy	Peak	656631	656691	1	+	.	From DlexA_m9_rdm_glu_merged_v6rzlog10p_chipsub_cutoff1.000000_cwt_peaks.gr
NC_000913	IPOD occupancy	Peak	657031	657091	1	+	.	From DlexA_m9_rdm_glu_merged_v6rzlog10p_chipsub_cutoff1.000000_cwt_peaks.gr
NC_000913	IPOD occupancy	Peak	658041	658101	1	+	.	From DlexA_m9_rdm_glu_merged_v6rzlog10p_chipsub_cutoff1.000000_cwt_peaks.gr
NC_000913	IPOD occupancy	Peak	658151	658211	1	+	.	From DlexA_m9_rdm_glu_merged_v6rzlog10p_chipsub_cutoff1.000000_cwt_peaks.gr
NC_000913	IPOD occupancy	Peak	658336	658396	1	+	.	From DlexA_m9_rdm_glu_merged_v6rzlog10p_chipsub_cutoff1.000000_cwt_peaks.gr
NC_000913	IPOD occupancy	Peak	659196	659256	1	+	.	From DlexA_m9_rdm_glu_merged_v6rzlog10p_chipsub_cutoff1.000000_cwt_peaks.gr
NC_000913	IPOD occupancy	Peak	659641	659701	1	+	.	From DlexA_m9_rdm_glu_merged_v6rzlog10p_chipsub_cutoff1.000000_cwt_peaks.gr
NC_000913	IPOD occupancy	Peak	659806	659866	1	+	.	From DlexA_m9_rdm_glu_merged_v6rzlog10p_chipsub_cutoff1.000000_cwt_peaks.gr
NC_000913	IPOD occupancy	Peak	660581	660641	1	+	.	From DlexA_m9_rdm_glu_merged_v6rzlog10p_chipsub_cutoff1.000000_cwt_peaks.gr
NC_000913	IPOD occupancy	Peak	660836	660896	1	+	.	From DlexA_m9_rdm_glu_merged_v6rzlog10p_chipsub_cutoff1.000000_cwt_peaks.gr
NC_000913	IPOD occupancy	Peak	661131	661191	1	+	.	From DlexA_m9_rdm_glu_merged_v6rzlog10p_chipsub_cutoff1.000000_cwt_peaks.gr
NC_000913	IPOD occupancy	Peak	661231	661291	1	+	.	From DlexA_m9_rdm_glu_merged_v6rzlog10p_chipsub_cutoff1.000000_cwt_peaks.gr
NC_000913	IPOD occupancy	Peak	661371	661431	1	+	.	From DlexA_m9_rdm_glu_merged_v6rzlog10p_chipsub_cutoff1.000000_cwt_peaks.gr
NC_000913	IPOD occupancy	Peak	661586	661646	1	+	.	From DlexA_m9_rdm_glu_merged_v6rzlog10p_chipsub_cutoff1.000000_cwt_peaks.gr
NC_000913	IPOD occupancy	Peak	661766	661826	1	+	.	From DlexA_m9_rdm_glu_merged_v6rzlog10p_chipsub_cutoff1.000000_cwt_peaks.gr
NC_000913	IPOD occupancy	Peak	662731	662791	1	+	.	From DlexA_m9_rdm_glu_merged_v6rzlog10p_chipsub_cutoff1.000000_cwt_peaks.gr
NC_000913	IPOD occupancy	Peak	663301	663451	1	+	.	From DlexA_m9_rdm_glu_merged_v6rzlog10p_chipsub_cutoff1.000000_cwt_peaks.gr
NC_000913	IPOD occupancy	Peak	664286	664346	1	+	.	From DlexA_m9_rdm_glu_merged_v6rzlog10p_chipsub_cutoff1.000000_cwt_peaks.gr
NC_000913	IPOD occupancy	Peak	664671	664731	1	+	.	From DlexA_m9_rdm_glu_merged_v6rzlog10p_chipsub_cutoff1.000000_cwt_peaks.gr
NC_000913	IPOD occupancy	Peak	665191	665251	1	+	.	From DlexA_m9_rdm_glu_merged_v6rzlog10p_chipsub_cutoff1.000000_cwt_peaks.gr
NC_000913	IPOD occupancy	Peak	665331	665391	1	+	.	From DlexA_m9_rdm_glu_merged_v6rzlog10p_chipsub_cutoff1.000000_cwt_peaks.gr
NC_000913	IPOD occupancy	Peak	665681	665741	1	+	.	From DlexA_m9_rdm_glu_merged_v6rzlog10p_chipsub_cutoff1.000000_cwt_peaks.gr
NC_000913	IPOD occupancy	Peak	666051	666111	1	+	.	From DlexA_m9_rdm_glu_merged_v6rzlog10p_chipsub_cutoff1.000000_cwt_peaks.gr
NC_000913	IPOD occupancy	Peak	666261	666321	1	+	.	From DlexA_m9_rdm_glu_merged_v6rzlog10p_chipsub_cutoff1.000000_cwt_peaks.gr
NC_000913	IPOD occupancy	Peak	666766	666826	1	+	.	From DlexA_m9_rdm_glu_merged_v6rzlog10p_chipsub_cutoff1.000000_cwt_peaks.gr
NC_000913	IPOD occupancy	Peak	667286	667346	1	+	.	From DlexA_m9_rdm_glu_merged_v6rzlog10p_chipsub_cutoff1.000000_cwt_peaks.gr
NC_000913	IPOD occupancy	Peak	667411	667471	1	+	.	From DlexA_m9_rdm_glu_merged_v6rzlog10p_chipsub_cutoff1.000000_cwt_peaks.gr
NC_000913	IPOD occupancy	Peak	667561	667621	1	+	.	From DlexA_m9_rdm_glu_merged_v6rzlog10p_chipsub_cutoff1.000000_cwt_peaks.gr
NC_000913	IPOD occupancy	Peak	667716	667776	1	+	.	From DlexA_m9_rdm_glu_merged_v6rzlog10p_chipsub_cutoff1.000000_cwt_peaks.gr
NC_000913	IPOD occupancy	Peak	667941	668001	1	+	.	From DlexA_m9_rdm_glu_merged_v6rzlog10p_chipsub_cutoff1.000000_cwt_peaks.gr
NC_000913	IPOD occupancy	Peak	668461	668521	1	+	.	From DlexA_m9_rdm_glu_merged_v6rzlog10p_chipsub_cutoff1.000000_cwt_peaks.gr
NC_000913	IPOD occupancy	Peak	668871	668931	1	+	.	From DlexA_m9_rdm_glu_merged_v6rzlog10p_chipsub_cutoff1.000000_cwt_peaks.gr
NC_000913	IPOD occupancy	Peak	669336	669396	1	+	.	From DlexA_m9_rdm_glu_merged_v6rzlog10p_chipsub_cutoff1.000000_cwt_peaks.gr
NC_000913	IPOD occupancy	Peak	669726	669786	1	+	.	From DlexA_m9_rdm_glu_merged_v6rzlog10p_chipsub_cutoff1.000000_cwt_peaks.gr
NC_000913	IPOD occupancy	Peak	669841	669901	1	+	.	From DlexA_m9_rdm_glu_merged_v6rzlog10p_chipsub_cutoff1.000000_cwt_peaks.gr
NC_000913	IPOD occupancy	Peak	669956	670016	1	+	.	From DlexA_m9_rdm_glu_merged_v6rzlog10p_chipsub_cutoff1.000000_cwt_peaks.gr
NC_000913	IPOD occupancy	Peak	670086	670146	1	+	.	From DlexA_m9_rdm_glu_merged_v6rzlog10p_chipsub_cutoff1.000000_cwt_peaks.gr
NC_000913	IPOD occupancy	Peak	671106	671166	1	+	.	From DlexA_m9_rdm_glu_merged_v6rzlog10p_chipsub_cutoff1.000000_cwt_peaks.gr
NC_000913	IPOD occupancy	Peak	671236	671296	1	+	.	From DlexA_m9_rdm_glu_merged_v6rzlog10p_chipsub_cutoff1.000000_cwt_peaks.gr
NC_000913	IPOD occupancy	Peak	671751	671811	1	+	.	From DlexA_m9_rdm_glu_merged_v6rzlog10p_chipsub_cutoff1.000000_cwt_peaks.gr
NC_000913	IPOD occupancy	Peak	671871	671931	1	+	.	From DlexA_m9_rdm_glu_merged_v6rzlog10p_chipsub_cutoff1.000000_cwt_peaks.gr
NC_000913	IPOD occupancy	Peak	672056	672116	1	+	.	From DlexA_m9_rdm_glu_merged_v6rzlog10p_chipsub_cutoff1.000000_cwt_peaks.gr
NC_000913	IPOD occupancy	Peak	672226	672286	1	+	.	From DlexA_m9_rdm_glu_merged_v6rzlog10p_chipsub_cutoff1.000000_cwt_peaks.gr
NC_000913	IPOD occupancy	Peak	673156	673216	1	+	.	From DlexA_m9_rdm_glu_merged_v6rzlog10p_chipsub_cutoff1.000000_cwt_peaks.gr
NC_000913	IPOD occupancy	Peak	673256	673316	1	+	.	From DlexA_m9_rdm_glu_merged_v6rzlog10p_chipsub_cutoff1.000000_cwt_peaks.gr
NC_000913	IPOD occupancy	Peak	674326	674386	1	+	.	From DlexA_m9_rdm_glu_merged_v6rzlog10p_chipsub_cutoff1.000000_cwt_peaks.gr
NC_000913	IPOD occupancy	Peak	674431	674491	1	+	.	From DlexA_m9_rdm_glu_merged_v6rzlog10p_chipsub_cutoff1.000000_cwt_peaks.gr
NC_000913	IPOD occupancy	Peak	675491	675551	1	+	.	From DlexA_m9_rdm_glu_merged_v6rzlog10p_chipsub_cutoff1.000000_cwt_peaks.gr
NC_000913	IPOD occupancy	Peak	676141	676201	1	+	.	From DlexA_m9_rdm_glu_merged_v6rzlog10p_chipsub_cutoff1.000000_cwt_peaks.gr
NC_000913	IPOD occupancy	Peak	676566	676626	1	+	.	From DlexA_m9_rdm_glu_merged_v6rzlog10p_chipsub_cutoff1.000000_cwt_peaks.gr
NC_000913	IPOD occupancy	Peak	676761	676821	1	+	.	From DlexA_m9_rdm_glu_merged_v6rzlog10p_chipsub_cutoff1.000000_cwt_peaks.gr
NC_000913	IPOD occupancy	Peak	676941	677001	1	+	.	From DlexA_m9_rdm_glu_merged_v6rzlog10p_chipsub_cutoff1.000000_cwt_peaks.gr
NC_000913	IPOD occupancy	Peak	677201	677261	1	+	.	From DlexA_m9_rdm_glu_merged_v6rzlog10p_chipsub_cutoff1.000000_cwt_peaks.gr
NC_000913	IPOD occupancy	Peak	677296	677356	1	+	.	From DlexA_m9_rdm_glu_merged_v6rzlog10p_chipsub_cutoff1.000000_cwt_peaks.gr
NC_000913	IPOD occupancy	Peak	677406	677466	1	+	.	From DlexA_m9_rdm_glu_merged_v6rzlog10p_chipsub_cutoff1.000000_cwt_peaks.gr
NC_000913	IPOD occupancy	Peak	677691	677751	1	+	.	From DlexA_m9_rdm_glu_merged_v6rzlog10p_chipsub_cutoff1.000000_cwt_peaks.gr
NC_000913	IPOD occupancy	Peak	677861	677921	1	+	.	From DlexA_m9_rdm_glu_merged_v6rzlog10p_chipsub_cutoff1.000000_cwt_peaks.gr
NC_000913	IPOD occupancy	Peak	678151	678211	1	+	.	From DlexA_m9_rdm_glu_merged_v6rzlog10p_chipsub_cutoff1.000000_cwt_peaks.gr
NC_000913	IPOD occupancy	Peak	678321	678381	1	+	.	From DlexA_m9_rdm_glu_merged_v6rzlog10p_chipsub_cutoff1.000000_cwt_peaks.gr
NC_000913	IPOD occupancy	Peak	678641	678701	1	+	.	From DlexA_m9_rdm_glu_merged_v6rzlog10p_chipsub_cutoff1.000000_cwt_peaks.gr
NC_000913	IPOD occupancy	Peak	678771	678831	1	+	.	From DlexA_m9_rdm_glu_merged_v6rzlog10p_chipsub_cutoff1.000000_cwt_peaks.gr
NC_000913	IPOD occupancy	Peak	678936	678996	1	+	.	From DlexA_m9_rdm_glu_merged_v6rzlog10p_chipsub_cutoff1.000000_cwt_peaks.gr
NC_000913	IPOD occupancy	Peak	679111	679171	1	+	.	From DlexA_m9_rdm_glu_merged_v6rzlog10p_chipsub_cutoff1.000000_cwt_peaks.gr
NC_000913	IPOD occupancy	Peak	679356	679416	1	+	.	From DlexA_m9_rdm_glu_merged_v6rzlog10p_chipsub_cutoff1.000000_cwt_peaks.gr
NC_000913	IPOD occupancy	Peak	679491	679551	1	+	.	From DlexA_m9_rdm_glu_merged_v6rzlog10p_chipsub_cutoff1.000000_cwt_peaks.gr
NC_000913	IPOD occupancy	Peak	679621	679681	1	+	.	From DlexA_m9_rdm_glu_merged_v6rzlog10p_chipsub_cutoff1.000000_cwt_peaks.gr
NC_000913	IPOD occupancy	Peak	680196	680256	1	+	.	From DlexA_m9_rdm_glu_merged_v6rzlog10p_chipsub_cutoff1.000000_cwt_peaks.gr
NC_000913	IPOD occupancy	Peak	680391	680451	1	+	.	From DlexA_m9_rdm_glu_merged_v6rzlog10p_chipsub_cutoff1.000000_cwt_peaks.gr
NC_000913	IPOD occupancy	Peak	680491	680551	1	+	.	From DlexA_m9_rdm_glu_merged_v6rzlog10p_chipsub_cutoff1.000000_cwt_peaks.gr
NC_000913	IPOD occupancy	Peak	681106	681166	1	+	.	From DlexA_m9_rdm_glu_merged_v6rzlog10p_chipsub_cutoff1.000000_cwt_peaks.gr
NC_000913	IPOD occupancy	Peak	681231	681291	1	+	.	From DlexA_m9_rdm_glu_merged_v6rzlog10p_chipsub_cutoff1.000000_cwt_peaks.gr
NC_000913	IPOD occupancy	Peak	681886	681946	1	+	.	From DlexA_m9_rdm_glu_merged_v6rzlog10p_chipsub_cutoff1.000000_cwt_peaks.gr
NC_000913	IPOD occupancy	Peak	682031	682091	1	+	.	From DlexA_m9_rdm_glu_merged_v6rzlog10p_chipsub_cutoff1.000000_cwt_peaks.gr
NC_000913	IPOD occupancy	Peak	682406	682466	1	+	.	From DlexA_m9_rdm_glu_merged_v6rzlog10p_chipsub_cutoff1.000000_cwt_peaks.gr
NC_000913	IPOD occupancy	Peak	683056	683116	1	+	.	From DlexA_m9_rdm_glu_merged_v6rzlog10p_chipsub_cutoff1.000000_cwt_peaks.gr
NC_000913	IPOD occupancy	Peak	683251	683311	1	+	.	From DlexA_m9_rdm_glu_merged_v6rzlog10p_chipsub_cutoff1.000000_cwt_peaks.gr
NC_000913	IPOD occupancy	Peak	683371	683431	1	+	.	From DlexA_m9_rdm_glu_merged_v6rzlog10p_chipsub_cutoff1.000000_cwt_peaks.gr
NC_000913	IPOD occupancy	Peak	683456	683516	1	+	.	From DlexA_m9_rdm_glu_merged_v6rzlog10p_chipsub_cutoff1.000000_cwt_peaks.gr
NC_000913	IPOD occupancy	Peak	684446	684506	1	+	.	From DlexA_m9_rdm_glu_merged_v6rzlog10p_chipsub_cutoff1.000000_cwt_peaks.gr
NC_000913	IPOD occupancy	Peak	685216	685276	1	+	.	From DlexA_m9_rdm_glu_merged_v6rzlog10p_chipsub_cutoff1.000000_cwt_peaks.gr
NC_000913	IPOD occupancy	Peak	685391	685451	1	+	.	From DlexA_m9_rdm_glu_merged_v6rzlog10p_chipsub_cutoff1.000000_cwt_peaks.gr
NC_000913	IPOD occupancy	Peak	685556	685616	1	+	.	From DlexA_m9_rdm_glu_merged_v6rzlog10p_chipsub_cutoff1.000000_cwt_peaks.gr
NC_000913	IPOD occupancy	Peak	685976	686036	1	+	.	From DlexA_m9_rdm_glu_merged_v6rzlog10p_chipsub_cutoff1.000000_cwt_peaks.gr
NC_000913	IPOD occupancy	Peak	686641	686701	1	+	.	From DlexA_m9_rdm_glu_merged_v6rzlog10p_chipsub_cutoff1.000000_cwt_peaks.gr
NC_000913	IPOD occupancy	Peak	686996	687056	1	+	.	From DlexA_m9_rdm_glu_merged_v6rzlog10p_chipsub_cutoff1.000000_cwt_peaks.gr
NC_000913	IPOD occupancy	Peak	687196	687256	1	+	.	From DlexA_m9_rdm_glu_merged_v6rzlog10p_chipsub_cutoff1.000000_cwt_peaks.gr
NC_000913	IPOD occupancy	Peak	687726	687786	1	+	.	From DlexA_m9_rdm_glu_merged_v6rzlog10p_chipsub_cutoff1.000000_cwt_peaks.gr
NC_000913	IPOD occupancy	Peak	687861	687921	1	+	.	From DlexA_m9_rdm_glu_merged_v6rzlog10p_chipsub_cutoff1.000000_cwt_peaks.gr
NC_000913	IPOD occupancy	Peak	688016	688076	1	+	.	From DlexA_m9_rdm_glu_merged_v6rzlog10p_chipsub_cutoff1.000000_cwt_peaks.gr
NC_000913	IPOD occupancy	Peak	688946	689006	1	+	.	From DlexA_m9_rdm_glu_merged_v6rzlog10p_chipsub_cutoff1.000000_cwt_peaks.gr
NC_000913	IPOD occupancy	Peak	689216	689276	1	+	.	From DlexA_m9_rdm_glu_merged_v6rzlog10p_chipsub_cutoff1.000000_cwt_peaks.gr
NC_000913	IPOD occupancy	Peak	689581	689641	1	+	.	From DlexA_m9_rdm_glu_merged_v6rzlog10p_chipsub_cutoff1.000000_cwt_peaks.gr
NC_000913	IPOD occupancy	Peak	690036	690096	1	+	.	From DlexA_m9_rdm_glu_merged_v6rzlog10p_chipsub_cutoff1.000000_cwt_peaks.gr
NC_000913	IPOD occupancy	Peak	690201	690261	1	+	.	From DlexA_m9_rdm_glu_merged_v6rzlog10p_chipsub_cutoff1.000000_cwt_peaks.gr
NC_000913	IPOD occupancy	Peak	690861	690921	1	+	.	From DlexA_m9_rdm_glu_merged_v6rzlog10p_chipsub_cutoff1.000000_cwt_peaks.gr
NC_000913	IPOD occupancy	Peak	691176	691236	1	+	.	From DlexA_m9_rdm_glu_merged_v6rzlog10p_chipsub_cutoff1.000000_cwt_peaks.gr
NC_000913	IPOD occupancy	Peak	691946	692006	1	+	.	From DlexA_m9_rdm_glu_merged_v6rzlog10p_chipsub_cutoff1.000000_cwt_peaks.gr
NC_000913	IPOD occupancy	Peak	693096	693156	1	+	.	From DlexA_m9_rdm_glu_merged_v6rzlog10p_chipsub_cutoff1.000000_cwt_peaks.gr
NC_000913	IPOD occupancy	Peak	693751	693811	1	+	.	From DlexA_m9_rdm_glu_merged_v6rzlog10p_chipsub_cutoff1.000000_cwt_peaks.gr
NC_000913	IPOD occupancy	Peak	693851	693911	1	+	.	From DlexA_m9_rdm_glu_merged_v6rzlog10p_chipsub_cutoff1.000000_cwt_peaks.gr
NC_000913	IPOD occupancy	Peak	694206	694266	1	+	.	From DlexA_m9_rdm_glu_merged_v6rzlog10p_chipsub_cutoff1.000000_cwt_peaks.gr
NC_000913	IPOD occupancy	Peak	694436	694496	1	+	.	From DlexA_m9_rdm_glu_merged_v6rzlog10p_chipsub_cutoff1.000000_cwt_peaks.gr
NC_000913	IPOD occupancy	Peak	694626	694686	1	+	.	From DlexA_m9_rdm_glu_merged_v6rzlog10p_chipsub_cutoff1.000000_cwt_peaks.gr
NC_000913	IPOD occupancy	Peak	695396	695456	1	+	.	From DlexA_m9_rdm_glu_merged_v6rzlog10p_chipsub_cutoff1.000000_cwt_peaks.gr
NC_000913	IPOD occupancy	Peak	695611	695671	1	+	.	From DlexA_m9_rdm_glu_merged_v6rzlog10p_chipsub_cutoff1.000000_cwt_peaks.gr
NC_000913	IPOD occupancy	Peak	696001	696061	1	+	.	From DlexA_m9_rdm_glu_merged_v6rzlog10p_chipsub_cutoff1.000000_cwt_peaks.gr
NC_000913	IPOD occupancy	Peak	696116	696176	1	+	.	From DlexA_m9_rdm_glu_merged_v6rzlog10p_chipsub_cutoff1.000000_cwt_peaks.gr
NC_000913	IPOD occupancy	Peak	696336	696396	1	+	.	From DlexA_m9_rdm_glu_merged_v6rzlog10p_chipsub_cutoff1.000000_cwt_peaks.gr
NC_000913	IPOD occupancy	Peak	696441	696501	1	+	.	From DlexA_m9_rdm_glu_merged_v6rzlog10p_chipsub_cutoff1.000000_cwt_peaks.gr
NC_000913	IPOD occupancy	Peak	696591	696651	1	+	.	From DlexA_m9_rdm_glu_merged_v6rzlog10p_chipsub_cutoff1.000000_cwt_peaks.gr
NC_000913	IPOD occupancy	Peak	697391	697451	1	+	.	From DlexA_m9_rdm_glu_merged_v6rzlog10p_chipsub_cutoff1.000000_cwt_peaks.gr
NC_000913	IPOD occupancy	Peak	697566	697626	1	+	.	From DlexA_m9_rdm_glu_merged_v6rzlog10p_chipsub_cutoff1.000000_cwt_peaks.gr
NC_000913	IPOD occupancy	Peak	697916	697976	1	+	.	From DlexA_m9_rdm_glu_merged_v6rzlog10p_chipsub_cutoff1.000000_cwt_peaks.gr
NC_000913	IPOD occupancy	Peak	698146	698206	1	+	.	From DlexA_m9_rdm_glu_merged_v6rzlog10p_chipsub_cutoff1.000000_cwt_peaks.gr
NC_000913	IPOD occupancy	Peak	698711	698771	1	+	.	From DlexA_m9_rdm_glu_merged_v6rzlog10p_chipsub_cutoff1.000000_cwt_peaks.gr
NC_000913	IPOD occupancy	Peak	699126	699186	1	+	.	From DlexA_m9_rdm_glu_merged_v6rzlog10p_chipsub_cutoff1.000000_cwt_peaks.gr
NC_000913	IPOD occupancy	Peak	699321	699381	1	+	.	From DlexA_m9_rdm_glu_merged_v6rzlog10p_chipsub_cutoff1.000000_cwt_peaks.gr
NC_000913	IPOD occupancy	Peak	699621	699681	1	+	.	From DlexA_m9_rdm_glu_merged_v6rzlog10p_chipsub_cutoff1.000000_cwt_peaks.gr
NC_000913	IPOD occupancy	Peak	700091	700151	1	+	.	From DlexA_m9_rdm_glu_merged_v6rzlog10p_chipsub_cutoff1.000000_cwt_peaks.gr
NC_000913	IPOD occupancy	Peak	700271	700431	1	+	.	From DlexA_m9_rdm_glu_merged_v6rzlog10p_chipsub_cutoff1.000000_cwt_peaks.gr
NC_000913	IPOD occupancy	Peak	700566	700626	1	+	.	From DlexA_m9_rdm_glu_merged_v6rzlog10p_chipsub_cutoff1.000000_cwt_peaks.gr
NC_000913	IPOD occupancy	Peak	701076	701136	1	+	.	From DlexA_m9_rdm_glu_merged_v6rzlog10p_chipsub_cutoff1.000000_cwt_peaks.gr
NC_000913	IPOD occupancy	Peak	701601	701661	1	+	.	From DlexA_m9_rdm_glu_merged_v6rzlog10p_chipsub_cutoff1.000000_cwt_peaks.gr
NC_000913	IPOD occupancy	Peak	702366	702426	1	+	.	From DlexA_m9_rdm_glu_merged_v6rzlog10p_chipsub_cutoff1.000000_cwt_peaks.gr
NC_000913	IPOD occupancy	Peak	702816	702876	1	+	.	From DlexA_m9_rdm_glu_merged_v6rzlog10p_chipsub_cutoff1.000000_cwt_peaks.gr
NC_000913	IPOD occupancy	Peak	703011	703071	1	+	.	From DlexA_m9_rdm_glu_merged_v6rzlog10p_chipsub_cutoff1.000000_cwt_peaks.gr
NC_000913	IPOD occupancy	Peak	703416	703476	1	+	.	From DlexA_m9_rdm_glu_merged_v6rzlog10p_chipsub_cutoff1.000000_cwt_peaks.gr
NC_000913	IPOD occupancy	Peak	703591	703651	1	+	.	From DlexA_m9_rdm_glu_merged_v6rzlog10p_chipsub_cutoff1.000000_cwt_peaks.gr
NC_000913	IPOD occupancy	Peak	703771	703831	1	+	.	From DlexA_m9_rdm_glu_merged_v6rzlog10p_chipsub_cutoff1.000000_cwt_peaks.gr
NC_000913	IPOD occupancy	Peak	704086	704146	1	+	.	From DlexA_m9_rdm_glu_merged_v6rzlog10p_chipsub_cutoff1.000000_cwt_peaks.gr
NC_000913	IPOD occupancy	Peak	704186	704246	1	+	.	From DlexA_m9_rdm_glu_merged_v6rzlog10p_chipsub_cutoff1.000000_cwt_peaks.gr
NC_000913	IPOD occupancy	Peak	704971	705031	1	+	.	From DlexA_m9_rdm_glu_merged_v6rzlog10p_chipsub_cutoff1.000000_cwt_peaks.gr
NC_000913	IPOD occupancy	Peak	705221	705281	1	+	.	From DlexA_m9_rdm_glu_merged_v6rzlog10p_chipsub_cutoff1.000000_cwt_peaks.gr
NC_000913	IPOD occupancy	Peak	705536	705596	1	+	.	From DlexA_m9_rdm_glu_merged_v6rzlog10p_chipsub_cutoff1.000000_cwt_peaks.gr
NC_000913	IPOD occupancy	Peak	705786	705846	1	+	.	From DlexA_m9_rdm_glu_merged_v6rzlog10p_chipsub_cutoff1.000000_cwt_peaks.gr
NC_000913	IPOD occupancy	Peak	706391	706451	1	+	.	From DlexA_m9_rdm_glu_merged_v6rzlog10p_chipsub_cutoff1.000000_cwt_peaks.gr
NC_000913	IPOD occupancy	Peak	706851	706911	1	+	.	From DlexA_m9_rdm_glu_merged_v6rzlog10p_chipsub_cutoff1.000000_cwt_peaks.gr
NC_000913	IPOD occupancy	Peak	708046	708106	1	+	.	From DlexA_m9_rdm_glu_merged_v6rzlog10p_chipsub_cutoff1.000000_cwt_peaks.gr
NC_000913	IPOD occupancy	Peak	708156	708216	1	+	.	From DlexA_m9_rdm_glu_merged_v6rzlog10p_chipsub_cutoff1.000000_cwt_peaks.gr
NC_000913	IPOD occupancy	Peak	708291	708351	1	+	.	From DlexA_m9_rdm_glu_merged_v6rzlog10p_chipsub_cutoff1.000000_cwt_peaks.gr
NC_000913	IPOD occupancy	Peak	708576	708636	1	+	.	From DlexA_m9_rdm_glu_merged_v6rzlog10p_chipsub_cutoff1.000000_cwt_peaks.gr
NC_000913	IPOD occupancy	Peak	708721	708781	1	+	.	From DlexA_m9_rdm_glu_merged_v6rzlog10p_chipsub_cutoff1.000000_cwt_peaks.gr
NC_000913	IPOD occupancy	Peak	708956	709016	1	+	.	From DlexA_m9_rdm_glu_merged_v6rzlog10p_chipsub_cutoff1.000000_cwt_peaks.gr
NC_000913	IPOD occupancy	Peak	709066	709126	1	+	.	From DlexA_m9_rdm_glu_merged_v6rzlog10p_chipsub_cutoff1.000000_cwt_peaks.gr
NC_000913	IPOD occupancy	Peak	709596	709656	1	+	.	From DlexA_m9_rdm_glu_merged_v6rzlog10p_chipsub_cutoff1.000000_cwt_peaks.gr
NC_000913	IPOD occupancy	Peak	710101	710161	1	+	.	From DlexA_m9_rdm_glu_merged_v6rzlog10p_chipsub_cutoff1.000000_cwt_peaks.gr
NC_000913	IPOD occupancy	Peak	710376	710436	1	+	.	From DlexA_m9_rdm_glu_merged_v6rzlog10p_chipsub_cutoff1.000000_cwt_peaks.gr
NC_000913	IPOD occupancy	Peak	710856	710916	1	+	.	From DlexA_m9_rdm_glu_merged_v6rzlog10p_chipsub_cutoff1.000000_cwt_peaks.gr
NC_000913	IPOD occupancy	Peak	711321	711381	1	+	.	From DlexA_m9_rdm_glu_merged_v6rzlog10p_chipsub_cutoff1.000000_cwt_peaks.gr
NC_000913	IPOD occupancy	Peak	712151	712211	1	+	.	From DlexA_m9_rdm_glu_merged_v6rzlog10p_chipsub_cutoff1.000000_cwt_peaks.gr
NC_000913	IPOD occupancy	Peak	712541	712601	1	+	.	From DlexA_m9_rdm_glu_merged_v6rzlog10p_chipsub_cutoff1.000000_cwt_peaks.gr
NC_000913	IPOD occupancy	Peak	713246	713306	1	+	.	From DlexA_m9_rdm_glu_merged_v6rzlog10p_chipsub_cutoff1.000000_cwt_peaks.gr
NC_000913	IPOD occupancy	Peak	713496	713556	1	+	.	From DlexA_m9_rdm_glu_merged_v6rzlog10p_chipsub_cutoff1.000000_cwt_peaks.gr
NC_000913	IPOD occupancy	Peak	713611	713671	1	+	.	From DlexA_m9_rdm_glu_merged_v6rzlog10p_chipsub_cutoff1.000000_cwt_peaks.gr
NC_000913	IPOD occupancy	Peak	714266	714326	1	+	.	From DlexA_m9_rdm_glu_merged_v6rzlog10p_chipsub_cutoff1.000000_cwt_peaks.gr
NC_000913	IPOD occupancy	Peak	715281	715341	1	+	.	From DlexA_m9_rdm_glu_merged_v6rzlog10p_chipsub_cutoff1.000000_cwt_peaks.gr
[truncated: 27,579 more rows]
