# Supplementary material for: Dynamic landscape of protein occupancy across the Escherichia coli chromosome
Source: PLoS Biol. 2021 Jun 25;19(6):e3001306. doi: 10.1371/journal.pbio.3001306 (PMC8282354; doi:10.1371/journal.pbio.3001306)
Supplement: S2 Data — The value in the “score” column corresponds to the peak calling threshold in use. Note that the “strand” and “frame” fields convey no useful information. IPOD-HR, in vivo protein occupancy display—high resolution. (ZIP) [file pbio.3001306.s017.zip › data_s2/DargR_m9_rdm_glu_peaks.gff]

NC_000913	IPOD occupancy	Peak	81	141	1	+	.	From DargR_m9_rdm_glu_merged_truseqnano_nebnext_v6rzlog10p_chipsub_cutoff1.000000_cwt_peaks.gr
NC_000913	IPOD occupancy	Peak	1616	1676	1	+	.	From DargR_m9_rdm_glu_merged_truseqnano_nebnext_v6rzlog10p_chipsub_cutoff1.000000_cwt_peaks.gr
NC_000913	IPOD occupancy	Peak	1706	1766	1	+	.	From DargR_m9_rdm_glu_merged_truseqnano_nebnext_v6rzlog10p_chipsub_cutoff1.000000_cwt_peaks.gr
NC_000913	IPOD occupancy	Peak	1936	1996	1	+	.	From DargR_m9_rdm_glu_merged_truseqnano_nebnext_v6rzlog10p_chipsub_cutoff1.000000_cwt_peaks.gr
NC_000913	IPOD occupancy	Peak	2366	2426	1	+	.	From DargR_m9_rdm_glu_merged_truseqnano_nebnext_v6rzlog10p_chipsub_cutoff1.000000_cwt_peaks.gr
NC_000913	IPOD occupancy	Peak	2536	2596	1	+	.	From DargR_m9_rdm_glu_merged_truseqnano_nebnext_v6rzlog10p_chipsub_cutoff1.000000_cwt_peaks.gr
NC_000913	IPOD occupancy	Peak	2936	2996	1	+	.	From DargR_m9_rdm_glu_merged_truseqnano_nebnext_v6rzlog10p_chipsub_cutoff1.000000_cwt_peaks.gr
NC_000913	IPOD occupancy	Peak	3506	3566	1	+	.	From DargR_m9_rdm_glu_merged_truseqnano_nebnext_v6rzlog10p_chipsub_cutoff1.000000_cwt_peaks.gr
NC_000913	IPOD occupancy	Peak	3941	4001	1	+	.	From DargR_m9_rdm_glu_merged_truseqnano_nebnext_v6rzlog10p_chipsub_cutoff1.000000_cwt_peaks.gr
NC_000913	IPOD occupancy	Peak	4346	4406	1	+	.	From DargR_m9_rdm_glu_merged_truseqnano_nebnext_v6rzlog10p_chipsub_cutoff1.000000_cwt_peaks.gr
NC_000913	IPOD occupancy	Peak	4766	4826	1	+	.	From DargR_m9_rdm_glu_merged_truseqnano_nebnext_v6rzlog10p_chipsub_cutoff1.000000_cwt_peaks.gr
NC_000913	IPOD occupancy	Peak	4961	5021	1	+	.	From DargR_m9_rdm_glu_merged_truseqnano_nebnext_v6rzlog10p_chipsub_cutoff1.000000_cwt_peaks.gr
NC_000913	IPOD occupancy	Peak	5096	5156	1	+	.	From DargR_m9_rdm_glu_merged_truseqnano_nebnext_v6rzlog10p_chipsub_cutoff1.000000_cwt_peaks.gr
NC_000913	IPOD occupancy	Peak	5396	5456	1	+	.	From DargR_m9_rdm_glu_merged_truseqnano_nebnext_v6rzlog10p_chipsub_cutoff1.000000_cwt_peaks.gr
NC_000913	IPOD occupancy	Peak	5581	5641	1	+	.	From DargR_m9_rdm_glu_merged_truseqnano_nebnext_v6rzlog10p_chipsub_cutoff1.000000_cwt_peaks.gr
NC_000913	IPOD occupancy	Peak	6001	6061	1	+	.	From DargR_m9_rdm_glu_merged_truseqnano_nebnext_v6rzlog10p_chipsub_cutoff1.000000_cwt_peaks.gr
NC_000913	IPOD occupancy	Peak	6306	6366	1	+	.	From DargR_m9_rdm_glu_merged_truseqnano_nebnext_v6rzlog10p_chipsub_cutoff1.000000_cwt_peaks.gr
NC_000913	IPOD occupancy	Peak	6621	6681	1	+	.	From DargR_m9_rdm_glu_merged_truseqnano_nebnext_v6rzlog10p_chipsub_cutoff1.000000_cwt_peaks.gr
NC_000913	IPOD occupancy	Peak	6761	6821	1	+	.	From DargR_m9_rdm_glu_merged_truseqnano_nebnext_v6rzlog10p_chipsub_cutoff1.000000_cwt_peaks.gr
NC_000913	IPOD occupancy	Peak	7086	7146	1	+	.	From DargR_m9_rdm_glu_merged_truseqnano_nebnext_v6rzlog10p_chipsub_cutoff1.000000_cwt_peaks.gr
NC_000913	IPOD occupancy	Peak	7326	7386	1	+	.	From DargR_m9_rdm_glu_merged_truseqnano_nebnext_v6rzlog10p_chipsub_cutoff1.000000_cwt_peaks.gr
NC_000913	IPOD occupancy	Peak	7521	7581	1	+	.	From DargR_m9_rdm_glu_merged_truseqnano_nebnext_v6rzlog10p_chipsub_cutoff1.000000_cwt_peaks.gr
NC_000913	IPOD occupancy	Peak	8171	8231	1	+	.	From DargR_m9_rdm_glu_merged_truseqnano_nebnext_v6rzlog10p_chipsub_cutoff1.000000_cwt_peaks.gr
NC_000913	IPOD occupancy	Peak	8351	8411	1	+	.	From DargR_m9_rdm_glu_merged_truseqnano_nebnext_v6rzlog10p_chipsub_cutoff1.000000_cwt_peaks.gr
NC_000913	IPOD occupancy	Peak	8671	8831	1	+	.	From DargR_m9_rdm_glu_merged_truseqnano_nebnext_v6rzlog10p_chipsub_cutoff1.000000_cwt_peaks.gr
NC_000913	IPOD occupancy	Peak	9346	9406	1	+	.	From DargR_m9_rdm_glu_merged_truseqnano_nebnext_v6rzlog10p_chipsub_cutoff1.000000_cwt_peaks.gr
NC_000913	IPOD occupancy	Peak	9751	9811	1	+	.	From DargR_m9_rdm_glu_merged_truseqnano_nebnext_v6rzlog10p_chipsub_cutoff1.000000_cwt_peaks.gr
NC_000913	IPOD occupancy	Peak	10001	10061	1	+	.	From DargR_m9_rdm_glu_merged_truseqnano_nebnext_v6rzlog10p_chipsub_cutoff1.000000_cwt_peaks.gr
NC_000913	IPOD occupancy	Peak	10201	10261	1	+	.	From DargR_m9_rdm_glu_merged_truseqnano_nebnext_v6rzlog10p_chipsub_cutoff1.000000_cwt_peaks.gr
NC_000913	IPOD occupancy	Peak	10491	10551	1	+	.	From DargR_m9_rdm_glu_merged_truseqnano_nebnext_v6rzlog10p_chipsub_cutoff1.000000_cwt_peaks.gr
NC_000913	IPOD occupancy	Peak	10761	10821	1	+	.	From DargR_m9_rdm_glu_merged_truseqnano_nebnext_v6rzlog10p_chipsub_cutoff1.000000_cwt_peaks.gr
NC_000913	IPOD occupancy	Peak	10946	11006	1	+	.	From DargR_m9_rdm_glu_merged_truseqnano_nebnext_v6rzlog10p_chipsub_cutoff1.000000_cwt_peaks.gr
NC_000913	IPOD occupancy	Peak	11126	11186	1	+	.	From DargR_m9_rdm_glu_merged_truseqnano_nebnext_v6rzlog10p_chipsub_cutoff1.000000_cwt_peaks.gr
NC_000913	IPOD occupancy	Peak	11466	11526	1	+	.	From DargR_m9_rdm_glu_merged_truseqnano_nebnext_v6rzlog10p_chipsub_cutoff1.000000_cwt_peaks.gr
NC_000913	IPOD occupancy	Peak	11671	11731	1	+	.	From DargR_m9_rdm_glu_merged_truseqnano_nebnext_v6rzlog10p_chipsub_cutoff1.000000_cwt_peaks.gr
NC_000913	IPOD occupancy	Peak	12331	12391	1	+	.	From DargR_m9_rdm_glu_merged_truseqnano_nebnext_v6rzlog10p_chipsub_cutoff1.000000_cwt_peaks.gr
NC_000913	IPOD occupancy	Peak	12721	12781	1	+	.	From DargR_m9_rdm_glu_merged_truseqnano_nebnext_v6rzlog10p_chipsub_cutoff1.000000_cwt_peaks.gr
NC_000913	IPOD occupancy	Peak	13036	13096	1	+	.	From DargR_m9_rdm_glu_merged_truseqnano_nebnext_v6rzlog10p_chipsub_cutoff1.000000_cwt_peaks.gr
NC_000913	IPOD occupancy	Peak	13296	13356	1	+	.	From DargR_m9_rdm_glu_merged_truseqnano_nebnext_v6rzlog10p_chipsub_cutoff1.000000_cwt_peaks.gr
NC_000913	IPOD occupancy	Peak	13581	13641	1	+	.	From DargR_m9_rdm_glu_merged_truseqnano_nebnext_v6rzlog10p_chipsub_cutoff1.000000_cwt_peaks.gr
NC_000913	IPOD occupancy	Peak	15391	15451	1	+	.	From DargR_m9_rdm_glu_merged_truseqnano_nebnext_v6rzlog10p_chipsub_cutoff1.000000_cwt_peaks.gr
NC_000913	IPOD occupancy	Peak	15506	15566	1	+	.	From DargR_m9_rdm_glu_merged_truseqnano_nebnext_v6rzlog10p_chipsub_cutoff1.000000_cwt_peaks.gr
NC_000913	IPOD occupancy	Peak	15606	15666	1	+	.	From DargR_m9_rdm_glu_merged_truseqnano_nebnext_v6rzlog10p_chipsub_cutoff1.000000_cwt_peaks.gr
NC_000913	IPOD occupancy	Peak	15916	15976	1	+	.	From DargR_m9_rdm_glu_merged_truseqnano_nebnext_v6rzlog10p_chipsub_cutoff1.000000_cwt_peaks.gr
NC_000913	IPOD occupancy	Peak	16111	16171	1	+	.	From DargR_m9_rdm_glu_merged_truseqnano_nebnext_v6rzlog10p_chipsub_cutoff1.000000_cwt_peaks.gr
NC_000913	IPOD occupancy	Peak	16551	16611	1	+	.	From DargR_m9_rdm_glu_merged_truseqnano_nebnext_v6rzlog10p_chipsub_cutoff1.000000_cwt_peaks.gr
NC_000913	IPOD occupancy	Peak	16666	16726	1	+	.	From DargR_m9_rdm_glu_merged_truseqnano_nebnext_v6rzlog10p_chipsub_cutoff1.000000_cwt_peaks.gr
NC_000913	IPOD occupancy	Peak	16876	16936	1	+	.	From DargR_m9_rdm_glu_merged_truseqnano_nebnext_v6rzlog10p_chipsub_cutoff1.000000_cwt_peaks.gr
NC_000913	IPOD occupancy	Peak	17256	17316	1	+	.	From DargR_m9_rdm_glu_merged_truseqnano_nebnext_v6rzlog10p_chipsub_cutoff1.000000_cwt_peaks.gr
NC_000913	IPOD occupancy	Peak	17636	17696	1	+	.	From DargR_m9_rdm_glu_merged_truseqnano_nebnext_v6rzlog10p_chipsub_cutoff1.000000_cwt_peaks.gr
NC_000913	IPOD occupancy	Peak	17796	17856	1	+	.	From DargR_m9_rdm_glu_merged_truseqnano_nebnext_v6rzlog10p_chipsub_cutoff1.000000_cwt_peaks.gr
NC_000913	IPOD occupancy	Peak	18051	18111	1	+	.	From DargR_m9_rdm_glu_merged_truseqnano_nebnext_v6rzlog10p_chipsub_cutoff1.000000_cwt_peaks.gr
NC_000913	IPOD occupancy	Peak	18306	18366	1	+	.	From DargR_m9_rdm_glu_merged_truseqnano_nebnext_v6rzlog10p_chipsub_cutoff1.000000_cwt_peaks.gr
NC_000913	IPOD occupancy	Peak	18506	18566	1	+	.	From DargR_m9_rdm_glu_merged_truseqnano_nebnext_v6rzlog10p_chipsub_cutoff1.000000_cwt_peaks.gr
NC_000913	IPOD occupancy	Peak	18701	18761	1	+	.	From DargR_m9_rdm_glu_merged_truseqnano_nebnext_v6rzlog10p_chipsub_cutoff1.000000_cwt_peaks.gr
NC_000913	IPOD occupancy	Peak	18951	19011	1	+	.	From DargR_m9_rdm_glu_merged_truseqnano_nebnext_v6rzlog10p_chipsub_cutoff1.000000_cwt_peaks.gr
NC_000913	IPOD occupancy	Peak	19096	19156	1	+	.	From DargR_m9_rdm_glu_merged_truseqnano_nebnext_v6rzlog10p_chipsub_cutoff1.000000_cwt_peaks.gr
NC_000913	IPOD occupancy	Peak	19416	19476	1	+	.	From DargR_m9_rdm_glu_merged_truseqnano_nebnext_v6rzlog10p_chipsub_cutoff1.000000_cwt_peaks.gr
NC_000913	IPOD occupancy	Peak	19786	19846	1	+	.	From DargR_m9_rdm_glu_merged_truseqnano_nebnext_v6rzlog10p_chipsub_cutoff1.000000_cwt_peaks.gr
NC_000913	IPOD occupancy	Peak	19926	19986	1	+	.	From DargR_m9_rdm_glu_merged_truseqnano_nebnext_v6rzlog10p_chipsub_cutoff1.000000_cwt_peaks.gr
NC_000913	IPOD occupancy	Peak	20196	20256	1	+	.	From DargR_m9_rdm_glu_merged_truseqnano_nebnext_v6rzlog10p_chipsub_cutoff1.000000_cwt_peaks.gr
NC_000913	IPOD occupancy	Peak	20486	20546	1	+	.	From DargR_m9_rdm_glu_merged_truseqnano_nebnext_v6rzlog10p_chipsub_cutoff1.000000_cwt_peaks.gr
NC_000913	IPOD occupancy	Peak	20666	20726	1	+	.	From DargR_m9_rdm_glu_merged_truseqnano_nebnext_v6rzlog10p_chipsub_cutoff1.000000_cwt_peaks.gr
NC_000913	IPOD occupancy	Peak	20831	20891	1	+	.	From DargR_m9_rdm_glu_merged_truseqnano_nebnext_v6rzlog10p_chipsub_cutoff1.000000_cwt_peaks.gr
NC_000913	IPOD occupancy	Peak	21346	21406	1	+	.	From DargR_m9_rdm_glu_merged_truseqnano_nebnext_v6rzlog10p_chipsub_cutoff1.000000_cwt_peaks.gr
NC_000913	IPOD occupancy	Peak	21511	21571	1	+	.	From DargR_m9_rdm_glu_merged_truseqnano_nebnext_v6rzlog10p_chipsub_cutoff1.000000_cwt_peaks.gr
NC_000913	IPOD occupancy	Peak	21616	21676	1	+	.	From DargR_m9_rdm_glu_merged_truseqnano_nebnext_v6rzlog10p_chipsub_cutoff1.000000_cwt_peaks.gr
NC_000913	IPOD occupancy	Peak	22141	22201	1	+	.	From DargR_m9_rdm_glu_merged_truseqnano_nebnext_v6rzlog10p_chipsub_cutoff1.000000_cwt_peaks.gr
NC_000913	IPOD occupancy	Peak	22371	22431	1	+	.	From DargR_m9_rdm_glu_merged_truseqnano_nebnext_v6rzlog10p_chipsub_cutoff1.000000_cwt_peaks.gr
NC_000913	IPOD occupancy	Peak	22546	22606	1	+	.	From DargR_m9_rdm_glu_merged_truseqnano_nebnext_v6rzlog10p_chipsub_cutoff1.000000_cwt_peaks.gr
NC_000913	IPOD occupancy	Peak	23186	23246	1	+	.	From DargR_m9_rdm_glu_merged_truseqnano_nebnext_v6rzlog10p_chipsub_cutoff1.000000_cwt_peaks.gr
NC_000913	IPOD occupancy	Peak	23321	23381	1	+	.	From DargR_m9_rdm_glu_merged_truseqnano_nebnext_v6rzlog10p_chipsub_cutoff1.000000_cwt_peaks.gr
NC_000913	IPOD occupancy	Peak	23711	23771	1	+	.	From DargR_m9_rdm_glu_merged_truseqnano_nebnext_v6rzlog10p_chipsub_cutoff1.000000_cwt_peaks.gr
NC_000913	IPOD occupancy	Peak	24951	25011	1	+	.	From DargR_m9_rdm_glu_merged_truseqnano_nebnext_v6rzlog10p_chipsub_cutoff1.000000_cwt_peaks.gr
NC_000913	IPOD occupancy	Peak	25261	25321	1	+	.	From DargR_m9_rdm_glu_merged_truseqnano_nebnext_v6rzlog10p_chipsub_cutoff1.000000_cwt_peaks.gr
NC_000913	IPOD occupancy	Peak	27276	27336	1	+	.	From DargR_m9_rdm_glu_merged_truseqnano_nebnext_v6rzlog10p_chipsub_cutoff1.000000_cwt_peaks.gr
NC_000913	IPOD occupancy	Peak	27696	27756	1	+	.	From DargR_m9_rdm_glu_merged_truseqnano_nebnext_v6rzlog10p_chipsub_cutoff1.000000_cwt_peaks.gr
NC_000913	IPOD occupancy	Peak	28211	28271	1	+	.	From DargR_m9_rdm_glu_merged_truseqnano_nebnext_v6rzlog10p_chipsub_cutoff1.000000_cwt_peaks.gr
NC_000913	IPOD occupancy	Peak	28356	28416	1	+	.	From DargR_m9_rdm_glu_merged_truseqnano_nebnext_v6rzlog10p_chipsub_cutoff1.000000_cwt_peaks.gr
NC_000913	IPOD occupancy	Peak	28821	28881	1	+	.	From DargR_m9_rdm_glu_merged_truseqnano_nebnext_v6rzlog10p_chipsub_cutoff1.000000_cwt_peaks.gr
NC_000913	IPOD occupancy	Peak	29091	29151	1	+	.	From DargR_m9_rdm_glu_merged_truseqnano_nebnext_v6rzlog10p_chipsub_cutoff1.000000_cwt_peaks.gr
NC_000913	IPOD occupancy	Peak	29221	29281	1	+	.	From DargR_m9_rdm_glu_merged_truseqnano_nebnext_v6rzlog10p_chipsub_cutoff1.000000_cwt_peaks.gr
NC_000913	IPOD occupancy	Peak	29386	29446	1	+	.	From DargR_m9_rdm_glu_merged_truseqnano_nebnext_v6rzlog10p_chipsub_cutoff1.000000_cwt_peaks.gr
NC_000913	IPOD occupancy	Peak	29826	29886	1	+	.	From DargR_m9_rdm_glu_merged_truseqnano_nebnext_v6rzlog10p_chipsub_cutoff1.000000_cwt_peaks.gr
NC_000913	IPOD occupancy	Peak	29946	30006	1	+	.	From DargR_m9_rdm_glu_merged_truseqnano_nebnext_v6rzlog10p_chipsub_cutoff1.000000_cwt_peaks.gr
NC_000913	IPOD occupancy	Peak	31281	31341	1	+	.	From DargR_m9_rdm_glu_merged_truseqnano_nebnext_v6rzlog10p_chipsub_cutoff1.000000_cwt_peaks.gr
NC_000913	IPOD occupancy	Peak	31481	31541	1	+	.	From DargR_m9_rdm_glu_merged_truseqnano_nebnext_v6rzlog10p_chipsub_cutoff1.000000_cwt_peaks.gr
NC_000913	IPOD occupancy	Peak	31601	31661	1	+	.	From DargR_m9_rdm_glu_merged_truseqnano_nebnext_v6rzlog10p_chipsub_cutoff1.000000_cwt_peaks.gr
NC_000913	IPOD occupancy	Peak	31831	31891	1	+	.	From DargR_m9_rdm_glu_merged_truseqnano_nebnext_v6rzlog10p_chipsub_cutoff1.000000_cwt_peaks.gr
NC_000913	IPOD occupancy	Peak	32761	32821	1	+	.	From DargR_m9_rdm_glu_merged_truseqnano_nebnext_v6rzlog10p_chipsub_cutoff1.000000_cwt_peaks.gr
NC_000913	IPOD occupancy	Peak	33371	33431	1	+	.	From DargR_m9_rdm_glu_merged_truseqnano_nebnext_v6rzlog10p_chipsub_cutoff1.000000_cwt_peaks.gr
NC_000913	IPOD occupancy	Peak	33896	33956	1	+	.	From DargR_m9_rdm_glu_merged_truseqnano_nebnext_v6rzlog10p_chipsub_cutoff1.000000_cwt_peaks.gr
NC_000913	IPOD occupancy	Peak	34011	34071	1	+	.	From DargR_m9_rdm_glu_merged_truseqnano_nebnext_v6rzlog10p_chipsub_cutoff1.000000_cwt_peaks.gr
NC_000913	IPOD occupancy	Peak	34131	34191	1	+	.	From DargR_m9_rdm_glu_merged_truseqnano_nebnext_v6rzlog10p_chipsub_cutoff1.000000_cwt_peaks.gr
NC_000913	IPOD occupancy	Peak	34291	34351	1	+	.	From DargR_m9_rdm_glu_merged_truseqnano_nebnext_v6rzlog10p_chipsub_cutoff1.000000_cwt_peaks.gr
NC_000913	IPOD occupancy	Peak	34411	34471	1	+	.	From DargR_m9_rdm_glu_merged_truseqnano_nebnext_v6rzlog10p_chipsub_cutoff1.000000_cwt_peaks.gr
NC_000913	IPOD occupancy	Peak	34656	34716	1	+	.	From DargR_m9_rdm_glu_merged_truseqnano_nebnext_v6rzlog10p_chipsub_cutoff1.000000_cwt_peaks.gr
NC_000913	IPOD occupancy	Peak	34871	34931	1	+	.	From DargR_m9_rdm_glu_merged_truseqnano_nebnext_v6rzlog10p_chipsub_cutoff1.000000_cwt_peaks.gr
NC_000913	IPOD occupancy	Peak	36096	36156	1	+	.	From DargR_m9_rdm_glu_merged_truseqnano_nebnext_v6rzlog10p_chipsub_cutoff1.000000_cwt_peaks.gr
NC_000913	IPOD occupancy	Peak	36211	36271	1	+	.	From DargR_m9_rdm_glu_merged_truseqnano_nebnext_v6rzlog10p_chipsub_cutoff1.000000_cwt_peaks.gr
NC_000913	IPOD occupancy	Peak	37161	37221	1	+	.	From DargR_m9_rdm_glu_merged_truseqnano_nebnext_v6rzlog10p_chipsub_cutoff1.000000_cwt_peaks.gr
NC_000913	IPOD occupancy	Peak	37386	37446	1	+	.	From DargR_m9_rdm_glu_merged_truseqnano_nebnext_v6rzlog10p_chipsub_cutoff1.000000_cwt_peaks.gr
NC_000913	IPOD occupancy	Peak	37661	37721	1	+	.	From DargR_m9_rdm_glu_merged_truseqnano_nebnext_v6rzlog10p_chipsub_cutoff1.000000_cwt_peaks.gr
NC_000913	IPOD occupancy	Peak	37781	37841	1	+	.	From DargR_m9_rdm_glu_merged_truseqnano_nebnext_v6rzlog10p_chipsub_cutoff1.000000_cwt_peaks.gr
NC_000913	IPOD occupancy	Peak	39496	39556	1	+	.	From DargR_m9_rdm_glu_merged_truseqnano_nebnext_v6rzlog10p_chipsub_cutoff1.000000_cwt_peaks.gr
NC_000913	IPOD occupancy	Peak	40381	40441	1	+	.	From DargR_m9_rdm_glu_merged_truseqnano_nebnext_v6rzlog10p_chipsub_cutoff1.000000_cwt_peaks.gr
NC_000913	IPOD occupancy	Peak	40686	40746	1	+	.	From DargR_m9_rdm_glu_merged_truseqnano_nebnext_v6rzlog10p_chipsub_cutoff1.000000_cwt_peaks.gr
NC_000913	IPOD occupancy	Peak	40921	40981	1	+	.	From DargR_m9_rdm_glu_merged_truseqnano_nebnext_v6rzlog10p_chipsub_cutoff1.000000_cwt_peaks.gr
NC_000913	IPOD occupancy	Peak	41756	41816	1	+	.	From DargR_m9_rdm_glu_merged_truseqnano_nebnext_v6rzlog10p_chipsub_cutoff1.000000_cwt_peaks.gr
NC_000913	IPOD occupancy	Peak	42026	42086	1	+	.	From DargR_m9_rdm_glu_merged_truseqnano_nebnext_v6rzlog10p_chipsub_cutoff1.000000_cwt_peaks.gr
NC_000913	IPOD occupancy	Peak	42386	42446	1	+	.	From DargR_m9_rdm_glu_merged_truseqnano_nebnext_v6rzlog10p_chipsub_cutoff1.000000_cwt_peaks.gr
NC_000913	IPOD occupancy	Peak	43246	43306	1	+	.	From DargR_m9_rdm_glu_merged_truseqnano_nebnext_v6rzlog10p_chipsub_cutoff1.000000_cwt_peaks.gr
NC_000913	IPOD occupancy	Peak	43471	43531	1	+	.	From DargR_m9_rdm_glu_merged_truseqnano_nebnext_v6rzlog10p_chipsub_cutoff1.000000_cwt_peaks.gr
NC_000913	IPOD occupancy	Peak	43591	43651	1	+	.	From DargR_m9_rdm_glu_merged_truseqnano_nebnext_v6rzlog10p_chipsub_cutoff1.000000_cwt_peaks.gr
NC_000913	IPOD occupancy	Peak	43796	43856	1	+	.	From DargR_m9_rdm_glu_merged_truseqnano_nebnext_v6rzlog10p_chipsub_cutoff1.000000_cwt_peaks.gr
NC_000913	IPOD occupancy	Peak	43976	44036	1	+	.	From DargR_m9_rdm_glu_merged_truseqnano_nebnext_v6rzlog10p_chipsub_cutoff1.000000_cwt_peaks.gr
NC_000913	IPOD occupancy	Peak	45081	45141	1	+	.	From DargR_m9_rdm_glu_merged_truseqnano_nebnext_v6rzlog10p_chipsub_cutoff1.000000_cwt_peaks.gr
NC_000913	IPOD occupancy	Peak	45246	45306	1	+	.	From DargR_m9_rdm_glu_merged_truseqnano_nebnext_v6rzlog10p_chipsub_cutoff1.000000_cwt_peaks.gr
NC_000913	IPOD occupancy	Peak	45981	46041	1	+	.	From DargR_m9_rdm_glu_merged_truseqnano_nebnext_v6rzlog10p_chipsub_cutoff1.000000_cwt_peaks.gr
NC_000913	IPOD occupancy	Peak	46136	46196	1	+	.	From DargR_m9_rdm_glu_merged_truseqnano_nebnext_v6rzlog10p_chipsub_cutoff1.000000_cwt_peaks.gr
NC_000913	IPOD occupancy	Peak	46501	46561	1	+	.	From DargR_m9_rdm_glu_merged_truseqnano_nebnext_v6rzlog10p_chipsub_cutoff1.000000_cwt_peaks.gr
NC_000913	IPOD occupancy	Peak	46966	47026	1	+	.	From DargR_m9_rdm_glu_merged_truseqnano_nebnext_v6rzlog10p_chipsub_cutoff1.000000_cwt_peaks.gr
NC_000913	IPOD occupancy	Peak	47116	47176	1	+	.	From DargR_m9_rdm_glu_merged_truseqnano_nebnext_v6rzlog10p_chipsub_cutoff1.000000_cwt_peaks.gr
NC_000913	IPOD occupancy	Peak	47756	47816	1	+	.	From DargR_m9_rdm_glu_merged_truseqnano_nebnext_v6rzlog10p_chipsub_cutoff1.000000_cwt_peaks.gr
NC_000913	IPOD occupancy	Peak	47986	48046	1	+	.	From DargR_m9_rdm_glu_merged_truseqnano_nebnext_v6rzlog10p_chipsub_cutoff1.000000_cwt_peaks.gr
NC_000913	IPOD occupancy	Peak	48526	48586	1	+	.	From DargR_m9_rdm_glu_merged_truseqnano_nebnext_v6rzlog10p_chipsub_cutoff1.000000_cwt_peaks.gr
NC_000913	IPOD occupancy	Peak	48846	48906	1	+	.	From DargR_m9_rdm_glu_merged_truseqnano_nebnext_v6rzlog10p_chipsub_cutoff1.000000_cwt_peaks.gr
NC_000913	IPOD occupancy	Peak	48996	49056	1	+	.	From DargR_m9_rdm_glu_merged_truseqnano_nebnext_v6rzlog10p_chipsub_cutoff1.000000_cwt_peaks.gr
NC_000913	IPOD occupancy	Peak	49506	49566	1	+	.	From DargR_m9_rdm_glu_merged_truseqnano_nebnext_v6rzlog10p_chipsub_cutoff1.000000_cwt_peaks.gr
NC_000913	IPOD occupancy	Peak	49616	49676	1	+	.	From DargR_m9_rdm_glu_merged_truseqnano_nebnext_v6rzlog10p_chipsub_cutoff1.000000_cwt_peaks.gr
NC_000913	IPOD occupancy	Peak	49906	49966	1	+	.	From DargR_m9_rdm_glu_merged_truseqnano_nebnext_v6rzlog10p_chipsub_cutoff1.000000_cwt_peaks.gr
NC_000913	IPOD occupancy	Peak	50376	50436	1	+	.	From DargR_m9_rdm_glu_merged_truseqnano_nebnext_v6rzlog10p_chipsub_cutoff1.000000_cwt_peaks.gr
NC_000913	IPOD occupancy	Peak	50536	50596	1	+	.	From DargR_m9_rdm_glu_merged_truseqnano_nebnext_v6rzlog10p_chipsub_cutoff1.000000_cwt_peaks.gr
NC_000913	IPOD occupancy	Peak	51186	51246	1	+	.	From DargR_m9_rdm_glu_merged_truseqnano_nebnext_v6rzlog10p_chipsub_cutoff1.000000_cwt_peaks.gr
NC_000913	IPOD occupancy	Peak	51496	51556	1	+	.	From DargR_m9_rdm_glu_merged_truseqnano_nebnext_v6rzlog10p_chipsub_cutoff1.000000_cwt_peaks.gr
NC_000913	IPOD occupancy	Peak	51736	51796	1	+	.	From DargR_m9_rdm_glu_merged_truseqnano_nebnext_v6rzlog10p_chipsub_cutoff1.000000_cwt_peaks.gr
NC_000913	IPOD occupancy	Peak	51871	51931	1	+	.	From DargR_m9_rdm_glu_merged_truseqnano_nebnext_v6rzlog10p_chipsub_cutoff1.000000_cwt_peaks.gr
NC_000913	IPOD occupancy	Peak	51966	52026	1	+	.	From DargR_m9_rdm_glu_merged_truseqnano_nebnext_v6rzlog10p_chipsub_cutoff1.000000_cwt_peaks.gr
NC_000913	IPOD occupancy	Peak	52146	52206	1	+	.	From DargR_m9_rdm_glu_merged_truseqnano_nebnext_v6rzlog10p_chipsub_cutoff1.000000_cwt_peaks.gr
NC_000913	IPOD occupancy	Peak	52331	52391	1	+	.	From DargR_m9_rdm_glu_merged_truseqnano_nebnext_v6rzlog10p_chipsub_cutoff1.000000_cwt_peaks.gr
NC_000913	IPOD occupancy	Peak	53076	53136	1	+	.	From DargR_m9_rdm_glu_merged_truseqnano_nebnext_v6rzlog10p_chipsub_cutoff1.000000_cwt_peaks.gr
NC_000913	IPOD occupancy	Peak	53391	53451	1	+	.	From DargR_m9_rdm_glu_merged_truseqnano_nebnext_v6rzlog10p_chipsub_cutoff1.000000_cwt_peaks.gr
NC_000913	IPOD occupancy	Peak	53531	53591	1	+	.	From DargR_m9_rdm_glu_merged_truseqnano_nebnext_v6rzlog10p_chipsub_cutoff1.000000_cwt_peaks.gr
NC_000913	IPOD occupancy	Peak	53796	53856	1	+	.	From DargR_m9_rdm_glu_merged_truseqnano_nebnext_v6rzlog10p_chipsub_cutoff1.000000_cwt_peaks.gr
NC_000913	IPOD occupancy	Peak	54716	54776	1	+	.	From DargR_m9_rdm_glu_merged_truseqnano_nebnext_v6rzlog10p_chipsub_cutoff1.000000_cwt_peaks.gr
NC_000913	IPOD occupancy	Peak	54846	54906	1	+	.	From DargR_m9_rdm_glu_merged_truseqnano_nebnext_v6rzlog10p_chipsub_cutoff1.000000_cwt_peaks.gr
NC_000913	IPOD occupancy	Peak	55171	55231	1	+	.	From DargR_m9_rdm_glu_merged_truseqnano_nebnext_v6rzlog10p_chipsub_cutoff1.000000_cwt_peaks.gr
NC_000913	IPOD occupancy	Peak	55601	55661	1	+	.	From DargR_m9_rdm_glu_merged_truseqnano_nebnext_v6rzlog10p_chipsub_cutoff1.000000_cwt_peaks.gr
NC_000913	IPOD occupancy	Peak	55716	55776	1	+	.	From DargR_m9_rdm_glu_merged_truseqnano_nebnext_v6rzlog10p_chipsub_cutoff1.000000_cwt_peaks.gr
NC_000913	IPOD occupancy	Peak	55876	55936	1	+	.	From DargR_m9_rdm_glu_merged_truseqnano_nebnext_v6rzlog10p_chipsub_cutoff1.000000_cwt_peaks.gr
NC_000913	IPOD occupancy	Peak	56126	56186	1	+	.	From DargR_m9_rdm_glu_merged_truseqnano_nebnext_v6rzlog10p_chipsub_cutoff1.000000_cwt_peaks.gr
NC_000913	IPOD occupancy	Peak	56291	56351	1	+	.	From DargR_m9_rdm_glu_merged_truseqnano_nebnext_v6rzlog10p_chipsub_cutoff1.000000_cwt_peaks.gr
NC_000913	IPOD occupancy	Peak	56501	56561	1	+	.	From DargR_m9_rdm_glu_merged_truseqnano_nebnext_v6rzlog10p_chipsub_cutoff1.000000_cwt_peaks.gr
NC_000913	IPOD occupancy	Peak	56601	56661	1	+	.	From DargR_m9_rdm_glu_merged_truseqnano_nebnext_v6rzlog10p_chipsub_cutoff1.000000_cwt_peaks.gr
NC_000913	IPOD occupancy	Peak	56976	57036	1	+	.	From DargR_m9_rdm_glu_merged_truseqnano_nebnext_v6rzlog10p_chipsub_cutoff1.000000_cwt_peaks.gr
NC_000913	IPOD occupancy	Peak	57391	57451	1	+	.	From DargR_m9_rdm_glu_merged_truseqnano_nebnext_v6rzlog10p_chipsub_cutoff1.000000_cwt_peaks.gr
NC_000913	IPOD occupancy	Peak	57986	58046	1	+	.	From DargR_m9_rdm_glu_merged_truseqnano_nebnext_v6rzlog10p_chipsub_cutoff1.000000_cwt_peaks.gr
NC_000913	IPOD occupancy	Peak	58261	58321	1	+	.	From DargR_m9_rdm_glu_merged_truseqnano_nebnext_v6rzlog10p_chipsub_cutoff1.000000_cwt_peaks.gr
NC_000913	IPOD occupancy	Peak	58461	58521	1	+	.	From DargR_m9_rdm_glu_merged_truseqnano_nebnext_v6rzlog10p_chipsub_cutoff1.000000_cwt_peaks.gr
NC_000913	IPOD occupancy	Peak	58586	58646	1	+	.	From DargR_m9_rdm_glu_merged_truseqnano_nebnext_v6rzlog10p_chipsub_cutoff1.000000_cwt_peaks.gr
NC_000913	IPOD occupancy	Peak	58836	58896	1	+	.	From DargR_m9_rdm_glu_merged_truseqnano_nebnext_v6rzlog10p_chipsub_cutoff1.000000_cwt_peaks.gr
NC_000913	IPOD occupancy	Peak	59111	59171	1	+	.	From DargR_m9_rdm_glu_merged_truseqnano_nebnext_v6rzlog10p_chipsub_cutoff1.000000_cwt_peaks.gr
NC_000913	IPOD occupancy	Peak	59256	59316	1	+	.	From DargR_m9_rdm_glu_merged_truseqnano_nebnext_v6rzlog10p_chipsub_cutoff1.000000_cwt_peaks.gr
NC_000913	IPOD occupancy	Peak	59441	59501	1	+	.	From DargR_m9_rdm_glu_merged_truseqnano_nebnext_v6rzlog10p_chipsub_cutoff1.000000_cwt_peaks.gr
NC_000913	IPOD occupancy	Peak	60836	60896	1	+	.	From DargR_m9_rdm_glu_merged_truseqnano_nebnext_v6rzlog10p_chipsub_cutoff1.000000_cwt_peaks.gr
NC_000913	IPOD occupancy	Peak	61046	61106	1	+	.	From DargR_m9_rdm_glu_merged_truseqnano_nebnext_v6rzlog10p_chipsub_cutoff1.000000_cwt_peaks.gr
NC_000913	IPOD occupancy	Peak	61291	61351	1	+	.	From DargR_m9_rdm_glu_merged_truseqnano_nebnext_v6rzlog10p_chipsub_cutoff1.000000_cwt_peaks.gr
NC_000913	IPOD occupancy	Peak	61431	61491	1	+	.	From DargR_m9_rdm_glu_merged_truseqnano_nebnext_v6rzlog10p_chipsub_cutoff1.000000_cwt_peaks.gr
NC_000913	IPOD occupancy	Peak	61816	61876	1	+	.	From DargR_m9_rdm_glu_merged_truseqnano_nebnext_v6rzlog10p_chipsub_cutoff1.000000_cwt_peaks.gr
NC_000913	IPOD occupancy	Peak	62656	62716	1	+	.	From DargR_m9_rdm_glu_merged_truseqnano_nebnext_v6rzlog10p_chipsub_cutoff1.000000_cwt_peaks.gr
NC_000913	IPOD occupancy	Peak	63011	63071	1	+	.	From DargR_m9_rdm_glu_merged_truseqnano_nebnext_v6rzlog10p_chipsub_cutoff1.000000_cwt_peaks.gr
NC_000913	IPOD occupancy	Peak	63211	63271	1	+	.	From DargR_m9_rdm_glu_merged_truseqnano_nebnext_v6rzlog10p_chipsub_cutoff1.000000_cwt_peaks.gr
NC_000913	IPOD occupancy	Peak	63601	63661	1	+	.	From DargR_m9_rdm_glu_merged_truseqnano_nebnext_v6rzlog10p_chipsub_cutoff1.000000_cwt_peaks.gr
NC_000913	IPOD occupancy	Peak	63691	63751	1	+	.	From DargR_m9_rdm_glu_merged_truseqnano_nebnext_v6rzlog10p_chipsub_cutoff1.000000_cwt_peaks.gr
NC_000913	IPOD occupancy	Peak	63991	64051	1	+	.	From DargR_m9_rdm_glu_merged_truseqnano_nebnext_v6rzlog10p_chipsub_cutoff1.000000_cwt_peaks.gr
NC_000913	IPOD occupancy	Peak	64161	64221	1	+	.	From DargR_m9_rdm_glu_merged_truseqnano_nebnext_v6rzlog10p_chipsub_cutoff1.000000_cwt_peaks.gr
NC_000913	IPOD occupancy	Peak	64696	64756	1	+	.	From DargR_m9_rdm_glu_merged_truseqnano_nebnext_v6rzlog10p_chipsub_cutoff1.000000_cwt_peaks.gr
NC_000913	IPOD occupancy	Peak	64821	64881	1	+	.	From DargR_m9_rdm_glu_merged_truseqnano_nebnext_v6rzlog10p_chipsub_cutoff1.000000_cwt_peaks.gr
NC_000913	IPOD occupancy	Peak	65641	65701	1	+	.	From DargR_m9_rdm_glu_merged_truseqnano_nebnext_v6rzlog10p_chipsub_cutoff1.000000_cwt_peaks.gr
NC_000913	IPOD occupancy	Peak	65836	65896	1	+	.	From DargR_m9_rdm_glu_merged_truseqnano_nebnext_v6rzlog10p_chipsub_cutoff1.000000_cwt_peaks.gr
NC_000913	IPOD occupancy	Peak	66586	66646	1	+	.	From DargR_m9_rdm_glu_merged_truseqnano_nebnext_v6rzlog10p_chipsub_cutoff1.000000_cwt_peaks.gr
NC_000913	IPOD occupancy	Peak	67781	67841	1	+	.	From DargR_m9_rdm_glu_merged_truseqnano_nebnext_v6rzlog10p_chipsub_cutoff1.000000_cwt_peaks.gr
NC_000913	IPOD occupancy	Peak	68676	68736	1	+	.	From DargR_m9_rdm_glu_merged_truseqnano_nebnext_v6rzlog10p_chipsub_cutoff1.000000_cwt_peaks.gr
NC_000913	IPOD occupancy	Peak	69136	69196	1	+	.	From DargR_m9_rdm_glu_merged_truseqnano_nebnext_v6rzlog10p_chipsub_cutoff1.000000_cwt_peaks.gr
NC_000913	IPOD occupancy	Peak	69236	69296	1	+	.	From DargR_m9_rdm_glu_merged_truseqnano_nebnext_v6rzlog10p_chipsub_cutoff1.000000_cwt_peaks.gr
NC_000913	IPOD occupancy	Peak	69861	69921	1	+	.	From DargR_m9_rdm_glu_merged_truseqnano_nebnext_v6rzlog10p_chipsub_cutoff1.000000_cwt_peaks.gr
NC_000913	IPOD occupancy	Peak	70141	70201	1	+	.	From DargR_m9_rdm_glu_merged_truseqnano_nebnext_v6rzlog10p_chipsub_cutoff1.000000_cwt_peaks.gr
NC_000913	IPOD occupancy	Peak	70241	70301	1	+	.	From DargR_m9_rdm_glu_merged_truseqnano_nebnext_v6rzlog10p_chipsub_cutoff1.000000_cwt_peaks.gr
NC_000913	IPOD occupancy	Peak	70881	70941	1	+	.	From DargR_m9_rdm_glu_merged_truseqnano_nebnext_v6rzlog10p_chipsub_cutoff1.000000_cwt_peaks.gr
NC_000913	IPOD occupancy	Peak	71211	71271	1	+	.	From DargR_m9_rdm_glu_merged_truseqnano_nebnext_v6rzlog10p_chipsub_cutoff1.000000_cwt_peaks.gr
NC_000913	IPOD occupancy	Peak	71601	71661	1	+	.	From DargR_m9_rdm_glu_merged_truseqnano_nebnext_v6rzlog10p_chipsub_cutoff1.000000_cwt_peaks.gr
NC_000913	IPOD occupancy	Peak	71841	71901	1	+	.	From DargR_m9_rdm_glu_merged_truseqnano_nebnext_v6rzlog10p_chipsub_cutoff1.000000_cwt_peaks.gr
NC_000913	IPOD occupancy	Peak	72051	72111	1	+	.	From DargR_m9_rdm_glu_merged_truseqnano_nebnext_v6rzlog10p_chipsub_cutoff1.000000_cwt_peaks.gr
NC_000913	IPOD occupancy	Peak	72201	72261	1	+	.	From DargR_m9_rdm_glu_merged_truseqnano_nebnext_v6rzlog10p_chipsub_cutoff1.000000_cwt_peaks.gr
NC_000913	IPOD occupancy	Peak	73261	73321	1	+	.	From DargR_m9_rdm_glu_merged_truseqnano_nebnext_v6rzlog10p_chipsub_cutoff1.000000_cwt_peaks.gr
NC_000913	IPOD occupancy	Peak	73411	73471	1	+	.	From DargR_m9_rdm_glu_merged_truseqnano_nebnext_v6rzlog10p_chipsub_cutoff1.000000_cwt_peaks.gr
NC_000913	IPOD occupancy	Peak	73551	73611	1	+	.	From DargR_m9_rdm_glu_merged_truseqnano_nebnext_v6rzlog10p_chipsub_cutoff1.000000_cwt_peaks.gr
NC_000913	IPOD occupancy	Peak	75611	75671	1	+	.	From DargR_m9_rdm_glu_merged_truseqnano_nebnext_v6rzlog10p_chipsub_cutoff1.000000_cwt_peaks.gr
NC_000913	IPOD occupancy	Peak	75721	75781	1	+	.	From DargR_m9_rdm_glu_merged_truseqnano_nebnext_v6rzlog10p_chipsub_cutoff1.000000_cwt_peaks.gr
NC_000913	IPOD occupancy	Peak	75951	76011	1	+	.	From DargR_m9_rdm_glu_merged_truseqnano_nebnext_v6rzlog10p_chipsub_cutoff1.000000_cwt_peaks.gr
NC_000913	IPOD occupancy	Peak	76211	76271	1	+	.	From DargR_m9_rdm_glu_merged_truseqnano_nebnext_v6rzlog10p_chipsub_cutoff1.000000_cwt_peaks.gr
NC_000913	IPOD occupancy	Peak	76436	76496	1	+	.	From DargR_m9_rdm_glu_merged_truseqnano_nebnext_v6rzlog10p_chipsub_cutoff1.000000_cwt_peaks.gr
NC_000913	IPOD occupancy	Peak	76636	76696	1	+	.	From DargR_m9_rdm_glu_merged_truseqnano_nebnext_v6rzlog10p_chipsub_cutoff1.000000_cwt_peaks.gr
NC_000913	IPOD occupancy	Peak	77226	77286	1	+	.	From DargR_m9_rdm_glu_merged_truseqnano_nebnext_v6rzlog10p_chipsub_cutoff1.000000_cwt_peaks.gr
NC_000913	IPOD occupancy	Peak	77841	77991	1	+	.	From DargR_m9_rdm_glu_merged_truseqnano_nebnext_v6rzlog10p_chipsub_cutoff1.000000_cwt_peaks.gr
NC_000913	IPOD occupancy	Peak	78296	78356	1	+	.	From DargR_m9_rdm_glu_merged_truseqnano_nebnext_v6rzlog10p_chipsub_cutoff1.000000_cwt_peaks.gr
NC_000913	IPOD occupancy	Peak	78406	78466	1	+	.	From DargR_m9_rdm_glu_merged_truseqnano_nebnext_v6rzlog10p_chipsub_cutoff1.000000_cwt_peaks.gr
NC_000913	IPOD occupancy	Peak	78546	78606	1	+	.	From DargR_m9_rdm_glu_merged_truseqnano_nebnext_v6rzlog10p_chipsub_cutoff1.000000_cwt_peaks.gr
NC_000913	IPOD occupancy	Peak	80281	80341	1	+	.	From DargR_m9_rdm_glu_merged_truseqnano_nebnext_v6rzlog10p_chipsub_cutoff1.000000_cwt_peaks.gr
NC_000913	IPOD occupancy	Peak	80416	80476	1	+	.	From DargR_m9_rdm_glu_merged_truseqnano_nebnext_v6rzlog10p_chipsub_cutoff1.000000_cwt_peaks.gr
NC_000913	IPOD occupancy	Peak	80751	80811	1	+	.	From DargR_m9_rdm_glu_merged_truseqnano_nebnext_v6rzlog10p_chipsub_cutoff1.000000_cwt_peaks.gr
NC_000913	IPOD occupancy	Peak	80851	80911	1	+	.	From DargR_m9_rdm_glu_merged_truseqnano_nebnext_v6rzlog10p_chipsub_cutoff1.000000_cwt_peaks.gr
NC_000913	IPOD occupancy	Peak	81326	81386	1	+	.	From DargR_m9_rdm_glu_merged_truseqnano_nebnext_v6rzlog10p_chipsub_cutoff1.000000_cwt_peaks.gr
NC_000913	IPOD occupancy	Peak	81426	81486	1	+	.	From DargR_m9_rdm_glu_merged_truseqnano_nebnext_v6rzlog10p_chipsub_cutoff1.000000_cwt_peaks.gr
NC_000913	IPOD occupancy	Peak	81616	81676	1	+	.	From DargR_m9_rdm_glu_merged_truseqnano_nebnext_v6rzlog10p_chipsub_cutoff1.000000_cwt_peaks.gr
NC_000913	IPOD occupancy	Peak	81926	81986	1	+	.	From DargR_m9_rdm_glu_merged_truseqnano_nebnext_v6rzlog10p_chipsub_cutoff1.000000_cwt_peaks.gr
NC_000913	IPOD occupancy	Peak	82186	82246	1	+	.	From DargR_m9_rdm_glu_merged_truseqnano_nebnext_v6rzlog10p_chipsub_cutoff1.000000_cwt_peaks.gr
NC_000913	IPOD occupancy	Peak	82626	82686	1	+	.	From DargR_m9_rdm_glu_merged_truseqnano_nebnext_v6rzlog10p_chipsub_cutoff1.000000_cwt_peaks.gr
NC_000913	IPOD occupancy	Peak	82726	82786	1	+	.	From DargR_m9_rdm_glu_merged_truseqnano_nebnext_v6rzlog10p_chipsub_cutoff1.000000_cwt_peaks.gr
NC_000913	IPOD occupancy	Peak	83106	83166	1	+	.	From DargR_m9_rdm_glu_merged_truseqnano_nebnext_v6rzlog10p_chipsub_cutoff1.000000_cwt_peaks.gr
NC_000913	IPOD occupancy	Peak	83201	83261	1	+	.	From DargR_m9_rdm_glu_merged_truseqnano_nebnext_v6rzlog10p_chipsub_cutoff1.000000_cwt_peaks.gr
NC_000913	IPOD occupancy	Peak	83716	83776	1	+	.	From DargR_m9_rdm_glu_merged_truseqnano_nebnext_v6rzlog10p_chipsub_cutoff1.000000_cwt_peaks.gr
NC_000913	IPOD occupancy	Peak	83961	84021	1	+	.	From DargR_m9_rdm_glu_merged_truseqnano_nebnext_v6rzlog10p_chipsub_cutoff1.000000_cwt_peaks.gr
NC_000913	IPOD occupancy	Peak	84126	84186	1	+	.	From DargR_m9_rdm_glu_merged_truseqnano_nebnext_v6rzlog10p_chipsub_cutoff1.000000_cwt_peaks.gr
NC_000913	IPOD occupancy	Peak	84361	84421	1	+	.	From DargR_m9_rdm_glu_merged_truseqnano_nebnext_v6rzlog10p_chipsub_cutoff1.000000_cwt_peaks.gr
NC_000913	IPOD occupancy	Peak	85176	85236	1	+	.	From DargR_m9_rdm_glu_merged_truseqnano_nebnext_v6rzlog10p_chipsub_cutoff1.000000_cwt_peaks.gr
NC_000913	IPOD occupancy	Peak	85296	85356	1	+	.	From DargR_m9_rdm_glu_merged_truseqnano_nebnext_v6rzlog10p_chipsub_cutoff1.000000_cwt_peaks.gr
NC_000913	IPOD occupancy	Peak	85656	85716	1	+	.	From DargR_m9_rdm_glu_merged_truseqnano_nebnext_v6rzlog10p_chipsub_cutoff1.000000_cwt_peaks.gr
NC_000913	IPOD occupancy	Peak	85941	86001	1	+	.	From DargR_m9_rdm_glu_merged_truseqnano_nebnext_v6rzlog10p_chipsub_cutoff1.000000_cwt_peaks.gr
NC_000913	IPOD occupancy	Peak	86091	86151	1	+	.	From DargR_m9_rdm_glu_merged_truseqnano_nebnext_v6rzlog10p_chipsub_cutoff1.000000_cwt_peaks.gr
NC_000913	IPOD occupancy	Peak	86516	86576	1	+	.	From DargR_m9_rdm_glu_merged_truseqnano_nebnext_v6rzlog10p_chipsub_cutoff1.000000_cwt_peaks.gr
NC_000913	IPOD occupancy	Peak	86816	86876	1	+	.	From DargR_m9_rdm_glu_merged_truseqnano_nebnext_v6rzlog10p_chipsub_cutoff1.000000_cwt_peaks.gr
NC_000913	IPOD occupancy	Peak	87081	87141	1	+	.	From DargR_m9_rdm_glu_merged_truseqnano_nebnext_v6rzlog10p_chipsub_cutoff1.000000_cwt_peaks.gr
NC_000913	IPOD occupancy	Peak	87326	87386	1	+	.	From DargR_m9_rdm_glu_merged_truseqnano_nebnext_v6rzlog10p_chipsub_cutoff1.000000_cwt_peaks.gr
NC_000913	IPOD occupancy	Peak	87746	87806	1	+	.	From DargR_m9_rdm_glu_merged_truseqnano_nebnext_v6rzlog10p_chipsub_cutoff1.000000_cwt_peaks.gr
NC_000913	IPOD occupancy	Peak	88146	88206	1	+	.	From DargR_m9_rdm_glu_merged_truseqnano_nebnext_v6rzlog10p_chipsub_cutoff1.000000_cwt_peaks.gr
NC_000913	IPOD occupancy	Peak	89716	89776	1	+	.	From DargR_m9_rdm_glu_merged_truseqnano_nebnext_v6rzlog10p_chipsub_cutoff1.000000_cwt_peaks.gr
NC_000913	IPOD occupancy	Peak	90096	90156	1	+	.	From DargR_m9_rdm_glu_merged_truseqnano_nebnext_v6rzlog10p_chipsub_cutoff1.000000_cwt_peaks.gr
NC_000913	IPOD occupancy	Peak	90421	90481	1	+	.	From DargR_m9_rdm_glu_merged_truseqnano_nebnext_v6rzlog10p_chipsub_cutoff1.000000_cwt_peaks.gr
NC_000913	IPOD occupancy	Peak	90806	90866	1	+	.	From DargR_m9_rdm_glu_merged_truseqnano_nebnext_v6rzlog10p_chipsub_cutoff1.000000_cwt_peaks.gr
NC_000913	IPOD occupancy	Peak	91246	91306	1	+	.	From DargR_m9_rdm_glu_merged_truseqnano_nebnext_v6rzlog10p_chipsub_cutoff1.000000_cwt_peaks.gr
NC_000913	IPOD occupancy	Peak	91346	91406	1	+	.	From DargR_m9_rdm_glu_merged_truseqnano_nebnext_v6rzlog10p_chipsub_cutoff1.000000_cwt_peaks.gr
NC_000913	IPOD occupancy	Peak	92221	92281	1	+	.	From DargR_m9_rdm_glu_merged_truseqnano_nebnext_v6rzlog10p_chipsub_cutoff1.000000_cwt_peaks.gr
NC_000913	IPOD occupancy	Peak	92396	92456	1	+	.	From DargR_m9_rdm_glu_merged_truseqnano_nebnext_v6rzlog10p_chipsub_cutoff1.000000_cwt_peaks.gr
NC_000913	IPOD occupancy	Peak	92921	92981	1	+	.	From DargR_m9_rdm_glu_merged_truseqnano_nebnext_v6rzlog10p_chipsub_cutoff1.000000_cwt_peaks.gr
NC_000913	IPOD occupancy	Peak	93336	93396	1	+	.	From DargR_m9_rdm_glu_merged_truseqnano_nebnext_v6rzlog10p_chipsub_cutoff1.000000_cwt_peaks.gr
NC_000913	IPOD occupancy	Peak	93776	93836	1	+	.	From DargR_m9_rdm_glu_merged_truseqnano_nebnext_v6rzlog10p_chipsub_cutoff1.000000_cwt_peaks.gr
NC_000913	IPOD occupancy	Peak	93921	93981	1	+	.	From DargR_m9_rdm_glu_merged_truseqnano_nebnext_v6rzlog10p_chipsub_cutoff1.000000_cwt_peaks.gr
NC_000913	IPOD occupancy	Peak	94421	94481	1	+	.	From DargR_m9_rdm_glu_merged_truseqnano_nebnext_v6rzlog10p_chipsub_cutoff1.000000_cwt_peaks.gr
NC_000913	IPOD occupancy	Peak	94566	94626	1	+	.	From DargR_m9_rdm_glu_merged_truseqnano_nebnext_v6rzlog10p_chipsub_cutoff1.000000_cwt_peaks.gr
NC_000913	IPOD occupancy	Peak	94691	94751	1	+	.	From DargR_m9_rdm_glu_merged_truseqnano_nebnext_v6rzlog10p_chipsub_cutoff1.000000_cwt_peaks.gr
NC_000913	IPOD occupancy	Peak	95326	95386	1	+	.	From DargR_m9_rdm_glu_merged_truseqnano_nebnext_v6rzlog10p_chipsub_cutoff1.000000_cwt_peaks.gr
NC_000913	IPOD occupancy	Peak	95786	95846	1	+	.	From DargR_m9_rdm_glu_merged_truseqnano_nebnext_v6rzlog10p_chipsub_cutoff1.000000_cwt_peaks.gr
NC_000913	IPOD occupancy	Peak	95871	95931	1	+	.	From DargR_m9_rdm_glu_merged_truseqnano_nebnext_v6rzlog10p_chipsub_cutoff1.000000_cwt_peaks.gr
NC_000913	IPOD occupancy	Peak	95976	96036	1	+	.	From DargR_m9_rdm_glu_merged_truseqnano_nebnext_v6rzlog10p_chipsub_cutoff1.000000_cwt_peaks.gr
NC_000913	IPOD occupancy	Peak	96106	96166	1	+	.	From DargR_m9_rdm_glu_merged_truseqnano_nebnext_v6rzlog10p_chipsub_cutoff1.000000_cwt_peaks.gr
NC_000913	IPOD occupancy	Peak	96271	96331	1	+	.	From DargR_m9_rdm_glu_merged_truseqnano_nebnext_v6rzlog10p_chipsub_cutoff1.000000_cwt_peaks.gr
NC_000913	IPOD occupancy	Peak	97071	97131	1	+	.	From DargR_m9_rdm_glu_merged_truseqnano_nebnext_v6rzlog10p_chipsub_cutoff1.000000_cwt_peaks.gr
NC_000913	IPOD occupancy	Peak	97441	97501	1	+	.	From DargR_m9_rdm_glu_merged_truseqnano_nebnext_v6rzlog10p_chipsub_cutoff1.000000_cwt_peaks.gr
NC_000913	IPOD occupancy	Peak	97636	97696	1	+	.	From DargR_m9_rdm_glu_merged_truseqnano_nebnext_v6rzlog10p_chipsub_cutoff1.000000_cwt_peaks.gr
NC_000913	IPOD occupancy	Peak	98506	98566	1	+	.	From DargR_m9_rdm_glu_merged_truseqnano_nebnext_v6rzlog10p_chipsub_cutoff1.000000_cwt_peaks.gr
NC_000913	IPOD occupancy	Peak	99281	99341	1	+	.	From DargR_m9_rdm_glu_merged_truseqnano_nebnext_v6rzlog10p_chipsub_cutoff1.000000_cwt_peaks.gr
NC_000913	IPOD occupancy	Peak	99551	99611	1	+	.	From DargR_m9_rdm_glu_merged_truseqnano_nebnext_v6rzlog10p_chipsub_cutoff1.000000_cwt_peaks.gr
NC_000913	IPOD occupancy	Peak	99806	99866	1	+	.	From DargR_m9_rdm_glu_merged_truseqnano_nebnext_v6rzlog10p_chipsub_cutoff1.000000_cwt_peaks.gr
NC_000913	IPOD occupancy	Peak	100646	100706	1	+	.	From DargR_m9_rdm_glu_merged_truseqnano_nebnext_v6rzlog10p_chipsub_cutoff1.000000_cwt_peaks.gr
NC_000913	IPOD occupancy	Peak	101301	101361	1	+	.	From DargR_m9_rdm_glu_merged_truseqnano_nebnext_v6rzlog10p_chipsub_cutoff1.000000_cwt_peaks.gr
NC_000913	IPOD occupancy	Peak	101431	101491	1	+	.	From DargR_m9_rdm_glu_merged_truseqnano_nebnext_v6rzlog10p_chipsub_cutoff1.000000_cwt_peaks.gr
NC_000913	IPOD occupancy	Peak	101521	101581	1	+	.	From DargR_m9_rdm_glu_merged_truseqnano_nebnext_v6rzlog10p_chipsub_cutoff1.000000_cwt_peaks.gr
NC_000913	IPOD occupancy	Peak	101931	101991	1	+	.	From DargR_m9_rdm_glu_merged_truseqnano_nebnext_v6rzlog10p_chipsub_cutoff1.000000_cwt_peaks.gr
NC_000913	IPOD occupancy	Peak	102191	102251	1	+	.	From DargR_m9_rdm_glu_merged_truseqnano_nebnext_v6rzlog10p_chipsub_cutoff1.000000_cwt_peaks.gr
NC_000913	IPOD occupancy	Peak	102441	102501	1	+	.	From DargR_m9_rdm_glu_merged_truseqnano_nebnext_v6rzlog10p_chipsub_cutoff1.000000_cwt_peaks.gr
NC_000913	IPOD occupancy	Peak	102661	102721	1	+	.	From DargR_m9_rdm_glu_merged_truseqnano_nebnext_v6rzlog10p_chipsub_cutoff1.000000_cwt_peaks.gr
NC_000913	IPOD occupancy	Peak	102856	102916	1	+	.	From DargR_m9_rdm_glu_merged_truseqnano_nebnext_v6rzlog10p_chipsub_cutoff1.000000_cwt_peaks.gr
NC_000913	IPOD occupancy	Peak	102996	103056	1	+	.	From DargR_m9_rdm_glu_merged_truseqnano_nebnext_v6rzlog10p_chipsub_cutoff1.000000_cwt_peaks.gr
NC_000913	IPOD occupancy	Peak	103116	103176	1	+	.	From DargR_m9_rdm_glu_merged_truseqnano_nebnext_v6rzlog10p_chipsub_cutoff1.000000_cwt_peaks.gr
NC_000913	IPOD occupancy	Peak	103506	103566	1	+	.	From DargR_m9_rdm_glu_merged_truseqnano_nebnext_v6rzlog10p_chipsub_cutoff1.000000_cwt_peaks.gr
NC_000913	IPOD occupancy	Peak	103756	103816	1	+	.	From DargR_m9_rdm_glu_merged_truseqnano_nebnext_v6rzlog10p_chipsub_cutoff1.000000_cwt_peaks.gr
NC_000913	IPOD occupancy	Peak	104041	104101	1	+	.	From DargR_m9_rdm_glu_merged_truseqnano_nebnext_v6rzlog10p_chipsub_cutoff1.000000_cwt_peaks.gr
NC_000913	IPOD occupancy	Peak	104461	104521	1	+	.	From DargR_m9_rdm_glu_merged_truseqnano_nebnext_v6rzlog10p_chipsub_cutoff1.000000_cwt_peaks.gr
NC_000913	IPOD occupancy	Peak	104596	104656	1	+	.	From DargR_m9_rdm_glu_merged_truseqnano_nebnext_v6rzlog10p_chipsub_cutoff1.000000_cwt_peaks.gr
NC_000913	IPOD occupancy	Peak	105036	105096	1	+	.	From DargR_m9_rdm_glu_merged_truseqnano_nebnext_v6rzlog10p_chipsub_cutoff1.000000_cwt_peaks.gr
NC_000913	IPOD occupancy	Peak	105141	105201	1	+	.	From DargR_m9_rdm_glu_merged_truseqnano_nebnext_v6rzlog10p_chipsub_cutoff1.000000_cwt_peaks.gr
NC_000913	IPOD occupancy	Peak	105296	105356	1	+	.	From DargR_m9_rdm_glu_merged_truseqnano_nebnext_v6rzlog10p_chipsub_cutoff1.000000_cwt_peaks.gr
NC_000913	IPOD occupancy	Peak	105391	105451	1	+	.	From DargR_m9_rdm_glu_merged_truseqnano_nebnext_v6rzlog10p_chipsub_cutoff1.000000_cwt_peaks.gr
NC_000913	IPOD occupancy	Peak	106286	106346	1	+	.	From DargR_m9_rdm_glu_merged_truseqnano_nebnext_v6rzlog10p_chipsub_cutoff1.000000_cwt_peaks.gr
NC_000913	IPOD occupancy	Peak	106766	106871	1	+	.	From DargR_m9_rdm_glu_merged_truseqnano_nebnext_v6rzlog10p_chipsub_cutoff1.000000_cwt_peaks.gr
NC_000913	IPOD occupancy	Peak	106961	107021	1	+	.	From DargR_m9_rdm_glu_merged_truseqnano_nebnext_v6rzlog10p_chipsub_cutoff1.000000_cwt_peaks.gr
NC_000913	IPOD occupancy	Peak	107176	107236	1	+	.	From DargR_m9_rdm_glu_merged_truseqnano_nebnext_v6rzlog10p_chipsub_cutoff1.000000_cwt_peaks.gr
NC_000913	IPOD occupancy	Peak	107396	107456	1	+	.	From DargR_m9_rdm_glu_merged_truseqnano_nebnext_v6rzlog10p_chipsub_cutoff1.000000_cwt_peaks.gr
NC_000913	IPOD occupancy	Peak	107636	107696	1	+	.	From DargR_m9_rdm_glu_merged_truseqnano_nebnext_v6rzlog10p_chipsub_cutoff1.000000_cwt_peaks.gr
NC_000913	IPOD occupancy	Peak	107816	107876	1	+	.	From DargR_m9_rdm_glu_merged_truseqnano_nebnext_v6rzlog10p_chipsub_cutoff1.000000_cwt_peaks.gr
NC_000913	IPOD occupancy	Peak	107891	107991	1	+	.	From DargR_m9_rdm_glu_merged_truseqnano_nebnext_v6rzlog10p_chipsub_cutoff1.000000_cwt_peaks.gr
NC_000913	IPOD occupancy	Peak	108051	108111	1	+	.	From DargR_m9_rdm_glu_merged_truseqnano_nebnext_v6rzlog10p_chipsub_cutoff1.000000_cwt_peaks.gr
NC_000913	IPOD occupancy	Peak	108146	108206	1	+	.	From DargR_m9_rdm_glu_merged_truseqnano_nebnext_v6rzlog10p_chipsub_cutoff1.000000_cwt_peaks.gr
NC_000913	IPOD occupancy	Peak	108776	108836	1	+	.	From DargR_m9_rdm_glu_merged_truseqnano_nebnext_v6rzlog10p_chipsub_cutoff1.000000_cwt_peaks.gr
NC_000913	IPOD occupancy	Peak	109256	109316	1	+	.	From DargR_m9_rdm_glu_merged_truseqnano_nebnext_v6rzlog10p_chipsub_cutoff1.000000_cwt_peaks.gr
NC_000913	IPOD occupancy	Peak	110181	110241	1	+	.	From DargR_m9_rdm_glu_merged_truseqnano_nebnext_v6rzlog10p_chipsub_cutoff1.000000_cwt_peaks.gr
NC_000913	IPOD occupancy	Peak	110501	110561	1	+	.	From DargR_m9_rdm_glu_merged_truseqnano_nebnext_v6rzlog10p_chipsub_cutoff1.000000_cwt_peaks.gr
NC_000913	IPOD occupancy	Peak	111026	111086	1	+	.	From DargR_m9_rdm_glu_merged_truseqnano_nebnext_v6rzlog10p_chipsub_cutoff1.000000_cwt_peaks.gr
NC_000913	IPOD occupancy	Peak	111506	111566	1	+	.	From DargR_m9_rdm_glu_merged_truseqnano_nebnext_v6rzlog10p_chipsub_cutoff1.000000_cwt_peaks.gr
NC_000913	IPOD occupancy	Peak	111751	111811	1	+	.	From DargR_m9_rdm_glu_merged_truseqnano_nebnext_v6rzlog10p_chipsub_cutoff1.000000_cwt_peaks.gr
NC_000913	IPOD occupancy	Peak	112431	112491	1	+	.	From DargR_m9_rdm_glu_merged_truseqnano_nebnext_v6rzlog10p_chipsub_cutoff1.000000_cwt_peaks.gr
NC_000913	IPOD occupancy	Peak	112811	112871	1	+	.	From DargR_m9_rdm_glu_merged_truseqnano_nebnext_v6rzlog10p_chipsub_cutoff1.000000_cwt_peaks.gr
NC_000913	IPOD occupancy	Peak	113876	113936	1	+	.	From DargR_m9_rdm_glu_merged_truseqnano_nebnext_v6rzlog10p_chipsub_cutoff1.000000_cwt_peaks.gr
NC_000913	IPOD occupancy	Peak	114021	114081	1	+	.	From DargR_m9_rdm_glu_merged_truseqnano_nebnext_v6rzlog10p_chipsub_cutoff1.000000_cwt_peaks.gr
NC_000913	IPOD occupancy	Peak	114546	114606	1	+	.	From DargR_m9_rdm_glu_merged_truseqnano_nebnext_v6rzlog10p_chipsub_cutoff1.000000_cwt_peaks.gr
NC_000913	IPOD occupancy	Peak	114951	115011	1	+	.	From DargR_m9_rdm_glu_merged_truseqnano_nebnext_v6rzlog10p_chipsub_cutoff1.000000_cwt_peaks.gr
NC_000913	IPOD occupancy	Peak	115201	115261	1	+	.	From DargR_m9_rdm_glu_merged_truseqnano_nebnext_v6rzlog10p_chipsub_cutoff1.000000_cwt_peaks.gr
NC_000913	IPOD occupancy	Peak	115656	115716	1	+	.	From DargR_m9_rdm_glu_merged_truseqnano_nebnext_v6rzlog10p_chipsub_cutoff1.000000_cwt_peaks.gr
NC_000913	IPOD occupancy	Peak	116021	116081	1	+	.	From DargR_m9_rdm_glu_merged_truseqnano_nebnext_v6rzlog10p_chipsub_cutoff1.000000_cwt_peaks.gr
NC_000913	IPOD occupancy	Peak	116356	116416	1	+	.	From DargR_m9_rdm_glu_merged_truseqnano_nebnext_v6rzlog10p_chipsub_cutoff1.000000_cwt_peaks.gr
NC_000913	IPOD occupancy	Peak	116556	116616	1	+	.	From DargR_m9_rdm_glu_merged_truseqnano_nebnext_v6rzlog10p_chipsub_cutoff1.000000_cwt_peaks.gr
NC_000913	IPOD occupancy	Peak	116786	116846	1	+	.	From DargR_m9_rdm_glu_merged_truseqnano_nebnext_v6rzlog10p_chipsub_cutoff1.000000_cwt_peaks.gr
NC_000913	IPOD occupancy	Peak	116941	117001	1	+	.	From DargR_m9_rdm_glu_merged_truseqnano_nebnext_v6rzlog10p_chipsub_cutoff1.000000_cwt_peaks.gr
NC_000913	IPOD occupancy	Peak	117121	117181	1	+	.	From DargR_m9_rdm_glu_merged_truseqnano_nebnext_v6rzlog10p_chipsub_cutoff1.000000_cwt_peaks.gr
NC_000913	IPOD occupancy	Peak	117476	117536	1	+	.	From DargR_m9_rdm_glu_merged_truseqnano_nebnext_v6rzlog10p_chipsub_cutoff1.000000_cwt_peaks.gr
NC_000913	IPOD occupancy	Peak	117721	117781	1	+	.	From DargR_m9_rdm_glu_merged_truseqnano_nebnext_v6rzlog10p_chipsub_cutoff1.000000_cwt_peaks.gr
NC_000913	IPOD occupancy	Peak	118021	118081	1	+	.	From DargR_m9_rdm_glu_merged_truseqnano_nebnext_v6rzlog10p_chipsub_cutoff1.000000_cwt_peaks.gr
NC_000913	IPOD occupancy	Peak	118326	118386	1	+	.	From DargR_m9_rdm_glu_merged_truseqnano_nebnext_v6rzlog10p_chipsub_cutoff1.000000_cwt_peaks.gr
NC_000913	IPOD occupancy	Peak	118491	118551	1	+	.	From DargR_m9_rdm_glu_merged_truseqnano_nebnext_v6rzlog10p_chipsub_cutoff1.000000_cwt_peaks.gr
NC_000913	IPOD occupancy	Peak	118781	118841	1	+	.	From DargR_m9_rdm_glu_merged_truseqnano_nebnext_v6rzlog10p_chipsub_cutoff1.000000_cwt_peaks.gr
NC_000913	IPOD occupancy	Peak	119081	119141	1	+	.	From DargR_m9_rdm_glu_merged_truseqnano_nebnext_v6rzlog10p_chipsub_cutoff1.000000_cwt_peaks.gr
NC_000913	IPOD occupancy	Peak	119536	119596	1	+	.	From DargR_m9_rdm_glu_merged_truseqnano_nebnext_v6rzlog10p_chipsub_cutoff1.000000_cwt_peaks.gr
NC_000913	IPOD occupancy	Peak	120176	120236	1	+	.	From DargR_m9_rdm_glu_merged_truseqnano_nebnext_v6rzlog10p_chipsub_cutoff1.000000_cwt_peaks.gr
NC_000913	IPOD occupancy	Peak	120316	120376	1	+	.	From DargR_m9_rdm_glu_merged_truseqnano_nebnext_v6rzlog10p_chipsub_cutoff1.000000_cwt_peaks.gr
NC_000913	IPOD occupancy	Peak	120716	120776	1	+	.	From DargR_m9_rdm_glu_merged_truseqnano_nebnext_v6rzlog10p_chipsub_cutoff1.000000_cwt_peaks.gr
NC_000913	IPOD occupancy	Peak	121041	121101	1	+	.	From DargR_m9_rdm_glu_merged_truseqnano_nebnext_v6rzlog10p_chipsub_cutoff1.000000_cwt_peaks.gr
NC_000913	IPOD occupancy	Peak	121976	122036	1	+	.	From DargR_m9_rdm_glu_merged_truseqnano_nebnext_v6rzlog10p_chipsub_cutoff1.000000_cwt_peaks.gr
NC_000913	IPOD occupancy	Peak	122196	122256	1	+	.	From DargR_m9_rdm_glu_merged_truseqnano_nebnext_v6rzlog10p_chipsub_cutoff1.000000_cwt_peaks.gr
NC_000913	IPOD occupancy	Peak	122871	122931	1	+	.	From DargR_m9_rdm_glu_merged_truseqnano_nebnext_v6rzlog10p_chipsub_cutoff1.000000_cwt_peaks.gr
NC_000913	IPOD occupancy	Peak	122976	123036	1	+	.	From DargR_m9_rdm_glu_merged_truseqnano_nebnext_v6rzlog10p_chipsub_cutoff1.000000_cwt_peaks.gr
NC_000913	IPOD occupancy	Peak	123161	123221	1	+	.	From DargR_m9_rdm_glu_merged_truseqnano_nebnext_v6rzlog10p_chipsub_cutoff1.000000_cwt_peaks.gr
NC_000913	IPOD occupancy	Peak	123616	123676	1	+	.	From DargR_m9_rdm_glu_merged_truseqnano_nebnext_v6rzlog10p_chipsub_cutoff1.000000_cwt_peaks.gr
NC_000913	IPOD occupancy	Peak	123911	123971	1	+	.	From DargR_m9_rdm_glu_merged_truseqnano_nebnext_v6rzlog10p_chipsub_cutoff1.000000_cwt_peaks.gr
NC_000913	IPOD occupancy	Peak	124671	124731	1	+	.	From DargR_m9_rdm_glu_merged_truseqnano_nebnext_v6rzlog10p_chipsub_cutoff1.000000_cwt_peaks.gr
NC_000913	IPOD occupancy	Peak	124786	124846	1	+	.	From DargR_m9_rdm_glu_merged_truseqnano_nebnext_v6rzlog10p_chipsub_cutoff1.000000_cwt_peaks.gr
NC_000913	IPOD occupancy	Peak	125126	125186	1	+	.	From DargR_m9_rdm_glu_merged_truseqnano_nebnext_v6rzlog10p_chipsub_cutoff1.000000_cwt_peaks.gr
NC_000913	IPOD occupancy	Peak	125636	125696	1	+	.	From DargR_m9_rdm_glu_merged_truseqnano_nebnext_v6rzlog10p_chipsub_cutoff1.000000_cwt_peaks.gr
NC_000913	IPOD occupancy	Peak	126726	126786	1	+	.	From DargR_m9_rdm_glu_merged_truseqnano_nebnext_v6rzlog10p_chipsub_cutoff1.000000_cwt_peaks.gr
NC_000913	IPOD occupancy	Peak	126951	127011	1	+	.	From DargR_m9_rdm_glu_merged_truseqnano_nebnext_v6rzlog10p_chipsub_cutoff1.000000_cwt_peaks.gr
NC_000913	IPOD occupancy	Peak	127486	127546	1	+	.	From DargR_m9_rdm_glu_merged_truseqnano_nebnext_v6rzlog10p_chipsub_cutoff1.000000_cwt_peaks.gr
NC_000913	IPOD occupancy	Peak	127641	127701	1	+	.	From DargR_m9_rdm_glu_merged_truseqnano_nebnext_v6rzlog10p_chipsub_cutoff1.000000_cwt_peaks.gr
NC_000913	IPOD occupancy	Peak	128006	128066	1	+	.	From DargR_m9_rdm_glu_merged_truseqnano_nebnext_v6rzlog10p_chipsub_cutoff1.000000_cwt_peaks.gr
NC_000913	IPOD occupancy	Peak	128931	128991	1	+	.	From DargR_m9_rdm_glu_merged_truseqnano_nebnext_v6rzlog10p_chipsub_cutoff1.000000_cwt_peaks.gr
NC_000913	IPOD occupancy	Peak	129591	129651	1	+	.	From DargR_m9_rdm_glu_merged_truseqnano_nebnext_v6rzlog10p_chipsub_cutoff1.000000_cwt_peaks.gr
NC_000913	IPOD occupancy	Peak	129846	129906	1	+	.	From DargR_m9_rdm_glu_merged_truseqnano_nebnext_v6rzlog10p_chipsub_cutoff1.000000_cwt_peaks.gr
NC_000913	IPOD occupancy	Peak	130111	130171	1	+	.	From DargR_m9_rdm_glu_merged_truseqnano_nebnext_v6rzlog10p_chipsub_cutoff1.000000_cwt_peaks.gr
NC_000913	IPOD occupancy	Peak	130501	130561	1	+	.	From DargR_m9_rdm_glu_merged_truseqnano_nebnext_v6rzlog10p_chipsub_cutoff1.000000_cwt_peaks.gr
NC_000913	IPOD occupancy	Peak	130786	130846	1	+	.	From DargR_m9_rdm_glu_merged_truseqnano_nebnext_v6rzlog10p_chipsub_cutoff1.000000_cwt_peaks.gr
NC_000913	IPOD occupancy	Peak	130971	131031	1	+	.	From DargR_m9_rdm_glu_merged_truseqnano_nebnext_v6rzlog10p_chipsub_cutoff1.000000_cwt_peaks.gr
NC_000913	IPOD occupancy	Peak	133441	133501	1	+	.	From DargR_m9_rdm_glu_merged_truseqnano_nebnext_v6rzlog10p_chipsub_cutoff1.000000_cwt_peaks.gr
NC_000913	IPOD occupancy	Peak	133921	133981	1	+	.	From DargR_m9_rdm_glu_merged_truseqnano_nebnext_v6rzlog10p_chipsub_cutoff1.000000_cwt_peaks.gr
NC_000913	IPOD occupancy	Peak	134056	134116	1	+	.	From DargR_m9_rdm_glu_merged_truseqnano_nebnext_v6rzlog10p_chipsub_cutoff1.000000_cwt_peaks.gr
NC_000913	IPOD occupancy	Peak	134476	134536	1	+	.	From DargR_m9_rdm_glu_merged_truseqnano_nebnext_v6rzlog10p_chipsub_cutoff1.000000_cwt_peaks.gr
NC_000913	IPOD occupancy	Peak	134956	135016	1	+	.	From DargR_m9_rdm_glu_merged_truseqnano_nebnext_v6rzlog10p_chipsub_cutoff1.000000_cwt_peaks.gr
NC_000913	IPOD occupancy	Peak	135431	135491	1	+	.	From DargR_m9_rdm_glu_merged_truseqnano_nebnext_v6rzlog10p_chipsub_cutoff1.000000_cwt_peaks.gr
NC_000913	IPOD occupancy	Peak	135546	135606	1	+	.	From DargR_m9_rdm_glu_merged_truseqnano_nebnext_v6rzlog10p_chipsub_cutoff1.000000_cwt_peaks.gr
NC_000913	IPOD occupancy	Peak	135986	136046	1	+	.	From DargR_m9_rdm_glu_merged_truseqnano_nebnext_v6rzlog10p_chipsub_cutoff1.000000_cwt_peaks.gr
NC_000913	IPOD occupancy	Peak	136586	136646	1	+	.	From DargR_m9_rdm_glu_merged_truseqnano_nebnext_v6rzlog10p_chipsub_cutoff1.000000_cwt_peaks.gr
NC_000913	IPOD occupancy	Peak	137106	137166	1	+	.	From DargR_m9_rdm_glu_merged_truseqnano_nebnext_v6rzlog10p_chipsub_cutoff1.000000_cwt_peaks.gr
NC_000913	IPOD occupancy	Peak	137586	137646	1	+	.	From DargR_m9_rdm_glu_merged_truseqnano_nebnext_v6rzlog10p_chipsub_cutoff1.000000_cwt_peaks.gr
NC_000913	IPOD occupancy	Peak	138521	138581	1	+	.	From DargR_m9_rdm_glu_merged_truseqnano_nebnext_v6rzlog10p_chipsub_cutoff1.000000_cwt_peaks.gr
NC_000913	IPOD occupancy	Peak	138721	138781	1	+	.	From DargR_m9_rdm_glu_merged_truseqnano_nebnext_v6rzlog10p_chipsub_cutoff1.000000_cwt_peaks.gr
NC_000913	IPOD occupancy	Peak	139256	139316	1	+	.	From DargR_m9_rdm_glu_merged_truseqnano_nebnext_v6rzlog10p_chipsub_cutoff1.000000_cwt_peaks.gr
NC_000913	IPOD occupancy	Peak	140221	140281	1	+	.	From DargR_m9_rdm_glu_merged_truseqnano_nebnext_v6rzlog10p_chipsub_cutoff1.000000_cwt_peaks.gr
NC_000913	IPOD occupancy	Peak	140316	140376	1	+	.	From DargR_m9_rdm_glu_merged_truseqnano_nebnext_v6rzlog10p_chipsub_cutoff1.000000_cwt_peaks.gr
NC_000913	IPOD occupancy	Peak	140831	140891	1	+	.	From DargR_m9_rdm_glu_merged_truseqnano_nebnext_v6rzlog10p_chipsub_cutoff1.000000_cwt_peaks.gr
NC_000913	IPOD occupancy	Peak	141051	141111	1	+	.	From DargR_m9_rdm_glu_merged_truseqnano_nebnext_v6rzlog10p_chipsub_cutoff1.000000_cwt_peaks.gr
NC_000913	IPOD occupancy	Peak	141311	141371	1	+	.	From DargR_m9_rdm_glu_merged_truseqnano_nebnext_v6rzlog10p_chipsub_cutoff1.000000_cwt_peaks.gr
NC_000913	IPOD occupancy	Peak	141491	141551	1	+	.	From DargR_m9_rdm_glu_merged_truseqnano_nebnext_v6rzlog10p_chipsub_cutoff1.000000_cwt_peaks.gr
NC_000913	IPOD occupancy	Peak	141706	141766	1	+	.	From DargR_m9_rdm_glu_merged_truseqnano_nebnext_v6rzlog10p_chipsub_cutoff1.000000_cwt_peaks.gr
NC_000913	IPOD occupancy	Peak	141941	142001	1	+	.	From DargR_m9_rdm_glu_merged_truseqnano_nebnext_v6rzlog10p_chipsub_cutoff1.000000_cwt_peaks.gr
NC_000913	IPOD occupancy	Peak	142166	142226	1	+	.	From DargR_m9_rdm_glu_merged_truseqnano_nebnext_v6rzlog10p_chipsub_cutoff1.000000_cwt_peaks.gr
NC_000913	IPOD occupancy	Peak	142266	142326	1	+	.	From DargR_m9_rdm_glu_merged_truseqnano_nebnext_v6rzlog10p_chipsub_cutoff1.000000_cwt_peaks.gr
NC_000913	IPOD occupancy	Peak	142831	142891	1	+	.	From DargR_m9_rdm_glu_merged_truseqnano_nebnext_v6rzlog10p_chipsub_cutoff1.000000_cwt_peaks.gr
NC_000913	IPOD occupancy	Peak	143216	143276	1	+	.	From DargR_m9_rdm_glu_merged_truseqnano_nebnext_v6rzlog10p_chipsub_cutoff1.000000_cwt_peaks.gr
NC_000913	IPOD occupancy	Peak	143361	143421	1	+	.	From DargR_m9_rdm_glu_merged_truseqnano_nebnext_v6rzlog10p_chipsub_cutoff1.000000_cwt_peaks.gr
NC_000913	IPOD occupancy	Peak	143586	143646	1	+	.	From DargR_m9_rdm_glu_merged_truseqnano_nebnext_v6rzlog10p_chipsub_cutoff1.000000_cwt_peaks.gr
NC_000913	IPOD occupancy	Peak	143831	144006	1	+	.	From DargR_m9_rdm_glu_merged_truseqnano_nebnext_v6rzlog10p_chipsub_cutoff1.000000_cwt_peaks.gr
NC_000913	IPOD occupancy	Peak	144066	144126	1	+	.	From DargR_m9_rdm_glu_merged_truseqnano_nebnext_v6rzlog10p_chipsub_cutoff1.000000_cwt_peaks.gr
NC_000913	IPOD occupancy	Peak	144311	144371	1	+	.	From DargR_m9_rdm_glu_merged_truseqnano_nebnext_v6rzlog10p_chipsub_cutoff1.000000_cwt_peaks.gr
NC_000913	IPOD occupancy	Peak	144816	144876	1	+	.	From DargR_m9_rdm_glu_merged_truseqnano_nebnext_v6rzlog10p_chipsub_cutoff1.000000_cwt_peaks.gr
NC_000913	IPOD occupancy	Peak	144966	145026	1	+	.	From DargR_m9_rdm_glu_merged_truseqnano_nebnext_v6rzlog10p_chipsub_cutoff1.000000_cwt_peaks.gr
NC_000913	IPOD occupancy	Peak	145161	145221	1	+	.	From DargR_m9_rdm_glu_merged_truseqnano_nebnext_v6rzlog10p_chipsub_cutoff1.000000_cwt_peaks.gr
NC_000913	IPOD occupancy	Peak	145261	145321	1	+	.	From DargR_m9_rdm_glu_merged_truseqnano_nebnext_v6rzlog10p_chipsub_cutoff1.000000_cwt_peaks.gr
NC_000913	IPOD occupancy	Peak	145536	145596	1	+	.	From DargR_m9_rdm_glu_merged_truseqnano_nebnext_v6rzlog10p_chipsub_cutoff1.000000_cwt_peaks.gr
NC_000913	IPOD occupancy	Peak	146111	146171	1	+	.	From DargR_m9_rdm_glu_merged_truseqnano_nebnext_v6rzlog10p_chipsub_cutoff1.000000_cwt_peaks.gr
NC_000913	IPOD occupancy	Peak	146396	146456	1	+	.	From DargR_m9_rdm_glu_merged_truseqnano_nebnext_v6rzlog10p_chipsub_cutoff1.000000_cwt_peaks.gr
NC_000913	IPOD occupancy	Peak	146846	146906	1	+	.	From DargR_m9_rdm_glu_merged_truseqnano_nebnext_v6rzlog10p_chipsub_cutoff1.000000_cwt_peaks.gr
NC_000913	IPOD occupancy	Peak	147166	147226	1	+	.	From DargR_m9_rdm_glu_merged_truseqnano_nebnext_v6rzlog10p_chipsub_cutoff1.000000_cwt_peaks.gr
NC_000913	IPOD occupancy	Peak	147436	147496	1	+	.	From DargR_m9_rdm_glu_merged_truseqnano_nebnext_v6rzlog10p_chipsub_cutoff1.000000_cwt_peaks.gr
NC_000913	IPOD occupancy	Peak	147661	147721	1	+	.	From DargR_m9_rdm_glu_merged_truseqnano_nebnext_v6rzlog10p_chipsub_cutoff1.000000_cwt_peaks.gr
NC_000913	IPOD occupancy	Peak	148086	148146	1	+	.	From DargR_m9_rdm_glu_merged_truseqnano_nebnext_v6rzlog10p_chipsub_cutoff1.000000_cwt_peaks.gr
NC_000913	IPOD occupancy	Peak	148261	148321	1	+	.	From DargR_m9_rdm_glu_merged_truseqnano_nebnext_v6rzlog10p_chipsub_cutoff1.000000_cwt_peaks.gr
NC_000913	IPOD occupancy	Peak	148376	148436	1	+	.	From DargR_m9_rdm_glu_merged_truseqnano_nebnext_v6rzlog10p_chipsub_cutoff1.000000_cwt_peaks.gr
NC_000913	IPOD occupancy	Peak	148736	148796	1	+	.	From DargR_m9_rdm_glu_merged_truseqnano_nebnext_v6rzlog10p_chipsub_cutoff1.000000_cwt_peaks.gr
NC_000913	IPOD occupancy	Peak	148891	148951	1	+	.	From DargR_m9_rdm_glu_merged_truseqnano_nebnext_v6rzlog10p_chipsub_cutoff1.000000_cwt_peaks.gr
NC_000913	IPOD occupancy	Peak	149026	149086	1	+	.	From DargR_m9_rdm_glu_merged_truseqnano_nebnext_v6rzlog10p_chipsub_cutoff1.000000_cwt_peaks.gr
NC_000913	IPOD occupancy	Peak	149301	149361	1	+	.	From DargR_m9_rdm_glu_merged_truseqnano_nebnext_v6rzlog10p_chipsub_cutoff1.000000_cwt_peaks.gr
NC_000913	IPOD occupancy	Peak	149456	149516	1	+	.	From DargR_m9_rdm_glu_merged_truseqnano_nebnext_v6rzlog10p_chipsub_cutoff1.000000_cwt_peaks.gr
NC_000913	IPOD occupancy	Peak	150016	150076	1	+	.	From DargR_m9_rdm_glu_merged_truseqnano_nebnext_v6rzlog10p_chipsub_cutoff1.000000_cwt_peaks.gr
NC_000913	IPOD occupancy	Peak	150136	150196	1	+	.	From DargR_m9_rdm_glu_merged_truseqnano_nebnext_v6rzlog10p_chipsub_cutoff1.000000_cwt_peaks.gr
NC_000913	IPOD occupancy	Peak	150306	150366	1	+	.	From DargR_m9_rdm_glu_merged_truseqnano_nebnext_v6rzlog10p_chipsub_cutoff1.000000_cwt_peaks.gr
NC_000913	IPOD occupancy	Peak	150511	150571	1	+	.	From DargR_m9_rdm_glu_merged_truseqnano_nebnext_v6rzlog10p_chipsub_cutoff1.000000_cwt_peaks.gr
NC_000913	IPOD occupancy	Peak	150766	150826	1	+	.	From DargR_m9_rdm_glu_merged_truseqnano_nebnext_v6rzlog10p_chipsub_cutoff1.000000_cwt_peaks.gr
NC_000913	IPOD occupancy	Peak	150856	150916	1	+	.	From DargR_m9_rdm_glu_merged_truseqnano_nebnext_v6rzlog10p_chipsub_cutoff1.000000_cwt_peaks.gr
NC_000913	IPOD occupancy	Peak	151086	151146	1	+	.	From DargR_m9_rdm_glu_merged_truseqnano_nebnext_v6rzlog10p_chipsub_cutoff1.000000_cwt_peaks.gr
NC_000913	IPOD occupancy	Peak	151281	151341	1	+	.	From DargR_m9_rdm_glu_merged_truseqnano_nebnext_v6rzlog10p_chipsub_cutoff1.000000_cwt_peaks.gr
NC_000913	IPOD occupancy	Peak	151586	151646	1	+	.	From DargR_m9_rdm_glu_merged_truseqnano_nebnext_v6rzlog10p_chipsub_cutoff1.000000_cwt_peaks.gr
NC_000913	IPOD occupancy	Peak	151746	151806	1	+	.	From DargR_m9_rdm_glu_merged_truseqnano_nebnext_v6rzlog10p_chipsub_cutoff1.000000_cwt_peaks.gr
NC_000913	IPOD occupancy	Peak	152081	152141	1	+	.	From DargR_m9_rdm_glu_merged_truseqnano_nebnext_v6rzlog10p_chipsub_cutoff1.000000_cwt_peaks.gr
NC_000913	IPOD occupancy	Peak	152651	152711	1	+	.	From DargR_m9_rdm_glu_merged_truseqnano_nebnext_v6rzlog10p_chipsub_cutoff1.000000_cwt_peaks.gr
NC_000913	IPOD occupancy	Peak	152751	152811	1	+	.	From DargR_m9_rdm_glu_merged_truseqnano_nebnext_v6rzlog10p_chipsub_cutoff1.000000_cwt_peaks.gr
NC_000913	IPOD occupancy	Peak	152856	152916	1	+	.	From DargR_m9_rdm_glu_merged_truseqnano_nebnext_v6rzlog10p_chipsub_cutoff1.000000_cwt_peaks.gr
NC_000913	IPOD occupancy	Peak	153011	153071	1	+	.	From DargR_m9_rdm_glu_merged_truseqnano_nebnext_v6rzlog10p_chipsub_cutoff1.000000_cwt_peaks.gr
NC_000913	IPOD occupancy	Peak	153181	153241	1	+	.	From DargR_m9_rdm_glu_merged_truseqnano_nebnext_v6rzlog10p_chipsub_cutoff1.000000_cwt_peaks.gr
NC_000913	IPOD occupancy	Peak	153326	153386	1	+	.	From DargR_m9_rdm_glu_merged_truseqnano_nebnext_v6rzlog10p_chipsub_cutoff1.000000_cwt_peaks.gr
NC_000913	IPOD occupancy	Peak	153581	153641	1	+	.	From DargR_m9_rdm_glu_merged_truseqnano_nebnext_v6rzlog10p_chipsub_cutoff1.000000_cwt_peaks.gr
NC_000913	IPOD occupancy	Peak	153776	153836	1	+	.	From DargR_m9_rdm_glu_merged_truseqnano_nebnext_v6rzlog10p_chipsub_cutoff1.000000_cwt_peaks.gr
NC_000913	IPOD occupancy	Peak	154041	154101	1	+	.	From DargR_m9_rdm_glu_merged_truseqnano_nebnext_v6rzlog10p_chipsub_cutoff1.000000_cwt_peaks.gr
NC_000913	IPOD occupancy	Peak	154196	154256	1	+	.	From DargR_m9_rdm_glu_merged_truseqnano_nebnext_v6rzlog10p_chipsub_cutoff1.000000_cwt_peaks.gr
NC_000913	IPOD occupancy	Peak	154401	154461	1	+	.	From DargR_m9_rdm_glu_merged_truseqnano_nebnext_v6rzlog10p_chipsub_cutoff1.000000_cwt_peaks.gr
NC_000913	IPOD occupancy	Peak	155556	155616	1	+	.	From DargR_m9_rdm_glu_merged_truseqnano_nebnext_v6rzlog10p_chipsub_cutoff1.000000_cwt_peaks.gr
NC_000913	IPOD occupancy	Peak	155921	155981	1	+	.	From DargR_m9_rdm_glu_merged_truseqnano_nebnext_v6rzlog10p_chipsub_cutoff1.000000_cwt_peaks.gr
NC_000913	IPOD occupancy	Peak	156031	156091	1	+	.	From DargR_m9_rdm_glu_merged_truseqnano_nebnext_v6rzlog10p_chipsub_cutoff1.000000_cwt_peaks.gr
NC_000913	IPOD occupancy	Peak	156136	156196	1	+	.	From DargR_m9_rdm_glu_merged_truseqnano_nebnext_v6rzlog10p_chipsub_cutoff1.000000_cwt_peaks.gr
NC_000913	IPOD occupancy	Peak	156291	156351	1	+	.	From DargR_m9_rdm_glu_merged_truseqnano_nebnext_v6rzlog10p_chipsub_cutoff1.000000_cwt_peaks.gr
NC_000913	IPOD occupancy	Peak	156436	156496	1	+	.	From DargR_m9_rdm_glu_merged_truseqnano_nebnext_v6rzlog10p_chipsub_cutoff1.000000_cwt_peaks.gr
NC_000913	IPOD occupancy	Peak	156676	156756	1	+	.	From DargR_m9_rdm_glu_merged_truseqnano_nebnext_v6rzlog10p_chipsub_cutoff1.000000_cwt_peaks.gr
NC_000913	IPOD occupancy	Peak	156766	156826	1	+	.	From DargR_m9_rdm_glu_merged_truseqnano_nebnext_v6rzlog10p_chipsub_cutoff1.000000_cwt_peaks.gr
NC_000913	IPOD occupancy	Peak	157086	157146	1	+	.	From DargR_m9_rdm_glu_merged_truseqnano_nebnext_v6rzlog10p_chipsub_cutoff1.000000_cwt_peaks.gr
NC_000913	IPOD occupancy	Peak	157256	157401	1	+	.	From DargR_m9_rdm_glu_merged_truseqnano_nebnext_v6rzlog10p_chipsub_cutoff1.000000_cwt_peaks.gr
NC_000913	IPOD occupancy	Peak	157701	157761	1	+	.	From DargR_m9_rdm_glu_merged_truseqnano_nebnext_v6rzlog10p_chipsub_cutoff1.000000_cwt_peaks.gr
NC_000913	IPOD occupancy	Peak	157986	158046	1	+	.	From DargR_m9_rdm_glu_merged_truseqnano_nebnext_v6rzlog10p_chipsub_cutoff1.000000_cwt_peaks.gr
NC_000913	IPOD occupancy	Peak	158356	158416	1	+	.	From DargR_m9_rdm_glu_merged_truseqnano_nebnext_v6rzlog10p_chipsub_cutoff1.000000_cwt_peaks.gr
NC_000913	IPOD occupancy	Peak	158581	158641	1	+	.	From DargR_m9_rdm_glu_merged_truseqnano_nebnext_v6rzlog10p_chipsub_cutoff1.000000_cwt_peaks.gr
NC_000913	IPOD occupancy	Peak	158751	158811	1	+	.	From DargR_m9_rdm_glu_merged_truseqnano_nebnext_v6rzlog10p_chipsub_cutoff1.000000_cwt_peaks.gr
NC_000913	IPOD occupancy	Peak	158946	159006	1	+	.	From DargR_m9_rdm_glu_merged_truseqnano_nebnext_v6rzlog10p_chipsub_cutoff1.000000_cwt_peaks.gr
NC_000913	IPOD occupancy	Peak	159446	159506	1	+	.	From DargR_m9_rdm_glu_merged_truseqnano_nebnext_v6rzlog10p_chipsub_cutoff1.000000_cwt_peaks.gr
NC_000913	IPOD occupancy	Peak	159656	159716	1	+	.	From DargR_m9_rdm_glu_merged_truseqnano_nebnext_v6rzlog10p_chipsub_cutoff1.000000_cwt_peaks.gr
NC_000913	IPOD occupancy	Peak	159996	160056	1	+	.	From DargR_m9_rdm_glu_merged_truseqnano_nebnext_v6rzlog10p_chipsub_cutoff1.000000_cwt_peaks.gr
NC_000913	IPOD occupancy	Peak	160496	160671	1	+	.	From DargR_m9_rdm_glu_merged_truseqnano_nebnext_v6rzlog10p_chipsub_cutoff1.000000_cwt_peaks.gr
NC_000913	IPOD occupancy	Peak	161201	161261	1	+	.	From DargR_m9_rdm_glu_merged_truseqnano_nebnext_v6rzlog10p_chipsub_cutoff1.000000_cwt_peaks.gr
NC_000913	IPOD occupancy	Peak	161391	161451	1	+	.	From DargR_m9_rdm_glu_merged_truseqnano_nebnext_v6rzlog10p_chipsub_cutoff1.000000_cwt_peaks.gr
NC_000913	IPOD occupancy	Peak	162056	162116	1	+	.	From DargR_m9_rdm_glu_merged_truseqnano_nebnext_v6rzlog10p_chipsub_cutoff1.000000_cwt_peaks.gr
NC_000913	IPOD occupancy	Peak	162281	162341	1	+	.	From DargR_m9_rdm_glu_merged_truseqnano_nebnext_v6rzlog10p_chipsub_cutoff1.000000_cwt_peaks.gr
NC_000913	IPOD occupancy	Peak	162536	162596	1	+	.	From DargR_m9_rdm_glu_merged_truseqnano_nebnext_v6rzlog10p_chipsub_cutoff1.000000_cwt_peaks.gr
NC_000913	IPOD occupancy	Peak	163006	163066	1	+	.	From DargR_m9_rdm_glu_merged_truseqnano_nebnext_v6rzlog10p_chipsub_cutoff1.000000_cwt_peaks.gr
NC_000913	IPOD occupancy	Peak	163676	163736	1	+	.	From DargR_m9_rdm_glu_merged_truseqnano_nebnext_v6rzlog10p_chipsub_cutoff1.000000_cwt_peaks.gr
NC_000913	IPOD occupancy	Peak	164151	164211	1	+	.	From DargR_m9_rdm_glu_merged_truseqnano_nebnext_v6rzlog10p_chipsub_cutoff1.000000_cwt_peaks.gr
NC_000913	IPOD occupancy	Peak	164281	164341	1	+	.	From DargR_m9_rdm_glu_merged_truseqnano_nebnext_v6rzlog10p_chipsub_cutoff1.000000_cwt_peaks.gr
NC_000913	IPOD occupancy	Peak	164661	164721	1	+	.	From DargR_m9_rdm_glu_merged_truseqnano_nebnext_v6rzlog10p_chipsub_cutoff1.000000_cwt_peaks.gr
NC_000913	IPOD occupancy	Peak	165181	165241	1	+	.	From DargR_m9_rdm_glu_merged_truseqnano_nebnext_v6rzlog10p_chipsub_cutoff1.000000_cwt_peaks.gr
NC_000913	IPOD occupancy	Peak	165476	165536	1	+	.	From DargR_m9_rdm_glu_merged_truseqnano_nebnext_v6rzlog10p_chipsub_cutoff1.000000_cwt_peaks.gr
NC_000913	IPOD occupancy	Peak	165856	165916	1	+	.	From DargR_m9_rdm_glu_merged_truseqnano_nebnext_v6rzlog10p_chipsub_cutoff1.000000_cwt_peaks.gr
NC_000913	IPOD occupancy	Peak	166906	166966	1	+	.	From DargR_m9_rdm_glu_merged_truseqnano_nebnext_v6rzlog10p_chipsub_cutoff1.000000_cwt_peaks.gr
NC_000913	IPOD occupancy	Peak	167616	167676	1	+	.	From DargR_m9_rdm_glu_merged_truseqnano_nebnext_v6rzlog10p_chipsub_cutoff1.000000_cwt_peaks.gr
NC_000913	IPOD occupancy	Peak	167891	167951	1	+	.	From DargR_m9_rdm_glu_merged_truseqnano_nebnext_v6rzlog10p_chipsub_cutoff1.000000_cwt_peaks.gr
NC_000913	IPOD occupancy	Peak	168181	168241	1	+	.	From DargR_m9_rdm_glu_merged_truseqnano_nebnext_v6rzlog10p_chipsub_cutoff1.000000_cwt_peaks.gr
NC_000913	IPOD occupancy	Peak	168276	168336	1	+	.	From DargR_m9_rdm_glu_merged_truseqnano_nebnext_v6rzlog10p_chipsub_cutoff1.000000_cwt_peaks.gr
NC_000913	IPOD occupancy	Peak	168386	168446	1	+	.	From DargR_m9_rdm_glu_merged_truseqnano_nebnext_v6rzlog10p_chipsub_cutoff1.000000_cwt_peaks.gr
NC_000913	IPOD occupancy	Peak	168546	168606	1	+	.	From DargR_m9_rdm_glu_merged_truseqnano_nebnext_v6rzlog10p_chipsub_cutoff1.000000_cwt_peaks.gr
NC_000913	IPOD occupancy	Peak	168851	168911	1	+	.	From DargR_m9_rdm_glu_merged_truseqnano_nebnext_v6rzlog10p_chipsub_cutoff1.000000_cwt_peaks.gr
NC_000913	IPOD occupancy	Peak	169356	169416	1	+	.	From DargR_m9_rdm_glu_merged_truseqnano_nebnext_v6rzlog10p_chipsub_cutoff1.000000_cwt_peaks.gr
NC_000913	IPOD occupancy	Peak	169601	169661	1	+	.	From DargR_m9_rdm_glu_merged_truseqnano_nebnext_v6rzlog10p_chipsub_cutoff1.000000_cwt_peaks.gr
NC_000913	IPOD occupancy	Peak	169871	169931	1	+	.	From DargR_m9_rdm_glu_merged_truseqnano_nebnext_v6rzlog10p_chipsub_cutoff1.000000_cwt_peaks.gr
NC_000913	IPOD occupancy	Peak	170851	170911	1	+	.	From DargR_m9_rdm_glu_merged_truseqnano_nebnext_v6rzlog10p_chipsub_cutoff1.000000_cwt_peaks.gr
NC_000913	IPOD occupancy	Peak	171916	171976	1	+	.	From DargR_m9_rdm_glu_merged_truseqnano_nebnext_v6rzlog10p_chipsub_cutoff1.000000_cwt_peaks.gr
NC_000913	IPOD occupancy	Peak	172056	172116	1	+	.	From DargR_m9_rdm_glu_merged_truseqnano_nebnext_v6rzlog10p_chipsub_cutoff1.000000_cwt_peaks.gr
NC_000913	IPOD occupancy	Peak	172231	172291	1	+	.	From DargR_m9_rdm_glu_merged_truseqnano_nebnext_v6rzlog10p_chipsub_cutoff1.000000_cwt_peaks.gr
NC_000913	IPOD occupancy	Peak	172426	172486	1	+	.	From DargR_m9_rdm_glu_merged_truseqnano_nebnext_v6rzlog10p_chipsub_cutoff1.000000_cwt_peaks.gr
NC_000913	IPOD occupancy	Peak	172756	172816	1	+	.	From DargR_m9_rdm_glu_merged_truseqnano_nebnext_v6rzlog10p_chipsub_cutoff1.000000_cwt_peaks.gr
NC_000913	IPOD occupancy	Peak	172896	172956	1	+	.	From DargR_m9_rdm_glu_merged_truseqnano_nebnext_v6rzlog10p_chipsub_cutoff1.000000_cwt_peaks.gr
NC_000913	IPOD occupancy	Peak	173056	173116	1	+	.	From DargR_m9_rdm_glu_merged_truseqnano_nebnext_v6rzlog10p_chipsub_cutoff1.000000_cwt_peaks.gr
NC_000913	IPOD occupancy	Peak	173271	173331	1	+	.	From DargR_m9_rdm_glu_merged_truseqnano_nebnext_v6rzlog10p_chipsub_cutoff1.000000_cwt_peaks.gr
NC_000913	IPOD occupancy	Peak	173446	173506	1	+	.	From DargR_m9_rdm_glu_merged_truseqnano_nebnext_v6rzlog10p_chipsub_cutoff1.000000_cwt_peaks.gr
NC_000913	IPOD occupancy	Peak	173631	173691	1	+	.	From DargR_m9_rdm_glu_merged_truseqnano_nebnext_v6rzlog10p_chipsub_cutoff1.000000_cwt_peaks.gr
NC_000913	IPOD occupancy	Peak	174221	174281	1	+	.	From DargR_m9_rdm_glu_merged_truseqnano_nebnext_v6rzlog10p_chipsub_cutoff1.000000_cwt_peaks.gr
NC_000913	IPOD occupancy	Peak	174706	174766	1	+	.	From DargR_m9_rdm_glu_merged_truseqnano_nebnext_v6rzlog10p_chipsub_cutoff1.000000_cwt_peaks.gr
NC_000913	IPOD occupancy	Peak	175291	175351	1	+	.	From DargR_m9_rdm_glu_merged_truseqnano_nebnext_v6rzlog10p_chipsub_cutoff1.000000_cwt_peaks.gr
NC_000913	IPOD occupancy	Peak	175971	176031	1	+	.	From DargR_m9_rdm_glu_merged_truseqnano_nebnext_v6rzlog10p_chipsub_cutoff1.000000_cwt_peaks.gr
NC_000913	IPOD occupancy	Peak	176146	176206	1	+	.	From DargR_m9_rdm_glu_merged_truseqnano_nebnext_v6rzlog10p_chipsub_cutoff1.000000_cwt_peaks.gr
NC_000913	IPOD occupancy	Peak	176301	176361	1	+	.	From DargR_m9_rdm_glu_merged_truseqnano_nebnext_v6rzlog10p_chipsub_cutoff1.000000_cwt_peaks.gr
NC_000913	IPOD occupancy	Peak	176746	176806	1	+	.	From DargR_m9_rdm_glu_merged_truseqnano_nebnext_v6rzlog10p_chipsub_cutoff1.000000_cwt_peaks.gr
NC_000913	IPOD occupancy	Peak	177131	177191	1	+	.	From DargR_m9_rdm_glu_merged_truseqnano_nebnext_v6rzlog10p_chipsub_cutoff1.000000_cwt_peaks.gr
NC_000913	IPOD occupancy	Peak	177741	177801	1	+	.	From DargR_m9_rdm_glu_merged_truseqnano_nebnext_v6rzlog10p_chipsub_cutoff1.000000_cwt_peaks.gr
NC_000913	IPOD occupancy	Peak	178691	178751	1	+	.	From DargR_m9_rdm_glu_merged_truseqnano_nebnext_v6rzlog10p_chipsub_cutoff1.000000_cwt_peaks.gr
NC_000913	IPOD occupancy	Peak	178846	178906	1	+	.	From DargR_m9_rdm_glu_merged_truseqnano_nebnext_v6rzlog10p_chipsub_cutoff1.000000_cwt_peaks.gr
NC_000913	IPOD occupancy	Peak	179336	179396	1	+	.	From DargR_m9_rdm_glu_merged_truseqnano_nebnext_v6rzlog10p_chipsub_cutoff1.000000_cwt_peaks.gr
NC_000913	IPOD occupancy	Peak	179551	179611	1	+	.	From DargR_m9_rdm_glu_merged_truseqnano_nebnext_v6rzlog10p_chipsub_cutoff1.000000_cwt_peaks.gr
NC_000913	IPOD occupancy	Peak	179801	179861	1	+	.	From DargR_m9_rdm_glu_merged_truseqnano_nebnext_v6rzlog10p_chipsub_cutoff1.000000_cwt_peaks.gr
NC_000913	IPOD occupancy	Peak	180016	180076	1	+	.	From DargR_m9_rdm_glu_merged_truseqnano_nebnext_v6rzlog10p_chipsub_cutoff1.000000_cwt_peaks.gr
NC_000913	IPOD occupancy	Peak	180371	180431	1	+	.	From DargR_m9_rdm_glu_merged_truseqnano_nebnext_v6rzlog10p_chipsub_cutoff1.000000_cwt_peaks.gr
NC_000913	IPOD occupancy	Peak	180506	180566	1	+	.	From DargR_m9_rdm_glu_merged_truseqnano_nebnext_v6rzlog10p_chipsub_cutoff1.000000_cwt_peaks.gr
NC_000913	IPOD occupancy	Peak	180791	180851	1	+	.	From DargR_m9_rdm_glu_merged_truseqnano_nebnext_v6rzlog10p_chipsub_cutoff1.000000_cwt_peaks.gr
NC_000913	IPOD occupancy	Peak	181021	181081	1	+	.	From DargR_m9_rdm_glu_merged_truseqnano_nebnext_v6rzlog10p_chipsub_cutoff1.000000_cwt_peaks.gr
NC_000913	IPOD occupancy	Peak	181236	181296	1	+	.	From DargR_m9_rdm_glu_merged_truseqnano_nebnext_v6rzlog10p_chipsub_cutoff1.000000_cwt_peaks.gr
NC_000913	IPOD occupancy	Peak	181666	181726	1	+	.	From DargR_m9_rdm_glu_merged_truseqnano_nebnext_v6rzlog10p_chipsub_cutoff1.000000_cwt_peaks.gr
NC_000913	IPOD occupancy	Peak	182206	182266	1	+	.	From DargR_m9_rdm_glu_merged_truseqnano_nebnext_v6rzlog10p_chipsub_cutoff1.000000_cwt_peaks.gr
NC_000913	IPOD occupancy	Peak	182451	182511	1	+	.	From DargR_m9_rdm_glu_merged_truseqnano_nebnext_v6rzlog10p_chipsub_cutoff1.000000_cwt_peaks.gr
NC_000913	IPOD occupancy	Peak	182581	182641	1	+	.	From DargR_m9_rdm_glu_merged_truseqnano_nebnext_v6rzlog10p_chipsub_cutoff1.000000_cwt_peaks.gr
NC_000913	IPOD occupancy	Peak	183491	183551	1	+	.	From DargR_m9_rdm_glu_merged_truseqnano_nebnext_v6rzlog10p_chipsub_cutoff1.000000_cwt_peaks.gr
NC_000913	IPOD occupancy	Peak	183581	183641	1	+	.	From DargR_m9_rdm_glu_merged_truseqnano_nebnext_v6rzlog10p_chipsub_cutoff1.000000_cwt_peaks.gr
NC_000913	IPOD occupancy	Peak	183711	183771	1	+	.	From DargR_m9_rdm_glu_merged_truseqnano_nebnext_v6rzlog10p_chipsub_cutoff1.000000_cwt_peaks.gr
NC_000913	IPOD occupancy	Peak	183841	183901	1	+	.	From DargR_m9_rdm_glu_merged_truseqnano_nebnext_v6rzlog10p_chipsub_cutoff1.000000_cwt_peaks.gr
NC_000913	IPOD occupancy	Peak	184761	184821	1	+	.	From DargR_m9_rdm_glu_merged_truseqnano_nebnext_v6rzlog10p_chipsub_cutoff1.000000_cwt_peaks.gr
NC_000913	IPOD occupancy	Peak	184966	185026	1	+	.	From DargR_m9_rdm_glu_merged_truseqnano_nebnext_v6rzlog10p_chipsub_cutoff1.000000_cwt_peaks.gr
NC_000913	IPOD occupancy	Peak	185281	185341	1	+	.	From DargR_m9_rdm_glu_merged_truseqnano_nebnext_v6rzlog10p_chipsub_cutoff1.000000_cwt_peaks.gr
NC_000913	IPOD occupancy	Peak	185386	185446	1	+	.	From DargR_m9_rdm_glu_merged_truseqnano_nebnext_v6rzlog10p_chipsub_cutoff1.000000_cwt_peaks.gr
NC_000913	IPOD occupancy	Peak	185946	186006	1	+	.	From DargR_m9_rdm_glu_merged_truseqnano_nebnext_v6rzlog10p_chipsub_cutoff1.000000_cwt_peaks.gr
NC_000913	IPOD occupancy	Peak	186246	186306	1	+	.	From DargR_m9_rdm_glu_merged_truseqnano_nebnext_v6rzlog10p_chipsub_cutoff1.000000_cwt_peaks.gr
NC_000913	IPOD occupancy	Peak	186566	186626	1	+	.	From DargR_m9_rdm_glu_merged_truseqnano_nebnext_v6rzlog10p_chipsub_cutoff1.000000_cwt_peaks.gr
NC_000913	IPOD occupancy	Peak	187266	187326	1	+	.	From DargR_m9_rdm_glu_merged_truseqnano_nebnext_v6rzlog10p_chipsub_cutoff1.000000_cwt_peaks.gr
NC_000913	IPOD occupancy	Peak	187821	187881	1	+	.	From DargR_m9_rdm_glu_merged_truseqnano_nebnext_v6rzlog10p_chipsub_cutoff1.000000_cwt_peaks.gr
NC_000913	IPOD occupancy	Peak	188306	188366	1	+	.	From DargR_m9_rdm_glu_merged_truseqnano_nebnext_v6rzlog10p_chipsub_cutoff1.000000_cwt_peaks.gr
NC_000913	IPOD occupancy	Peak	188556	188616	1	+	.	From DargR_m9_rdm_glu_merged_truseqnano_nebnext_v6rzlog10p_chipsub_cutoff1.000000_cwt_peaks.gr
NC_000913	IPOD occupancy	Peak	188811	188871	1	+	.	From DargR_m9_rdm_glu_merged_truseqnano_nebnext_v6rzlog10p_chipsub_cutoff1.000000_cwt_peaks.gr
NC_000913	IPOD occupancy	Peak	189206	189266	1	+	.	From DargR_m9_rdm_glu_merged_truseqnano_nebnext_v6rzlog10p_chipsub_cutoff1.000000_cwt_peaks.gr
NC_000913	IPOD occupancy	Peak	189516	189576	1	+	.	From DargR_m9_rdm_glu_merged_truseqnano_nebnext_v6rzlog10p_chipsub_cutoff1.000000_cwt_peaks.gr
NC_000913	IPOD occupancy	Peak	189646	189706	1	+	.	From DargR_m9_rdm_glu_merged_truseqnano_nebnext_v6rzlog10p_chipsub_cutoff1.000000_cwt_peaks.gr
NC_000913	IPOD occupancy	Peak	189836	189896	1	+	.	From DargR_m9_rdm_glu_merged_truseqnano_nebnext_v6rzlog10p_chipsub_cutoff1.000000_cwt_peaks.gr
NC_000913	IPOD occupancy	Peak	190101	190161	1	+	.	From DargR_m9_rdm_glu_merged_truseqnano_nebnext_v6rzlog10p_chipsub_cutoff1.000000_cwt_peaks.gr
NC_000913	IPOD occupancy	Peak	190401	190461	1	+	.	From DargR_m9_rdm_glu_merged_truseqnano_nebnext_v6rzlog10p_chipsub_cutoff1.000000_cwt_peaks.gr
NC_000913	IPOD occupancy	Peak	191416	191476	1	+	.	From DargR_m9_rdm_glu_merged_truseqnano_nebnext_v6rzlog10p_chipsub_cutoff1.000000_cwt_peaks.gr
NC_000913	IPOD occupancy	Peak	191941	192001	1	+	.	From DargR_m9_rdm_glu_merged_truseqnano_nebnext_v6rzlog10p_chipsub_cutoff1.000000_cwt_peaks.gr
NC_000913	IPOD occupancy	Peak	192216	192276	1	+	.	From DargR_m9_rdm_glu_merged_truseqnano_nebnext_v6rzlog10p_chipsub_cutoff1.000000_cwt_peaks.gr
NC_000913	IPOD occupancy	Peak	192556	192616	1	+	.	From DargR_m9_rdm_glu_merged_truseqnano_nebnext_v6rzlog10p_chipsub_cutoff1.000000_cwt_peaks.gr
NC_000913	IPOD occupancy	Peak	193891	193951	1	+	.	From DargR_m9_rdm_glu_merged_truseqnano_nebnext_v6rzlog10p_chipsub_cutoff1.000000_cwt_peaks.gr
NC_000913	IPOD occupancy	Peak	194181	194241	1	+	.	From DargR_m9_rdm_glu_merged_truseqnano_nebnext_v6rzlog10p_chipsub_cutoff1.000000_cwt_peaks.gr
NC_000913	IPOD occupancy	Peak	194441	194501	1	+	.	From DargR_m9_rdm_glu_merged_truseqnano_nebnext_v6rzlog10p_chipsub_cutoff1.000000_cwt_peaks.gr
NC_000913	IPOD occupancy	Peak	194666	194726	1	+	.	From DargR_m9_rdm_glu_merged_truseqnano_nebnext_v6rzlog10p_chipsub_cutoff1.000000_cwt_peaks.gr
NC_000913	IPOD occupancy	Peak	195396	195456	1	+	.	From DargR_m9_rdm_glu_merged_truseqnano_nebnext_v6rzlog10p_chipsub_cutoff1.000000_cwt_peaks.gr
NC_000913	IPOD occupancy	Peak	195546	195606	1	+	.	From DargR_m9_rdm_glu_merged_truseqnano_nebnext_v6rzlog10p_chipsub_cutoff1.000000_cwt_peaks.gr
NC_000913	IPOD occupancy	Peak	195816	195876	1	+	.	From DargR_m9_rdm_glu_merged_truseqnano_nebnext_v6rzlog10p_chipsub_cutoff1.000000_cwt_peaks.gr
NC_000913	IPOD occupancy	Peak	196051	196111	1	+	.	From DargR_m9_rdm_glu_merged_truseqnano_nebnext_v6rzlog10p_chipsub_cutoff1.000000_cwt_peaks.gr
NC_000913	IPOD occupancy	Peak	196246	196306	1	+	.	From DargR_m9_rdm_glu_merged_truseqnano_nebnext_v6rzlog10p_chipsub_cutoff1.000000_cwt_peaks.gr
NC_000913	IPOD occupancy	Peak	196526	196586	1	+	.	From DargR_m9_rdm_glu_merged_truseqnano_nebnext_v6rzlog10p_chipsub_cutoff1.000000_cwt_peaks.gr
NC_000913	IPOD occupancy	Peak	196951	197011	1	+	.	From DargR_m9_rdm_glu_merged_truseqnano_nebnext_v6rzlog10p_chipsub_cutoff1.000000_cwt_peaks.gr
NC_000913	IPOD occupancy	Peak	197211	197271	1	+	.	From DargR_m9_rdm_glu_merged_truseqnano_nebnext_v6rzlog10p_chipsub_cutoff1.000000_cwt_peaks.gr
NC_000913	IPOD occupancy	Peak	197451	197511	1	+	.	From DargR_m9_rdm_glu_merged_truseqnano_nebnext_v6rzlog10p_chipsub_cutoff1.000000_cwt_peaks.gr
NC_000913	IPOD occupancy	Peak	197666	197726	1	+	.	From DargR_m9_rdm_glu_merged_truseqnano_nebnext_v6rzlog10p_chipsub_cutoff1.000000_cwt_peaks.gr
NC_000913	IPOD occupancy	Peak	197886	197946	1	+	.	From DargR_m9_rdm_glu_merged_truseqnano_nebnext_v6rzlog10p_chipsub_cutoff1.000000_cwt_peaks.gr
NC_000913	IPOD occupancy	Peak	198156	198216	1	+	.	From DargR_m9_rdm_glu_merged_truseqnano_nebnext_v6rzlog10p_chipsub_cutoff1.000000_cwt_peaks.gr
NC_000913	IPOD occupancy	Peak	199356	199416	1	+	.	From DargR_m9_rdm_glu_merged_truseqnano_nebnext_v6rzlog10p_chipsub_cutoff1.000000_cwt_peaks.gr
NC_000913	IPOD occupancy	Peak	199451	199511	1	+	.	From DargR_m9_rdm_glu_merged_truseqnano_nebnext_v6rzlog10p_chipsub_cutoff1.000000_cwt_peaks.gr
NC_000913	IPOD occupancy	Peak	199561	199621	1	+	.	From DargR_m9_rdm_glu_merged_truseqnano_nebnext_v6rzlog10p_chipsub_cutoff1.000000_cwt_peaks.gr
NC_000913	IPOD occupancy	Peak	199706	199766	1	+	.	From DargR_m9_rdm_glu_merged_truseqnano_nebnext_v6rzlog10p_chipsub_cutoff1.000000_cwt_peaks.gr
NC_000913	IPOD occupancy	Peak	199941	200001	1	+	.	From DargR_m9_rdm_glu_merged_truseqnano_nebnext_v6rzlog10p_chipsub_cutoff1.000000_cwt_peaks.gr
NC_000913	IPOD occupancy	Peak	200126	200186	1	+	.	From DargR_m9_rdm_glu_merged_truseqnano_nebnext_v6rzlog10p_chipsub_cutoff1.000000_cwt_peaks.gr
NC_000913	IPOD occupancy	Peak	201316	201376	1	+	.	From DargR_m9_rdm_glu_merged_truseqnano_nebnext_v6rzlog10p_chipsub_cutoff1.000000_cwt_peaks.gr
NC_000913	IPOD occupancy	Peak	201646	201706	1	+	.	From DargR_m9_rdm_glu_merged_truseqnano_nebnext_v6rzlog10p_chipsub_cutoff1.000000_cwt_peaks.gr
NC_000913	IPOD occupancy	Peak	201836	201896	1	+	.	From DargR_m9_rdm_glu_merged_truseqnano_nebnext_v6rzlog10p_chipsub_cutoff1.000000_cwt_peaks.gr
NC_000913	IPOD occupancy	Peak	202541	202601	1	+	.	From DargR_m9_rdm_glu_merged_truseqnano_nebnext_v6rzlog10p_chipsub_cutoff1.000000_cwt_peaks.gr
NC_000913	IPOD occupancy	Peak	202901	202961	1	+	.	From DargR_m9_rdm_glu_merged_truseqnano_nebnext_v6rzlog10p_chipsub_cutoff1.000000_cwt_peaks.gr
NC_000913	IPOD occupancy	Peak	203081	203141	1	+	.	From DargR_m9_rdm_glu_merged_truseqnano_nebnext_v6rzlog10p_chipsub_cutoff1.000000_cwt_peaks.gr
NC_000913	IPOD occupancy	Peak	203191	203251	1	+	.	From DargR_m9_rdm_glu_merged_truseqnano_nebnext_v6rzlog10p_chipsub_cutoff1.000000_cwt_peaks.gr
NC_000913	IPOD occupancy	Peak	203331	203391	1	+	.	From DargR_m9_rdm_glu_merged_truseqnano_nebnext_v6rzlog10p_chipsub_cutoff1.000000_cwt_peaks.gr
NC_000913	IPOD occupancy	Peak	203631	203691	1	+	.	From DargR_m9_rdm_glu_merged_truseqnano_nebnext_v6rzlog10p_chipsub_cutoff1.000000_cwt_peaks.gr
NC_000913	IPOD occupancy	Peak	204151	204211	1	+	.	From DargR_m9_rdm_glu_merged_truseqnano_nebnext_v6rzlog10p_chipsub_cutoff1.000000_cwt_peaks.gr
NC_000913	IPOD occupancy	Peak	204771	204831	1	+	.	From DargR_m9_rdm_glu_merged_truseqnano_nebnext_v6rzlog10p_chipsub_cutoff1.000000_cwt_peaks.gr
NC_000913	IPOD occupancy	Peak	205301	205361	1	+	.	From DargR_m9_rdm_glu_merged_truseqnano_nebnext_v6rzlog10p_chipsub_cutoff1.000000_cwt_peaks.gr
NC_000913	IPOD occupancy	Peak	205651	205711	1	+	.	From DargR_m9_rdm_glu_merged_truseqnano_nebnext_v6rzlog10p_chipsub_cutoff1.000000_cwt_peaks.gr
NC_000913	IPOD occupancy	Peak	205896	205956	1	+	.	From DargR_m9_rdm_glu_merged_truseqnano_nebnext_v6rzlog10p_chipsub_cutoff1.000000_cwt_peaks.gr
NC_000913	IPOD occupancy	Peak	206401	206461	1	+	.	From DargR_m9_rdm_glu_merged_truseqnano_nebnext_v6rzlog10p_chipsub_cutoff1.000000_cwt_peaks.gr
NC_000913	IPOD occupancy	Peak	206576	206636	1	+	.	From DargR_m9_rdm_glu_merged_truseqnano_nebnext_v6rzlog10p_chipsub_cutoff1.000000_cwt_peaks.gr
NC_000913	IPOD occupancy	Peak	206906	206966	1	+	.	From DargR_m9_rdm_glu_merged_truseqnano_nebnext_v6rzlog10p_chipsub_cutoff1.000000_cwt_peaks.gr
NC_000913	IPOD occupancy	Peak	207166	207226	1	+	.	From DargR_m9_rdm_glu_merged_truseqnano_nebnext_v6rzlog10p_chipsub_cutoff1.000000_cwt_peaks.gr
NC_000913	IPOD occupancy	Peak	207416	207476	1	+	.	From DargR_m9_rdm_glu_merged_truseqnano_nebnext_v6rzlog10p_chipsub_cutoff1.000000_cwt_peaks.gr
NC_000913	IPOD occupancy	Peak	207671	207731	1	+	.	From DargR_m9_rdm_glu_merged_truseqnano_nebnext_v6rzlog10p_chipsub_cutoff1.000000_cwt_peaks.gr
NC_000913	IPOD occupancy	Peak	208036	208096	1	+	.	From DargR_m9_rdm_glu_merged_truseqnano_nebnext_v6rzlog10p_chipsub_cutoff1.000000_cwt_peaks.gr
NC_000913	IPOD occupancy	Peak	208506	208566	1	+	.	From DargR_m9_rdm_glu_merged_truseqnano_nebnext_v6rzlog10p_chipsub_cutoff1.000000_cwt_peaks.gr
NC_000913	IPOD occupancy	Peak	208611	208671	1	+	.	From DargR_m9_rdm_glu_merged_truseqnano_nebnext_v6rzlog10p_chipsub_cutoff1.000000_cwt_peaks.gr
NC_000913	IPOD occupancy	Peak	208701	208761	1	+	.	From DargR_m9_rdm_glu_merged_truseqnano_nebnext_v6rzlog10p_chipsub_cutoff1.000000_cwt_peaks.gr
NC_000913	IPOD occupancy	Peak	208826	208886	1	+	.	From DargR_m9_rdm_glu_merged_truseqnano_nebnext_v6rzlog10p_chipsub_cutoff1.000000_cwt_peaks.gr
NC_000913	IPOD occupancy	Peak	209061	209121	1	+	.	From DargR_m9_rdm_glu_merged_truseqnano_nebnext_v6rzlog10p_chipsub_cutoff1.000000_cwt_peaks.gr
NC_000913	IPOD occupancy	Peak	209241	209301	1	+	.	From DargR_m9_rdm_glu_merged_truseqnano_nebnext_v6rzlog10p_chipsub_cutoff1.000000_cwt_peaks.gr
NC_000913	IPOD occupancy	Peak	209601	209661	1	+	.	From DargR_m9_rdm_glu_merged_truseqnano_nebnext_v6rzlog10p_chipsub_cutoff1.000000_cwt_peaks.gr
NC_000913	IPOD occupancy	Peak	209786	209846	1	+	.	From DargR_m9_rdm_glu_merged_truseqnano_nebnext_v6rzlog10p_chipsub_cutoff1.000000_cwt_peaks.gr
NC_000913	IPOD occupancy	Peak	209876	209936	1	+	.	From DargR_m9_rdm_glu_merged_truseqnano_nebnext_v6rzlog10p_chipsub_cutoff1.000000_cwt_peaks.gr
NC_000913	IPOD occupancy	Peak	210001	210061	1	+	.	From DargR_m9_rdm_glu_merged_truseqnano_nebnext_v6rzlog10p_chipsub_cutoff1.000000_cwt_peaks.gr
NC_000913	IPOD occupancy	Peak	210831	210891	1	+	.	From DargR_m9_rdm_glu_merged_truseqnano_nebnext_v6rzlog10p_chipsub_cutoff1.000000_cwt_peaks.gr
NC_000913	IPOD occupancy	Peak	211261	211321	1	+	.	From DargR_m9_rdm_glu_merged_truseqnano_nebnext_v6rzlog10p_chipsub_cutoff1.000000_cwt_peaks.gr
NC_000913	IPOD occupancy	Peak	211401	211461	1	+	.	From DargR_m9_rdm_glu_merged_truseqnano_nebnext_v6rzlog10p_chipsub_cutoff1.000000_cwt_peaks.gr
NC_000913	IPOD occupancy	Peak	211586	211646	1	+	.	From DargR_m9_rdm_glu_merged_truseqnano_nebnext_v6rzlog10p_chipsub_cutoff1.000000_cwt_peaks.gr
NC_000913	IPOD occupancy	Peak	211801	211861	1	+	.	From DargR_m9_rdm_glu_merged_truseqnano_nebnext_v6rzlog10p_chipsub_cutoff1.000000_cwt_peaks.gr
NC_000913	IPOD occupancy	Peak	212221	212281	1	+	.	From DargR_m9_rdm_glu_merged_truseqnano_nebnext_v6rzlog10p_chipsub_cutoff1.000000_cwt_peaks.gr
NC_000913	IPOD occupancy	Peak	212471	212531	1	+	.	From DargR_m9_rdm_glu_merged_truseqnano_nebnext_v6rzlog10p_chipsub_cutoff1.000000_cwt_peaks.gr
NC_000913	IPOD occupancy	Peak	212821	212881	1	+	.	From DargR_m9_rdm_glu_merged_truseqnano_nebnext_v6rzlog10p_chipsub_cutoff1.000000_cwt_peaks.gr
NC_000913	IPOD occupancy	Peak	213886	213946	1	+	.	From DargR_m9_rdm_glu_merged_truseqnano_nebnext_v6rzlog10p_chipsub_cutoff1.000000_cwt_peaks.gr
NC_000913	IPOD occupancy	Peak	214911	214971	1	+	.	From DargR_m9_rdm_glu_merged_truseqnano_nebnext_v6rzlog10p_chipsub_cutoff1.000000_cwt_peaks.gr
NC_000913	IPOD occupancy	Peak	215231	215291	1	+	.	From DargR_m9_rdm_glu_merged_truseqnano_nebnext_v6rzlog10p_chipsub_cutoff1.000000_cwt_peaks.gr
NC_000913	IPOD occupancy	Peak	215646	215706	1	+	.	From DargR_m9_rdm_glu_merged_truseqnano_nebnext_v6rzlog10p_chipsub_cutoff1.000000_cwt_peaks.gr
NC_000913	IPOD occupancy	Peak	215831	215891	1	+	.	From DargR_m9_rdm_glu_merged_truseqnano_nebnext_v6rzlog10p_chipsub_cutoff1.000000_cwt_peaks.gr
NC_000913	IPOD occupancy	Peak	216006	216066	1	+	.	From DargR_m9_rdm_glu_merged_truseqnano_nebnext_v6rzlog10p_chipsub_cutoff1.000000_cwt_peaks.gr
NC_000913	IPOD occupancy	Peak	216211	216271	1	+	.	From DargR_m9_rdm_glu_merged_truseqnano_nebnext_v6rzlog10p_chipsub_cutoff1.000000_cwt_peaks.gr
NC_000913	IPOD occupancy	Peak	216531	216591	1	+	.	From DargR_m9_rdm_glu_merged_truseqnano_nebnext_v6rzlog10p_chipsub_cutoff1.000000_cwt_peaks.gr
NC_000913	IPOD occupancy	Peak	216716	216776	1	+	.	From DargR_m9_rdm_glu_merged_truseqnano_nebnext_v6rzlog10p_chipsub_cutoff1.000000_cwt_peaks.gr
NC_000913	IPOD occupancy	Peak	217651	217711	1	+	.	From DargR_m9_rdm_glu_merged_truseqnano_nebnext_v6rzlog10p_chipsub_cutoff1.000000_cwt_peaks.gr
NC_000913	IPOD occupancy	Peak	217926	217986	1	+	.	From DargR_m9_rdm_glu_merged_truseqnano_nebnext_v6rzlog10p_chipsub_cutoff1.000000_cwt_peaks.gr
NC_000913	IPOD occupancy	Peak	218651	218711	1	+	.	From DargR_m9_rdm_glu_merged_truseqnano_nebnext_v6rzlog10p_chipsub_cutoff1.000000_cwt_peaks.gr
NC_000913	IPOD occupancy	Peak	219006	219066	1	+	.	From DargR_m9_rdm_glu_merged_truseqnano_nebnext_v6rzlog10p_chipsub_cutoff1.000000_cwt_peaks.gr
NC_000913	IPOD occupancy	Peak	219591	219651	1	+	.	From DargR_m9_rdm_glu_merged_truseqnano_nebnext_v6rzlog10p_chipsub_cutoff1.000000_cwt_peaks.gr
NC_000913	IPOD occupancy	Peak	220546	220606	1	+	.	From DargR_m9_rdm_glu_merged_truseqnano_nebnext_v6rzlog10p_chipsub_cutoff1.000000_cwt_peaks.gr
NC_000913	IPOD occupancy	Peak	220686	220746	1	+	.	From DargR_m9_rdm_glu_merged_truseqnano_nebnext_v6rzlog10p_chipsub_cutoff1.000000_cwt_peaks.gr
NC_000913	IPOD occupancy	Peak	220906	220966	1	+	.	From DargR_m9_rdm_glu_merged_truseqnano_nebnext_v6rzlog10p_chipsub_cutoff1.000000_cwt_peaks.gr
NC_000913	IPOD occupancy	Peak	221021	221081	1	+	.	From DargR_m9_rdm_glu_merged_truseqnano_nebnext_v6rzlog10p_chipsub_cutoff1.000000_cwt_peaks.gr
NC_000913	IPOD occupancy	Peak	221121	221181	1	+	.	From DargR_m9_rdm_glu_merged_truseqnano_nebnext_v6rzlog10p_chipsub_cutoff1.000000_cwt_peaks.gr
NC_000913	IPOD occupancy	Peak	221326	221386	1	+	.	From DargR_m9_rdm_glu_merged_truseqnano_nebnext_v6rzlog10p_chipsub_cutoff1.000000_cwt_peaks.gr
NC_000913	IPOD occupancy	Peak	221631	221691	1	+	.	From DargR_m9_rdm_glu_merged_truseqnano_nebnext_v6rzlog10p_chipsub_cutoff1.000000_cwt_peaks.gr
NC_000913	IPOD occupancy	Peak	221776	221836	1	+	.	From DargR_m9_rdm_glu_merged_truseqnano_nebnext_v6rzlog10p_chipsub_cutoff1.000000_cwt_peaks.gr
NC_000913	IPOD occupancy	Peak	222731	222791	1	+	.	From DargR_m9_rdm_glu_merged_truseqnano_nebnext_v6rzlog10p_chipsub_cutoff1.000000_cwt_peaks.gr
NC_000913	IPOD occupancy	Peak	223076	223136	1	+	.	From DargR_m9_rdm_glu_merged_truseqnano_nebnext_v6rzlog10p_chipsub_cutoff1.000000_cwt_peaks.gr
NC_000913	IPOD occupancy	Peak	223181	223241	1	+	.	From DargR_m9_rdm_glu_merged_truseqnano_nebnext_v6rzlog10p_chipsub_cutoff1.000000_cwt_peaks.gr
NC_000913	IPOD occupancy	Peak	223416	223476	1	+	.	From DargR_m9_rdm_glu_merged_truseqnano_nebnext_v6rzlog10p_chipsub_cutoff1.000000_cwt_peaks.gr
NC_000913	IPOD occupancy	Peak	224001	224061	1	+	.	From DargR_m9_rdm_glu_merged_truseqnano_nebnext_v6rzlog10p_chipsub_cutoff1.000000_cwt_peaks.gr
NC_000913	IPOD occupancy	Peak	225111	225171	1	+	.	From DargR_m9_rdm_glu_merged_truseqnano_nebnext_v6rzlog10p_chipsub_cutoff1.000000_cwt_peaks.gr
NC_000913	IPOD occupancy	Peak	225321	225381	1	+	.	From DargR_m9_rdm_glu_merged_truseqnano_nebnext_v6rzlog10p_chipsub_cutoff1.000000_cwt_peaks.gr
NC_000913	IPOD occupancy	Peak	225766	225826	1	+	.	From DargR_m9_rdm_glu_merged_truseqnano_nebnext_v6rzlog10p_chipsub_cutoff1.000000_cwt_peaks.gr
NC_000913	IPOD occupancy	Peak	225951	226011	1	+	.	From DargR_m9_rdm_glu_merged_truseqnano_nebnext_v6rzlog10p_chipsub_cutoff1.000000_cwt_peaks.gr
NC_000913	IPOD occupancy	Peak	226311	226371	1	+	.	From DargR_m9_rdm_glu_merged_truseqnano_nebnext_v6rzlog10p_chipsub_cutoff1.000000_cwt_peaks.gr
NC_000913	IPOD occupancy	Peak	226446	226506	1	+	.	From DargR_m9_rdm_glu_merged_truseqnano_nebnext_v6rzlog10p_chipsub_cutoff1.000000_cwt_peaks.gr
NC_000913	IPOD occupancy	Peak	227001	227061	1	+	.	From DargR_m9_rdm_glu_merged_truseqnano_nebnext_v6rzlog10p_chipsub_cutoff1.000000_cwt_peaks.gr
NC_000913	IPOD occupancy	Peak	227196	227256	1	+	.	From DargR_m9_rdm_glu_merged_truseqnano_nebnext_v6rzlog10p_chipsub_cutoff1.000000_cwt_peaks.gr
NC_000913	IPOD occupancy	Peak	227271	227396	1	+	.	From DargR_m9_rdm_glu_merged_truseqnano_nebnext_v6rzlog10p_chipsub_cutoff1.000000_cwt_peaks.gr
NC_000913	IPOD occupancy	Peak	228651	228711	1	+	.	From DargR_m9_rdm_glu_merged_truseqnano_nebnext_v6rzlog10p_chipsub_cutoff1.000000_cwt_peaks.gr
NC_000913	IPOD occupancy	Peak	229246	229306	1	+	.	From DargR_m9_rdm_glu_merged_truseqnano_nebnext_v6rzlog10p_chipsub_cutoff1.000000_cwt_peaks.gr
NC_000913	IPOD occupancy	Peak	229696	229756	1	+	.	From DargR_m9_rdm_glu_merged_truseqnano_nebnext_v6rzlog10p_chipsub_cutoff1.000000_cwt_peaks.gr
NC_000913	IPOD occupancy	Peak	230071	230131	1	+	.	From DargR_m9_rdm_glu_merged_truseqnano_nebnext_v6rzlog10p_chipsub_cutoff1.000000_cwt_peaks.gr
NC_000913	IPOD occupancy	Peak	230426	230486	1	+	.	From DargR_m9_rdm_glu_merged_truseqnano_nebnext_v6rzlog10p_chipsub_cutoff1.000000_cwt_peaks.gr
NC_000913	IPOD occupancy	Peak	230776	230836	1	+	.	From DargR_m9_rdm_glu_merged_truseqnano_nebnext_v6rzlog10p_chipsub_cutoff1.000000_cwt_peaks.gr
NC_000913	IPOD occupancy	Peak	230991	231051	1	+	.	From DargR_m9_rdm_glu_merged_truseqnano_nebnext_v6rzlog10p_chipsub_cutoff1.000000_cwt_peaks.gr
NC_000913	IPOD occupancy	Peak	231231	231291	1	+	.	From DargR_m9_rdm_glu_merged_truseqnano_nebnext_v6rzlog10p_chipsub_cutoff1.000000_cwt_peaks.gr
NC_000913	IPOD occupancy	Peak	231541	231601	1	+	.	From DargR_m9_rdm_glu_merged_truseqnano_nebnext_v6rzlog10p_chipsub_cutoff1.000000_cwt_peaks.gr
NC_000913	IPOD occupancy	Peak	231886	231946	1	+	.	From DargR_m9_rdm_glu_merged_truseqnano_nebnext_v6rzlog10p_chipsub_cutoff1.000000_cwt_peaks.gr
NC_000913	IPOD occupancy	Peak	232166	232226	1	+	.	From DargR_m9_rdm_glu_merged_truseqnano_nebnext_v6rzlog10p_chipsub_cutoff1.000000_cwt_peaks.gr
NC_000913	IPOD occupancy	Peak	232526	232586	1	+	.	From DargR_m9_rdm_glu_merged_truseqnano_nebnext_v6rzlog10p_chipsub_cutoff1.000000_cwt_peaks.gr
NC_000913	IPOD occupancy	Peak	232906	232966	1	+	.	From DargR_m9_rdm_glu_merged_truseqnano_nebnext_v6rzlog10p_chipsub_cutoff1.000000_cwt_peaks.gr
NC_000913	IPOD occupancy	Peak	233216	233276	1	+	.	From DargR_m9_rdm_glu_merged_truseqnano_nebnext_v6rzlog10p_chipsub_cutoff1.000000_cwt_peaks.gr
NC_000913	IPOD occupancy	Peak	233611	233671	1	+	.	From DargR_m9_rdm_glu_merged_truseqnano_nebnext_v6rzlog10p_chipsub_cutoff1.000000_cwt_peaks.gr
NC_000913	IPOD occupancy	Peak	233826	233886	1	+	.	From DargR_m9_rdm_glu_merged_truseqnano_nebnext_v6rzlog10p_chipsub_cutoff1.000000_cwt_peaks.gr
NC_000913	IPOD occupancy	Peak	233996	234056	1	+	.	From DargR_m9_rdm_glu_merged_truseqnano_nebnext_v6rzlog10p_chipsub_cutoff1.000000_cwt_peaks.gr
NC_000913	IPOD occupancy	Peak	234316	234376	1	+	.	From DargR_m9_rdm_glu_merged_truseqnano_nebnext_v6rzlog10p_chipsub_cutoff1.000000_cwt_peaks.gr
NC_000913	IPOD occupancy	Peak	234711	234771	1	+	.	From DargR_m9_rdm_glu_merged_truseqnano_nebnext_v6rzlog10p_chipsub_cutoff1.000000_cwt_peaks.gr
NC_000913	IPOD occupancy	Peak	234941	235001	1	+	.	From DargR_m9_rdm_glu_merged_truseqnano_nebnext_v6rzlog10p_chipsub_cutoff1.000000_cwt_peaks.gr
NC_000913	IPOD occupancy	Peak	235131	235191	1	+	.	From DargR_m9_rdm_glu_merged_truseqnano_nebnext_v6rzlog10p_chipsub_cutoff1.000000_cwt_peaks.gr
NC_000913	IPOD occupancy	Peak	235396	235456	1	+	.	From DargR_m9_rdm_glu_merged_truseqnano_nebnext_v6rzlog10p_chipsub_cutoff1.000000_cwt_peaks.gr
NC_000913	IPOD occupancy	Peak	235531	235591	1	+	.	From DargR_m9_rdm_glu_merged_truseqnano_nebnext_v6rzlog10p_chipsub_cutoff1.000000_cwt_peaks.gr
NC_000913	IPOD occupancy	Peak	235781	235841	1	+	.	From DargR_m9_rdm_glu_merged_truseqnano_nebnext_v6rzlog10p_chipsub_cutoff1.000000_cwt_peaks.gr
NC_000913	IPOD occupancy	Peak	236001	236061	1	+	.	From DargR_m9_rdm_glu_merged_truseqnano_nebnext_v6rzlog10p_chipsub_cutoff1.000000_cwt_peaks.gr
NC_000913	IPOD occupancy	Peak	236121	236181	1	+	.	From DargR_m9_rdm_glu_merged_truseqnano_nebnext_v6rzlog10p_chipsub_cutoff1.000000_cwt_peaks.gr
NC_000913	IPOD occupancy	Peak	236516	236576	1	+	.	From DargR_m9_rdm_glu_merged_truseqnano_nebnext_v6rzlog10p_chipsub_cutoff1.000000_cwt_peaks.gr
NC_000913	IPOD occupancy	Peak	236686	236746	1	+	.	From DargR_m9_rdm_glu_merged_truseqnano_nebnext_v6rzlog10p_chipsub_cutoff1.000000_cwt_peaks.gr
NC_000913	IPOD occupancy	Peak	236841	236901	1	+	.	From DargR_m9_rdm_glu_merged_truseqnano_nebnext_v6rzlog10p_chipsub_cutoff1.000000_cwt_peaks.gr
NC_000913	IPOD occupancy	Peak	237101	237161	1	+	.	From DargR_m9_rdm_glu_merged_truseqnano_nebnext_v6rzlog10p_chipsub_cutoff1.000000_cwt_peaks.gr
NC_000913	IPOD occupancy	Peak	237331	237391	1	+	.	From DargR_m9_rdm_glu_merged_truseqnano_nebnext_v6rzlog10p_chipsub_cutoff1.000000_cwt_peaks.gr
NC_000913	IPOD occupancy	Peak	237491	237551	1	+	.	From DargR_m9_rdm_glu_merged_truseqnano_nebnext_v6rzlog10p_chipsub_cutoff1.000000_cwt_peaks.gr
NC_000913	IPOD occupancy	Peak	237636	237696	1	+	.	From DargR_m9_rdm_glu_merged_truseqnano_nebnext_v6rzlog10p_chipsub_cutoff1.000000_cwt_peaks.gr
NC_000913	IPOD occupancy	Peak	237786	237846	1	+	.	From DargR_m9_rdm_glu_merged_truseqnano_nebnext_v6rzlog10p_chipsub_cutoff1.000000_cwt_peaks.gr
NC_000913	IPOD occupancy	Peak	238026	238086	1	+	.	From DargR_m9_rdm_glu_merged_truseqnano_nebnext_v6rzlog10p_chipsub_cutoff1.000000_cwt_peaks.gr
NC_000913	IPOD occupancy	Peak	238181	238241	1	+	.	From DargR_m9_rdm_glu_merged_truseqnano_nebnext_v6rzlog10p_chipsub_cutoff1.000000_cwt_peaks.gr
NC_000913	IPOD occupancy	Peak	238336	238396	1	+	.	From DargR_m9_rdm_glu_merged_truseqnano_nebnext_v6rzlog10p_chipsub_cutoff1.000000_cwt_peaks.gr
NC_000913	IPOD occupancy	Peak	238756	238816	1	+	.	From DargR_m9_rdm_glu_merged_truseqnano_nebnext_v6rzlog10p_chipsub_cutoff1.000000_cwt_peaks.gr
NC_000913	IPOD occupancy	Peak	238936	238996	1	+	.	From DargR_m9_rdm_glu_merged_truseqnano_nebnext_v6rzlog10p_chipsub_cutoff1.000000_cwt_peaks.gr
NC_000913	IPOD occupancy	Peak	239116	239176	1	+	.	From DargR_m9_rdm_glu_merged_truseqnano_nebnext_v6rzlog10p_chipsub_cutoff1.000000_cwt_peaks.gr
NC_000913	IPOD occupancy	Peak	239761	239821	1	+	.	From DargR_m9_rdm_glu_merged_truseqnano_nebnext_v6rzlog10p_chipsub_cutoff1.000000_cwt_peaks.gr
NC_000913	IPOD occupancy	Peak	240221	240281	1	+	.	From DargR_m9_rdm_glu_merged_truseqnano_nebnext_v6rzlog10p_chipsub_cutoff1.000000_cwt_peaks.gr
NC_000913	IPOD occupancy	Peak	240806	240866	1	+	.	From DargR_m9_rdm_glu_merged_truseqnano_nebnext_v6rzlog10p_chipsub_cutoff1.000000_cwt_peaks.gr
NC_000913	IPOD occupancy	Peak	241231	241291	1	+	.	From DargR_m9_rdm_glu_merged_truseqnano_nebnext_v6rzlog10p_chipsub_cutoff1.000000_cwt_peaks.gr
NC_000913	IPOD occupancy	Peak	241766	241861	1	+	.	From DargR_m9_rdm_glu_merged_truseqnano_nebnext_v6rzlog10p_chipsub_cutoff1.000000_cwt_peaks.gr
NC_000913	IPOD occupancy	Peak	242051	242111	1	+	.	From DargR_m9_rdm_glu_merged_truseqnano_nebnext_v6rzlog10p_chipsub_cutoff1.000000_cwt_peaks.gr
NC_000913	IPOD occupancy	Peak	242536	242596	1	+	.	From DargR_m9_rdm_glu_merged_truseqnano_nebnext_v6rzlog10p_chipsub_cutoff1.000000_cwt_peaks.gr
NC_000913	IPOD occupancy	Peak	242931	242991	1	+	.	From DargR_m9_rdm_glu_merged_truseqnano_nebnext_v6rzlog10p_chipsub_cutoff1.000000_cwt_peaks.gr
NC_000913	IPOD occupancy	Peak	243076	243136	1	+	.	From DargR_m9_rdm_glu_merged_truseqnano_nebnext_v6rzlog10p_chipsub_cutoff1.000000_cwt_peaks.gr
NC_000913	IPOD occupancy	Peak	244516	244576	1	+	.	From DargR_m9_rdm_glu_merged_truseqnano_nebnext_v6rzlog10p_chipsub_cutoff1.000000_cwt_peaks.gr
NC_000913	IPOD occupancy	Peak	245386	245446	1	+	.	From DargR_m9_rdm_glu_merged_truseqnano_nebnext_v6rzlog10p_chipsub_cutoff1.000000_cwt_peaks.gr
NC_000913	IPOD occupancy	Peak	245741	245801	1	+	.	From DargR_m9_rdm_glu_merged_truseqnano_nebnext_v6rzlog10p_chipsub_cutoff1.000000_cwt_peaks.gr
NC_000913	IPOD occupancy	Peak	246131	246191	1	+	.	From DargR_m9_rdm_glu_merged_truseqnano_nebnext_v6rzlog10p_chipsub_cutoff1.000000_cwt_peaks.gr
NC_000913	IPOD occupancy	Peak	246536	246596	1	+	.	From DargR_m9_rdm_glu_merged_truseqnano_nebnext_v6rzlog10p_chipsub_cutoff1.000000_cwt_peaks.gr
NC_000913	IPOD occupancy	Peak	246736	246796	1	+	.	From DargR_m9_rdm_glu_merged_truseqnano_nebnext_v6rzlog10p_chipsub_cutoff1.000000_cwt_peaks.gr
NC_000913	IPOD occupancy	Peak	247066	247126	1	+	.	From DargR_m9_rdm_glu_merged_truseqnano_nebnext_v6rzlog10p_chipsub_cutoff1.000000_cwt_peaks.gr
NC_000913	IPOD occupancy	Peak	247291	247351	1	+	.	From DargR_m9_rdm_glu_merged_truseqnano_nebnext_v6rzlog10p_chipsub_cutoff1.000000_cwt_peaks.gr
NC_000913	IPOD occupancy	Peak	247561	247621	1	+	.	From DargR_m9_rdm_glu_merged_truseqnano_nebnext_v6rzlog10p_chipsub_cutoff1.000000_cwt_peaks.gr
NC_000913	IPOD occupancy	Peak	247971	248031	1	+	.	From DargR_m9_rdm_glu_merged_truseqnano_nebnext_v6rzlog10p_chipsub_cutoff1.000000_cwt_peaks.gr
NC_000913	IPOD occupancy	Peak	248066	248126	1	+	.	From DargR_m9_rdm_glu_merged_truseqnano_nebnext_v6rzlog10p_chipsub_cutoff1.000000_cwt_peaks.gr
NC_000913	IPOD occupancy	Peak	248346	248406	1	+	.	From DargR_m9_rdm_glu_merged_truseqnano_nebnext_v6rzlog10p_chipsub_cutoff1.000000_cwt_peaks.gr
NC_000913	IPOD occupancy	Peak	248701	248761	1	+	.	From DargR_m9_rdm_glu_merged_truseqnano_nebnext_v6rzlog10p_chipsub_cutoff1.000000_cwt_peaks.gr
NC_000913	IPOD occupancy	Peak	248921	248981	1	+	.	From DargR_m9_rdm_glu_merged_truseqnano_nebnext_v6rzlog10p_chipsub_cutoff1.000000_cwt_peaks.gr
NC_000913	IPOD occupancy	Peak	249351	249411	1	+	.	From DargR_m9_rdm_glu_merged_truseqnano_nebnext_v6rzlog10p_chipsub_cutoff1.000000_cwt_peaks.gr
NC_000913	IPOD occupancy	Peak	249861	249921	1	+	.	From DargR_m9_rdm_glu_merged_truseqnano_nebnext_v6rzlog10p_chipsub_cutoff1.000000_cwt_peaks.gr
NC_000913	IPOD occupancy	Peak	250351	250411	1	+	.	From DargR_m9_rdm_glu_merged_truseqnano_nebnext_v6rzlog10p_chipsub_cutoff1.000000_cwt_peaks.gr
NC_000913	IPOD occupancy	Peak	250846	250906	1	+	.	From DargR_m9_rdm_glu_merged_truseqnano_nebnext_v6rzlog10p_chipsub_cutoff1.000000_cwt_peaks.gr
NC_000913	IPOD occupancy	Peak	251641	251701	1	+	.	From DargR_m9_rdm_glu_merged_truseqnano_nebnext_v6rzlog10p_chipsub_cutoff1.000000_cwt_peaks.gr
NC_000913	IPOD occupancy	Peak	251911	251971	1	+	.	From DargR_m9_rdm_glu_merged_truseqnano_nebnext_v6rzlog10p_chipsub_cutoff1.000000_cwt_peaks.gr
NC_000913	IPOD occupancy	Peak	252036	252096	1	+	.	From DargR_m9_rdm_glu_merged_truseqnano_nebnext_v6rzlog10p_chipsub_cutoff1.000000_cwt_peaks.gr
NC_000913	IPOD occupancy	Peak	252256	252316	1	+	.	From DargR_m9_rdm_glu_merged_truseqnano_nebnext_v6rzlog10p_chipsub_cutoff1.000000_cwt_peaks.gr
NC_000913	IPOD occupancy	Peak	252466	252526	1	+	.	From DargR_m9_rdm_glu_merged_truseqnano_nebnext_v6rzlog10p_chipsub_cutoff1.000000_cwt_peaks.gr
NC_000913	IPOD occupancy	Peak	252621	252681	1	+	.	From DargR_m9_rdm_glu_merged_truseqnano_nebnext_v6rzlog10p_chipsub_cutoff1.000000_cwt_peaks.gr
NC_000913	IPOD occupancy	Peak	252761	252821	1	+	.	From DargR_m9_rdm_glu_merged_truseqnano_nebnext_v6rzlog10p_chipsub_cutoff1.000000_cwt_peaks.gr
NC_000913	IPOD occupancy	Peak	252906	252966	1	+	.	From DargR_m9_rdm_glu_merged_truseqnano_nebnext_v6rzlog10p_chipsub_cutoff1.000000_cwt_peaks.gr
NC_000913	IPOD occupancy	Peak	253461	253521	1	+	.	From DargR_m9_rdm_glu_merged_truseqnano_nebnext_v6rzlog10p_chipsub_cutoff1.000000_cwt_peaks.gr
NC_000913	IPOD occupancy	Peak	253681	253741	1	+	.	From DargR_m9_rdm_glu_merged_truseqnano_nebnext_v6rzlog10p_chipsub_cutoff1.000000_cwt_peaks.gr
NC_000913	IPOD occupancy	Peak	254216	254276	1	+	.	From DargR_m9_rdm_glu_merged_truseqnano_nebnext_v6rzlog10p_chipsub_cutoff1.000000_cwt_peaks.gr
NC_000913	IPOD occupancy	Peak	255106	255166	1	+	.	From DargR_m9_rdm_glu_merged_truseqnano_nebnext_v6rzlog10p_chipsub_cutoff1.000000_cwt_peaks.gr
NC_000913	IPOD occupancy	Peak	255406	255466	1	+	.	From DargR_m9_rdm_glu_merged_truseqnano_nebnext_v6rzlog10p_chipsub_cutoff1.000000_cwt_peaks.gr
NC_000913	IPOD occupancy	Peak	255526	255586	1	+	.	From DargR_m9_rdm_glu_merged_truseqnano_nebnext_v6rzlog10p_chipsub_cutoff1.000000_cwt_peaks.gr
NC_000913	IPOD occupancy	Peak	255781	255841	1	+	.	From DargR_m9_rdm_glu_merged_truseqnano_nebnext_v6rzlog10p_chipsub_cutoff1.000000_cwt_peaks.gr
NC_000913	IPOD occupancy	Peak	256121	256181	1	+	.	From DargR_m9_rdm_glu_merged_truseqnano_nebnext_v6rzlog10p_chipsub_cutoff1.000000_cwt_peaks.gr
NC_000913	IPOD occupancy	Peak	256336	256396	1	+	.	From DargR_m9_rdm_glu_merged_truseqnano_nebnext_v6rzlog10p_chipsub_cutoff1.000000_cwt_peaks.gr
NC_000913	IPOD occupancy	Peak	256596	256656	1	+	.	From DargR_m9_rdm_glu_merged_truseqnano_nebnext_v6rzlog10p_chipsub_cutoff1.000000_cwt_peaks.gr
NC_000913	IPOD occupancy	Peak	257006	257066	1	+	.	From DargR_m9_rdm_glu_merged_truseqnano_nebnext_v6rzlog10p_chipsub_cutoff1.000000_cwt_peaks.gr
NC_000913	IPOD occupancy	Peak	258271	258331	1	+	.	From DargR_m9_rdm_glu_merged_truseqnano_nebnext_v6rzlog10p_chipsub_cutoff1.000000_cwt_peaks.gr
NC_000913	IPOD occupancy	Peak	258416	258476	1	+	.	From DargR_m9_rdm_glu_merged_truseqnano_nebnext_v6rzlog10p_chipsub_cutoff1.000000_cwt_peaks.gr
NC_000913	IPOD occupancy	Peak	258596	258656	1	+	.	From DargR_m9_rdm_glu_merged_truseqnano_nebnext_v6rzlog10p_chipsub_cutoff1.000000_cwt_peaks.gr
NC_000913	IPOD occupancy	Peak	258736	258796	1	+	.	From DargR_m9_rdm_glu_merged_truseqnano_nebnext_v6rzlog10p_chipsub_cutoff1.000000_cwt_peaks.gr
NC_000913	IPOD occupancy	Peak	259186	259246	1	+	.	From DargR_m9_rdm_glu_merged_truseqnano_nebnext_v6rzlog10p_chipsub_cutoff1.000000_cwt_peaks.gr
NC_000913	IPOD occupancy	Peak	259571	259631	1	+	.	From DargR_m9_rdm_glu_merged_truseqnano_nebnext_v6rzlog10p_chipsub_cutoff1.000000_cwt_peaks.gr
NC_000913	IPOD occupancy	Peak	259736	259796	1	+	.	From DargR_m9_rdm_glu_merged_truseqnano_nebnext_v6rzlog10p_chipsub_cutoff1.000000_cwt_peaks.gr
NC_000913	IPOD occupancy	Peak	259916	259976	1	+	.	From DargR_m9_rdm_glu_merged_truseqnano_nebnext_v6rzlog10p_chipsub_cutoff1.000000_cwt_peaks.gr
NC_000913	IPOD occupancy	Peak	261401	261461	1	+	.	From DargR_m9_rdm_glu_merged_truseqnano_nebnext_v6rzlog10p_chipsub_cutoff1.000000_cwt_peaks.gr
NC_000913	IPOD occupancy	Peak	262106	262166	1	+	.	From DargR_m9_rdm_glu_merged_truseqnano_nebnext_v6rzlog10p_chipsub_cutoff1.000000_cwt_peaks.gr
NC_000913	IPOD occupancy	Peak	262321	262381	1	+	.	From DargR_m9_rdm_glu_merged_truseqnano_nebnext_v6rzlog10p_chipsub_cutoff1.000000_cwt_peaks.gr
NC_000913	IPOD occupancy	Peak	262651	262711	1	+	.	From DargR_m9_rdm_glu_merged_truseqnano_nebnext_v6rzlog10p_chipsub_cutoff1.000000_cwt_peaks.gr
NC_000913	IPOD occupancy	Peak	262886	262946	1	+	.	From DargR_m9_rdm_glu_merged_truseqnano_nebnext_v6rzlog10p_chipsub_cutoff1.000000_cwt_peaks.gr
NC_000913	IPOD occupancy	Peak	263281	263341	1	+	.	From DargR_m9_rdm_glu_merged_truseqnano_nebnext_v6rzlog10p_chipsub_cutoff1.000000_cwt_peaks.gr
NC_000913	IPOD occupancy	Peak	263696	263756	1	+	.	From DargR_m9_rdm_glu_merged_truseqnano_nebnext_v6rzlog10p_chipsub_cutoff1.000000_cwt_peaks.gr
NC_000913	IPOD occupancy	Peak	264221	264281	1	+	.	From DargR_m9_rdm_glu_merged_truseqnano_nebnext_v6rzlog10p_chipsub_cutoff1.000000_cwt_peaks.gr
NC_000913	IPOD occupancy	Peak	264586	264646	1	+	.	From DargR_m9_rdm_glu_merged_truseqnano_nebnext_v6rzlog10p_chipsub_cutoff1.000000_cwt_peaks.gr
NC_000913	IPOD occupancy	Peak	264701	264761	1	+	.	From DargR_m9_rdm_glu_merged_truseqnano_nebnext_v6rzlog10p_chipsub_cutoff1.000000_cwt_peaks.gr
NC_000913	IPOD occupancy	Peak	264891	264951	1	+	.	From DargR_m9_rdm_glu_merged_truseqnano_nebnext_v6rzlog10p_chipsub_cutoff1.000000_cwt_peaks.gr
NC_000913	IPOD occupancy	Peak	265841	265901	1	+	.	From DargR_m9_rdm_glu_merged_truseqnano_nebnext_v6rzlog10p_chipsub_cutoff1.000000_cwt_peaks.gr
NC_000913	IPOD occupancy	Peak	265966	266026	1	+	.	From DargR_m9_rdm_glu_merged_truseqnano_nebnext_v6rzlog10p_chipsub_cutoff1.000000_cwt_peaks.gr
NC_000913	IPOD occupancy	Peak	266371	266431	1	+	.	From DargR_m9_rdm_glu_merged_truseqnano_nebnext_v6rzlog10p_chipsub_cutoff1.000000_cwt_peaks.gr
NC_000913	IPOD occupancy	Peak	266971	267031	1	+	.	From DargR_m9_rdm_glu_merged_truseqnano_nebnext_v6rzlog10p_chipsub_cutoff1.000000_cwt_peaks.gr
NC_000913	IPOD occupancy	Peak	267136	267196	1	+	.	From DargR_m9_rdm_glu_merged_truseqnano_nebnext_v6rzlog10p_chipsub_cutoff1.000000_cwt_peaks.gr
NC_000913	IPOD occupancy	Peak	267391	267451	1	+	.	From DargR_m9_rdm_glu_merged_truseqnano_nebnext_v6rzlog10p_chipsub_cutoff1.000000_cwt_peaks.gr
NC_000913	IPOD occupancy	Peak	267631	267691	1	+	.	From DargR_m9_rdm_glu_merged_truseqnano_nebnext_v6rzlog10p_chipsub_cutoff1.000000_cwt_peaks.gr
NC_000913	IPOD occupancy	Peak	268501	268561	1	+	.	From DargR_m9_rdm_glu_merged_truseqnano_nebnext_v6rzlog10p_chipsub_cutoff1.000000_cwt_peaks.gr
NC_000913	IPOD occupancy	Peak	268886	268946	1	+	.	From DargR_m9_rdm_glu_merged_truseqnano_nebnext_v6rzlog10p_chipsub_cutoff1.000000_cwt_peaks.gr
NC_000913	IPOD occupancy	Peak	269526	269586	1	+	.	From DargR_m9_rdm_glu_merged_truseqnano_nebnext_v6rzlog10p_chipsub_cutoff1.000000_cwt_peaks.gr
NC_000913	IPOD occupancy	Peak	269731	269791	1	+	.	From DargR_m9_rdm_glu_merged_truseqnano_nebnext_v6rzlog10p_chipsub_cutoff1.000000_cwt_peaks.gr
NC_000913	IPOD occupancy	Peak	269871	269931	1	+	.	From DargR_m9_rdm_glu_merged_truseqnano_nebnext_v6rzlog10p_chipsub_cutoff1.000000_cwt_peaks.gr
NC_000913	IPOD occupancy	Peak	270201	270261	1	+	.	From DargR_m9_rdm_glu_merged_truseqnano_nebnext_v6rzlog10p_chipsub_cutoff1.000000_cwt_peaks.gr
NC_000913	IPOD occupancy	Peak	270376	270436	1	+	.	From DargR_m9_rdm_glu_merged_truseqnano_nebnext_v6rzlog10p_chipsub_cutoff1.000000_cwt_peaks.gr
NC_000913	IPOD occupancy	Peak	270576	270636	1	+	.	From DargR_m9_rdm_glu_merged_truseqnano_nebnext_v6rzlog10p_chipsub_cutoff1.000000_cwt_peaks.gr
NC_000913	IPOD occupancy	Peak	270691	270751	1	+	.	From DargR_m9_rdm_glu_merged_truseqnano_nebnext_v6rzlog10p_chipsub_cutoff1.000000_cwt_peaks.gr
NC_000913	IPOD occupancy	Peak	271181	271241	1	+	.	From DargR_m9_rdm_glu_merged_truseqnano_nebnext_v6rzlog10p_chipsub_cutoff1.000000_cwt_peaks.gr
NC_000913	IPOD occupancy	Peak	271576	271636	1	+	.	From DargR_m9_rdm_glu_merged_truseqnano_nebnext_v6rzlog10p_chipsub_cutoff1.000000_cwt_peaks.gr
NC_000913	IPOD occupancy	Peak	271806	271866	1	+	.	From DargR_m9_rdm_glu_merged_truseqnano_nebnext_v6rzlog10p_chipsub_cutoff1.000000_cwt_peaks.gr
NC_000913	IPOD occupancy	Peak	271921	271981	1	+	.	From DargR_m9_rdm_glu_merged_truseqnano_nebnext_v6rzlog10p_chipsub_cutoff1.000000_cwt_peaks.gr
NC_000913	IPOD occupancy	Peak	272036	272096	1	+	.	From DargR_m9_rdm_glu_merged_truseqnano_nebnext_v6rzlog10p_chipsub_cutoff1.000000_cwt_peaks.gr
NC_000913	IPOD occupancy	Peak	272821	272881	1	+	.	From DargR_m9_rdm_glu_merged_truseqnano_nebnext_v6rzlog10p_chipsub_cutoff1.000000_cwt_peaks.gr
NC_000913	IPOD occupancy	Peak	273506	273566	1	+	.	From DargR_m9_rdm_glu_merged_truseqnano_nebnext_v6rzlog10p_chipsub_cutoff1.000000_cwt_peaks.gr
NC_000913	IPOD occupancy	Peak	273791	273851	1	+	.	From DargR_m9_rdm_glu_merged_truseqnano_nebnext_v6rzlog10p_chipsub_cutoff1.000000_cwt_peaks.gr
NC_000913	IPOD occupancy	Peak	274101	274161	1	+	.	From DargR_m9_rdm_glu_merged_truseqnano_nebnext_v6rzlog10p_chipsub_cutoff1.000000_cwt_peaks.gr
NC_000913	IPOD occupancy	Peak	274211	274271	1	+	.	From DargR_m9_rdm_glu_merged_truseqnano_nebnext_v6rzlog10p_chipsub_cutoff1.000000_cwt_peaks.gr
NC_000913	IPOD occupancy	Peak	274861	274921	1	+	.	From DargR_m9_rdm_glu_merged_truseqnano_nebnext_v6rzlog10p_chipsub_cutoff1.000000_cwt_peaks.gr
NC_000913	IPOD occupancy	Peak	275071	275131	1	+	.	From DargR_m9_rdm_glu_merged_truseqnano_nebnext_v6rzlog10p_chipsub_cutoff1.000000_cwt_peaks.gr
NC_000913	IPOD occupancy	Peak	276061	276121	1	+	.	From DargR_m9_rdm_glu_merged_truseqnano_nebnext_v6rzlog10p_chipsub_cutoff1.000000_cwt_peaks.gr
NC_000913	IPOD occupancy	Peak	276201	276261	1	+	.	From DargR_m9_rdm_glu_merged_truseqnano_nebnext_v6rzlog10p_chipsub_cutoff1.000000_cwt_peaks.gr
NC_000913	IPOD occupancy	Peak	276716	276776	1	+	.	From DargR_m9_rdm_glu_merged_truseqnano_nebnext_v6rzlog10p_chipsub_cutoff1.000000_cwt_peaks.gr
NC_000913	IPOD occupancy	Peak	277106	277166	1	+	.	From DargR_m9_rdm_glu_merged_truseqnano_nebnext_v6rzlog10p_chipsub_cutoff1.000000_cwt_peaks.gr
NC_000913	IPOD occupancy	Peak	277766	277826	1	+	.	From DargR_m9_rdm_glu_merged_truseqnano_nebnext_v6rzlog10p_chipsub_cutoff1.000000_cwt_peaks.gr
NC_000913	IPOD occupancy	Peak	278131	278191	1	+	.	From DargR_m9_rdm_glu_merged_truseqnano_nebnext_v6rzlog10p_chipsub_cutoff1.000000_cwt_peaks.gr
NC_000913	IPOD occupancy	Peak	278501	278561	1	+	.	From DargR_m9_rdm_glu_merged_truseqnano_nebnext_v6rzlog10p_chipsub_cutoff1.000000_cwt_peaks.gr
NC_000913	IPOD occupancy	Peak	278886	278946	1	+	.	From DargR_m9_rdm_glu_merged_truseqnano_nebnext_v6rzlog10p_chipsub_cutoff1.000000_cwt_peaks.gr
NC_000913	IPOD occupancy	Peak	279306	279366	1	+	.	From DargR_m9_rdm_glu_merged_truseqnano_nebnext_v6rzlog10p_chipsub_cutoff1.000000_cwt_peaks.gr
NC_000913	IPOD occupancy	Peak	279656	279716	1	+	.	From DargR_m9_rdm_glu_merged_truseqnano_nebnext_v6rzlog10p_chipsub_cutoff1.000000_cwt_peaks.gr
NC_000913	IPOD occupancy	Peak	279851	279911	1	+	.	From DargR_m9_rdm_glu_merged_truseqnano_nebnext_v6rzlog10p_chipsub_cutoff1.000000_cwt_peaks.gr
NC_000913	IPOD occupancy	Peak	280191	280251	1	+	.	From DargR_m9_rdm_glu_merged_truseqnano_nebnext_v6rzlog10p_chipsub_cutoff1.000000_cwt_peaks.gr
NC_000913	IPOD occupancy	Peak	280471	280531	1	+	.	From DargR_m9_rdm_glu_merged_truseqnano_nebnext_v6rzlog10p_chipsub_cutoff1.000000_cwt_peaks.gr
NC_000913	IPOD occupancy	Peak	280811	280871	1	+	.	From DargR_m9_rdm_glu_merged_truseqnano_nebnext_v6rzlog10p_chipsub_cutoff1.000000_cwt_peaks.gr
NC_000913	IPOD occupancy	Peak	281321	281381	1	+	.	From DargR_m9_rdm_glu_merged_truseqnano_nebnext_v6rzlog10p_chipsub_cutoff1.000000_cwt_peaks.gr
NC_000913	IPOD occupancy	Peak	283006	283066	1	+	.	From DargR_m9_rdm_glu_merged_truseqnano_nebnext_v6rzlog10p_chipsub_cutoff1.000000_cwt_peaks.gr
NC_000913	IPOD occupancy	Peak	283371	283431	1	+	.	From DargR_m9_rdm_glu_merged_truseqnano_nebnext_v6rzlog10p_chipsub_cutoff1.000000_cwt_peaks.gr
NC_000913	IPOD occupancy	Peak	283851	283911	1	+	.	From DargR_m9_rdm_glu_merged_truseqnano_nebnext_v6rzlog10p_chipsub_cutoff1.000000_cwt_peaks.gr
NC_000913	IPOD occupancy	Peak	284046	284106	1	+	.	From DargR_m9_rdm_glu_merged_truseqnano_nebnext_v6rzlog10p_chipsub_cutoff1.000000_cwt_peaks.gr
NC_000913	IPOD occupancy	Peak	284381	284441	1	+	.	From DargR_m9_rdm_glu_merged_truseqnano_nebnext_v6rzlog10p_chipsub_cutoff1.000000_cwt_peaks.gr
NC_000913	IPOD occupancy	Peak	285321	285381	1	+	.	From DargR_m9_rdm_glu_merged_truseqnano_nebnext_v6rzlog10p_chipsub_cutoff1.000000_cwt_peaks.gr
NC_000913	IPOD occupancy	Peak	285811	285871	1	+	.	From DargR_m9_rdm_glu_merged_truseqnano_nebnext_v6rzlog10p_chipsub_cutoff1.000000_cwt_peaks.gr
NC_000913	IPOD occupancy	Peak	287276	287336	1	+	.	From DargR_m9_rdm_glu_merged_truseqnano_nebnext_v6rzlog10p_chipsub_cutoff1.000000_cwt_peaks.gr
NC_000913	IPOD occupancy	Peak	287591	287651	1	+	.	From DargR_m9_rdm_glu_merged_truseqnano_nebnext_v6rzlog10p_chipsub_cutoff1.000000_cwt_peaks.gr
NC_000913	IPOD occupancy	Peak	289051	289111	1	+	.	From DargR_m9_rdm_glu_merged_truseqnano_nebnext_v6rzlog10p_chipsub_cutoff1.000000_cwt_peaks.gr
NC_000913	IPOD occupancy	Peak	289256	289316	1	+	.	From DargR_m9_rdm_glu_merged_truseqnano_nebnext_v6rzlog10p_chipsub_cutoff1.000000_cwt_peaks.gr
NC_000913	IPOD occupancy	Peak	291461	291521	1	+	.	From DargR_m9_rdm_glu_merged_truseqnano_nebnext_v6rzlog10p_chipsub_cutoff1.000000_cwt_peaks.gr
NC_000913	IPOD occupancy	Peak	291606	291666	1	+	.	From DargR_m9_rdm_glu_merged_truseqnano_nebnext_v6rzlog10p_chipsub_cutoff1.000000_cwt_peaks.gr
NC_000913	IPOD occupancy	Peak	292406	292466	1	+	.	From DargR_m9_rdm_glu_merged_truseqnano_nebnext_v6rzlog10p_chipsub_cutoff1.000000_cwt_peaks.gr
NC_000913	IPOD occupancy	Peak	292576	292636	1	+	.	From DargR_m9_rdm_glu_merged_truseqnano_nebnext_v6rzlog10p_chipsub_cutoff1.000000_cwt_peaks.gr
NC_000913	IPOD occupancy	Peak	292811	292871	1	+	.	From DargR_m9_rdm_glu_merged_truseqnano_nebnext_v6rzlog10p_chipsub_cutoff1.000000_cwt_peaks.gr
NC_000913	IPOD occupancy	Peak	293031	293091	1	+	.	From DargR_m9_rdm_glu_merged_truseqnano_nebnext_v6rzlog10p_chipsub_cutoff1.000000_cwt_peaks.gr
NC_000913	IPOD occupancy	Peak	293351	293411	1	+	.	From DargR_m9_rdm_glu_merged_truseqnano_nebnext_v6rzlog10p_chipsub_cutoff1.000000_cwt_peaks.gr
NC_000913	IPOD occupancy	Peak	293626	293686	1	+	.	From DargR_m9_rdm_glu_merged_truseqnano_nebnext_v6rzlog10p_chipsub_cutoff1.000000_cwt_peaks.gr
NC_000913	IPOD occupancy	Peak	294076	294136	1	+	.	From DargR_m9_rdm_glu_merged_truseqnano_nebnext_v6rzlog10p_chipsub_cutoff1.000000_cwt_peaks.gr
NC_000913	IPOD occupancy	Peak	294186	294246	1	+	.	From DargR_m9_rdm_glu_merged_truseqnano_nebnext_v6rzlog10p_chipsub_cutoff1.000000_cwt_peaks.gr
NC_000913	IPOD occupancy	Peak	294531	294591	1	+	.	From DargR_m9_rdm_glu_merged_truseqnano_nebnext_v6rzlog10p_chipsub_cutoff1.000000_cwt_peaks.gr
NC_000913	IPOD occupancy	Peak	295036	295096	1	+	.	From DargR_m9_rdm_glu_merged_truseqnano_nebnext_v6rzlog10p_chipsub_cutoff1.000000_cwt_peaks.gr
NC_000913	IPOD occupancy	Peak	295701	295761	1	+	.	From DargR_m9_rdm_glu_merged_truseqnano_nebnext_v6rzlog10p_chipsub_cutoff1.000000_cwt_peaks.gr
NC_000913	IPOD occupancy	Peak	296071	296131	1	+	.	From DargR_m9_rdm_glu_merged_truseqnano_nebnext_v6rzlog10p_chipsub_cutoff1.000000_cwt_peaks.gr
NC_000913	IPOD occupancy	Peak	297196	297256	1	+	.	From DargR_m9_rdm_glu_merged_truseqnano_nebnext_v6rzlog10p_chipsub_cutoff1.000000_cwt_peaks.gr
NC_000913	IPOD occupancy	Peak	297426	297486	1	+	.	From DargR_m9_rdm_glu_merged_truseqnano_nebnext_v6rzlog10p_chipsub_cutoff1.000000_cwt_peaks.gr
NC_000913	IPOD occupancy	Peak	297591	297651	1	+	.	From DargR_m9_rdm_glu_merged_truseqnano_nebnext_v6rzlog10p_chipsub_cutoff1.000000_cwt_peaks.gr
NC_000913	IPOD occupancy	Peak	298876	298936	1	+	.	From DargR_m9_rdm_glu_merged_truseqnano_nebnext_v6rzlog10p_chipsub_cutoff1.000000_cwt_peaks.gr
NC_000913	IPOD occupancy	Peak	300216	300276	1	+	.	From DargR_m9_rdm_glu_merged_truseqnano_nebnext_v6rzlog10p_chipsub_cutoff1.000000_cwt_peaks.gr
NC_000913	IPOD occupancy	Peak	301631	301691	1	+	.	From DargR_m9_rdm_glu_merged_truseqnano_nebnext_v6rzlog10p_chipsub_cutoff1.000000_cwt_peaks.gr
NC_000913	IPOD occupancy	Peak	301916	301976	1	+	.	From DargR_m9_rdm_glu_merged_truseqnano_nebnext_v6rzlog10p_chipsub_cutoff1.000000_cwt_peaks.gr
NC_000913	IPOD occupancy	Peak	302406	302466	1	+	.	From DargR_m9_rdm_glu_merged_truseqnano_nebnext_v6rzlog10p_chipsub_cutoff1.000000_cwt_peaks.gr
NC_000913	IPOD occupancy	Peak	302586	302646	1	+	.	From DargR_m9_rdm_glu_merged_truseqnano_nebnext_v6rzlog10p_chipsub_cutoff1.000000_cwt_peaks.gr
NC_000913	IPOD occupancy	Peak	302731	302791	1	+	.	From DargR_m9_rdm_glu_merged_truseqnano_nebnext_v6rzlog10p_chipsub_cutoff1.000000_cwt_peaks.gr
NC_000913	IPOD occupancy	Peak	302891	302951	1	+	.	From DargR_m9_rdm_glu_merged_truseqnano_nebnext_v6rzlog10p_chipsub_cutoff1.000000_cwt_peaks.gr
NC_000913	IPOD occupancy	Peak	303126	303186	1	+	.	From DargR_m9_rdm_glu_merged_truseqnano_nebnext_v6rzlog10p_chipsub_cutoff1.000000_cwt_peaks.gr
NC_000913	IPOD occupancy	Peak	303301	303361	1	+	.	From DargR_m9_rdm_glu_merged_truseqnano_nebnext_v6rzlog10p_chipsub_cutoff1.000000_cwt_peaks.gr
NC_000913	IPOD occupancy	Peak	303701	303796	1	+	.	From DargR_m9_rdm_glu_merged_truseqnano_nebnext_v6rzlog10p_chipsub_cutoff1.000000_cwt_peaks.gr
NC_000913	IPOD occupancy	Peak	303811	303871	1	+	.	From DargR_m9_rdm_glu_merged_truseqnano_nebnext_v6rzlog10p_chipsub_cutoff1.000000_cwt_peaks.gr
NC_000913	IPOD occupancy	Peak	304161	304221	1	+	.	From DargR_m9_rdm_glu_merged_truseqnano_nebnext_v6rzlog10p_chipsub_cutoff1.000000_cwt_peaks.gr
NC_000913	IPOD occupancy	Peak	304376	304436	1	+	.	From DargR_m9_rdm_glu_merged_truseqnano_nebnext_v6rzlog10p_chipsub_cutoff1.000000_cwt_peaks.gr
NC_000913	IPOD occupancy	Peak	304636	304696	1	+	.	From DargR_m9_rdm_glu_merged_truseqnano_nebnext_v6rzlog10p_chipsub_cutoff1.000000_cwt_peaks.gr
NC_000913	IPOD occupancy	Peak	305156	305216	1	+	.	From DargR_m9_rdm_glu_merged_truseqnano_nebnext_v6rzlog10p_chipsub_cutoff1.000000_cwt_peaks.gr
NC_000913	IPOD occupancy	Peak	305406	305466	1	+	.	From DargR_m9_rdm_glu_merged_truseqnano_nebnext_v6rzlog10p_chipsub_cutoff1.000000_cwt_peaks.gr
NC_000913	IPOD occupancy	Peak	305661	305721	1	+	.	From DargR_m9_rdm_glu_merged_truseqnano_nebnext_v6rzlog10p_chipsub_cutoff1.000000_cwt_peaks.gr
NC_000913	IPOD occupancy	Peak	305791	305851	1	+	.	From DargR_m9_rdm_glu_merged_truseqnano_nebnext_v6rzlog10p_chipsub_cutoff1.000000_cwt_peaks.gr
NC_000913	IPOD occupancy	Peak	306266	306326	1	+	.	From DargR_m9_rdm_glu_merged_truseqnano_nebnext_v6rzlog10p_chipsub_cutoff1.000000_cwt_peaks.gr
NC_000913	IPOD occupancy	Peak	306516	306576	1	+	.	From DargR_m9_rdm_glu_merged_truseqnano_nebnext_v6rzlog10p_chipsub_cutoff1.000000_cwt_peaks.gr
NC_000913	IPOD occupancy	Peak	306771	306831	1	+	.	From DargR_m9_rdm_glu_merged_truseqnano_nebnext_v6rzlog10p_chipsub_cutoff1.000000_cwt_peaks.gr
NC_000913	IPOD occupancy	Peak	306921	306981	1	+	.	From DargR_m9_rdm_glu_merged_truseqnano_nebnext_v6rzlog10p_chipsub_cutoff1.000000_cwt_peaks.gr
NC_000913	IPOD occupancy	Peak	307851	307911	1	+	.	From DargR_m9_rdm_glu_merged_truseqnano_nebnext_v6rzlog10p_chipsub_cutoff1.000000_cwt_peaks.gr
NC_000913	IPOD occupancy	Peak	308616	308676	1	+	.	From DargR_m9_rdm_glu_merged_truseqnano_nebnext_v6rzlog10p_chipsub_cutoff1.000000_cwt_peaks.gr
NC_000913	IPOD occupancy	Peak	308776	308836	1	+	.	From DargR_m9_rdm_glu_merged_truseqnano_nebnext_v6rzlog10p_chipsub_cutoff1.000000_cwt_peaks.gr
NC_000913	IPOD occupancy	Peak	309351	309411	1	+	.	From DargR_m9_rdm_glu_merged_truseqnano_nebnext_v6rzlog10p_chipsub_cutoff1.000000_cwt_peaks.gr
NC_000913	IPOD occupancy	Peak	309616	309676	1	+	.	From DargR_m9_rdm_glu_merged_truseqnano_nebnext_v6rzlog10p_chipsub_cutoff1.000000_cwt_peaks.gr
NC_000913	IPOD occupancy	Peak	310076	310136	1	+	.	From DargR_m9_rdm_glu_merged_truseqnano_nebnext_v6rzlog10p_chipsub_cutoff1.000000_cwt_peaks.gr
NC_000913	IPOD occupancy	Peak	310261	310321	1	+	.	From DargR_m9_rdm_glu_merged_truseqnano_nebnext_v6rzlog10p_chipsub_cutoff1.000000_cwt_peaks.gr
NC_000913	IPOD occupancy	Peak	310796	310856	1	+	.	From DargR_m9_rdm_glu_merged_truseqnano_nebnext_v6rzlog10p_chipsub_cutoff1.000000_cwt_peaks.gr
NC_000913	IPOD occupancy	Peak	310951	311011	1	+	.	From DargR_m9_rdm_glu_merged_truseqnano_nebnext_v6rzlog10p_chipsub_cutoff1.000000_cwt_peaks.gr
NC_000913	IPOD occupancy	Peak	311066	311126	1	+	.	From DargR_m9_rdm_glu_merged_truseqnano_nebnext_v6rzlog10p_chipsub_cutoff1.000000_cwt_peaks.gr
NC_000913	IPOD occupancy	Peak	311621	311681	1	+	.	From DargR_m9_rdm_glu_merged_truseqnano_nebnext_v6rzlog10p_chipsub_cutoff1.000000_cwt_peaks.gr
NC_000913	IPOD occupancy	Peak	311801	311861	1	+	.	From DargR_m9_rdm_glu_merged_truseqnano_nebnext_v6rzlog10p_chipsub_cutoff1.000000_cwt_peaks.gr
NC_000913	IPOD occupancy	Peak	311996	312056	1	+	.	From DargR_m9_rdm_glu_merged_truseqnano_nebnext_v6rzlog10p_chipsub_cutoff1.000000_cwt_peaks.gr
NC_000913	IPOD occupancy	Peak	312241	312301	1	+	.	From DargR_m9_rdm_glu_merged_truseqnano_nebnext_v6rzlog10p_chipsub_cutoff1.000000_cwt_peaks.gr
NC_000913	IPOD occupancy	Peak	312756	312816	1	+	.	From DargR_m9_rdm_glu_merged_truseqnano_nebnext_v6rzlog10p_chipsub_cutoff1.000000_cwt_peaks.gr
NC_000913	IPOD occupancy	Peak	313001	313061	1	+	.	From DargR_m9_rdm_glu_merged_truseqnano_nebnext_v6rzlog10p_chipsub_cutoff1.000000_cwt_peaks.gr
NC_000913	IPOD occupancy	Peak	313201	313261	1	+	.	From DargR_m9_rdm_glu_merged_truseqnano_nebnext_v6rzlog10p_chipsub_cutoff1.000000_cwt_peaks.gr
NC_000913	IPOD occupancy	Peak	313346	313406	1	+	.	From DargR_m9_rdm_glu_merged_truseqnano_nebnext_v6rzlog10p_chipsub_cutoff1.000000_cwt_peaks.gr
NC_000913	IPOD occupancy	Peak	313466	313526	1	+	.	From DargR_m9_rdm_glu_merged_truseqnano_nebnext_v6rzlog10p_chipsub_cutoff1.000000_cwt_peaks.gr
NC_000913	IPOD occupancy	Peak	313676	313736	1	+	.	From DargR_m9_rdm_glu_merged_truseqnano_nebnext_v6rzlog10p_chipsub_cutoff1.000000_cwt_peaks.gr
NC_000913	IPOD occupancy	Peak	313791	313851	1	+	.	From DargR_m9_rdm_glu_merged_truseqnano_nebnext_v6rzlog10p_chipsub_cutoff1.000000_cwt_peaks.gr
NC_000913	IPOD occupancy	Peak	314106	314166	1	+	.	From DargR_m9_rdm_glu_merged_truseqnano_nebnext_v6rzlog10p_chipsub_cutoff1.000000_cwt_peaks.gr
NC_000913	IPOD occupancy	Peak	314201	314261	1	+	.	From DargR_m9_rdm_glu_merged_truseqnano_nebnext_v6rzlog10p_chipsub_cutoff1.000000_cwt_peaks.gr
NC_000913	IPOD occupancy	Peak	314341	314401	1	+	.	From DargR_m9_rdm_glu_merged_truseqnano_nebnext_v6rzlog10p_chipsub_cutoff1.000000_cwt_peaks.gr
NC_000913	IPOD occupancy	Peak	314531	314591	1	+	.	From DargR_m9_rdm_glu_merged_truseqnano_nebnext_v6rzlog10p_chipsub_cutoff1.000000_cwt_peaks.gr
NC_000913	IPOD occupancy	Peak	314646	314706	1	+	.	From DargR_m9_rdm_glu_merged_truseqnano_nebnext_v6rzlog10p_chipsub_cutoff1.000000_cwt_peaks.gr
NC_000913	IPOD occupancy	Peak	314756	314816	1	+	.	From DargR_m9_rdm_glu_merged_truseqnano_nebnext_v6rzlog10p_chipsub_cutoff1.000000_cwt_peaks.gr
NC_000913	IPOD occupancy	Peak	314951	315011	1	+	.	From DargR_m9_rdm_glu_merged_truseqnano_nebnext_v6rzlog10p_chipsub_cutoff1.000000_cwt_peaks.gr
NC_000913	IPOD occupancy	Peak	315121	315181	1	+	.	From DargR_m9_rdm_glu_merged_truseqnano_nebnext_v6rzlog10p_chipsub_cutoff1.000000_cwt_peaks.gr
NC_000913	IPOD occupancy	Peak	315196	315286	1	+	.	From DargR_m9_rdm_glu_merged_truseqnano_nebnext_v6rzlog10p_chipsub_cutoff1.000000_cwt_peaks.gr
NC_000913	IPOD occupancy	Peak	315426	315486	1	+	.	From DargR_m9_rdm_glu_merged_truseqnano_nebnext_v6rzlog10p_chipsub_cutoff1.000000_cwt_peaks.gr
NC_000913	IPOD occupancy	Peak	315521	315581	1	+	.	From DargR_m9_rdm_glu_merged_truseqnano_nebnext_v6rzlog10p_chipsub_cutoff1.000000_cwt_peaks.gr
NC_000913	IPOD occupancy	Peak	316186	316246	1	+	.	From DargR_m9_rdm_glu_merged_truseqnano_nebnext_v6rzlog10p_chipsub_cutoff1.000000_cwt_peaks.gr
NC_000913	IPOD occupancy	Peak	316736	316796	1	+	.	From DargR_m9_rdm_glu_merged_truseqnano_nebnext_v6rzlog10p_chipsub_cutoff1.000000_cwt_peaks.gr
NC_000913	IPOD occupancy	Peak	316841	316901	1	+	.	From DargR_m9_rdm_glu_merged_truseqnano_nebnext_v6rzlog10p_chipsub_cutoff1.000000_cwt_peaks.gr
NC_000913	IPOD occupancy	Peak	317111	317171	1	+	.	From DargR_m9_rdm_glu_merged_truseqnano_nebnext_v6rzlog10p_chipsub_cutoff1.000000_cwt_peaks.gr
NC_000913	IPOD occupancy	Peak	317301	317361	1	+	.	From DargR_m9_rdm_glu_merged_truseqnano_nebnext_v6rzlog10p_chipsub_cutoff1.000000_cwt_peaks.gr
NC_000913	IPOD occupancy	Peak	317421	317481	1	+	.	From DargR_m9_rdm_glu_merged_truseqnano_nebnext_v6rzlog10p_chipsub_cutoff1.000000_cwt_peaks.gr
NC_000913	IPOD occupancy	Peak	317611	317671	1	+	.	From DargR_m9_rdm_glu_merged_truseqnano_nebnext_v6rzlog10p_chipsub_cutoff1.000000_cwt_peaks.gr
NC_000913	IPOD occupancy	Peak	317766	317826	1	+	.	From DargR_m9_rdm_glu_merged_truseqnano_nebnext_v6rzlog10p_chipsub_cutoff1.000000_cwt_peaks.gr
NC_000913	IPOD occupancy	Peak	317971	318031	1	+	.	From DargR_m9_rdm_glu_merged_truseqnano_nebnext_v6rzlog10p_chipsub_cutoff1.000000_cwt_peaks.gr
NC_000913	IPOD occupancy	Peak	318176	318236	1	+	.	From DargR_m9_rdm_glu_merged_truseqnano_nebnext_v6rzlog10p_chipsub_cutoff1.000000_cwt_peaks.gr
NC_000913	IPOD occupancy	Peak	318391	318451	1	+	.	From DargR_m9_rdm_glu_merged_truseqnano_nebnext_v6rzlog10p_chipsub_cutoff1.000000_cwt_peaks.gr
NC_000913	IPOD occupancy	Peak	318486	318546	1	+	.	From DargR_m9_rdm_glu_merged_truseqnano_nebnext_v6rzlog10p_chipsub_cutoff1.000000_cwt_peaks.gr
NC_000913	IPOD occupancy	Peak	318681	318741	1	+	.	From DargR_m9_rdm_glu_merged_truseqnano_nebnext_v6rzlog10p_chipsub_cutoff1.000000_cwt_peaks.gr
NC_000913	IPOD occupancy	Peak	318796	318856	1	+	.	From DargR_m9_rdm_glu_merged_truseqnano_nebnext_v6rzlog10p_chipsub_cutoff1.000000_cwt_peaks.gr
NC_000913	IPOD occupancy	Peak	319011	319071	1	+	.	From DargR_m9_rdm_glu_merged_truseqnano_nebnext_v6rzlog10p_chipsub_cutoff1.000000_cwt_peaks.gr
NC_000913	IPOD occupancy	Peak	319306	319366	1	+	.	From DargR_m9_rdm_glu_merged_truseqnano_nebnext_v6rzlog10p_chipsub_cutoff1.000000_cwt_peaks.gr
NC_000913	IPOD occupancy	Peak	319511	319571	1	+	.	From DargR_m9_rdm_glu_merged_truseqnano_nebnext_v6rzlog10p_chipsub_cutoff1.000000_cwt_peaks.gr
NC_000913	IPOD occupancy	Peak	319856	319916	1	+	.	From DargR_m9_rdm_glu_merged_truseqnano_nebnext_v6rzlog10p_chipsub_cutoff1.000000_cwt_peaks.gr
NC_000913	IPOD occupancy	Peak	320106	320166	1	+	.	From DargR_m9_rdm_glu_merged_truseqnano_nebnext_v6rzlog10p_chipsub_cutoff1.000000_cwt_peaks.gr
NC_000913	IPOD occupancy	Peak	320261	320321	1	+	.	From DargR_m9_rdm_glu_merged_truseqnano_nebnext_v6rzlog10p_chipsub_cutoff1.000000_cwt_peaks.gr
NC_000913	IPOD occupancy	Peak	320961	321021	1	+	.	From DargR_m9_rdm_glu_merged_truseqnano_nebnext_v6rzlog10p_chipsub_cutoff1.000000_cwt_peaks.gr
NC_000913	IPOD occupancy	Peak	321301	321361	1	+	.	From DargR_m9_rdm_glu_merged_truseqnano_nebnext_v6rzlog10p_chipsub_cutoff1.000000_cwt_peaks.gr
NC_000913	IPOD occupancy	Peak	321451	321511	1	+	.	From DargR_m9_rdm_glu_merged_truseqnano_nebnext_v6rzlog10p_chipsub_cutoff1.000000_cwt_peaks.gr
NC_000913	IPOD occupancy	Peak	322301	322361	1	+	.	From DargR_m9_rdm_glu_merged_truseqnano_nebnext_v6rzlog10p_chipsub_cutoff1.000000_cwt_peaks.gr
NC_000913	IPOD occupancy	Peak	322726	322786	1	+	.	From DargR_m9_rdm_glu_merged_truseqnano_nebnext_v6rzlog10p_chipsub_cutoff1.000000_cwt_peaks.gr
NC_000913	IPOD occupancy	Peak	323041	323101	1	+	.	From DargR_m9_rdm_glu_merged_truseqnano_nebnext_v6rzlog10p_chipsub_cutoff1.000000_cwt_peaks.gr
NC_000913	IPOD occupancy	Peak	323176	323236	1	+	.	From DargR_m9_rdm_glu_merged_truseqnano_nebnext_v6rzlog10p_chipsub_cutoff1.000000_cwt_peaks.gr
NC_000913	IPOD occupancy	Peak	323891	323951	1	+	.	From DargR_m9_rdm_glu_merged_truseqnano_nebnext_v6rzlog10p_chipsub_cutoff1.000000_cwt_peaks.gr
NC_000913	IPOD occupancy	Peak	324081	324141	1	+	.	From DargR_m9_rdm_glu_merged_truseqnano_nebnext_v6rzlog10p_chipsub_cutoff1.000000_cwt_peaks.gr
NC_000913	IPOD occupancy	Peak	324546	324606	1	+	.	From DargR_m9_rdm_glu_merged_truseqnano_nebnext_v6rzlog10p_chipsub_cutoff1.000000_cwt_peaks.gr
NC_000913	IPOD occupancy	Peak	324656	324716	1	+	.	From DargR_m9_rdm_glu_merged_truseqnano_nebnext_v6rzlog10p_chipsub_cutoff1.000000_cwt_peaks.gr
NC_000913	IPOD occupancy	Peak	324796	324856	1	+	.	From DargR_m9_rdm_glu_merged_truseqnano_nebnext_v6rzlog10p_chipsub_cutoff1.000000_cwt_peaks.gr
NC_000913	IPOD occupancy	Peak	324891	324951	1	+	.	From DargR_m9_rdm_glu_merged_truseqnano_nebnext_v6rzlog10p_chipsub_cutoff1.000000_cwt_peaks.gr
NC_000913	IPOD occupancy	Peak	325096	325156	1	+	.	From DargR_m9_rdm_glu_merged_truseqnano_nebnext_v6rzlog10p_chipsub_cutoff1.000000_cwt_peaks.gr
NC_000913	IPOD occupancy	Peak	325226	325286	1	+	.	From DargR_m9_rdm_glu_merged_truseqnano_nebnext_v6rzlog10p_chipsub_cutoff1.000000_cwt_peaks.gr
NC_000913	IPOD occupancy	Peak	325456	325516	1	+	.	From DargR_m9_rdm_glu_merged_truseqnano_nebnext_v6rzlog10p_chipsub_cutoff1.000000_cwt_peaks.gr
NC_000913	IPOD occupancy	Peak	325691	325751	1	+	.	From DargR_m9_rdm_glu_merged_truseqnano_nebnext_v6rzlog10p_chipsub_cutoff1.000000_cwt_peaks.gr
NC_000913	IPOD occupancy	Peak	325916	325976	1	+	.	From DargR_m9_rdm_glu_merged_truseqnano_nebnext_v6rzlog10p_chipsub_cutoff1.000000_cwt_peaks.gr
NC_000913	IPOD occupancy	Peak	326116	326176	1	+	.	From DargR_m9_rdm_glu_merged_truseqnano_nebnext_v6rzlog10p_chipsub_cutoff1.000000_cwt_peaks.gr
NC_000913	IPOD occupancy	Peak	326666	326726	1	+	.	From DargR_m9_rdm_glu_merged_truseqnano_nebnext_v6rzlog10p_chipsub_cutoff1.000000_cwt_peaks.gr
NC_000913	IPOD occupancy	Peak	327221	327281	1	+	.	From DargR_m9_rdm_glu_merged_truseqnano_nebnext_v6rzlog10p_chipsub_cutoff1.000000_cwt_peaks.gr
NC_000913	IPOD occupancy	Peak	327396	327456	1	+	.	From DargR_m9_rdm_glu_merged_truseqnano_nebnext_v6rzlog10p_chipsub_cutoff1.000000_cwt_peaks.gr
NC_000913	IPOD occupancy	Peak	327921	327981	1	+	.	From DargR_m9_rdm_glu_merged_truseqnano_nebnext_v6rzlog10p_chipsub_cutoff1.000000_cwt_peaks.gr
NC_000913	IPOD occupancy	Peak	328611	328671	1	+	.	From DargR_m9_rdm_glu_merged_truseqnano_nebnext_v6rzlog10p_chipsub_cutoff1.000000_cwt_peaks.gr
NC_000913	IPOD occupancy	Peak	329236	329296	1	+	.	From DargR_m9_rdm_glu_merged_truseqnano_nebnext_v6rzlog10p_chipsub_cutoff1.000000_cwt_peaks.gr
NC_000913	IPOD occupancy	Peak	330196	330256	1	+	.	From DargR_m9_rdm_glu_merged_truseqnano_nebnext_v6rzlog10p_chipsub_cutoff1.000000_cwt_peaks.gr
NC_000913	IPOD occupancy	Peak	330506	330566	1	+	.	From DargR_m9_rdm_glu_merged_truseqnano_nebnext_v6rzlog10p_chipsub_cutoff1.000000_cwt_peaks.gr
NC_000913	IPOD occupancy	Peak	330876	330936	1	+	.	From DargR_m9_rdm_glu_merged_truseqnano_nebnext_v6rzlog10p_chipsub_cutoff1.000000_cwt_peaks.gr
NC_000913	IPOD occupancy	Peak	330991	331051	1	+	.	From DargR_m9_rdm_glu_merged_truseqnano_nebnext_v6rzlog10p_chipsub_cutoff1.000000_cwt_peaks.gr
NC_000913	IPOD occupancy	Peak	331131	331191	1	+	.	From DargR_m9_rdm_glu_merged_truseqnano_nebnext_v6rzlog10p_chipsub_cutoff1.000000_cwt_peaks.gr
NC_000913	IPOD occupancy	Peak	331541	331601	1	+	.	From DargR_m9_rdm_glu_merged_truseqnano_nebnext_v6rzlog10p_chipsub_cutoff1.000000_cwt_peaks.gr
NC_000913	IPOD occupancy	Peak	331746	331806	1	+	.	From DargR_m9_rdm_glu_merged_truseqnano_nebnext_v6rzlog10p_chipsub_cutoff1.000000_cwt_peaks.gr
NC_000913	IPOD occupancy	Peak	331971	332031	1	+	.	From DargR_m9_rdm_glu_merged_truseqnano_nebnext_v6rzlog10p_chipsub_cutoff1.000000_cwt_peaks.gr
NC_000913	IPOD occupancy	Peak	332146	332206	1	+	.	From DargR_m9_rdm_glu_merged_truseqnano_nebnext_v6rzlog10p_chipsub_cutoff1.000000_cwt_peaks.gr
NC_000913	IPOD occupancy	Peak	332256	332316	1	+	.	From DargR_m9_rdm_glu_merged_truseqnano_nebnext_v6rzlog10p_chipsub_cutoff1.000000_cwt_peaks.gr
NC_000913	IPOD occupancy	Peak	332506	332566	1	+	.	From DargR_m9_rdm_glu_merged_truseqnano_nebnext_v6rzlog10p_chipsub_cutoff1.000000_cwt_peaks.gr
NC_000913	IPOD occupancy	Peak	332636	332696	1	+	.	From DargR_m9_rdm_glu_merged_truseqnano_nebnext_v6rzlog10p_chipsub_cutoff1.000000_cwt_peaks.gr
NC_000913	IPOD occupancy	Peak	332836	332896	1	+	.	From DargR_m9_rdm_glu_merged_truseqnano_nebnext_v6rzlog10p_chipsub_cutoff1.000000_cwt_peaks.gr
NC_000913	IPOD occupancy	Peak	332996	333056	1	+	.	From DargR_m9_rdm_glu_merged_truseqnano_nebnext_v6rzlog10p_chipsub_cutoff1.000000_cwt_peaks.gr
NC_000913	IPOD occupancy	Peak	333276	333336	1	+	.	From DargR_m9_rdm_glu_merged_truseqnano_nebnext_v6rzlog10p_chipsub_cutoff1.000000_cwt_peaks.gr
NC_000913	IPOD occupancy	Peak	333401	333461	1	+	.	From DargR_m9_rdm_glu_merged_truseqnano_nebnext_v6rzlog10p_chipsub_cutoff1.000000_cwt_peaks.gr
NC_000913	IPOD occupancy	Peak	333521	333581	1	+	.	From DargR_m9_rdm_glu_merged_truseqnano_nebnext_v6rzlog10p_chipsub_cutoff1.000000_cwt_peaks.gr
NC_000913	IPOD occupancy	Peak	334146	334206	1	+	.	From DargR_m9_rdm_glu_merged_truseqnano_nebnext_v6rzlog10p_chipsub_cutoff1.000000_cwt_peaks.gr
NC_000913	IPOD occupancy	Peak	335181	335241	1	+	.	From DargR_m9_rdm_glu_merged_truseqnano_nebnext_v6rzlog10p_chipsub_cutoff1.000000_cwt_peaks.gr
NC_000913	IPOD occupancy	Peak	335361	335421	1	+	.	From DargR_m9_rdm_glu_merged_truseqnano_nebnext_v6rzlog10p_chipsub_cutoff1.000000_cwt_peaks.gr
NC_000913	IPOD occupancy	Peak	335626	335686	1	+	.	From DargR_m9_rdm_glu_merged_truseqnano_nebnext_v6rzlog10p_chipsub_cutoff1.000000_cwt_peaks.gr
NC_000913	IPOD occupancy	Peak	335721	335781	1	+	.	From DargR_m9_rdm_glu_merged_truseqnano_nebnext_v6rzlog10p_chipsub_cutoff1.000000_cwt_peaks.gr
NC_000913	IPOD occupancy	Peak	335901	335961	1	+	.	From DargR_m9_rdm_glu_merged_truseqnano_nebnext_v6rzlog10p_chipsub_cutoff1.000000_cwt_peaks.gr
NC_000913	IPOD occupancy	Peak	336091	336151	1	+	.	From DargR_m9_rdm_glu_merged_truseqnano_nebnext_v6rzlog10p_chipsub_cutoff1.000000_cwt_peaks.gr
NC_000913	IPOD occupancy	Peak	336301	336361	1	+	.	From DargR_m9_rdm_glu_merged_truseqnano_nebnext_v6rzlog10p_chipsub_cutoff1.000000_cwt_peaks.gr
NC_000913	IPOD occupancy	Peak	336431	336491	1	+	.	From DargR_m9_rdm_glu_merged_truseqnano_nebnext_v6rzlog10p_chipsub_cutoff1.000000_cwt_peaks.gr
NC_000913	IPOD occupancy	Peak	336586	336646	1	+	.	From DargR_m9_rdm_glu_merged_truseqnano_nebnext_v6rzlog10p_chipsub_cutoff1.000000_cwt_peaks.gr
NC_000913	IPOD occupancy	Peak	338526	338586	1	+	.	From DargR_m9_rdm_glu_merged_truseqnano_nebnext_v6rzlog10p_chipsub_cutoff1.000000_cwt_peaks.gr
NC_000913	IPOD occupancy	Peak	339011	339071	1	+	.	From DargR_m9_rdm_glu_merged_truseqnano_nebnext_v6rzlog10p_chipsub_cutoff1.000000_cwt_peaks.gr
NC_000913	IPOD occupancy	Peak	339471	339531	1	+	.	From DargR_m9_rdm_glu_merged_truseqnano_nebnext_v6rzlog10p_chipsub_cutoff1.000000_cwt_peaks.gr
NC_000913	IPOD occupancy	Peak	339846	339906	1	+	.	From DargR_m9_rdm_glu_merged_truseqnano_nebnext_v6rzlog10p_chipsub_cutoff1.000000_cwt_peaks.gr
NC_000913	IPOD occupancy	Peak	339956	340016	1	+	.	From DargR_m9_rdm_glu_merged_truseqnano_nebnext_v6rzlog10p_chipsub_cutoff1.000000_cwt_peaks.gr
NC_000913	IPOD occupancy	Peak	340681	340741	1	+	.	From DargR_m9_rdm_glu_merged_truseqnano_nebnext_v6rzlog10p_chipsub_cutoff1.000000_cwt_peaks.gr
NC_000913	IPOD occupancy	Peak	340846	340906	1	+	.	From DargR_m9_rdm_glu_merged_truseqnano_nebnext_v6rzlog10p_chipsub_cutoff1.000000_cwt_peaks.gr
NC_000913	IPOD occupancy	Peak	341071	341131	1	+	.	From DargR_m9_rdm_glu_merged_truseqnano_nebnext_v6rzlog10p_chipsub_cutoff1.000000_cwt_peaks.gr
NC_000913	IPOD occupancy	Peak	341191	341251	1	+	.	From DargR_m9_rdm_glu_merged_truseqnano_nebnext_v6rzlog10p_chipsub_cutoff1.000000_cwt_peaks.gr
NC_000913	IPOD occupancy	Peak	341971	342031	1	+	.	From DargR_m9_rdm_glu_merged_truseqnano_nebnext_v6rzlog10p_chipsub_cutoff1.000000_cwt_peaks.gr
NC_000913	IPOD occupancy	Peak	342591	342651	1	+	.	From DargR_m9_rdm_glu_merged_truseqnano_nebnext_v6rzlog10p_chipsub_cutoff1.000000_cwt_peaks.gr
NC_000913	IPOD occupancy	Peak	342876	342936	1	+	.	From DargR_m9_rdm_glu_merged_truseqnano_nebnext_v6rzlog10p_chipsub_cutoff1.000000_cwt_peaks.gr
NC_000913	IPOD occupancy	Peak	343811	343871	1	+	.	From DargR_m9_rdm_glu_merged_truseqnano_nebnext_v6rzlog10p_chipsub_cutoff1.000000_cwt_peaks.gr
NC_000913	IPOD occupancy	Peak	344031	344091	1	+	.	From DargR_m9_rdm_glu_merged_truseqnano_nebnext_v6rzlog10p_chipsub_cutoff1.000000_cwt_peaks.gr
NC_000913	IPOD occupancy	Peak	344216	344276	1	+	.	From DargR_m9_rdm_glu_merged_truseqnano_nebnext_v6rzlog10p_chipsub_cutoff1.000000_cwt_peaks.gr
NC_000913	IPOD occupancy	Peak	344426	344486	1	+	.	From DargR_m9_rdm_glu_merged_truseqnano_nebnext_v6rzlog10p_chipsub_cutoff1.000000_cwt_peaks.gr
NC_000913	IPOD occupancy	Peak	344626	344686	1	+	.	From DargR_m9_rdm_glu_merged_truseqnano_nebnext_v6rzlog10p_chipsub_cutoff1.000000_cwt_peaks.gr
NC_000913	IPOD occupancy	Peak	344901	344961	1	+	.	From DargR_m9_rdm_glu_merged_truseqnano_nebnext_v6rzlog10p_chipsub_cutoff1.000000_cwt_peaks.gr
NC_000913	IPOD occupancy	Peak	345021	345081	1	+	.	From DargR_m9_rdm_glu_merged_truseqnano_nebnext_v6rzlog10p_chipsub_cutoff1.000000_cwt_peaks.gr
NC_000913	IPOD occupancy	Peak	345181	345241	1	+	.	From DargR_m9_rdm_glu_merged_truseqnano_nebnext_v6rzlog10p_chipsub_cutoff1.000000_cwt_peaks.gr
NC_000913	IPOD occupancy	Peak	345606	345666	1	+	.	From DargR_m9_rdm_glu_merged_truseqnano_nebnext_v6rzlog10p_chipsub_cutoff1.000000_cwt_peaks.gr
NC_000913	IPOD occupancy	Peak	345851	345911	1	+	.	From DargR_m9_rdm_glu_merged_truseqnano_nebnext_v6rzlog10p_chipsub_cutoff1.000000_cwt_peaks.gr
NC_000913	IPOD occupancy	Peak	346541	346601	1	+	.	From DargR_m9_rdm_glu_merged_truseqnano_nebnext_v6rzlog10p_chipsub_cutoff1.000000_cwt_peaks.gr
NC_000913	IPOD occupancy	Peak	346691	346751	1	+	.	From DargR_m9_rdm_glu_merged_truseqnano_nebnext_v6rzlog10p_chipsub_cutoff1.000000_cwt_peaks.gr
NC_000913	IPOD occupancy	Peak	346836	346896	1	+	.	From DargR_m9_rdm_glu_merged_truseqnano_nebnext_v6rzlog10p_chipsub_cutoff1.000000_cwt_peaks.gr
NC_000913	IPOD occupancy	Peak	347131	347191	1	+	.	From DargR_m9_rdm_glu_merged_truseqnano_nebnext_v6rzlog10p_chipsub_cutoff1.000000_cwt_peaks.gr
NC_000913	IPOD occupancy	Peak	347741	347801	1	+	.	From DargR_m9_rdm_glu_merged_truseqnano_nebnext_v6rzlog10p_chipsub_cutoff1.000000_cwt_peaks.gr
NC_000913	IPOD occupancy	Peak	347831	347891	1	+	.	From DargR_m9_rdm_glu_merged_truseqnano_nebnext_v6rzlog10p_chipsub_cutoff1.000000_cwt_peaks.gr
NC_000913	IPOD occupancy	Peak	348581	348641	1	+	.	From DargR_m9_rdm_glu_merged_truseqnano_nebnext_v6rzlog10p_chipsub_cutoff1.000000_cwt_peaks.gr
NC_000913	IPOD occupancy	Peak	349051	349111	1	+	.	From DargR_m9_rdm_glu_merged_truseqnano_nebnext_v6rzlog10p_chipsub_cutoff1.000000_cwt_peaks.gr
NC_000913	IPOD occupancy	Peak	349851	349911	1	+	.	From DargR_m9_rdm_glu_merged_truseqnano_nebnext_v6rzlog10p_chipsub_cutoff1.000000_cwt_peaks.gr
NC_000913	IPOD occupancy	Peak	349981	350041	1	+	.	From DargR_m9_rdm_glu_merged_truseqnano_nebnext_v6rzlog10p_chipsub_cutoff1.000000_cwt_peaks.gr
NC_000913	IPOD occupancy	Peak	350141	350201	1	+	.	From DargR_m9_rdm_glu_merged_truseqnano_nebnext_v6rzlog10p_chipsub_cutoff1.000000_cwt_peaks.gr
NC_000913	IPOD occupancy	Peak	351001	351061	1	+	.	From DargR_m9_rdm_glu_merged_truseqnano_nebnext_v6rzlog10p_chipsub_cutoff1.000000_cwt_peaks.gr
NC_000913	IPOD occupancy	Peak	351181	351241	1	+	.	From DargR_m9_rdm_glu_merged_truseqnano_nebnext_v6rzlog10p_chipsub_cutoff1.000000_cwt_peaks.gr
NC_000913	IPOD occupancy	Peak	351541	351601	1	+	.	From DargR_m9_rdm_glu_merged_truseqnano_nebnext_v6rzlog10p_chipsub_cutoff1.000000_cwt_peaks.gr
NC_000913	IPOD occupancy	Peak	351896	351956	1	+	.	From DargR_m9_rdm_glu_merged_truseqnano_nebnext_v6rzlog10p_chipsub_cutoff1.000000_cwt_peaks.gr
NC_000913	IPOD occupancy	Peak	352181	352241	1	+	.	From DargR_m9_rdm_glu_merged_truseqnano_nebnext_v6rzlog10p_chipsub_cutoff1.000000_cwt_peaks.gr
NC_000913	IPOD occupancy	Peak	352771	352831	1	+	.	From DargR_m9_rdm_glu_merged_truseqnano_nebnext_v6rzlog10p_chipsub_cutoff1.000000_cwt_peaks.gr
NC_000913	IPOD occupancy	Peak	353941	354001	1	+	.	From DargR_m9_rdm_glu_merged_truseqnano_nebnext_v6rzlog10p_chipsub_cutoff1.000000_cwt_peaks.gr
NC_000913	IPOD occupancy	Peak	354556	354616	1	+	.	From DargR_m9_rdm_glu_merged_truseqnano_nebnext_v6rzlog10p_chipsub_cutoff1.000000_cwt_peaks.gr
NC_000913	IPOD occupancy	Peak	354756	354816	1	+	.	From DargR_m9_rdm_glu_merged_truseqnano_nebnext_v6rzlog10p_chipsub_cutoff1.000000_cwt_peaks.gr
NC_000913	IPOD occupancy	Peak	354971	355031	1	+	.	From DargR_m9_rdm_glu_merged_truseqnano_nebnext_v6rzlog10p_chipsub_cutoff1.000000_cwt_peaks.gr
NC_000913	IPOD occupancy	Peak	355086	355146	1	+	.	From DargR_m9_rdm_glu_merged_truseqnano_nebnext_v6rzlog10p_chipsub_cutoff1.000000_cwt_peaks.gr
NC_000913	IPOD occupancy	Peak	355721	355781	1	+	.	From DargR_m9_rdm_glu_merged_truseqnano_nebnext_v6rzlog10p_chipsub_cutoff1.000000_cwt_peaks.gr
NC_000913	IPOD occupancy	Peak	356021	356081	1	+	.	From DargR_m9_rdm_glu_merged_truseqnano_nebnext_v6rzlog10p_chipsub_cutoff1.000000_cwt_peaks.gr
NC_000913	IPOD occupancy	Peak	356156	356216	1	+	.	From DargR_m9_rdm_glu_merged_truseqnano_nebnext_v6rzlog10p_chipsub_cutoff1.000000_cwt_peaks.gr
NC_000913	IPOD occupancy	Peak	356501	356561	1	+	.	From DargR_m9_rdm_glu_merged_truseqnano_nebnext_v6rzlog10p_chipsub_cutoff1.000000_cwt_peaks.gr
NC_000913	IPOD occupancy	Peak	357141	357201	1	+	.	From DargR_m9_rdm_glu_merged_truseqnano_nebnext_v6rzlog10p_chipsub_cutoff1.000000_cwt_peaks.gr
NC_000913	IPOD occupancy	Peak	357591	357651	1	+	.	From DargR_m9_rdm_glu_merged_truseqnano_nebnext_v6rzlog10p_chipsub_cutoff1.000000_cwt_peaks.gr
NC_000913	IPOD occupancy	Peak	357691	357751	1	+	.	From DargR_m9_rdm_glu_merged_truseqnano_nebnext_v6rzlog10p_chipsub_cutoff1.000000_cwt_peaks.gr
NC_000913	IPOD occupancy	Peak	357791	357851	1	+	.	From DargR_m9_rdm_glu_merged_truseqnano_nebnext_v6rzlog10p_chipsub_cutoff1.000000_cwt_peaks.gr
NC_000913	IPOD occupancy	Peak	358691	358751	1	+	.	From DargR_m9_rdm_glu_merged_truseqnano_nebnext_v6rzlog10p_chipsub_cutoff1.000000_cwt_peaks.gr
NC_000913	IPOD occupancy	Peak	359176	359236	1	+	.	From DargR_m9_rdm_glu_merged_truseqnano_nebnext_v6rzlog10p_chipsub_cutoff1.000000_cwt_peaks.gr
NC_000913	IPOD occupancy	Peak	359746	359806	1	+	.	From DargR_m9_rdm_glu_merged_truseqnano_nebnext_v6rzlog10p_chipsub_cutoff1.000000_cwt_peaks.gr
NC_000913	IPOD occupancy	Peak	360356	360416	1	+	.	From DargR_m9_rdm_glu_merged_truseqnano_nebnext_v6rzlog10p_chipsub_cutoff1.000000_cwt_peaks.gr
NC_000913	IPOD occupancy	Peak	360746	360806	1	+	.	From DargR_m9_rdm_glu_merged_truseqnano_nebnext_v6rzlog10p_chipsub_cutoff1.000000_cwt_peaks.gr
NC_000913	IPOD occupancy	Peak	361131	361191	1	+	.	From DargR_m9_rdm_glu_merged_truseqnano_nebnext_v6rzlog10p_chipsub_cutoff1.000000_cwt_peaks.gr
NC_000913	IPOD occupancy	Peak	361536	361596	1	+	.	From DargR_m9_rdm_glu_merged_truseqnano_nebnext_v6rzlog10p_chipsub_cutoff1.000000_cwt_peaks.gr
NC_000913	IPOD occupancy	Peak	361806	361866	1	+	.	From DargR_m9_rdm_glu_merged_truseqnano_nebnext_v6rzlog10p_chipsub_cutoff1.000000_cwt_peaks.gr
NC_000913	IPOD occupancy	Peak	362456	362516	1	+	.	From DargR_m9_rdm_glu_merged_truseqnano_nebnext_v6rzlog10p_chipsub_cutoff1.000000_cwt_peaks.gr
NC_000913	IPOD occupancy	Peak	362821	362881	1	+	.	From DargR_m9_rdm_glu_merged_truseqnano_nebnext_v6rzlog10p_chipsub_cutoff1.000000_cwt_peaks.gr
NC_000913	IPOD occupancy	Peak	363016	363076	1	+	.	From DargR_m9_rdm_glu_merged_truseqnano_nebnext_v6rzlog10p_chipsub_cutoff1.000000_cwt_peaks.gr
NC_000913	IPOD occupancy	Peak	363711	363771	1	+	.	From DargR_m9_rdm_glu_merged_truseqnano_nebnext_v6rzlog10p_chipsub_cutoff1.000000_cwt_peaks.gr
NC_000913	IPOD occupancy	Peak	363836	363896	1	+	.	From DargR_m9_rdm_glu_merged_truseqnano_nebnext_v6rzlog10p_chipsub_cutoff1.000000_cwt_peaks.gr
NC_000913	IPOD occupancy	Peak	364241	364301	1	+	.	From DargR_m9_rdm_glu_merged_truseqnano_nebnext_v6rzlog10p_chipsub_cutoff1.000000_cwt_peaks.gr
NC_000913	IPOD occupancy	Peak	366321	366381	1	+	.	From DargR_m9_rdm_glu_merged_truseqnano_nebnext_v6rzlog10p_chipsub_cutoff1.000000_cwt_peaks.gr
NC_000913	IPOD occupancy	Peak	366761	366821	1	+	.	From DargR_m9_rdm_glu_merged_truseqnano_nebnext_v6rzlog10p_chipsub_cutoff1.000000_cwt_peaks.gr
NC_000913	IPOD occupancy	Peak	366881	366941	1	+	.	From DargR_m9_rdm_glu_merged_truseqnano_nebnext_v6rzlog10p_chipsub_cutoff1.000000_cwt_peaks.gr
NC_000913	IPOD occupancy	Peak	367621	367681	1	+	.	From DargR_m9_rdm_glu_merged_truseqnano_nebnext_v6rzlog10p_chipsub_cutoff1.000000_cwt_peaks.gr
NC_000913	IPOD occupancy	Peak	367721	367781	1	+	.	From DargR_m9_rdm_glu_merged_truseqnano_nebnext_v6rzlog10p_chipsub_cutoff1.000000_cwt_peaks.gr
NC_000913	IPOD occupancy	Peak	368496	368556	1	+	.	From DargR_m9_rdm_glu_merged_truseqnano_nebnext_v6rzlog10p_chipsub_cutoff1.000000_cwt_peaks.gr
NC_000913	IPOD occupancy	Peak	369181	369241	1	+	.	From DargR_m9_rdm_glu_merged_truseqnano_nebnext_v6rzlog10p_chipsub_cutoff1.000000_cwt_peaks.gr
NC_000913	IPOD occupancy	Peak	369496	369556	1	+	.	From DargR_m9_rdm_glu_merged_truseqnano_nebnext_v6rzlog10p_chipsub_cutoff1.000000_cwt_peaks.gr
NC_000913	IPOD occupancy	Peak	370006	370066	1	+	.	From DargR_m9_rdm_glu_merged_truseqnano_nebnext_v6rzlog10p_chipsub_cutoff1.000000_cwt_peaks.gr
NC_000913	IPOD occupancy	Peak	370181	370241	1	+	.	From DargR_m9_rdm_glu_merged_truseqnano_nebnext_v6rzlog10p_chipsub_cutoff1.000000_cwt_peaks.gr
NC_000913	IPOD occupancy	Peak	370511	370571	1	+	.	From DargR_m9_rdm_glu_merged_truseqnano_nebnext_v6rzlog10p_chipsub_cutoff1.000000_cwt_peaks.gr
NC_000913	IPOD occupancy	Peak	370631	370691	1	+	.	From DargR_m9_rdm_glu_merged_truseqnano_nebnext_v6rzlog10p_chipsub_cutoff1.000000_cwt_peaks.gr
NC_000913	IPOD occupancy	Peak	370726	370786	1	+	.	From DargR_m9_rdm_glu_merged_truseqnano_nebnext_v6rzlog10p_chipsub_cutoff1.000000_cwt_peaks.gr
NC_000913	IPOD occupancy	Peak	371506	371566	1	+	.	From DargR_m9_rdm_glu_merged_truseqnano_nebnext_v6rzlog10p_chipsub_cutoff1.000000_cwt_peaks.gr
NC_000913	IPOD occupancy	Peak	371676	371736	1	+	.	From DargR_m9_rdm_glu_merged_truseqnano_nebnext_v6rzlog10p_chipsub_cutoff1.000000_cwt_peaks.gr
NC_000913	IPOD occupancy	Peak	372341	372401	1	+	.	From DargR_m9_rdm_glu_merged_truseqnano_nebnext_v6rzlog10p_chipsub_cutoff1.000000_cwt_peaks.gr
NC_000913	IPOD occupancy	Peak	372466	372526	1	+	.	From DargR_m9_rdm_glu_merged_truseqnano_nebnext_v6rzlog10p_chipsub_cutoff1.000000_cwt_peaks.gr
NC_000913	IPOD occupancy	Peak	372921	372981	1	+	.	From DargR_m9_rdm_glu_merged_truseqnano_nebnext_v6rzlog10p_chipsub_cutoff1.000000_cwt_peaks.gr
NC_000913	IPOD occupancy	Peak	373096	373156	1	+	.	From DargR_m9_rdm_glu_merged_truseqnano_nebnext_v6rzlog10p_chipsub_cutoff1.000000_cwt_peaks.gr
NC_000913	IPOD occupancy	Peak	373551	373611	1	+	.	From DargR_m9_rdm_glu_merged_truseqnano_nebnext_v6rzlog10p_chipsub_cutoff1.000000_cwt_peaks.gr
NC_000913	IPOD occupancy	Peak	374196	374256	1	+	.	From DargR_m9_rdm_glu_merged_truseqnano_nebnext_v6rzlog10p_chipsub_cutoff1.000000_cwt_peaks.gr
NC_000913	IPOD occupancy	Peak	374866	374926	1	+	.	From DargR_m9_rdm_glu_merged_truseqnano_nebnext_v6rzlog10p_chipsub_cutoff1.000000_cwt_peaks.gr
NC_000913	IPOD occupancy	Peak	374991	375051	1	+	.	From DargR_m9_rdm_glu_merged_truseqnano_nebnext_v6rzlog10p_chipsub_cutoff1.000000_cwt_peaks.gr
NC_000913	IPOD occupancy	Peak	375916	375976	1	+	.	From DargR_m9_rdm_glu_merged_truseqnano_nebnext_v6rzlog10p_chipsub_cutoff1.000000_cwt_peaks.gr
NC_000913	IPOD occupancy	Peak	376661	376721	1	+	.	From DargR_m9_rdm_glu_merged_truseqnano_nebnext_v6rzlog10p_chipsub_cutoff1.000000_cwt_peaks.gr
NC_000913	IPOD occupancy	Peak	376981	377041	1	+	.	From DargR_m9_rdm_glu_merged_truseqnano_nebnext_v6rzlog10p_chipsub_cutoff1.000000_cwt_peaks.gr
NC_000913	IPOD occupancy	Peak	377341	377401	1	+	.	From DargR_m9_rdm_glu_merged_truseqnano_nebnext_v6rzlog10p_chipsub_cutoff1.000000_cwt_peaks.gr
NC_000913	IPOD occupancy	Peak	377681	377741	1	+	.	From DargR_m9_rdm_glu_merged_truseqnano_nebnext_v6rzlog10p_chipsub_cutoff1.000000_cwt_peaks.gr
NC_000913	IPOD occupancy	Peak	377981	378041	1	+	.	From DargR_m9_rdm_glu_merged_truseqnano_nebnext_v6rzlog10p_chipsub_cutoff1.000000_cwt_peaks.gr
NC_000913	IPOD occupancy	Peak	378146	378206	1	+	.	From DargR_m9_rdm_glu_merged_truseqnano_nebnext_v6rzlog10p_chipsub_cutoff1.000000_cwt_peaks.gr
NC_000913	IPOD occupancy	Peak	378261	378321	1	+	.	From DargR_m9_rdm_glu_merged_truseqnano_nebnext_v6rzlog10p_chipsub_cutoff1.000000_cwt_peaks.gr
NC_000913	IPOD occupancy	Peak	378451	378511	1	+	.	From DargR_m9_rdm_glu_merged_truseqnano_nebnext_v6rzlog10p_chipsub_cutoff1.000000_cwt_peaks.gr
NC_000913	IPOD occupancy	Peak	378791	378851	1	+	.	From DargR_m9_rdm_glu_merged_truseqnano_nebnext_v6rzlog10p_chipsub_cutoff1.000000_cwt_peaks.gr
NC_000913	IPOD occupancy	Peak	379581	379641	1	+	.	From DargR_m9_rdm_glu_merged_truseqnano_nebnext_v6rzlog10p_chipsub_cutoff1.000000_cwt_peaks.gr
NC_000913	IPOD occupancy	Peak	379926	379986	1	+	.	From DargR_m9_rdm_glu_merged_truseqnano_nebnext_v6rzlog10p_chipsub_cutoff1.000000_cwt_peaks.gr
NC_000913	IPOD occupancy	Peak	380156	380216	1	+	.	From DargR_m9_rdm_glu_merged_truseqnano_nebnext_v6rzlog10p_chipsub_cutoff1.000000_cwt_peaks.gr
NC_000913	IPOD occupancy	Peak	380316	380376	1	+	.	From DargR_m9_rdm_glu_merged_truseqnano_nebnext_v6rzlog10p_chipsub_cutoff1.000000_cwt_peaks.gr
NC_000913	IPOD occupancy	Peak	380546	380606	1	+	.	From DargR_m9_rdm_glu_merged_truseqnano_nebnext_v6rzlog10p_chipsub_cutoff1.000000_cwt_peaks.gr
NC_000913	IPOD occupancy	Peak	380851	380911	1	+	.	From DargR_m9_rdm_glu_merged_truseqnano_nebnext_v6rzlog10p_chipsub_cutoff1.000000_cwt_peaks.gr
NC_000913	IPOD occupancy	Peak	380991	381051	1	+	.	From DargR_m9_rdm_glu_merged_truseqnano_nebnext_v6rzlog10p_chipsub_cutoff1.000000_cwt_peaks.gr
NC_000913	IPOD occupancy	Peak	381291	381351	1	+	.	From DargR_m9_rdm_glu_merged_truseqnano_nebnext_v6rzlog10p_chipsub_cutoff1.000000_cwt_peaks.gr
NC_000913	IPOD occupancy	Peak	381936	381996	1	+	.	From DargR_m9_rdm_glu_merged_truseqnano_nebnext_v6rzlog10p_chipsub_cutoff1.000000_cwt_peaks.gr
NC_000913	IPOD occupancy	Peak	382556	382616	1	+	.	From DargR_m9_rdm_glu_merged_truseqnano_nebnext_v6rzlog10p_chipsub_cutoff1.000000_cwt_peaks.gr
NC_000913	IPOD occupancy	Peak	382726	382786	1	+	.	From DargR_m9_rdm_glu_merged_truseqnano_nebnext_v6rzlog10p_chipsub_cutoff1.000000_cwt_peaks.gr
NC_000913	IPOD occupancy	Peak	382851	382911	1	+	.	From DargR_m9_rdm_glu_merged_truseqnano_nebnext_v6rzlog10p_chipsub_cutoff1.000000_cwt_peaks.gr
NC_000913	IPOD occupancy	Peak	382956	383016	1	+	.	From DargR_m9_rdm_glu_merged_truseqnano_nebnext_v6rzlog10p_chipsub_cutoff1.000000_cwt_peaks.gr
NC_000913	IPOD occupancy	Peak	383126	383186	1	+	.	From DargR_m9_rdm_glu_merged_truseqnano_nebnext_v6rzlog10p_chipsub_cutoff1.000000_cwt_peaks.gr
NC_000913	IPOD occupancy	Peak	383306	383366	1	+	.	From DargR_m9_rdm_glu_merged_truseqnano_nebnext_v6rzlog10p_chipsub_cutoff1.000000_cwt_peaks.gr
NC_000913	IPOD occupancy	Peak	383731	383791	1	+	.	From DargR_m9_rdm_glu_merged_truseqnano_nebnext_v6rzlog10p_chipsub_cutoff1.000000_cwt_peaks.gr
NC_000913	IPOD occupancy	Peak	383901	383961	1	+	.	From DargR_m9_rdm_glu_merged_truseqnano_nebnext_v6rzlog10p_chipsub_cutoff1.000000_cwt_peaks.gr
NC_000913	IPOD occupancy	Peak	384026	384086	1	+	.	From DargR_m9_rdm_glu_merged_truseqnano_nebnext_v6rzlog10p_chipsub_cutoff1.000000_cwt_peaks.gr
NC_000913	IPOD occupancy	Peak	384256	384316	1	+	.	From DargR_m9_rdm_glu_merged_truseqnano_nebnext_v6rzlog10p_chipsub_cutoff1.000000_cwt_peaks.gr
NC_000913	IPOD occupancy	Peak	384371	384431	1	+	.	From DargR_m9_rdm_glu_merged_truseqnano_nebnext_v6rzlog10p_chipsub_cutoff1.000000_cwt_peaks.gr
NC_000913	IPOD occupancy	Peak	384531	384591	1	+	.	From DargR_m9_rdm_glu_merged_truseqnano_nebnext_v6rzlog10p_chipsub_cutoff1.000000_cwt_peaks.gr
NC_000913	IPOD occupancy	Peak	384771	384831	1	+	.	From DargR_m9_rdm_glu_merged_truseqnano_nebnext_v6rzlog10p_chipsub_cutoff1.000000_cwt_peaks.gr
NC_000913	IPOD occupancy	Peak	384896	384956	1	+	.	From DargR_m9_rdm_glu_merged_truseqnano_nebnext_v6rzlog10p_chipsub_cutoff1.000000_cwt_peaks.gr
NC_000913	IPOD occupancy	Peak	385181	385241	1	+	.	From DargR_m9_rdm_glu_merged_truseqnano_nebnext_v6rzlog10p_chipsub_cutoff1.000000_cwt_peaks.gr
NC_000913	IPOD occupancy	Peak	386181	386241	1	+	.	From DargR_m9_rdm_glu_merged_truseqnano_nebnext_v6rzlog10p_chipsub_cutoff1.000000_cwt_peaks.gr
NC_000913	IPOD occupancy	Peak	386751	386811	1	+	.	From DargR_m9_rdm_glu_merged_truseqnano_nebnext_v6rzlog10p_chipsub_cutoff1.000000_cwt_peaks.gr
NC_000913	IPOD occupancy	Peak	387221	387281	1	+	.	From DargR_m9_rdm_glu_merged_truseqnano_nebnext_v6rzlog10p_chipsub_cutoff1.000000_cwt_peaks.gr
NC_000913	IPOD occupancy	Peak	387706	387766	1	+	.	From DargR_m9_rdm_glu_merged_truseqnano_nebnext_v6rzlog10p_chipsub_cutoff1.000000_cwt_peaks.gr
NC_000913	IPOD occupancy	Peak	388061	388121	1	+	.	From DargR_m9_rdm_glu_merged_truseqnano_nebnext_v6rzlog10p_chipsub_cutoff1.000000_cwt_peaks.gr
NC_000913	IPOD occupancy	Peak	388696	388756	1	+	.	From DargR_m9_rdm_glu_merged_truseqnano_nebnext_v6rzlog10p_chipsub_cutoff1.000000_cwt_peaks.gr
NC_000913	IPOD occupancy	Peak	388901	388961	1	+	.	From DargR_m9_rdm_glu_merged_truseqnano_nebnext_v6rzlog10p_chipsub_cutoff1.000000_cwt_peaks.gr
NC_000913	IPOD occupancy	Peak	389121	389181	1	+	.	From DargR_m9_rdm_glu_merged_truseqnano_nebnext_v6rzlog10p_chipsub_cutoff1.000000_cwt_peaks.gr
NC_000913	IPOD occupancy	Peak	389756	389816	1	+	.	From DargR_m9_rdm_glu_merged_truseqnano_nebnext_v6rzlog10p_chipsub_cutoff1.000000_cwt_peaks.gr
NC_000913	IPOD occupancy	Peak	390021	390081	1	+	.	From DargR_m9_rdm_glu_merged_truseqnano_nebnext_v6rzlog10p_chipsub_cutoff1.000000_cwt_peaks.gr
NC_000913	IPOD occupancy	Peak	390156	390216	1	+	.	From DargR_m9_rdm_glu_merged_truseqnano_nebnext_v6rzlog10p_chipsub_cutoff1.000000_cwt_peaks.gr
NC_000913	IPOD occupancy	Peak	390436	390496	1	+	.	From DargR_m9_rdm_glu_merged_truseqnano_nebnext_v6rzlog10p_chipsub_cutoff1.000000_cwt_peaks.gr
NC_000913	IPOD occupancy	Peak	390546	390606	1	+	.	From DargR_m9_rdm_glu_merged_truseqnano_nebnext_v6rzlog10p_chipsub_cutoff1.000000_cwt_peaks.gr
NC_000913	IPOD occupancy	Peak	390786	390846	1	+	.	From DargR_m9_rdm_glu_merged_truseqnano_nebnext_v6rzlog10p_chipsub_cutoff1.000000_cwt_peaks.gr
NC_000913	IPOD occupancy	Peak	391141	391201	1	+	.	From DargR_m9_rdm_glu_merged_truseqnano_nebnext_v6rzlog10p_chipsub_cutoff1.000000_cwt_peaks.gr
NC_000913	IPOD occupancy	Peak	391246	391306	1	+	.	From DargR_m9_rdm_glu_merged_truseqnano_nebnext_v6rzlog10p_chipsub_cutoff1.000000_cwt_peaks.gr
NC_000913	IPOD occupancy	Peak	391456	391516	1	+	.	From DargR_m9_rdm_glu_merged_truseqnano_nebnext_v6rzlog10p_chipsub_cutoff1.000000_cwt_peaks.gr
NC_000913	IPOD occupancy	Peak	392666	392726	1	+	.	From DargR_m9_rdm_glu_merged_truseqnano_nebnext_v6rzlog10p_chipsub_cutoff1.000000_cwt_peaks.gr
NC_000913	IPOD occupancy	Peak	393081	393141	1	+	.	From DargR_m9_rdm_glu_merged_truseqnano_nebnext_v6rzlog10p_chipsub_cutoff1.000000_cwt_peaks.gr
NC_000913	IPOD occupancy	Peak	393496	393556	1	+	.	From DargR_m9_rdm_glu_merged_truseqnano_nebnext_v6rzlog10p_chipsub_cutoff1.000000_cwt_peaks.gr
NC_000913	IPOD occupancy	Peak	393636	393696	1	+	.	From DargR_m9_rdm_glu_merged_truseqnano_nebnext_v6rzlog10p_chipsub_cutoff1.000000_cwt_peaks.gr
NC_000913	IPOD occupancy	Peak	394226	394286	1	+	.	From DargR_m9_rdm_glu_merged_truseqnano_nebnext_v6rzlog10p_chipsub_cutoff1.000000_cwt_peaks.gr
NC_000913	IPOD occupancy	Peak	394381	394441	1	+	.	From DargR_m9_rdm_glu_merged_truseqnano_nebnext_v6rzlog10p_chipsub_cutoff1.000000_cwt_peaks.gr
NC_000913	IPOD occupancy	Peak	394506	394566	1	+	.	From DargR_m9_rdm_glu_merged_truseqnano_nebnext_v6rzlog10p_chipsub_cutoff1.000000_cwt_peaks.gr
NC_000913	IPOD occupancy	Peak	394621	394681	1	+	.	From DargR_m9_rdm_glu_merged_truseqnano_nebnext_v6rzlog10p_chipsub_cutoff1.000000_cwt_peaks.gr
NC_000913	IPOD occupancy	Peak	394761	394821	1	+	.	From DargR_m9_rdm_glu_merged_truseqnano_nebnext_v6rzlog10p_chipsub_cutoff1.000000_cwt_peaks.gr
NC_000913	IPOD occupancy	Peak	394966	395026	1	+	.	From DargR_m9_rdm_glu_merged_truseqnano_nebnext_v6rzlog10p_chipsub_cutoff1.000000_cwt_peaks.gr
NC_000913	IPOD occupancy	Peak	395111	395171	1	+	.	From DargR_m9_rdm_glu_merged_truseqnano_nebnext_v6rzlog10p_chipsub_cutoff1.000000_cwt_peaks.gr
NC_000913	IPOD occupancy	Peak	395471	395531	1	+	.	From DargR_m9_rdm_glu_merged_truseqnano_nebnext_v6rzlog10p_chipsub_cutoff1.000000_cwt_peaks.gr
NC_000913	IPOD occupancy	Peak	395631	395691	1	+	.	From DargR_m9_rdm_glu_merged_truseqnano_nebnext_v6rzlog10p_chipsub_cutoff1.000000_cwt_peaks.gr
NC_000913	IPOD occupancy	Peak	396056	396116	1	+	.	From DargR_m9_rdm_glu_merged_truseqnano_nebnext_v6rzlog10p_chipsub_cutoff1.000000_cwt_peaks.gr
NC_000913	IPOD occupancy	Peak	396556	396616	1	+	.	From DargR_m9_rdm_glu_merged_truseqnano_nebnext_v6rzlog10p_chipsub_cutoff1.000000_cwt_peaks.gr
NC_000913	IPOD occupancy	Peak	396811	396871	1	+	.	From DargR_m9_rdm_glu_merged_truseqnano_nebnext_v6rzlog10p_chipsub_cutoff1.000000_cwt_peaks.gr
NC_000913	IPOD occupancy	Peak	397046	397106	1	+	.	From DargR_m9_rdm_glu_merged_truseqnano_nebnext_v6rzlog10p_chipsub_cutoff1.000000_cwt_peaks.gr
NC_000913	IPOD occupancy	Peak	397316	397376	1	+	.	From DargR_m9_rdm_glu_merged_truseqnano_nebnext_v6rzlog10p_chipsub_cutoff1.000000_cwt_peaks.gr
NC_000913	IPOD occupancy	Peak	397616	397676	1	+	.	From DargR_m9_rdm_glu_merged_truseqnano_nebnext_v6rzlog10p_chipsub_cutoff1.000000_cwt_peaks.gr
NC_000913	IPOD occupancy	Peak	397691	397751	1	+	.	From DargR_m9_rdm_glu_merged_truseqnano_nebnext_v6rzlog10p_chipsub_cutoff1.000000_cwt_peaks.gr
NC_000913	IPOD occupancy	Peak	397766	397826	1	+	.	From DargR_m9_rdm_glu_merged_truseqnano_nebnext_v6rzlog10p_chipsub_cutoff1.000000_cwt_peaks.gr
NC_000913	IPOD occupancy	Peak	398416	398476	1	+	.	From DargR_m9_rdm_glu_merged_truseqnano_nebnext_v6rzlog10p_chipsub_cutoff1.000000_cwt_peaks.gr
NC_000913	IPOD occupancy	Peak	398551	398611	1	+	.	From DargR_m9_rdm_glu_merged_truseqnano_nebnext_v6rzlog10p_chipsub_cutoff1.000000_cwt_peaks.gr
NC_000913	IPOD occupancy	Peak	399241	399406	1	+	.	From DargR_m9_rdm_glu_merged_truseqnano_nebnext_v6rzlog10p_chipsub_cutoff1.000000_cwt_peaks.gr
NC_000913	IPOD occupancy	Peak	399691	399751	1	+	.	From DargR_m9_rdm_glu_merged_truseqnano_nebnext_v6rzlog10p_chipsub_cutoff1.000000_cwt_peaks.gr
NC_000913	IPOD occupancy	Peak	399941	400001	1	+	.	From DargR_m9_rdm_glu_merged_truseqnano_nebnext_v6rzlog10p_chipsub_cutoff1.000000_cwt_peaks.gr
NC_000913	IPOD occupancy	Peak	400041	400101	1	+	.	From DargR_m9_rdm_glu_merged_truseqnano_nebnext_v6rzlog10p_chipsub_cutoff1.000000_cwt_peaks.gr
NC_000913	IPOD occupancy	Peak	400241	400301	1	+	.	From DargR_m9_rdm_glu_merged_truseqnano_nebnext_v6rzlog10p_chipsub_cutoff1.000000_cwt_peaks.gr
NC_000913	IPOD occupancy	Peak	401301	401361	1	+	.	From DargR_m9_rdm_glu_merged_truseqnano_nebnext_v6rzlog10p_chipsub_cutoff1.000000_cwt_peaks.gr
NC_000913	IPOD occupancy	Peak	401571	401631	1	+	.	From DargR_m9_rdm_glu_merged_truseqnano_nebnext_v6rzlog10p_chipsub_cutoff1.000000_cwt_peaks.gr
NC_000913	IPOD occupancy	Peak	401816	401876	1	+	.	From DargR_m9_rdm_glu_merged_truseqnano_nebnext_v6rzlog10p_chipsub_cutoff1.000000_cwt_peaks.gr
NC_000913	IPOD occupancy	Peak	402161	402221	1	+	.	From DargR_m9_rdm_glu_merged_truseqnano_nebnext_v6rzlog10p_chipsub_cutoff1.000000_cwt_peaks.gr
NC_000913	IPOD occupancy	Peak	402701	402761	1	+	.	From DargR_m9_rdm_glu_merged_truseqnano_nebnext_v6rzlog10p_chipsub_cutoff1.000000_cwt_peaks.gr
NC_000913	IPOD occupancy	Peak	403021	403081	1	+	.	From DargR_m9_rdm_glu_merged_truseqnano_nebnext_v6rzlog10p_chipsub_cutoff1.000000_cwt_peaks.gr
NC_000913	IPOD occupancy	Peak	403521	403581	1	+	.	From DargR_m9_rdm_glu_merged_truseqnano_nebnext_v6rzlog10p_chipsub_cutoff1.000000_cwt_peaks.gr
NC_000913	IPOD occupancy	Peak	404061	404121	1	+	.	From DargR_m9_rdm_glu_merged_truseqnano_nebnext_v6rzlog10p_chipsub_cutoff1.000000_cwt_peaks.gr
NC_000913	IPOD occupancy	Peak	404346	404406	1	+	.	From DargR_m9_rdm_glu_merged_truseqnano_nebnext_v6rzlog10p_chipsub_cutoff1.000000_cwt_peaks.gr
NC_000913	IPOD occupancy	Peak	404621	404681	1	+	.	From DargR_m9_rdm_glu_merged_truseqnano_nebnext_v6rzlog10p_chipsub_cutoff1.000000_cwt_peaks.gr
NC_000913	IPOD occupancy	Peak	405271	405331	1	+	.	From DargR_m9_rdm_glu_merged_truseqnano_nebnext_v6rzlog10p_chipsub_cutoff1.000000_cwt_peaks.gr
NC_000913	IPOD occupancy	Peak	405446	405506	1	+	.	From DargR_m9_rdm_glu_merged_truseqnano_nebnext_v6rzlog10p_chipsub_cutoff1.000000_cwt_peaks.gr
NC_000913	IPOD occupancy	Peak	405711	405771	1	+	.	From DargR_m9_rdm_glu_merged_truseqnano_nebnext_v6rzlog10p_chipsub_cutoff1.000000_cwt_peaks.gr
NC_000913	IPOD occupancy	Peak	406306	406366	1	+	.	From DargR_m9_rdm_glu_merged_truseqnano_nebnext_v6rzlog10p_chipsub_cutoff1.000000_cwt_peaks.gr
NC_000913	IPOD occupancy	Peak	406756	406816	1	+	.	From DargR_m9_rdm_glu_merged_truseqnano_nebnext_v6rzlog10p_chipsub_cutoff1.000000_cwt_peaks.gr
NC_000913	IPOD occupancy	Peak	407186	407246	1	+	.	From DargR_m9_rdm_glu_merged_truseqnano_nebnext_v6rzlog10p_chipsub_cutoff1.000000_cwt_peaks.gr
NC_000913	IPOD occupancy	Peak	407406	407466	1	+	.	From DargR_m9_rdm_glu_merged_truseqnano_nebnext_v6rzlog10p_chipsub_cutoff1.000000_cwt_peaks.gr
NC_000913	IPOD occupancy	Peak	407596	407656	1	+	.	From DargR_m9_rdm_glu_merged_truseqnano_nebnext_v6rzlog10p_chipsub_cutoff1.000000_cwt_peaks.gr
NC_000913	IPOD occupancy	Peak	407886	407946	1	+	.	From DargR_m9_rdm_glu_merged_truseqnano_nebnext_v6rzlog10p_chipsub_cutoff1.000000_cwt_peaks.gr
NC_000913	IPOD occupancy	Peak	408041	408101	1	+	.	From DargR_m9_rdm_glu_merged_truseqnano_nebnext_v6rzlog10p_chipsub_cutoff1.000000_cwt_peaks.gr
NC_000913	IPOD occupancy	Peak	408186	408246	1	+	.	From DargR_m9_rdm_glu_merged_truseqnano_nebnext_v6rzlog10p_chipsub_cutoff1.000000_cwt_peaks.gr
NC_000913	IPOD occupancy	Peak	408301	408361	1	+	.	From DargR_m9_rdm_glu_merged_truseqnano_nebnext_v6rzlog10p_chipsub_cutoff1.000000_cwt_peaks.gr
NC_000913	IPOD occupancy	Peak	408406	408466	1	+	.	From DargR_m9_rdm_glu_merged_truseqnano_nebnext_v6rzlog10p_chipsub_cutoff1.000000_cwt_peaks.gr
NC_000913	IPOD occupancy	Peak	408751	408811	1	+	.	From DargR_m9_rdm_glu_merged_truseqnano_nebnext_v6rzlog10p_chipsub_cutoff1.000000_cwt_peaks.gr
NC_000913	IPOD occupancy	Peak	409601	409661	1	+	.	From DargR_m9_rdm_glu_merged_truseqnano_nebnext_v6rzlog10p_chipsub_cutoff1.000000_cwt_peaks.gr
NC_000913	IPOD occupancy	Peak	409881	409941	1	+	.	From DargR_m9_rdm_glu_merged_truseqnano_nebnext_v6rzlog10p_chipsub_cutoff1.000000_cwt_peaks.gr
NC_000913	IPOD occupancy	Peak	410151	410211	1	+	.	From DargR_m9_rdm_glu_merged_truseqnano_nebnext_v6rzlog10p_chipsub_cutoff1.000000_cwt_peaks.gr
NC_000913	IPOD occupancy	Peak	410481	410541	1	+	.	From DargR_m9_rdm_glu_merged_truseqnano_nebnext_v6rzlog10p_chipsub_cutoff1.000000_cwt_peaks.gr
NC_000913	IPOD occupancy	Peak	410651	410711	1	+	.	From DargR_m9_rdm_glu_merged_truseqnano_nebnext_v6rzlog10p_chipsub_cutoff1.000000_cwt_peaks.gr
NC_000913	IPOD occupancy	Peak	410906	410966	1	+	.	From DargR_m9_rdm_glu_merged_truseqnano_nebnext_v6rzlog10p_chipsub_cutoff1.000000_cwt_peaks.gr
NC_000913	IPOD occupancy	Peak	411221	411281	1	+	.	From DargR_m9_rdm_glu_merged_truseqnano_nebnext_v6rzlog10p_chipsub_cutoff1.000000_cwt_peaks.gr
NC_000913	IPOD occupancy	Peak	411451	411511	1	+	.	From DargR_m9_rdm_glu_merged_truseqnano_nebnext_v6rzlog10p_chipsub_cutoff1.000000_cwt_peaks.gr
NC_000913	IPOD occupancy	Peak	411676	411736	1	+	.	From DargR_m9_rdm_glu_merged_truseqnano_nebnext_v6rzlog10p_chipsub_cutoff1.000000_cwt_peaks.gr
NC_000913	IPOD occupancy	Peak	411976	412036	1	+	.	From DargR_m9_rdm_glu_merged_truseqnano_nebnext_v6rzlog10p_chipsub_cutoff1.000000_cwt_peaks.gr
NC_000913	IPOD occupancy	Peak	412246	412306	1	+	.	From DargR_m9_rdm_glu_merged_truseqnano_nebnext_v6rzlog10p_chipsub_cutoff1.000000_cwt_peaks.gr
NC_000913	IPOD occupancy	Peak	412641	412701	1	+	.	From DargR_m9_rdm_glu_merged_truseqnano_nebnext_v6rzlog10p_chipsub_cutoff1.000000_cwt_peaks.gr
NC_000913	IPOD occupancy	Peak	413786	413846	1	+	.	From DargR_m9_rdm_glu_merged_truseqnano_nebnext_v6rzlog10p_chipsub_cutoff1.000000_cwt_peaks.gr
NC_000913	IPOD occupancy	Peak	414011	414071	1	+	.	From DargR_m9_rdm_glu_merged_truseqnano_nebnext_v6rzlog10p_chipsub_cutoff1.000000_cwt_peaks.gr
NC_000913	IPOD occupancy	Peak	414306	414366	1	+	.	From DargR_m9_rdm_glu_merged_truseqnano_nebnext_v6rzlog10p_chipsub_cutoff1.000000_cwt_peaks.gr
NC_000913	IPOD occupancy	Peak	415031	415091	1	+	.	From DargR_m9_rdm_glu_merged_truseqnano_nebnext_v6rzlog10p_chipsub_cutoff1.000000_cwt_peaks.gr
NC_000913	IPOD occupancy	Peak	415966	416026	1	+	.	From DargR_m9_rdm_glu_merged_truseqnano_nebnext_v6rzlog10p_chipsub_cutoff1.000000_cwt_peaks.gr
NC_000913	IPOD occupancy	Peak	416121	416181	1	+	.	From DargR_m9_rdm_glu_merged_truseqnano_nebnext_v6rzlog10p_chipsub_cutoff1.000000_cwt_peaks.gr
NC_000913	IPOD occupancy	Peak	416446	416506	1	+	.	From DargR_m9_rdm_glu_merged_truseqnano_nebnext_v6rzlog10p_chipsub_cutoff1.000000_cwt_peaks.gr
NC_000913	IPOD occupancy	Peak	416641	416701	1	+	.	From DargR_m9_rdm_glu_merged_truseqnano_nebnext_v6rzlog10p_chipsub_cutoff1.000000_cwt_peaks.gr
NC_000913	IPOD occupancy	Peak	417006	417066	1	+	.	From DargR_m9_rdm_glu_merged_truseqnano_nebnext_v6rzlog10p_chipsub_cutoff1.000000_cwt_peaks.gr
NC_000913	IPOD occupancy	Peak	417186	417246	1	+	.	From DargR_m9_rdm_glu_merged_truseqnano_nebnext_v6rzlog10p_chipsub_cutoff1.000000_cwt_peaks.gr
NC_000913	IPOD occupancy	Peak	417411	417471	1	+	.	From DargR_m9_rdm_glu_merged_truseqnano_nebnext_v6rzlog10p_chipsub_cutoff1.000000_cwt_peaks.gr
NC_000913	IPOD occupancy	Peak	417711	417771	1	+	.	From DargR_m9_rdm_glu_merged_truseqnano_nebnext_v6rzlog10p_chipsub_cutoff1.000000_cwt_peaks.gr
NC_000913	IPOD occupancy	Peak	417851	417911	1	+	.	From DargR_m9_rdm_glu_merged_truseqnano_nebnext_v6rzlog10p_chipsub_cutoff1.000000_cwt_peaks.gr
NC_000913	IPOD occupancy	Peak	418296	418356	1	+	.	From DargR_m9_rdm_glu_merged_truseqnano_nebnext_v6rzlog10p_chipsub_cutoff1.000000_cwt_peaks.gr
NC_000913	IPOD occupancy	Peak	418761	418821	1	+	.	From DargR_m9_rdm_glu_merged_truseqnano_nebnext_v6rzlog10p_chipsub_cutoff1.000000_cwt_peaks.gr
NC_000913	IPOD occupancy	Peak	419066	419126	1	+	.	From DargR_m9_rdm_glu_merged_truseqnano_nebnext_v6rzlog10p_chipsub_cutoff1.000000_cwt_peaks.gr
NC_000913	IPOD occupancy	Peak	419166	419226	1	+	.	From DargR_m9_rdm_glu_merged_truseqnano_nebnext_v6rzlog10p_chipsub_cutoff1.000000_cwt_peaks.gr
NC_000913	IPOD occupancy	Peak	419286	419346	1	+	.	From DargR_m9_rdm_glu_merged_truseqnano_nebnext_v6rzlog10p_chipsub_cutoff1.000000_cwt_peaks.gr
NC_000913	IPOD occupancy	Peak	419606	419666	1	+	.	From DargR_m9_rdm_glu_merged_truseqnano_nebnext_v6rzlog10p_chipsub_cutoff1.000000_cwt_peaks.gr
NC_000913	IPOD occupancy	Peak	419706	419766	1	+	.	From DargR_m9_rdm_glu_merged_truseqnano_nebnext_v6rzlog10p_chipsub_cutoff1.000000_cwt_peaks.gr
NC_000913	IPOD occupancy	Peak	420481	420541	1	+	.	From DargR_m9_rdm_glu_merged_truseqnano_nebnext_v6rzlog10p_chipsub_cutoff1.000000_cwt_peaks.gr
NC_000913	IPOD occupancy	Peak	420606	420666	1	+	.	From DargR_m9_rdm_glu_merged_truseqnano_nebnext_v6rzlog10p_chipsub_cutoff1.000000_cwt_peaks.gr
NC_000913	IPOD occupancy	Peak	420711	420771	1	+	.	From DargR_m9_rdm_glu_merged_truseqnano_nebnext_v6rzlog10p_chipsub_cutoff1.000000_cwt_peaks.gr
NC_000913	IPOD occupancy	Peak	421061	421121	1	+	.	From DargR_m9_rdm_glu_merged_truseqnano_nebnext_v6rzlog10p_chipsub_cutoff1.000000_cwt_peaks.gr
NC_000913	IPOD occupancy	Peak	421236	421296	1	+	.	From DargR_m9_rdm_glu_merged_truseqnano_nebnext_v6rzlog10p_chipsub_cutoff1.000000_cwt_peaks.gr
NC_000913	IPOD occupancy	Peak	421586	421646	1	+	.	From DargR_m9_rdm_glu_merged_truseqnano_nebnext_v6rzlog10p_chipsub_cutoff1.000000_cwt_peaks.gr
NC_000913	IPOD occupancy	Peak	422216	422276	1	+	.	From DargR_m9_rdm_glu_merged_truseqnano_nebnext_v6rzlog10p_chipsub_cutoff1.000000_cwt_peaks.gr
NC_000913	IPOD occupancy	Peak	422611	422671	1	+	.	From DargR_m9_rdm_glu_merged_truseqnano_nebnext_v6rzlog10p_chipsub_cutoff1.000000_cwt_peaks.gr
NC_000913	IPOD occupancy	Peak	422841	422901	1	+	.	From DargR_m9_rdm_glu_merged_truseqnano_nebnext_v6rzlog10p_chipsub_cutoff1.000000_cwt_peaks.gr
NC_000913	IPOD occupancy	Peak	423116	423176	1	+	.	From DargR_m9_rdm_glu_merged_truseqnano_nebnext_v6rzlog10p_chipsub_cutoff1.000000_cwt_peaks.gr
NC_000913	IPOD occupancy	Peak	423266	423326	1	+	.	From DargR_m9_rdm_glu_merged_truseqnano_nebnext_v6rzlog10p_chipsub_cutoff1.000000_cwt_peaks.gr
NC_000913	IPOD occupancy	Peak	423521	423581	1	+	.	From DargR_m9_rdm_glu_merged_truseqnano_nebnext_v6rzlog10p_chipsub_cutoff1.000000_cwt_peaks.gr
NC_000913	IPOD occupancy	Peak	423821	423881	1	+	.	From DargR_m9_rdm_glu_merged_truseqnano_nebnext_v6rzlog10p_chipsub_cutoff1.000000_cwt_peaks.gr
NC_000913	IPOD occupancy	Peak	424436	424496	1	+	.	From DargR_m9_rdm_glu_merged_truseqnano_nebnext_v6rzlog10p_chipsub_cutoff1.000000_cwt_peaks.gr
NC_000913	IPOD occupancy	Peak	424531	424591	1	+	.	From DargR_m9_rdm_glu_merged_truseqnano_nebnext_v6rzlog10p_chipsub_cutoff1.000000_cwt_peaks.gr
NC_000913	IPOD occupancy	Peak	425401	425461	1	+	.	From DargR_m9_rdm_glu_merged_truseqnano_nebnext_v6rzlog10p_chipsub_cutoff1.000000_cwt_peaks.gr
NC_000913	IPOD occupancy	Peak	425821	425881	1	+	.	From DargR_m9_rdm_glu_merged_truseqnano_nebnext_v6rzlog10p_chipsub_cutoff1.000000_cwt_peaks.gr
NC_000913	IPOD occupancy	Peak	425986	426046	1	+	.	From DargR_m9_rdm_glu_merged_truseqnano_nebnext_v6rzlog10p_chipsub_cutoff1.000000_cwt_peaks.gr
NC_000913	IPOD occupancy	Peak	426336	426396	1	+	.	From DargR_m9_rdm_glu_merged_truseqnano_nebnext_v6rzlog10p_chipsub_cutoff1.000000_cwt_peaks.gr
NC_000913	IPOD occupancy	Peak	426506	426566	1	+	.	From DargR_m9_rdm_glu_merged_truseqnano_nebnext_v6rzlog10p_chipsub_cutoff1.000000_cwt_peaks.gr
NC_000913	IPOD occupancy	Peak	426706	426766	1	+	.	From DargR_m9_rdm_glu_merged_truseqnano_nebnext_v6rzlog10p_chipsub_cutoff1.000000_cwt_peaks.gr
NC_000913	IPOD occupancy	Peak	426826	426886	1	+	.	From DargR_m9_rdm_glu_merged_truseqnano_nebnext_v6rzlog10p_chipsub_cutoff1.000000_cwt_peaks.gr
NC_000913	IPOD occupancy	Peak	427341	427401	1	+	.	From DargR_m9_rdm_glu_merged_truseqnano_nebnext_v6rzlog10p_chipsub_cutoff1.000000_cwt_peaks.gr
NC_000913	IPOD occupancy	Peak	428641	428701	1	+	.	From DargR_m9_rdm_glu_merged_truseqnano_nebnext_v6rzlog10p_chipsub_cutoff1.000000_cwt_peaks.gr
NC_000913	IPOD occupancy	Peak	428896	428956	1	+	.	From DargR_m9_rdm_glu_merged_truseqnano_nebnext_v6rzlog10p_chipsub_cutoff1.000000_cwt_peaks.gr
NC_000913	IPOD occupancy	Peak	429211	429271	1	+	.	From DargR_m9_rdm_glu_merged_truseqnano_nebnext_v6rzlog10p_chipsub_cutoff1.000000_cwt_peaks.gr
NC_000913	IPOD occupancy	Peak	429451	429511	1	+	.	From DargR_m9_rdm_glu_merged_truseqnano_nebnext_v6rzlog10p_chipsub_cutoff1.000000_cwt_peaks.gr
NC_000913	IPOD occupancy	Peak	430021	430081	1	+	.	From DargR_m9_rdm_glu_merged_truseqnano_nebnext_v6rzlog10p_chipsub_cutoff1.000000_cwt_peaks.gr
NC_000913	IPOD occupancy	Peak	430166	430226	1	+	.	From DargR_m9_rdm_glu_merged_truseqnano_nebnext_v6rzlog10p_chipsub_cutoff1.000000_cwt_peaks.gr
NC_000913	IPOD occupancy	Peak	430801	430861	1	+	.	From DargR_m9_rdm_glu_merged_truseqnano_nebnext_v6rzlog10p_chipsub_cutoff1.000000_cwt_peaks.gr
NC_000913	IPOD occupancy	Peak	431081	431141	1	+	.	From DargR_m9_rdm_glu_merged_truseqnano_nebnext_v6rzlog10p_chipsub_cutoff1.000000_cwt_peaks.gr
NC_000913	IPOD occupancy	Peak	431296	431356	1	+	.	From DargR_m9_rdm_glu_merged_truseqnano_nebnext_v6rzlog10p_chipsub_cutoff1.000000_cwt_peaks.gr
NC_000913	IPOD occupancy	Peak	432231	432291	1	+	.	From DargR_m9_rdm_glu_merged_truseqnano_nebnext_v6rzlog10p_chipsub_cutoff1.000000_cwt_peaks.gr
NC_000913	IPOD occupancy	Peak	432431	432491	1	+	.	From DargR_m9_rdm_glu_merged_truseqnano_nebnext_v6rzlog10p_chipsub_cutoff1.000000_cwt_peaks.gr
NC_000913	IPOD occupancy	Peak	432751	432811	1	+	.	From DargR_m9_rdm_glu_merged_truseqnano_nebnext_v6rzlog10p_chipsub_cutoff1.000000_cwt_peaks.gr
NC_000913	IPOD occupancy	Peak	433336	433396	1	+	.	From DargR_m9_rdm_glu_merged_truseqnano_nebnext_v6rzlog10p_chipsub_cutoff1.000000_cwt_peaks.gr
NC_000913	IPOD occupancy	Peak	433586	433646	1	+	.	From DargR_m9_rdm_glu_merged_truseqnano_nebnext_v6rzlog10p_chipsub_cutoff1.000000_cwt_peaks.gr
NC_000913	IPOD occupancy	Peak	433881	433941	1	+	.	From DargR_m9_rdm_glu_merged_truseqnano_nebnext_v6rzlog10p_chipsub_cutoff1.000000_cwt_peaks.gr
NC_000913	IPOD occupancy	Peak	434131	434191	1	+	.	From DargR_m9_rdm_glu_merged_truseqnano_nebnext_v6rzlog10p_chipsub_cutoff1.000000_cwt_peaks.gr
NC_000913	IPOD occupancy	Peak	434276	434336	1	+	.	From DargR_m9_rdm_glu_merged_truseqnano_nebnext_v6rzlog10p_chipsub_cutoff1.000000_cwt_peaks.gr
NC_000913	IPOD occupancy	Peak	434771	434831	1	+	.	From DargR_m9_rdm_glu_merged_truseqnano_nebnext_v6rzlog10p_chipsub_cutoff1.000000_cwt_peaks.gr
NC_000913	IPOD occupancy	Peak	435491	435551	1	+	.	From DargR_m9_rdm_glu_merged_truseqnano_nebnext_v6rzlog10p_chipsub_cutoff1.000000_cwt_peaks.gr
NC_000913	IPOD occupancy	Peak	435791	435851	1	+	.	From DargR_m9_rdm_glu_merged_truseqnano_nebnext_v6rzlog10p_chipsub_cutoff1.000000_cwt_peaks.gr
NC_000913	IPOD occupancy	Peak	435936	435996	1	+	.	From DargR_m9_rdm_glu_merged_truseqnano_nebnext_v6rzlog10p_chipsub_cutoff1.000000_cwt_peaks.gr
NC_000913	IPOD occupancy	Peak	436221	436281	1	+	.	From DargR_m9_rdm_glu_merged_truseqnano_nebnext_v6rzlog10p_chipsub_cutoff1.000000_cwt_peaks.gr
NC_000913	IPOD occupancy	Peak	436516	436576	1	+	.	From DargR_m9_rdm_glu_merged_truseqnano_nebnext_v6rzlog10p_chipsub_cutoff1.000000_cwt_peaks.gr
NC_000913	IPOD occupancy	Peak	436986	437136	1	+	.	From DargR_m9_rdm_glu_merged_truseqnano_nebnext_v6rzlog10p_chipsub_cutoff1.000000_cwt_peaks.gr
NC_000913	IPOD occupancy	Peak	437726	437786	1	+	.	From DargR_m9_rdm_glu_merged_truseqnano_nebnext_v6rzlog10p_chipsub_cutoff1.000000_cwt_peaks.gr
NC_000913	IPOD occupancy	Peak	437961	438021	1	+	.	From DargR_m9_rdm_glu_merged_truseqnano_nebnext_v6rzlog10p_chipsub_cutoff1.000000_cwt_peaks.gr
NC_000913	IPOD occupancy	Peak	438121	438181	1	+	.	From DargR_m9_rdm_glu_merged_truseqnano_nebnext_v6rzlog10p_chipsub_cutoff1.000000_cwt_peaks.gr
NC_000913	IPOD occupancy	Peak	438351	438411	1	+	.	From DargR_m9_rdm_glu_merged_truseqnano_nebnext_v6rzlog10p_chipsub_cutoff1.000000_cwt_peaks.gr
NC_000913	IPOD occupancy	Peak	438636	438716	1	+	.	From DargR_m9_rdm_glu_merged_truseqnano_nebnext_v6rzlog10p_chipsub_cutoff1.000000_cwt_peaks.gr
NC_000913	IPOD occupancy	Peak	438771	438831	1	+	.	From DargR_m9_rdm_glu_merged_truseqnano_nebnext_v6rzlog10p_chipsub_cutoff1.000000_cwt_peaks.gr
NC_000913	IPOD occupancy	Peak	438941	439001	1	+	.	From DargR_m9_rdm_glu_merged_truseqnano_nebnext_v6rzlog10p_chipsub_cutoff1.000000_cwt_peaks.gr
NC_000913	IPOD occupancy	Peak	439356	439416	1	+	.	From DargR_m9_rdm_glu_merged_truseqnano_nebnext_v6rzlog10p_chipsub_cutoff1.000000_cwt_peaks.gr
NC_000913	IPOD occupancy	Peak	439641	439701	1	+	.	From DargR_m9_rdm_glu_merged_truseqnano_nebnext_v6rzlog10p_chipsub_cutoff1.000000_cwt_peaks.gr
NC_000913	IPOD occupancy	Peak	440011	440071	1	+	.	From DargR_m9_rdm_glu_merged_truseqnano_nebnext_v6rzlog10p_chipsub_cutoff1.000000_cwt_peaks.gr
NC_000913	IPOD occupancy	Peak	440271	440331	1	+	.	From DargR_m9_rdm_glu_merged_truseqnano_nebnext_v6rzlog10p_chipsub_cutoff1.000000_cwt_peaks.gr
NC_000913	IPOD occupancy	Peak	440426	440486	1	+	.	From DargR_m9_rdm_glu_merged_truseqnano_nebnext_v6rzlog10p_chipsub_cutoff1.000000_cwt_peaks.gr
NC_000913	IPOD occupancy	Peak	440826	440886	1	+	.	From DargR_m9_rdm_glu_merged_truseqnano_nebnext_v6rzlog10p_chipsub_cutoff1.000000_cwt_peaks.gr
NC_000913	IPOD occupancy	Peak	440981	441041	1	+	.	From DargR_m9_rdm_glu_merged_truseqnano_nebnext_v6rzlog10p_chipsub_cutoff1.000000_cwt_peaks.gr
NC_000913	IPOD occupancy	Peak	441191	441251	1	+	.	From DargR_m9_rdm_glu_merged_truseqnano_nebnext_v6rzlog10p_chipsub_cutoff1.000000_cwt_peaks.gr
NC_000913	IPOD occupancy	Peak	441686	441746	1	+	.	From DargR_m9_rdm_glu_merged_truseqnano_nebnext_v6rzlog10p_chipsub_cutoff1.000000_cwt_peaks.gr
NC_000913	IPOD occupancy	Peak	441781	441841	1	+	.	From DargR_m9_rdm_glu_merged_truseqnano_nebnext_v6rzlog10p_chipsub_cutoff1.000000_cwt_peaks.gr
NC_000913	IPOD occupancy	Peak	442181	442241	1	+	.	From DargR_m9_rdm_glu_merged_truseqnano_nebnext_v6rzlog10p_chipsub_cutoff1.000000_cwt_peaks.gr
NC_000913	IPOD occupancy	Peak	442406	442466	1	+	.	From DargR_m9_rdm_glu_merged_truseqnano_nebnext_v6rzlog10p_chipsub_cutoff1.000000_cwt_peaks.gr
NC_000913	IPOD occupancy	Peak	442656	442716	1	+	.	From DargR_m9_rdm_glu_merged_truseqnano_nebnext_v6rzlog10p_chipsub_cutoff1.000000_cwt_peaks.gr
NC_000913	IPOD occupancy	Peak	442806	442866	1	+	.	From DargR_m9_rdm_glu_merged_truseqnano_nebnext_v6rzlog10p_chipsub_cutoff1.000000_cwt_peaks.gr
NC_000913	IPOD occupancy	Peak	443261	443321	1	+	.	From DargR_m9_rdm_glu_merged_truseqnano_nebnext_v6rzlog10p_chipsub_cutoff1.000000_cwt_peaks.gr
NC_000913	IPOD occupancy	Peak	443781	443841	1	+	.	From DargR_m9_rdm_glu_merged_truseqnano_nebnext_v6rzlog10p_chipsub_cutoff1.000000_cwt_peaks.gr
NC_000913	IPOD occupancy	Peak	444356	444416	1	+	.	From DargR_m9_rdm_glu_merged_truseqnano_nebnext_v6rzlog10p_chipsub_cutoff1.000000_cwt_peaks.gr
NC_000913	IPOD occupancy	Peak	444551	444611	1	+	.	From DargR_m9_rdm_glu_merged_truseqnano_nebnext_v6rzlog10p_chipsub_cutoff1.000000_cwt_peaks.gr
NC_000913	IPOD occupancy	Peak	444816	444876	1	+	.	From DargR_m9_rdm_glu_merged_truseqnano_nebnext_v6rzlog10p_chipsub_cutoff1.000000_cwt_peaks.gr
NC_000913	IPOD occupancy	Peak	445666	445726	1	+	.	From DargR_m9_rdm_glu_merged_truseqnano_nebnext_v6rzlog10p_chipsub_cutoff1.000000_cwt_peaks.gr
NC_000913	IPOD occupancy	Peak	445826	445886	1	+	.	From DargR_m9_rdm_glu_merged_truseqnano_nebnext_v6rzlog10p_chipsub_cutoff1.000000_cwt_peaks.gr
NC_000913	IPOD occupancy	Peak	446491	446551	1	+	.	From DargR_m9_rdm_glu_merged_truseqnano_nebnext_v6rzlog10p_chipsub_cutoff1.000000_cwt_peaks.gr
NC_000913	IPOD occupancy	Peak	446841	446901	1	+	.	From DargR_m9_rdm_glu_merged_truseqnano_nebnext_v6rzlog10p_chipsub_cutoff1.000000_cwt_peaks.gr
NC_000913	IPOD occupancy	Peak	447046	447106	1	+	.	From DargR_m9_rdm_glu_merged_truseqnano_nebnext_v6rzlog10p_chipsub_cutoff1.000000_cwt_peaks.gr
NC_000913	IPOD occupancy	Peak	447301	447361	1	+	.	From DargR_m9_rdm_glu_merged_truseqnano_nebnext_v6rzlog10p_chipsub_cutoff1.000000_cwt_peaks.gr
NC_000913	IPOD occupancy	Peak	447486	447546	1	+	.	From DargR_m9_rdm_glu_merged_truseqnano_nebnext_v6rzlog10p_chipsub_cutoff1.000000_cwt_peaks.gr
NC_000913	IPOD occupancy	Peak	447686	447746	1	+	.	From DargR_m9_rdm_glu_merged_truseqnano_nebnext_v6rzlog10p_chipsub_cutoff1.000000_cwt_peaks.gr
NC_000913	IPOD occupancy	Peak	447941	448001	1	+	.	From DargR_m9_rdm_glu_merged_truseqnano_nebnext_v6rzlog10p_chipsub_cutoff1.000000_cwt_peaks.gr
NC_000913	IPOD occupancy	Peak	448156	448216	1	+	.	From DargR_m9_rdm_glu_merged_truseqnano_nebnext_v6rzlog10p_chipsub_cutoff1.000000_cwt_peaks.gr
NC_000913	IPOD occupancy	Peak	448816	448876	1	+	.	From DargR_m9_rdm_glu_merged_truseqnano_nebnext_v6rzlog10p_chipsub_cutoff1.000000_cwt_peaks.gr
NC_000913	IPOD occupancy	Peak	449806	449866	1	+	.	From DargR_m9_rdm_glu_merged_truseqnano_nebnext_v6rzlog10p_chipsub_cutoff1.000000_cwt_peaks.gr
NC_000913	IPOD occupancy	Peak	450016	450076	1	+	.	From DargR_m9_rdm_glu_merged_truseqnano_nebnext_v6rzlog10p_chipsub_cutoff1.000000_cwt_peaks.gr
NC_000913	IPOD occupancy	Peak	450171	450231	1	+	.	From DargR_m9_rdm_glu_merged_truseqnano_nebnext_v6rzlog10p_chipsub_cutoff1.000000_cwt_peaks.gr
NC_000913	IPOD occupancy	Peak	450411	450471	1	+	.	From DargR_m9_rdm_glu_merged_truseqnano_nebnext_v6rzlog10p_chipsub_cutoff1.000000_cwt_peaks.gr
NC_000913	IPOD occupancy	Peak	450756	450816	1	+	.	From DargR_m9_rdm_glu_merged_truseqnano_nebnext_v6rzlog10p_chipsub_cutoff1.000000_cwt_peaks.gr
NC_000913	IPOD occupancy	Peak	451346	451406	1	+	.	From DargR_m9_rdm_glu_merged_truseqnano_nebnext_v6rzlog10p_chipsub_cutoff1.000000_cwt_peaks.gr
NC_000913	IPOD occupancy	Peak	451431	451491	1	+	.	From DargR_m9_rdm_glu_merged_truseqnano_nebnext_v6rzlog10p_chipsub_cutoff1.000000_cwt_peaks.gr
NC_000913	IPOD occupancy	Peak	451786	451846	1	+	.	From DargR_m9_rdm_glu_merged_truseqnano_nebnext_v6rzlog10p_chipsub_cutoff1.000000_cwt_peaks.gr
NC_000913	IPOD occupancy	Peak	452271	452331	1	+	.	From DargR_m9_rdm_glu_merged_truseqnano_nebnext_v6rzlog10p_chipsub_cutoff1.000000_cwt_peaks.gr
NC_000913	IPOD occupancy	Peak	452641	452701	1	+	.	From DargR_m9_rdm_glu_merged_truseqnano_nebnext_v6rzlog10p_chipsub_cutoff1.000000_cwt_peaks.gr
NC_000913	IPOD occupancy	Peak	452841	452901	1	+	.	From DargR_m9_rdm_glu_merged_truseqnano_nebnext_v6rzlog10p_chipsub_cutoff1.000000_cwt_peaks.gr
NC_000913	IPOD occupancy	Peak	452981	453041	1	+	.	From DargR_m9_rdm_glu_merged_truseqnano_nebnext_v6rzlog10p_chipsub_cutoff1.000000_cwt_peaks.gr
NC_000913	IPOD occupancy	Peak	454011	454071	1	+	.	From DargR_m9_rdm_glu_merged_truseqnano_nebnext_v6rzlog10p_chipsub_cutoff1.000000_cwt_peaks.gr
NC_000913	IPOD occupancy	Peak	455686	455746	1	+	.	From DargR_m9_rdm_glu_merged_truseqnano_nebnext_v6rzlog10p_chipsub_cutoff1.000000_cwt_peaks.gr
NC_000913	IPOD occupancy	Peak	456271	456331	1	+	.	From DargR_m9_rdm_glu_merged_truseqnano_nebnext_v6rzlog10p_chipsub_cutoff1.000000_cwt_peaks.gr
NC_000913	IPOD occupancy	Peak	456541	456601	1	+	.	From DargR_m9_rdm_glu_merged_truseqnano_nebnext_v6rzlog10p_chipsub_cutoff1.000000_cwt_peaks.gr
NC_000913	IPOD occupancy	Peak	456936	456996	1	+	.	From DargR_m9_rdm_glu_merged_truseqnano_nebnext_v6rzlog10p_chipsub_cutoff1.000000_cwt_peaks.gr
NC_000913	IPOD occupancy	Peak	457436	457496	1	+	.	From DargR_m9_rdm_glu_merged_truseqnano_nebnext_v6rzlog10p_chipsub_cutoff1.000000_cwt_peaks.gr
NC_000913	IPOD occupancy	Peak	457721	457781	1	+	.	From DargR_m9_rdm_glu_merged_truseqnano_nebnext_v6rzlog10p_chipsub_cutoff1.000000_cwt_peaks.gr
NC_000913	IPOD occupancy	Peak	457946	458006	1	+	.	From DargR_m9_rdm_glu_merged_truseqnano_nebnext_v6rzlog10p_chipsub_cutoff1.000000_cwt_peaks.gr
NC_000913	IPOD occupancy	Peak	458291	458351	1	+	.	From DargR_m9_rdm_glu_merged_truseqnano_nebnext_v6rzlog10p_chipsub_cutoff1.000000_cwt_peaks.gr
NC_000913	IPOD occupancy	Peak	458566	458626	1	+	.	From DargR_m9_rdm_glu_merged_truseqnano_nebnext_v6rzlog10p_chipsub_cutoff1.000000_cwt_peaks.gr
NC_000913	IPOD occupancy	Peak	458756	458816	1	+	.	From DargR_m9_rdm_glu_merged_truseqnano_nebnext_v6rzlog10p_chipsub_cutoff1.000000_cwt_peaks.gr
NC_000913	IPOD occupancy	Peak	459271	459331	1	+	.	From DargR_m9_rdm_glu_merged_truseqnano_nebnext_v6rzlog10p_chipsub_cutoff1.000000_cwt_peaks.gr
NC_000913	IPOD occupancy	Peak	459756	459816	1	+	.	From DargR_m9_rdm_glu_merged_truseqnano_nebnext_v6rzlog10p_chipsub_cutoff1.000000_cwt_peaks.gr
NC_000913	IPOD occupancy	Peak	459881	459941	1	+	.	From DargR_m9_rdm_glu_merged_truseqnano_nebnext_v6rzlog10p_chipsub_cutoff1.000000_cwt_peaks.gr
NC_000913	IPOD occupancy	Peak	460061	460121	1	+	.	From DargR_m9_rdm_glu_merged_truseqnano_nebnext_v6rzlog10p_chipsub_cutoff1.000000_cwt_peaks.gr
NC_000913	IPOD occupancy	Peak	460561	460621	1	+	.	From DargR_m9_rdm_glu_merged_truseqnano_nebnext_v6rzlog10p_chipsub_cutoff1.000000_cwt_peaks.gr
NC_000913	IPOD occupancy	Peak	461786	461846	1	+	.	From DargR_m9_rdm_glu_merged_truseqnano_nebnext_v6rzlog10p_chipsub_cutoff1.000000_cwt_peaks.gr
NC_000913	IPOD occupancy	Peak	462051	462111	1	+	.	From DargR_m9_rdm_glu_merged_truseqnano_nebnext_v6rzlog10p_chipsub_cutoff1.000000_cwt_peaks.gr
NC_000913	IPOD occupancy	Peak	462126	462186	1	+	.	From DargR_m9_rdm_glu_merged_truseqnano_nebnext_v6rzlog10p_chipsub_cutoff1.000000_cwt_peaks.gr
NC_000913	IPOD occupancy	Peak	462256	462316	1	+	.	From DargR_m9_rdm_glu_merged_truseqnano_nebnext_v6rzlog10p_chipsub_cutoff1.000000_cwt_peaks.gr
NC_000913	IPOD occupancy	Peak	462456	462516	1	+	.	From DargR_m9_rdm_glu_merged_truseqnano_nebnext_v6rzlog10p_chipsub_cutoff1.000000_cwt_peaks.gr
NC_000913	IPOD occupancy	Peak	462706	462766	1	+	.	From DargR_m9_rdm_glu_merged_truseqnano_nebnext_v6rzlog10p_chipsub_cutoff1.000000_cwt_peaks.gr
NC_000913	IPOD occupancy	Peak	463356	463416	1	+	.	From DargR_m9_rdm_glu_merged_truseqnano_nebnext_v6rzlog10p_chipsub_cutoff1.000000_cwt_peaks.gr
NC_000913	IPOD occupancy	Peak	463571	463631	1	+	.	From DargR_m9_rdm_glu_merged_truseqnano_nebnext_v6rzlog10p_chipsub_cutoff1.000000_cwt_peaks.gr
NC_000913	IPOD occupancy	Peak	463896	463956	1	+	.	From DargR_m9_rdm_glu_merged_truseqnano_nebnext_v6rzlog10p_chipsub_cutoff1.000000_cwt_peaks.gr
NC_000913	IPOD occupancy	Peak	464331	464391	1	+	.	From DargR_m9_rdm_glu_merged_truseqnano_nebnext_v6rzlog10p_chipsub_cutoff1.000000_cwt_peaks.gr
NC_000913	IPOD occupancy	Peak	464516	464576	1	+	.	From DargR_m9_rdm_glu_merged_truseqnano_nebnext_v6rzlog10p_chipsub_cutoff1.000000_cwt_peaks.gr
NC_000913	IPOD occupancy	Peak	464626	464686	1	+	.	From DargR_m9_rdm_glu_merged_truseqnano_nebnext_v6rzlog10p_chipsub_cutoff1.000000_cwt_peaks.gr
NC_000913	IPOD occupancy	Peak	465261	465321	1	+	.	From DargR_m9_rdm_glu_merged_truseqnano_nebnext_v6rzlog10p_chipsub_cutoff1.000000_cwt_peaks.gr
NC_000913	IPOD occupancy	Peak	465436	465496	1	+	.	From DargR_m9_rdm_glu_merged_truseqnano_nebnext_v6rzlog10p_chipsub_cutoff1.000000_cwt_peaks.gr
NC_000913	IPOD occupancy	Peak	465646	465706	1	+	.	From DargR_m9_rdm_glu_merged_truseqnano_nebnext_v6rzlog10p_chipsub_cutoff1.000000_cwt_peaks.gr
NC_000913	IPOD occupancy	Peak	465796	465856	1	+	.	From DargR_m9_rdm_glu_merged_truseqnano_nebnext_v6rzlog10p_chipsub_cutoff1.000000_cwt_peaks.gr
NC_000913	IPOD occupancy	Peak	466046	466106	1	+	.	From DargR_m9_rdm_glu_merged_truseqnano_nebnext_v6rzlog10p_chipsub_cutoff1.000000_cwt_peaks.gr
NC_000913	IPOD occupancy	Peak	466176	466236	1	+	.	From DargR_m9_rdm_glu_merged_truseqnano_nebnext_v6rzlog10p_chipsub_cutoff1.000000_cwt_peaks.gr
NC_000913	IPOD occupancy	Peak	466516	466576	1	+	.	From DargR_m9_rdm_glu_merged_truseqnano_nebnext_v6rzlog10p_chipsub_cutoff1.000000_cwt_peaks.gr
NC_000913	IPOD occupancy	Peak	466641	466701	1	+	.	From DargR_m9_rdm_glu_merged_truseqnano_nebnext_v6rzlog10p_chipsub_cutoff1.000000_cwt_peaks.gr
NC_000913	IPOD occupancy	Peak	466936	466996	1	+	.	From DargR_m9_rdm_glu_merged_truseqnano_nebnext_v6rzlog10p_chipsub_cutoff1.000000_cwt_peaks.gr
NC_000913	IPOD occupancy	Peak	467431	467491	1	+	.	From DargR_m9_rdm_glu_merged_truseqnano_nebnext_v6rzlog10p_chipsub_cutoff1.000000_cwt_peaks.gr
NC_000913	IPOD occupancy	Peak	467621	467681	1	+	.	From DargR_m9_rdm_glu_merged_truseqnano_nebnext_v6rzlog10p_chipsub_cutoff1.000000_cwt_peaks.gr
NC_000913	IPOD occupancy	Peak	467856	467916	1	+	.	From DargR_m9_rdm_glu_merged_truseqnano_nebnext_v6rzlog10p_chipsub_cutoff1.000000_cwt_peaks.gr
NC_000913	IPOD occupancy	Peak	467976	468036	1	+	.	From DargR_m9_rdm_glu_merged_truseqnano_nebnext_v6rzlog10p_chipsub_cutoff1.000000_cwt_peaks.gr
NC_000913	IPOD occupancy	Peak	468131	468191	1	+	.	From DargR_m9_rdm_glu_merged_truseqnano_nebnext_v6rzlog10p_chipsub_cutoff1.000000_cwt_peaks.gr
NC_000913	IPOD occupancy	Peak	468991	469051	1	+	.	From DargR_m9_rdm_glu_merged_truseqnano_nebnext_v6rzlog10p_chipsub_cutoff1.000000_cwt_peaks.gr
NC_000913	IPOD occupancy	Peak	469326	469386	1	+	.	From DargR_m9_rdm_glu_merged_truseqnano_nebnext_v6rzlog10p_chipsub_cutoff1.000000_cwt_peaks.gr
NC_000913	IPOD occupancy	Peak	470466	470526	1	+	.	From DargR_m9_rdm_glu_merged_truseqnano_nebnext_v6rzlog10p_chipsub_cutoff1.000000_cwt_peaks.gr
NC_000913	IPOD occupancy	Peak	470616	470676	1	+	.	From DargR_m9_rdm_glu_merged_truseqnano_nebnext_v6rzlog10p_chipsub_cutoff1.000000_cwt_peaks.gr
NC_000913	IPOD occupancy	Peak	470861	470921	1	+	.	From DargR_m9_rdm_glu_merged_truseqnano_nebnext_v6rzlog10p_chipsub_cutoff1.000000_cwt_peaks.gr
NC_000913	IPOD occupancy	Peak	471151	471211	1	+	.	From DargR_m9_rdm_glu_merged_truseqnano_nebnext_v6rzlog10p_chipsub_cutoff1.000000_cwt_peaks.gr
NC_000913	IPOD occupancy	Peak	471241	471301	1	+	.	From DargR_m9_rdm_glu_merged_truseqnano_nebnext_v6rzlog10p_chipsub_cutoff1.000000_cwt_peaks.gr
NC_000913	IPOD occupancy	Peak	471611	471671	1	+	.	From DargR_m9_rdm_glu_merged_truseqnano_nebnext_v6rzlog10p_chipsub_cutoff1.000000_cwt_peaks.gr
NC_000913	IPOD occupancy	Peak	472206	472266	1	+	.	From DargR_m9_rdm_glu_merged_truseqnano_nebnext_v6rzlog10p_chipsub_cutoff1.000000_cwt_peaks.gr
NC_000913	IPOD occupancy	Peak	472516	472576	1	+	.	From DargR_m9_rdm_glu_merged_truseqnano_nebnext_v6rzlog10p_chipsub_cutoff1.000000_cwt_peaks.gr
NC_000913	IPOD occupancy	Peak	473081	473141	1	+	.	From DargR_m9_rdm_glu_merged_truseqnano_nebnext_v6rzlog10p_chipsub_cutoff1.000000_cwt_peaks.gr
NC_000913	IPOD occupancy	Peak	473241	473301	1	+	.	From DargR_m9_rdm_glu_merged_truseqnano_nebnext_v6rzlog10p_chipsub_cutoff1.000000_cwt_peaks.gr
NC_000913	IPOD occupancy	Peak	473611	473671	1	+	.	From DargR_m9_rdm_glu_merged_truseqnano_nebnext_v6rzlog10p_chipsub_cutoff1.000000_cwt_peaks.gr
NC_000913	IPOD occupancy	Peak	473921	473981	1	+	.	From DargR_m9_rdm_glu_merged_truseqnano_nebnext_v6rzlog10p_chipsub_cutoff1.000000_cwt_peaks.gr
NC_000913	IPOD occupancy	Peak	474156	474216	1	+	.	From DargR_m9_rdm_glu_merged_truseqnano_nebnext_v6rzlog10p_chipsub_cutoff1.000000_cwt_peaks.gr
NC_000913	IPOD occupancy	Peak	474606	474666	1	+	.	From DargR_m9_rdm_glu_merged_truseqnano_nebnext_v6rzlog10p_chipsub_cutoff1.000000_cwt_peaks.gr
NC_000913	IPOD occupancy	Peak	475806	475866	1	+	.	From DargR_m9_rdm_glu_merged_truseqnano_nebnext_v6rzlog10p_chipsub_cutoff1.000000_cwt_peaks.gr
NC_000913	IPOD occupancy	Peak	476181	476241	1	+	.	From DargR_m9_rdm_glu_merged_truseqnano_nebnext_v6rzlog10p_chipsub_cutoff1.000000_cwt_peaks.gr
NC_000913	IPOD occupancy	Peak	476826	476886	1	+	.	From DargR_m9_rdm_glu_merged_truseqnano_nebnext_v6rzlog10p_chipsub_cutoff1.000000_cwt_peaks.gr
NC_000913	IPOD occupancy	Peak	477176	477236	1	+	.	From DargR_m9_rdm_glu_merged_truseqnano_nebnext_v6rzlog10p_chipsub_cutoff1.000000_cwt_peaks.gr
NC_000913	IPOD occupancy	Peak	477436	477496	1	+	.	From DargR_m9_rdm_glu_merged_truseqnano_nebnext_v6rzlog10p_chipsub_cutoff1.000000_cwt_peaks.gr
NC_000913	IPOD occupancy	Peak	477731	477791	1	+	.	From DargR_m9_rdm_glu_merged_truseqnano_nebnext_v6rzlog10p_chipsub_cutoff1.000000_cwt_peaks.gr
NC_000913	IPOD occupancy	Peak	478101	478161	1	+	.	From DargR_m9_rdm_glu_merged_truseqnano_nebnext_v6rzlog10p_chipsub_cutoff1.000000_cwt_peaks.gr
NC_000913	IPOD occupancy	Peak	478316	478376	1	+	.	From DargR_m9_rdm_glu_merged_truseqnano_nebnext_v6rzlog10p_chipsub_cutoff1.000000_cwt_peaks.gr
NC_000913	IPOD occupancy	Peak	478766	478826	1	+	.	From DargR_m9_rdm_glu_merged_truseqnano_nebnext_v6rzlog10p_chipsub_cutoff1.000000_cwt_peaks.gr
NC_000913	IPOD occupancy	Peak	478921	478981	1	+	.	From DargR_m9_rdm_glu_merged_truseqnano_nebnext_v6rzlog10p_chipsub_cutoff1.000000_cwt_peaks.gr
NC_000913	IPOD occupancy	Peak	479471	479531	1	+	.	From DargR_m9_rdm_glu_merged_truseqnano_nebnext_v6rzlog10p_chipsub_cutoff1.000000_cwt_peaks.gr
NC_000913	IPOD occupancy	Peak	479761	479821	1	+	.	From DargR_m9_rdm_glu_merged_truseqnano_nebnext_v6rzlog10p_chipsub_cutoff1.000000_cwt_peaks.gr
NC_000913	IPOD occupancy	Peak	480026	480086	1	+	.	From DargR_m9_rdm_glu_merged_truseqnano_nebnext_v6rzlog10p_chipsub_cutoff1.000000_cwt_peaks.gr
NC_000913	IPOD occupancy	Peak	481151	481211	1	+	.	From DargR_m9_rdm_glu_merged_truseqnano_nebnext_v6rzlog10p_chipsub_cutoff1.000000_cwt_peaks.gr
NC_000913	IPOD occupancy	Peak	481516	481576	1	+	.	From DargR_m9_rdm_glu_merged_truseqnano_nebnext_v6rzlog10p_chipsub_cutoff1.000000_cwt_peaks.gr
NC_000913	IPOD occupancy	Peak	482071	482131	1	+	.	From DargR_m9_rdm_glu_merged_truseqnano_nebnext_v6rzlog10p_chipsub_cutoff1.000000_cwt_peaks.gr
NC_000913	IPOD occupancy	Peak	482236	482296	1	+	.	From DargR_m9_rdm_glu_merged_truseqnano_nebnext_v6rzlog10p_chipsub_cutoff1.000000_cwt_peaks.gr
NC_000913	IPOD occupancy	Peak	482961	483021	1	+	.	From DargR_m9_rdm_glu_merged_truseqnano_nebnext_v6rzlog10p_chipsub_cutoff1.000000_cwt_peaks.gr
NC_000913	IPOD occupancy	Peak	483626	483686	1	+	.	From DargR_m9_rdm_glu_merged_truseqnano_nebnext_v6rzlog10p_chipsub_cutoff1.000000_cwt_peaks.gr
NC_000913	IPOD occupancy	Peak	483716	483776	1	+	.	From DargR_m9_rdm_glu_merged_truseqnano_nebnext_v6rzlog10p_chipsub_cutoff1.000000_cwt_peaks.gr
NC_000913	IPOD occupancy	Peak	484271	484331	1	+	.	From DargR_m9_rdm_glu_merged_truseqnano_nebnext_v6rzlog10p_chipsub_cutoff1.000000_cwt_peaks.gr
NC_000913	IPOD occupancy	Peak	484381	484441	1	+	.	From DargR_m9_rdm_glu_merged_truseqnano_nebnext_v6rzlog10p_chipsub_cutoff1.000000_cwt_peaks.gr
NC_000913	IPOD occupancy	Peak	485681	485741	1	+	.	From DargR_m9_rdm_glu_merged_truseqnano_nebnext_v6rzlog10p_chipsub_cutoff1.000000_cwt_peaks.gr
NC_000913	IPOD occupancy	Peak	487291	487351	1	+	.	From DargR_m9_rdm_glu_merged_truseqnano_nebnext_v6rzlog10p_chipsub_cutoff1.000000_cwt_peaks.gr
NC_000913	IPOD occupancy	Peak	487761	487821	1	+	.	From DargR_m9_rdm_glu_merged_truseqnano_nebnext_v6rzlog10p_chipsub_cutoff1.000000_cwt_peaks.gr
NC_000913	IPOD occupancy	Peak	487971	488031	1	+	.	From DargR_m9_rdm_glu_merged_truseqnano_nebnext_v6rzlog10p_chipsub_cutoff1.000000_cwt_peaks.gr
NC_000913	IPOD occupancy	Peak	488906	488966	1	+	.	From DargR_m9_rdm_glu_merged_truseqnano_nebnext_v6rzlog10p_chipsub_cutoff1.000000_cwt_peaks.gr
NC_000913	IPOD occupancy	Peak	489211	489271	1	+	.	From DargR_m9_rdm_glu_merged_truseqnano_nebnext_v6rzlog10p_chipsub_cutoff1.000000_cwt_peaks.gr
NC_000913	IPOD occupancy	Peak	489341	489401	1	+	.	From DargR_m9_rdm_glu_merged_truseqnano_nebnext_v6rzlog10p_chipsub_cutoff1.000000_cwt_peaks.gr
NC_000913	IPOD occupancy	Peak	489471	489531	1	+	.	From DargR_m9_rdm_glu_merged_truseqnano_nebnext_v6rzlog10p_chipsub_cutoff1.000000_cwt_peaks.gr
NC_000913	IPOD occupancy	Peak	489981	490041	1	+	.	From DargR_m9_rdm_glu_merged_truseqnano_nebnext_v6rzlog10p_chipsub_cutoff1.000000_cwt_peaks.gr
NC_000913	IPOD occupancy	Peak	490686	490746	1	+	.	From DargR_m9_rdm_glu_merged_truseqnano_nebnext_v6rzlog10p_chipsub_cutoff1.000000_cwt_peaks.gr
NC_000913	IPOD occupancy	Peak	490981	491041	1	+	.	From DargR_m9_rdm_glu_merged_truseqnano_nebnext_v6rzlog10p_chipsub_cutoff1.000000_cwt_peaks.gr
NC_000913	IPOD occupancy	Peak	491231	491291	1	+	.	From DargR_m9_rdm_glu_merged_truseqnano_nebnext_v6rzlog10p_chipsub_cutoff1.000000_cwt_peaks.gr
NC_000913	IPOD occupancy	Peak	491806	491866	1	+	.	From DargR_m9_rdm_glu_merged_truseqnano_nebnext_v6rzlog10p_chipsub_cutoff1.000000_cwt_peaks.gr
NC_000913	IPOD occupancy	Peak	492876	492936	1	+	.	From DargR_m9_rdm_glu_merged_truseqnano_nebnext_v6rzlog10p_chipsub_cutoff1.000000_cwt_peaks.gr
NC_000913	IPOD occupancy	Peak	493701	493761	1	+	.	From DargR_m9_rdm_glu_merged_truseqnano_nebnext_v6rzlog10p_chipsub_cutoff1.000000_cwt_peaks.gr
NC_000913	IPOD occupancy	Peak	493811	493871	1	+	.	From DargR_m9_rdm_glu_merged_truseqnano_nebnext_v6rzlog10p_chipsub_cutoff1.000000_cwt_peaks.gr
NC_000913	IPOD occupancy	Peak	494011	494071	1	+	.	From DargR_m9_rdm_glu_merged_truseqnano_nebnext_v6rzlog10p_chipsub_cutoff1.000000_cwt_peaks.gr
NC_000913	IPOD occupancy	Peak	494866	494926	1	+	.	From DargR_m9_rdm_glu_merged_truseqnano_nebnext_v6rzlog10p_chipsub_cutoff1.000000_cwt_peaks.gr
NC_000913	IPOD occupancy	Peak	495061	495121	1	+	.	From DargR_m9_rdm_glu_merged_truseqnano_nebnext_v6rzlog10p_chipsub_cutoff1.000000_cwt_peaks.gr
NC_000913	IPOD occupancy	Peak	496496	496556	1	+	.	From DargR_m9_rdm_glu_merged_truseqnano_nebnext_v6rzlog10p_chipsub_cutoff1.000000_cwt_peaks.gr
NC_000913	IPOD occupancy	Peak	497456	497516	1	+	.	From DargR_m9_rdm_glu_merged_truseqnano_nebnext_v6rzlog10p_chipsub_cutoff1.000000_cwt_peaks.gr
NC_000913	IPOD occupancy	Peak	497991	498051	1	+	.	From DargR_m9_rdm_glu_merged_truseqnano_nebnext_v6rzlog10p_chipsub_cutoff1.000000_cwt_peaks.gr
NC_000913	IPOD occupancy	Peak	498116	498176	1	+	.	From DargR_m9_rdm_glu_merged_truseqnano_nebnext_v6rzlog10p_chipsub_cutoff1.000000_cwt_peaks.gr
NC_000913	IPOD occupancy	Peak	498396	498456	1	+	.	From DargR_m9_rdm_glu_merged_truseqnano_nebnext_v6rzlog10p_chipsub_cutoff1.000000_cwt_peaks.gr
NC_000913	IPOD occupancy	Peak	498491	498551	1	+	.	From DargR_m9_rdm_glu_merged_truseqnano_nebnext_v6rzlog10p_chipsub_cutoff1.000000_cwt_peaks.gr
NC_000913	IPOD occupancy	Peak	498621	498681	1	+	.	From DargR_m9_rdm_glu_merged_truseqnano_nebnext_v6rzlog10p_chipsub_cutoff1.000000_cwt_peaks.gr
NC_000913	IPOD occupancy	Peak	498926	498986	1	+	.	From DargR_m9_rdm_glu_merged_truseqnano_nebnext_v6rzlog10p_chipsub_cutoff1.000000_cwt_peaks.gr
NC_000913	IPOD occupancy	Peak	499196	499256	1	+	.	From DargR_m9_rdm_glu_merged_truseqnano_nebnext_v6rzlog10p_chipsub_cutoff1.000000_cwt_peaks.gr
NC_000913	IPOD occupancy	Peak	499556	499616	1	+	.	From DargR_m9_rdm_glu_merged_truseqnano_nebnext_v6rzlog10p_chipsub_cutoff1.000000_cwt_peaks.gr
NC_000913	IPOD occupancy	Peak	499821	499881	1	+	.	From DargR_m9_rdm_glu_merged_truseqnano_nebnext_v6rzlog10p_chipsub_cutoff1.000000_cwt_peaks.gr
NC_000913	IPOD occupancy	Peak	500486	500546	1	+	.	From DargR_m9_rdm_glu_merged_truseqnano_nebnext_v6rzlog10p_chipsub_cutoff1.000000_cwt_peaks.gr
NC_000913	IPOD occupancy	Peak	501056	501116	1	+	.	From DargR_m9_rdm_glu_merged_truseqnano_nebnext_v6rzlog10p_chipsub_cutoff1.000000_cwt_peaks.gr
NC_000913	IPOD occupancy	Peak	501266	501326	1	+	.	From DargR_m9_rdm_glu_merged_truseqnano_nebnext_v6rzlog10p_chipsub_cutoff1.000000_cwt_peaks.gr
NC_000913	IPOD occupancy	Peak	501766	501826	1	+	.	From DargR_m9_rdm_glu_merged_truseqnano_nebnext_v6rzlog10p_chipsub_cutoff1.000000_cwt_peaks.gr
NC_000913	IPOD occupancy	Peak	502066	502126	1	+	.	From DargR_m9_rdm_glu_merged_truseqnano_nebnext_v6rzlog10p_chipsub_cutoff1.000000_cwt_peaks.gr
NC_000913	IPOD occupancy	Peak	502346	502406	1	+	.	From DargR_m9_rdm_glu_merged_truseqnano_nebnext_v6rzlog10p_chipsub_cutoff1.000000_cwt_peaks.gr
NC_000913	IPOD occupancy	Peak	502631	502691	1	+	.	From DargR_m9_rdm_glu_merged_truseqnano_nebnext_v6rzlog10p_chipsub_cutoff1.000000_cwt_peaks.gr
NC_000913	IPOD occupancy	Peak	502926	502986	1	+	.	From DargR_m9_rdm_glu_merged_truseqnano_nebnext_v6rzlog10p_chipsub_cutoff1.000000_cwt_peaks.gr
NC_000913	IPOD occupancy	Peak	503066	503126	1	+	.	From DargR_m9_rdm_glu_merged_truseqnano_nebnext_v6rzlog10p_chipsub_cutoff1.000000_cwt_peaks.gr
NC_000913	IPOD occupancy	Peak	503631	503691	1	+	.	From DargR_m9_rdm_glu_merged_truseqnano_nebnext_v6rzlog10p_chipsub_cutoff1.000000_cwt_peaks.gr
NC_000913	IPOD occupancy	Peak	504031	504091	1	+	.	From DargR_m9_rdm_glu_merged_truseqnano_nebnext_v6rzlog10p_chipsub_cutoff1.000000_cwt_peaks.gr
NC_000913	IPOD occupancy	Peak	504491	504551	1	+	.	From DargR_m9_rdm_glu_merged_truseqnano_nebnext_v6rzlog10p_chipsub_cutoff1.000000_cwt_peaks.gr
NC_000913	IPOD occupancy	Peak	505016	505076	1	+	.	From DargR_m9_rdm_glu_merged_truseqnano_nebnext_v6rzlog10p_chipsub_cutoff1.000000_cwt_peaks.gr
NC_000913	IPOD occupancy	Peak	505526	505586	1	+	.	From DargR_m9_rdm_glu_merged_truseqnano_nebnext_v6rzlog10p_chipsub_cutoff1.000000_cwt_peaks.gr
NC_000913	IPOD occupancy	Peak	506131	506191	1	+	.	From DargR_m9_rdm_glu_merged_truseqnano_nebnext_v6rzlog10p_chipsub_cutoff1.000000_cwt_peaks.gr
NC_000913	IPOD occupancy	Peak	506446	506506	1	+	.	From DargR_m9_rdm_glu_merged_truseqnano_nebnext_v6rzlog10p_chipsub_cutoff1.000000_cwt_peaks.gr
NC_000913	IPOD occupancy	Peak	506756	506816	1	+	.	From DargR_m9_rdm_glu_merged_truseqnano_nebnext_v6rzlog10p_chipsub_cutoff1.000000_cwt_peaks.gr
NC_000913	IPOD occupancy	Peak	507151	507211	1	+	.	From DargR_m9_rdm_glu_merged_truseqnano_nebnext_v6rzlog10p_chipsub_cutoff1.000000_cwt_peaks.gr
NC_000913	IPOD occupancy	Peak	507441	507501	1	+	.	From DargR_m9_rdm_glu_merged_truseqnano_nebnext_v6rzlog10p_chipsub_cutoff1.000000_cwt_peaks.gr
NC_000913	IPOD occupancy	Peak	507941	508001	1	+	.	From DargR_m9_rdm_glu_merged_truseqnano_nebnext_v6rzlog10p_chipsub_cutoff1.000000_cwt_peaks.gr
NC_000913	IPOD occupancy	Peak	508356	508416	1	+	.	From DargR_m9_rdm_glu_merged_truseqnano_nebnext_v6rzlog10p_chipsub_cutoff1.000000_cwt_peaks.gr
NC_000913	IPOD occupancy	Peak	509226	509286	1	+	.	From DargR_m9_rdm_glu_merged_truseqnano_nebnext_v6rzlog10p_chipsub_cutoff1.000000_cwt_peaks.gr
NC_000913	IPOD occupancy	Peak	510481	510541	1	+	.	From DargR_m9_rdm_glu_merged_truseqnano_nebnext_v6rzlog10p_chipsub_cutoff1.000000_cwt_peaks.gr
NC_000913	IPOD occupancy	Peak	510646	510706	1	+	.	From DargR_m9_rdm_glu_merged_truseqnano_nebnext_v6rzlog10p_chipsub_cutoff1.000000_cwt_peaks.gr
NC_000913	IPOD occupancy	Peak	510801	510861	1	+	.	From DargR_m9_rdm_glu_merged_truseqnano_nebnext_v6rzlog10p_chipsub_cutoff1.000000_cwt_peaks.gr
NC_000913	IPOD occupancy	Peak	511171	511231	1	+	.	From DargR_m9_rdm_glu_merged_truseqnano_nebnext_v6rzlog10p_chipsub_cutoff1.000000_cwt_peaks.gr
NC_000913	IPOD occupancy	Peak	511516	511576	1	+	.	From DargR_m9_rdm_glu_merged_truseqnano_nebnext_v6rzlog10p_chipsub_cutoff1.000000_cwt_peaks.gr
NC_000913	IPOD occupancy	Peak	511706	511766	1	+	.	From DargR_m9_rdm_glu_merged_truseqnano_nebnext_v6rzlog10p_chipsub_cutoff1.000000_cwt_peaks.gr
NC_000913	IPOD occupancy	Peak	512386	512446	1	+	.	From DargR_m9_rdm_glu_merged_truseqnano_nebnext_v6rzlog10p_chipsub_cutoff1.000000_cwt_peaks.gr
NC_000913	IPOD occupancy	Peak	512556	512616	1	+	.	From DargR_m9_rdm_glu_merged_truseqnano_nebnext_v6rzlog10p_chipsub_cutoff1.000000_cwt_peaks.gr
NC_000913	IPOD occupancy	Peak	512711	512771	1	+	.	From DargR_m9_rdm_glu_merged_truseqnano_nebnext_v6rzlog10p_chipsub_cutoff1.000000_cwt_peaks.gr
NC_000913	IPOD occupancy	Peak	513056	513116	1	+	.	From DargR_m9_rdm_glu_merged_truseqnano_nebnext_v6rzlog10p_chipsub_cutoff1.000000_cwt_peaks.gr
NC_000913	IPOD occupancy	Peak	513301	513361	1	+	.	From DargR_m9_rdm_glu_merged_truseqnano_nebnext_v6rzlog10p_chipsub_cutoff1.000000_cwt_peaks.gr
NC_000913	IPOD occupancy	Peak	513551	513611	1	+	.	From DargR_m9_rdm_glu_merged_truseqnano_nebnext_v6rzlog10p_chipsub_cutoff1.000000_cwt_peaks.gr
NC_000913	IPOD occupancy	Peak	513666	513726	1	+	.	From DargR_m9_rdm_glu_merged_truseqnano_nebnext_v6rzlog10p_chipsub_cutoff1.000000_cwt_peaks.gr
NC_000913	IPOD occupancy	Peak	513801	513861	1	+	.	From DargR_m9_rdm_glu_merged_truseqnano_nebnext_v6rzlog10p_chipsub_cutoff1.000000_cwt_peaks.gr
NC_000913	IPOD occupancy	Peak	515546	515606	1	+	.	From DargR_m9_rdm_glu_merged_truseqnano_nebnext_v6rzlog10p_chipsub_cutoff1.000000_cwt_peaks.gr
NC_000913	IPOD occupancy	Peak	515666	515726	1	+	.	From DargR_m9_rdm_glu_merged_truseqnano_nebnext_v6rzlog10p_chipsub_cutoff1.000000_cwt_peaks.gr
NC_000913	IPOD occupancy	Peak	516011	516071	1	+	.	From DargR_m9_rdm_glu_merged_truseqnano_nebnext_v6rzlog10p_chipsub_cutoff1.000000_cwt_peaks.gr
NC_000913	IPOD occupancy	Peak	516341	516401	1	+	.	From DargR_m9_rdm_glu_merged_truseqnano_nebnext_v6rzlog10p_chipsub_cutoff1.000000_cwt_peaks.gr
NC_000913	IPOD occupancy	Peak	516586	516646	1	+	.	From DargR_m9_rdm_glu_merged_truseqnano_nebnext_v6rzlog10p_chipsub_cutoff1.000000_cwt_peaks.gr
NC_000913	IPOD occupancy	Peak	516836	516896	1	+	.	From DargR_m9_rdm_glu_merged_truseqnano_nebnext_v6rzlog10p_chipsub_cutoff1.000000_cwt_peaks.gr
NC_000913	IPOD occupancy	Peak	516986	517046	1	+	.	From DargR_m9_rdm_glu_merged_truseqnano_nebnext_v6rzlog10p_chipsub_cutoff1.000000_cwt_peaks.gr
NC_000913	IPOD occupancy	Peak	517216	517276	1	+	.	From DargR_m9_rdm_glu_merged_truseqnano_nebnext_v6rzlog10p_chipsub_cutoff1.000000_cwt_peaks.gr
NC_000913	IPOD occupancy	Peak	518441	518501	1	+	.	From DargR_m9_rdm_glu_merged_truseqnano_nebnext_v6rzlog10p_chipsub_cutoff1.000000_cwt_peaks.gr
NC_000913	IPOD occupancy	Peak	518716	518776	1	+	.	From DargR_m9_rdm_glu_merged_truseqnano_nebnext_v6rzlog10p_chipsub_cutoff1.000000_cwt_peaks.gr
NC_000913	IPOD occupancy	Peak	518846	518906	1	+	.	From DargR_m9_rdm_glu_merged_truseqnano_nebnext_v6rzlog10p_chipsub_cutoff1.000000_cwt_peaks.gr
NC_000913	IPOD occupancy	Peak	519561	519621	1	+	.	From DargR_m9_rdm_glu_merged_truseqnano_nebnext_v6rzlog10p_chipsub_cutoff1.000000_cwt_peaks.gr
NC_000913	IPOD occupancy	Peak	519716	519776	1	+	.	From DargR_m9_rdm_glu_merged_truseqnano_nebnext_v6rzlog10p_chipsub_cutoff1.000000_cwt_peaks.gr
NC_000913	IPOD occupancy	Peak	519821	519881	1	+	.	From DargR_m9_rdm_glu_merged_truseqnano_nebnext_v6rzlog10p_chipsub_cutoff1.000000_cwt_peaks.gr
NC_000913	IPOD occupancy	Peak	519921	519981	1	+	.	From DargR_m9_rdm_glu_merged_truseqnano_nebnext_v6rzlog10p_chipsub_cutoff1.000000_cwt_peaks.gr
NC_000913	IPOD occupancy	Peak	520306	520366	1	+	.	From DargR_m9_rdm_glu_merged_truseqnano_nebnext_v6rzlog10p_chipsub_cutoff1.000000_cwt_peaks.gr
NC_000913	IPOD occupancy	Peak	520711	520771	1	+	.	From DargR_m9_rdm_glu_merged_truseqnano_nebnext_v6rzlog10p_chipsub_cutoff1.000000_cwt_peaks.gr
NC_000913	IPOD occupancy	Peak	521271	521331	1	+	.	From DargR_m9_rdm_glu_merged_truseqnano_nebnext_v6rzlog10p_chipsub_cutoff1.000000_cwt_peaks.gr
NC_000913	IPOD occupancy	Peak	521401	521461	1	+	.	From DargR_m9_rdm_glu_merged_truseqnano_nebnext_v6rzlog10p_chipsub_cutoff1.000000_cwt_peaks.gr
NC_000913	IPOD occupancy	Peak	522736	522796	1	+	.	From DargR_m9_rdm_glu_merged_truseqnano_nebnext_v6rzlog10p_chipsub_cutoff1.000000_cwt_peaks.gr
NC_000913	IPOD occupancy	Peak	522896	522956	1	+	.	From DargR_m9_rdm_glu_merged_truseqnano_nebnext_v6rzlog10p_chipsub_cutoff1.000000_cwt_peaks.gr
NC_000913	IPOD occupancy	Peak	523216	523276	1	+	.	From DargR_m9_rdm_glu_merged_truseqnano_nebnext_v6rzlog10p_chipsub_cutoff1.000000_cwt_peaks.gr
NC_000913	IPOD occupancy	Peak	523316	523376	1	+	.	From DargR_m9_rdm_glu_merged_truseqnano_nebnext_v6rzlog10p_chipsub_cutoff1.000000_cwt_peaks.gr
NC_000913	IPOD occupancy	Peak	524146	524206	1	+	.	From DargR_m9_rdm_glu_merged_truseqnano_nebnext_v6rzlog10p_chipsub_cutoff1.000000_cwt_peaks.gr
NC_000913	IPOD occupancy	Peak	524281	524341	1	+	.	From DargR_m9_rdm_glu_merged_truseqnano_nebnext_v6rzlog10p_chipsub_cutoff1.000000_cwt_peaks.gr
NC_000913	IPOD occupancy	Peak	524561	524621	1	+	.	From DargR_m9_rdm_glu_merged_truseqnano_nebnext_v6rzlog10p_chipsub_cutoff1.000000_cwt_peaks.gr
NC_000913	IPOD occupancy	Peak	525421	525481	1	+	.	From DargR_m9_rdm_glu_merged_truseqnano_nebnext_v6rzlog10p_chipsub_cutoff1.000000_cwt_peaks.gr
NC_000913	IPOD occupancy	Peak	525711	525771	1	+	.	From DargR_m9_rdm_glu_merged_truseqnano_nebnext_v6rzlog10p_chipsub_cutoff1.000000_cwt_peaks.gr
NC_000913	IPOD occupancy	Peak	526101	526161	1	+	.	From DargR_m9_rdm_glu_merged_truseqnano_nebnext_v6rzlog10p_chipsub_cutoff1.000000_cwt_peaks.gr
NC_000913	IPOD occupancy	Peak	526351	526411	1	+	.	From DargR_m9_rdm_glu_merged_truseqnano_nebnext_v6rzlog10p_chipsub_cutoff1.000000_cwt_peaks.gr
NC_000913	IPOD occupancy	Peak	526821	526881	1	+	.	From DargR_m9_rdm_glu_merged_truseqnano_nebnext_v6rzlog10p_chipsub_cutoff1.000000_cwt_peaks.gr
NC_000913	IPOD occupancy	Peak	527341	527401	1	+	.	From DargR_m9_rdm_glu_merged_truseqnano_nebnext_v6rzlog10p_chipsub_cutoff1.000000_cwt_peaks.gr
NC_000913	IPOD occupancy	Peak	527481	527541	1	+	.	From DargR_m9_rdm_glu_merged_truseqnano_nebnext_v6rzlog10p_chipsub_cutoff1.000000_cwt_peaks.gr
NC_000913	IPOD occupancy	Peak	527626	527686	1	+	.	From DargR_m9_rdm_glu_merged_truseqnano_nebnext_v6rzlog10p_chipsub_cutoff1.000000_cwt_peaks.gr
NC_000913	IPOD occupancy	Peak	527771	527831	1	+	.	From DargR_m9_rdm_glu_merged_truseqnano_nebnext_v6rzlog10p_chipsub_cutoff1.000000_cwt_peaks.gr
NC_000913	IPOD occupancy	Peak	527921	527981	1	+	.	From DargR_m9_rdm_glu_merged_truseqnano_nebnext_v6rzlog10p_chipsub_cutoff1.000000_cwt_peaks.gr
NC_000913	IPOD occupancy	Peak	528061	528121	1	+	.	From DargR_m9_rdm_glu_merged_truseqnano_nebnext_v6rzlog10p_chipsub_cutoff1.000000_cwt_peaks.gr
NC_000913	IPOD occupancy	Peak	528456	528516	1	+	.	From DargR_m9_rdm_glu_merged_truseqnano_nebnext_v6rzlog10p_chipsub_cutoff1.000000_cwt_peaks.gr
NC_000913	IPOD occupancy	Peak	528576	528636	1	+	.	From DargR_m9_rdm_glu_merged_truseqnano_nebnext_v6rzlog10p_chipsub_cutoff1.000000_cwt_peaks.gr
NC_000913	IPOD occupancy	Peak	528736	528796	1	+	.	From DargR_m9_rdm_glu_merged_truseqnano_nebnext_v6rzlog10p_chipsub_cutoff1.000000_cwt_peaks.gr
NC_000913	IPOD occupancy	Peak	529021	529081	1	+	.	From DargR_m9_rdm_glu_merged_truseqnano_nebnext_v6rzlog10p_chipsub_cutoff1.000000_cwt_peaks.gr
NC_000913	IPOD occupancy	Peak	529151	529211	1	+	.	From DargR_m9_rdm_glu_merged_truseqnano_nebnext_v6rzlog10p_chipsub_cutoff1.000000_cwt_peaks.gr
NC_000913	IPOD occupancy	Peak	529266	529326	1	+	.	From DargR_m9_rdm_glu_merged_truseqnano_nebnext_v6rzlog10p_chipsub_cutoff1.000000_cwt_peaks.gr
NC_000913	IPOD occupancy	Peak	529906	530066	1	+	.	From DargR_m9_rdm_glu_merged_truseqnano_nebnext_v6rzlog10p_chipsub_cutoff1.000000_cwt_peaks.gr
NC_000913	IPOD occupancy	Peak	530186	530246	1	+	.	From DargR_m9_rdm_glu_merged_truseqnano_nebnext_v6rzlog10p_chipsub_cutoff1.000000_cwt_peaks.gr
NC_000913	IPOD occupancy	Peak	530471	530531	1	+	.	From DargR_m9_rdm_glu_merged_truseqnano_nebnext_v6rzlog10p_chipsub_cutoff1.000000_cwt_peaks.gr
NC_000913	IPOD occupancy	Peak	531921	531981	1	+	.	From DargR_m9_rdm_glu_merged_truseqnano_nebnext_v6rzlog10p_chipsub_cutoff1.000000_cwt_peaks.gr
NC_000913	IPOD occupancy	Peak	532081	532141	1	+	.	From DargR_m9_rdm_glu_merged_truseqnano_nebnext_v6rzlog10p_chipsub_cutoff1.000000_cwt_peaks.gr
NC_000913	IPOD occupancy	Peak	532271	532331	1	+	.	From DargR_m9_rdm_glu_merged_truseqnano_nebnext_v6rzlog10p_chipsub_cutoff1.000000_cwt_peaks.gr
NC_000913	IPOD occupancy	Peak	532581	532641	1	+	.	From DargR_m9_rdm_glu_merged_truseqnano_nebnext_v6rzlog10p_chipsub_cutoff1.000000_cwt_peaks.gr
NC_000913	IPOD occupancy	Peak	532776	532836	1	+	.	From DargR_m9_rdm_glu_merged_truseqnano_nebnext_v6rzlog10p_chipsub_cutoff1.000000_cwt_peaks.gr
NC_000913	IPOD occupancy	Peak	533021	533081	1	+	.	From DargR_m9_rdm_glu_merged_truseqnano_nebnext_v6rzlog10p_chipsub_cutoff1.000000_cwt_peaks.gr
NC_000913	IPOD occupancy	Peak	533386	533446	1	+	.	From DargR_m9_rdm_glu_merged_truseqnano_nebnext_v6rzlog10p_chipsub_cutoff1.000000_cwt_peaks.gr
NC_000913	IPOD occupancy	Peak	533631	533691	1	+	.	From DargR_m9_rdm_glu_merged_truseqnano_nebnext_v6rzlog10p_chipsub_cutoff1.000000_cwt_peaks.gr
NC_000913	IPOD occupancy	Peak	533861	533921	1	+	.	From DargR_m9_rdm_glu_merged_truseqnano_nebnext_v6rzlog10p_chipsub_cutoff1.000000_cwt_peaks.gr
NC_000913	IPOD occupancy	Peak	534526	534586	1	+	.	From DargR_m9_rdm_glu_merged_truseqnano_nebnext_v6rzlog10p_chipsub_cutoff1.000000_cwt_peaks.gr
NC_000913	IPOD occupancy	Peak	535656	535751	1	+	.	From DargR_m9_rdm_glu_merged_truseqnano_nebnext_v6rzlog10p_chipsub_cutoff1.000000_cwt_peaks.gr
NC_000913	IPOD occupancy	Peak	535826	535886	1	+	.	From DargR_m9_rdm_glu_merged_truseqnano_nebnext_v6rzlog10p_chipsub_cutoff1.000000_cwt_peaks.gr
NC_000913	IPOD occupancy	Peak	535966	536026	1	+	.	From DargR_m9_rdm_glu_merged_truseqnano_nebnext_v6rzlog10p_chipsub_cutoff1.000000_cwt_peaks.gr
NC_000913	IPOD occupancy	Peak	536121	536181	1	+	.	From DargR_m9_rdm_glu_merged_truseqnano_nebnext_v6rzlog10p_chipsub_cutoff1.000000_cwt_peaks.gr
NC_000913	IPOD occupancy	Peak	536226	536286	1	+	.	From DargR_m9_rdm_glu_merged_truseqnano_nebnext_v6rzlog10p_chipsub_cutoff1.000000_cwt_peaks.gr
NC_000913	IPOD occupancy	Peak	536561	536621	1	+	.	From DargR_m9_rdm_glu_merged_truseqnano_nebnext_v6rzlog10p_chipsub_cutoff1.000000_cwt_peaks.gr
NC_000913	IPOD occupancy	Peak	536756	536816	1	+	.	From DargR_m9_rdm_glu_merged_truseqnano_nebnext_v6rzlog10p_chipsub_cutoff1.000000_cwt_peaks.gr
NC_000913	IPOD occupancy	Peak	537451	537511	1	+	.	From DargR_m9_rdm_glu_merged_truseqnano_nebnext_v6rzlog10p_chipsub_cutoff1.000000_cwt_peaks.gr
NC_000913	IPOD occupancy	Peak	537631	537691	1	+	.	From DargR_m9_rdm_glu_merged_truseqnano_nebnext_v6rzlog10p_chipsub_cutoff1.000000_cwt_peaks.gr
NC_000913	IPOD occupancy	Peak	537771	537831	1	+	.	From DargR_m9_rdm_glu_merged_truseqnano_nebnext_v6rzlog10p_chipsub_cutoff1.000000_cwt_peaks.gr
NC_000913	IPOD occupancy	Peak	537931	537991	1	+	.	From DargR_m9_rdm_glu_merged_truseqnano_nebnext_v6rzlog10p_chipsub_cutoff1.000000_cwt_peaks.gr
NC_000913	IPOD occupancy	Peak	538171	538231	1	+	.	From DargR_m9_rdm_glu_merged_truseqnano_nebnext_v6rzlog10p_chipsub_cutoff1.000000_cwt_peaks.gr
NC_000913	IPOD occupancy	Peak	538446	538506	1	+	.	From DargR_m9_rdm_glu_merged_truseqnano_nebnext_v6rzlog10p_chipsub_cutoff1.000000_cwt_peaks.gr
NC_000913	IPOD occupancy	Peak	538601	538661	1	+	.	From DargR_m9_rdm_glu_merged_truseqnano_nebnext_v6rzlog10p_chipsub_cutoff1.000000_cwt_peaks.gr
NC_000913	IPOD occupancy	Peak	538741	538801	1	+	.	From DargR_m9_rdm_glu_merged_truseqnano_nebnext_v6rzlog10p_chipsub_cutoff1.000000_cwt_peaks.gr
NC_000913	IPOD occupancy	Peak	538936	538996	1	+	.	From DargR_m9_rdm_glu_merged_truseqnano_nebnext_v6rzlog10p_chipsub_cutoff1.000000_cwt_peaks.gr
NC_000913	IPOD occupancy	Peak	540101	540161	1	+	.	From DargR_m9_rdm_glu_merged_truseqnano_nebnext_v6rzlog10p_chipsub_cutoff1.000000_cwt_peaks.gr
NC_000913	IPOD occupancy	Peak	540401	540461	1	+	.	From DargR_m9_rdm_glu_merged_truseqnano_nebnext_v6rzlog10p_chipsub_cutoff1.000000_cwt_peaks.gr
NC_000913	IPOD occupancy	Peak	541171	541231	1	+	.	From DargR_m9_rdm_glu_merged_truseqnano_nebnext_v6rzlog10p_chipsub_cutoff1.000000_cwt_peaks.gr
NC_000913	IPOD occupancy	Peak	541441	541501	1	+	.	From DargR_m9_rdm_glu_merged_truseqnano_nebnext_v6rzlog10p_chipsub_cutoff1.000000_cwt_peaks.gr
NC_000913	IPOD occupancy	Peak	541821	541881	1	+	.	From DargR_m9_rdm_glu_merged_truseqnano_nebnext_v6rzlog10p_chipsub_cutoff1.000000_cwt_peaks.gr
NC_000913	IPOD occupancy	Peak	542316	542376	1	+	.	From DargR_m9_rdm_glu_merged_truseqnano_nebnext_v6rzlog10p_chipsub_cutoff1.000000_cwt_peaks.gr
NC_000913	IPOD occupancy	Peak	542431	542491	1	+	.	From DargR_m9_rdm_glu_merged_truseqnano_nebnext_v6rzlog10p_chipsub_cutoff1.000000_cwt_peaks.gr
NC_000913	IPOD occupancy	Peak	542666	542726	1	+	.	From DargR_m9_rdm_glu_merged_truseqnano_nebnext_v6rzlog10p_chipsub_cutoff1.000000_cwt_peaks.gr
NC_000913	IPOD occupancy	Peak	542796	542856	1	+	.	From DargR_m9_rdm_glu_merged_truseqnano_nebnext_v6rzlog10p_chipsub_cutoff1.000000_cwt_peaks.gr
NC_000913	IPOD occupancy	Peak	543101	543161	1	+	.	From DargR_m9_rdm_glu_merged_truseqnano_nebnext_v6rzlog10p_chipsub_cutoff1.000000_cwt_peaks.gr
NC_000913	IPOD occupancy	Peak	543326	543386	1	+	.	From DargR_m9_rdm_glu_merged_truseqnano_nebnext_v6rzlog10p_chipsub_cutoff1.000000_cwt_peaks.gr
NC_000913	IPOD occupancy	Peak	543556	543616	1	+	.	From DargR_m9_rdm_glu_merged_truseqnano_nebnext_v6rzlog10p_chipsub_cutoff1.000000_cwt_peaks.gr
NC_000913	IPOD occupancy	Peak	544056	544116	1	+	.	From DargR_m9_rdm_glu_merged_truseqnano_nebnext_v6rzlog10p_chipsub_cutoff1.000000_cwt_peaks.gr
NC_000913	IPOD occupancy	Peak	544316	544376	1	+	.	From DargR_m9_rdm_glu_merged_truseqnano_nebnext_v6rzlog10p_chipsub_cutoff1.000000_cwt_peaks.gr
NC_000913	IPOD occupancy	Peak	544626	544686	1	+	.	From DargR_m9_rdm_glu_merged_truseqnano_nebnext_v6rzlog10p_chipsub_cutoff1.000000_cwt_peaks.gr
NC_000913	IPOD occupancy	Peak	545026	545086	1	+	.	From DargR_m9_rdm_glu_merged_truseqnano_nebnext_v6rzlog10p_chipsub_cutoff1.000000_cwt_peaks.gr
NC_000913	IPOD occupancy	Peak	545246	545306	1	+	.	From DargR_m9_rdm_glu_merged_truseqnano_nebnext_v6rzlog10p_chipsub_cutoff1.000000_cwt_peaks.gr
NC_000913	IPOD occupancy	Peak	545426	545486	1	+	.	From DargR_m9_rdm_glu_merged_truseqnano_nebnext_v6rzlog10p_chipsub_cutoff1.000000_cwt_peaks.gr
NC_000913	IPOD occupancy	Peak	545546	545606	1	+	.	From DargR_m9_rdm_glu_merged_truseqnano_nebnext_v6rzlog10p_chipsub_cutoff1.000000_cwt_peaks.gr
NC_000913	IPOD occupancy	Peak	545716	545776	1	+	.	From DargR_m9_rdm_glu_merged_truseqnano_nebnext_v6rzlog10p_chipsub_cutoff1.000000_cwt_peaks.gr
NC_000913	IPOD occupancy	Peak	546221	546281	1	+	.	From DargR_m9_rdm_glu_merged_truseqnano_nebnext_v6rzlog10p_chipsub_cutoff1.000000_cwt_peaks.gr
NC_000913	IPOD occupancy	Peak	546356	546416	1	+	.	From DargR_m9_rdm_glu_merged_truseqnano_nebnext_v6rzlog10p_chipsub_cutoff1.000000_cwt_peaks.gr
NC_000913	IPOD occupancy	Peak	546691	546751	1	+	.	From DargR_m9_rdm_glu_merged_truseqnano_nebnext_v6rzlog10p_chipsub_cutoff1.000000_cwt_peaks.gr
NC_000913	IPOD occupancy	Peak	546811	546871	1	+	.	From DargR_m9_rdm_glu_merged_truseqnano_nebnext_v6rzlog10p_chipsub_cutoff1.000000_cwt_peaks.gr
NC_000913	IPOD occupancy	Peak	546976	547036	1	+	.	From DargR_m9_rdm_glu_merged_truseqnano_nebnext_v6rzlog10p_chipsub_cutoff1.000000_cwt_peaks.gr
NC_000913	IPOD occupancy	Peak	548186	548246	1	+	.	From DargR_m9_rdm_glu_merged_truseqnano_nebnext_v6rzlog10p_chipsub_cutoff1.000000_cwt_peaks.gr
NC_000913	IPOD occupancy	Peak	548321	548381	1	+	.	From DargR_m9_rdm_glu_merged_truseqnano_nebnext_v6rzlog10p_chipsub_cutoff1.000000_cwt_peaks.gr
NC_000913	IPOD occupancy	Peak	549261	549321	1	+	.	From DargR_m9_rdm_glu_merged_truseqnano_nebnext_v6rzlog10p_chipsub_cutoff1.000000_cwt_peaks.gr
NC_000913	IPOD occupancy	Peak	549501	549561	1	+	.	From DargR_m9_rdm_glu_merged_truseqnano_nebnext_v6rzlog10p_chipsub_cutoff1.000000_cwt_peaks.gr
NC_000913	IPOD occupancy	Peak	550171	550231	1	+	.	From DargR_m9_rdm_glu_merged_truseqnano_nebnext_v6rzlog10p_chipsub_cutoff1.000000_cwt_peaks.gr
NC_000913	IPOD occupancy	Peak	551146	551206	1	+	.	From DargR_m9_rdm_glu_merged_truseqnano_nebnext_v6rzlog10p_chipsub_cutoff1.000000_cwt_peaks.gr
NC_000913	IPOD occupancy	Peak	551406	551466	1	+	.	From DargR_m9_rdm_glu_merged_truseqnano_nebnext_v6rzlog10p_chipsub_cutoff1.000000_cwt_peaks.gr
NC_000913	IPOD occupancy	Peak	552316	552376	1	+	.	From DargR_m9_rdm_glu_merged_truseqnano_nebnext_v6rzlog10p_chipsub_cutoff1.000000_cwt_peaks.gr
NC_000913	IPOD occupancy	Peak	552496	552556	1	+	.	From DargR_m9_rdm_glu_merged_truseqnano_nebnext_v6rzlog10p_chipsub_cutoff1.000000_cwt_peaks.gr
NC_000913	IPOD occupancy	Peak	552811	552871	1	+	.	From DargR_m9_rdm_glu_merged_truseqnano_nebnext_v6rzlog10p_chipsub_cutoff1.000000_cwt_peaks.gr
NC_000913	IPOD occupancy	Peak	553136	553196	1	+	.	From DargR_m9_rdm_glu_merged_truseqnano_nebnext_v6rzlog10p_chipsub_cutoff1.000000_cwt_peaks.gr
NC_000913	IPOD occupancy	Peak	553486	553546	1	+	.	From DargR_m9_rdm_glu_merged_truseqnano_nebnext_v6rzlog10p_chipsub_cutoff1.000000_cwt_peaks.gr
NC_000913	IPOD occupancy	Peak	553961	554021	1	+	.	From DargR_m9_rdm_glu_merged_truseqnano_nebnext_v6rzlog10p_chipsub_cutoff1.000000_cwt_peaks.gr
NC_000913	IPOD occupancy	Peak	554281	554341	1	+	.	From DargR_m9_rdm_glu_merged_truseqnano_nebnext_v6rzlog10p_chipsub_cutoff1.000000_cwt_peaks.gr
NC_000913	IPOD occupancy	Peak	555841	555901	1	+	.	From DargR_m9_rdm_glu_merged_truseqnano_nebnext_v6rzlog10p_chipsub_cutoff1.000000_cwt_peaks.gr
NC_000913	IPOD occupancy	Peak	556541	556601	1	+	.	From DargR_m9_rdm_glu_merged_truseqnano_nebnext_v6rzlog10p_chipsub_cutoff1.000000_cwt_peaks.gr
NC_000913	IPOD occupancy	Peak	556866	556926	1	+	.	From DargR_m9_rdm_glu_merged_truseqnano_nebnext_v6rzlog10p_chipsub_cutoff1.000000_cwt_peaks.gr
NC_000913	IPOD occupancy	Peak	557146	557206	1	+	.	From DargR_m9_rdm_glu_merged_truseqnano_nebnext_v6rzlog10p_chipsub_cutoff1.000000_cwt_peaks.gr
NC_000913	IPOD occupancy	Peak	557931	557991	1	+	.	From DargR_m9_rdm_glu_merged_truseqnano_nebnext_v6rzlog10p_chipsub_cutoff1.000000_cwt_peaks.gr
NC_000913	IPOD occupancy	Peak	558026	558086	1	+	.	From DargR_m9_rdm_glu_merged_truseqnano_nebnext_v6rzlog10p_chipsub_cutoff1.000000_cwt_peaks.gr
NC_000913	IPOD occupancy	Peak	558166	558226	1	+	.	From DargR_m9_rdm_glu_merged_truseqnano_nebnext_v6rzlog10p_chipsub_cutoff1.000000_cwt_peaks.gr
NC_000913	IPOD occupancy	Peak	558271	558331	1	+	.	From DargR_m9_rdm_glu_merged_truseqnano_nebnext_v6rzlog10p_chipsub_cutoff1.000000_cwt_peaks.gr
NC_000913	IPOD occupancy	Peak	558381	558441	1	+	.	From DargR_m9_rdm_glu_merged_truseqnano_nebnext_v6rzlog10p_chipsub_cutoff1.000000_cwt_peaks.gr
NC_000913	IPOD occupancy	Peak	558531	558591	1	+	.	From DargR_m9_rdm_glu_merged_truseqnano_nebnext_v6rzlog10p_chipsub_cutoff1.000000_cwt_peaks.gr
NC_000913	IPOD occupancy	Peak	558736	558796	1	+	.	From DargR_m9_rdm_glu_merged_truseqnano_nebnext_v6rzlog10p_chipsub_cutoff1.000000_cwt_peaks.gr
NC_000913	IPOD occupancy	Peak	558851	558911	1	+	.	From DargR_m9_rdm_glu_merged_truseqnano_nebnext_v6rzlog10p_chipsub_cutoff1.000000_cwt_peaks.gr
NC_000913	IPOD occupancy	Peak	558971	559031	1	+	.	From DargR_m9_rdm_glu_merged_truseqnano_nebnext_v6rzlog10p_chipsub_cutoff1.000000_cwt_peaks.gr
NC_000913	IPOD occupancy	Peak	559056	559116	1	+	.	From DargR_m9_rdm_glu_merged_truseqnano_nebnext_v6rzlog10p_chipsub_cutoff1.000000_cwt_peaks.gr
NC_000913	IPOD occupancy	Peak	559471	559531	1	+	.	From DargR_m9_rdm_glu_merged_truseqnano_nebnext_v6rzlog10p_chipsub_cutoff1.000000_cwt_peaks.gr
NC_000913	IPOD occupancy	Peak	559586	559646	1	+	.	From DargR_m9_rdm_glu_merged_truseqnano_nebnext_v6rzlog10p_chipsub_cutoff1.000000_cwt_peaks.gr
NC_000913	IPOD occupancy	Peak	559671	559731	1	+	.	From DargR_m9_rdm_glu_merged_truseqnano_nebnext_v6rzlog10p_chipsub_cutoff1.000000_cwt_peaks.gr
NC_000913	IPOD occupancy	Peak	559796	559856	1	+	.	From DargR_m9_rdm_glu_merged_truseqnano_nebnext_v6rzlog10p_chipsub_cutoff1.000000_cwt_peaks.gr
NC_000913	IPOD occupancy	Peak	559951	560011	1	+	.	From DargR_m9_rdm_glu_merged_truseqnano_nebnext_v6rzlog10p_chipsub_cutoff1.000000_cwt_peaks.gr
NC_000913	IPOD occupancy	Peak	560106	560166	1	+	.	From DargR_m9_rdm_glu_merged_truseqnano_nebnext_v6rzlog10p_chipsub_cutoff1.000000_cwt_peaks.gr
NC_000913	IPOD occupancy	Peak	560356	560416	1	+	.	From DargR_m9_rdm_glu_merged_truseqnano_nebnext_v6rzlog10p_chipsub_cutoff1.000000_cwt_peaks.gr
NC_000913	IPOD occupancy	Peak	560691	560751	1	+	.	From DargR_m9_rdm_glu_merged_truseqnano_nebnext_v6rzlog10p_chipsub_cutoff1.000000_cwt_peaks.gr
NC_000913	IPOD occupancy	Peak	561006	561066	1	+	.	From DargR_m9_rdm_glu_merged_truseqnano_nebnext_v6rzlog10p_chipsub_cutoff1.000000_cwt_peaks.gr
NC_000913	IPOD occupancy	Peak	561121	561181	1	+	.	From DargR_m9_rdm_glu_merged_truseqnano_nebnext_v6rzlog10p_chipsub_cutoff1.000000_cwt_peaks.gr
NC_000913	IPOD occupancy	Peak	561626	561686	1	+	.	From DargR_m9_rdm_glu_merged_truseqnano_nebnext_v6rzlog10p_chipsub_cutoff1.000000_cwt_peaks.gr
NC_000913	IPOD occupancy	Peak	561911	561971	1	+	.	From DargR_m9_rdm_glu_merged_truseqnano_nebnext_v6rzlog10p_chipsub_cutoff1.000000_cwt_peaks.gr
NC_000913	IPOD occupancy	Peak	562201	562261	1	+	.	From DargR_m9_rdm_glu_merged_truseqnano_nebnext_v6rzlog10p_chipsub_cutoff1.000000_cwt_peaks.gr
NC_000913	IPOD occupancy	Peak	562311	562371	1	+	.	From DargR_m9_rdm_glu_merged_truseqnano_nebnext_v6rzlog10p_chipsub_cutoff1.000000_cwt_peaks.gr
NC_000913	IPOD occupancy	Peak	562431	562491	1	+	.	From DargR_m9_rdm_glu_merged_truseqnano_nebnext_v6rzlog10p_chipsub_cutoff1.000000_cwt_peaks.gr
NC_000913	IPOD occupancy	Peak	562631	562691	1	+	.	From DargR_m9_rdm_glu_merged_truseqnano_nebnext_v6rzlog10p_chipsub_cutoff1.000000_cwt_peaks.gr
NC_000913	IPOD occupancy	Peak	562811	562871	1	+	.	From DargR_m9_rdm_glu_merged_truseqnano_nebnext_v6rzlog10p_chipsub_cutoff1.000000_cwt_peaks.gr
NC_000913	IPOD occupancy	Peak	563131	563191	1	+	.	From DargR_m9_rdm_glu_merged_truseqnano_nebnext_v6rzlog10p_chipsub_cutoff1.000000_cwt_peaks.gr
NC_000913	IPOD occupancy	Peak	563291	563351	1	+	.	From DargR_m9_rdm_glu_merged_truseqnano_nebnext_v6rzlog10p_chipsub_cutoff1.000000_cwt_peaks.gr
NC_000913	IPOD occupancy	Peak	564031	564091	1	+	.	From DargR_m9_rdm_glu_merged_truseqnano_nebnext_v6rzlog10p_chipsub_cutoff1.000000_cwt_peaks.gr
NC_000913	IPOD occupancy	Peak	564241	564301	1	+	.	From DargR_m9_rdm_glu_merged_truseqnano_nebnext_v6rzlog10p_chipsub_cutoff1.000000_cwt_peaks.gr
NC_000913	IPOD occupancy	Peak	564631	564691	1	+	.	From DargR_m9_rdm_glu_merged_truseqnano_nebnext_v6rzlog10p_chipsub_cutoff1.000000_cwt_peaks.gr
NC_000913	IPOD occupancy	Peak	565161	565221	1	+	.	From DargR_m9_rdm_glu_merged_truseqnano_nebnext_v6rzlog10p_chipsub_cutoff1.000000_cwt_peaks.gr
NC_000913	IPOD occupancy	Peak	565286	565346	1	+	.	From DargR_m9_rdm_glu_merged_truseqnano_nebnext_v6rzlog10p_chipsub_cutoff1.000000_cwt_peaks.gr
NC_000913	IPOD occupancy	Peak	565511	565571	1	+	.	From DargR_m9_rdm_glu_merged_truseqnano_nebnext_v6rzlog10p_chipsub_cutoff1.000000_cwt_peaks.gr
NC_000913	IPOD occupancy	Peak	565661	565721	1	+	.	From DargR_m9_rdm_glu_merged_truseqnano_nebnext_v6rzlog10p_chipsub_cutoff1.000000_cwt_peaks.gr
NC_000913	IPOD occupancy	Peak	566421	566481	1	+	.	From DargR_m9_rdm_glu_merged_truseqnano_nebnext_v6rzlog10p_chipsub_cutoff1.000000_cwt_peaks.gr
NC_000913	IPOD occupancy	Peak	566781	566841	1	+	.	From DargR_m9_rdm_glu_merged_truseqnano_nebnext_v6rzlog10p_chipsub_cutoff1.000000_cwt_peaks.gr
NC_000913	IPOD occupancy	Peak	566986	567046	1	+	.	From DargR_m9_rdm_glu_merged_truseqnano_nebnext_v6rzlog10p_chipsub_cutoff1.000000_cwt_peaks.gr
NC_000913	IPOD occupancy	Peak	568076	568136	1	+	.	From DargR_m9_rdm_glu_merged_truseqnano_nebnext_v6rzlog10p_chipsub_cutoff1.000000_cwt_peaks.gr
NC_000913	IPOD occupancy	Peak	568221	568281	1	+	.	From DargR_m9_rdm_glu_merged_truseqnano_nebnext_v6rzlog10p_chipsub_cutoff1.000000_cwt_peaks.gr
NC_000913	IPOD occupancy	Peak	568381	568441	1	+	.	From DargR_m9_rdm_glu_merged_truseqnano_nebnext_v6rzlog10p_chipsub_cutoff1.000000_cwt_peaks.gr
NC_000913	IPOD occupancy	Peak	568486	568546	1	+	.	From DargR_m9_rdm_glu_merged_truseqnano_nebnext_v6rzlog10p_chipsub_cutoff1.000000_cwt_peaks.gr
NC_000913	IPOD occupancy	Peak	568571	568631	1	+	.	From DargR_m9_rdm_glu_merged_truseqnano_nebnext_v6rzlog10p_chipsub_cutoff1.000000_cwt_peaks.gr
NC_000913	IPOD occupancy	Peak	568921	568981	1	+	.	From DargR_m9_rdm_glu_merged_truseqnano_nebnext_v6rzlog10p_chipsub_cutoff1.000000_cwt_peaks.gr
NC_000913	IPOD occupancy	Peak	569236	569296	1	+	.	From DargR_m9_rdm_glu_merged_truseqnano_nebnext_v6rzlog10p_chipsub_cutoff1.000000_cwt_peaks.gr
NC_000913	IPOD occupancy	Peak	569341	569401	1	+	.	From DargR_m9_rdm_glu_merged_truseqnano_nebnext_v6rzlog10p_chipsub_cutoff1.000000_cwt_peaks.gr
NC_000913	IPOD occupancy	Peak	569511	569571	1	+	.	From DargR_m9_rdm_glu_merged_truseqnano_nebnext_v6rzlog10p_chipsub_cutoff1.000000_cwt_peaks.gr
NC_000913	IPOD occupancy	Peak	569636	569696	1	+	.	From DargR_m9_rdm_glu_merged_truseqnano_nebnext_v6rzlog10p_chipsub_cutoff1.000000_cwt_peaks.gr
NC_000913	IPOD occupancy	Peak	569761	569821	1	+	.	From DargR_m9_rdm_glu_merged_truseqnano_nebnext_v6rzlog10p_chipsub_cutoff1.000000_cwt_peaks.gr
NC_000913	IPOD occupancy	Peak	570181	570241	1	+	.	From DargR_m9_rdm_glu_merged_truseqnano_nebnext_v6rzlog10p_chipsub_cutoff1.000000_cwt_peaks.gr
NC_000913	IPOD occupancy	Peak	570316	570376	1	+	.	From DargR_m9_rdm_glu_merged_truseqnano_nebnext_v6rzlog10p_chipsub_cutoff1.000000_cwt_peaks.gr
NC_000913	IPOD occupancy	Peak	570741	570801	1	+	.	From DargR_m9_rdm_glu_merged_truseqnano_nebnext_v6rzlog10p_chipsub_cutoff1.000000_cwt_peaks.gr
NC_000913	IPOD occupancy	Peak	570911	570971	1	+	.	From DargR_m9_rdm_glu_merged_truseqnano_nebnext_v6rzlog10p_chipsub_cutoff1.000000_cwt_peaks.gr
NC_000913	IPOD occupancy	Peak	571066	571126	1	+	.	From DargR_m9_rdm_glu_merged_truseqnano_nebnext_v6rzlog10p_chipsub_cutoff1.000000_cwt_peaks.gr
NC_000913	IPOD occupancy	Peak	571491	571551	1	+	.	From DargR_m9_rdm_glu_merged_truseqnano_nebnext_v6rzlog10p_chipsub_cutoff1.000000_cwt_peaks.gr
NC_000913	IPOD occupancy	Peak	571681	571741	1	+	.	From DargR_m9_rdm_glu_merged_truseqnano_nebnext_v6rzlog10p_chipsub_cutoff1.000000_cwt_peaks.gr
NC_000913	IPOD occupancy	Peak	571866	571926	1	+	.	From DargR_m9_rdm_glu_merged_truseqnano_nebnext_v6rzlog10p_chipsub_cutoff1.000000_cwt_peaks.gr
NC_000913	IPOD occupancy	Peak	572996	573056	1	+	.	From DargR_m9_rdm_glu_merged_truseqnano_nebnext_v6rzlog10p_chipsub_cutoff1.000000_cwt_peaks.gr
NC_000913	IPOD occupancy	Peak	573461	573521	1	+	.	From DargR_m9_rdm_glu_merged_truseqnano_nebnext_v6rzlog10p_chipsub_cutoff1.000000_cwt_peaks.gr
NC_000913	IPOD occupancy	Peak	573696	573756	1	+	.	From DargR_m9_rdm_glu_merged_truseqnano_nebnext_v6rzlog10p_chipsub_cutoff1.000000_cwt_peaks.gr
NC_000913	IPOD occupancy	Peak	573876	573936	1	+	.	From DargR_m9_rdm_glu_merged_truseqnano_nebnext_v6rzlog10p_chipsub_cutoff1.000000_cwt_peaks.gr
NC_000913	IPOD occupancy	Peak	574256	574316	1	+	.	From DargR_m9_rdm_glu_merged_truseqnano_nebnext_v6rzlog10p_chipsub_cutoff1.000000_cwt_peaks.gr
NC_000913	IPOD occupancy	Peak	574466	574526	1	+	.	From DargR_m9_rdm_glu_merged_truseqnano_nebnext_v6rzlog10p_chipsub_cutoff1.000000_cwt_peaks.gr
NC_000913	IPOD occupancy	Peak	574781	574841	1	+	.	From DargR_m9_rdm_glu_merged_truseqnano_nebnext_v6rzlog10p_chipsub_cutoff1.000000_cwt_peaks.gr
NC_000913	IPOD occupancy	Peak	575511	575571	1	+	.	From DargR_m9_rdm_glu_merged_truseqnano_nebnext_v6rzlog10p_chipsub_cutoff1.000000_cwt_peaks.gr
NC_000913	IPOD occupancy	Peak	575701	575761	1	+	.	From DargR_m9_rdm_glu_merged_truseqnano_nebnext_v6rzlog10p_chipsub_cutoff1.000000_cwt_peaks.gr
NC_000913	IPOD occupancy	Peak	575961	576021	1	+	.	From DargR_m9_rdm_glu_merged_truseqnano_nebnext_v6rzlog10p_chipsub_cutoff1.000000_cwt_peaks.gr
NC_000913	IPOD occupancy	Peak	576161	576221	1	+	.	From DargR_m9_rdm_glu_merged_truseqnano_nebnext_v6rzlog10p_chipsub_cutoff1.000000_cwt_peaks.gr
NC_000913	IPOD occupancy	Peak	576431	576491	1	+	.	From DargR_m9_rdm_glu_merged_truseqnano_nebnext_v6rzlog10p_chipsub_cutoff1.000000_cwt_peaks.gr
NC_000913	IPOD occupancy	Peak	576576	576636	1	+	.	From DargR_m9_rdm_glu_merged_truseqnano_nebnext_v6rzlog10p_chipsub_cutoff1.000000_cwt_peaks.gr
NC_000913	IPOD occupancy	Peak	576686	576746	1	+	.	From DargR_m9_rdm_glu_merged_truseqnano_nebnext_v6rzlog10p_chipsub_cutoff1.000000_cwt_peaks.gr
NC_000913	IPOD occupancy	Peak	576956	577016	1	+	.	From DargR_m9_rdm_glu_merged_truseqnano_nebnext_v6rzlog10p_chipsub_cutoff1.000000_cwt_peaks.gr
NC_000913	IPOD occupancy	Peak	577326	577386	1	+	.	From DargR_m9_rdm_glu_merged_truseqnano_nebnext_v6rzlog10p_chipsub_cutoff1.000000_cwt_peaks.gr
NC_000913	IPOD occupancy	Peak	577646	577706	1	+	.	From DargR_m9_rdm_glu_merged_truseqnano_nebnext_v6rzlog10p_chipsub_cutoff1.000000_cwt_peaks.gr
NC_000913	IPOD occupancy	Peak	577776	577836	1	+	.	From DargR_m9_rdm_glu_merged_truseqnano_nebnext_v6rzlog10p_chipsub_cutoff1.000000_cwt_peaks.gr
NC_000913	IPOD occupancy	Peak	578151	578211	1	+	.	From DargR_m9_rdm_glu_merged_truseqnano_nebnext_v6rzlog10p_chipsub_cutoff1.000000_cwt_peaks.gr
NC_000913	IPOD occupancy	Peak	578336	578396	1	+	.	From DargR_m9_rdm_glu_merged_truseqnano_nebnext_v6rzlog10p_chipsub_cutoff1.000000_cwt_peaks.gr
NC_000913	IPOD occupancy	Peak	578571	578631	1	+	.	From DargR_m9_rdm_glu_merged_truseqnano_nebnext_v6rzlog10p_chipsub_cutoff1.000000_cwt_peaks.gr
NC_000913	IPOD occupancy	Peak	578876	578936	1	+	.	From DargR_m9_rdm_glu_merged_truseqnano_nebnext_v6rzlog10p_chipsub_cutoff1.000000_cwt_peaks.gr
NC_000913	IPOD occupancy	Peak	579051	579111	1	+	.	From DargR_m9_rdm_glu_merged_truseqnano_nebnext_v6rzlog10p_chipsub_cutoff1.000000_cwt_peaks.gr
NC_000913	IPOD occupancy	Peak	579201	579261	1	+	.	From DargR_m9_rdm_glu_merged_truseqnano_nebnext_v6rzlog10p_chipsub_cutoff1.000000_cwt_peaks.gr
NC_000913	IPOD occupancy	Peak	579581	579641	1	+	.	From DargR_m9_rdm_glu_merged_truseqnano_nebnext_v6rzlog10p_chipsub_cutoff1.000000_cwt_peaks.gr
NC_000913	IPOD occupancy	Peak	579951	580011	1	+	.	From DargR_m9_rdm_glu_merged_truseqnano_nebnext_v6rzlog10p_chipsub_cutoff1.000000_cwt_peaks.gr
NC_000913	IPOD occupancy	Peak	580231	580291	1	+	.	From DargR_m9_rdm_glu_merged_truseqnano_nebnext_v6rzlog10p_chipsub_cutoff1.000000_cwt_peaks.gr
NC_000913	IPOD occupancy	Peak	580506	580566	1	+	.	From DargR_m9_rdm_glu_merged_truseqnano_nebnext_v6rzlog10p_chipsub_cutoff1.000000_cwt_peaks.gr
NC_000913	IPOD occupancy	Peak	581321	581381	1	+	.	From DargR_m9_rdm_glu_merged_truseqnano_nebnext_v6rzlog10p_chipsub_cutoff1.000000_cwt_peaks.gr
NC_000913	IPOD occupancy	Peak	581601	581661	1	+	.	From DargR_m9_rdm_glu_merged_truseqnano_nebnext_v6rzlog10p_chipsub_cutoff1.000000_cwt_peaks.gr
NC_000913	IPOD occupancy	Peak	582226	582286	1	+	.	From DargR_m9_rdm_glu_merged_truseqnano_nebnext_v6rzlog10p_chipsub_cutoff1.000000_cwt_peaks.gr
NC_000913	IPOD occupancy	Peak	582656	582716	1	+	.	From DargR_m9_rdm_glu_merged_truseqnano_nebnext_v6rzlog10p_chipsub_cutoff1.000000_cwt_peaks.gr
NC_000913	IPOD occupancy	Peak	582931	582991	1	+	.	From DargR_m9_rdm_glu_merged_truseqnano_nebnext_v6rzlog10p_chipsub_cutoff1.000000_cwt_peaks.gr
NC_000913	IPOD occupancy	Peak	583146	583206	1	+	.	From DargR_m9_rdm_glu_merged_truseqnano_nebnext_v6rzlog10p_chipsub_cutoff1.000000_cwt_peaks.gr
NC_000913	IPOD occupancy	Peak	583646	583706	1	+	.	From DargR_m9_rdm_glu_merged_truseqnano_nebnext_v6rzlog10p_chipsub_cutoff1.000000_cwt_peaks.gr
NC_000913	IPOD occupancy	Peak	583931	583991	1	+	.	From DargR_m9_rdm_glu_merged_truseqnano_nebnext_v6rzlog10p_chipsub_cutoff1.000000_cwt_peaks.gr
NC_000913	IPOD occupancy	Peak	584281	584341	1	+	.	From DargR_m9_rdm_glu_merged_truseqnano_nebnext_v6rzlog10p_chipsub_cutoff1.000000_cwt_peaks.gr
NC_000913	IPOD occupancy	Peak	584601	584661	1	+	.	From DargR_m9_rdm_glu_merged_truseqnano_nebnext_v6rzlog10p_chipsub_cutoff1.000000_cwt_peaks.gr
NC_000913	IPOD occupancy	Peak	584801	584861	1	+	.	From DargR_m9_rdm_glu_merged_truseqnano_nebnext_v6rzlog10p_chipsub_cutoff1.000000_cwt_peaks.gr
NC_000913	IPOD occupancy	Peak	584916	584976	1	+	.	From DargR_m9_rdm_glu_merged_truseqnano_nebnext_v6rzlog10p_chipsub_cutoff1.000000_cwt_peaks.gr
NC_000913	IPOD occupancy	Peak	585116	585176	1	+	.	From DargR_m9_rdm_glu_merged_truseqnano_nebnext_v6rzlog10p_chipsub_cutoff1.000000_cwt_peaks.gr
NC_000913	IPOD occupancy	Peak	585211	585271	1	+	.	From DargR_m9_rdm_glu_merged_truseqnano_nebnext_v6rzlog10p_chipsub_cutoff1.000000_cwt_peaks.gr
NC_000913	IPOD occupancy	Peak	585381	585441	1	+	.	From DargR_m9_rdm_glu_merged_truseqnano_nebnext_v6rzlog10p_chipsub_cutoff1.000000_cwt_peaks.gr
NC_000913	IPOD occupancy	Peak	586006	586066	1	+	.	From DargR_m9_rdm_glu_merged_truseqnano_nebnext_v6rzlog10p_chipsub_cutoff1.000000_cwt_peaks.gr
NC_000913	IPOD occupancy	Peak	586146	586206	1	+	.	From DargR_m9_rdm_glu_merged_truseqnano_nebnext_v6rzlog10p_chipsub_cutoff1.000000_cwt_peaks.gr
NC_000913	IPOD occupancy	Peak	586256	586316	1	+	.	From DargR_m9_rdm_glu_merged_truseqnano_nebnext_v6rzlog10p_chipsub_cutoff1.000000_cwt_peaks.gr
NC_000913	IPOD occupancy	Peak	586686	586746	1	+	.	From DargR_m9_rdm_glu_merged_truseqnano_nebnext_v6rzlog10p_chipsub_cutoff1.000000_cwt_peaks.gr
NC_000913	IPOD occupancy	Peak	586816	586876	1	+	.	From DargR_m9_rdm_glu_merged_truseqnano_nebnext_v6rzlog10p_chipsub_cutoff1.000000_cwt_peaks.gr
NC_000913	IPOD occupancy	Peak	586976	587036	1	+	.	From DargR_m9_rdm_glu_merged_truseqnano_nebnext_v6rzlog10p_chipsub_cutoff1.000000_cwt_peaks.gr
NC_000913	IPOD occupancy	Peak	587281	587341	1	+	.	From DargR_m9_rdm_glu_merged_truseqnano_nebnext_v6rzlog10p_chipsub_cutoff1.000000_cwt_peaks.gr
NC_000913	IPOD occupancy	Peak	587741	587801	1	+	.	From DargR_m9_rdm_glu_merged_truseqnano_nebnext_v6rzlog10p_chipsub_cutoff1.000000_cwt_peaks.gr
NC_000913	IPOD occupancy	Peak	588236	588296	1	+	.	From DargR_m9_rdm_glu_merged_truseqnano_nebnext_v6rzlog10p_chipsub_cutoff1.000000_cwt_peaks.gr
NC_000913	IPOD occupancy	Peak	588536	588596	1	+	.	From DargR_m9_rdm_glu_merged_truseqnano_nebnext_v6rzlog10p_chipsub_cutoff1.000000_cwt_peaks.gr
NC_000913	IPOD occupancy	Peak	589031	589091	1	+	.	From DargR_m9_rdm_glu_merged_truseqnano_nebnext_v6rzlog10p_chipsub_cutoff1.000000_cwt_peaks.gr
NC_000913	IPOD occupancy	Peak	590101	590161	1	+	.	From DargR_m9_rdm_glu_merged_truseqnano_nebnext_v6rzlog10p_chipsub_cutoff1.000000_cwt_peaks.gr
NC_000913	IPOD occupancy	Peak	590301	590361	1	+	.	From DargR_m9_rdm_glu_merged_truseqnano_nebnext_v6rzlog10p_chipsub_cutoff1.000000_cwt_peaks.gr
NC_000913	IPOD occupancy	Peak	590781	590841	1	+	.	From DargR_m9_rdm_glu_merged_truseqnano_nebnext_v6rzlog10p_chipsub_cutoff1.000000_cwt_peaks.gr
NC_000913	IPOD occupancy	Peak	590966	591026	1	+	.	From DargR_m9_rdm_glu_merged_truseqnano_nebnext_v6rzlog10p_chipsub_cutoff1.000000_cwt_peaks.gr
NC_000913	IPOD occupancy	Peak	591116	591176	1	+	.	From DargR_m9_rdm_glu_merged_truseqnano_nebnext_v6rzlog10p_chipsub_cutoff1.000000_cwt_peaks.gr
NC_000913	IPOD occupancy	Peak	591326	591386	1	+	.	From DargR_m9_rdm_glu_merged_truseqnano_nebnext_v6rzlog10p_chipsub_cutoff1.000000_cwt_peaks.gr
NC_000913	IPOD occupancy	Peak	591561	591621	1	+	.	From DargR_m9_rdm_glu_merged_truseqnano_nebnext_v6rzlog10p_chipsub_cutoff1.000000_cwt_peaks.gr
NC_000913	IPOD occupancy	Peak	591666	591726	1	+	.	From DargR_m9_rdm_glu_merged_truseqnano_nebnext_v6rzlog10p_chipsub_cutoff1.000000_cwt_peaks.gr
NC_000913	IPOD occupancy	Peak	592516	592576	1	+	.	From DargR_m9_rdm_glu_merged_truseqnano_nebnext_v6rzlog10p_chipsub_cutoff1.000000_cwt_peaks.gr
NC_000913	IPOD occupancy	Peak	592831	592891	1	+	.	From DargR_m9_rdm_glu_merged_truseqnano_nebnext_v6rzlog10p_chipsub_cutoff1.000000_cwt_peaks.gr
NC_000913	IPOD occupancy	Peak	593026	593086	1	+	.	From DargR_m9_rdm_glu_merged_truseqnano_nebnext_v6rzlog10p_chipsub_cutoff1.000000_cwt_peaks.gr
NC_000913	IPOD occupancy	Peak	593376	593436	1	+	.	From DargR_m9_rdm_glu_merged_truseqnano_nebnext_v6rzlog10p_chipsub_cutoff1.000000_cwt_peaks.gr
NC_000913	IPOD occupancy	Peak	593571	593631	1	+	.	From DargR_m9_rdm_glu_merged_truseqnano_nebnext_v6rzlog10p_chipsub_cutoff1.000000_cwt_peaks.gr
NC_000913	IPOD occupancy	Peak	593706	593766	1	+	.	From DargR_m9_rdm_glu_merged_truseqnano_nebnext_v6rzlog10p_chipsub_cutoff1.000000_cwt_peaks.gr
NC_000913	IPOD occupancy	Peak	593956	594016	1	+	.	From DargR_m9_rdm_glu_merged_truseqnano_nebnext_v6rzlog10p_chipsub_cutoff1.000000_cwt_peaks.gr
NC_000913	IPOD occupancy	Peak	594171	594231	1	+	.	From DargR_m9_rdm_glu_merged_truseqnano_nebnext_v6rzlog10p_chipsub_cutoff1.000000_cwt_peaks.gr
NC_000913	IPOD occupancy	Peak	594486	594546	1	+	.	From DargR_m9_rdm_glu_merged_truseqnano_nebnext_v6rzlog10p_chipsub_cutoff1.000000_cwt_peaks.gr
NC_000913	IPOD occupancy	Peak	594611	594671	1	+	.	From DargR_m9_rdm_glu_merged_truseqnano_nebnext_v6rzlog10p_chipsub_cutoff1.000000_cwt_peaks.gr
NC_000913	IPOD occupancy	Peak	594951	595011	1	+	.	From DargR_m9_rdm_glu_merged_truseqnano_nebnext_v6rzlog10p_chipsub_cutoff1.000000_cwt_peaks.gr
NC_000913	IPOD occupancy	Peak	595301	595361	1	+	.	From DargR_m9_rdm_glu_merged_truseqnano_nebnext_v6rzlog10p_chipsub_cutoff1.000000_cwt_peaks.gr
NC_000913	IPOD occupancy	Peak	596111	596171	1	+	.	From DargR_m9_rdm_glu_merged_truseqnano_nebnext_v6rzlog10p_chipsub_cutoff1.000000_cwt_peaks.gr
NC_000913	IPOD occupancy	Peak	596446	596506	1	+	.	From DargR_m9_rdm_glu_merged_truseqnano_nebnext_v6rzlog10p_chipsub_cutoff1.000000_cwt_peaks.gr
NC_000913	IPOD occupancy	Peak	596591	596651	1	+	.	From DargR_m9_rdm_glu_merged_truseqnano_nebnext_v6rzlog10p_chipsub_cutoff1.000000_cwt_peaks.gr
NC_000913	IPOD occupancy	Peak	596696	596756	1	+	.	From DargR_m9_rdm_glu_merged_truseqnano_nebnext_v6rzlog10p_chipsub_cutoff1.000000_cwt_peaks.gr
NC_000913	IPOD occupancy	Peak	596986	597046	1	+	.	From DargR_m9_rdm_glu_merged_truseqnano_nebnext_v6rzlog10p_chipsub_cutoff1.000000_cwt_peaks.gr
NC_000913	IPOD occupancy	Peak	597166	597226	1	+	.	From DargR_m9_rdm_glu_merged_truseqnano_nebnext_v6rzlog10p_chipsub_cutoff1.000000_cwt_peaks.gr
NC_000913	IPOD occupancy	Peak	597261	597321	1	+	.	From DargR_m9_rdm_glu_merged_truseqnano_nebnext_v6rzlog10p_chipsub_cutoff1.000000_cwt_peaks.gr
NC_000913	IPOD occupancy	Peak	597426	597486	1	+	.	From DargR_m9_rdm_glu_merged_truseqnano_nebnext_v6rzlog10p_chipsub_cutoff1.000000_cwt_peaks.gr
NC_000913	IPOD occupancy	Peak	597946	598006	1	+	.	From DargR_m9_rdm_glu_merged_truseqnano_nebnext_v6rzlog10p_chipsub_cutoff1.000000_cwt_peaks.gr
NC_000913	IPOD occupancy	Peak	598871	598931	1	+	.	From DargR_m9_rdm_glu_merged_truseqnano_nebnext_v6rzlog10p_chipsub_cutoff1.000000_cwt_peaks.gr
NC_000913	IPOD occupancy	Peak	599271	599331	1	+	.	From DargR_m9_rdm_glu_merged_truseqnano_nebnext_v6rzlog10p_chipsub_cutoff1.000000_cwt_peaks.gr
NC_000913	IPOD occupancy	Peak	599846	599906	1	+	.	From DargR_m9_rdm_glu_merged_truseqnano_nebnext_v6rzlog10p_chipsub_cutoff1.000000_cwt_peaks.gr
NC_000913	IPOD occupancy	Peak	600391	600451	1	+	.	From DargR_m9_rdm_glu_merged_truseqnano_nebnext_v6rzlog10p_chipsub_cutoff1.000000_cwt_peaks.gr
NC_000913	IPOD occupancy	Peak	600691	600751	1	+	.	From DargR_m9_rdm_glu_merged_truseqnano_nebnext_v6rzlog10p_chipsub_cutoff1.000000_cwt_peaks.gr
NC_000913	IPOD occupancy	Peak	600996	601056	1	+	.	From DargR_m9_rdm_glu_merged_truseqnano_nebnext_v6rzlog10p_chipsub_cutoff1.000000_cwt_peaks.gr
NC_000913	IPOD occupancy	Peak	601321	601381	1	+	.	From DargR_m9_rdm_glu_merged_truseqnano_nebnext_v6rzlog10p_chipsub_cutoff1.000000_cwt_peaks.gr
NC_000913	IPOD occupancy	Peak	601596	601656	1	+	.	From DargR_m9_rdm_glu_merged_truseqnano_nebnext_v6rzlog10p_chipsub_cutoff1.000000_cwt_peaks.gr
NC_000913	IPOD occupancy	Peak	602016	602076	1	+	.	From DargR_m9_rdm_glu_merged_truseqnano_nebnext_v6rzlog10p_chipsub_cutoff1.000000_cwt_peaks.gr
NC_000913	IPOD occupancy	Peak	602331	602391	1	+	.	From DargR_m9_rdm_glu_merged_truseqnano_nebnext_v6rzlog10p_chipsub_cutoff1.000000_cwt_peaks.gr
NC_000913	IPOD occupancy	Peak	602441	602501	1	+	.	From DargR_m9_rdm_glu_merged_truseqnano_nebnext_v6rzlog10p_chipsub_cutoff1.000000_cwt_peaks.gr
NC_000913	IPOD occupancy	Peak	602686	602746	1	+	.	From DargR_m9_rdm_glu_merged_truseqnano_nebnext_v6rzlog10p_chipsub_cutoff1.000000_cwt_peaks.gr
NC_000913	IPOD occupancy	Peak	602846	602906	1	+	.	From DargR_m9_rdm_glu_merged_truseqnano_nebnext_v6rzlog10p_chipsub_cutoff1.000000_cwt_peaks.gr
NC_000913	IPOD occupancy	Peak	603076	603136	1	+	.	From DargR_m9_rdm_glu_merged_truseqnano_nebnext_v6rzlog10p_chipsub_cutoff1.000000_cwt_peaks.gr
NC_000913	IPOD occupancy	Peak	603261	603321	1	+	.	From DargR_m9_rdm_glu_merged_truseqnano_nebnext_v6rzlog10p_chipsub_cutoff1.000000_cwt_peaks.gr
NC_000913	IPOD occupancy	Peak	603616	603676	1	+	.	From DargR_m9_rdm_glu_merged_truseqnano_nebnext_v6rzlog10p_chipsub_cutoff1.000000_cwt_peaks.gr
NC_000913	IPOD occupancy	Peak	604336	604396	1	+	.	From DargR_m9_rdm_glu_merged_truseqnano_nebnext_v6rzlog10p_chipsub_cutoff1.000000_cwt_peaks.gr
NC_000913	IPOD occupancy	Peak	604696	604756	1	+	.	From DargR_m9_rdm_glu_merged_truseqnano_nebnext_v6rzlog10p_chipsub_cutoff1.000000_cwt_peaks.gr
NC_000913	IPOD occupancy	Peak	604996	605056	1	+	.	From DargR_m9_rdm_glu_merged_truseqnano_nebnext_v6rzlog10p_chipsub_cutoff1.000000_cwt_peaks.gr
NC_000913	IPOD occupancy	Peak	605181	605241	1	+	.	From DargR_m9_rdm_glu_merged_truseqnano_nebnext_v6rzlog10p_chipsub_cutoff1.000000_cwt_peaks.gr
NC_000913	IPOD occupancy	Peak	605356	605416	1	+	.	From DargR_m9_rdm_glu_merged_truseqnano_nebnext_v6rzlog10p_chipsub_cutoff1.000000_cwt_peaks.gr
NC_000913	IPOD occupancy	Peak	605661	605721	1	+	.	From DargR_m9_rdm_glu_merged_truseqnano_nebnext_v6rzlog10p_chipsub_cutoff1.000000_cwt_peaks.gr
NC_000913	IPOD occupancy	Peak	605821	605881	1	+	.	From DargR_m9_rdm_glu_merged_truseqnano_nebnext_v6rzlog10p_chipsub_cutoff1.000000_cwt_peaks.gr
NC_000913	IPOD occupancy	Peak	606016	606076	1	+	.	From DargR_m9_rdm_glu_merged_truseqnano_nebnext_v6rzlog10p_chipsub_cutoff1.000000_cwt_peaks.gr
NC_000913	IPOD occupancy	Peak	606521	606581	1	+	.	From DargR_m9_rdm_glu_merged_truseqnano_nebnext_v6rzlog10p_chipsub_cutoff1.000000_cwt_peaks.gr
NC_000913	IPOD occupancy	Peak	606841	606901	1	+	.	From DargR_m9_rdm_glu_merged_truseqnano_nebnext_v6rzlog10p_chipsub_cutoff1.000000_cwt_peaks.gr
NC_000913	IPOD occupancy	Peak	607211	607271	1	+	.	From DargR_m9_rdm_glu_merged_truseqnano_nebnext_v6rzlog10p_chipsub_cutoff1.000000_cwt_peaks.gr
NC_000913	IPOD occupancy	Peak	607356	607416	1	+	.	From DargR_m9_rdm_glu_merged_truseqnano_nebnext_v6rzlog10p_chipsub_cutoff1.000000_cwt_peaks.gr
NC_000913	IPOD occupancy	Peak	607586	607646	1	+	.	From DargR_m9_rdm_glu_merged_truseqnano_nebnext_v6rzlog10p_chipsub_cutoff1.000000_cwt_peaks.gr
NC_000913	IPOD occupancy	Peak	607816	607876	1	+	.	From DargR_m9_rdm_glu_merged_truseqnano_nebnext_v6rzlog10p_chipsub_cutoff1.000000_cwt_peaks.gr
NC_000913	IPOD occupancy	Peak	608026	608086	1	+	.	From DargR_m9_rdm_glu_merged_truseqnano_nebnext_v6rzlog10p_chipsub_cutoff1.000000_cwt_peaks.gr
NC_000913	IPOD occupancy	Peak	608146	608206	1	+	.	From DargR_m9_rdm_glu_merged_truseqnano_nebnext_v6rzlog10p_chipsub_cutoff1.000000_cwt_peaks.gr
NC_000913	IPOD occupancy	Peak	609121	609181	1	+	.	From DargR_m9_rdm_glu_merged_truseqnano_nebnext_v6rzlog10p_chipsub_cutoff1.000000_cwt_peaks.gr
NC_000913	IPOD occupancy	Peak	609281	609341	1	+	.	From DargR_m9_rdm_glu_merged_truseqnano_nebnext_v6rzlog10p_chipsub_cutoff1.000000_cwt_peaks.gr
NC_000913	IPOD occupancy	Peak	609476	609536	1	+	.	From DargR_m9_rdm_glu_merged_truseqnano_nebnext_v6rzlog10p_chipsub_cutoff1.000000_cwt_peaks.gr
NC_000913	IPOD occupancy	Peak	609711	609771	1	+	.	From DargR_m9_rdm_glu_merged_truseqnano_nebnext_v6rzlog10p_chipsub_cutoff1.000000_cwt_peaks.gr
NC_000913	IPOD occupancy	Peak	609881	609941	1	+	.	From DargR_m9_rdm_glu_merged_truseqnano_nebnext_v6rzlog10p_chipsub_cutoff1.000000_cwt_peaks.gr
NC_000913	IPOD occupancy	Peak	610636	610696	1	+	.	From DargR_m9_rdm_glu_merged_truseqnano_nebnext_v6rzlog10p_chipsub_cutoff1.000000_cwt_peaks.gr
NC_000913	IPOD occupancy	Peak	611056	611116	1	+	.	From DargR_m9_rdm_glu_merged_truseqnano_nebnext_v6rzlog10p_chipsub_cutoff1.000000_cwt_peaks.gr
NC_000913	IPOD occupancy	Peak	611381	611441	1	+	.	From DargR_m9_rdm_glu_merged_truseqnano_nebnext_v6rzlog10p_chipsub_cutoff1.000000_cwt_peaks.gr
NC_000913	IPOD occupancy	Peak	611601	611661	1	+	.	From DargR_m9_rdm_glu_merged_truseqnano_nebnext_v6rzlog10p_chipsub_cutoff1.000000_cwt_peaks.gr
NC_000913	IPOD occupancy	Peak	612341	612401	1	+	.	From DargR_m9_rdm_glu_merged_truseqnano_nebnext_v6rzlog10p_chipsub_cutoff1.000000_cwt_peaks.gr
NC_000913	IPOD occupancy	Peak	612456	612516	1	+	.	From DargR_m9_rdm_glu_merged_truseqnano_nebnext_v6rzlog10p_chipsub_cutoff1.000000_cwt_peaks.gr
NC_000913	IPOD occupancy	Peak	612686	612746	1	+	.	From DargR_m9_rdm_glu_merged_truseqnano_nebnext_v6rzlog10p_chipsub_cutoff1.000000_cwt_peaks.gr
NC_000913	IPOD occupancy	Peak	613021	613081	1	+	.	From DargR_m9_rdm_glu_merged_truseqnano_nebnext_v6rzlog10p_chipsub_cutoff1.000000_cwt_peaks.gr
NC_000913	IPOD occupancy	Peak	613576	613636	1	+	.	From DargR_m9_rdm_glu_merged_truseqnano_nebnext_v6rzlog10p_chipsub_cutoff1.000000_cwt_peaks.gr
NC_000913	IPOD occupancy	Peak	613751	613811	1	+	.	From DargR_m9_rdm_glu_merged_truseqnano_nebnext_v6rzlog10p_chipsub_cutoff1.000000_cwt_peaks.gr
NC_000913	IPOD occupancy	Peak	614671	614731	1	+	.	From DargR_m9_rdm_glu_merged_truseqnano_nebnext_v6rzlog10p_chipsub_cutoff1.000000_cwt_peaks.gr
NC_000913	IPOD occupancy	Peak	615196	615256	1	+	.	From DargR_m9_rdm_glu_merged_truseqnano_nebnext_v6rzlog10p_chipsub_cutoff1.000000_cwt_peaks.gr
NC_000913	IPOD occupancy	Peak	615846	615906	1	+	.	From DargR_m9_rdm_glu_merged_truseqnano_nebnext_v6rzlog10p_chipsub_cutoff1.000000_cwt_peaks.gr
NC_000913	IPOD occupancy	Peak	616001	616061	1	+	.	From DargR_m9_rdm_glu_merged_truseqnano_nebnext_v6rzlog10p_chipsub_cutoff1.000000_cwt_peaks.gr
NC_000913	IPOD occupancy	Peak	616391	616451	1	+	.	From DargR_m9_rdm_glu_merged_truseqnano_nebnext_v6rzlog10p_chipsub_cutoff1.000000_cwt_peaks.gr
NC_000913	IPOD occupancy	Peak	616931	616991	1	+	.	From DargR_m9_rdm_glu_merged_truseqnano_nebnext_v6rzlog10p_chipsub_cutoff1.000000_cwt_peaks.gr
NC_000913	IPOD occupancy	Peak	617331	617391	1	+	.	From DargR_m9_rdm_glu_merged_truseqnano_nebnext_v6rzlog10p_chipsub_cutoff1.000000_cwt_peaks.gr
NC_000913	IPOD occupancy	Peak	617491	617551	1	+	.	From DargR_m9_rdm_glu_merged_truseqnano_nebnext_v6rzlog10p_chipsub_cutoff1.000000_cwt_peaks.gr
NC_000913	IPOD occupancy	Peak	617586	617646	1	+	.	From DargR_m9_rdm_glu_merged_truseqnano_nebnext_v6rzlog10p_chipsub_cutoff1.000000_cwt_peaks.gr
NC_000913	IPOD occupancy	Peak	618221	618281	1	+	.	From DargR_m9_rdm_glu_merged_truseqnano_nebnext_v6rzlog10p_chipsub_cutoff1.000000_cwt_peaks.gr
NC_000913	IPOD occupancy	Peak	618531	618591	1	+	.	From DargR_m9_rdm_glu_merged_truseqnano_nebnext_v6rzlog10p_chipsub_cutoff1.000000_cwt_peaks.gr
NC_000913	IPOD occupancy	Peak	618801	618861	1	+	.	From DargR_m9_rdm_glu_merged_truseqnano_nebnext_v6rzlog10p_chipsub_cutoff1.000000_cwt_peaks.gr
NC_000913	IPOD occupancy	Peak	618966	619026	1	+	.	From DargR_m9_rdm_glu_merged_truseqnano_nebnext_v6rzlog10p_chipsub_cutoff1.000000_cwt_peaks.gr
NC_000913	IPOD occupancy	Peak	619121	619181	1	+	.	From DargR_m9_rdm_glu_merged_truseqnano_nebnext_v6rzlog10p_chipsub_cutoff1.000000_cwt_peaks.gr
NC_000913	IPOD occupancy	Peak	619436	619496	1	+	.	From DargR_m9_rdm_glu_merged_truseqnano_nebnext_v6rzlog10p_chipsub_cutoff1.000000_cwt_peaks.gr
NC_000913	IPOD occupancy	Peak	619621	619681	1	+	.	From DargR_m9_rdm_glu_merged_truseqnano_nebnext_v6rzlog10p_chipsub_cutoff1.000000_cwt_peaks.gr
NC_000913	IPOD occupancy	Peak	619911	619971	1	+	.	From DargR_m9_rdm_glu_merged_truseqnano_nebnext_v6rzlog10p_chipsub_cutoff1.000000_cwt_peaks.gr
NC_000913	IPOD occupancy	Peak	620191	620251	1	+	.	From DargR_m9_rdm_glu_merged_truseqnano_nebnext_v6rzlog10p_chipsub_cutoff1.000000_cwt_peaks.gr
NC_000913	IPOD occupancy	Peak	620561	620621	1	+	.	From DargR_m9_rdm_glu_merged_truseqnano_nebnext_v6rzlog10p_chipsub_cutoff1.000000_cwt_peaks.gr
NC_000913	IPOD occupancy	Peak	620721	620781	1	+	.	From DargR_m9_rdm_glu_merged_truseqnano_nebnext_v6rzlog10p_chipsub_cutoff1.000000_cwt_peaks.gr
NC_000913	IPOD occupancy	Peak	621371	621431	1	+	.	From DargR_m9_rdm_glu_merged_truseqnano_nebnext_v6rzlog10p_chipsub_cutoff1.000000_cwt_peaks.gr
NC_000913	IPOD occupancy	Peak	621676	621736	1	+	.	From DargR_m9_rdm_glu_merged_truseqnano_nebnext_v6rzlog10p_chipsub_cutoff1.000000_cwt_peaks.gr
NC_000913	IPOD occupancy	Peak	622441	622501	1	+	.	From DargR_m9_rdm_glu_merged_truseqnano_nebnext_v6rzlog10p_chipsub_cutoff1.000000_cwt_peaks.gr
NC_000913	IPOD occupancy	Peak	622776	622836	1	+	.	From DargR_m9_rdm_glu_merged_truseqnano_nebnext_v6rzlog10p_chipsub_cutoff1.000000_cwt_peaks.gr
NC_000913	IPOD occupancy	Peak	623451	623511	1	+	.	From DargR_m9_rdm_glu_merged_truseqnano_nebnext_v6rzlog10p_chipsub_cutoff1.000000_cwt_peaks.gr
NC_000913	IPOD occupancy	Peak	623666	623726	1	+	.	From DargR_m9_rdm_glu_merged_truseqnano_nebnext_v6rzlog10p_chipsub_cutoff1.000000_cwt_peaks.gr
NC_000913	IPOD occupancy	Peak	624076	624136	1	+	.	From DargR_m9_rdm_glu_merged_truseqnano_nebnext_v6rzlog10p_chipsub_cutoff1.000000_cwt_peaks.gr
NC_000913	IPOD occupancy	Peak	624826	624886	1	+	.	From DargR_m9_rdm_glu_merged_truseqnano_nebnext_v6rzlog10p_chipsub_cutoff1.000000_cwt_peaks.gr
NC_000913	IPOD occupancy	Peak	626206	626266	1	+	.	From DargR_m9_rdm_glu_merged_truseqnano_nebnext_v6rzlog10p_chipsub_cutoff1.000000_cwt_peaks.gr
NC_000913	IPOD occupancy	Peak	626341	626401	1	+	.	From DargR_m9_rdm_glu_merged_truseqnano_nebnext_v6rzlog10p_chipsub_cutoff1.000000_cwt_peaks.gr
NC_000913	IPOD occupancy	Peak	627611	627671	1	+	.	From DargR_m9_rdm_glu_merged_truseqnano_nebnext_v6rzlog10p_chipsub_cutoff1.000000_cwt_peaks.gr
NC_000913	IPOD occupancy	Peak	628111	628171	1	+	.	From DargR_m9_rdm_glu_merged_truseqnano_nebnext_v6rzlog10p_chipsub_cutoff1.000000_cwt_peaks.gr
NC_000913	IPOD occupancy	Peak	628666	628726	1	+	.	From DargR_m9_rdm_glu_merged_truseqnano_nebnext_v6rzlog10p_chipsub_cutoff1.000000_cwt_peaks.gr
NC_000913	IPOD occupancy	Peak	629341	629401	1	+	.	From DargR_m9_rdm_glu_merged_truseqnano_nebnext_v6rzlog10p_chipsub_cutoff1.000000_cwt_peaks.gr
NC_000913	IPOD occupancy	Peak	629721	629781	1	+	.	From DargR_m9_rdm_glu_merged_truseqnano_nebnext_v6rzlog10p_chipsub_cutoff1.000000_cwt_peaks.gr
NC_000913	IPOD occupancy	Peak	629846	629906	1	+	.	From DargR_m9_rdm_glu_merged_truseqnano_nebnext_v6rzlog10p_chipsub_cutoff1.000000_cwt_peaks.gr
NC_000913	IPOD occupancy	Peak	630011	630071	1	+	.	From DargR_m9_rdm_glu_merged_truseqnano_nebnext_v6rzlog10p_chipsub_cutoff1.000000_cwt_peaks.gr
NC_000913	IPOD occupancy	Peak	630376	630436	1	+	.	From DargR_m9_rdm_glu_merged_truseqnano_nebnext_v6rzlog10p_chipsub_cutoff1.000000_cwt_peaks.gr
NC_000913	IPOD occupancy	Peak	630946	631006	1	+	.	From DargR_m9_rdm_glu_merged_truseqnano_nebnext_v6rzlog10p_chipsub_cutoff1.000000_cwt_peaks.gr
NC_000913	IPOD occupancy	Peak	631086	631146	1	+	.	From DargR_m9_rdm_glu_merged_truseqnano_nebnext_v6rzlog10p_chipsub_cutoff1.000000_cwt_peaks.gr
NC_000913	IPOD occupancy	Peak	631436	631496	1	+	.	From DargR_m9_rdm_glu_merged_truseqnano_nebnext_v6rzlog10p_chipsub_cutoff1.000000_cwt_peaks.gr
NC_000913	IPOD occupancy	Peak	632241	632301	1	+	.	From DargR_m9_rdm_glu_merged_truseqnano_nebnext_v6rzlog10p_chipsub_cutoff1.000000_cwt_peaks.gr
NC_000913	IPOD occupancy	Peak	632516	632576	1	+	.	From DargR_m9_rdm_glu_merged_truseqnano_nebnext_v6rzlog10p_chipsub_cutoff1.000000_cwt_peaks.gr
NC_000913	IPOD occupancy	Peak	632801	632861	1	+	.	From DargR_m9_rdm_glu_merged_truseqnano_nebnext_v6rzlog10p_chipsub_cutoff1.000000_cwt_peaks.gr
NC_000913	IPOD occupancy	Peak	633206	633266	1	+	.	From DargR_m9_rdm_glu_merged_truseqnano_nebnext_v6rzlog10p_chipsub_cutoff1.000000_cwt_peaks.gr
NC_000913	IPOD occupancy	Peak	633581	633641	1	+	.	From DargR_m9_rdm_glu_merged_truseqnano_nebnext_v6rzlog10p_chipsub_cutoff1.000000_cwt_peaks.gr
NC_000913	IPOD occupancy	Peak	633821	633881	1	+	.	From DargR_m9_rdm_glu_merged_truseqnano_nebnext_v6rzlog10p_chipsub_cutoff1.000000_cwt_peaks.gr
NC_000913	IPOD occupancy	Peak	634421	634481	1	+	.	From DargR_m9_rdm_glu_merged_truseqnano_nebnext_v6rzlog10p_chipsub_cutoff1.000000_cwt_peaks.gr
NC_000913	IPOD occupancy	Peak	635281	635341	1	+	.	From DargR_m9_rdm_glu_merged_truseqnano_nebnext_v6rzlog10p_chipsub_cutoff1.000000_cwt_peaks.gr
NC_000913	IPOD occupancy	Peak	635401	635461	1	+	.	From DargR_m9_rdm_glu_merged_truseqnano_nebnext_v6rzlog10p_chipsub_cutoff1.000000_cwt_peaks.gr
NC_000913	IPOD occupancy	Peak	635611	635671	1	+	.	From DargR_m9_rdm_glu_merged_truseqnano_nebnext_v6rzlog10p_chipsub_cutoff1.000000_cwt_peaks.gr
NC_000913	IPOD occupancy	Peak	636426	636486	1	+	.	From DargR_m9_rdm_glu_merged_truseqnano_nebnext_v6rzlog10p_chipsub_cutoff1.000000_cwt_peaks.gr
NC_000913	IPOD occupancy	Peak	636641	636701	1	+	.	From DargR_m9_rdm_glu_merged_truseqnano_nebnext_v6rzlog10p_chipsub_cutoff1.000000_cwt_peaks.gr
NC_000913	IPOD occupancy	Peak	636866	636926	1	+	.	From DargR_m9_rdm_glu_merged_truseqnano_nebnext_v6rzlog10p_chipsub_cutoff1.000000_cwt_peaks.gr
NC_000913	IPOD occupancy	Peak	636986	637046	1	+	.	From DargR_m9_rdm_glu_merged_truseqnano_nebnext_v6rzlog10p_chipsub_cutoff1.000000_cwt_peaks.gr
NC_000913	IPOD occupancy	Peak	637236	637296	1	+	.	From DargR_m9_rdm_glu_merged_truseqnano_nebnext_v6rzlog10p_chipsub_cutoff1.000000_cwt_peaks.gr
NC_000913	IPOD occupancy	Peak	637426	637486	1	+	.	From DargR_m9_rdm_glu_merged_truseqnano_nebnext_v6rzlog10p_chipsub_cutoff1.000000_cwt_peaks.gr
NC_000913	IPOD occupancy	Peak	637501	637571	1	+	.	From DargR_m9_rdm_glu_merged_truseqnano_nebnext_v6rzlog10p_chipsub_cutoff1.000000_cwt_peaks.gr
NC_000913	IPOD occupancy	Peak	637616	637676	1	+	.	From DargR_m9_rdm_glu_merged_truseqnano_nebnext_v6rzlog10p_chipsub_cutoff1.000000_cwt_peaks.gr
NC_000913	IPOD occupancy	Peak	637786	637846	1	+	.	From DargR_m9_rdm_glu_merged_truseqnano_nebnext_v6rzlog10p_chipsub_cutoff1.000000_cwt_peaks.gr
NC_000913	IPOD occupancy	Peak	638176	638236	1	+	.	From DargR_m9_rdm_glu_merged_truseqnano_nebnext_v6rzlog10p_chipsub_cutoff1.000000_cwt_peaks.gr
NC_000913	IPOD occupancy	Peak	638451	638511	1	+	.	From DargR_m9_rdm_glu_merged_truseqnano_nebnext_v6rzlog10p_chipsub_cutoff1.000000_cwt_peaks.gr
NC_000913	IPOD occupancy	Peak	638881	638941	1	+	.	From DargR_m9_rdm_glu_merged_truseqnano_nebnext_v6rzlog10p_chipsub_cutoff1.000000_cwt_peaks.gr
NC_000913	IPOD occupancy	Peak	639111	639171	1	+	.	From DargR_m9_rdm_glu_merged_truseqnano_nebnext_v6rzlog10p_chipsub_cutoff1.000000_cwt_peaks.gr
NC_000913	IPOD occupancy	Peak	640286	640346	1	+	.	From DargR_m9_rdm_glu_merged_truseqnano_nebnext_v6rzlog10p_chipsub_cutoff1.000000_cwt_peaks.gr
NC_000913	IPOD occupancy	Peak	641136	641196	1	+	.	From DargR_m9_rdm_glu_merged_truseqnano_nebnext_v6rzlog10p_chipsub_cutoff1.000000_cwt_peaks.gr
NC_000913	IPOD occupancy	Peak	641276	641336	1	+	.	From DargR_m9_rdm_glu_merged_truseqnano_nebnext_v6rzlog10p_chipsub_cutoff1.000000_cwt_peaks.gr
NC_000913	IPOD occupancy	Peak	641511	641571	1	+	.	From DargR_m9_rdm_glu_merged_truseqnano_nebnext_v6rzlog10p_chipsub_cutoff1.000000_cwt_peaks.gr
NC_000913	IPOD occupancy	Peak	641871	641931	1	+	.	From DargR_m9_rdm_glu_merged_truseqnano_nebnext_v6rzlog10p_chipsub_cutoff1.000000_cwt_peaks.gr
NC_000913	IPOD occupancy	Peak	642211	642271	1	+	.	From DargR_m9_rdm_glu_merged_truseqnano_nebnext_v6rzlog10p_chipsub_cutoff1.000000_cwt_peaks.gr
NC_000913	IPOD occupancy	Peak	642506	642566	1	+	.	From DargR_m9_rdm_glu_merged_truseqnano_nebnext_v6rzlog10p_chipsub_cutoff1.000000_cwt_peaks.gr
NC_000913	IPOD occupancy	Peak	642636	642696	1	+	.	From DargR_m9_rdm_glu_merged_truseqnano_nebnext_v6rzlog10p_chipsub_cutoff1.000000_cwt_peaks.gr
NC_000913	IPOD occupancy	Peak	643131	643191	1	+	.	From DargR_m9_rdm_glu_merged_truseqnano_nebnext_v6rzlog10p_chipsub_cutoff1.000000_cwt_peaks.gr
NC_000913	IPOD occupancy	Peak	643291	643351	1	+	.	From DargR_m9_rdm_glu_merged_truseqnano_nebnext_v6rzlog10p_chipsub_cutoff1.000000_cwt_peaks.gr
NC_000913	IPOD occupancy	Peak	643676	643736	1	+	.	From DargR_m9_rdm_glu_merged_truseqnano_nebnext_v6rzlog10p_chipsub_cutoff1.000000_cwt_peaks.gr
NC_000913	IPOD occupancy	Peak	644081	644141	1	+	.	From DargR_m9_rdm_glu_merged_truseqnano_nebnext_v6rzlog10p_chipsub_cutoff1.000000_cwt_peaks.gr
NC_000913	IPOD occupancy	Peak	644511	644571	1	+	.	From DargR_m9_rdm_glu_merged_truseqnano_nebnext_v6rzlog10p_chipsub_cutoff1.000000_cwt_peaks.gr
NC_000913	IPOD occupancy	Peak	645381	645441	1	+	.	From DargR_m9_rdm_glu_merged_truseqnano_nebnext_v6rzlog10p_chipsub_cutoff1.000000_cwt_peaks.gr
NC_000913	IPOD occupancy	Peak	645476	645536	1	+	.	From DargR_m9_rdm_glu_merged_truseqnano_nebnext_v6rzlog10p_chipsub_cutoff1.000000_cwt_peaks.gr
NC_000913	IPOD occupancy	Peak	646046	646106	1	+	.	From DargR_m9_rdm_glu_merged_truseqnano_nebnext_v6rzlog10p_chipsub_cutoff1.000000_cwt_peaks.gr
NC_000913	IPOD occupancy	Peak	646226	646286	1	+	.	From DargR_m9_rdm_glu_merged_truseqnano_nebnext_v6rzlog10p_chipsub_cutoff1.000000_cwt_peaks.gr
NC_000913	IPOD occupancy	Peak	646351	646411	1	+	.	From DargR_m9_rdm_glu_merged_truseqnano_nebnext_v6rzlog10p_chipsub_cutoff1.000000_cwt_peaks.gr
NC_000913	IPOD occupancy	Peak	646556	646616	1	+	.	From DargR_m9_rdm_glu_merged_truseqnano_nebnext_v6rzlog10p_chipsub_cutoff1.000000_cwt_peaks.gr
NC_000913	IPOD occupancy	Peak	647136	647196	1	+	.	From DargR_m9_rdm_glu_merged_truseqnano_nebnext_v6rzlog10p_chipsub_cutoff1.000000_cwt_peaks.gr
NC_000913	IPOD occupancy	Peak	647761	647821	1	+	.	From DargR_m9_rdm_glu_merged_truseqnano_nebnext_v6rzlog10p_chipsub_cutoff1.000000_cwt_peaks.gr
NC_000913	IPOD occupancy	Peak	647906	647966	1	+	.	From DargR_m9_rdm_glu_merged_truseqnano_nebnext_v6rzlog10p_chipsub_cutoff1.000000_cwt_peaks.gr
NC_000913	IPOD occupancy	Peak	649531	649591	1	+	.	From DargR_m9_rdm_glu_merged_truseqnano_nebnext_v6rzlog10p_chipsub_cutoff1.000000_cwt_peaks.gr
NC_000913	IPOD occupancy	Peak	649846	649906	1	+	.	From DargR_m9_rdm_glu_merged_truseqnano_nebnext_v6rzlog10p_chipsub_cutoff1.000000_cwt_peaks.gr
NC_000913	IPOD occupancy	Peak	650136	650196	1	+	.	From DargR_m9_rdm_glu_merged_truseqnano_nebnext_v6rzlog10p_chipsub_cutoff1.000000_cwt_peaks.gr
NC_000913	IPOD occupancy	Peak	651141	651201	1	+	.	From DargR_m9_rdm_glu_merged_truseqnano_nebnext_v6rzlog10p_chipsub_cutoff1.000000_cwt_peaks.gr
NC_000913	IPOD occupancy	Peak	651376	651436	1	+	.	From DargR_m9_rdm_glu_merged_truseqnano_nebnext_v6rzlog10p_chipsub_cutoff1.000000_cwt_peaks.gr
NC_000913	IPOD occupancy	Peak	651711	651771	1	+	.	From DargR_m9_rdm_glu_merged_truseqnano_nebnext_v6rzlog10p_chipsub_cutoff1.000000_cwt_peaks.gr
NC_000913	IPOD occupancy	Peak	651941	652001	1	+	.	From DargR_m9_rdm_glu_merged_truseqnano_nebnext_v6rzlog10p_chipsub_cutoff1.000000_cwt_peaks.gr
NC_000913	IPOD occupancy	Peak	652256	652316	1	+	.	From DargR_m9_rdm_glu_merged_truseqnano_nebnext_v6rzlog10p_chipsub_cutoff1.000000_cwt_peaks.gr
NC_000913	IPOD occupancy	Peak	652751	652811	1	+	.	From DargR_m9_rdm_glu_merged_truseqnano_nebnext_v6rzlog10p_chipsub_cutoff1.000000_cwt_peaks.gr
NC_000913	IPOD occupancy	Peak	652846	652906	1	+	.	From DargR_m9_rdm_glu_merged_truseqnano_nebnext_v6rzlog10p_chipsub_cutoff1.000000_cwt_peaks.gr
NC_000913	IPOD occupancy	Peak	653071	653131	1	+	.	From DargR_m9_rdm_glu_merged_truseqnano_nebnext_v6rzlog10p_chipsub_cutoff1.000000_cwt_peaks.gr
NC_000913	IPOD occupancy	Peak	653216	653276	1	+	.	From DargR_m9_rdm_glu_merged_truseqnano_nebnext_v6rzlog10p_chipsub_cutoff1.000000_cwt_peaks.gr
NC_000913	IPOD occupancy	Peak	653506	653566	1	+	.	From DargR_m9_rdm_glu_merged_truseqnano_nebnext_v6rzlog10p_chipsub_cutoff1.000000_cwt_peaks.gr
NC_000913	IPOD occupancy	Peak	653801	653861	1	+	.	From DargR_m9_rdm_glu_merged_truseqnano_nebnext_v6rzlog10p_chipsub_cutoff1.000000_cwt_peaks.gr
NC_000913	IPOD occupancy	Peak	654366	654426	1	+	.	From DargR_m9_rdm_glu_merged_truseqnano_nebnext_v6rzlog10p_chipsub_cutoff1.000000_cwt_peaks.gr
NC_000913	IPOD occupancy	Peak	654521	654581	1	+	.	From DargR_m9_rdm_glu_merged_truseqnano_nebnext_v6rzlog10p_chipsub_cutoff1.000000_cwt_peaks.gr
NC_000913	IPOD occupancy	Peak	654771	654831	1	+	.	From DargR_m9_rdm_glu_merged_truseqnano_nebnext_v6rzlog10p_chipsub_cutoff1.000000_cwt_peaks.gr
NC_000913	IPOD occupancy	Peak	654891	654951	1	+	.	From DargR_m9_rdm_glu_merged_truseqnano_nebnext_v6rzlog10p_chipsub_cutoff1.000000_cwt_peaks.gr
NC_000913	IPOD occupancy	Peak	655326	655386	1	+	.	From DargR_m9_rdm_glu_merged_truseqnano_nebnext_v6rzlog10p_chipsub_cutoff1.000000_cwt_peaks.gr
NC_000913	IPOD occupancy	Peak	655861	655921	1	+	.	From DargR_m9_rdm_glu_merged_truseqnano_nebnext_v6rzlog10p_chipsub_cutoff1.000000_cwt_peaks.gr
NC_000913	IPOD occupancy	Peak	656121	656181	1	+	.	From DargR_m9_rdm_glu_merged_truseqnano_nebnext_v6rzlog10p_chipsub_cutoff1.000000_cwt_peaks.gr
NC_000913	IPOD occupancy	Peak	656276	656336	1	+	.	From DargR_m9_rdm_glu_merged_truseqnano_nebnext_v6rzlog10p_chipsub_cutoff1.000000_cwt_peaks.gr
NC_000913	IPOD occupancy	Peak	656366	656461	1	+	.	From DargR_m9_rdm_glu_merged_truseqnano_nebnext_v6rzlog10p_chipsub_cutoff1.000000_cwt_peaks.gr
NC_000913	IPOD occupancy	Peak	656801	656861	1	+	.	From DargR_m9_rdm_glu_merged_truseqnano_nebnext_v6rzlog10p_chipsub_cutoff1.000000_cwt_peaks.gr
NC_000913	IPOD occupancy	Peak	657176	657236	1	+	.	From DargR_m9_rdm_glu_merged_truseqnano_nebnext_v6rzlog10p_chipsub_cutoff1.000000_cwt_peaks.gr
NC_000913	IPOD occupancy	Peak	657836	657896	1	+	.	From DargR_m9_rdm_glu_merged_truseqnano_nebnext_v6rzlog10p_chipsub_cutoff1.000000_cwt_peaks.gr
NC_000913	IPOD occupancy	Peak	658361	658421	1	+	.	From DargR_m9_rdm_glu_merged_truseqnano_nebnext_v6rzlog10p_chipsub_cutoff1.000000_cwt_peaks.gr
NC_000913	IPOD occupancy	Peak	658556	658616	1	+	.	From DargR_m9_rdm_glu_merged_truseqnano_nebnext_v6rzlog10p_chipsub_cutoff1.000000_cwt_peaks.gr
NC_000913	IPOD occupancy	Peak	658731	658791	1	+	.	From DargR_m9_rdm_glu_merged_truseqnano_nebnext_v6rzlog10p_chipsub_cutoff1.000000_cwt_peaks.gr
NC_000913	IPOD occupancy	Peak	659106	659166	1	+	.	From DargR_m9_rdm_glu_merged_truseqnano_nebnext_v6rzlog10p_chipsub_cutoff1.000000_cwt_peaks.gr
NC_000913	IPOD occupancy	Peak	659806	659866	1	+	.	From DargR_m9_rdm_glu_merged_truseqnano_nebnext_v6rzlog10p_chipsub_cutoff1.000000_cwt_peaks.gr
NC_000913	IPOD occupancy	Peak	659896	659961	1	+	.	From DargR_m9_rdm_glu_merged_truseqnano_nebnext_v6rzlog10p_chipsub_cutoff1.000000_cwt_peaks.gr
NC_000913	IPOD occupancy	Peak	660106	660166	1	+	.	From DargR_m9_rdm_glu_merged_truseqnano_nebnext_v6rzlog10p_chipsub_cutoff1.000000_cwt_peaks.gr
NC_000913	IPOD occupancy	Peak	660266	660326	1	+	.	From DargR_m9_rdm_glu_merged_truseqnano_nebnext_v6rzlog10p_chipsub_cutoff1.000000_cwt_peaks.gr
NC_000913	IPOD occupancy	Peak	660516	660576	1	+	.	From DargR_m9_rdm_glu_merged_truseqnano_nebnext_v6rzlog10p_chipsub_cutoff1.000000_cwt_peaks.gr
NC_000913	IPOD occupancy	Peak	660846	660906	1	+	.	From DargR_m9_rdm_glu_merged_truseqnano_nebnext_v6rzlog10p_chipsub_cutoff1.000000_cwt_peaks.gr
NC_000913	IPOD occupancy	Peak	661136	661196	1	+	.	From DargR_m9_rdm_glu_merged_truseqnano_nebnext_v6rzlog10p_chipsub_cutoff1.000000_cwt_peaks.gr
NC_000913	IPOD occupancy	Peak	661441	661501	1	+	.	From DargR_m9_rdm_glu_merged_truseqnano_nebnext_v6rzlog10p_chipsub_cutoff1.000000_cwt_peaks.gr
NC_000913	IPOD occupancy	Peak	661566	661626	1	+	.	From DargR_m9_rdm_glu_merged_truseqnano_nebnext_v6rzlog10p_chipsub_cutoff1.000000_cwt_peaks.gr
NC_000913	IPOD occupancy	Peak	661766	661826	1	+	.	From DargR_m9_rdm_glu_merged_truseqnano_nebnext_v6rzlog10p_chipsub_cutoff1.000000_cwt_peaks.gr
NC_000913	IPOD occupancy	Peak	661846	661906	1	+	.	From DargR_m9_rdm_glu_merged_truseqnano_nebnext_v6rzlog10p_chipsub_cutoff1.000000_cwt_peaks.gr
NC_000913	IPOD occupancy	Peak	662491	662551	1	+	.	From DargR_m9_rdm_glu_merged_truseqnano_nebnext_v6rzlog10p_chipsub_cutoff1.000000_cwt_peaks.gr
NC_000913	IPOD occupancy	Peak	662736	662796	1	+	.	From DargR_m9_rdm_glu_merged_truseqnano_nebnext_v6rzlog10p_chipsub_cutoff1.000000_cwt_peaks.gr
NC_000913	IPOD occupancy	Peak	663301	663361	1	+	.	From DargR_m9_rdm_glu_merged_truseqnano_nebnext_v6rzlog10p_chipsub_cutoff1.000000_cwt_peaks.gr
NC_000913	IPOD occupancy	Peak	663511	663571	1	+	.	From DargR_m9_rdm_glu_merged_truseqnano_nebnext_v6rzlog10p_chipsub_cutoff1.000000_cwt_peaks.gr
NC_000913	IPOD occupancy	Peak	664101	664161	1	+	.	From DargR_m9_rdm_glu_merged_truseqnano_nebnext_v6rzlog10p_chipsub_cutoff1.000000_cwt_peaks.gr
NC_000913	IPOD occupancy	Peak	664646	664706	1	+	.	From DargR_m9_rdm_glu_merged_truseqnano_nebnext_v6rzlog10p_chipsub_cutoff1.000000_cwt_peaks.gr
NC_000913	IPOD occupancy	Peak	665141	665201	1	+	.	From DargR_m9_rdm_glu_merged_truseqnano_nebnext_v6rzlog10p_chipsub_cutoff1.000000_cwt_peaks.gr
NC_000913	IPOD occupancy	Peak	665371	665431	1	+	.	From DargR_m9_rdm_glu_merged_truseqnano_nebnext_v6rzlog10p_chipsub_cutoff1.000000_cwt_peaks.gr
NC_000913	IPOD occupancy	Peak	665601	665661	1	+	.	From DargR_m9_rdm_glu_merged_truseqnano_nebnext_v6rzlog10p_chipsub_cutoff1.000000_cwt_peaks.gr
NC_000913	IPOD occupancy	Peak	666036	666096	1	+	.	From DargR_m9_rdm_glu_merged_truseqnano_nebnext_v6rzlog10p_chipsub_cutoff1.000000_cwt_peaks.gr
NC_000913	IPOD occupancy	Peak	666241	666301	1	+	.	From DargR_m9_rdm_glu_merged_truseqnano_nebnext_v6rzlog10p_chipsub_cutoff1.000000_cwt_peaks.gr
NC_000913	IPOD occupancy	Peak	666351	666411	1	+	.	From DargR_m9_rdm_glu_merged_truseqnano_nebnext_v6rzlog10p_chipsub_cutoff1.000000_cwt_peaks.gr
NC_000913	IPOD occupancy	Peak	666771	666831	1	+	.	From DargR_m9_rdm_glu_merged_truseqnano_nebnext_v6rzlog10p_chipsub_cutoff1.000000_cwt_peaks.gr
NC_000913	IPOD occupancy	Peak	666961	667021	1	+	.	From DargR_m9_rdm_glu_merged_truseqnano_nebnext_v6rzlog10p_chipsub_cutoff1.000000_cwt_peaks.gr
NC_000913	IPOD occupancy	Peak	667416	667476	1	+	.	From DargR_m9_rdm_glu_merged_truseqnano_nebnext_v6rzlog10p_chipsub_cutoff1.000000_cwt_peaks.gr
NC_000913	IPOD occupancy	Peak	667556	667616	1	+	.	From DargR_m9_rdm_glu_merged_truseqnano_nebnext_v6rzlog10p_chipsub_cutoff1.000000_cwt_peaks.gr
NC_000913	IPOD occupancy	Peak	667926	667986	1	+	.	From DargR_m9_rdm_glu_merged_truseqnano_nebnext_v6rzlog10p_chipsub_cutoff1.000000_cwt_peaks.gr
NC_000913	IPOD occupancy	Peak	668111	668171	1	+	.	From DargR_m9_rdm_glu_merged_truseqnano_nebnext_v6rzlog10p_chipsub_cutoff1.000000_cwt_peaks.gr
NC_000913	IPOD occupancy	Peak	668311	668371	1	+	.	From DargR_m9_rdm_glu_merged_truseqnano_nebnext_v6rzlog10p_chipsub_cutoff1.000000_cwt_peaks.gr
NC_000913	IPOD occupancy	Peak	668886	668946	1	+	.	From DargR_m9_rdm_glu_merged_truseqnano_nebnext_v6rzlog10p_chipsub_cutoff1.000000_cwt_peaks.gr
NC_000913	IPOD occupancy	Peak	669266	669326	1	+	.	From DargR_m9_rdm_glu_merged_truseqnano_nebnext_v6rzlog10p_chipsub_cutoff1.000000_cwt_peaks.gr
NC_000913	IPOD occupancy	Peak	669496	669556	1	+	.	From DargR_m9_rdm_glu_merged_truseqnano_nebnext_v6rzlog10p_chipsub_cutoff1.000000_cwt_peaks.gr
NC_000913	IPOD occupancy	Peak	669846	669906	1	+	.	From DargR_m9_rdm_glu_merged_truseqnano_nebnext_v6rzlog10p_chipsub_cutoff1.000000_cwt_peaks.gr
NC_000913	IPOD occupancy	Peak	669926	669986	1	+	.	From DargR_m9_rdm_glu_merged_truseqnano_nebnext_v6rzlog10p_chipsub_cutoff1.000000_cwt_peaks.gr
NC_000913	IPOD occupancy	Peak	670181	670241	1	+	.	From DargR_m9_rdm_glu_merged_truseqnano_nebnext_v6rzlog10p_chipsub_cutoff1.000000_cwt_peaks.gr
NC_000913	IPOD occupancy	Peak	670531	670591	1	+	.	From DargR_m9_rdm_glu_merged_truseqnano_nebnext_v6rzlog10p_chipsub_cutoff1.000000_cwt_peaks.gr
NC_000913	IPOD occupancy	Peak	670736	670796	1	+	.	From DargR_m9_rdm_glu_merged_truseqnano_nebnext_v6rzlog10p_chipsub_cutoff1.000000_cwt_peaks.gr
NC_000913	IPOD occupancy	Peak	670931	670991	1	+	.	From DargR_m9_rdm_glu_merged_truseqnano_nebnext_v6rzlog10p_chipsub_cutoff1.000000_cwt_peaks.gr
NC_000913	IPOD occupancy	Peak	671031	671091	1	+	.	From DargR_m9_rdm_glu_merged_truseqnano_nebnext_v6rzlog10p_chipsub_cutoff1.000000_cwt_peaks.gr
NC_000913	IPOD occupancy	Peak	671346	671406	1	+	.	From DargR_m9_rdm_glu_merged_truseqnano_nebnext_v6rzlog10p_chipsub_cutoff1.000000_cwt_peaks.gr
NC_000913	IPOD occupancy	Peak	671756	671816	1	+	.	From DargR_m9_rdm_glu_merged_truseqnano_nebnext_v6rzlog10p_chipsub_cutoff1.000000_cwt_peaks.gr
NC_000913	IPOD occupancy	Peak	671871	671931	1	+	.	From DargR_m9_rdm_glu_merged_truseqnano_nebnext_v6rzlog10p_chipsub_cutoff1.000000_cwt_peaks.gr
NC_000913	IPOD occupancy	Peak	672936	672996	1	+	.	From DargR_m9_rdm_glu_merged_truseqnano_nebnext_v6rzlog10p_chipsub_cutoff1.000000_cwt_peaks.gr
NC_000913	IPOD occupancy	Peak	673156	673216	1	+	.	From DargR_m9_rdm_glu_merged_truseqnano_nebnext_v6rzlog10p_chipsub_cutoff1.000000_cwt_peaks.gr
NC_000913	IPOD occupancy	Peak	673361	673421	1	+	.	From DargR_m9_rdm_glu_merged_truseqnano_nebnext_v6rzlog10p_chipsub_cutoff1.000000_cwt_peaks.gr
NC_000913	IPOD occupancy	Peak	674026	674086	1	+	.	From DargR_m9_rdm_glu_merged_truseqnano_nebnext_v6rzlog10p_chipsub_cutoff1.000000_cwt_peaks.gr
NC_000913	IPOD occupancy	Peak	674116	674176	1	+	.	From DargR_m9_rdm_glu_merged_truseqnano_nebnext_v6rzlog10p_chipsub_cutoff1.000000_cwt_peaks.gr
NC_000913	IPOD occupancy	Peak	674641	674701	1	+	.	From DargR_m9_rdm_glu_merged_truseqnano_nebnext_v6rzlog10p_chipsub_cutoff1.000000_cwt_peaks.gr
NC_000913	IPOD occupancy	Peak	675046	675106	1	+	.	From DargR_m9_rdm_glu_merged_truseqnano_nebnext_v6rzlog10p_chipsub_cutoff1.000000_cwt_peaks.gr
NC_000913	IPOD occupancy	Peak	675486	675546	1	+	.	From DargR_m9_rdm_glu_merged_truseqnano_nebnext_v6rzlog10p_chipsub_cutoff1.000000_cwt_peaks.gr
NC_000913	IPOD occupancy	Peak	675756	675816	1	+	.	From DargR_m9_rdm_glu_merged_truseqnano_nebnext_v6rzlog10p_chipsub_cutoff1.000000_cwt_peaks.gr
NC_000913	IPOD occupancy	Peak	676016	676076	1	+	.	From DargR_m9_rdm_glu_merged_truseqnano_nebnext_v6rzlog10p_chipsub_cutoff1.000000_cwt_peaks.gr
NC_000913	IPOD occupancy	Peak	676216	676276	1	+	.	From DargR_m9_rdm_glu_merged_truseqnano_nebnext_v6rzlog10p_chipsub_cutoff1.000000_cwt_peaks.gr
NC_000913	IPOD occupancy	Peak	676491	676551	1	+	.	From DargR_m9_rdm_glu_merged_truseqnano_nebnext_v6rzlog10p_chipsub_cutoff1.000000_cwt_peaks.gr
NC_000913	IPOD occupancy	Peak	676736	676796	1	+	.	From DargR_m9_rdm_glu_merged_truseqnano_nebnext_v6rzlog10p_chipsub_cutoff1.000000_cwt_peaks.gr
NC_000913	IPOD occupancy	Peak	676941	677001	1	+	.	From DargR_m9_rdm_glu_merged_truseqnano_nebnext_v6rzlog10p_chipsub_cutoff1.000000_cwt_peaks.gr
NC_000913	IPOD occupancy	Peak	677096	677156	1	+	.	From DargR_m9_rdm_glu_merged_truseqnano_nebnext_v6rzlog10p_chipsub_cutoff1.000000_cwt_peaks.gr
NC_000913	IPOD occupancy	Peak	677211	677271	1	+	.	From DargR_m9_rdm_glu_merged_truseqnano_nebnext_v6rzlog10p_chipsub_cutoff1.000000_cwt_peaks.gr
NC_000913	IPOD occupancy	Peak	677416	677476	1	+	.	From DargR_m9_rdm_glu_merged_truseqnano_nebnext_v6rzlog10p_chipsub_cutoff1.000000_cwt_peaks.gr
NC_000913	IPOD occupancy	Peak	677696	677756	1	+	.	From DargR_m9_rdm_glu_merged_truseqnano_nebnext_v6rzlog10p_chipsub_cutoff1.000000_cwt_peaks.gr
NC_000913	IPOD occupancy	Peak	677781	677921	1	+	.	From DargR_m9_rdm_glu_merged_truseqnano_nebnext_v6rzlog10p_chipsub_cutoff1.000000_cwt_peaks.gr
NC_000913	IPOD occupancy	Peak	678146	678206	1	+	.	From DargR_m9_rdm_glu_merged_truseqnano_nebnext_v6rzlog10p_chipsub_cutoff1.000000_cwt_peaks.gr
NC_000913	IPOD occupancy	Peak	678331	678391	1	+	.	From DargR_m9_rdm_glu_merged_truseqnano_nebnext_v6rzlog10p_chipsub_cutoff1.000000_cwt_peaks.gr
NC_000913	IPOD occupancy	Peak	678886	678946	1	+	.	From DargR_m9_rdm_glu_merged_truseqnano_nebnext_v6rzlog10p_chipsub_cutoff1.000000_cwt_peaks.gr
NC_000913	IPOD occupancy	Peak	678981	679041	1	+	.	From DargR_m9_rdm_glu_merged_truseqnano_nebnext_v6rzlog10p_chipsub_cutoff1.000000_cwt_peaks.gr
NC_000913	IPOD occupancy	Peak	679281	679341	1	+	.	From DargR_m9_rdm_glu_merged_truseqnano_nebnext_v6rzlog10p_chipsub_cutoff1.000000_cwt_peaks.gr
NC_000913	IPOD occupancy	Peak	679446	679506	1	+	.	From DargR_m9_rdm_glu_merged_truseqnano_nebnext_v6rzlog10p_chipsub_cutoff1.000000_cwt_peaks.gr
NC_000913	IPOD occupancy	Peak	679616	679676	1	+	.	From DargR_m9_rdm_glu_merged_truseqnano_nebnext_v6rzlog10p_chipsub_cutoff1.000000_cwt_peaks.gr
NC_000913	IPOD occupancy	Peak	680571	680631	1	+	.	From DargR_m9_rdm_glu_merged_truseqnano_nebnext_v6rzlog10p_chipsub_cutoff1.000000_cwt_peaks.gr
NC_000913	IPOD occupancy	Peak	680696	680756	1	+	.	From DargR_m9_rdm_glu_merged_truseqnano_nebnext_v6rzlog10p_chipsub_cutoff1.000000_cwt_peaks.gr
NC_000913	IPOD occupancy	Peak	680951	681011	1	+	.	From DargR_m9_rdm_glu_merged_truseqnano_nebnext_v6rzlog10p_chipsub_cutoff1.000000_cwt_peaks.gr
NC_000913	IPOD occupancy	Peak	681236	681296	1	+	.	From DargR_m9_rdm_glu_merged_truseqnano_nebnext_v6rzlog10p_chipsub_cutoff1.000000_cwt_peaks.gr
NC_000913	IPOD occupancy	Peak	681646	681706	1	+	.	From DargR_m9_rdm_glu_merged_truseqnano_nebnext_v6rzlog10p_chipsub_cutoff1.000000_cwt_peaks.gr
NC_000913	IPOD occupancy	Peak	682031	682091	1	+	.	From DargR_m9_rdm_glu_merged_truseqnano_nebnext_v6rzlog10p_chipsub_cutoff1.000000_cwt_peaks.gr
NC_000913	IPOD occupancy	Peak	682431	682491	1	+	.	From DargR_m9_rdm_glu_merged_truseqnano_nebnext_v6rzlog10p_chipsub_cutoff1.000000_cwt_peaks.gr
NC_000913	IPOD occupancy	Peak	682631	682691	1	+	.	From DargR_m9_rdm_glu_merged_truseqnano_nebnext_v6rzlog10p_chipsub_cutoff1.000000_cwt_peaks.gr
NC_000913	IPOD occupancy	Peak	682866	682926	1	+	.	From DargR_m9_rdm_glu_merged_truseqnano_nebnext_v6rzlog10p_chipsub_cutoff1.000000_cwt_peaks.gr
NC_000913	IPOD occupancy	Peak	683011	683071	1	+	.	From DargR_m9_rdm_glu_merged_truseqnano_nebnext_v6rzlog10p_chipsub_cutoff1.000000_cwt_peaks.gr
NC_000913	IPOD occupancy	Peak	683151	683211	1	+	.	From DargR_m9_rdm_glu_merged_truseqnano_nebnext_v6rzlog10p_chipsub_cutoff1.000000_cwt_peaks.gr
NC_000913	IPOD occupancy	Peak	683461	683521	1	+	.	From DargR_m9_rdm_glu_merged_truseqnano_nebnext_v6rzlog10p_chipsub_cutoff1.000000_cwt_peaks.gr
NC_000913	IPOD occupancy	Peak	684021	684081	1	+	.	From DargR_m9_rdm_glu_merged_truseqnano_nebnext_v6rzlog10p_chipsub_cutoff1.000000_cwt_peaks.gr
NC_000913	IPOD occupancy	Peak	684421	684516	1	+	.	From DargR_m9_rdm_glu_merged_truseqnano_nebnext_v6rzlog10p_chipsub_cutoff1.000000_cwt_peaks.gr
NC_000913	IPOD occupancy	Peak	685036	685096	1	+	.	From DargR_m9_rdm_glu_merged_truseqnano_nebnext_v6rzlog10p_chipsub_cutoff1.000000_cwt_peaks.gr
NC_000913	IPOD occupancy	Peak	685221	685281	1	+	.	From DargR_m9_rdm_glu_merged_truseqnano_nebnext_v6rzlog10p_chipsub_cutoff1.000000_cwt_peaks.gr
NC_000913	IPOD occupancy	Peak	685706	685766	1	+	.	From DargR_m9_rdm_glu_merged_truseqnano_nebnext_v6rzlog10p_chipsub_cutoff1.000000_cwt_peaks.gr
NC_000913	IPOD occupancy	Peak	686571	686631	1	+	.	From DargR_m9_rdm_glu_merged_truseqnano_nebnext_v6rzlog10p_chipsub_cutoff1.000000_cwt_peaks.gr
NC_000913	IPOD occupancy	Peak	686741	686801	1	+	.	From DargR_m9_rdm_glu_merged_truseqnano_nebnext_v6rzlog10p_chipsub_cutoff1.000000_cwt_peaks.gr
NC_000913	IPOD occupancy	Peak	687756	687816	1	+	.	From DargR_m9_rdm_glu_merged_truseqnano_nebnext_v6rzlog10p_chipsub_cutoff1.000000_cwt_peaks.gr
NC_000913	IPOD occupancy	Peak	688056	688116	1	+	.	From DargR_m9_rdm_glu_merged_truseqnano_nebnext_v6rzlog10p_chipsub_cutoff1.000000_cwt_peaks.gr
NC_000913	IPOD occupancy	Peak	688771	688831	1	+	.	From DargR_m9_rdm_glu_merged_truseqnano_nebnext_v6rzlog10p_chipsub_cutoff1.000000_cwt_peaks.gr
NC_000913	IPOD occupancy	Peak	688966	689026	1	+	.	From DargR_m9_rdm_glu_merged_truseqnano_nebnext_v6rzlog10p_chipsub_cutoff1.000000_cwt_peaks.gr
NC_000913	IPOD occupancy	Peak	689216	689276	1	+	.	From DargR_m9_rdm_glu_merged_truseqnano_nebnext_v6rzlog10p_chipsub_cutoff1.000000_cwt_peaks.gr
NC_000913	IPOD occupancy	Peak	689986	690046	1	+	.	From DargR_m9_rdm_glu_merged_truseqnano_nebnext_v6rzlog10p_chipsub_cutoff1.000000_cwt_peaks.gr
NC_000913	IPOD occupancy	Peak	690851	690911	1	+	.	From DargR_m9_rdm_glu_merged_truseqnano_nebnext_v6rzlog10p_chipsub_cutoff1.000000_cwt_peaks.gr
NC_000913	IPOD occupancy	Peak	691141	691201	1	+	.	From DargR_m9_rdm_glu_merged_truseqnano_nebnext_v6rzlog10p_chipsub_cutoff1.000000_cwt_peaks.gr
NC_000913	IPOD occupancy	Peak	691791	691851	1	+	.	From DargR_m9_rdm_glu_merged_truseqnano_nebnext_v6rzlog10p_chipsub_cutoff1.000000_cwt_peaks.gr
NC_000913	IPOD occupancy	Peak	691921	691981	1	+	.	From DargR_m9_rdm_glu_merged_truseqnano_nebnext_v6rzlog10p_chipsub_cutoff1.000000_cwt_peaks.gr
NC_000913	IPOD occupancy	Peak	692456	692516	1	+	.	From DargR_m9_rdm_glu_merged_truseqnano_nebnext_v6rzlog10p_chipsub_cutoff1.000000_cwt_peaks.gr
NC_000913	IPOD occupancy	Peak	692611	692671	1	+	.	From DargR_m9_rdm_glu_merged_truseqnano_nebnext_v6rzlog10p_chipsub_cutoff1.000000_cwt_peaks.gr
NC_000913	IPOD occupancy	Peak	693081	693141	1	+	.	From DargR_m9_rdm_glu_merged_truseqnano_nebnext_v6rzlog10p_chipsub_cutoff1.000000_cwt_peaks.gr
NC_000913	IPOD occupancy	Peak	693606	693666	1	+	.	From DargR_m9_rdm_glu_merged_truseqnano_nebnext_v6rzlog10p_chipsub_cutoff1.000000_cwt_peaks.gr
NC_000913	IPOD occupancy	Peak	693841	693901	1	+	.	From DargR_m9_rdm_glu_merged_truseqnano_nebnext_v6rzlog10p_chipsub_cutoff1.000000_cwt_peaks.gr
NC_000913	IPOD occupancy	Peak	694196	694256	1	+	.	From DargR_m9_rdm_glu_merged_truseqnano_nebnext_v6rzlog10p_chipsub_cutoff1.000000_cwt_peaks.gr
NC_000913	IPOD occupancy	Peak	695191	695251	1	+	.	From DargR_m9_rdm_glu_merged_truseqnano_nebnext_v6rzlog10p_chipsub_cutoff1.000000_cwt_peaks.gr
NC_000913	IPOD occupancy	Peak	695321	695381	1	+	.	From DargR_m9_rdm_glu_merged_truseqnano_nebnext_v6rzlog10p_chipsub_cutoff1.000000_cwt_peaks.gr
NC_000913	IPOD occupancy	Peak	695786	695846	1	+	.	From DargR_m9_rdm_glu_merged_truseqnano_nebnext_v6rzlog10p_chipsub_cutoff1.000000_cwt_peaks.gr
NC_000913	IPOD occupancy	Peak	696006	696066	1	+	.	From DargR_m9_rdm_glu_merged_truseqnano_nebnext_v6rzlog10p_chipsub_cutoff1.000000_cwt_peaks.gr
NC_000913	IPOD occupancy	Peak	696126	696186	1	+	.	From DargR_m9_rdm_glu_merged_truseqnano_nebnext_v6rzlog10p_chipsub_cutoff1.000000_cwt_peaks.gr
NC_000913	IPOD occupancy	Peak	696336	696396	1	+	.	From DargR_m9_rdm_glu_merged_truseqnano_nebnext_v6rzlog10p_chipsub_cutoff1.000000_cwt_peaks.gr
NC_000913	IPOD occupancy	Peak	696601	696661	1	+	.	From DargR_m9_rdm_glu_merged_truseqnano_nebnext_v6rzlog10p_chipsub_cutoff1.000000_cwt_peaks.gr
NC_000913	IPOD occupancy	Peak	696766	696826	1	+	.	From DargR_m9_rdm_glu_merged_truseqnano_nebnext_v6rzlog10p_chipsub_cutoff1.000000_cwt_peaks.gr
NC_000913	IPOD occupancy	Peak	696916	696976	1	+	.	From DargR_m9_rdm_glu_merged_truseqnano_nebnext_v6rzlog10p_chipsub_cutoff1.000000_cwt_peaks.gr
NC_000913	IPOD occupancy	Peak	697396	697456	1	+	.	From DargR_m9_rdm_glu_merged_truseqnano_nebnext_v6rzlog10p_chipsub_cutoff1.000000_cwt_peaks.gr
NC_000913	IPOD occupancy	Peak	697656	697716	1	+	.	From DargR_m9_rdm_glu_merged_truseqnano_nebnext_v6rzlog10p_chipsub_cutoff1.000000_cwt_peaks.gr
NC_000913	IPOD occupancy	Peak	698146	698206	1	+	.	From DargR_m9_rdm_glu_merged_truseqnano_nebnext_v6rzlog10p_chipsub_cutoff1.000000_cwt_peaks.gr
NC_000913	IPOD occupancy	Peak	698721	698781	1	+	.	From DargR_m9_rdm_glu_merged_truseqnano_nebnext_v6rzlog10p_chipsub_cutoff1.000000_cwt_peaks.gr
NC_000913	IPOD occupancy	Peak	700111	700171	1	+	.	From DargR_m9_rdm_glu_merged_truseqnano_nebnext_v6rzlog10p_chipsub_cutoff1.000000_cwt_peaks.gr
NC_000913	IPOD occupancy	Peak	700256	700316	1	+	.	From DargR_m9_rdm_glu_merged_truseqnano_nebnext_v6rzlog10p_chipsub_cutoff1.000000_cwt_peaks.gr
NC_000913	IPOD occupancy	Peak	700436	700496	1	+	.	From DargR_m9_rdm_glu_merged_truseqnano_nebnext_v6rzlog10p_chipsub_cutoff1.000000_cwt_peaks.gr
NC_000913	IPOD occupancy	Peak	700556	700616	1	+	.	From DargR_m9_rdm_glu_merged_truseqnano_nebnext_v6rzlog10p_chipsub_cutoff1.000000_cwt_peaks.gr
NC_000913	IPOD occupancy	Peak	701266	701326	1	+	.	From DargR_m9_rdm_glu_merged_truseqnano_nebnext_v6rzlog10p_chipsub_cutoff1.000000_cwt_peaks.gr
NC_000913	IPOD occupancy	Peak	701566	701626	1	+	.	From DargR_m9_rdm_glu_merged_truseqnano_nebnext_v6rzlog10p_chipsub_cutoff1.000000_cwt_peaks.gr
NC_000913	IPOD occupancy	Peak	703036	703096	1	+	.	From DargR_m9_rdm_glu_merged_truseqnano_nebnext_v6rzlog10p_chipsub_cutoff1.000000_cwt_peaks.gr
NC_000913	IPOD occupancy	Peak	703286	703346	1	+	.	From DargR_m9_rdm_glu_merged_truseqnano_nebnext_v6rzlog10p_chipsub_cutoff1.000000_cwt_peaks.gr
NC_000913	IPOD occupancy	Peak	703416	703476	1	+	.	From DargR_m9_rdm_glu_merged_truseqnano_nebnext_v6rzlog10p_chipsub_cutoff1.000000_cwt_peaks.gr
NC_000913	IPOD occupancy	Peak	704101	704161	1	+	.	From DargR_m9_rdm_glu_merged_truseqnano_nebnext_v6rzlog10p_chipsub_cutoff1.000000_cwt_peaks.gr
NC_000913	IPOD occupancy	Peak	704226	704286	1	+	.	From DargR_m9_rdm_glu_merged_truseqnano_nebnext_v6rzlog10p_chipsub_cutoff1.000000_cwt_peaks.gr
NC_000913	IPOD occupancy	Peak	704961	705021	1	+	.	From DargR_m9_rdm_glu_merged_truseqnano_nebnext_v6rzlog10p_chipsub_cutoff1.000000_cwt_peaks.gr
NC_000913	IPOD occupancy	Peak	705606	705666	1	+	.	From DargR_m9_rdm_glu_merged_truseqnano_nebnext_v6rzlog10p_chipsub_cutoff1.000000_cwt_peaks.gr
NC_000913	IPOD occupancy	Peak	705786	705846	1	+	.	From DargR_m9_rdm_glu_merged_truseqnano_nebnext_v6rzlog10p_chipsub_cutoff1.000000_cwt_peaks.gr
NC_000913	IPOD occupancy	Peak	705996	706056	1	+	.	From DargR_m9_rdm_glu_merged_truseqnano_nebnext_v6rzlog10p_chipsub_cutoff1.000000_cwt_peaks.gr
NC_000913	IPOD occupancy	Peak	706366	706426	1	+	.	From DargR_m9_rdm_glu_merged_truseqnano_nebnext_v6rzlog10p_chipsub_cutoff1.000000_cwt_peaks.gr
NC_000913	IPOD occupancy	Peak	706836	706896	1	+	.	From DargR_m9_rdm_glu_merged_truseqnano_nebnext_v6rzlog10p_chipsub_cutoff1.000000_cwt_peaks.gr
NC_000913	IPOD occupancy	Peak	707136	707196	1	+	.	From DargR_m9_rdm_glu_merged_truseqnano_nebnext_v6rzlog10p_chipsub_cutoff1.000000_cwt_peaks.gr
NC_000913	IPOD occupancy	Peak	707401	707461	1	+	.	From DargR_m9_rdm_glu_merged_truseqnano_nebnext_v6rzlog10p_chipsub_cutoff1.000000_cwt_peaks.gr
NC_000913	IPOD occupancy	Peak	707836	707896	1	+	.	From DargR_m9_rdm_glu_merged_truseqnano_nebnext_v6rzlog10p_chipsub_cutoff1.000000_cwt_peaks.gr
NC_000913	IPOD occupancy	Peak	708051	708111	1	+	.	From DargR_m9_rdm_glu_merged_truseqnano_nebnext_v6rzlog10p_chipsub_cutoff1.000000_cwt_peaks.gr
NC_000913	IPOD occupancy	Peak	708351	708411	1	+	.	From DargR_m9_rdm_glu_merged_truseqnano_nebnext_v6rzlog10p_chipsub_cutoff1.000000_cwt_peaks.gr
NC_000913	IPOD occupancy	Peak	708576	708636	1	+	.	From DargR_m9_rdm_glu_merged_truseqnano_nebnext_v6rzlog10p_chipsub_cutoff1.000000_cwt_peaks.gr
NC_000913	IPOD occupancy	Peak	708946	709006	1	+	.	From DargR_m9_rdm_glu_merged_truseqnano_nebnext_v6rzlog10p_chipsub_cutoff1.000000_cwt_peaks.gr
NC_000913	IPOD occupancy	Peak	709681	709741	1	+	.	From DargR_m9_rdm_glu_merged_truseqnano_nebnext_v6rzlog10p_chipsub_cutoff1.000000_cwt_peaks.gr
NC_000913	IPOD occupancy	Peak	709836	709896	1	+	.	From DargR_m9_rdm_glu_merged_truseqnano_nebnext_v6rzlog10p_chipsub_cutoff1.000000_cwt_peaks.gr
NC_000913	IPOD occupancy	Peak	710091	710151	1	+	.	From DargR_m9_rdm_glu_merged_truseqnano_nebnext_v6rzlog10p_chipsub_cutoff1.000000_cwt_peaks.gr
NC_000913	IPOD occupancy	Peak	710471	710531	1	+	.	From DargR_m9_rdm_glu_merged_truseqnano_nebnext_v6rzlog10p_chipsub_cutoff1.000000_cwt_peaks.gr
NC_000913	IPOD occupancy	Peak	710831	710891	1	+	.	From DargR_m9_rdm_glu_merged_truseqnano_nebnext_v6rzlog10p_chipsub_cutoff1.000000_cwt_peaks.gr
NC_000913	IPOD occupancy	Peak	711056	711116	1	+	.	From DargR_m9_rdm_glu_merged_truseqnano_nebnext_v6rzlog10p_chipsub_cutoff1.000000_cwt_peaks.gr
NC_000913	IPOD occupancy	Peak	711211	711271	1	+	.	From DargR_m9_rdm_glu_merged_truseqnano_nebnext_v6rzlog10p_chipsub_cutoff1.000000_cwt_peaks.gr
NC_000913	IPOD occupancy	Peak	711681	711741	1	+	.	From DargR_m9_rdm_glu_merged_truseqnano_nebnext_v6rzlog10p_chipsub_cutoff1.000000_cwt_peaks.gr
NC_000913	IPOD occupancy	Peak	712076	712136	1	+	.	From DargR_m9_rdm_glu_merged_truseqnano_nebnext_v6rzlog10p_chipsub_cutoff1.000000_cwt_peaks.gr
NC_000913	IPOD occupancy	Peak	712306	712366	1	+	.	From DargR_m9_rdm_glu_merged_truseqnano_nebnext_v6rzlog10p_chipsub_cutoff1.000000_cwt_peaks.gr
NC_000913	IPOD occupancy	Peak	712456	712516	1	+	.	From DargR_m9_rdm_glu_merged_truseqnano_nebnext_v6rzlog10p_chipsub_cutoff1.000000_cwt_peaks.gr
NC_000913	IPOD occupancy	Peak	712621	712681	1	+	.	From DargR_m9_rdm_glu_merged_truseqnano_nebnext_v6rzlog10p_chipsub_cutoff1.000000_cwt_peaks.gr
NC_000913	IPOD occupancy	Peak	713246	713306	1	+	.	From DargR_m9_rdm_glu_merged_truseqnano_nebnext_v6rzlog10p_chipsub_cutoff1.000000_cwt_peaks.gr
NC_000913	IPOD occupancy	Peak	713456	713516	1	+	.	From DargR_m9_rdm_glu_merged_truseqnano_nebnext_v6rzlog10p_chipsub_cutoff1.000000_cwt_peaks.gr
NC_000913	IPOD occupancy	Peak	713606	713666	1	+	.	From DargR_m9_rdm_glu_merged_truseqnano_nebnext_v6rzlog10p_chipsub_cutoff1.000000_cwt_peaks.gr
NC_000913	IPOD occupancy	Peak	713866	713926	1	+	.	From DargR_m9_rdm_glu_merged_truseqnano_nebnext_v6rzlog10p_chipsub_cutoff1.000000_cwt_peaks.gr
NC_000913	IPOD occupancy	Peak	714056	714116	1	+	.	From DargR_m9_rdm_glu_merged_truseqnano_nebnext_v6rzlog10p_chipsub_cutoff1.000000_cwt_peaks.gr
NC_000913	IPOD occupancy	Peak	714186	714246	1	+	.	From DargR_m9_rdm_glu_merged_truseqnano_nebnext_v6rzlog10p_chipsub_cutoff1.000000_cwt_peaks.gr
NC_000913	IPOD occupancy	Peak	715286	715346	1	+	.	From DargR_m9_rdm_glu_merged_truseqnano_nebnext_v6rzlog10p_chipsub_cutoff1.000000_cwt_peaks.gr
NC_000913	IPOD occupancy	Peak	715521	715581	1	+	.	From DargR_m9_rdm_glu_merged_truseqnano_nebnext_v6rzlog10p_chipsub_cutoff1.000000_cwt_peaks.gr
NC_000913	IPOD occupancy	Peak	715661	715721	1	+	.	From DargR_m9_rdm_glu_merged_truseqnano_nebnext_v6rzlog10p_chipsub_cutoff1.000000_cwt_peaks.gr
NC_000913	IPOD occupancy	Peak	716146	716206	1	+	.	From DargR_m9_rdm_glu_merged_truseqnano_nebnext_v6rzlog10p_chipsub_cutoff1.000000_cwt_peaks.gr
NC_000913	IPOD occupancy	Peak	716241	716301	1	+	.	From DargR_m9_rdm_glu_merged_truseqnano_nebnext_v6rzlog10p_chipsub_cutoff1.000000_cwt_peaks.gr
NC_000913	IPOD occupancy	Peak	716436	716496	1	+	.	From DargR_m9_rdm_glu_merged_truseqnano_nebnext_v6rzlog10p_chipsub_cutoff1.000000_cwt_peaks.gr
NC_000913	IPOD occupancy	Peak	716696	716756	1	+	.	From DargR_m9_rdm_glu_merged_truseqnano_nebnext_v6rzlog10p_chipsub_cutoff1.000000_cwt_peaks.gr
NC_000913	IPOD occupancy	Peak	716866	716926	1	+	.	From DargR_m9_rdm_glu_merged_truseqnano_nebnext_v6rzlog10p_chipsub_cutoff1.000000_cwt_peaks.gr
NC_000913	IPOD occupancy	Peak	717026	717086	1	+	.	From DargR_m9_rdm_glu_merged_truseqnano_nebnext_v6rzlog10p_chipsub_cutoff1.000000_cwt_peaks.gr
NC_000913	IPOD occupancy	Peak	717171	717231	1	+	.	From DargR_m9_rdm_glu_merged_truseqnano_nebnext_v6rzlog10p_chipsub_cutoff1.000000_cwt_peaks.gr
NC_000913	IPOD occupancy	Peak	717411	717471	1	+	.	From DargR_m9_rdm_glu_merged_truseqnano_nebnext_v6rzlog10p_chipsub_cutoff1.000000_cwt_peaks.gr
NC_000913	IPOD occupancy	Peak	718461	718521	1	+	.	From DargR_m9_rdm_glu_merged_truseqnano_nebnext_v6rzlog10p_chipsub_cutoff1.000000_cwt_peaks.gr
NC_000913	IPOD occupancy	Peak	718791	718851	1	+	.	From DargR_m9_rdm_glu_merged_truseqnano_nebnext_v6rzlog10p_chipsub_cutoff1.000000_cwt_peaks.gr
NC_000913	IPOD occupancy	Peak	719056	719116	1	+	.	From DargR_m9_rdm_glu_merged_truseqnano_nebnext_v6rzlog10p_chipsub_cutoff1.000000_cwt_peaks.gr
NC_000913	IPOD occupancy	Peak	719331	719391	1	+	.	From DargR_m9_rdm_glu_merged_truseqnano_nebnext_v6rzlog10p_chipsub_cutoff1.000000_cwt_peaks.gr
NC_000913	IPOD occupancy	Peak	719691	719751	1	+	.	From DargR_m9_rdm_glu_merged_truseqnano_nebnext_v6rzlog10p_chipsub_cutoff1.000000_cwt_peaks.gr
NC_000913	IPOD occupancy	Peak	719921	719981	1	+	.	From DargR_m9_rdm_glu_merged_truseqnano_nebnext_v6rzlog10p_chipsub_cutoff1.000000_cwt_peaks.gr
NC_000913	IPOD occupancy	Peak	720056	720116	1	+	.	From DargR_m9_rdm_glu_merged_truseqnano_nebnext_v6rzlog10p_chipsub_cutoff1.000000_cwt_peaks.gr
NC_000913	IPOD occupancy	Peak	720346	720406	1	+	.	From DargR_m9_rdm_glu_merged_truseqnano_nebnext_v6rzlog10p_chipsub_cutoff1.000000_cwt_peaks.gr
NC_000913	IPOD occupancy	Peak	720611	720671	1	+	.	From DargR_m9_rdm_glu_merged_truseqnano_nebnext_v6rzlog10p_chipsub_cutoff1.000000_cwt_peaks.gr
NC_000913	IPOD occupancy	Peak	720756	720816	1	+	.	From DargR_m9_rdm_glu_merged_truseqnano_nebnext_v6rzlog10p_chipsub_cutoff1.000000_cwt_peaks.gr
NC_000913	IPOD occupancy	Peak	721046	721106	1	+	.	From DargR_m9_rdm_glu_merged_truseqnano_nebnext_v6rzlog10p_chipsub_cutoff1.000000_cwt_peaks.gr
NC_000913	IPOD occupancy	Peak	721351	721411	1	+	.	From DargR_m9_rdm_glu_merged_truseqnano_nebnext_v6rzlog10p_chipsub_cutoff1.000000_cwt_peaks.gr
NC_000913	IPOD occupancy	Peak	721696	721756	1	+	.	From DargR_m9_rdm_glu_merged_truseqnano_nebnext_v6rzlog10p_chipsub_cutoff1.000000_cwt_peaks.gr
NC_000913	IPOD occupancy	Peak	722241	722301	1	+	.	From DargR_m9_rdm_glu_merged_truseqnano_nebnext_v6rzlog10p_chipsub_cutoff1.000000_cwt_peaks.gr
NC_000913	IPOD occupancy	Peak	722596	722656	1	+	.	From DargR_m9_rdm_glu_merged_truseqnano_nebnext_v6rzlog10p_chipsub_cutoff1.000000_cwt_peaks.gr
NC_000913	IPOD occupancy	Peak	722941	723001	1	+	.	From DargR_m9_rdm_glu_merged_truseqnano_nebnext_v6rzlog10p_chipsub_cutoff1.000000_cwt_peaks.gr
NC_000913	IPOD occupancy	Peak	723141	723201	1	+	.	From DargR_m9_rdm_glu_merged_truseqnano_nebnext_v6rzlog10p_chipsub_cutoff1.000000_cwt_peaks.gr
NC_000913	IPOD occupancy	Peak	724961	725021	1	+	.	From DargR_m9_rdm_glu_merged_truseqnano_nebnext_v6rzlog10p_chipsub_cutoff1.000000_cwt_peaks.gr
[truncated: 26,254 more rows]
