# Supplementary material for: Dynamic landscape of protein occupancy across the Escherichia coli chromosome
Source: PLoS Biol. 2021 Jun 25;19(6):e3001306. doi: 10.1371/journal.pbio.3001306 (PMC8282354; doi:10.1371/journal.pbio.3001306)
Supplement: S2 Data — The value in the “score” column corresponds to the peak calling threshold in use. Note that the “strand” and “frame” fields convey no useful information. IPOD-HR, in vivo protein occupancy display—high resolution. (ZIP) [file pbio.3001306.s017.zip › data_s2/wt_m9_min_glu_peaks.gff]

NC_000913	IPOD occupancy	Peak	1	51	1	+	.	From wt_m9_min_glu_merged_truseqnano_nebnext_v6rzlog10p_chipsub_cutoff1.000000_cwt_peaks.gr
NC_000913	IPOD occupancy	Peak	81	141	1	+	.	From wt_m9_min_glu_merged_truseqnano_nebnext_v6rzlog10p_chipsub_cutoff1.000000_cwt_peaks.gr
NC_000913	IPOD occupancy	Peak	661	721	1	+	.	From wt_m9_min_glu_merged_truseqnano_nebnext_v6rzlog10p_chipsub_cutoff1.000000_cwt_peaks.gr
NC_000913	IPOD occupancy	Peak	2081	2141	1	+	.	From wt_m9_min_glu_merged_truseqnano_nebnext_v6rzlog10p_chipsub_cutoff1.000000_cwt_peaks.gr
NC_000913	IPOD occupancy	Peak	2376	2436	1	+	.	From wt_m9_min_glu_merged_truseqnano_nebnext_v6rzlog10p_chipsub_cutoff1.000000_cwt_peaks.gr
NC_000913	IPOD occupancy	Peak	2996	3056	1	+	.	From wt_m9_min_glu_merged_truseqnano_nebnext_v6rzlog10p_chipsub_cutoff1.000000_cwt_peaks.gr
NC_000913	IPOD occupancy	Peak	3371	3431	1	+	.	From wt_m9_min_glu_merged_truseqnano_nebnext_v6rzlog10p_chipsub_cutoff1.000000_cwt_peaks.gr
NC_000913	IPOD occupancy	Peak	3641	3701	1	+	.	From wt_m9_min_glu_merged_truseqnano_nebnext_v6rzlog10p_chipsub_cutoff1.000000_cwt_peaks.gr
NC_000913	IPOD occupancy	Peak	3896	3956	1	+	.	From wt_m9_min_glu_merged_truseqnano_nebnext_v6rzlog10p_chipsub_cutoff1.000000_cwt_peaks.gr
NC_000913	IPOD occupancy	Peak	4921	4981	1	+	.	From wt_m9_min_glu_merged_truseqnano_nebnext_v6rzlog10p_chipsub_cutoff1.000000_cwt_peaks.gr
NC_000913	IPOD occupancy	Peak	5081	5141	1	+	.	From wt_m9_min_glu_merged_truseqnano_nebnext_v6rzlog10p_chipsub_cutoff1.000000_cwt_peaks.gr
NC_000913	IPOD occupancy	Peak	5591	5651	1	+	.	From wt_m9_min_glu_merged_truseqnano_nebnext_v6rzlog10p_chipsub_cutoff1.000000_cwt_peaks.gr
NC_000913	IPOD occupancy	Peak	5991	6051	1	+	.	From wt_m9_min_glu_merged_truseqnano_nebnext_v6rzlog10p_chipsub_cutoff1.000000_cwt_peaks.gr
NC_000913	IPOD occupancy	Peak	6326	6386	1	+	.	From wt_m9_min_glu_merged_truseqnano_nebnext_v6rzlog10p_chipsub_cutoff1.000000_cwt_peaks.gr
NC_000913	IPOD occupancy	Peak	6871	6931	1	+	.	From wt_m9_min_glu_merged_truseqnano_nebnext_v6rzlog10p_chipsub_cutoff1.000000_cwt_peaks.gr
NC_000913	IPOD occupancy	Peak	7246	7306	1	+	.	From wt_m9_min_glu_merged_truseqnano_nebnext_v6rzlog10p_chipsub_cutoff1.000000_cwt_peaks.gr
NC_000913	IPOD occupancy	Peak	7396	7456	1	+	.	From wt_m9_min_glu_merged_truseqnano_nebnext_v6rzlog10p_chipsub_cutoff1.000000_cwt_peaks.gr
NC_000913	IPOD occupancy	Peak	7511	7571	1	+	.	From wt_m9_min_glu_merged_truseqnano_nebnext_v6rzlog10p_chipsub_cutoff1.000000_cwt_peaks.gr
NC_000913	IPOD occupancy	Peak	7731	7791	1	+	.	From wt_m9_min_glu_merged_truseqnano_nebnext_v6rzlog10p_chipsub_cutoff1.000000_cwt_peaks.gr
NC_000913	IPOD occupancy	Peak	7931	7991	1	+	.	From wt_m9_min_glu_merged_truseqnano_nebnext_v6rzlog10p_chipsub_cutoff1.000000_cwt_peaks.gr
NC_000913	IPOD occupancy	Peak	8166	8226	1	+	.	From wt_m9_min_glu_merged_truseqnano_nebnext_v6rzlog10p_chipsub_cutoff1.000000_cwt_peaks.gr
NC_000913	IPOD occupancy	Peak	8346	8406	1	+	.	From wt_m9_min_glu_merged_truseqnano_nebnext_v6rzlog10p_chipsub_cutoff1.000000_cwt_peaks.gr
NC_000913	IPOD occupancy	Peak	8511	8571	1	+	.	From wt_m9_min_glu_merged_truseqnano_nebnext_v6rzlog10p_chipsub_cutoff1.000000_cwt_peaks.gr
NC_000913	IPOD occupancy	Peak	8791	8851	1	+	.	From wt_m9_min_glu_merged_truseqnano_nebnext_v6rzlog10p_chipsub_cutoff1.000000_cwt_peaks.gr
NC_000913	IPOD occupancy	Peak	9066	9126	1	+	.	From wt_m9_min_glu_merged_truseqnano_nebnext_v6rzlog10p_chipsub_cutoff1.000000_cwt_peaks.gr
NC_000913	IPOD occupancy	Peak	9756	9816	1	+	.	From wt_m9_min_glu_merged_truseqnano_nebnext_v6rzlog10p_chipsub_cutoff1.000000_cwt_peaks.gr
NC_000913	IPOD occupancy	Peak	10196	10256	1	+	.	From wt_m9_min_glu_merged_truseqnano_nebnext_v6rzlog10p_chipsub_cutoff1.000000_cwt_peaks.gr
NC_000913	IPOD occupancy	Peak	10366	10426	1	+	.	From wt_m9_min_glu_merged_truseqnano_nebnext_v6rzlog10p_chipsub_cutoff1.000000_cwt_peaks.gr
NC_000913	IPOD occupancy	Peak	10501	10561	1	+	.	From wt_m9_min_glu_merged_truseqnano_nebnext_v6rzlog10p_chipsub_cutoff1.000000_cwt_peaks.gr
NC_000913	IPOD occupancy	Peak	10906	10966	1	+	.	From wt_m9_min_glu_merged_truseqnano_nebnext_v6rzlog10p_chipsub_cutoff1.000000_cwt_peaks.gr
NC_000913	IPOD occupancy	Peak	11121	11181	1	+	.	From wt_m9_min_glu_merged_truseqnano_nebnext_v6rzlog10p_chipsub_cutoff1.000000_cwt_peaks.gr
NC_000913	IPOD occupancy	Peak	11481	11636	1	+	.	From wt_m9_min_glu_merged_truseqnano_nebnext_v6rzlog10p_chipsub_cutoff1.000000_cwt_peaks.gr
NC_000913	IPOD occupancy	Peak	11791	11851	1	+	.	From wt_m9_min_glu_merged_truseqnano_nebnext_v6rzlog10p_chipsub_cutoff1.000000_cwt_peaks.gr
NC_000913	IPOD occupancy	Peak	12266	12326	1	+	.	From wt_m9_min_glu_merged_truseqnano_nebnext_v6rzlog10p_chipsub_cutoff1.000000_cwt_peaks.gr
NC_000913	IPOD occupancy	Peak	13106	13166	1	+	.	From wt_m9_min_glu_merged_truseqnano_nebnext_v6rzlog10p_chipsub_cutoff1.000000_cwt_peaks.gr
NC_000913	IPOD occupancy	Peak	13316	13376	1	+	.	From wt_m9_min_glu_merged_truseqnano_nebnext_v6rzlog10p_chipsub_cutoff1.000000_cwt_peaks.gr
NC_000913	IPOD occupancy	Peak	13441	13501	1	+	.	From wt_m9_min_glu_merged_truseqnano_nebnext_v6rzlog10p_chipsub_cutoff1.000000_cwt_peaks.gr
NC_000913	IPOD occupancy	Peak	13756	13816	1	+	.	From wt_m9_min_glu_merged_truseqnano_nebnext_v6rzlog10p_chipsub_cutoff1.000000_cwt_peaks.gr
NC_000913	IPOD occupancy	Peak	14281	14341	1	+	.	From wt_m9_min_glu_merged_truseqnano_nebnext_v6rzlog10p_chipsub_cutoff1.000000_cwt_peaks.gr
NC_000913	IPOD occupancy	Peak	14506	14566	1	+	.	From wt_m9_min_glu_merged_truseqnano_nebnext_v6rzlog10p_chipsub_cutoff1.000000_cwt_peaks.gr
NC_000913	IPOD occupancy	Peak	15391	15451	1	+	.	From wt_m9_min_glu_merged_truseqnano_nebnext_v6rzlog10p_chipsub_cutoff1.000000_cwt_peaks.gr
NC_000913	IPOD occupancy	Peak	15566	15626	1	+	.	From wt_m9_min_glu_merged_truseqnano_nebnext_v6rzlog10p_chipsub_cutoff1.000000_cwt_peaks.gr
NC_000913	IPOD occupancy	Peak	16636	16721	1	+	.	From wt_m9_min_glu_merged_truseqnano_nebnext_v6rzlog10p_chipsub_cutoff1.000000_cwt_peaks.gr
NC_000913	IPOD occupancy	Peak	16801	16951	1	+	.	From wt_m9_min_glu_merged_truseqnano_nebnext_v6rzlog10p_chipsub_cutoff1.000000_cwt_peaks.gr
NC_000913	IPOD occupancy	Peak	17251	17311	1	+	.	From wt_m9_min_glu_merged_truseqnano_nebnext_v6rzlog10p_chipsub_cutoff1.000000_cwt_peaks.gr
NC_000913	IPOD occupancy	Peak	17626	17686	1	+	.	From wt_m9_min_glu_merged_truseqnano_nebnext_v6rzlog10p_chipsub_cutoff1.000000_cwt_peaks.gr
NC_000913	IPOD occupancy	Peak	17746	17806	1	+	.	From wt_m9_min_glu_merged_truseqnano_nebnext_v6rzlog10p_chipsub_cutoff1.000000_cwt_peaks.gr
NC_000913	IPOD occupancy	Peak	17981	18041	1	+	.	From wt_m9_min_glu_merged_truseqnano_nebnext_v6rzlog10p_chipsub_cutoff1.000000_cwt_peaks.gr
NC_000913	IPOD occupancy	Peak	18141	18201	1	+	.	From wt_m9_min_glu_merged_truseqnano_nebnext_v6rzlog10p_chipsub_cutoff1.000000_cwt_peaks.gr
NC_000913	IPOD occupancy	Peak	18301	18361	1	+	.	From wt_m9_min_glu_merged_truseqnano_nebnext_v6rzlog10p_chipsub_cutoff1.000000_cwt_peaks.gr
NC_000913	IPOD occupancy	Peak	18706	18766	1	+	.	From wt_m9_min_glu_merged_truseqnano_nebnext_v6rzlog10p_chipsub_cutoff1.000000_cwt_peaks.gr
NC_000913	IPOD occupancy	Peak	18956	19016	1	+	.	From wt_m9_min_glu_merged_truseqnano_nebnext_v6rzlog10p_chipsub_cutoff1.000000_cwt_peaks.gr
NC_000913	IPOD occupancy	Peak	19161	19221	1	+	.	From wt_m9_min_glu_merged_truseqnano_nebnext_v6rzlog10p_chipsub_cutoff1.000000_cwt_peaks.gr
NC_000913	IPOD occupancy	Peak	19316	19376	1	+	.	From wt_m9_min_glu_merged_truseqnano_nebnext_v6rzlog10p_chipsub_cutoff1.000000_cwt_peaks.gr
NC_000913	IPOD occupancy	Peak	19826	19886	1	+	.	From wt_m9_min_glu_merged_truseqnano_nebnext_v6rzlog10p_chipsub_cutoff1.000000_cwt_peaks.gr
NC_000913	IPOD occupancy	Peak	19951	20011	1	+	.	From wt_m9_min_glu_merged_truseqnano_nebnext_v6rzlog10p_chipsub_cutoff1.000000_cwt_peaks.gr
NC_000913	IPOD occupancy	Peak	20686	20746	1	+	.	From wt_m9_min_glu_merged_truseqnano_nebnext_v6rzlog10p_chipsub_cutoff1.000000_cwt_peaks.gr
NC_000913	IPOD occupancy	Peak	20841	20901	1	+	.	From wt_m9_min_glu_merged_truseqnano_nebnext_v6rzlog10p_chipsub_cutoff1.000000_cwt_peaks.gr
NC_000913	IPOD occupancy	Peak	21351	21411	1	+	.	From wt_m9_min_glu_merged_truseqnano_nebnext_v6rzlog10p_chipsub_cutoff1.000000_cwt_peaks.gr
NC_000913	IPOD occupancy	Peak	21501	21561	1	+	.	From wt_m9_min_glu_merged_truseqnano_nebnext_v6rzlog10p_chipsub_cutoff1.000000_cwt_peaks.gr
NC_000913	IPOD occupancy	Peak	21881	21941	1	+	.	From wt_m9_min_glu_merged_truseqnano_nebnext_v6rzlog10p_chipsub_cutoff1.000000_cwt_peaks.gr
NC_000913	IPOD occupancy	Peak	22166	22226	1	+	.	From wt_m9_min_glu_merged_truseqnano_nebnext_v6rzlog10p_chipsub_cutoff1.000000_cwt_peaks.gr
NC_000913	IPOD occupancy	Peak	22531	22591	1	+	.	From wt_m9_min_glu_merged_truseqnano_nebnext_v6rzlog10p_chipsub_cutoff1.000000_cwt_peaks.gr
NC_000913	IPOD occupancy	Peak	23366	23426	1	+	.	From wt_m9_min_glu_merged_truseqnano_nebnext_v6rzlog10p_chipsub_cutoff1.000000_cwt_peaks.gr
NC_000913	IPOD occupancy	Peak	24956	25016	1	+	.	From wt_m9_min_glu_merged_truseqnano_nebnext_v6rzlog10p_chipsub_cutoff1.000000_cwt_peaks.gr
NC_000913	IPOD occupancy	Peak	25261	25321	1	+	.	From wt_m9_min_glu_merged_truseqnano_nebnext_v6rzlog10p_chipsub_cutoff1.000000_cwt_peaks.gr
NC_000913	IPOD occupancy	Peak	25636	25696	1	+	.	From wt_m9_min_glu_merged_truseqnano_nebnext_v6rzlog10p_chipsub_cutoff1.000000_cwt_peaks.gr
NC_000913	IPOD occupancy	Peak	25796	25856	1	+	.	From wt_m9_min_glu_merged_truseqnano_nebnext_v6rzlog10p_chipsub_cutoff1.000000_cwt_peaks.gr
NC_000913	IPOD occupancy	Peak	27261	27321	1	+	.	From wt_m9_min_glu_merged_truseqnano_nebnext_v6rzlog10p_chipsub_cutoff1.000000_cwt_peaks.gr
NC_000913	IPOD occupancy	Peak	27671	27731	1	+	.	From wt_m9_min_glu_merged_truseqnano_nebnext_v6rzlog10p_chipsub_cutoff1.000000_cwt_peaks.gr
NC_000913	IPOD occupancy	Peak	28206	28266	1	+	.	From wt_m9_min_glu_merged_truseqnano_nebnext_v6rzlog10p_chipsub_cutoff1.000000_cwt_peaks.gr
NC_000913	IPOD occupancy	Peak	28356	28416	1	+	.	From wt_m9_min_glu_merged_truseqnano_nebnext_v6rzlog10p_chipsub_cutoff1.000000_cwt_peaks.gr
NC_000913	IPOD occupancy	Peak	28491	28551	1	+	.	From wt_m9_min_glu_merged_truseqnano_nebnext_v6rzlog10p_chipsub_cutoff1.000000_cwt_peaks.gr
NC_000913	IPOD occupancy	Peak	28816	28876	1	+	.	From wt_m9_min_glu_merged_truseqnano_nebnext_v6rzlog10p_chipsub_cutoff1.000000_cwt_peaks.gr
NC_000913	IPOD occupancy	Peak	29041	29101	1	+	.	From wt_m9_min_glu_merged_truseqnano_nebnext_v6rzlog10p_chipsub_cutoff1.000000_cwt_peaks.gr
NC_000913	IPOD occupancy	Peak	29201	29261	1	+	.	From wt_m9_min_glu_merged_truseqnano_nebnext_v6rzlog10p_chipsub_cutoff1.000000_cwt_peaks.gr
NC_000913	IPOD occupancy	Peak	29601	29661	1	+	.	From wt_m9_min_glu_merged_truseqnano_nebnext_v6rzlog10p_chipsub_cutoff1.000000_cwt_peaks.gr
NC_000913	IPOD occupancy	Peak	30416	30476	1	+	.	From wt_m9_min_glu_merged_truseqnano_nebnext_v6rzlog10p_chipsub_cutoff1.000000_cwt_peaks.gr
NC_000913	IPOD occupancy	Peak	30636	30696	1	+	.	From wt_m9_min_glu_merged_truseqnano_nebnext_v6rzlog10p_chipsub_cutoff1.000000_cwt_peaks.gr
NC_000913	IPOD occupancy	Peak	30876	30936	1	+	.	From wt_m9_min_glu_merged_truseqnano_nebnext_v6rzlog10p_chipsub_cutoff1.000000_cwt_peaks.gr
NC_000913	IPOD occupancy	Peak	32426	32486	1	+	.	From wt_m9_min_glu_merged_truseqnano_nebnext_v6rzlog10p_chipsub_cutoff1.000000_cwt_peaks.gr
NC_000913	IPOD occupancy	Peak	32766	32826	1	+	.	From wt_m9_min_glu_merged_truseqnano_nebnext_v6rzlog10p_chipsub_cutoff1.000000_cwt_peaks.gr
NC_000913	IPOD occupancy	Peak	33271	33331	1	+	.	From wt_m9_min_glu_merged_truseqnano_nebnext_v6rzlog10p_chipsub_cutoff1.000000_cwt_peaks.gr
NC_000913	IPOD occupancy	Peak	33591	33651	1	+	.	From wt_m9_min_glu_merged_truseqnano_nebnext_v6rzlog10p_chipsub_cutoff1.000000_cwt_peaks.gr
NC_000913	IPOD occupancy	Peak	33966	34026	1	+	.	From wt_m9_min_glu_merged_truseqnano_nebnext_v6rzlog10p_chipsub_cutoff1.000000_cwt_peaks.gr
NC_000913	IPOD occupancy	Peak	34196	34256	1	+	.	From wt_m9_min_glu_merged_truseqnano_nebnext_v6rzlog10p_chipsub_cutoff1.000000_cwt_peaks.gr
NC_000913	IPOD occupancy	Peak	34411	34471	1	+	.	From wt_m9_min_glu_merged_truseqnano_nebnext_v6rzlog10p_chipsub_cutoff1.000000_cwt_peaks.gr
NC_000913	IPOD occupancy	Peak	34661	34721	1	+	.	From wt_m9_min_glu_merged_truseqnano_nebnext_v6rzlog10p_chipsub_cutoff1.000000_cwt_peaks.gr
NC_000913	IPOD occupancy	Peak	34891	34951	1	+	.	From wt_m9_min_glu_merged_truseqnano_nebnext_v6rzlog10p_chipsub_cutoff1.000000_cwt_peaks.gr
NC_000913	IPOD occupancy	Peak	35156	35216	1	+	.	From wt_m9_min_glu_merged_truseqnano_nebnext_v6rzlog10p_chipsub_cutoff1.000000_cwt_peaks.gr
NC_000913	IPOD occupancy	Peak	36066	36126	1	+	.	From wt_m9_min_glu_merged_truseqnano_nebnext_v6rzlog10p_chipsub_cutoff1.000000_cwt_peaks.gr
NC_000913	IPOD occupancy	Peak	36276	36336	1	+	.	From wt_m9_min_glu_merged_truseqnano_nebnext_v6rzlog10p_chipsub_cutoff1.000000_cwt_peaks.gr
NC_000913	IPOD occupancy	Peak	36526	36586	1	+	.	From wt_m9_min_glu_merged_truseqnano_nebnext_v6rzlog10p_chipsub_cutoff1.000000_cwt_peaks.gr
NC_000913	IPOD occupancy	Peak	37401	37461	1	+	.	From wt_m9_min_glu_merged_truseqnano_nebnext_v6rzlog10p_chipsub_cutoff1.000000_cwt_peaks.gr
NC_000913	IPOD occupancy	Peak	37666	37726	1	+	.	From wt_m9_min_glu_merged_truseqnano_nebnext_v6rzlog10p_chipsub_cutoff1.000000_cwt_peaks.gr
NC_000913	IPOD occupancy	Peak	38076	38136	1	+	.	From wt_m9_min_glu_merged_truseqnano_nebnext_v6rzlog10p_chipsub_cutoff1.000000_cwt_peaks.gr
NC_000913	IPOD occupancy	Peak	38556	38616	1	+	.	From wt_m9_min_glu_merged_truseqnano_nebnext_v6rzlog10p_chipsub_cutoff1.000000_cwt_peaks.gr
NC_000913	IPOD occupancy	Peak	40131	40191	1	+	.	From wt_m9_min_glu_merged_truseqnano_nebnext_v6rzlog10p_chipsub_cutoff1.000000_cwt_peaks.gr
NC_000913	IPOD occupancy	Peak	40381	40441	1	+	.	From wt_m9_min_glu_merged_truseqnano_nebnext_v6rzlog10p_chipsub_cutoff1.000000_cwt_peaks.gr
NC_000913	IPOD occupancy	Peak	40916	40976	1	+	.	From wt_m9_min_glu_merged_truseqnano_nebnext_v6rzlog10p_chipsub_cutoff1.000000_cwt_peaks.gr
NC_000913	IPOD occupancy	Peak	41776	41836	1	+	.	From wt_m9_min_glu_merged_truseqnano_nebnext_v6rzlog10p_chipsub_cutoff1.000000_cwt_peaks.gr
NC_000913	IPOD occupancy	Peak	41881	41941	1	+	.	From wt_m9_min_glu_merged_truseqnano_nebnext_v6rzlog10p_chipsub_cutoff1.000000_cwt_peaks.gr
NC_000913	IPOD occupancy	Peak	42006	42066	1	+	.	From wt_m9_min_glu_merged_truseqnano_nebnext_v6rzlog10p_chipsub_cutoff1.000000_cwt_peaks.gr
NC_000913	IPOD occupancy	Peak	42256	42316	1	+	.	From wt_m9_min_glu_merged_truseqnano_nebnext_v6rzlog10p_chipsub_cutoff1.000000_cwt_peaks.gr
NC_000913	IPOD occupancy	Peak	42391	42451	1	+	.	From wt_m9_min_glu_merged_truseqnano_nebnext_v6rzlog10p_chipsub_cutoff1.000000_cwt_peaks.gr
NC_000913	IPOD occupancy	Peak	43251	43311	1	+	.	From wt_m9_min_glu_merged_truseqnano_nebnext_v6rzlog10p_chipsub_cutoff1.000000_cwt_peaks.gr
NC_000913	IPOD occupancy	Peak	43931	43991	1	+	.	From wt_m9_min_glu_merged_truseqnano_nebnext_v6rzlog10p_chipsub_cutoff1.000000_cwt_peaks.gr
NC_000913	IPOD occupancy	Peak	44226	44286	1	+	.	From wt_m9_min_glu_merged_truseqnano_nebnext_v6rzlog10p_chipsub_cutoff1.000000_cwt_peaks.gr
NC_000913	IPOD occupancy	Peak	45251	45311	1	+	.	From wt_m9_min_glu_merged_truseqnano_nebnext_v6rzlog10p_chipsub_cutoff1.000000_cwt_peaks.gr
NC_000913	IPOD occupancy	Peak	45536	45596	1	+	.	From wt_m9_min_glu_merged_truseqnano_nebnext_v6rzlog10p_chipsub_cutoff1.000000_cwt_peaks.gr
NC_000913	IPOD occupancy	Peak	45776	45836	1	+	.	From wt_m9_min_glu_merged_truseqnano_nebnext_v6rzlog10p_chipsub_cutoff1.000000_cwt_peaks.gr
NC_000913	IPOD occupancy	Peak	46001	46061	1	+	.	From wt_m9_min_glu_merged_truseqnano_nebnext_v6rzlog10p_chipsub_cutoff1.000000_cwt_peaks.gr
NC_000913	IPOD occupancy	Peak	46146	46206	1	+	.	From wt_m9_min_glu_merged_truseqnano_nebnext_v6rzlog10p_chipsub_cutoff1.000000_cwt_peaks.gr
NC_000913	IPOD occupancy	Peak	46576	46636	1	+	.	From wt_m9_min_glu_merged_truseqnano_nebnext_v6rzlog10p_chipsub_cutoff1.000000_cwt_peaks.gr
NC_000913	IPOD occupancy	Peak	46656	46736	1	+	.	From wt_m9_min_glu_merged_truseqnano_nebnext_v6rzlog10p_chipsub_cutoff1.000000_cwt_peaks.gr
NC_000913	IPOD occupancy	Peak	47131	47191	1	+	.	From wt_m9_min_glu_merged_truseqnano_nebnext_v6rzlog10p_chipsub_cutoff1.000000_cwt_peaks.gr
NC_000913	IPOD occupancy	Peak	47836	47896	1	+	.	From wt_m9_min_glu_merged_truseqnano_nebnext_v6rzlog10p_chipsub_cutoff1.000000_cwt_peaks.gr
NC_000913	IPOD occupancy	Peak	48001	48061	1	+	.	From wt_m9_min_glu_merged_truseqnano_nebnext_v6rzlog10p_chipsub_cutoff1.000000_cwt_peaks.gr
NC_000913	IPOD occupancy	Peak	48876	48936	1	+	.	From wt_m9_min_glu_merged_truseqnano_nebnext_v6rzlog10p_chipsub_cutoff1.000000_cwt_peaks.gr
NC_000913	IPOD occupancy	Peak	49506	49566	1	+	.	From wt_m9_min_glu_merged_truseqnano_nebnext_v6rzlog10p_chipsub_cutoff1.000000_cwt_peaks.gr
NC_000913	IPOD occupancy	Peak	49871	49931	1	+	.	From wt_m9_min_glu_merged_truseqnano_nebnext_v6rzlog10p_chipsub_cutoff1.000000_cwt_peaks.gr
NC_000913	IPOD occupancy	Peak	50286	50346	1	+	.	From wt_m9_min_glu_merged_truseqnano_nebnext_v6rzlog10p_chipsub_cutoff1.000000_cwt_peaks.gr
NC_000913	IPOD occupancy	Peak	50436	50496	1	+	.	From wt_m9_min_glu_merged_truseqnano_nebnext_v6rzlog10p_chipsub_cutoff1.000000_cwt_peaks.gr
NC_000913	IPOD occupancy	Peak	50646	50706	1	+	.	From wt_m9_min_glu_merged_truseqnano_nebnext_v6rzlog10p_chipsub_cutoff1.000000_cwt_peaks.gr
NC_000913	IPOD occupancy	Peak	50991	51051	1	+	.	From wt_m9_min_glu_merged_truseqnano_nebnext_v6rzlog10p_chipsub_cutoff1.000000_cwt_peaks.gr
NC_000913	IPOD occupancy	Peak	51116	51176	1	+	.	From wt_m9_min_glu_merged_truseqnano_nebnext_v6rzlog10p_chipsub_cutoff1.000000_cwt_peaks.gr
NC_000913	IPOD occupancy	Peak	51356	51416	1	+	.	From wt_m9_min_glu_merged_truseqnano_nebnext_v6rzlog10p_chipsub_cutoff1.000000_cwt_peaks.gr
NC_000913	IPOD occupancy	Peak	51486	51546	1	+	.	From wt_m9_min_glu_merged_truseqnano_nebnext_v6rzlog10p_chipsub_cutoff1.000000_cwt_peaks.gr
NC_000913	IPOD occupancy	Peak	51916	51976	1	+	.	From wt_m9_min_glu_merged_truseqnano_nebnext_v6rzlog10p_chipsub_cutoff1.000000_cwt_peaks.gr
NC_000913	IPOD occupancy	Peak	52036	52096	1	+	.	From wt_m9_min_glu_merged_truseqnano_nebnext_v6rzlog10p_chipsub_cutoff1.000000_cwt_peaks.gr
NC_000913	IPOD occupancy	Peak	52131	52191	1	+	.	From wt_m9_min_glu_merged_truseqnano_nebnext_v6rzlog10p_chipsub_cutoff1.000000_cwt_peaks.gr
NC_000913	IPOD occupancy	Peak	52296	52356	1	+	.	From wt_m9_min_glu_merged_truseqnano_nebnext_v6rzlog10p_chipsub_cutoff1.000000_cwt_peaks.gr
NC_000913	IPOD occupancy	Peak	53391	53451	1	+	.	From wt_m9_min_glu_merged_truseqnano_nebnext_v6rzlog10p_chipsub_cutoff1.000000_cwt_peaks.gr
NC_000913	IPOD occupancy	Peak	54286	54346	1	+	.	From wt_m9_min_glu_merged_truseqnano_nebnext_v6rzlog10p_chipsub_cutoff1.000000_cwt_peaks.gr
NC_000913	IPOD occupancy	Peak	54721	54781	1	+	.	From wt_m9_min_glu_merged_truseqnano_nebnext_v6rzlog10p_chipsub_cutoff1.000000_cwt_peaks.gr
NC_000913	IPOD occupancy	Peak	54951	55011	1	+	.	From wt_m9_min_glu_merged_truseqnano_nebnext_v6rzlog10p_chipsub_cutoff1.000000_cwt_peaks.gr
NC_000913	IPOD occupancy	Peak	55076	55136	1	+	.	From wt_m9_min_glu_merged_truseqnano_nebnext_v6rzlog10p_chipsub_cutoff1.000000_cwt_peaks.gr
NC_000913	IPOD occupancy	Peak	55481	55541	1	+	.	From wt_m9_min_glu_merged_truseqnano_nebnext_v6rzlog10p_chipsub_cutoff1.000000_cwt_peaks.gr
NC_000913	IPOD occupancy	Peak	55711	55771	1	+	.	From wt_m9_min_glu_merged_truseqnano_nebnext_v6rzlog10p_chipsub_cutoff1.000000_cwt_peaks.gr
NC_000913	IPOD occupancy	Peak	55946	56006	1	+	.	From wt_m9_min_glu_merged_truseqnano_nebnext_v6rzlog10p_chipsub_cutoff1.000000_cwt_peaks.gr
NC_000913	IPOD occupancy	Peak	56141	56201	1	+	.	From wt_m9_min_glu_merged_truseqnano_nebnext_v6rzlog10p_chipsub_cutoff1.000000_cwt_peaks.gr
NC_000913	IPOD occupancy	Peak	56301	56361	1	+	.	From wt_m9_min_glu_merged_truseqnano_nebnext_v6rzlog10p_chipsub_cutoff1.000000_cwt_peaks.gr
NC_000913	IPOD occupancy	Peak	56601	56661	1	+	.	From wt_m9_min_glu_merged_truseqnano_nebnext_v6rzlog10p_chipsub_cutoff1.000000_cwt_peaks.gr
NC_000913	IPOD occupancy	Peak	56986	57046	1	+	.	From wt_m9_min_glu_merged_truseqnano_nebnext_v6rzlog10p_chipsub_cutoff1.000000_cwt_peaks.gr
NC_000913	IPOD occupancy	Peak	57371	57431	1	+	.	From wt_m9_min_glu_merged_truseqnano_nebnext_v6rzlog10p_chipsub_cutoff1.000000_cwt_peaks.gr
NC_000913	IPOD occupancy	Peak	58131	58191	1	+	.	From wt_m9_min_glu_merged_truseqnano_nebnext_v6rzlog10p_chipsub_cutoff1.000000_cwt_peaks.gr
NC_000913	IPOD occupancy	Peak	58451	58556	1	+	.	From wt_m9_min_glu_merged_truseqnano_nebnext_v6rzlog10p_chipsub_cutoff1.000000_cwt_peaks.gr
NC_000913	IPOD occupancy	Peak	58616	58676	1	+	.	From wt_m9_min_glu_merged_truseqnano_nebnext_v6rzlog10p_chipsub_cutoff1.000000_cwt_peaks.gr
NC_000913	IPOD occupancy	Peak	58836	58896	1	+	.	From wt_m9_min_glu_merged_truseqnano_nebnext_v6rzlog10p_chipsub_cutoff1.000000_cwt_peaks.gr
NC_000913	IPOD occupancy	Peak	59046	59106	1	+	.	From wt_m9_min_glu_merged_truseqnano_nebnext_v6rzlog10p_chipsub_cutoff1.000000_cwt_peaks.gr
NC_000913	IPOD occupancy	Peak	59141	59201	1	+	.	From wt_m9_min_glu_merged_truseqnano_nebnext_v6rzlog10p_chipsub_cutoff1.000000_cwt_peaks.gr
NC_000913	IPOD occupancy	Peak	59441	59501	1	+	.	From wt_m9_min_glu_merged_truseqnano_nebnext_v6rzlog10p_chipsub_cutoff1.000000_cwt_peaks.gr
NC_000913	IPOD occupancy	Peak	59596	59656	1	+	.	From wt_m9_min_glu_merged_truseqnano_nebnext_v6rzlog10p_chipsub_cutoff1.000000_cwt_peaks.gr
NC_000913	IPOD occupancy	Peak	59711	59771	1	+	.	From wt_m9_min_glu_merged_truseqnano_nebnext_v6rzlog10p_chipsub_cutoff1.000000_cwt_peaks.gr
NC_000913	IPOD occupancy	Peak	59986	60046	1	+	.	From wt_m9_min_glu_merged_truseqnano_nebnext_v6rzlog10p_chipsub_cutoff1.000000_cwt_peaks.gr
NC_000913	IPOD occupancy	Peak	60261	60321	1	+	.	From wt_m9_min_glu_merged_truseqnano_nebnext_v6rzlog10p_chipsub_cutoff1.000000_cwt_peaks.gr
NC_000913	IPOD occupancy	Peak	60831	60891	1	+	.	From wt_m9_min_glu_merged_truseqnano_nebnext_v6rzlog10p_chipsub_cutoff1.000000_cwt_peaks.gr
NC_000913	IPOD occupancy	Peak	61016	61076	1	+	.	From wt_m9_min_glu_merged_truseqnano_nebnext_v6rzlog10p_chipsub_cutoff1.000000_cwt_peaks.gr
NC_000913	IPOD occupancy	Peak	61301	61361	1	+	.	From wt_m9_min_glu_merged_truseqnano_nebnext_v6rzlog10p_chipsub_cutoff1.000000_cwt_peaks.gr
NC_000913	IPOD occupancy	Peak	61451	61511	1	+	.	From wt_m9_min_glu_merged_truseqnano_nebnext_v6rzlog10p_chipsub_cutoff1.000000_cwt_peaks.gr
NC_000913	IPOD occupancy	Peak	61706	61766	1	+	.	From wt_m9_min_glu_merged_truseqnano_nebnext_v6rzlog10p_chipsub_cutoff1.000000_cwt_peaks.gr
NC_000913	IPOD occupancy	Peak	61816	61876	1	+	.	From wt_m9_min_glu_merged_truseqnano_nebnext_v6rzlog10p_chipsub_cutoff1.000000_cwt_peaks.gr
NC_000913	IPOD occupancy	Peak	62141	62201	1	+	.	From wt_m9_min_glu_merged_truseqnano_nebnext_v6rzlog10p_chipsub_cutoff1.000000_cwt_peaks.gr
NC_000913	IPOD occupancy	Peak	62566	62626	1	+	.	From wt_m9_min_glu_merged_truseqnano_nebnext_v6rzlog10p_chipsub_cutoff1.000000_cwt_peaks.gr
NC_000913	IPOD occupancy	Peak	63011	63071	1	+	.	From wt_m9_min_glu_merged_truseqnano_nebnext_v6rzlog10p_chipsub_cutoff1.000000_cwt_peaks.gr
NC_000913	IPOD occupancy	Peak	63691	63751	1	+	.	From wt_m9_min_glu_merged_truseqnano_nebnext_v6rzlog10p_chipsub_cutoff1.000000_cwt_peaks.gr
NC_000913	IPOD occupancy	Peak	64166	64226	1	+	.	From wt_m9_min_glu_merged_truseqnano_nebnext_v6rzlog10p_chipsub_cutoff1.000000_cwt_peaks.gr
NC_000913	IPOD occupancy	Peak	64826	64886	1	+	.	From wt_m9_min_glu_merged_truseqnano_nebnext_v6rzlog10p_chipsub_cutoff1.000000_cwt_peaks.gr
NC_000913	IPOD occupancy	Peak	65096	65156	1	+	.	From wt_m9_min_glu_merged_truseqnano_nebnext_v6rzlog10p_chipsub_cutoff1.000000_cwt_peaks.gr
NC_000913	IPOD occupancy	Peak	65661	65721	1	+	.	From wt_m9_min_glu_merged_truseqnano_nebnext_v6rzlog10p_chipsub_cutoff1.000000_cwt_peaks.gr
NC_000913	IPOD occupancy	Peak	65861	65921	1	+	.	From wt_m9_min_glu_merged_truseqnano_nebnext_v6rzlog10p_chipsub_cutoff1.000000_cwt_peaks.gr
NC_000913	IPOD occupancy	Peak	66601	66661	1	+	.	From wt_m9_min_glu_merged_truseqnano_nebnext_v6rzlog10p_chipsub_cutoff1.000000_cwt_peaks.gr
NC_000913	IPOD occupancy	Peak	66716	66776	1	+	.	From wt_m9_min_glu_merged_truseqnano_nebnext_v6rzlog10p_chipsub_cutoff1.000000_cwt_peaks.gr
NC_000913	IPOD occupancy	Peak	67301	67361	1	+	.	From wt_m9_min_glu_merged_truseqnano_nebnext_v6rzlog10p_chipsub_cutoff1.000000_cwt_peaks.gr
NC_000913	IPOD occupancy	Peak	67771	67831	1	+	.	From wt_m9_min_glu_merged_truseqnano_nebnext_v6rzlog10p_chipsub_cutoff1.000000_cwt_peaks.gr
NC_000913	IPOD occupancy	Peak	68306	68401	1	+	.	From wt_m9_min_glu_merged_truseqnano_nebnext_v6rzlog10p_chipsub_cutoff1.000000_cwt_peaks.gr
NC_000913	IPOD occupancy	Peak	68841	68901	1	+	.	From wt_m9_min_glu_merged_truseqnano_nebnext_v6rzlog10p_chipsub_cutoff1.000000_cwt_peaks.gr
NC_000913	IPOD occupancy	Peak	69341	69401	1	+	.	From wt_m9_min_glu_merged_truseqnano_nebnext_v6rzlog10p_chipsub_cutoff1.000000_cwt_peaks.gr
NC_000913	IPOD occupancy	Peak	69571	69631	1	+	.	From wt_m9_min_glu_merged_truseqnano_nebnext_v6rzlog10p_chipsub_cutoff1.000000_cwt_peaks.gr
NC_000913	IPOD occupancy	Peak	69666	69726	1	+	.	From wt_m9_min_glu_merged_truseqnano_nebnext_v6rzlog10p_chipsub_cutoff1.000000_cwt_peaks.gr
NC_000913	IPOD occupancy	Peak	70106	70166	1	+	.	From wt_m9_min_glu_merged_truseqnano_nebnext_v6rzlog10p_chipsub_cutoff1.000000_cwt_peaks.gr
NC_000913	IPOD occupancy	Peak	70236	70296	1	+	.	From wt_m9_min_glu_merged_truseqnano_nebnext_v6rzlog10p_chipsub_cutoff1.000000_cwt_peaks.gr
NC_000913	IPOD occupancy	Peak	70346	70406	1	+	.	From wt_m9_min_glu_merged_truseqnano_nebnext_v6rzlog10p_chipsub_cutoff1.000000_cwt_peaks.gr
NC_000913	IPOD occupancy	Peak	70866	70926	1	+	.	From wt_m9_min_glu_merged_truseqnano_nebnext_v6rzlog10p_chipsub_cutoff1.000000_cwt_peaks.gr
NC_000913	IPOD occupancy	Peak	71081	71141	1	+	.	From wt_m9_min_glu_merged_truseqnano_nebnext_v6rzlog10p_chipsub_cutoff1.000000_cwt_peaks.gr
NC_000913	IPOD occupancy	Peak	71436	71496	1	+	.	From wt_m9_min_glu_merged_truseqnano_nebnext_v6rzlog10p_chipsub_cutoff1.000000_cwt_peaks.gr
NC_000913	IPOD occupancy	Peak	71601	71661	1	+	.	From wt_m9_min_glu_merged_truseqnano_nebnext_v6rzlog10p_chipsub_cutoff1.000000_cwt_peaks.gr
NC_000913	IPOD occupancy	Peak	72061	72121	1	+	.	From wt_m9_min_glu_merged_truseqnano_nebnext_v6rzlog10p_chipsub_cutoff1.000000_cwt_peaks.gr
NC_000913	IPOD occupancy	Peak	73301	73361	1	+	.	From wt_m9_min_glu_merged_truseqnano_nebnext_v6rzlog10p_chipsub_cutoff1.000000_cwt_peaks.gr
NC_000913	IPOD occupancy	Peak	73471	73531	1	+	.	From wt_m9_min_glu_merged_truseqnano_nebnext_v6rzlog10p_chipsub_cutoff1.000000_cwt_peaks.gr
NC_000913	IPOD occupancy	Peak	73626	73686	1	+	.	From wt_m9_min_glu_merged_truseqnano_nebnext_v6rzlog10p_chipsub_cutoff1.000000_cwt_peaks.gr
NC_000913	IPOD occupancy	Peak	73761	73821	1	+	.	From wt_m9_min_glu_merged_truseqnano_nebnext_v6rzlog10p_chipsub_cutoff1.000000_cwt_peaks.gr
NC_000913	IPOD occupancy	Peak	75081	75141	1	+	.	From wt_m9_min_glu_merged_truseqnano_nebnext_v6rzlog10p_chipsub_cutoff1.000000_cwt_peaks.gr
NC_000913	IPOD occupancy	Peak	75541	75601	1	+	.	From wt_m9_min_glu_merged_truseqnano_nebnext_v6rzlog10p_chipsub_cutoff1.000000_cwt_peaks.gr
NC_000913	IPOD occupancy	Peak	75956	76016	1	+	.	From wt_m9_min_glu_merged_truseqnano_nebnext_v6rzlog10p_chipsub_cutoff1.000000_cwt_peaks.gr
NC_000913	IPOD occupancy	Peak	76116	76176	1	+	.	From wt_m9_min_glu_merged_truseqnano_nebnext_v6rzlog10p_chipsub_cutoff1.000000_cwt_peaks.gr
NC_000913	IPOD occupancy	Peak	76246	76306	1	+	.	From wt_m9_min_glu_merged_truseqnano_nebnext_v6rzlog10p_chipsub_cutoff1.000000_cwt_peaks.gr
NC_000913	IPOD occupancy	Peak	76791	76851	1	+	.	From wt_m9_min_glu_merged_truseqnano_nebnext_v6rzlog10p_chipsub_cutoff1.000000_cwt_peaks.gr
NC_000913	IPOD occupancy	Peak	77131	77191	1	+	.	From wt_m9_min_glu_merged_truseqnano_nebnext_v6rzlog10p_chipsub_cutoff1.000000_cwt_peaks.gr
NC_000913	IPOD occupancy	Peak	77236	77296	1	+	.	From wt_m9_min_glu_merged_truseqnano_nebnext_v6rzlog10p_chipsub_cutoff1.000000_cwt_peaks.gr
NC_000913	IPOD occupancy	Peak	77691	77751	1	+	.	From wt_m9_min_glu_merged_truseqnano_nebnext_v6rzlog10p_chipsub_cutoff1.000000_cwt_peaks.gr
NC_000913	IPOD occupancy	Peak	78016	78076	1	+	.	From wt_m9_min_glu_merged_truseqnano_nebnext_v6rzlog10p_chipsub_cutoff1.000000_cwt_peaks.gr
NC_000913	IPOD occupancy	Peak	78311	78371	1	+	.	From wt_m9_min_glu_merged_truseqnano_nebnext_v6rzlog10p_chipsub_cutoff1.000000_cwt_peaks.gr
NC_000913	IPOD occupancy	Peak	78646	78706	1	+	.	From wt_m9_min_glu_merged_truseqnano_nebnext_v6rzlog10p_chipsub_cutoff1.000000_cwt_peaks.gr
NC_000913	IPOD occupancy	Peak	78741	78801	1	+	.	From wt_m9_min_glu_merged_truseqnano_nebnext_v6rzlog10p_chipsub_cutoff1.000000_cwt_peaks.gr
NC_000913	IPOD occupancy	Peak	78836	78896	1	+	.	From wt_m9_min_glu_merged_truseqnano_nebnext_v6rzlog10p_chipsub_cutoff1.000000_cwt_peaks.gr
NC_000913	IPOD occupancy	Peak	80201	80261	1	+	.	From wt_m9_min_glu_merged_truseqnano_nebnext_v6rzlog10p_chipsub_cutoff1.000000_cwt_peaks.gr
NC_000913	IPOD occupancy	Peak	80446	80506	1	+	.	From wt_m9_min_glu_merged_truseqnano_nebnext_v6rzlog10p_chipsub_cutoff1.000000_cwt_peaks.gr
NC_000913	IPOD occupancy	Peak	80731	80791	1	+	.	From wt_m9_min_glu_merged_truseqnano_nebnext_v6rzlog10p_chipsub_cutoff1.000000_cwt_peaks.gr
NC_000913	IPOD occupancy	Peak	81151	81211	1	+	.	From wt_m9_min_glu_merged_truseqnano_nebnext_v6rzlog10p_chipsub_cutoff1.000000_cwt_peaks.gr
NC_000913	IPOD occupancy	Peak	81331	81391	1	+	.	From wt_m9_min_glu_merged_truseqnano_nebnext_v6rzlog10p_chipsub_cutoff1.000000_cwt_peaks.gr
NC_000913	IPOD occupancy	Peak	81616	81676	1	+	.	From wt_m9_min_glu_merged_truseqnano_nebnext_v6rzlog10p_chipsub_cutoff1.000000_cwt_peaks.gr
NC_000913	IPOD occupancy	Peak	81816	81876	1	+	.	From wt_m9_min_glu_merged_truseqnano_nebnext_v6rzlog10p_chipsub_cutoff1.000000_cwt_peaks.gr
NC_000913	IPOD occupancy	Peak	82186	82246	1	+	.	From wt_m9_min_glu_merged_truseqnano_nebnext_v6rzlog10p_chipsub_cutoff1.000000_cwt_peaks.gr
NC_000913	IPOD occupancy	Peak	83091	83151	1	+	.	From wt_m9_min_glu_merged_truseqnano_nebnext_v6rzlog10p_chipsub_cutoff1.000000_cwt_peaks.gr
NC_000913	IPOD occupancy	Peak	83276	83336	1	+	.	From wt_m9_min_glu_merged_truseqnano_nebnext_v6rzlog10p_chipsub_cutoff1.000000_cwt_peaks.gr
NC_000913	IPOD occupancy	Peak	84016	84076	1	+	.	From wt_m9_min_glu_merged_truseqnano_nebnext_v6rzlog10p_chipsub_cutoff1.000000_cwt_peaks.gr
NC_000913	IPOD occupancy	Peak	84256	84316	1	+	.	From wt_m9_min_glu_merged_truseqnano_nebnext_v6rzlog10p_chipsub_cutoff1.000000_cwt_peaks.gr
NC_000913	IPOD occupancy	Peak	84376	84436	1	+	.	From wt_m9_min_glu_merged_truseqnano_nebnext_v6rzlog10p_chipsub_cutoff1.000000_cwt_peaks.gr
NC_000913	IPOD occupancy	Peak	84616	84676	1	+	.	From wt_m9_min_glu_merged_truseqnano_nebnext_v6rzlog10p_chipsub_cutoff1.000000_cwt_peaks.gr
NC_000913	IPOD occupancy	Peak	84741	84801	1	+	.	From wt_m9_min_glu_merged_truseqnano_nebnext_v6rzlog10p_chipsub_cutoff1.000000_cwt_peaks.gr
NC_000913	IPOD occupancy	Peak	84946	85006	1	+	.	From wt_m9_min_glu_merged_truseqnano_nebnext_v6rzlog10p_chipsub_cutoff1.000000_cwt_peaks.gr
NC_000913	IPOD occupancy	Peak	85306	85366	1	+	.	From wt_m9_min_glu_merged_truseqnano_nebnext_v6rzlog10p_chipsub_cutoff1.000000_cwt_peaks.gr
NC_000913	IPOD occupancy	Peak	85491	85551	1	+	.	From wt_m9_min_glu_merged_truseqnano_nebnext_v6rzlog10p_chipsub_cutoff1.000000_cwt_peaks.gr
NC_000913	IPOD occupancy	Peak	85651	85711	1	+	.	From wt_m9_min_glu_merged_truseqnano_nebnext_v6rzlog10p_chipsub_cutoff1.000000_cwt_peaks.gr
NC_000913	IPOD occupancy	Peak	85936	85996	1	+	.	From wt_m9_min_glu_merged_truseqnano_nebnext_v6rzlog10p_chipsub_cutoff1.000000_cwt_peaks.gr
NC_000913	IPOD occupancy	Peak	86091	86151	1	+	.	From wt_m9_min_glu_merged_truseqnano_nebnext_v6rzlog10p_chipsub_cutoff1.000000_cwt_peaks.gr
NC_000913	IPOD occupancy	Peak	86176	86236	1	+	.	From wt_m9_min_glu_merged_truseqnano_nebnext_v6rzlog10p_chipsub_cutoff1.000000_cwt_peaks.gr
NC_000913	IPOD occupancy	Peak	86366	86426	1	+	.	From wt_m9_min_glu_merged_truseqnano_nebnext_v6rzlog10p_chipsub_cutoff1.000000_cwt_peaks.gr
NC_000913	IPOD occupancy	Peak	86521	86581	1	+	.	From wt_m9_min_glu_merged_truseqnano_nebnext_v6rzlog10p_chipsub_cutoff1.000000_cwt_peaks.gr
NC_000913	IPOD occupancy	Peak	86681	86741	1	+	.	From wt_m9_min_glu_merged_truseqnano_nebnext_v6rzlog10p_chipsub_cutoff1.000000_cwt_peaks.gr
NC_000913	IPOD occupancy	Peak	87086	87146	1	+	.	From wt_m9_min_glu_merged_truseqnano_nebnext_v6rzlog10p_chipsub_cutoff1.000000_cwt_peaks.gr
NC_000913	IPOD occupancy	Peak	87866	87926	1	+	.	From wt_m9_min_glu_merged_truseqnano_nebnext_v6rzlog10p_chipsub_cutoff1.000000_cwt_peaks.gr
NC_000913	IPOD occupancy	Peak	88086	88146	1	+	.	From wt_m9_min_glu_merged_truseqnano_nebnext_v6rzlog10p_chipsub_cutoff1.000000_cwt_peaks.gr
NC_000913	IPOD occupancy	Peak	89056	89116	1	+	.	From wt_m9_min_glu_merged_truseqnano_nebnext_v6rzlog10p_chipsub_cutoff1.000000_cwt_peaks.gr
NC_000913	IPOD occupancy	Peak	90061	90121	1	+	.	From wt_m9_min_glu_merged_truseqnano_nebnext_v6rzlog10p_chipsub_cutoff1.000000_cwt_peaks.gr
NC_000913	IPOD occupancy	Peak	90416	90476	1	+	.	From wt_m9_min_glu_merged_truseqnano_nebnext_v6rzlog10p_chipsub_cutoff1.000000_cwt_peaks.gr
NC_000913	IPOD occupancy	Peak	91341	91401	1	+	.	From wt_m9_min_glu_merged_truseqnano_nebnext_v6rzlog10p_chipsub_cutoff1.000000_cwt_peaks.gr
NC_000913	IPOD occupancy	Peak	91911	91971	1	+	.	From wt_m9_min_glu_merged_truseqnano_nebnext_v6rzlog10p_chipsub_cutoff1.000000_cwt_peaks.gr
NC_000913	IPOD occupancy	Peak	92046	92106	1	+	.	From wt_m9_min_glu_merged_truseqnano_nebnext_v6rzlog10p_chipsub_cutoff1.000000_cwt_peaks.gr
NC_000913	IPOD occupancy	Peak	92251	92311	1	+	.	From wt_m9_min_glu_merged_truseqnano_nebnext_v6rzlog10p_chipsub_cutoff1.000000_cwt_peaks.gr
NC_000913	IPOD occupancy	Peak	92391	92451	1	+	.	From wt_m9_min_glu_merged_truseqnano_nebnext_v6rzlog10p_chipsub_cutoff1.000000_cwt_peaks.gr
NC_000913	IPOD occupancy	Peak	92471	92581	1	+	.	From wt_m9_min_glu_merged_truseqnano_nebnext_v6rzlog10p_chipsub_cutoff1.000000_cwt_peaks.gr
NC_000913	IPOD occupancy	Peak	92781	92841	1	+	.	From wt_m9_min_glu_merged_truseqnano_nebnext_v6rzlog10p_chipsub_cutoff1.000000_cwt_peaks.gr
NC_000913	IPOD occupancy	Peak	92916	92976	1	+	.	From wt_m9_min_glu_merged_truseqnano_nebnext_v6rzlog10p_chipsub_cutoff1.000000_cwt_peaks.gr
NC_000913	IPOD occupancy	Peak	93776	93836	1	+	.	From wt_m9_min_glu_merged_truseqnano_nebnext_v6rzlog10p_chipsub_cutoff1.000000_cwt_peaks.gr
NC_000913	IPOD occupancy	Peak	95651	95711	1	+	.	From wt_m9_min_glu_merged_truseqnano_nebnext_v6rzlog10p_chipsub_cutoff1.000000_cwt_peaks.gr
NC_000913	IPOD occupancy	Peak	95876	95936	1	+	.	From wt_m9_min_glu_merged_truseqnano_nebnext_v6rzlog10p_chipsub_cutoff1.000000_cwt_peaks.gr
NC_000913	IPOD occupancy	Peak	97071	97131	1	+	.	From wt_m9_min_glu_merged_truseqnano_nebnext_v6rzlog10p_chipsub_cutoff1.000000_cwt_peaks.gr
NC_000913	IPOD occupancy	Peak	97516	97576	1	+	.	From wt_m9_min_glu_merged_truseqnano_nebnext_v6rzlog10p_chipsub_cutoff1.000000_cwt_peaks.gr
NC_000913	IPOD occupancy	Peak	97641	97701	1	+	.	From wt_m9_min_glu_merged_truseqnano_nebnext_v6rzlog10p_chipsub_cutoff1.000000_cwt_peaks.gr
NC_000913	IPOD occupancy	Peak	98431	98491	1	+	.	From wt_m9_min_glu_merged_truseqnano_nebnext_v6rzlog10p_chipsub_cutoff1.000000_cwt_peaks.gr
NC_000913	IPOD occupancy	Peak	98681	98741	1	+	.	From wt_m9_min_glu_merged_truseqnano_nebnext_v6rzlog10p_chipsub_cutoff1.000000_cwt_peaks.gr
NC_000913	IPOD occupancy	Peak	100096	100156	1	+	.	From wt_m9_min_glu_merged_truseqnano_nebnext_v6rzlog10p_chipsub_cutoff1.000000_cwt_peaks.gr
NC_000913	IPOD occupancy	Peak	100721	100781	1	+	.	From wt_m9_min_glu_merged_truseqnano_nebnext_v6rzlog10p_chipsub_cutoff1.000000_cwt_peaks.gr
NC_000913	IPOD occupancy	Peak	100881	100941	1	+	.	From wt_m9_min_glu_merged_truseqnano_nebnext_v6rzlog10p_chipsub_cutoff1.000000_cwt_peaks.gr
NC_000913	IPOD occupancy	Peak	101141	101201	1	+	.	From wt_m9_min_glu_merged_truseqnano_nebnext_v6rzlog10p_chipsub_cutoff1.000000_cwt_peaks.gr
NC_000913	IPOD occupancy	Peak	101551	101611	1	+	.	From wt_m9_min_glu_merged_truseqnano_nebnext_v6rzlog10p_chipsub_cutoff1.000000_cwt_peaks.gr
NC_000913	IPOD occupancy	Peak	102121	102181	1	+	.	From wt_m9_min_glu_merged_truseqnano_nebnext_v6rzlog10p_chipsub_cutoff1.000000_cwt_peaks.gr
NC_000913	IPOD occupancy	Peak	102426	102486	1	+	.	From wt_m9_min_glu_merged_truseqnano_nebnext_v6rzlog10p_chipsub_cutoff1.000000_cwt_peaks.gr
NC_000913	IPOD occupancy	Peak	102691	102751	1	+	.	From wt_m9_min_glu_merged_truseqnano_nebnext_v6rzlog10p_chipsub_cutoff1.000000_cwt_peaks.gr
NC_000913	IPOD occupancy	Peak	102861	102921	1	+	.	From wt_m9_min_glu_merged_truseqnano_nebnext_v6rzlog10p_chipsub_cutoff1.000000_cwt_peaks.gr
NC_000913	IPOD occupancy	Peak	103021	103081	1	+	.	From wt_m9_min_glu_merged_truseqnano_nebnext_v6rzlog10p_chipsub_cutoff1.000000_cwt_peaks.gr
NC_000913	IPOD occupancy	Peak	103121	103181	1	+	.	From wt_m9_min_glu_merged_truseqnano_nebnext_v6rzlog10p_chipsub_cutoff1.000000_cwt_peaks.gr
NC_000913	IPOD occupancy	Peak	103511	103571	1	+	.	From wt_m9_min_glu_merged_truseqnano_nebnext_v6rzlog10p_chipsub_cutoff1.000000_cwt_peaks.gr
NC_000913	IPOD occupancy	Peak	104191	104251	1	+	.	From wt_m9_min_glu_merged_truseqnano_nebnext_v6rzlog10p_chipsub_cutoff1.000000_cwt_peaks.gr
NC_000913	IPOD occupancy	Peak	104356	104416	1	+	.	From wt_m9_min_glu_merged_truseqnano_nebnext_v6rzlog10p_chipsub_cutoff1.000000_cwt_peaks.gr
NC_000913	IPOD occupancy	Peak	104446	104506	1	+	.	From wt_m9_min_glu_merged_truseqnano_nebnext_v6rzlog10p_chipsub_cutoff1.000000_cwt_peaks.gr
NC_000913	IPOD occupancy	Peak	104611	104671	1	+	.	From wt_m9_min_glu_merged_truseqnano_nebnext_v6rzlog10p_chipsub_cutoff1.000000_cwt_peaks.gr
NC_000913	IPOD occupancy	Peak	104896	104956	1	+	.	From wt_m9_min_glu_merged_truseqnano_nebnext_v6rzlog10p_chipsub_cutoff1.000000_cwt_peaks.gr
NC_000913	IPOD occupancy	Peak	105026	105086	1	+	.	From wt_m9_min_glu_merged_truseqnano_nebnext_v6rzlog10p_chipsub_cutoff1.000000_cwt_peaks.gr
NC_000913	IPOD occupancy	Peak	105401	105461	1	+	.	From wt_m9_min_glu_merged_truseqnano_nebnext_v6rzlog10p_chipsub_cutoff1.000000_cwt_peaks.gr
NC_000913	IPOD occupancy	Peak	105601	105661	1	+	.	From wt_m9_min_glu_merged_truseqnano_nebnext_v6rzlog10p_chipsub_cutoff1.000000_cwt_peaks.gr
NC_000913	IPOD occupancy	Peak	106276	106336	1	+	.	From wt_m9_min_glu_merged_truseqnano_nebnext_v6rzlog10p_chipsub_cutoff1.000000_cwt_peaks.gr
NC_000913	IPOD occupancy	Peak	106501	106561	1	+	.	From wt_m9_min_glu_merged_truseqnano_nebnext_v6rzlog10p_chipsub_cutoff1.000000_cwt_peaks.gr
NC_000913	IPOD occupancy	Peak	107171	107231	1	+	.	From wt_m9_min_glu_merged_truseqnano_nebnext_v6rzlog10p_chipsub_cutoff1.000000_cwt_peaks.gr
NC_000913	IPOD occupancy	Peak	107311	107371	1	+	.	From wt_m9_min_glu_merged_truseqnano_nebnext_v6rzlog10p_chipsub_cutoff1.000000_cwt_peaks.gr
NC_000913	IPOD occupancy	Peak	107781	107841	1	+	.	From wt_m9_min_glu_merged_truseqnano_nebnext_v6rzlog10p_chipsub_cutoff1.000000_cwt_peaks.gr
NC_000913	IPOD occupancy	Peak	107921	107981	1	+	.	From wt_m9_min_glu_merged_truseqnano_nebnext_v6rzlog10p_chipsub_cutoff1.000000_cwt_peaks.gr
NC_000913	IPOD occupancy	Peak	108106	108166	1	+	.	From wt_m9_min_glu_merged_truseqnano_nebnext_v6rzlog10p_chipsub_cutoff1.000000_cwt_peaks.gr
NC_000913	IPOD occupancy	Peak	108271	108331	1	+	.	From wt_m9_min_glu_merged_truseqnano_nebnext_v6rzlog10p_chipsub_cutoff1.000000_cwt_peaks.gr
NC_000913	IPOD occupancy	Peak	108616	108676	1	+	.	From wt_m9_min_glu_merged_truseqnano_nebnext_v6rzlog10p_chipsub_cutoff1.000000_cwt_peaks.gr
NC_000913	IPOD occupancy	Peak	108861	108921	1	+	.	From wt_m9_min_glu_merged_truseqnano_nebnext_v6rzlog10p_chipsub_cutoff1.000000_cwt_peaks.gr
NC_000913	IPOD occupancy	Peak	109556	109616	1	+	.	From wt_m9_min_glu_merged_truseqnano_nebnext_v6rzlog10p_chipsub_cutoff1.000000_cwt_peaks.gr
NC_000913	IPOD occupancy	Peak	110501	110561	1	+	.	From wt_m9_min_glu_merged_truseqnano_nebnext_v6rzlog10p_chipsub_cutoff1.000000_cwt_peaks.gr
NC_000913	IPOD occupancy	Peak	110581	110641	1	+	.	From wt_m9_min_glu_merged_truseqnano_nebnext_v6rzlog10p_chipsub_cutoff1.000000_cwt_peaks.gr
NC_000913	IPOD occupancy	Peak	111021	111081	1	+	.	From wt_m9_min_glu_merged_truseqnano_nebnext_v6rzlog10p_chipsub_cutoff1.000000_cwt_peaks.gr
NC_000913	IPOD occupancy	Peak	111241	111301	1	+	.	From wt_m9_min_glu_merged_truseqnano_nebnext_v6rzlog10p_chipsub_cutoff1.000000_cwt_peaks.gr
NC_000913	IPOD occupancy	Peak	111511	111571	1	+	.	From wt_m9_min_glu_merged_truseqnano_nebnext_v6rzlog10p_chipsub_cutoff1.000000_cwt_peaks.gr
NC_000913	IPOD occupancy	Peak	111816	111876	1	+	.	From wt_m9_min_glu_merged_truseqnano_nebnext_v6rzlog10p_chipsub_cutoff1.000000_cwt_peaks.gr
NC_000913	IPOD occupancy	Peak	112156	112216	1	+	.	From wt_m9_min_glu_merged_truseqnano_nebnext_v6rzlog10p_chipsub_cutoff1.000000_cwt_peaks.gr
NC_000913	IPOD occupancy	Peak	112426	112486	1	+	.	From wt_m9_min_glu_merged_truseqnano_nebnext_v6rzlog10p_chipsub_cutoff1.000000_cwt_peaks.gr
NC_000913	IPOD occupancy	Peak	113031	113091	1	+	.	From wt_m9_min_glu_merged_truseqnano_nebnext_v6rzlog10p_chipsub_cutoff1.000000_cwt_peaks.gr
NC_000913	IPOD occupancy	Peak	113646	113706	1	+	.	From wt_m9_min_glu_merged_truseqnano_nebnext_v6rzlog10p_chipsub_cutoff1.000000_cwt_peaks.gr
NC_000913	IPOD occupancy	Peak	114531	114591	1	+	.	From wt_m9_min_glu_merged_truseqnano_nebnext_v6rzlog10p_chipsub_cutoff1.000000_cwt_peaks.gr
NC_000913	IPOD occupancy	Peak	114816	114876	1	+	.	From wt_m9_min_glu_merged_truseqnano_nebnext_v6rzlog10p_chipsub_cutoff1.000000_cwt_peaks.gr
NC_000913	IPOD occupancy	Peak	114946	115006	1	+	.	From wt_m9_min_glu_merged_truseqnano_nebnext_v6rzlog10p_chipsub_cutoff1.000000_cwt_peaks.gr
NC_000913	IPOD occupancy	Peak	115126	115186	1	+	.	From wt_m9_min_glu_merged_truseqnano_nebnext_v6rzlog10p_chipsub_cutoff1.000000_cwt_peaks.gr
NC_000913	IPOD occupancy	Peak	115591	115651	1	+	.	From wt_m9_min_glu_merged_truseqnano_nebnext_v6rzlog10p_chipsub_cutoff1.000000_cwt_peaks.gr
NC_000913	IPOD occupancy	Peak	115901	115961	1	+	.	From wt_m9_min_glu_merged_truseqnano_nebnext_v6rzlog10p_chipsub_cutoff1.000000_cwt_peaks.gr
NC_000913	IPOD occupancy	Peak	116051	116111	1	+	.	From wt_m9_min_glu_merged_truseqnano_nebnext_v6rzlog10p_chipsub_cutoff1.000000_cwt_peaks.gr
NC_000913	IPOD occupancy	Peak	116331	116391	1	+	.	From wt_m9_min_glu_merged_truseqnano_nebnext_v6rzlog10p_chipsub_cutoff1.000000_cwt_peaks.gr
NC_000913	IPOD occupancy	Peak	116936	116996	1	+	.	From wt_m9_min_glu_merged_truseqnano_nebnext_v6rzlog10p_chipsub_cutoff1.000000_cwt_peaks.gr
NC_000913	IPOD occupancy	Peak	117081	117141	1	+	.	From wt_m9_min_glu_merged_truseqnano_nebnext_v6rzlog10p_chipsub_cutoff1.000000_cwt_peaks.gr
NC_000913	IPOD occupancy	Peak	118791	118851	1	+	.	From wt_m9_min_glu_merged_truseqnano_nebnext_v6rzlog10p_chipsub_cutoff1.000000_cwt_peaks.gr
NC_000913	IPOD occupancy	Peak	119086	119146	1	+	.	From wt_m9_min_glu_merged_truseqnano_nebnext_v6rzlog10p_chipsub_cutoff1.000000_cwt_peaks.gr
NC_000913	IPOD occupancy	Peak	119751	119811	1	+	.	From wt_m9_min_glu_merged_truseqnano_nebnext_v6rzlog10p_chipsub_cutoff1.000000_cwt_peaks.gr
NC_000913	IPOD occupancy	Peak	120326	120386	1	+	.	From wt_m9_min_glu_merged_truseqnano_nebnext_v6rzlog10p_chipsub_cutoff1.000000_cwt_peaks.gr
NC_000913	IPOD occupancy	Peak	120511	120571	1	+	.	From wt_m9_min_glu_merged_truseqnano_nebnext_v6rzlog10p_chipsub_cutoff1.000000_cwt_peaks.gr
NC_000913	IPOD occupancy	Peak	120691	120751	1	+	.	From wt_m9_min_glu_merged_truseqnano_nebnext_v6rzlog10p_chipsub_cutoff1.000000_cwt_peaks.gr
NC_000913	IPOD occupancy	Peak	121041	121101	1	+	.	From wt_m9_min_glu_merged_truseqnano_nebnext_v6rzlog10p_chipsub_cutoff1.000000_cwt_peaks.gr
NC_000913	IPOD occupancy	Peak	121221	121281	1	+	.	From wt_m9_min_glu_merged_truseqnano_nebnext_v6rzlog10p_chipsub_cutoff1.000000_cwt_peaks.gr
NC_000913	IPOD occupancy	Peak	121406	121466	1	+	.	From wt_m9_min_glu_merged_truseqnano_nebnext_v6rzlog10p_chipsub_cutoff1.000000_cwt_peaks.gr
NC_000913	IPOD occupancy	Peak	121976	122036	1	+	.	From wt_m9_min_glu_merged_truseqnano_nebnext_v6rzlog10p_chipsub_cutoff1.000000_cwt_peaks.gr
NC_000913	IPOD occupancy	Peak	122156	122216	1	+	.	From wt_m9_min_glu_merged_truseqnano_nebnext_v6rzlog10p_chipsub_cutoff1.000000_cwt_peaks.gr
NC_000913	IPOD occupancy	Peak	122576	122636	1	+	.	From wt_m9_min_glu_merged_truseqnano_nebnext_v6rzlog10p_chipsub_cutoff1.000000_cwt_peaks.gr
NC_000913	IPOD occupancy	Peak	122861	122921	1	+	.	From wt_m9_min_glu_merged_truseqnano_nebnext_v6rzlog10p_chipsub_cutoff1.000000_cwt_peaks.gr
NC_000913	IPOD occupancy	Peak	122971	123031	1	+	.	From wt_m9_min_glu_merged_truseqnano_nebnext_v6rzlog10p_chipsub_cutoff1.000000_cwt_peaks.gr
NC_000913	IPOD occupancy	Peak	123621	123681	1	+	.	From wt_m9_min_glu_merged_truseqnano_nebnext_v6rzlog10p_chipsub_cutoff1.000000_cwt_peaks.gr
NC_000913	IPOD occupancy	Peak	123886	123946	1	+	.	From wt_m9_min_glu_merged_truseqnano_nebnext_v6rzlog10p_chipsub_cutoff1.000000_cwt_peaks.gr
NC_000913	IPOD occupancy	Peak	124156	124216	1	+	.	From wt_m9_min_glu_merged_truseqnano_nebnext_v6rzlog10p_chipsub_cutoff1.000000_cwt_peaks.gr
NC_000913	IPOD occupancy	Peak	124731	124791	1	+	.	From wt_m9_min_glu_merged_truseqnano_nebnext_v6rzlog10p_chipsub_cutoff1.000000_cwt_peaks.gr
NC_000913	IPOD occupancy	Peak	125021	125081	1	+	.	From wt_m9_min_glu_merged_truseqnano_nebnext_v6rzlog10p_chipsub_cutoff1.000000_cwt_peaks.gr
NC_000913	IPOD occupancy	Peak	125131	125191	1	+	.	From wt_m9_min_glu_merged_truseqnano_nebnext_v6rzlog10p_chipsub_cutoff1.000000_cwt_peaks.gr
NC_000913	IPOD occupancy	Peak	126946	127006	1	+	.	From wt_m9_min_glu_merged_truseqnano_nebnext_v6rzlog10p_chipsub_cutoff1.000000_cwt_peaks.gr
NC_000913	IPOD occupancy	Peak	128556	128616	1	+	.	From wt_m9_min_glu_merged_truseqnano_nebnext_v6rzlog10p_chipsub_cutoff1.000000_cwt_peaks.gr
NC_000913	IPOD occupancy	Peak	129811	129871	1	+	.	From wt_m9_min_glu_merged_truseqnano_nebnext_v6rzlog10p_chipsub_cutoff1.000000_cwt_peaks.gr
NC_000913	IPOD occupancy	Peak	129911	129971	1	+	.	From wt_m9_min_glu_merged_truseqnano_nebnext_v6rzlog10p_chipsub_cutoff1.000000_cwt_peaks.gr
NC_000913	IPOD occupancy	Peak	130296	130356	1	+	.	From wt_m9_min_glu_merged_truseqnano_nebnext_v6rzlog10p_chipsub_cutoff1.000000_cwt_peaks.gr
NC_000913	IPOD occupancy	Peak	130491	130551	1	+	.	From wt_m9_min_glu_merged_truseqnano_nebnext_v6rzlog10p_chipsub_cutoff1.000000_cwt_peaks.gr
NC_000913	IPOD occupancy	Peak	130726	130786	1	+	.	From wt_m9_min_glu_merged_truseqnano_nebnext_v6rzlog10p_chipsub_cutoff1.000000_cwt_peaks.gr
NC_000913	IPOD occupancy	Peak	131011	131071	1	+	.	From wt_m9_min_glu_merged_truseqnano_nebnext_v6rzlog10p_chipsub_cutoff1.000000_cwt_peaks.gr
NC_000913	IPOD occupancy	Peak	131291	131351	1	+	.	From wt_m9_min_glu_merged_truseqnano_nebnext_v6rzlog10p_chipsub_cutoff1.000000_cwt_peaks.gr
NC_000913	IPOD occupancy	Peak	133241	133301	1	+	.	From wt_m9_min_glu_merged_truseqnano_nebnext_v6rzlog10p_chipsub_cutoff1.000000_cwt_peaks.gr
NC_000913	IPOD occupancy	Peak	133431	133491	1	+	.	From wt_m9_min_glu_merged_truseqnano_nebnext_v6rzlog10p_chipsub_cutoff1.000000_cwt_peaks.gr
NC_000913	IPOD occupancy	Peak	134781	134841	1	+	.	From wt_m9_min_glu_merged_truseqnano_nebnext_v6rzlog10p_chipsub_cutoff1.000000_cwt_peaks.gr
NC_000913	IPOD occupancy	Peak	134916	134976	1	+	.	From wt_m9_min_glu_merged_truseqnano_nebnext_v6rzlog10p_chipsub_cutoff1.000000_cwt_peaks.gr
NC_000913	IPOD occupancy	Peak	135211	135271	1	+	.	From wt_m9_min_glu_merged_truseqnano_nebnext_v6rzlog10p_chipsub_cutoff1.000000_cwt_peaks.gr
NC_000913	IPOD occupancy	Peak	135316	135376	1	+	.	From wt_m9_min_glu_merged_truseqnano_nebnext_v6rzlog10p_chipsub_cutoff1.000000_cwt_peaks.gr
NC_000913	IPOD occupancy	Peak	135536	135596	1	+	.	From wt_m9_min_glu_merged_truseqnano_nebnext_v6rzlog10p_chipsub_cutoff1.000000_cwt_peaks.gr
NC_000913	IPOD occupancy	Peak	136286	136346	1	+	.	From wt_m9_min_glu_merged_truseqnano_nebnext_v6rzlog10p_chipsub_cutoff1.000000_cwt_peaks.gr
NC_000913	IPOD occupancy	Peak	136831	136891	1	+	.	From wt_m9_min_glu_merged_truseqnano_nebnext_v6rzlog10p_chipsub_cutoff1.000000_cwt_peaks.gr
NC_000913	IPOD occupancy	Peak	137016	137076	1	+	.	From wt_m9_min_glu_merged_truseqnano_nebnext_v6rzlog10p_chipsub_cutoff1.000000_cwt_peaks.gr
NC_000913	IPOD occupancy	Peak	137251	137311	1	+	.	From wt_m9_min_glu_merged_truseqnano_nebnext_v6rzlog10p_chipsub_cutoff1.000000_cwt_peaks.gr
NC_000913	IPOD occupancy	Peak	137576	137636	1	+	.	From wt_m9_min_glu_merged_truseqnano_nebnext_v6rzlog10p_chipsub_cutoff1.000000_cwt_peaks.gr
NC_000913	IPOD occupancy	Peak	138146	138206	1	+	.	From wt_m9_min_glu_merged_truseqnano_nebnext_v6rzlog10p_chipsub_cutoff1.000000_cwt_peaks.gr
NC_000913	IPOD occupancy	Peak	138721	138781	1	+	.	From wt_m9_min_glu_merged_truseqnano_nebnext_v6rzlog10p_chipsub_cutoff1.000000_cwt_peaks.gr
NC_000913	IPOD occupancy	Peak	139026	139086	1	+	.	From wt_m9_min_glu_merged_truseqnano_nebnext_v6rzlog10p_chipsub_cutoff1.000000_cwt_peaks.gr
NC_000913	IPOD occupancy	Peak	139236	139296	1	+	.	From wt_m9_min_glu_merged_truseqnano_nebnext_v6rzlog10p_chipsub_cutoff1.000000_cwt_peaks.gr
NC_000913	IPOD occupancy	Peak	139541	139601	1	+	.	From wt_m9_min_glu_merged_truseqnano_nebnext_v6rzlog10p_chipsub_cutoff1.000000_cwt_peaks.gr
NC_000913	IPOD occupancy	Peak	140226	140286	1	+	.	From wt_m9_min_glu_merged_truseqnano_nebnext_v6rzlog10p_chipsub_cutoff1.000000_cwt_peaks.gr
NC_000913	IPOD occupancy	Peak	141096	141156	1	+	.	From wt_m9_min_glu_merged_truseqnano_nebnext_v6rzlog10p_chipsub_cutoff1.000000_cwt_peaks.gr
NC_000913	IPOD occupancy	Peak	141316	141376	1	+	.	From wt_m9_min_glu_merged_truseqnano_nebnext_v6rzlog10p_chipsub_cutoff1.000000_cwt_peaks.gr
NC_000913	IPOD occupancy	Peak	141726	141786	1	+	.	From wt_m9_min_glu_merged_truseqnano_nebnext_v6rzlog10p_chipsub_cutoff1.000000_cwt_peaks.gr
NC_000913	IPOD occupancy	Peak	142236	142296	1	+	.	From wt_m9_min_glu_merged_truseqnano_nebnext_v6rzlog10p_chipsub_cutoff1.000000_cwt_peaks.gr
NC_000913	IPOD occupancy	Peak	142851	142911	1	+	.	From wt_m9_min_glu_merged_truseqnano_nebnext_v6rzlog10p_chipsub_cutoff1.000000_cwt_peaks.gr
NC_000913	IPOD occupancy	Peak	143221	143281	1	+	.	From wt_m9_min_glu_merged_truseqnano_nebnext_v6rzlog10p_chipsub_cutoff1.000000_cwt_peaks.gr
NC_000913	IPOD occupancy	Peak	143586	143646	1	+	.	From wt_m9_min_glu_merged_truseqnano_nebnext_v6rzlog10p_chipsub_cutoff1.000000_cwt_peaks.gr
NC_000913	IPOD occupancy	Peak	143806	143866	1	+	.	From wt_m9_min_glu_merged_truseqnano_nebnext_v6rzlog10p_chipsub_cutoff1.000000_cwt_peaks.gr
NC_000913	IPOD occupancy	Peak	143941	144001	1	+	.	From wt_m9_min_glu_merged_truseqnano_nebnext_v6rzlog10p_chipsub_cutoff1.000000_cwt_peaks.gr
NC_000913	IPOD occupancy	Peak	144641	144701	1	+	.	From wt_m9_min_glu_merged_truseqnano_nebnext_v6rzlog10p_chipsub_cutoff1.000000_cwt_peaks.gr
NC_000913	IPOD occupancy	Peak	145136	145196	1	+	.	From wt_m9_min_glu_merged_truseqnano_nebnext_v6rzlog10p_chipsub_cutoff1.000000_cwt_peaks.gr
NC_000913	IPOD occupancy	Peak	145486	145546	1	+	.	From wt_m9_min_glu_merged_truseqnano_nebnext_v6rzlog10p_chipsub_cutoff1.000000_cwt_peaks.gr
NC_000913	IPOD occupancy	Peak	146091	146151	1	+	.	From wt_m9_min_glu_merged_truseqnano_nebnext_v6rzlog10p_chipsub_cutoff1.000000_cwt_peaks.gr
NC_000913	IPOD occupancy	Peak	146211	146271	1	+	.	From wt_m9_min_glu_merged_truseqnano_nebnext_v6rzlog10p_chipsub_cutoff1.000000_cwt_peaks.gr
NC_000913	IPOD occupancy	Peak	146391	146451	1	+	.	From wt_m9_min_glu_merged_truseqnano_nebnext_v6rzlog10p_chipsub_cutoff1.000000_cwt_peaks.gr
NC_000913	IPOD occupancy	Peak	146846	146906	1	+	.	From wt_m9_min_glu_merged_truseqnano_nebnext_v6rzlog10p_chipsub_cutoff1.000000_cwt_peaks.gr
NC_000913	IPOD occupancy	Peak	147161	147221	1	+	.	From wt_m9_min_glu_merged_truseqnano_nebnext_v6rzlog10p_chipsub_cutoff1.000000_cwt_peaks.gr
NC_000913	IPOD occupancy	Peak	148186	148246	1	+	.	From wt_m9_min_glu_merged_truseqnano_nebnext_v6rzlog10p_chipsub_cutoff1.000000_cwt_peaks.gr
NC_000913	IPOD occupancy	Peak	149066	149126	1	+	.	From wt_m9_min_glu_merged_truseqnano_nebnext_v6rzlog10p_chipsub_cutoff1.000000_cwt_peaks.gr
NC_000913	IPOD occupancy	Peak	149166	149226	1	+	.	From wt_m9_min_glu_merged_truseqnano_nebnext_v6rzlog10p_chipsub_cutoff1.000000_cwt_peaks.gr
NC_000913	IPOD occupancy	Peak	149301	149361	1	+	.	From wt_m9_min_glu_merged_truseqnano_nebnext_v6rzlog10p_chipsub_cutoff1.000000_cwt_peaks.gr
NC_000913	IPOD occupancy	Peak	149456	149516	1	+	.	From wt_m9_min_glu_merged_truseqnano_nebnext_v6rzlog10p_chipsub_cutoff1.000000_cwt_peaks.gr
NC_000913	IPOD occupancy	Peak	149861	149921	1	+	.	From wt_m9_min_glu_merged_truseqnano_nebnext_v6rzlog10p_chipsub_cutoff1.000000_cwt_peaks.gr
NC_000913	IPOD occupancy	Peak	150036	150096	1	+	.	From wt_m9_min_glu_merged_truseqnano_nebnext_v6rzlog10p_chipsub_cutoff1.000000_cwt_peaks.gr
NC_000913	IPOD occupancy	Peak	150286	150346	1	+	.	From wt_m9_min_glu_merged_truseqnano_nebnext_v6rzlog10p_chipsub_cutoff1.000000_cwt_peaks.gr
NC_000913	IPOD occupancy	Peak	150586	150646	1	+	.	From wt_m9_min_glu_merged_truseqnano_nebnext_v6rzlog10p_chipsub_cutoff1.000000_cwt_peaks.gr
NC_000913	IPOD occupancy	Peak	150741	150801	1	+	.	From wt_m9_min_glu_merged_truseqnano_nebnext_v6rzlog10p_chipsub_cutoff1.000000_cwt_peaks.gr
NC_000913	IPOD occupancy	Peak	150856	150916	1	+	.	From wt_m9_min_glu_merged_truseqnano_nebnext_v6rzlog10p_chipsub_cutoff1.000000_cwt_peaks.gr
NC_000913	IPOD occupancy	Peak	150971	151031	1	+	.	From wt_m9_min_glu_merged_truseqnano_nebnext_v6rzlog10p_chipsub_cutoff1.000000_cwt_peaks.gr
NC_000913	IPOD occupancy	Peak	151176	151236	1	+	.	From wt_m9_min_glu_merged_truseqnano_nebnext_v6rzlog10p_chipsub_cutoff1.000000_cwt_peaks.gr
NC_000913	IPOD occupancy	Peak	151281	151341	1	+	.	From wt_m9_min_glu_merged_truseqnano_nebnext_v6rzlog10p_chipsub_cutoff1.000000_cwt_peaks.gr
NC_000913	IPOD occupancy	Peak	151426	151486	1	+	.	From wt_m9_min_glu_merged_truseqnano_nebnext_v6rzlog10p_chipsub_cutoff1.000000_cwt_peaks.gr
NC_000913	IPOD occupancy	Peak	151591	151651	1	+	.	From wt_m9_min_glu_merged_truseqnano_nebnext_v6rzlog10p_chipsub_cutoff1.000000_cwt_peaks.gr
NC_000913	IPOD occupancy	Peak	151771	151831	1	+	.	From wt_m9_min_glu_merged_truseqnano_nebnext_v6rzlog10p_chipsub_cutoff1.000000_cwt_peaks.gr
NC_000913	IPOD occupancy	Peak	152061	152121	1	+	.	From wt_m9_min_glu_merged_truseqnano_nebnext_v6rzlog10p_chipsub_cutoff1.000000_cwt_peaks.gr
NC_000913	IPOD occupancy	Peak	152201	152261	1	+	.	From wt_m9_min_glu_merged_truseqnano_nebnext_v6rzlog10p_chipsub_cutoff1.000000_cwt_peaks.gr
NC_000913	IPOD occupancy	Peak	152366	152426	1	+	.	From wt_m9_min_glu_merged_truseqnano_nebnext_v6rzlog10p_chipsub_cutoff1.000000_cwt_peaks.gr
NC_000913	IPOD occupancy	Peak	152521	152581	1	+	.	From wt_m9_min_glu_merged_truseqnano_nebnext_v6rzlog10p_chipsub_cutoff1.000000_cwt_peaks.gr
NC_000913	IPOD occupancy	Peak	152636	152796	1	+	.	From wt_m9_min_glu_merged_truseqnano_nebnext_v6rzlog10p_chipsub_cutoff1.000000_cwt_peaks.gr
NC_000913	IPOD occupancy	Peak	152846	152906	1	+	.	From wt_m9_min_glu_merged_truseqnano_nebnext_v6rzlog10p_chipsub_cutoff1.000000_cwt_peaks.gr
NC_000913	IPOD occupancy	Peak	152971	153031	1	+	.	From wt_m9_min_glu_merged_truseqnano_nebnext_v6rzlog10p_chipsub_cutoff1.000000_cwt_peaks.gr
NC_000913	IPOD occupancy	Peak	153166	153226	1	+	.	From wt_m9_min_glu_merged_truseqnano_nebnext_v6rzlog10p_chipsub_cutoff1.000000_cwt_peaks.gr
NC_000913	IPOD occupancy	Peak	153256	153316	1	+	.	From wt_m9_min_glu_merged_truseqnano_nebnext_v6rzlog10p_chipsub_cutoff1.000000_cwt_peaks.gr
NC_000913	IPOD occupancy	Peak	153481	153576	1	+	.	From wt_m9_min_glu_merged_truseqnano_nebnext_v6rzlog10p_chipsub_cutoff1.000000_cwt_peaks.gr
NC_000913	IPOD occupancy	Peak	153591	153651	1	+	.	From wt_m9_min_glu_merged_truseqnano_nebnext_v6rzlog10p_chipsub_cutoff1.000000_cwt_peaks.gr
NC_000913	IPOD occupancy	Peak	153756	153816	1	+	.	From wt_m9_min_glu_merged_truseqnano_nebnext_v6rzlog10p_chipsub_cutoff1.000000_cwt_peaks.gr
NC_000913	IPOD occupancy	Peak	153951	154011	1	+	.	From wt_m9_min_glu_merged_truseqnano_nebnext_v6rzlog10p_chipsub_cutoff1.000000_cwt_peaks.gr
NC_000913	IPOD occupancy	Peak	154101	154161	1	+	.	From wt_m9_min_glu_merged_truseqnano_nebnext_v6rzlog10p_chipsub_cutoff1.000000_cwt_peaks.gr
NC_000913	IPOD occupancy	Peak	154206	154266	1	+	.	From wt_m9_min_glu_merged_truseqnano_nebnext_v6rzlog10p_chipsub_cutoff1.000000_cwt_peaks.gr
NC_000913	IPOD occupancy	Peak	154721	154781	1	+	.	From wt_m9_min_glu_merged_truseqnano_nebnext_v6rzlog10p_chipsub_cutoff1.000000_cwt_peaks.gr
NC_000913	IPOD occupancy	Peak	155426	155486	1	+	.	From wt_m9_min_glu_merged_truseqnano_nebnext_v6rzlog10p_chipsub_cutoff1.000000_cwt_peaks.gr
NC_000913	IPOD occupancy	Peak	155896	155956	1	+	.	From wt_m9_min_glu_merged_truseqnano_nebnext_v6rzlog10p_chipsub_cutoff1.000000_cwt_peaks.gr
NC_000913	IPOD occupancy	Peak	156026	156086	1	+	.	From wt_m9_min_glu_merged_truseqnano_nebnext_v6rzlog10p_chipsub_cutoff1.000000_cwt_peaks.gr
NC_000913	IPOD occupancy	Peak	156131	156191	1	+	.	From wt_m9_min_glu_merged_truseqnano_nebnext_v6rzlog10p_chipsub_cutoff1.000000_cwt_peaks.gr
NC_000913	IPOD occupancy	Peak	156291	156351	1	+	.	From wt_m9_min_glu_merged_truseqnano_nebnext_v6rzlog10p_chipsub_cutoff1.000000_cwt_peaks.gr
NC_000913	IPOD occupancy	Peak	156451	156511	1	+	.	From wt_m9_min_glu_merged_truseqnano_nebnext_v6rzlog10p_chipsub_cutoff1.000000_cwt_peaks.gr
NC_000913	IPOD occupancy	Peak	156761	156821	1	+	.	From wt_m9_min_glu_merged_truseqnano_nebnext_v6rzlog10p_chipsub_cutoff1.000000_cwt_peaks.gr
NC_000913	IPOD occupancy	Peak	156906	156966	1	+	.	From wt_m9_min_glu_merged_truseqnano_nebnext_v6rzlog10p_chipsub_cutoff1.000000_cwt_peaks.gr
NC_000913	IPOD occupancy	Peak	157096	157156	1	+	.	From wt_m9_min_glu_merged_truseqnano_nebnext_v6rzlog10p_chipsub_cutoff1.000000_cwt_peaks.gr
NC_000913	IPOD occupancy	Peak	157251	157311	1	+	.	From wt_m9_min_glu_merged_truseqnano_nebnext_v6rzlog10p_chipsub_cutoff1.000000_cwt_peaks.gr
NC_000913	IPOD occupancy	Peak	158546	158606	1	+	.	From wt_m9_min_glu_merged_truseqnano_nebnext_v6rzlog10p_chipsub_cutoff1.000000_cwt_peaks.gr
NC_000913	IPOD occupancy	Peak	158651	158711	1	+	.	From wt_m9_min_glu_merged_truseqnano_nebnext_v6rzlog10p_chipsub_cutoff1.000000_cwt_peaks.gr
NC_000913	IPOD occupancy	Peak	158756	158816	1	+	.	From wt_m9_min_glu_merged_truseqnano_nebnext_v6rzlog10p_chipsub_cutoff1.000000_cwt_peaks.gr
NC_000913	IPOD occupancy	Peak	158846	158906	1	+	.	From wt_m9_min_glu_merged_truseqnano_nebnext_v6rzlog10p_chipsub_cutoff1.000000_cwt_peaks.gr
NC_000913	IPOD occupancy	Peak	158996	159056	1	+	.	From wt_m9_min_glu_merged_truseqnano_nebnext_v6rzlog10p_chipsub_cutoff1.000000_cwt_peaks.gr
NC_000913	IPOD occupancy	Peak	159496	159556	1	+	.	From wt_m9_min_glu_merged_truseqnano_nebnext_v6rzlog10p_chipsub_cutoff1.000000_cwt_peaks.gr
NC_000913	IPOD occupancy	Peak	159651	159711	1	+	.	From wt_m9_min_glu_merged_truseqnano_nebnext_v6rzlog10p_chipsub_cutoff1.000000_cwt_peaks.gr
NC_000913	IPOD occupancy	Peak	160026	160086	1	+	.	From wt_m9_min_glu_merged_truseqnano_nebnext_v6rzlog10p_chipsub_cutoff1.000000_cwt_peaks.gr
NC_000913	IPOD occupancy	Peak	160501	160561	1	+	.	From wt_m9_min_glu_merged_truseqnano_nebnext_v6rzlog10p_chipsub_cutoff1.000000_cwt_peaks.gr
NC_000913	IPOD occupancy	Peak	160646	160706	1	+	.	From wt_m9_min_glu_merged_truseqnano_nebnext_v6rzlog10p_chipsub_cutoff1.000000_cwt_peaks.gr
NC_000913	IPOD occupancy	Peak	161246	161306	1	+	.	From wt_m9_min_glu_merged_truseqnano_nebnext_v6rzlog10p_chipsub_cutoff1.000000_cwt_peaks.gr
NC_000913	IPOD occupancy	Peak	161401	161461	1	+	.	From wt_m9_min_glu_merged_truseqnano_nebnext_v6rzlog10p_chipsub_cutoff1.000000_cwt_peaks.gr
NC_000913	IPOD occupancy	Peak	162251	162311	1	+	.	From wt_m9_min_glu_merged_truseqnano_nebnext_v6rzlog10p_chipsub_cutoff1.000000_cwt_peaks.gr
NC_000913	IPOD occupancy	Peak	162381	162441	1	+	.	From wt_m9_min_glu_merged_truseqnano_nebnext_v6rzlog10p_chipsub_cutoff1.000000_cwt_peaks.gr
NC_000913	IPOD occupancy	Peak	162536	162596	1	+	.	From wt_m9_min_glu_merged_truseqnano_nebnext_v6rzlog10p_chipsub_cutoff1.000000_cwt_peaks.gr
NC_000913	IPOD occupancy	Peak	162726	162786	1	+	.	From wt_m9_min_glu_merged_truseqnano_nebnext_v6rzlog10p_chipsub_cutoff1.000000_cwt_peaks.gr
NC_000913	IPOD occupancy	Peak	162911	162971	1	+	.	From wt_m9_min_glu_merged_truseqnano_nebnext_v6rzlog10p_chipsub_cutoff1.000000_cwt_peaks.gr
NC_000913	IPOD occupancy	Peak	163006	163066	1	+	.	From wt_m9_min_glu_merged_truseqnano_nebnext_v6rzlog10p_chipsub_cutoff1.000000_cwt_peaks.gr
NC_000913	IPOD occupancy	Peak	163801	163861	1	+	.	From wt_m9_min_glu_merged_truseqnano_nebnext_v6rzlog10p_chipsub_cutoff1.000000_cwt_peaks.gr
NC_000913	IPOD occupancy	Peak	164146	164206	1	+	.	From wt_m9_min_glu_merged_truseqnano_nebnext_v6rzlog10p_chipsub_cutoff1.000000_cwt_peaks.gr
NC_000913	IPOD occupancy	Peak	164521	164696	1	+	.	From wt_m9_min_glu_merged_truseqnano_nebnext_v6rzlog10p_chipsub_cutoff1.000000_cwt_peaks.gr
NC_000913	IPOD occupancy	Peak	166001	166061	1	+	.	From wt_m9_min_glu_merged_truseqnano_nebnext_v6rzlog10p_chipsub_cutoff1.000000_cwt_peaks.gr
NC_000913	IPOD occupancy	Peak	166496	166556	1	+	.	From wt_m9_min_glu_merged_truseqnano_nebnext_v6rzlog10p_chipsub_cutoff1.000000_cwt_peaks.gr
NC_000913	IPOD occupancy	Peak	166721	166781	1	+	.	From wt_m9_min_glu_merged_truseqnano_nebnext_v6rzlog10p_chipsub_cutoff1.000000_cwt_peaks.gr
NC_000913	IPOD occupancy	Peak	167501	167561	1	+	.	From wt_m9_min_glu_merged_truseqnano_nebnext_v6rzlog10p_chipsub_cutoff1.000000_cwt_peaks.gr
NC_000913	IPOD occupancy	Peak	167901	167961	1	+	.	From wt_m9_min_glu_merged_truseqnano_nebnext_v6rzlog10p_chipsub_cutoff1.000000_cwt_peaks.gr
NC_000913	IPOD occupancy	Peak	168541	168601	1	+	.	From wt_m9_min_glu_merged_truseqnano_nebnext_v6rzlog10p_chipsub_cutoff1.000000_cwt_peaks.gr
NC_000913	IPOD occupancy	Peak	168841	168901	1	+	.	From wt_m9_min_glu_merged_truseqnano_nebnext_v6rzlog10p_chipsub_cutoff1.000000_cwt_peaks.gr
NC_000913	IPOD occupancy	Peak	169376	169436	1	+	.	From wt_m9_min_glu_merged_truseqnano_nebnext_v6rzlog10p_chipsub_cutoff1.000000_cwt_peaks.gr
NC_000913	IPOD occupancy	Peak	169546	169606	1	+	.	From wt_m9_min_glu_merged_truseqnano_nebnext_v6rzlog10p_chipsub_cutoff1.000000_cwt_peaks.gr
NC_000913	IPOD occupancy	Peak	169721	169781	1	+	.	From wt_m9_min_glu_merged_truseqnano_nebnext_v6rzlog10p_chipsub_cutoff1.000000_cwt_peaks.gr
NC_000913	IPOD occupancy	Peak	169876	169936	1	+	.	From wt_m9_min_glu_merged_truseqnano_nebnext_v6rzlog10p_chipsub_cutoff1.000000_cwt_peaks.gr
NC_000913	IPOD occupancy	Peak	170201	170261	1	+	.	From wt_m9_min_glu_merged_truseqnano_nebnext_v6rzlog10p_chipsub_cutoff1.000000_cwt_peaks.gr
NC_000913	IPOD occupancy	Peak	170976	171036	1	+	.	From wt_m9_min_glu_merged_truseqnano_nebnext_v6rzlog10p_chipsub_cutoff1.000000_cwt_peaks.gr
NC_000913	IPOD occupancy	Peak	171681	171741	1	+	.	From wt_m9_min_glu_merged_truseqnano_nebnext_v6rzlog10p_chipsub_cutoff1.000000_cwt_peaks.gr
NC_000913	IPOD occupancy	Peak	171916	171976	1	+	.	From wt_m9_min_glu_merged_truseqnano_nebnext_v6rzlog10p_chipsub_cutoff1.000000_cwt_peaks.gr
NC_000913	IPOD occupancy	Peak	173131	173191	1	+	.	From wt_m9_min_glu_merged_truseqnano_nebnext_v6rzlog10p_chipsub_cutoff1.000000_cwt_peaks.gr
NC_000913	IPOD occupancy	Peak	174456	174516	1	+	.	From wt_m9_min_glu_merged_truseqnano_nebnext_v6rzlog10p_chipsub_cutoff1.000000_cwt_peaks.gr
NC_000913	IPOD occupancy	Peak	175086	175146	1	+	.	From wt_m9_min_glu_merged_truseqnano_nebnext_v6rzlog10p_chipsub_cutoff1.000000_cwt_peaks.gr
NC_000913	IPOD occupancy	Peak	175291	175351	1	+	.	From wt_m9_min_glu_merged_truseqnano_nebnext_v6rzlog10p_chipsub_cutoff1.000000_cwt_peaks.gr
NC_000913	IPOD occupancy	Peak	175636	175696	1	+	.	From wt_m9_min_glu_merged_truseqnano_nebnext_v6rzlog10p_chipsub_cutoff1.000000_cwt_peaks.gr
NC_000913	IPOD occupancy	Peak	175961	176021	1	+	.	From wt_m9_min_glu_merged_truseqnano_nebnext_v6rzlog10p_chipsub_cutoff1.000000_cwt_peaks.gr
NC_000913	IPOD occupancy	Peak	176146	176206	1	+	.	From wt_m9_min_glu_merged_truseqnano_nebnext_v6rzlog10p_chipsub_cutoff1.000000_cwt_peaks.gr
NC_000913	IPOD occupancy	Peak	177131	177191	1	+	.	From wt_m9_min_glu_merged_truseqnano_nebnext_v6rzlog10p_chipsub_cutoff1.000000_cwt_peaks.gr
NC_000913	IPOD occupancy	Peak	177721	177781	1	+	.	From wt_m9_min_glu_merged_truseqnano_nebnext_v6rzlog10p_chipsub_cutoff1.000000_cwt_peaks.gr
NC_000913	IPOD occupancy	Peak	178486	178546	1	+	.	From wt_m9_min_glu_merged_truseqnano_nebnext_v6rzlog10p_chipsub_cutoff1.000000_cwt_peaks.gr
NC_000913	IPOD occupancy	Peak	178846	178906	1	+	.	From wt_m9_min_glu_merged_truseqnano_nebnext_v6rzlog10p_chipsub_cutoff1.000000_cwt_peaks.gr
NC_000913	IPOD occupancy	Peak	178961	179021	1	+	.	From wt_m9_min_glu_merged_truseqnano_nebnext_v6rzlog10p_chipsub_cutoff1.000000_cwt_peaks.gr
NC_000913	IPOD occupancy	Peak	179551	179611	1	+	.	From wt_m9_min_glu_merged_truseqnano_nebnext_v6rzlog10p_chipsub_cutoff1.000000_cwt_peaks.gr
NC_000913	IPOD occupancy	Peak	179821	179881	1	+	.	From wt_m9_min_glu_merged_truseqnano_nebnext_v6rzlog10p_chipsub_cutoff1.000000_cwt_peaks.gr
NC_000913	IPOD occupancy	Peak	180061	180121	1	+	.	From wt_m9_min_glu_merged_truseqnano_nebnext_v6rzlog10p_chipsub_cutoff1.000000_cwt_peaks.gr
NC_000913	IPOD occupancy	Peak	180226	180286	1	+	.	From wt_m9_min_glu_merged_truseqnano_nebnext_v6rzlog10p_chipsub_cutoff1.000000_cwt_peaks.gr
NC_000913	IPOD occupancy	Peak	180366	180426	1	+	.	From wt_m9_min_glu_merged_truseqnano_nebnext_v6rzlog10p_chipsub_cutoff1.000000_cwt_peaks.gr
NC_000913	IPOD occupancy	Peak	180596	180656	1	+	.	From wt_m9_min_glu_merged_truseqnano_nebnext_v6rzlog10p_chipsub_cutoff1.000000_cwt_peaks.gr
NC_000913	IPOD occupancy	Peak	180786	180846	1	+	.	From wt_m9_min_glu_merged_truseqnano_nebnext_v6rzlog10p_chipsub_cutoff1.000000_cwt_peaks.gr
NC_000913	IPOD occupancy	Peak	181121	181181	1	+	.	From wt_m9_min_glu_merged_truseqnano_nebnext_v6rzlog10p_chipsub_cutoff1.000000_cwt_peaks.gr
NC_000913	IPOD occupancy	Peak	181671	181731	1	+	.	From wt_m9_min_glu_merged_truseqnano_nebnext_v6rzlog10p_chipsub_cutoff1.000000_cwt_peaks.gr
NC_000913	IPOD occupancy	Peak	181951	182011	1	+	.	From wt_m9_min_glu_merged_truseqnano_nebnext_v6rzlog10p_chipsub_cutoff1.000000_cwt_peaks.gr
NC_000913	IPOD occupancy	Peak	182216	182276	1	+	.	From wt_m9_min_glu_merged_truseqnano_nebnext_v6rzlog10p_chipsub_cutoff1.000000_cwt_peaks.gr
NC_000913	IPOD occupancy	Peak	182401	182461	1	+	.	From wt_m9_min_glu_merged_truseqnano_nebnext_v6rzlog10p_chipsub_cutoff1.000000_cwt_peaks.gr
NC_000913	IPOD occupancy	Peak	182681	182741	1	+	.	From wt_m9_min_glu_merged_truseqnano_nebnext_v6rzlog10p_chipsub_cutoff1.000000_cwt_peaks.gr
NC_000913	IPOD occupancy	Peak	183051	183111	1	+	.	From wt_m9_min_glu_merged_truseqnano_nebnext_v6rzlog10p_chipsub_cutoff1.000000_cwt_peaks.gr
NC_000913	IPOD occupancy	Peak	183321	183381	1	+	.	From wt_m9_min_glu_merged_truseqnano_nebnext_v6rzlog10p_chipsub_cutoff1.000000_cwt_peaks.gr
NC_000913	IPOD occupancy	Peak	183571	183631	1	+	.	From wt_m9_min_glu_merged_truseqnano_nebnext_v6rzlog10p_chipsub_cutoff1.000000_cwt_peaks.gr
NC_000913	IPOD occupancy	Peak	183831	183891	1	+	.	From wt_m9_min_glu_merged_truseqnano_nebnext_v6rzlog10p_chipsub_cutoff1.000000_cwt_peaks.gr
NC_000913	IPOD occupancy	Peak	184396	184456	1	+	.	From wt_m9_min_glu_merged_truseqnano_nebnext_v6rzlog10p_chipsub_cutoff1.000000_cwt_peaks.gr
NC_000913	IPOD occupancy	Peak	184751	184811	1	+	.	From wt_m9_min_glu_merged_truseqnano_nebnext_v6rzlog10p_chipsub_cutoff1.000000_cwt_peaks.gr
NC_000913	IPOD occupancy	Peak	184971	185031	1	+	.	From wt_m9_min_glu_merged_truseqnano_nebnext_v6rzlog10p_chipsub_cutoff1.000000_cwt_peaks.gr
NC_000913	IPOD occupancy	Peak	185406	185466	1	+	.	From wt_m9_min_glu_merged_truseqnano_nebnext_v6rzlog10p_chipsub_cutoff1.000000_cwt_peaks.gr
NC_000913	IPOD occupancy	Peak	185806	185866	1	+	.	From wt_m9_min_glu_merged_truseqnano_nebnext_v6rzlog10p_chipsub_cutoff1.000000_cwt_peaks.gr
NC_000913	IPOD occupancy	Peak	185961	186021	1	+	.	From wt_m9_min_glu_merged_truseqnano_nebnext_v6rzlog10p_chipsub_cutoff1.000000_cwt_peaks.gr
NC_000913	IPOD occupancy	Peak	186261	186321	1	+	.	From wt_m9_min_glu_merged_truseqnano_nebnext_v6rzlog10p_chipsub_cutoff1.000000_cwt_peaks.gr
NC_000913	IPOD occupancy	Peak	186596	186656	1	+	.	From wt_m9_min_glu_merged_truseqnano_nebnext_v6rzlog10p_chipsub_cutoff1.000000_cwt_peaks.gr
NC_000913	IPOD occupancy	Peak	187521	187581	1	+	.	From wt_m9_min_glu_merged_truseqnano_nebnext_v6rzlog10p_chipsub_cutoff1.000000_cwt_peaks.gr
NC_000913	IPOD occupancy	Peak	187821	187881	1	+	.	From wt_m9_min_glu_merged_truseqnano_nebnext_v6rzlog10p_chipsub_cutoff1.000000_cwt_peaks.gr
NC_000913	IPOD occupancy	Peak	188841	188901	1	+	.	From wt_m9_min_glu_merged_truseqnano_nebnext_v6rzlog10p_chipsub_cutoff1.000000_cwt_peaks.gr
NC_000913	IPOD occupancy	Peak	189211	189271	1	+	.	From wt_m9_min_glu_merged_truseqnano_nebnext_v6rzlog10p_chipsub_cutoff1.000000_cwt_peaks.gr
NC_000913	IPOD occupancy	Peak	189526	189586	1	+	.	From wt_m9_min_glu_merged_truseqnano_nebnext_v6rzlog10p_chipsub_cutoff1.000000_cwt_peaks.gr
NC_000913	IPOD occupancy	Peak	189646	189706	1	+	.	From wt_m9_min_glu_merged_truseqnano_nebnext_v6rzlog10p_chipsub_cutoff1.000000_cwt_peaks.gr
NC_000913	IPOD occupancy	Peak	189841	189901	1	+	.	From wt_m9_min_glu_merged_truseqnano_nebnext_v6rzlog10p_chipsub_cutoff1.000000_cwt_peaks.gr
NC_000913	IPOD occupancy	Peak	190496	190556	1	+	.	From wt_m9_min_glu_merged_truseqnano_nebnext_v6rzlog10p_chipsub_cutoff1.000000_cwt_peaks.gr
NC_000913	IPOD occupancy	Peak	190781	190841	1	+	.	From wt_m9_min_glu_merged_truseqnano_nebnext_v6rzlog10p_chipsub_cutoff1.000000_cwt_peaks.gr
NC_000913	IPOD occupancy	Peak	191156	191216	1	+	.	From wt_m9_min_glu_merged_truseqnano_nebnext_v6rzlog10p_chipsub_cutoff1.000000_cwt_peaks.gr
NC_000913	IPOD occupancy	Peak	191416	191476	1	+	.	From wt_m9_min_glu_merged_truseqnano_nebnext_v6rzlog10p_chipsub_cutoff1.000000_cwt_peaks.gr
NC_000913	IPOD occupancy	Peak	191931	191991	1	+	.	From wt_m9_min_glu_merged_truseqnano_nebnext_v6rzlog10p_chipsub_cutoff1.000000_cwt_peaks.gr
NC_000913	IPOD occupancy	Peak	192401	192461	1	+	.	From wt_m9_min_glu_merged_truseqnano_nebnext_v6rzlog10p_chipsub_cutoff1.000000_cwt_peaks.gr
NC_000913	IPOD occupancy	Peak	192751	192811	1	+	.	From wt_m9_min_glu_merged_truseqnano_nebnext_v6rzlog10p_chipsub_cutoff1.000000_cwt_peaks.gr
NC_000913	IPOD occupancy	Peak	193581	193641	1	+	.	From wt_m9_min_glu_merged_truseqnano_nebnext_v6rzlog10p_chipsub_cutoff1.000000_cwt_peaks.gr
NC_000913	IPOD occupancy	Peak	194066	194126	1	+	.	From wt_m9_min_glu_merged_truseqnano_nebnext_v6rzlog10p_chipsub_cutoff1.000000_cwt_peaks.gr
NC_000913	IPOD occupancy	Peak	194186	194246	1	+	.	From wt_m9_min_glu_merged_truseqnano_nebnext_v6rzlog10p_chipsub_cutoff1.000000_cwt_peaks.gr
NC_000913	IPOD occupancy	Peak	194421	194481	1	+	.	From wt_m9_min_glu_merged_truseqnano_nebnext_v6rzlog10p_chipsub_cutoff1.000000_cwt_peaks.gr
NC_000913	IPOD occupancy	Peak	194586	194646	1	+	.	From wt_m9_min_glu_merged_truseqnano_nebnext_v6rzlog10p_chipsub_cutoff1.000000_cwt_peaks.gr
NC_000913	IPOD occupancy	Peak	194896	194956	1	+	.	From wt_m9_min_glu_merged_truseqnano_nebnext_v6rzlog10p_chipsub_cutoff1.000000_cwt_peaks.gr
NC_000913	IPOD occupancy	Peak	195406	195466	1	+	.	From wt_m9_min_glu_merged_truseqnano_nebnext_v6rzlog10p_chipsub_cutoff1.000000_cwt_peaks.gr
NC_000913	IPOD occupancy	Peak	195791	195851	1	+	.	From wt_m9_min_glu_merged_truseqnano_nebnext_v6rzlog10p_chipsub_cutoff1.000000_cwt_peaks.gr
NC_000913	IPOD occupancy	Peak	196076	196136	1	+	.	From wt_m9_min_glu_merged_truseqnano_nebnext_v6rzlog10p_chipsub_cutoff1.000000_cwt_peaks.gr
NC_000913	IPOD occupancy	Peak	196256	196316	1	+	.	From wt_m9_min_glu_merged_truseqnano_nebnext_v6rzlog10p_chipsub_cutoff1.000000_cwt_peaks.gr
NC_000913	IPOD occupancy	Peak	196516	196576	1	+	.	From wt_m9_min_glu_merged_truseqnano_nebnext_v6rzlog10p_chipsub_cutoff1.000000_cwt_peaks.gr
NC_000913	IPOD occupancy	Peak	196756	196816	1	+	.	From wt_m9_min_glu_merged_truseqnano_nebnext_v6rzlog10p_chipsub_cutoff1.000000_cwt_peaks.gr
NC_000913	IPOD occupancy	Peak	197181	197241	1	+	.	From wt_m9_min_glu_merged_truseqnano_nebnext_v6rzlog10p_chipsub_cutoff1.000000_cwt_peaks.gr
NC_000913	IPOD occupancy	Peak	197681	197741	1	+	.	From wt_m9_min_glu_merged_truseqnano_nebnext_v6rzlog10p_chipsub_cutoff1.000000_cwt_peaks.gr
NC_000913	IPOD occupancy	Peak	197886	197946	1	+	.	From wt_m9_min_glu_merged_truseqnano_nebnext_v6rzlog10p_chipsub_cutoff1.000000_cwt_peaks.gr
NC_000913	IPOD occupancy	Peak	198151	198211	1	+	.	From wt_m9_min_glu_merged_truseqnano_nebnext_v6rzlog10p_chipsub_cutoff1.000000_cwt_peaks.gr
NC_000913	IPOD occupancy	Peak	199436	199496	1	+	.	From wt_m9_min_glu_merged_truseqnano_nebnext_v6rzlog10p_chipsub_cutoff1.000000_cwt_peaks.gr
NC_000913	IPOD occupancy	Peak	199561	199621	1	+	.	From wt_m9_min_glu_merged_truseqnano_nebnext_v6rzlog10p_chipsub_cutoff1.000000_cwt_peaks.gr
NC_000913	IPOD occupancy	Peak	199696	199756	1	+	.	From wt_m9_min_glu_merged_truseqnano_nebnext_v6rzlog10p_chipsub_cutoff1.000000_cwt_peaks.gr
NC_000913	IPOD occupancy	Peak	199921	199981	1	+	.	From wt_m9_min_glu_merged_truseqnano_nebnext_v6rzlog10p_chipsub_cutoff1.000000_cwt_peaks.gr
NC_000913	IPOD occupancy	Peak	200176	200236	1	+	.	From wt_m9_min_glu_merged_truseqnano_nebnext_v6rzlog10p_chipsub_cutoff1.000000_cwt_peaks.gr
NC_000913	IPOD occupancy	Peak	200846	200906	1	+	.	From wt_m9_min_glu_merged_truseqnano_nebnext_v6rzlog10p_chipsub_cutoff1.000000_cwt_peaks.gr
NC_000913	IPOD occupancy	Peak	201626	201686	1	+	.	From wt_m9_min_glu_merged_truseqnano_nebnext_v6rzlog10p_chipsub_cutoff1.000000_cwt_peaks.gr
NC_000913	IPOD occupancy	Peak	201821	201881	1	+	.	From wt_m9_min_glu_merged_truseqnano_nebnext_v6rzlog10p_chipsub_cutoff1.000000_cwt_peaks.gr
NC_000913	IPOD occupancy	Peak	202271	202331	1	+	.	From wt_m9_min_glu_merged_truseqnano_nebnext_v6rzlog10p_chipsub_cutoff1.000000_cwt_peaks.gr
NC_000913	IPOD occupancy	Peak	202541	202601	1	+	.	From wt_m9_min_glu_merged_truseqnano_nebnext_v6rzlog10p_chipsub_cutoff1.000000_cwt_peaks.gr
NC_000913	IPOD occupancy	Peak	202906	202966	1	+	.	From wt_m9_min_glu_merged_truseqnano_nebnext_v6rzlog10p_chipsub_cutoff1.000000_cwt_peaks.gr
NC_000913	IPOD occupancy	Peak	203201	203261	1	+	.	From wt_m9_min_glu_merged_truseqnano_nebnext_v6rzlog10p_chipsub_cutoff1.000000_cwt_peaks.gr
NC_000913	IPOD occupancy	Peak	203626	203686	1	+	.	From wt_m9_min_glu_merged_truseqnano_nebnext_v6rzlog10p_chipsub_cutoff1.000000_cwt_peaks.gr
NC_000913	IPOD occupancy	Peak	204136	204196	1	+	.	From wt_m9_min_glu_merged_truseqnano_nebnext_v6rzlog10p_chipsub_cutoff1.000000_cwt_peaks.gr
NC_000913	IPOD occupancy	Peak	206406	206466	1	+	.	From wt_m9_min_glu_merged_truseqnano_nebnext_v6rzlog10p_chipsub_cutoff1.000000_cwt_peaks.gr
NC_000913	IPOD occupancy	Peak	206571	206631	1	+	.	From wt_m9_min_glu_merged_truseqnano_nebnext_v6rzlog10p_chipsub_cutoff1.000000_cwt_peaks.gr
NC_000913	IPOD occupancy	Peak	206976	207036	1	+	.	From wt_m9_min_glu_merged_truseqnano_nebnext_v6rzlog10p_chipsub_cutoff1.000000_cwt_peaks.gr
NC_000913	IPOD occupancy	Peak	207406	207466	1	+	.	From wt_m9_min_glu_merged_truseqnano_nebnext_v6rzlog10p_chipsub_cutoff1.000000_cwt_peaks.gr
NC_000913	IPOD occupancy	Peak	208046	208106	1	+	.	From wt_m9_min_glu_merged_truseqnano_nebnext_v6rzlog10p_chipsub_cutoff1.000000_cwt_peaks.gr
NC_000913	IPOD occupancy	Peak	208466	208526	1	+	.	From wt_m9_min_glu_merged_truseqnano_nebnext_v6rzlog10p_chipsub_cutoff1.000000_cwt_peaks.gr
NC_000913	IPOD occupancy	Peak	208701	208761	1	+	.	From wt_m9_min_glu_merged_truseqnano_nebnext_v6rzlog10p_chipsub_cutoff1.000000_cwt_peaks.gr
NC_000913	IPOD occupancy	Peak	209126	209186	1	+	.	From wt_m9_min_glu_merged_truseqnano_nebnext_v6rzlog10p_chipsub_cutoff1.000000_cwt_peaks.gr
NC_000913	IPOD occupancy	Peak	209261	209321	1	+	.	From wt_m9_min_glu_merged_truseqnano_nebnext_v6rzlog10p_chipsub_cutoff1.000000_cwt_peaks.gr
NC_000913	IPOD occupancy	Peak	209416	209476	1	+	.	From wt_m9_min_glu_merged_truseqnano_nebnext_v6rzlog10p_chipsub_cutoff1.000000_cwt_peaks.gr
NC_000913	IPOD occupancy	Peak	209571	209631	1	+	.	From wt_m9_min_glu_merged_truseqnano_nebnext_v6rzlog10p_chipsub_cutoff1.000000_cwt_peaks.gr
NC_000913	IPOD occupancy	Peak	209681	209741	1	+	.	From wt_m9_min_glu_merged_truseqnano_nebnext_v6rzlog10p_chipsub_cutoff1.000000_cwt_peaks.gr
NC_000913	IPOD occupancy	Peak	209781	209841	1	+	.	From wt_m9_min_glu_merged_truseqnano_nebnext_v6rzlog10p_chipsub_cutoff1.000000_cwt_peaks.gr
NC_000913	IPOD occupancy	Peak	210011	210071	1	+	.	From wt_m9_min_glu_merged_truseqnano_nebnext_v6rzlog10p_chipsub_cutoff1.000000_cwt_peaks.gr
NC_000913	IPOD occupancy	Peak	210121	210181	1	+	.	From wt_m9_min_glu_merged_truseqnano_nebnext_v6rzlog10p_chipsub_cutoff1.000000_cwt_peaks.gr
NC_000913	IPOD occupancy	Peak	211266	211326	1	+	.	From wt_m9_min_glu_merged_truseqnano_nebnext_v6rzlog10p_chipsub_cutoff1.000000_cwt_peaks.gr
NC_000913	IPOD occupancy	Peak	211411	211471	1	+	.	From wt_m9_min_glu_merged_truseqnano_nebnext_v6rzlog10p_chipsub_cutoff1.000000_cwt_peaks.gr
NC_000913	IPOD occupancy	Peak	211591	211651	1	+	.	From wt_m9_min_glu_merged_truseqnano_nebnext_v6rzlog10p_chipsub_cutoff1.000000_cwt_peaks.gr
NC_000913	IPOD occupancy	Peak	211971	212031	1	+	.	From wt_m9_min_glu_merged_truseqnano_nebnext_v6rzlog10p_chipsub_cutoff1.000000_cwt_peaks.gr
NC_000913	IPOD occupancy	Peak	212471	212531	1	+	.	From wt_m9_min_glu_merged_truseqnano_nebnext_v6rzlog10p_chipsub_cutoff1.000000_cwt_peaks.gr
NC_000913	IPOD occupancy	Peak	213891	213951	1	+	.	From wt_m9_min_glu_merged_truseqnano_nebnext_v6rzlog10p_chipsub_cutoff1.000000_cwt_peaks.gr
NC_000913	IPOD occupancy	Peak	214361	214421	1	+	.	From wt_m9_min_glu_merged_truseqnano_nebnext_v6rzlog10p_chipsub_cutoff1.000000_cwt_peaks.gr
NC_000913	IPOD occupancy	Peak	214926	214986	1	+	.	From wt_m9_min_glu_merged_truseqnano_nebnext_v6rzlog10p_chipsub_cutoff1.000000_cwt_peaks.gr
NC_000913	IPOD occupancy	Peak	215221	215281	1	+	.	From wt_m9_min_glu_merged_truseqnano_nebnext_v6rzlog10p_chipsub_cutoff1.000000_cwt_peaks.gr
NC_000913	IPOD occupancy	Peak	215306	215366	1	+	.	From wt_m9_min_glu_merged_truseqnano_nebnext_v6rzlog10p_chipsub_cutoff1.000000_cwt_peaks.gr
NC_000913	IPOD occupancy	Peak	215831	215891	1	+	.	From wt_m9_min_glu_merged_truseqnano_nebnext_v6rzlog10p_chipsub_cutoff1.000000_cwt_peaks.gr
NC_000913	IPOD occupancy	Peak	216011	216071	1	+	.	From wt_m9_min_glu_merged_truseqnano_nebnext_v6rzlog10p_chipsub_cutoff1.000000_cwt_peaks.gr
NC_000913	IPOD occupancy	Peak	216241	216301	1	+	.	From wt_m9_min_glu_merged_truseqnano_nebnext_v6rzlog10p_chipsub_cutoff1.000000_cwt_peaks.gr
NC_000913	IPOD occupancy	Peak	216541	216601	1	+	.	From wt_m9_min_glu_merged_truseqnano_nebnext_v6rzlog10p_chipsub_cutoff1.000000_cwt_peaks.gr
NC_000913	IPOD occupancy	Peak	217641	217701	1	+	.	From wt_m9_min_glu_merged_truseqnano_nebnext_v6rzlog10p_chipsub_cutoff1.000000_cwt_peaks.gr
NC_000913	IPOD occupancy	Peak	218646	218706	1	+	.	From wt_m9_min_glu_merged_truseqnano_nebnext_v6rzlog10p_chipsub_cutoff1.000000_cwt_peaks.gr
NC_000913	IPOD occupancy	Peak	219011	219071	1	+	.	From wt_m9_min_glu_merged_truseqnano_nebnext_v6rzlog10p_chipsub_cutoff1.000000_cwt_peaks.gr
NC_000913	IPOD occupancy	Peak	219636	219696	1	+	.	From wt_m9_min_glu_merged_truseqnano_nebnext_v6rzlog10p_chipsub_cutoff1.000000_cwt_peaks.gr
NC_000913	IPOD occupancy	Peak	220371	220431	1	+	.	From wt_m9_min_glu_merged_truseqnano_nebnext_v6rzlog10p_chipsub_cutoff1.000000_cwt_peaks.gr
NC_000913	IPOD occupancy	Peak	220546	220606	1	+	.	From wt_m9_min_glu_merged_truseqnano_nebnext_v6rzlog10p_chipsub_cutoff1.000000_cwt_peaks.gr
NC_000913	IPOD occupancy	Peak	220716	220776	1	+	.	From wt_m9_min_glu_merged_truseqnano_nebnext_v6rzlog10p_chipsub_cutoff1.000000_cwt_peaks.gr
NC_000913	IPOD occupancy	Peak	220911	220971	1	+	.	From wt_m9_min_glu_merged_truseqnano_nebnext_v6rzlog10p_chipsub_cutoff1.000000_cwt_peaks.gr
NC_000913	IPOD occupancy	Peak	221021	221081	1	+	.	From wt_m9_min_glu_merged_truseqnano_nebnext_v6rzlog10p_chipsub_cutoff1.000000_cwt_peaks.gr
NC_000913	IPOD occupancy	Peak	221126	221186	1	+	.	From wt_m9_min_glu_merged_truseqnano_nebnext_v6rzlog10p_chipsub_cutoff1.000000_cwt_peaks.gr
NC_000913	IPOD occupancy	Peak	221381	221456	1	+	.	From wt_m9_min_glu_merged_truseqnano_nebnext_v6rzlog10p_chipsub_cutoff1.000000_cwt_peaks.gr
NC_000913	IPOD occupancy	Peak	221656	221716	1	+	.	From wt_m9_min_glu_merged_truseqnano_nebnext_v6rzlog10p_chipsub_cutoff1.000000_cwt_peaks.gr
NC_000913	IPOD occupancy	Peak	221811	221871	1	+	.	From wt_m9_min_glu_merged_truseqnano_nebnext_v6rzlog10p_chipsub_cutoff1.000000_cwt_peaks.gr
NC_000913	IPOD occupancy	Peak	222346	222406	1	+	.	From wt_m9_min_glu_merged_truseqnano_nebnext_v6rzlog10p_chipsub_cutoff1.000000_cwt_peaks.gr
NC_000913	IPOD occupancy	Peak	222551	222611	1	+	.	From wt_m9_min_glu_merged_truseqnano_nebnext_v6rzlog10p_chipsub_cutoff1.000000_cwt_peaks.gr
NC_000913	IPOD occupancy	Peak	223171	223231	1	+	.	From wt_m9_min_glu_merged_truseqnano_nebnext_v6rzlog10p_chipsub_cutoff1.000000_cwt_peaks.gr
NC_000913	IPOD occupancy	Peak	223321	223381	1	+	.	From wt_m9_min_glu_merged_truseqnano_nebnext_v6rzlog10p_chipsub_cutoff1.000000_cwt_peaks.gr
NC_000913	IPOD occupancy	Peak	224511	224571	1	+	.	From wt_m9_min_glu_merged_truseqnano_nebnext_v6rzlog10p_chipsub_cutoff1.000000_cwt_peaks.gr
NC_000913	IPOD occupancy	Peak	225111	225171	1	+	.	From wt_m9_min_glu_merged_truseqnano_nebnext_v6rzlog10p_chipsub_cutoff1.000000_cwt_peaks.gr
NC_000913	IPOD occupancy	Peak	225501	225561	1	+	.	From wt_m9_min_glu_merged_truseqnano_nebnext_v6rzlog10p_chipsub_cutoff1.000000_cwt_peaks.gr
NC_000913	IPOD occupancy	Peak	225751	225811	1	+	.	From wt_m9_min_glu_merged_truseqnano_nebnext_v6rzlog10p_chipsub_cutoff1.000000_cwt_peaks.gr
NC_000913	IPOD occupancy	Peak	225941	226001	1	+	.	From wt_m9_min_glu_merged_truseqnano_nebnext_v6rzlog10p_chipsub_cutoff1.000000_cwt_peaks.gr
NC_000913	IPOD occupancy	Peak	226041	226101	1	+	.	From wt_m9_min_glu_merged_truseqnano_nebnext_v6rzlog10p_chipsub_cutoff1.000000_cwt_peaks.gr
NC_000913	IPOD occupancy	Peak	226226	226286	1	+	.	From wt_m9_min_glu_merged_truseqnano_nebnext_v6rzlog10p_chipsub_cutoff1.000000_cwt_peaks.gr
NC_000913	IPOD occupancy	Peak	226346	226406	1	+	.	From wt_m9_min_glu_merged_truseqnano_nebnext_v6rzlog10p_chipsub_cutoff1.000000_cwt_peaks.gr
NC_000913	IPOD occupancy	Peak	226566	226626	1	+	.	From wt_m9_min_glu_merged_truseqnano_nebnext_v6rzlog10p_chipsub_cutoff1.000000_cwt_peaks.gr
NC_000913	IPOD occupancy	Peak	226891	226951	1	+	.	From wt_m9_min_glu_merged_truseqnano_nebnext_v6rzlog10p_chipsub_cutoff1.000000_cwt_peaks.gr
NC_000913	IPOD occupancy	Peak	227026	227176	1	+	.	From wt_m9_min_glu_merged_truseqnano_nebnext_v6rzlog10p_chipsub_cutoff1.000000_cwt_peaks.gr
NC_000913	IPOD occupancy	Peak	228681	228741	1	+	.	From wt_m9_min_glu_merged_truseqnano_nebnext_v6rzlog10p_chipsub_cutoff1.000000_cwt_peaks.gr
NC_000913	IPOD occupancy	Peak	228856	228916	1	+	.	From wt_m9_min_glu_merged_truseqnano_nebnext_v6rzlog10p_chipsub_cutoff1.000000_cwt_peaks.gr
NC_000913	IPOD occupancy	Peak	229206	229266	1	+	.	From wt_m9_min_glu_merged_truseqnano_nebnext_v6rzlog10p_chipsub_cutoff1.000000_cwt_peaks.gr
NC_000913	IPOD occupancy	Peak	229711	229771	1	+	.	From wt_m9_min_glu_merged_truseqnano_nebnext_v6rzlog10p_chipsub_cutoff1.000000_cwt_peaks.gr
NC_000913	IPOD occupancy	Peak	230136	230196	1	+	.	From wt_m9_min_glu_merged_truseqnano_nebnext_v6rzlog10p_chipsub_cutoff1.000000_cwt_peaks.gr
NC_000913	IPOD occupancy	Peak	230966	231026	1	+	.	From wt_m9_min_glu_merged_truseqnano_nebnext_v6rzlog10p_chipsub_cutoff1.000000_cwt_peaks.gr
NC_000913	IPOD occupancy	Peak	231436	231496	1	+	.	From wt_m9_min_glu_merged_truseqnano_nebnext_v6rzlog10p_chipsub_cutoff1.000000_cwt_peaks.gr
NC_000913	IPOD occupancy	Peak	231606	231666	1	+	.	From wt_m9_min_glu_merged_truseqnano_nebnext_v6rzlog10p_chipsub_cutoff1.000000_cwt_peaks.gr
NC_000913	IPOD occupancy	Peak	231901	231961	1	+	.	From wt_m9_min_glu_merged_truseqnano_nebnext_v6rzlog10p_chipsub_cutoff1.000000_cwt_peaks.gr
NC_000913	IPOD occupancy	Peak	232321	232381	1	+	.	From wt_m9_min_glu_merged_truseqnano_nebnext_v6rzlog10p_chipsub_cutoff1.000000_cwt_peaks.gr
NC_000913	IPOD occupancy	Peak	232496	232556	1	+	.	From wt_m9_min_glu_merged_truseqnano_nebnext_v6rzlog10p_chipsub_cutoff1.000000_cwt_peaks.gr
NC_000913	IPOD occupancy	Peak	233201	233261	1	+	.	From wt_m9_min_glu_merged_truseqnano_nebnext_v6rzlog10p_chipsub_cutoff1.000000_cwt_peaks.gr
NC_000913	IPOD occupancy	Peak	233596	233656	1	+	.	From wt_m9_min_glu_merged_truseqnano_nebnext_v6rzlog10p_chipsub_cutoff1.000000_cwt_peaks.gr
NC_000913	IPOD occupancy	Peak	234321	234381	1	+	.	From wt_m9_min_glu_merged_truseqnano_nebnext_v6rzlog10p_chipsub_cutoff1.000000_cwt_peaks.gr
NC_000913	IPOD occupancy	Peak	234531	234591	1	+	.	From wt_m9_min_glu_merged_truseqnano_nebnext_v6rzlog10p_chipsub_cutoff1.000000_cwt_peaks.gr
NC_000913	IPOD occupancy	Peak	234721	234781	1	+	.	From wt_m9_min_glu_merged_truseqnano_nebnext_v6rzlog10p_chipsub_cutoff1.000000_cwt_peaks.gr
NC_000913	IPOD occupancy	Peak	234941	235001	1	+	.	From wt_m9_min_glu_merged_truseqnano_nebnext_v6rzlog10p_chipsub_cutoff1.000000_cwt_peaks.gr
NC_000913	IPOD occupancy	Peak	235191	235251	1	+	.	From wt_m9_min_glu_merged_truseqnano_nebnext_v6rzlog10p_chipsub_cutoff1.000000_cwt_peaks.gr
NC_000913	IPOD occupancy	Peak	235996	236056	1	+	.	From wt_m9_min_glu_merged_truseqnano_nebnext_v6rzlog10p_chipsub_cutoff1.000000_cwt_peaks.gr
NC_000913	IPOD occupancy	Peak	236741	236801	1	+	.	From wt_m9_min_glu_merged_truseqnano_nebnext_v6rzlog10p_chipsub_cutoff1.000000_cwt_peaks.gr
NC_000913	IPOD occupancy	Peak	237121	237181	1	+	.	From wt_m9_min_glu_merged_truseqnano_nebnext_v6rzlog10p_chipsub_cutoff1.000000_cwt_peaks.gr
NC_000913	IPOD occupancy	Peak	237296	237356	1	+	.	From wt_m9_min_glu_merged_truseqnano_nebnext_v6rzlog10p_chipsub_cutoff1.000000_cwt_peaks.gr
NC_000913	IPOD occupancy	Peak	237501	237561	1	+	.	From wt_m9_min_glu_merged_truseqnano_nebnext_v6rzlog10p_chipsub_cutoff1.000000_cwt_peaks.gr
NC_000913	IPOD occupancy	Peak	237631	237691	1	+	.	From wt_m9_min_glu_merged_truseqnano_nebnext_v6rzlog10p_chipsub_cutoff1.000000_cwt_peaks.gr
NC_000913	IPOD occupancy	Peak	237786	237846	1	+	.	From wt_m9_min_glu_merged_truseqnano_nebnext_v6rzlog10p_chipsub_cutoff1.000000_cwt_peaks.gr
NC_000913	IPOD occupancy	Peak	238106	238166	1	+	.	From wt_m9_min_glu_merged_truseqnano_nebnext_v6rzlog10p_chipsub_cutoff1.000000_cwt_peaks.gr
NC_000913	IPOD occupancy	Peak	238336	238396	1	+	.	From wt_m9_min_glu_merged_truseqnano_nebnext_v6rzlog10p_chipsub_cutoff1.000000_cwt_peaks.gr
NC_000913	IPOD occupancy	Peak	238586	238646	1	+	.	From wt_m9_min_glu_merged_truseqnano_nebnext_v6rzlog10p_chipsub_cutoff1.000000_cwt_peaks.gr
NC_000913	IPOD occupancy	Peak	238701	238816	1	+	.	From wt_m9_min_glu_merged_truseqnano_nebnext_v6rzlog10p_chipsub_cutoff1.000000_cwt_peaks.gr
NC_000913	IPOD occupancy	Peak	238861	238921	1	+	.	From wt_m9_min_glu_merged_truseqnano_nebnext_v6rzlog10p_chipsub_cutoff1.000000_cwt_peaks.gr
NC_000913	IPOD occupancy	Peak	239081	239141	1	+	.	From wt_m9_min_glu_merged_truseqnano_nebnext_v6rzlog10p_chipsub_cutoff1.000000_cwt_peaks.gr
NC_000913	IPOD occupancy	Peak	239306	239366	1	+	.	From wt_m9_min_glu_merged_truseqnano_nebnext_v6rzlog10p_chipsub_cutoff1.000000_cwt_peaks.gr
NC_000913	IPOD occupancy	Peak	239751	239811	1	+	.	From wt_m9_min_glu_merged_truseqnano_nebnext_v6rzlog10p_chipsub_cutoff1.000000_cwt_peaks.gr
NC_000913	IPOD occupancy	Peak	239926	239986	1	+	.	From wt_m9_min_glu_merged_truseqnano_nebnext_v6rzlog10p_chipsub_cutoff1.000000_cwt_peaks.gr
NC_000913	IPOD occupancy	Peak	240231	240291	1	+	.	From wt_m9_min_glu_merged_truseqnano_nebnext_v6rzlog10p_chipsub_cutoff1.000000_cwt_peaks.gr
NC_000913	IPOD occupancy	Peak	240811	240871	1	+	.	From wt_m9_min_glu_merged_truseqnano_nebnext_v6rzlog10p_chipsub_cutoff1.000000_cwt_peaks.gr
NC_000913	IPOD occupancy	Peak	241656	241716	1	+	.	From wt_m9_min_glu_merged_truseqnano_nebnext_v6rzlog10p_chipsub_cutoff1.000000_cwt_peaks.gr
NC_000913	IPOD occupancy	Peak	241916	241976	1	+	.	From wt_m9_min_glu_merged_truseqnano_nebnext_v6rzlog10p_chipsub_cutoff1.000000_cwt_peaks.gr
NC_000913	IPOD occupancy	Peak	242471	242531	1	+	.	From wt_m9_min_glu_merged_truseqnano_nebnext_v6rzlog10p_chipsub_cutoff1.000000_cwt_peaks.gr
NC_000913	IPOD occupancy	Peak	243081	243141	1	+	.	From wt_m9_min_glu_merged_truseqnano_nebnext_v6rzlog10p_chipsub_cutoff1.000000_cwt_peaks.gr
NC_000913	IPOD occupancy	Peak	243206	243266	1	+	.	From wt_m9_min_glu_merged_truseqnano_nebnext_v6rzlog10p_chipsub_cutoff1.000000_cwt_peaks.gr
NC_000913	IPOD occupancy	Peak	245326	245386	1	+	.	From wt_m9_min_glu_merged_truseqnano_nebnext_v6rzlog10p_chipsub_cutoff1.000000_cwt_peaks.gr
NC_000913	IPOD occupancy	Peak	245571	245631	1	+	.	From wt_m9_min_glu_merged_truseqnano_nebnext_v6rzlog10p_chipsub_cutoff1.000000_cwt_peaks.gr
NC_000913	IPOD occupancy	Peak	245696	245756	1	+	.	From wt_m9_min_glu_merged_truseqnano_nebnext_v6rzlog10p_chipsub_cutoff1.000000_cwt_peaks.gr
NC_000913	IPOD occupancy	Peak	246131	246191	1	+	.	From wt_m9_min_glu_merged_truseqnano_nebnext_v6rzlog10p_chipsub_cutoff1.000000_cwt_peaks.gr
NC_000913	IPOD occupancy	Peak	246376	246436	1	+	.	From wt_m9_min_glu_merged_truseqnano_nebnext_v6rzlog10p_chipsub_cutoff1.000000_cwt_peaks.gr
NC_000913	IPOD occupancy	Peak	246531	246591	1	+	.	From wt_m9_min_glu_merged_truseqnano_nebnext_v6rzlog10p_chipsub_cutoff1.000000_cwt_peaks.gr
NC_000913	IPOD occupancy	Peak	246751	246811	1	+	.	From wt_m9_min_glu_merged_truseqnano_nebnext_v6rzlog10p_chipsub_cutoff1.000000_cwt_peaks.gr
NC_000913	IPOD occupancy	Peak	246876	246936	1	+	.	From wt_m9_min_glu_merged_truseqnano_nebnext_v6rzlog10p_chipsub_cutoff1.000000_cwt_peaks.gr
NC_000913	IPOD occupancy	Peak	247546	247606	1	+	.	From wt_m9_min_glu_merged_truseqnano_nebnext_v6rzlog10p_chipsub_cutoff1.000000_cwt_peaks.gr
NC_000913	IPOD occupancy	Peak	247866	247926	1	+	.	From wt_m9_min_glu_merged_truseqnano_nebnext_v6rzlog10p_chipsub_cutoff1.000000_cwt_peaks.gr
NC_000913	IPOD occupancy	Peak	247976	248036	1	+	.	From wt_m9_min_glu_merged_truseqnano_nebnext_v6rzlog10p_chipsub_cutoff1.000000_cwt_peaks.gr
NC_000913	IPOD occupancy	Peak	248101	248161	1	+	.	From wt_m9_min_glu_merged_truseqnano_nebnext_v6rzlog10p_chipsub_cutoff1.000000_cwt_peaks.gr
NC_000913	IPOD occupancy	Peak	248266	248326	1	+	.	From wt_m9_min_glu_merged_truseqnano_nebnext_v6rzlog10p_chipsub_cutoff1.000000_cwt_peaks.gr
NC_000913	IPOD occupancy	Peak	248921	248981	1	+	.	From wt_m9_min_glu_merged_truseqnano_nebnext_v6rzlog10p_chipsub_cutoff1.000000_cwt_peaks.gr
NC_000913	IPOD occupancy	Peak	249156	249216	1	+	.	From wt_m9_min_glu_merged_truseqnano_nebnext_v6rzlog10p_chipsub_cutoff1.000000_cwt_peaks.gr
NC_000913	IPOD occupancy	Peak	250721	250781	1	+	.	From wt_m9_min_glu_merged_truseqnano_nebnext_v6rzlog10p_chipsub_cutoff1.000000_cwt_peaks.gr
NC_000913	IPOD occupancy	Peak	252026	252086	1	+	.	From wt_m9_min_glu_merged_truseqnano_nebnext_v6rzlog10p_chipsub_cutoff1.000000_cwt_peaks.gr
NC_000913	IPOD occupancy	Peak	252251	252311	1	+	.	From wt_m9_min_glu_merged_truseqnano_nebnext_v6rzlog10p_chipsub_cutoff1.000000_cwt_peaks.gr
NC_000913	IPOD occupancy	Peak	252451	252511	1	+	.	From wt_m9_min_glu_merged_truseqnano_nebnext_v6rzlog10p_chipsub_cutoff1.000000_cwt_peaks.gr
NC_000913	IPOD occupancy	Peak	252726	252786	1	+	.	From wt_m9_min_glu_merged_truseqnano_nebnext_v6rzlog10p_chipsub_cutoff1.000000_cwt_peaks.gr
NC_000913	IPOD occupancy	Peak	252911	252971	1	+	.	From wt_m9_min_glu_merged_truseqnano_nebnext_v6rzlog10p_chipsub_cutoff1.000000_cwt_peaks.gr
NC_000913	IPOD occupancy	Peak	253121	253181	1	+	.	From wt_m9_min_glu_merged_truseqnano_nebnext_v6rzlog10p_chipsub_cutoff1.000000_cwt_peaks.gr
NC_000913	IPOD occupancy	Peak	253316	253376	1	+	.	From wt_m9_min_glu_merged_truseqnano_nebnext_v6rzlog10p_chipsub_cutoff1.000000_cwt_peaks.gr
NC_000913	IPOD occupancy	Peak	253466	253526	1	+	.	From wt_m9_min_glu_merged_truseqnano_nebnext_v6rzlog10p_chipsub_cutoff1.000000_cwt_peaks.gr
NC_000913	IPOD occupancy	Peak	254221	254281	1	+	.	From wt_m9_min_glu_merged_truseqnano_nebnext_v6rzlog10p_chipsub_cutoff1.000000_cwt_peaks.gr
NC_000913	IPOD occupancy	Peak	254606	254666	1	+	.	From wt_m9_min_glu_merged_truseqnano_nebnext_v6rzlog10p_chipsub_cutoff1.000000_cwt_peaks.gr
NC_000913	IPOD occupancy	Peak	255281	255341	1	+	.	From wt_m9_min_glu_merged_truseqnano_nebnext_v6rzlog10p_chipsub_cutoff1.000000_cwt_peaks.gr
NC_000913	IPOD occupancy	Peak	255401	255461	1	+	.	From wt_m9_min_glu_merged_truseqnano_nebnext_v6rzlog10p_chipsub_cutoff1.000000_cwt_peaks.gr
NC_000913	IPOD occupancy	Peak	255621	255681	1	+	.	From wt_m9_min_glu_merged_truseqnano_nebnext_v6rzlog10p_chipsub_cutoff1.000000_cwt_peaks.gr
NC_000913	IPOD occupancy	Peak	256131	256191	1	+	.	From wt_m9_min_glu_merged_truseqnano_nebnext_v6rzlog10p_chipsub_cutoff1.000000_cwt_peaks.gr
NC_000913	IPOD occupancy	Peak	256341	256401	1	+	.	From wt_m9_min_glu_merged_truseqnano_nebnext_v6rzlog10p_chipsub_cutoff1.000000_cwt_peaks.gr
NC_000913	IPOD occupancy	Peak	256636	256696	1	+	.	From wt_m9_min_glu_merged_truseqnano_nebnext_v6rzlog10p_chipsub_cutoff1.000000_cwt_peaks.gr
NC_000913	IPOD occupancy	Peak	257551	257611	1	+	.	From wt_m9_min_glu_merged_truseqnano_nebnext_v6rzlog10p_chipsub_cutoff1.000000_cwt_peaks.gr
NC_000913	IPOD occupancy	Peak	258166	258226	1	+	.	From wt_m9_min_glu_merged_truseqnano_nebnext_v6rzlog10p_chipsub_cutoff1.000000_cwt_peaks.gr
NC_000913	IPOD occupancy	Peak	258391	258451	1	+	.	From wt_m9_min_glu_merged_truseqnano_nebnext_v6rzlog10p_chipsub_cutoff1.000000_cwt_peaks.gr
NC_000913	IPOD occupancy	Peak	258721	258781	1	+	.	From wt_m9_min_glu_merged_truseqnano_nebnext_v6rzlog10p_chipsub_cutoff1.000000_cwt_peaks.gr
NC_000913	IPOD occupancy	Peak	259066	259126	1	+	.	From wt_m9_min_glu_merged_truseqnano_nebnext_v6rzlog10p_chipsub_cutoff1.000000_cwt_peaks.gr
NC_000913	IPOD occupancy	Peak	259181	259241	1	+	.	From wt_m9_min_glu_merged_truseqnano_nebnext_v6rzlog10p_chipsub_cutoff1.000000_cwt_peaks.gr
NC_000913	IPOD occupancy	Peak	259351	259411	1	+	.	From wt_m9_min_glu_merged_truseqnano_nebnext_v6rzlog10p_chipsub_cutoff1.000000_cwt_peaks.gr
NC_000913	IPOD occupancy	Peak	259566	259626	1	+	.	From wt_m9_min_glu_merged_truseqnano_nebnext_v6rzlog10p_chipsub_cutoff1.000000_cwt_peaks.gr
NC_000913	IPOD occupancy	Peak	259976	260036	1	+	.	From wt_m9_min_glu_merged_truseqnano_nebnext_v6rzlog10p_chipsub_cutoff1.000000_cwt_peaks.gr
NC_000913	IPOD occupancy	Peak	262121	262181	1	+	.	From wt_m9_min_glu_merged_truseqnano_nebnext_v6rzlog10p_chipsub_cutoff1.000000_cwt_peaks.gr
NC_000913	IPOD occupancy	Peak	262351	262411	1	+	.	From wt_m9_min_glu_merged_truseqnano_nebnext_v6rzlog10p_chipsub_cutoff1.000000_cwt_peaks.gr
NC_000913	IPOD occupancy	Peak	262631	262691	1	+	.	From wt_m9_min_glu_merged_truseqnano_nebnext_v6rzlog10p_chipsub_cutoff1.000000_cwt_peaks.gr
NC_000913	IPOD occupancy	Peak	262906	262966	1	+	.	From wt_m9_min_glu_merged_truseqnano_nebnext_v6rzlog10p_chipsub_cutoff1.000000_cwt_peaks.gr
NC_000913	IPOD occupancy	Peak	263191	263251	1	+	.	From wt_m9_min_glu_merged_truseqnano_nebnext_v6rzlog10p_chipsub_cutoff1.000000_cwt_peaks.gr
NC_000913	IPOD occupancy	Peak	263931	263991	1	+	.	From wt_m9_min_glu_merged_truseqnano_nebnext_v6rzlog10p_chipsub_cutoff1.000000_cwt_peaks.gr
NC_000913	IPOD occupancy	Peak	264181	264241	1	+	.	From wt_m9_min_glu_merged_truseqnano_nebnext_v6rzlog10p_chipsub_cutoff1.000000_cwt_peaks.gr
NC_000913	IPOD occupancy	Peak	264621	264681	1	+	.	From wt_m9_min_glu_merged_truseqnano_nebnext_v6rzlog10p_chipsub_cutoff1.000000_cwt_peaks.gr
NC_000913	IPOD occupancy	Peak	264856	264916	1	+	.	From wt_m9_min_glu_merged_truseqnano_nebnext_v6rzlog10p_chipsub_cutoff1.000000_cwt_peaks.gr
NC_000913	IPOD occupancy	Peak	265581	265641	1	+	.	From wt_m9_min_glu_merged_truseqnano_nebnext_v6rzlog10p_chipsub_cutoff1.000000_cwt_peaks.gr
NC_000913	IPOD occupancy	Peak	265776	265836	1	+	.	From wt_m9_min_glu_merged_truseqnano_nebnext_v6rzlog10p_chipsub_cutoff1.000000_cwt_peaks.gr
NC_000913	IPOD occupancy	Peak	266261	266321	1	+	.	From wt_m9_min_glu_merged_truseqnano_nebnext_v6rzlog10p_chipsub_cutoff1.000000_cwt_peaks.gr
NC_000913	IPOD occupancy	Peak	266596	266656	1	+	.	From wt_m9_min_glu_merged_truseqnano_nebnext_v6rzlog10p_chipsub_cutoff1.000000_cwt_peaks.gr
NC_000913	IPOD occupancy	Peak	266776	266836	1	+	.	From wt_m9_min_glu_merged_truseqnano_nebnext_v6rzlog10p_chipsub_cutoff1.000000_cwt_peaks.gr
NC_000913	IPOD occupancy	Peak	266966	267026	1	+	.	From wt_m9_min_glu_merged_truseqnano_nebnext_v6rzlog10p_chipsub_cutoff1.000000_cwt_peaks.gr
NC_000913	IPOD occupancy	Peak	268481	268541	1	+	.	From wt_m9_min_glu_merged_truseqnano_nebnext_v6rzlog10p_chipsub_cutoff1.000000_cwt_peaks.gr
NC_000913	IPOD occupancy	Peak	268851	268911	1	+	.	From wt_m9_min_glu_merged_truseqnano_nebnext_v6rzlog10p_chipsub_cutoff1.000000_cwt_peaks.gr
NC_000913	IPOD occupancy	Peak	269671	269731	1	+	.	From wt_m9_min_glu_merged_truseqnano_nebnext_v6rzlog10p_chipsub_cutoff1.000000_cwt_peaks.gr
NC_000913	IPOD occupancy	Peak	270201	270261	1	+	.	From wt_m9_min_glu_merged_truseqnano_nebnext_v6rzlog10p_chipsub_cutoff1.000000_cwt_peaks.gr
NC_000913	IPOD occupancy	Peak	270376	270436	1	+	.	From wt_m9_min_glu_merged_truseqnano_nebnext_v6rzlog10p_chipsub_cutoff1.000000_cwt_peaks.gr
NC_000913	IPOD occupancy	Peak	270591	270651	1	+	.	From wt_m9_min_glu_merged_truseqnano_nebnext_v6rzlog10p_chipsub_cutoff1.000000_cwt_peaks.gr
NC_000913	IPOD occupancy	Peak	270791	270851	1	+	.	From wt_m9_min_glu_merged_truseqnano_nebnext_v6rzlog10p_chipsub_cutoff1.000000_cwt_peaks.gr
NC_000913	IPOD occupancy	Peak	271206	271266	1	+	.	From wt_m9_min_glu_merged_truseqnano_nebnext_v6rzlog10p_chipsub_cutoff1.000000_cwt_peaks.gr
NC_000913	IPOD occupancy	Peak	271546	271606	1	+	.	From wt_m9_min_glu_merged_truseqnano_nebnext_v6rzlog10p_chipsub_cutoff1.000000_cwt_peaks.gr
NC_000913	IPOD occupancy	Peak	271916	271976	1	+	.	From wt_m9_min_glu_merged_truseqnano_nebnext_v6rzlog10p_chipsub_cutoff1.000000_cwt_peaks.gr
NC_000913	IPOD occupancy	Peak	272821	272881	1	+	.	From wt_m9_min_glu_merged_truseqnano_nebnext_v6rzlog10p_chipsub_cutoff1.000000_cwt_peaks.gr
NC_000913	IPOD occupancy	Peak	273506	273566	1	+	.	From wt_m9_min_glu_merged_truseqnano_nebnext_v6rzlog10p_chipsub_cutoff1.000000_cwt_peaks.gr
NC_000913	IPOD occupancy	Peak	273786	273846	1	+	.	From wt_m9_min_glu_merged_truseqnano_nebnext_v6rzlog10p_chipsub_cutoff1.000000_cwt_peaks.gr
NC_000913	IPOD occupancy	Peak	274001	274061	1	+	.	From wt_m9_min_glu_merged_truseqnano_nebnext_v6rzlog10p_chipsub_cutoff1.000000_cwt_peaks.gr
NC_000913	IPOD occupancy	Peak	274796	274856	1	+	.	From wt_m9_min_glu_merged_truseqnano_nebnext_v6rzlog10p_chipsub_cutoff1.000000_cwt_peaks.gr
NC_000913	IPOD occupancy	Peak	275071	275131	1	+	.	From wt_m9_min_glu_merged_truseqnano_nebnext_v6rzlog10p_chipsub_cutoff1.000000_cwt_peaks.gr
NC_000913	IPOD occupancy	Peak	276201	276261	1	+	.	From wt_m9_min_glu_merged_truseqnano_nebnext_v6rzlog10p_chipsub_cutoff1.000000_cwt_peaks.gr
NC_000913	IPOD occupancy	Peak	276651	276711	1	+	.	From wt_m9_min_glu_merged_truseqnano_nebnext_v6rzlog10p_chipsub_cutoff1.000000_cwt_peaks.gr
NC_000913	IPOD occupancy	Peak	276791	276851	1	+	.	From wt_m9_min_glu_merged_truseqnano_nebnext_v6rzlog10p_chipsub_cutoff1.000000_cwt_peaks.gr
NC_000913	IPOD occupancy	Peak	277651	277711	1	+	.	From wt_m9_min_glu_merged_truseqnano_nebnext_v6rzlog10p_chipsub_cutoff1.000000_cwt_peaks.gr
NC_000913	IPOD occupancy	Peak	277836	277896	1	+	.	From wt_m9_min_glu_merged_truseqnano_nebnext_v6rzlog10p_chipsub_cutoff1.000000_cwt_peaks.gr
NC_000913	IPOD occupancy	Peak	277996	278056	1	+	.	From wt_m9_min_glu_merged_truseqnano_nebnext_v6rzlog10p_chipsub_cutoff1.000000_cwt_peaks.gr
NC_000913	IPOD occupancy	Peak	278141	278201	1	+	.	From wt_m9_min_glu_merged_truseqnano_nebnext_v6rzlog10p_chipsub_cutoff1.000000_cwt_peaks.gr
NC_000913	IPOD occupancy	Peak	279246	279306	1	+	.	From wt_m9_min_glu_merged_truseqnano_nebnext_v6rzlog10p_chipsub_cutoff1.000000_cwt_peaks.gr
NC_000913	IPOD occupancy	Peak	279756	279816	1	+	.	From wt_m9_min_glu_merged_truseqnano_nebnext_v6rzlog10p_chipsub_cutoff1.000000_cwt_peaks.gr
NC_000913	IPOD occupancy	Peak	280206	280266	1	+	.	From wt_m9_min_glu_merged_truseqnano_nebnext_v6rzlog10p_chipsub_cutoff1.000000_cwt_peaks.gr
NC_000913	IPOD occupancy	Peak	280436	280496	1	+	.	From wt_m9_min_glu_merged_truseqnano_nebnext_v6rzlog10p_chipsub_cutoff1.000000_cwt_peaks.gr
NC_000913	IPOD occupancy	Peak	280841	280901	1	+	.	From wt_m9_min_glu_merged_truseqnano_nebnext_v6rzlog10p_chipsub_cutoff1.000000_cwt_peaks.gr
NC_000913	IPOD occupancy	Peak	282206	282266	1	+	.	From wt_m9_min_glu_merged_truseqnano_nebnext_v6rzlog10p_chipsub_cutoff1.000000_cwt_peaks.gr
NC_000913	IPOD occupancy	Peak	283006	283066	1	+	.	From wt_m9_min_glu_merged_truseqnano_nebnext_v6rzlog10p_chipsub_cutoff1.000000_cwt_peaks.gr
NC_000913	IPOD occupancy	Peak	283741	283801	1	+	.	From wt_m9_min_glu_merged_truseqnano_nebnext_v6rzlog10p_chipsub_cutoff1.000000_cwt_peaks.gr
NC_000913	IPOD occupancy	Peak	285141	285201	1	+	.	From wt_m9_min_glu_merged_truseqnano_nebnext_v6rzlog10p_chipsub_cutoff1.000000_cwt_peaks.gr
NC_000913	IPOD occupancy	Peak	285316	285376	1	+	.	From wt_m9_min_glu_merged_truseqnano_nebnext_v6rzlog10p_chipsub_cutoff1.000000_cwt_peaks.gr
NC_000913	IPOD occupancy	Peak	286641	286701	1	+	.	From wt_m9_min_glu_merged_truseqnano_nebnext_v6rzlog10p_chipsub_cutoff1.000000_cwt_peaks.gr
NC_000913	IPOD occupancy	Peak	288231	288291	1	+	.	From wt_m9_min_glu_merged_truseqnano_nebnext_v6rzlog10p_chipsub_cutoff1.000000_cwt_peaks.gr
NC_000913	IPOD occupancy	Peak	288871	288931	1	+	.	From wt_m9_min_glu_merged_truseqnano_nebnext_v6rzlog10p_chipsub_cutoff1.000000_cwt_peaks.gr
NC_000913	IPOD occupancy	Peak	289036	289096	1	+	.	From wt_m9_min_glu_merged_truseqnano_nebnext_v6rzlog10p_chipsub_cutoff1.000000_cwt_peaks.gr
NC_000913	IPOD occupancy	Peak	289246	289306	1	+	.	From wt_m9_min_glu_merged_truseqnano_nebnext_v6rzlog10p_chipsub_cutoff1.000000_cwt_peaks.gr
NC_000913	IPOD occupancy	Peak	290196	290256	1	+	.	From wt_m9_min_glu_merged_truseqnano_nebnext_v6rzlog10p_chipsub_cutoff1.000000_cwt_peaks.gr
NC_000913	IPOD occupancy	Peak	290631	290691	1	+	.	From wt_m9_min_glu_merged_truseqnano_nebnext_v6rzlog10p_chipsub_cutoff1.000000_cwt_peaks.gr
NC_000913	IPOD occupancy	Peak	290761	290821	1	+	.	From wt_m9_min_glu_merged_truseqnano_nebnext_v6rzlog10p_chipsub_cutoff1.000000_cwt_peaks.gr
NC_000913	IPOD occupancy	Peak	291456	291516	1	+	.	From wt_m9_min_glu_merged_truseqnano_nebnext_v6rzlog10p_chipsub_cutoff1.000000_cwt_peaks.gr
NC_000913	IPOD occupancy	Peak	291606	291666	1	+	.	From wt_m9_min_glu_merged_truseqnano_nebnext_v6rzlog10p_chipsub_cutoff1.000000_cwt_peaks.gr
NC_000913	IPOD occupancy	Peak	291901	291961	1	+	.	From wt_m9_min_glu_merged_truseqnano_nebnext_v6rzlog10p_chipsub_cutoff1.000000_cwt_peaks.gr
NC_000913	IPOD occupancy	Peak	292386	292446	1	+	.	From wt_m9_min_glu_merged_truseqnano_nebnext_v6rzlog10p_chipsub_cutoff1.000000_cwt_peaks.gr
NC_000913	IPOD occupancy	Peak	292861	292921	1	+	.	From wt_m9_min_glu_merged_truseqnano_nebnext_v6rzlog10p_chipsub_cutoff1.000000_cwt_peaks.gr
NC_000913	IPOD occupancy	Peak	293036	293096	1	+	.	From wt_m9_min_glu_merged_truseqnano_nebnext_v6rzlog10p_chipsub_cutoff1.000000_cwt_peaks.gr
NC_000913	IPOD occupancy	Peak	293231	293291	1	+	.	From wt_m9_min_glu_merged_truseqnano_nebnext_v6rzlog10p_chipsub_cutoff1.000000_cwt_peaks.gr
NC_000913	IPOD occupancy	Peak	293381	293441	1	+	.	From wt_m9_min_glu_merged_truseqnano_nebnext_v6rzlog10p_chipsub_cutoff1.000000_cwt_peaks.gr
NC_000913	IPOD occupancy	Peak	293511	293571	1	+	.	From wt_m9_min_glu_merged_truseqnano_nebnext_v6rzlog10p_chipsub_cutoff1.000000_cwt_peaks.gr
NC_000913	IPOD occupancy	Peak	293711	293771	1	+	.	From wt_m9_min_glu_merged_truseqnano_nebnext_v6rzlog10p_chipsub_cutoff1.000000_cwt_peaks.gr
NC_000913	IPOD occupancy	Peak	293806	293866	1	+	.	From wt_m9_min_glu_merged_truseqnano_nebnext_v6rzlog10p_chipsub_cutoff1.000000_cwt_peaks.gr
NC_000913	IPOD occupancy	Peak	294211	294271	1	+	.	From wt_m9_min_glu_merged_truseqnano_nebnext_v6rzlog10p_chipsub_cutoff1.000000_cwt_peaks.gr
NC_000913	IPOD occupancy	Peak	294536	294596	1	+	.	From wt_m9_min_glu_merged_truseqnano_nebnext_v6rzlog10p_chipsub_cutoff1.000000_cwt_peaks.gr
NC_000913	IPOD occupancy	Peak	294701	294761	1	+	.	From wt_m9_min_glu_merged_truseqnano_nebnext_v6rzlog10p_chipsub_cutoff1.000000_cwt_peaks.gr
NC_000913	IPOD occupancy	Peak	294876	295001	1	+	.	From wt_m9_min_glu_merged_truseqnano_nebnext_v6rzlog10p_chipsub_cutoff1.000000_cwt_peaks.gr
NC_000913	IPOD occupancy	Peak	295146	295206	1	+	.	From wt_m9_min_glu_merged_truseqnano_nebnext_v6rzlog10p_chipsub_cutoff1.000000_cwt_peaks.gr
NC_000913	IPOD occupancy	Peak	295611	295671	1	+	.	From wt_m9_min_glu_merged_truseqnano_nebnext_v6rzlog10p_chipsub_cutoff1.000000_cwt_peaks.gr
NC_000913	IPOD occupancy	Peak	296456	296516	1	+	.	From wt_m9_min_glu_merged_truseqnano_nebnext_v6rzlog10p_chipsub_cutoff1.000000_cwt_peaks.gr
NC_000913	IPOD occupancy	Peak	296731	296791	1	+	.	From wt_m9_min_glu_merged_truseqnano_nebnext_v6rzlog10p_chipsub_cutoff1.000000_cwt_peaks.gr
NC_000913	IPOD occupancy	Peak	296841	296901	1	+	.	From wt_m9_min_glu_merged_truseqnano_nebnext_v6rzlog10p_chipsub_cutoff1.000000_cwt_peaks.gr
NC_000913	IPOD occupancy	Peak	297211	297271	1	+	.	From wt_m9_min_glu_merged_truseqnano_nebnext_v6rzlog10p_chipsub_cutoff1.000000_cwt_peaks.gr
NC_000913	IPOD occupancy	Peak	297701	297761	1	+	.	From wt_m9_min_glu_merged_truseqnano_nebnext_v6rzlog10p_chipsub_cutoff1.000000_cwt_peaks.gr
NC_000913	IPOD occupancy	Peak	298766	298826	1	+	.	From wt_m9_min_glu_merged_truseqnano_nebnext_v6rzlog10p_chipsub_cutoff1.000000_cwt_peaks.gr
NC_000913	IPOD occupancy	Peak	300211	300271	1	+	.	From wt_m9_min_glu_merged_truseqnano_nebnext_v6rzlog10p_chipsub_cutoff1.000000_cwt_peaks.gr
NC_000913	IPOD occupancy	Peak	301181	301241	1	+	.	From wt_m9_min_glu_merged_truseqnano_nebnext_v6rzlog10p_chipsub_cutoff1.000000_cwt_peaks.gr
NC_000913	IPOD occupancy	Peak	302181	302241	1	+	.	From wt_m9_min_glu_merged_truseqnano_nebnext_v6rzlog10p_chipsub_cutoff1.000000_cwt_peaks.gr
NC_000913	IPOD occupancy	Peak	302741	302801	1	+	.	From wt_m9_min_glu_merged_truseqnano_nebnext_v6rzlog10p_chipsub_cutoff1.000000_cwt_peaks.gr
NC_000913	IPOD occupancy	Peak	302856	302916	1	+	.	From wt_m9_min_glu_merged_truseqnano_nebnext_v6rzlog10p_chipsub_cutoff1.000000_cwt_peaks.gr
NC_000913	IPOD occupancy	Peak	303031	303091	1	+	.	From wt_m9_min_glu_merged_truseqnano_nebnext_v6rzlog10p_chipsub_cutoff1.000000_cwt_peaks.gr
NC_000913	IPOD occupancy	Peak	303181	303241	1	+	.	From wt_m9_min_glu_merged_truseqnano_nebnext_v6rzlog10p_chipsub_cutoff1.000000_cwt_peaks.gr
NC_000913	IPOD occupancy	Peak	303311	303371	1	+	.	From wt_m9_min_glu_merged_truseqnano_nebnext_v6rzlog10p_chipsub_cutoff1.000000_cwt_peaks.gr
NC_000913	IPOD occupancy	Peak	303501	303561	1	+	.	From wt_m9_min_glu_merged_truseqnano_nebnext_v6rzlog10p_chipsub_cutoff1.000000_cwt_peaks.gr
NC_000913	IPOD occupancy	Peak	303811	303871	1	+	.	From wt_m9_min_glu_merged_truseqnano_nebnext_v6rzlog10p_chipsub_cutoff1.000000_cwt_peaks.gr
NC_000913	IPOD occupancy	Peak	303996	304056	1	+	.	From wt_m9_min_glu_merged_truseqnano_nebnext_v6rzlog10p_chipsub_cutoff1.000000_cwt_peaks.gr
NC_000913	IPOD occupancy	Peak	305016	305076	1	+	.	From wt_m9_min_glu_merged_truseqnano_nebnext_v6rzlog10p_chipsub_cutoff1.000000_cwt_peaks.gr
NC_000913	IPOD occupancy	Peak	305156	305216	1	+	.	From wt_m9_min_glu_merged_truseqnano_nebnext_v6rzlog10p_chipsub_cutoff1.000000_cwt_peaks.gr
NC_000913	IPOD occupancy	Peak	305406	305466	1	+	.	From wt_m9_min_glu_merged_truseqnano_nebnext_v6rzlog10p_chipsub_cutoff1.000000_cwt_peaks.gr
NC_000913	IPOD occupancy	Peak	305631	305691	1	+	.	From wt_m9_min_glu_merged_truseqnano_nebnext_v6rzlog10p_chipsub_cutoff1.000000_cwt_peaks.gr
NC_000913	IPOD occupancy	Peak	305746	305806	1	+	.	From wt_m9_min_glu_merged_truseqnano_nebnext_v6rzlog10p_chipsub_cutoff1.000000_cwt_peaks.gr
NC_000913	IPOD occupancy	Peak	306596	306656	1	+	.	From wt_m9_min_glu_merged_truseqnano_nebnext_v6rzlog10p_chipsub_cutoff1.000000_cwt_peaks.gr
NC_000913	IPOD occupancy	Peak	306771	306831	1	+	.	From wt_m9_min_glu_merged_truseqnano_nebnext_v6rzlog10p_chipsub_cutoff1.000000_cwt_peaks.gr
NC_000913	IPOD occupancy	Peak	306996	307056	1	+	.	From wt_m9_min_glu_merged_truseqnano_nebnext_v6rzlog10p_chipsub_cutoff1.000000_cwt_peaks.gr
NC_000913	IPOD occupancy	Peak	307701	307761	1	+	.	From wt_m9_min_glu_merged_truseqnano_nebnext_v6rzlog10p_chipsub_cutoff1.000000_cwt_peaks.gr
NC_000913	IPOD occupancy	Peak	307871	307931	1	+	.	From wt_m9_min_glu_merged_truseqnano_nebnext_v6rzlog10p_chipsub_cutoff1.000000_cwt_peaks.gr
NC_000913	IPOD occupancy	Peak	308626	308686	1	+	.	From wt_m9_min_glu_merged_truseqnano_nebnext_v6rzlog10p_chipsub_cutoff1.000000_cwt_peaks.gr
NC_000913	IPOD occupancy	Peak	308776	308836	1	+	.	From wt_m9_min_glu_merged_truseqnano_nebnext_v6rzlog10p_chipsub_cutoff1.000000_cwt_peaks.gr
NC_000913	IPOD occupancy	Peak	309331	309391	1	+	.	From wt_m9_min_glu_merged_truseqnano_nebnext_v6rzlog10p_chipsub_cutoff1.000000_cwt_peaks.gr
NC_000913	IPOD occupancy	Peak	310111	310171	1	+	.	From wt_m9_min_glu_merged_truseqnano_nebnext_v6rzlog10p_chipsub_cutoff1.000000_cwt_peaks.gr
NC_000913	IPOD occupancy	Peak	310801	310861	1	+	.	From wt_m9_min_glu_merged_truseqnano_nebnext_v6rzlog10p_chipsub_cutoff1.000000_cwt_peaks.gr
NC_000913	IPOD occupancy	Peak	310911	310971	1	+	.	From wt_m9_min_glu_merged_truseqnano_nebnext_v6rzlog10p_chipsub_cutoff1.000000_cwt_peaks.gr
NC_000913	IPOD occupancy	Peak	311086	311176	1	+	.	From wt_m9_min_glu_merged_truseqnano_nebnext_v6rzlog10p_chipsub_cutoff1.000000_cwt_peaks.gr
NC_000913	IPOD occupancy	Peak	311261	311321	1	+	.	From wt_m9_min_glu_merged_truseqnano_nebnext_v6rzlog10p_chipsub_cutoff1.000000_cwt_peaks.gr
NC_000913	IPOD occupancy	Peak	311481	311541	1	+	.	From wt_m9_min_glu_merged_truseqnano_nebnext_v6rzlog10p_chipsub_cutoff1.000000_cwt_peaks.gr
NC_000913	IPOD occupancy	Peak	311721	311781	1	+	.	From wt_m9_min_glu_merged_truseqnano_nebnext_v6rzlog10p_chipsub_cutoff1.000000_cwt_peaks.gr
NC_000913	IPOD occupancy	Peak	312031	312091	1	+	.	From wt_m9_min_glu_merged_truseqnano_nebnext_v6rzlog10p_chipsub_cutoff1.000000_cwt_peaks.gr
NC_000913	IPOD occupancy	Peak	312156	312216	1	+	.	From wt_m9_min_glu_merged_truseqnano_nebnext_v6rzlog10p_chipsub_cutoff1.000000_cwt_peaks.gr
NC_000913	IPOD occupancy	Peak	312271	312331	1	+	.	From wt_m9_min_glu_merged_truseqnano_nebnext_v6rzlog10p_chipsub_cutoff1.000000_cwt_peaks.gr
NC_000913	IPOD occupancy	Peak	312691	312751	1	+	.	From wt_m9_min_glu_merged_truseqnano_nebnext_v6rzlog10p_chipsub_cutoff1.000000_cwt_peaks.gr
NC_000913	IPOD occupancy	Peak	312951	313011	1	+	.	From wt_m9_min_glu_merged_truseqnano_nebnext_v6rzlog10p_chipsub_cutoff1.000000_cwt_peaks.gr
NC_000913	IPOD occupancy	Peak	313041	313101	1	+	.	From wt_m9_min_glu_merged_truseqnano_nebnext_v6rzlog10p_chipsub_cutoff1.000000_cwt_peaks.gr
NC_000913	IPOD occupancy	Peak	313341	313401	1	+	.	From wt_m9_min_glu_merged_truseqnano_nebnext_v6rzlog10p_chipsub_cutoff1.000000_cwt_peaks.gr
NC_000913	IPOD occupancy	Peak	313551	313611	1	+	.	From wt_m9_min_glu_merged_truseqnano_nebnext_v6rzlog10p_chipsub_cutoff1.000000_cwt_peaks.gr
NC_000913	IPOD occupancy	Peak	313671	313731	1	+	.	From wt_m9_min_glu_merged_truseqnano_nebnext_v6rzlog10p_chipsub_cutoff1.000000_cwt_peaks.gr
NC_000913	IPOD occupancy	Peak	313951	314011	1	+	.	From wt_m9_min_glu_merged_truseqnano_nebnext_v6rzlog10p_chipsub_cutoff1.000000_cwt_peaks.gr
NC_000913	IPOD occupancy	Peak	314061	314121	1	+	.	From wt_m9_min_glu_merged_truseqnano_nebnext_v6rzlog10p_chipsub_cutoff1.000000_cwt_peaks.gr
NC_000913	IPOD occupancy	Peak	314201	314261	1	+	.	From wt_m9_min_glu_merged_truseqnano_nebnext_v6rzlog10p_chipsub_cutoff1.000000_cwt_peaks.gr
NC_000913	IPOD occupancy	Peak	314326	314386	1	+	.	From wt_m9_min_glu_merged_truseqnano_nebnext_v6rzlog10p_chipsub_cutoff1.000000_cwt_peaks.gr
NC_000913	IPOD occupancy	Peak	314446	314506	1	+	.	From wt_m9_min_glu_merged_truseqnano_nebnext_v6rzlog10p_chipsub_cutoff1.000000_cwt_peaks.gr
NC_000913	IPOD occupancy	Peak	314686	314746	1	+	.	From wt_m9_min_glu_merged_truseqnano_nebnext_v6rzlog10p_chipsub_cutoff1.000000_cwt_peaks.gr
NC_000913	IPOD occupancy	Peak	314771	314831	1	+	.	From wt_m9_min_glu_merged_truseqnano_nebnext_v6rzlog10p_chipsub_cutoff1.000000_cwt_peaks.gr
NC_000913	IPOD occupancy	Peak	315251	315311	1	+	.	From wt_m9_min_glu_merged_truseqnano_nebnext_v6rzlog10p_chipsub_cutoff1.000000_cwt_peaks.gr
NC_000913	IPOD occupancy	Peak	315371	315431	1	+	.	From wt_m9_min_glu_merged_truseqnano_nebnext_v6rzlog10p_chipsub_cutoff1.000000_cwt_peaks.gr
NC_000913	IPOD occupancy	Peak	316186	316246	1	+	.	From wt_m9_min_glu_merged_truseqnano_nebnext_v6rzlog10p_chipsub_cutoff1.000000_cwt_peaks.gr
NC_000913	IPOD occupancy	Peak	316506	316566	1	+	.	From wt_m9_min_glu_merged_truseqnano_nebnext_v6rzlog10p_chipsub_cutoff1.000000_cwt_peaks.gr
NC_000913	IPOD occupancy	Peak	316726	316786	1	+	.	From wt_m9_min_glu_merged_truseqnano_nebnext_v6rzlog10p_chipsub_cutoff1.000000_cwt_peaks.gr
NC_000913	IPOD occupancy	Peak	316871	316931	1	+	.	From wt_m9_min_glu_merged_truseqnano_nebnext_v6rzlog10p_chipsub_cutoff1.000000_cwt_peaks.gr
NC_000913	IPOD occupancy	Peak	316971	317031	1	+	.	From wt_m9_min_glu_merged_truseqnano_nebnext_v6rzlog10p_chipsub_cutoff1.000000_cwt_peaks.gr
NC_000913	IPOD occupancy	Peak	317126	317186	1	+	.	From wt_m9_min_glu_merged_truseqnano_nebnext_v6rzlog10p_chipsub_cutoff1.000000_cwt_peaks.gr
NC_000913	IPOD occupancy	Peak	317411	317471	1	+	.	From wt_m9_min_glu_merged_truseqnano_nebnext_v6rzlog10p_chipsub_cutoff1.000000_cwt_peaks.gr
NC_000913	IPOD occupancy	Peak	317546	317606	1	+	.	From wt_m9_min_glu_merged_truseqnano_nebnext_v6rzlog10p_chipsub_cutoff1.000000_cwt_peaks.gr
NC_000913	IPOD occupancy	Peak	317741	317801	1	+	.	From wt_m9_min_glu_merged_truseqnano_nebnext_v6rzlog10p_chipsub_cutoff1.000000_cwt_peaks.gr
NC_000913	IPOD occupancy	Peak	317876	317936	1	+	.	From wt_m9_min_glu_merged_truseqnano_nebnext_v6rzlog10p_chipsub_cutoff1.000000_cwt_peaks.gr
NC_000913	IPOD occupancy	Peak	318011	318071	1	+	.	From wt_m9_min_glu_merged_truseqnano_nebnext_v6rzlog10p_chipsub_cutoff1.000000_cwt_peaks.gr
NC_000913	IPOD occupancy	Peak	318216	318276	1	+	.	From wt_m9_min_glu_merged_truseqnano_nebnext_v6rzlog10p_chipsub_cutoff1.000000_cwt_peaks.gr
NC_000913	IPOD occupancy	Peak	318326	318386	1	+	.	From wt_m9_min_glu_merged_truseqnano_nebnext_v6rzlog10p_chipsub_cutoff1.000000_cwt_peaks.gr
NC_000913	IPOD occupancy	Peak	318536	318596	1	+	.	From wt_m9_min_glu_merged_truseqnano_nebnext_v6rzlog10p_chipsub_cutoff1.000000_cwt_peaks.gr
NC_000913	IPOD occupancy	Peak	318666	318726	1	+	.	From wt_m9_min_glu_merged_truseqnano_nebnext_v6rzlog10p_chipsub_cutoff1.000000_cwt_peaks.gr
NC_000913	IPOD occupancy	Peak	318841	318901	1	+	.	From wt_m9_min_glu_merged_truseqnano_nebnext_v6rzlog10p_chipsub_cutoff1.000000_cwt_peaks.gr
NC_000913	IPOD occupancy	Peak	319061	319121	1	+	.	From wt_m9_min_glu_merged_truseqnano_nebnext_v6rzlog10p_chipsub_cutoff1.000000_cwt_peaks.gr
NC_000913	IPOD occupancy	Peak	319306	319366	1	+	.	From wt_m9_min_glu_merged_truseqnano_nebnext_v6rzlog10p_chipsub_cutoff1.000000_cwt_peaks.gr
NC_000913	IPOD occupancy	Peak	319521	319581	1	+	.	From wt_m9_min_glu_merged_truseqnano_nebnext_v6rzlog10p_chipsub_cutoff1.000000_cwt_peaks.gr
NC_000913	IPOD occupancy	Peak	319746	319806	1	+	.	From wt_m9_min_glu_merged_truseqnano_nebnext_v6rzlog10p_chipsub_cutoff1.000000_cwt_peaks.gr
NC_000913	IPOD occupancy	Peak	319846	319906	1	+	.	From wt_m9_min_glu_merged_truseqnano_nebnext_v6rzlog10p_chipsub_cutoff1.000000_cwt_peaks.gr
NC_000913	IPOD occupancy	Peak	319971	320031	1	+	.	From wt_m9_min_glu_merged_truseqnano_nebnext_v6rzlog10p_chipsub_cutoff1.000000_cwt_peaks.gr
NC_000913	IPOD occupancy	Peak	320166	320226	1	+	.	From wt_m9_min_glu_merged_truseqnano_nebnext_v6rzlog10p_chipsub_cutoff1.000000_cwt_peaks.gr
NC_000913	IPOD occupancy	Peak	321046	321106	1	+	.	From wt_m9_min_glu_merged_truseqnano_nebnext_v6rzlog10p_chipsub_cutoff1.000000_cwt_peaks.gr
NC_000913	IPOD occupancy	Peak	321301	321361	1	+	.	From wt_m9_min_glu_merged_truseqnano_nebnext_v6rzlog10p_chipsub_cutoff1.000000_cwt_peaks.gr
NC_000913	IPOD occupancy	Peak	321456	321516	1	+	.	From wt_m9_min_glu_merged_truseqnano_nebnext_v6rzlog10p_chipsub_cutoff1.000000_cwt_peaks.gr
NC_000913	IPOD occupancy	Peak	322726	322786	1	+	.	From wt_m9_min_glu_merged_truseqnano_nebnext_v6rzlog10p_chipsub_cutoff1.000000_cwt_peaks.gr
NC_000913	IPOD occupancy	Peak	323181	323241	1	+	.	From wt_m9_min_glu_merged_truseqnano_nebnext_v6rzlog10p_chipsub_cutoff1.000000_cwt_peaks.gr
NC_000913	IPOD occupancy	Peak	324421	324481	1	+	.	From wt_m9_min_glu_merged_truseqnano_nebnext_v6rzlog10p_chipsub_cutoff1.000000_cwt_peaks.gr
NC_000913	IPOD occupancy	Peak	324556	324616	1	+	.	From wt_m9_min_glu_merged_truseqnano_nebnext_v6rzlog10p_chipsub_cutoff1.000000_cwt_peaks.gr
NC_000913	IPOD occupancy	Peak	324691	324751	1	+	.	From wt_m9_min_glu_merged_truseqnano_nebnext_v6rzlog10p_chipsub_cutoff1.000000_cwt_peaks.gr
NC_000913	IPOD occupancy	Peak	324801	324861	1	+	.	From wt_m9_min_glu_merged_truseqnano_nebnext_v6rzlog10p_chipsub_cutoff1.000000_cwt_peaks.gr
NC_000913	IPOD occupancy	Peak	324921	324981	1	+	.	From wt_m9_min_glu_merged_truseqnano_nebnext_v6rzlog10p_chipsub_cutoff1.000000_cwt_peaks.gr
NC_000913	IPOD occupancy	Peak	325121	325181	1	+	.	From wt_m9_min_glu_merged_truseqnano_nebnext_v6rzlog10p_chipsub_cutoff1.000000_cwt_peaks.gr
NC_000913	IPOD occupancy	Peak	325356	325416	1	+	.	From wt_m9_min_glu_merged_truseqnano_nebnext_v6rzlog10p_chipsub_cutoff1.000000_cwt_peaks.gr
NC_000913	IPOD occupancy	Peak	325656	325716	1	+	.	From wt_m9_min_glu_merged_truseqnano_nebnext_v6rzlog10p_chipsub_cutoff1.000000_cwt_peaks.gr
NC_000913	IPOD occupancy	Peak	326161	326221	1	+	.	From wt_m9_min_glu_merged_truseqnano_nebnext_v6rzlog10p_chipsub_cutoff1.000000_cwt_peaks.gr
NC_000913	IPOD occupancy	Peak	326641	326701	1	+	.	From wt_m9_min_glu_merged_truseqnano_nebnext_v6rzlog10p_chipsub_cutoff1.000000_cwt_peaks.gr
NC_000913	IPOD occupancy	Peak	327071	327131	1	+	.	From wt_m9_min_glu_merged_truseqnano_nebnext_v6rzlog10p_chipsub_cutoff1.000000_cwt_peaks.gr
NC_000913	IPOD occupancy	Peak	327226	327286	1	+	.	From wt_m9_min_glu_merged_truseqnano_nebnext_v6rzlog10p_chipsub_cutoff1.000000_cwt_peaks.gr
NC_000913	IPOD occupancy	Peak	329236	329296	1	+	.	From wt_m9_min_glu_merged_truseqnano_nebnext_v6rzlog10p_chipsub_cutoff1.000000_cwt_peaks.gr
NC_000913	IPOD occupancy	Peak	329421	329481	1	+	.	From wt_m9_min_glu_merged_truseqnano_nebnext_v6rzlog10p_chipsub_cutoff1.000000_cwt_peaks.gr
NC_000913	IPOD occupancy	Peak	329621	329681	1	+	.	From wt_m9_min_glu_merged_truseqnano_nebnext_v6rzlog10p_chipsub_cutoff1.000000_cwt_peaks.gr
NC_000913	IPOD occupancy	Peak	331151	331211	1	+	.	From wt_m9_min_glu_merged_truseqnano_nebnext_v6rzlog10p_chipsub_cutoff1.000000_cwt_peaks.gr
NC_000913	IPOD occupancy	Peak	331516	331576	1	+	.	From wt_m9_min_glu_merged_truseqnano_nebnext_v6rzlog10p_chipsub_cutoff1.000000_cwt_peaks.gr
NC_000913	IPOD occupancy	Peak	331756	331816	1	+	.	From wt_m9_min_glu_merged_truseqnano_nebnext_v6rzlog10p_chipsub_cutoff1.000000_cwt_peaks.gr
NC_000913	IPOD occupancy	Peak	331941	332001	1	+	.	From wt_m9_min_glu_merged_truseqnano_nebnext_v6rzlog10p_chipsub_cutoff1.000000_cwt_peaks.gr
NC_000913	IPOD occupancy	Peak	332091	332151	1	+	.	From wt_m9_min_glu_merged_truseqnano_nebnext_v6rzlog10p_chipsub_cutoff1.000000_cwt_peaks.gr
NC_000913	IPOD occupancy	Peak	332271	332331	1	+	.	From wt_m9_min_glu_merged_truseqnano_nebnext_v6rzlog10p_chipsub_cutoff1.000000_cwt_peaks.gr
NC_000913	IPOD occupancy	Peak	332491	332551	1	+	.	From wt_m9_min_glu_merged_truseqnano_nebnext_v6rzlog10p_chipsub_cutoff1.000000_cwt_peaks.gr
NC_000913	IPOD occupancy	Peak	332626	332686	1	+	.	From wt_m9_min_glu_merged_truseqnano_nebnext_v6rzlog10p_chipsub_cutoff1.000000_cwt_peaks.gr
NC_000913	IPOD occupancy	Peak	332801	332861	1	+	.	From wt_m9_min_glu_merged_truseqnano_nebnext_v6rzlog10p_chipsub_cutoff1.000000_cwt_peaks.gr
NC_000913	IPOD occupancy	Peak	332916	332976	1	+	.	From wt_m9_min_glu_merged_truseqnano_nebnext_v6rzlog10p_chipsub_cutoff1.000000_cwt_peaks.gr
NC_000913	IPOD occupancy	Peak	332996	333056	1	+	.	From wt_m9_min_glu_merged_truseqnano_nebnext_v6rzlog10p_chipsub_cutoff1.000000_cwt_peaks.gr
NC_000913	IPOD occupancy	Peak	333081	333141	1	+	.	From wt_m9_min_glu_merged_truseqnano_nebnext_v6rzlog10p_chipsub_cutoff1.000000_cwt_peaks.gr
NC_000913	IPOD occupancy	Peak	333421	333571	1	+	.	From wt_m9_min_glu_merged_truseqnano_nebnext_v6rzlog10p_chipsub_cutoff1.000000_cwt_peaks.gr
NC_000913	IPOD occupancy	Peak	334316	334376	1	+	.	From wt_m9_min_glu_merged_truseqnano_nebnext_v6rzlog10p_chipsub_cutoff1.000000_cwt_peaks.gr
NC_000913	IPOD occupancy	Peak	334651	334711	1	+	.	From wt_m9_min_glu_merged_truseqnano_nebnext_v6rzlog10p_chipsub_cutoff1.000000_cwt_peaks.gr
NC_000913	IPOD occupancy	Peak	334741	334801	1	+	.	From wt_m9_min_glu_merged_truseqnano_nebnext_v6rzlog10p_chipsub_cutoff1.000000_cwt_peaks.gr
NC_000913	IPOD occupancy	Peak	335076	335136	1	+	.	From wt_m9_min_glu_merged_truseqnano_nebnext_v6rzlog10p_chipsub_cutoff1.000000_cwt_peaks.gr
NC_000913	IPOD occupancy	Peak	335426	335486	1	+	.	From wt_m9_min_glu_merged_truseqnano_nebnext_v6rzlog10p_chipsub_cutoff1.000000_cwt_peaks.gr
NC_000913	IPOD occupancy	Peak	335596	335656	1	+	.	From wt_m9_min_glu_merged_truseqnano_nebnext_v6rzlog10p_chipsub_cutoff1.000000_cwt_peaks.gr
NC_000913	IPOD occupancy	Peak	335906	335966	1	+	.	From wt_m9_min_glu_merged_truseqnano_nebnext_v6rzlog10p_chipsub_cutoff1.000000_cwt_peaks.gr
NC_000913	IPOD occupancy	Peak	336061	336121	1	+	.	From wt_m9_min_glu_merged_truseqnano_nebnext_v6rzlog10p_chipsub_cutoff1.000000_cwt_peaks.gr
NC_000913	IPOD occupancy	Peak	336326	336386	1	+	.	From wt_m9_min_glu_merged_truseqnano_nebnext_v6rzlog10p_chipsub_cutoff1.000000_cwt_peaks.gr
NC_000913	IPOD occupancy	Peak	336456	336516	1	+	.	From wt_m9_min_glu_merged_truseqnano_nebnext_v6rzlog10p_chipsub_cutoff1.000000_cwt_peaks.gr
NC_000913	IPOD occupancy	Peak	336571	336631	1	+	.	From wt_m9_min_glu_merged_truseqnano_nebnext_v6rzlog10p_chipsub_cutoff1.000000_cwt_peaks.gr
NC_000913	IPOD occupancy	Peak	336751	336811	1	+	.	From wt_m9_min_glu_merged_truseqnano_nebnext_v6rzlog10p_chipsub_cutoff1.000000_cwt_peaks.gr
NC_000913	IPOD occupancy	Peak	337191	337251	1	+	.	From wt_m9_min_glu_merged_truseqnano_nebnext_v6rzlog10p_chipsub_cutoff1.000000_cwt_peaks.gr
NC_000913	IPOD occupancy	Peak	339036	339096	1	+	.	From wt_m9_min_glu_merged_truseqnano_nebnext_v6rzlog10p_chipsub_cutoff1.000000_cwt_peaks.gr
NC_000913	IPOD occupancy	Peak	339866	339926	1	+	.	From wt_m9_min_glu_merged_truseqnano_nebnext_v6rzlog10p_chipsub_cutoff1.000000_cwt_peaks.gr
NC_000913	IPOD occupancy	Peak	340011	340071	1	+	.	From wt_m9_min_glu_merged_truseqnano_nebnext_v6rzlog10p_chipsub_cutoff1.000000_cwt_peaks.gr
NC_000913	IPOD occupancy	Peak	340191	340251	1	+	.	From wt_m9_min_glu_merged_truseqnano_nebnext_v6rzlog10p_chipsub_cutoff1.000000_cwt_peaks.gr
NC_000913	IPOD occupancy	Peak	340676	340736	1	+	.	From wt_m9_min_glu_merged_truseqnano_nebnext_v6rzlog10p_chipsub_cutoff1.000000_cwt_peaks.gr
NC_000913	IPOD occupancy	Peak	341076	341136	1	+	.	From wt_m9_min_glu_merged_truseqnano_nebnext_v6rzlog10p_chipsub_cutoff1.000000_cwt_peaks.gr
NC_000913	IPOD occupancy	Peak	341976	342036	1	+	.	From wt_m9_min_glu_merged_truseqnano_nebnext_v6rzlog10p_chipsub_cutoff1.000000_cwt_peaks.gr
NC_000913	IPOD occupancy	Peak	342166	342226	1	+	.	From wt_m9_min_glu_merged_truseqnano_nebnext_v6rzlog10p_chipsub_cutoff1.000000_cwt_peaks.gr
NC_000913	IPOD occupancy	Peak	342861	342921	1	+	.	From wt_m9_min_glu_merged_truseqnano_nebnext_v6rzlog10p_chipsub_cutoff1.000000_cwt_peaks.gr
NC_000913	IPOD occupancy	Peak	343261	343321	1	+	.	From wt_m9_min_glu_merged_truseqnano_nebnext_v6rzlog10p_chipsub_cutoff1.000000_cwt_peaks.gr
NC_000913	IPOD occupancy	Peak	343896	343956	1	+	.	From wt_m9_min_glu_merged_truseqnano_nebnext_v6rzlog10p_chipsub_cutoff1.000000_cwt_peaks.gr
NC_000913	IPOD occupancy	Peak	344031	344091	1	+	.	From wt_m9_min_glu_merged_truseqnano_nebnext_v6rzlog10p_chipsub_cutoff1.000000_cwt_peaks.gr
NC_000913	IPOD occupancy	Peak	344211	344271	1	+	.	From wt_m9_min_glu_merged_truseqnano_nebnext_v6rzlog10p_chipsub_cutoff1.000000_cwt_peaks.gr
NC_000913	IPOD occupancy	Peak	344431	344491	1	+	.	From wt_m9_min_glu_merged_truseqnano_nebnext_v6rzlog10p_chipsub_cutoff1.000000_cwt_peaks.gr
NC_000913	IPOD occupancy	Peak	344646	344706	1	+	.	From wt_m9_min_glu_merged_truseqnano_nebnext_v6rzlog10p_chipsub_cutoff1.000000_cwt_peaks.gr
NC_000913	IPOD occupancy	Peak	344791	344946	1	+	.	From wt_m9_min_glu_merged_truseqnano_nebnext_v6rzlog10p_chipsub_cutoff1.000000_cwt_peaks.gr
NC_000913	IPOD occupancy	Peak	345026	345086	1	+	.	From wt_m9_min_glu_merged_truseqnano_nebnext_v6rzlog10p_chipsub_cutoff1.000000_cwt_peaks.gr
NC_000913	IPOD occupancy	Peak	345606	345666	1	+	.	From wt_m9_min_glu_merged_truseqnano_nebnext_v6rzlog10p_chipsub_cutoff1.000000_cwt_peaks.gr
NC_000913	IPOD occupancy	Peak	345716	345776	1	+	.	From wt_m9_min_glu_merged_truseqnano_nebnext_v6rzlog10p_chipsub_cutoff1.000000_cwt_peaks.gr
NC_000913	IPOD occupancy	Peak	345886	345946	1	+	.	From wt_m9_min_glu_merged_truseqnano_nebnext_v6rzlog10p_chipsub_cutoff1.000000_cwt_peaks.gr
NC_000913	IPOD occupancy	Peak	346296	346356	1	+	.	From wt_m9_min_glu_merged_truseqnano_nebnext_v6rzlog10p_chipsub_cutoff1.000000_cwt_peaks.gr
NC_000913	IPOD occupancy	Peak	346371	346461	1	+	.	From wt_m9_min_glu_merged_truseqnano_nebnext_v6rzlog10p_chipsub_cutoff1.000000_cwt_peaks.gr
NC_000913	IPOD occupancy	Peak	346576	346636	1	+	.	From wt_m9_min_glu_merged_truseqnano_nebnext_v6rzlog10p_chipsub_cutoff1.000000_cwt_peaks.gr
NC_000913	IPOD occupancy	Peak	346681	346741	1	+	.	From wt_m9_min_glu_merged_truseqnano_nebnext_v6rzlog10p_chipsub_cutoff1.000000_cwt_peaks.gr
NC_000913	IPOD occupancy	Peak	346921	346981	1	+	.	From wt_m9_min_glu_merged_truseqnano_nebnext_v6rzlog10p_chipsub_cutoff1.000000_cwt_peaks.gr
NC_000913	IPOD occupancy	Peak	347086	347146	1	+	.	From wt_m9_min_glu_merged_truseqnano_nebnext_v6rzlog10p_chipsub_cutoff1.000000_cwt_peaks.gr
NC_000913	IPOD occupancy	Peak	348556	348616	1	+	.	From wt_m9_min_glu_merged_truseqnano_nebnext_v6rzlog10p_chipsub_cutoff1.000000_cwt_peaks.gr
NC_000913	IPOD occupancy	Peak	349616	349676	1	+	.	From wt_m9_min_glu_merged_truseqnano_nebnext_v6rzlog10p_chipsub_cutoff1.000000_cwt_peaks.gr
NC_000913	IPOD occupancy	Peak	349706	349766	1	+	.	From wt_m9_min_glu_merged_truseqnano_nebnext_v6rzlog10p_chipsub_cutoff1.000000_cwt_peaks.gr
NC_000913	IPOD occupancy	Peak	349861	349921	1	+	.	From wt_m9_min_glu_merged_truseqnano_nebnext_v6rzlog10p_chipsub_cutoff1.000000_cwt_peaks.gr
NC_000913	IPOD occupancy	Peak	350136	350196	1	+	.	From wt_m9_min_glu_merged_truseqnano_nebnext_v6rzlog10p_chipsub_cutoff1.000000_cwt_peaks.gr
NC_000913	IPOD occupancy	Peak	350646	350706	1	+	.	From wt_m9_min_glu_merged_truseqnano_nebnext_v6rzlog10p_chipsub_cutoff1.000000_cwt_peaks.gr
NC_000913	IPOD occupancy	Peak	351191	351251	1	+	.	From wt_m9_min_glu_merged_truseqnano_nebnext_v6rzlog10p_chipsub_cutoff1.000000_cwt_peaks.gr
NC_000913	IPOD occupancy	Peak	352461	352521	1	+	.	From wt_m9_min_glu_merged_truseqnano_nebnext_v6rzlog10p_chipsub_cutoff1.000000_cwt_peaks.gr
NC_000913	IPOD occupancy	Peak	353936	353996	1	+	.	From wt_m9_min_glu_merged_truseqnano_nebnext_v6rzlog10p_chipsub_cutoff1.000000_cwt_peaks.gr
NC_000913	IPOD occupancy	Peak	354646	354706	1	+	.	From wt_m9_min_glu_merged_truseqnano_nebnext_v6rzlog10p_chipsub_cutoff1.000000_cwt_peaks.gr
NC_000913	IPOD occupancy	Peak	354771	354831	1	+	.	From wt_m9_min_glu_merged_truseqnano_nebnext_v6rzlog10p_chipsub_cutoff1.000000_cwt_peaks.gr
NC_000913	IPOD occupancy	Peak	354976	355036	1	+	.	From wt_m9_min_glu_merged_truseqnano_nebnext_v6rzlog10p_chipsub_cutoff1.000000_cwt_peaks.gr
NC_000913	IPOD occupancy	Peak	355746	355806	1	+	.	From wt_m9_min_glu_merged_truseqnano_nebnext_v6rzlog10p_chipsub_cutoff1.000000_cwt_peaks.gr
NC_000913	IPOD occupancy	Peak	356011	356071	1	+	.	From wt_m9_min_glu_merged_truseqnano_nebnext_v6rzlog10p_chipsub_cutoff1.000000_cwt_peaks.gr
NC_000913	IPOD occupancy	Peak	356161	356221	1	+	.	From wt_m9_min_glu_merged_truseqnano_nebnext_v6rzlog10p_chipsub_cutoff1.000000_cwt_peaks.gr
NC_000913	IPOD occupancy	Peak	356311	356371	1	+	.	From wt_m9_min_glu_merged_truseqnano_nebnext_v6rzlog10p_chipsub_cutoff1.000000_cwt_peaks.gr
NC_000913	IPOD occupancy	Peak	357501	357561	1	+	.	From wt_m9_min_glu_merged_truseqnano_nebnext_v6rzlog10p_chipsub_cutoff1.000000_cwt_peaks.gr
NC_000913	IPOD occupancy	Peak	357721	357781	1	+	.	From wt_m9_min_glu_merged_truseqnano_nebnext_v6rzlog10p_chipsub_cutoff1.000000_cwt_peaks.gr
NC_000913	IPOD occupancy	Peak	358696	358756	1	+	.	From wt_m9_min_glu_merged_truseqnano_nebnext_v6rzlog10p_chipsub_cutoff1.000000_cwt_peaks.gr
NC_000913	IPOD occupancy	Peak	359701	359761	1	+	.	From wt_m9_min_glu_merged_truseqnano_nebnext_v6rzlog10p_chipsub_cutoff1.000000_cwt_peaks.gr
NC_000913	IPOD occupancy	Peak	360251	360311	1	+	.	From wt_m9_min_glu_merged_truseqnano_nebnext_v6rzlog10p_chipsub_cutoff1.000000_cwt_peaks.gr
NC_000913	IPOD occupancy	Peak	360891	360951	1	+	.	From wt_m9_min_glu_merged_truseqnano_nebnext_v6rzlog10p_chipsub_cutoff1.000000_cwt_peaks.gr
NC_000913	IPOD occupancy	Peak	361086	361146	1	+	.	From wt_m9_min_glu_merged_truseqnano_nebnext_v6rzlog10p_chipsub_cutoff1.000000_cwt_peaks.gr
NC_000913	IPOD occupancy	Peak	361541	361601	1	+	.	From wt_m9_min_glu_merged_truseqnano_nebnext_v6rzlog10p_chipsub_cutoff1.000000_cwt_peaks.gr
NC_000913	IPOD occupancy	Peak	362401	362461	1	+	.	From wt_m9_min_glu_merged_truseqnano_nebnext_v6rzlog10p_chipsub_cutoff1.000000_cwt_peaks.gr
NC_000913	IPOD occupancy	Peak	362816	362926	1	+	.	From wt_m9_min_glu_merged_truseqnano_nebnext_v6rzlog10p_chipsub_cutoff1.000000_cwt_peaks.gr
NC_000913	IPOD occupancy	Peak	362971	363031	1	+	.	From wt_m9_min_glu_merged_truseqnano_nebnext_v6rzlog10p_chipsub_cutoff1.000000_cwt_peaks.gr
NC_000913	IPOD occupancy	Peak	363221	363281	1	+	.	From wt_m9_min_glu_merged_truseqnano_nebnext_v6rzlog10p_chipsub_cutoff1.000000_cwt_peaks.gr
NC_000913	IPOD occupancy	Peak	364241	364301	1	+	.	From wt_m9_min_glu_merged_truseqnano_nebnext_v6rzlog10p_chipsub_cutoff1.000000_cwt_peaks.gr
NC_000913	IPOD occupancy	Peak	365146	365206	1	+	.	From wt_m9_min_glu_merged_truseqnano_nebnext_v6rzlog10p_chipsub_cutoff1.000000_cwt_peaks.gr
NC_000913	IPOD occupancy	Peak	366171	366231	1	+	.	From wt_m9_min_glu_merged_truseqnano_nebnext_v6rzlog10p_chipsub_cutoff1.000000_cwt_peaks.gr
NC_000913	IPOD occupancy	Peak	366731	366791	1	+	.	From wt_m9_min_glu_merged_truseqnano_nebnext_v6rzlog10p_chipsub_cutoff1.000000_cwt_peaks.gr
NC_000913	IPOD occupancy	Peak	366946	367006	1	+	.	From wt_m9_min_glu_merged_truseqnano_nebnext_v6rzlog10p_chipsub_cutoff1.000000_cwt_peaks.gr
NC_000913	IPOD occupancy	Peak	368276	368336	1	+	.	From wt_m9_min_glu_merged_truseqnano_nebnext_v6rzlog10p_chipsub_cutoff1.000000_cwt_peaks.gr
NC_000913	IPOD occupancy	Peak	368566	368626	1	+	.	From wt_m9_min_glu_merged_truseqnano_nebnext_v6rzlog10p_chipsub_cutoff1.000000_cwt_peaks.gr
NC_000913	IPOD occupancy	Peak	369171	369231	1	+	.	From wt_m9_min_glu_merged_truseqnano_nebnext_v6rzlog10p_chipsub_cutoff1.000000_cwt_peaks.gr
NC_000913	IPOD occupancy	Peak	369671	369731	1	+	.	From wt_m9_min_glu_merged_truseqnano_nebnext_v6rzlog10p_chipsub_cutoff1.000000_cwt_peaks.gr
NC_000913	IPOD occupancy	Peak	370176	370236	1	+	.	From wt_m9_min_glu_merged_truseqnano_nebnext_v6rzlog10p_chipsub_cutoff1.000000_cwt_peaks.gr
NC_000913	IPOD occupancy	Peak	370396	370456	1	+	.	From wt_m9_min_glu_merged_truseqnano_nebnext_v6rzlog10p_chipsub_cutoff1.000000_cwt_peaks.gr
NC_000913	IPOD occupancy	Peak	370711	370771	1	+	.	From wt_m9_min_glu_merged_truseqnano_nebnext_v6rzlog10p_chipsub_cutoff1.000000_cwt_peaks.gr
NC_000913	IPOD occupancy	Peak	371511	371571	1	+	.	From wt_m9_min_glu_merged_truseqnano_nebnext_v6rzlog10p_chipsub_cutoff1.000000_cwt_peaks.gr
NC_000913	IPOD occupancy	Peak	372496	372556	1	+	.	From wt_m9_min_glu_merged_truseqnano_nebnext_v6rzlog10p_chipsub_cutoff1.000000_cwt_peaks.gr
NC_000913	IPOD occupancy	Peak	374186	374246	1	+	.	From wt_m9_min_glu_merged_truseqnano_nebnext_v6rzlog10p_chipsub_cutoff1.000000_cwt_peaks.gr
NC_000913	IPOD occupancy	Peak	374861	374921	1	+	.	From wt_m9_min_glu_merged_truseqnano_nebnext_v6rzlog10p_chipsub_cutoff1.000000_cwt_peaks.gr
NC_000913	IPOD occupancy	Peak	374991	375076	1	+	.	From wt_m9_min_glu_merged_truseqnano_nebnext_v6rzlog10p_chipsub_cutoff1.000000_cwt_peaks.gr
NC_000913	IPOD occupancy	Peak	375091	375151	1	+	.	From wt_m9_min_glu_merged_truseqnano_nebnext_v6rzlog10p_chipsub_cutoff1.000000_cwt_peaks.gr
NC_000913	IPOD occupancy	Peak	375251	375311	1	+	.	From wt_m9_min_glu_merged_truseqnano_nebnext_v6rzlog10p_chipsub_cutoff1.000000_cwt_peaks.gr
NC_000913	IPOD occupancy	Peak	375586	375646	1	+	.	From wt_m9_min_glu_merged_truseqnano_nebnext_v6rzlog10p_chipsub_cutoff1.000000_cwt_peaks.gr
NC_000913	IPOD occupancy	Peak	375911	375971	1	+	.	From wt_m9_min_glu_merged_truseqnano_nebnext_v6rzlog10p_chipsub_cutoff1.000000_cwt_peaks.gr
NC_000913	IPOD occupancy	Peak	376121	376181	1	+	.	From wt_m9_min_glu_merged_truseqnano_nebnext_v6rzlog10p_chipsub_cutoff1.000000_cwt_peaks.gr
NC_000913	IPOD occupancy	Peak	376266	376326	1	+	.	From wt_m9_min_glu_merged_truseqnano_nebnext_v6rzlog10p_chipsub_cutoff1.000000_cwt_peaks.gr
NC_000913	IPOD occupancy	Peak	376441	376501	1	+	.	From wt_m9_min_glu_merged_truseqnano_nebnext_v6rzlog10p_chipsub_cutoff1.000000_cwt_peaks.gr
NC_000913	IPOD occupancy	Peak	376666	376726	1	+	.	From wt_m9_min_glu_merged_truseqnano_nebnext_v6rzlog10p_chipsub_cutoff1.000000_cwt_peaks.gr
NC_000913	IPOD occupancy	Peak	376971	377031	1	+	.	From wt_m9_min_glu_merged_truseqnano_nebnext_v6rzlog10p_chipsub_cutoff1.000000_cwt_peaks.gr
NC_000913	IPOD occupancy	Peak	377326	377386	1	+	.	From wt_m9_min_glu_merged_truseqnano_nebnext_v6rzlog10p_chipsub_cutoff1.000000_cwt_peaks.gr
NC_000913	IPOD occupancy	Peak	377621	377681	1	+	.	From wt_m9_min_glu_merged_truseqnano_nebnext_v6rzlog10p_chipsub_cutoff1.000000_cwt_peaks.gr
NC_000913	IPOD occupancy	Peak	377991	378051	1	+	.	From wt_m9_min_glu_merged_truseqnano_nebnext_v6rzlog10p_chipsub_cutoff1.000000_cwt_peaks.gr
NC_000913	IPOD occupancy	Peak	378126	378186	1	+	.	From wt_m9_min_glu_merged_truseqnano_nebnext_v6rzlog10p_chipsub_cutoff1.000000_cwt_peaks.gr
NC_000913	IPOD occupancy	Peak	378266	378326	1	+	.	From wt_m9_min_glu_merged_truseqnano_nebnext_v6rzlog10p_chipsub_cutoff1.000000_cwt_peaks.gr
NC_000913	IPOD occupancy	Peak	378776	378836	1	+	.	From wt_m9_min_glu_merged_truseqnano_nebnext_v6rzlog10p_chipsub_cutoff1.000000_cwt_peaks.gr
NC_000913	IPOD occupancy	Peak	379131	379191	1	+	.	From wt_m9_min_glu_merged_truseqnano_nebnext_v6rzlog10p_chipsub_cutoff1.000000_cwt_peaks.gr
NC_000913	IPOD occupancy	Peak	379581	379641	1	+	.	From wt_m9_min_glu_merged_truseqnano_nebnext_v6rzlog10p_chipsub_cutoff1.000000_cwt_peaks.gr
NC_000913	IPOD occupancy	Peak	379736	379796	1	+	.	From wt_m9_min_glu_merged_truseqnano_nebnext_v6rzlog10p_chipsub_cutoff1.000000_cwt_peaks.gr
NC_000913	IPOD occupancy	Peak	379971	380031	1	+	.	From wt_m9_min_glu_merged_truseqnano_nebnext_v6rzlog10p_chipsub_cutoff1.000000_cwt_peaks.gr
NC_000913	IPOD occupancy	Peak	380191	380251	1	+	.	From wt_m9_min_glu_merged_truseqnano_nebnext_v6rzlog10p_chipsub_cutoff1.000000_cwt_peaks.gr
NC_000913	IPOD occupancy	Peak	380326	380386	1	+	.	From wt_m9_min_glu_merged_truseqnano_nebnext_v6rzlog10p_chipsub_cutoff1.000000_cwt_peaks.gr
NC_000913	IPOD occupancy	Peak	380546	380606	1	+	.	From wt_m9_min_glu_merged_truseqnano_nebnext_v6rzlog10p_chipsub_cutoff1.000000_cwt_peaks.gr
NC_000913	IPOD occupancy	Peak	380846	380906	1	+	.	From wt_m9_min_glu_merged_truseqnano_nebnext_v6rzlog10p_chipsub_cutoff1.000000_cwt_peaks.gr
NC_000913	IPOD occupancy	Peak	380991	381051	1	+	.	From wt_m9_min_glu_merged_truseqnano_nebnext_v6rzlog10p_chipsub_cutoff1.000000_cwt_peaks.gr
NC_000913	IPOD occupancy	Peak	381206	381266	1	+	.	From wt_m9_min_glu_merged_truseqnano_nebnext_v6rzlog10p_chipsub_cutoff1.000000_cwt_peaks.gr
NC_000913	IPOD occupancy	Peak	381401	381461	1	+	.	From wt_m9_min_glu_merged_truseqnano_nebnext_v6rzlog10p_chipsub_cutoff1.000000_cwt_peaks.gr
NC_000913	IPOD occupancy	Peak	382401	382461	1	+	.	From wt_m9_min_glu_merged_truseqnano_nebnext_v6rzlog10p_chipsub_cutoff1.000000_cwt_peaks.gr
NC_000913	IPOD occupancy	Peak	382506	382586	1	+	.	From wt_m9_min_glu_merged_truseqnano_nebnext_v6rzlog10p_chipsub_cutoff1.000000_cwt_peaks.gr
NC_000913	IPOD occupancy	Peak	382851	382911	1	+	.	From wt_m9_min_glu_merged_truseqnano_nebnext_v6rzlog10p_chipsub_cutoff1.000000_cwt_peaks.gr
NC_000913	IPOD occupancy	Peak	383036	383096	1	+	.	From wt_m9_min_glu_merged_truseqnano_nebnext_v6rzlog10p_chipsub_cutoff1.000000_cwt_peaks.gr
NC_000913	IPOD occupancy	Peak	383131	383191	1	+	.	From wt_m9_min_glu_merged_truseqnano_nebnext_v6rzlog10p_chipsub_cutoff1.000000_cwt_peaks.gr
NC_000913	IPOD occupancy	Peak	383286	383346	1	+	.	From wt_m9_min_glu_merged_truseqnano_nebnext_v6rzlog10p_chipsub_cutoff1.000000_cwt_peaks.gr
NC_000913	IPOD occupancy	Peak	383741	383801	1	+	.	From wt_m9_min_glu_merged_truseqnano_nebnext_v6rzlog10p_chipsub_cutoff1.000000_cwt_peaks.gr
NC_000913	IPOD occupancy	Peak	383896	383956	1	+	.	From wt_m9_min_glu_merged_truseqnano_nebnext_v6rzlog10p_chipsub_cutoff1.000000_cwt_peaks.gr
NC_000913	IPOD occupancy	Peak	384096	384156	1	+	.	From wt_m9_min_glu_merged_truseqnano_nebnext_v6rzlog10p_chipsub_cutoff1.000000_cwt_peaks.gr
NC_000913	IPOD occupancy	Peak	384241	384301	1	+	.	From wt_m9_min_glu_merged_truseqnano_nebnext_v6rzlog10p_chipsub_cutoff1.000000_cwt_peaks.gr
NC_000913	IPOD occupancy	Peak	384351	384411	1	+	.	From wt_m9_min_glu_merged_truseqnano_nebnext_v6rzlog10p_chipsub_cutoff1.000000_cwt_peaks.gr
NC_000913	IPOD occupancy	Peak	384506	384566	1	+	.	From wt_m9_min_glu_merged_truseqnano_nebnext_v6rzlog10p_chipsub_cutoff1.000000_cwt_peaks.gr
NC_000913	IPOD occupancy	Peak	384686	384746	1	+	.	From wt_m9_min_glu_merged_truseqnano_nebnext_v6rzlog10p_chipsub_cutoff1.000000_cwt_peaks.gr
NC_000913	IPOD occupancy	Peak	384896	384956	1	+	.	From wt_m9_min_glu_merged_truseqnano_nebnext_v6rzlog10p_chipsub_cutoff1.000000_cwt_peaks.gr
NC_000913	IPOD occupancy	Peak	385046	385106	1	+	.	From wt_m9_min_glu_merged_truseqnano_nebnext_v6rzlog10p_chipsub_cutoff1.000000_cwt_peaks.gr
NC_000913	IPOD occupancy	Peak	385156	385216	1	+	.	From wt_m9_min_glu_merged_truseqnano_nebnext_v6rzlog10p_chipsub_cutoff1.000000_cwt_peaks.gr
NC_000913	IPOD occupancy	Peak	386166	386226	1	+	.	From wt_m9_min_glu_merged_truseqnano_nebnext_v6rzlog10p_chipsub_cutoff1.000000_cwt_peaks.gr
NC_000913	IPOD occupancy	Peak	388701	388761	1	+	.	From wt_m9_min_glu_merged_truseqnano_nebnext_v6rzlog10p_chipsub_cutoff1.000000_cwt_peaks.gr
NC_000913	IPOD occupancy	Peak	388856	388916	1	+	.	From wt_m9_min_glu_merged_truseqnano_nebnext_v6rzlog10p_chipsub_cutoff1.000000_cwt_peaks.gr
NC_000913	IPOD occupancy	Peak	389741	389801	1	+	.	From wt_m9_min_glu_merged_truseqnano_nebnext_v6rzlog10p_chipsub_cutoff1.000000_cwt_peaks.gr
NC_000913	IPOD occupancy	Peak	389896	389956	1	+	.	From wt_m9_min_glu_merged_truseqnano_nebnext_v6rzlog10p_chipsub_cutoff1.000000_cwt_peaks.gr
NC_000913	IPOD occupancy	Peak	390016	390076	1	+	.	From wt_m9_min_glu_merged_truseqnano_nebnext_v6rzlog10p_chipsub_cutoff1.000000_cwt_peaks.gr
NC_000913	IPOD occupancy	Peak	390176	390236	1	+	.	From wt_m9_min_glu_merged_truseqnano_nebnext_v6rzlog10p_chipsub_cutoff1.000000_cwt_peaks.gr
NC_000913	IPOD occupancy	Peak	390336	390396	1	+	.	From wt_m9_min_glu_merged_truseqnano_nebnext_v6rzlog10p_chipsub_cutoff1.000000_cwt_peaks.gr
NC_000913	IPOD occupancy	Peak	390521	390581	1	+	.	From wt_m9_min_glu_merged_truseqnano_nebnext_v6rzlog10p_chipsub_cutoff1.000000_cwt_peaks.gr
NC_000913	IPOD occupancy	Peak	390626	390686	1	+	.	From wt_m9_min_glu_merged_truseqnano_nebnext_v6rzlog10p_chipsub_cutoff1.000000_cwt_peaks.gr
NC_000913	IPOD occupancy	Peak	390796	390856	1	+	.	From wt_m9_min_glu_merged_truseqnano_nebnext_v6rzlog10p_chipsub_cutoff1.000000_cwt_peaks.gr
NC_000913	IPOD occupancy	Peak	391126	391186	1	+	.	From wt_m9_min_glu_merged_truseqnano_nebnext_v6rzlog10p_chipsub_cutoff1.000000_cwt_peaks.gr
NC_000913	IPOD occupancy	Peak	392641	392701	1	+	.	From wt_m9_min_glu_merged_truseqnano_nebnext_v6rzlog10p_chipsub_cutoff1.000000_cwt_peaks.gr
NC_000913	IPOD occupancy	Peak	393061	393121	1	+	.	From wt_m9_min_glu_merged_truseqnano_nebnext_v6rzlog10p_chipsub_cutoff1.000000_cwt_peaks.gr
NC_000913	IPOD occupancy	Peak	393156	393216	1	+	.	From wt_m9_min_glu_merged_truseqnano_nebnext_v6rzlog10p_chipsub_cutoff1.000000_cwt_peaks.gr
NC_000913	IPOD occupancy	Peak	393526	393651	1	+	.	From wt_m9_min_glu_merged_truseqnano_nebnext_v6rzlog10p_chipsub_cutoff1.000000_cwt_peaks.gr
NC_000913	IPOD occupancy	Peak	393876	393936	1	+	.	From wt_m9_min_glu_merged_truseqnano_nebnext_v6rzlog10p_chipsub_cutoff1.000000_cwt_peaks.gr
NC_000913	IPOD occupancy	Peak	394406	394466	1	+	.	From wt_m9_min_glu_merged_truseqnano_nebnext_v6rzlog10p_chipsub_cutoff1.000000_cwt_peaks.gr
NC_000913	IPOD occupancy	Peak	394611	394671	1	+	.	From wt_m9_min_glu_merged_truseqnano_nebnext_v6rzlog10p_chipsub_cutoff1.000000_cwt_peaks.gr
NC_000913	IPOD occupancy	Peak	394731	394791	1	+	.	From wt_m9_min_glu_merged_truseqnano_nebnext_v6rzlog10p_chipsub_cutoff1.000000_cwt_peaks.gr
NC_000913	IPOD occupancy	Peak	394926	394986	1	+	.	From wt_m9_min_glu_merged_truseqnano_nebnext_v6rzlog10p_chipsub_cutoff1.000000_cwt_peaks.gr
NC_000913	IPOD occupancy	Peak	395111	395171	1	+	.	From wt_m9_min_glu_merged_truseqnano_nebnext_v6rzlog10p_chipsub_cutoff1.000000_cwt_peaks.gr
NC_000913	IPOD occupancy	Peak	395631	395691	1	+	.	From wt_m9_min_glu_merged_truseqnano_nebnext_v6rzlog10p_chipsub_cutoff1.000000_cwt_peaks.gr
NC_000913	IPOD occupancy	Peak	396506	396566	1	+	.	From wt_m9_min_glu_merged_truseqnano_nebnext_v6rzlog10p_chipsub_cutoff1.000000_cwt_peaks.gr
NC_000913	IPOD occupancy	Peak	396811	396871	1	+	.	From wt_m9_min_glu_merged_truseqnano_nebnext_v6rzlog10p_chipsub_cutoff1.000000_cwt_peaks.gr
NC_000913	IPOD occupancy	Peak	398411	398471	1	+	.	From wt_m9_min_glu_merged_truseqnano_nebnext_v6rzlog10p_chipsub_cutoff1.000000_cwt_peaks.gr
NC_000913	IPOD occupancy	Peak	398561	398621	1	+	.	From wt_m9_min_glu_merged_truseqnano_nebnext_v6rzlog10p_chipsub_cutoff1.000000_cwt_peaks.gr
NC_000913	IPOD occupancy	Peak	399341	399401	1	+	.	From wt_m9_min_glu_merged_truseqnano_nebnext_v6rzlog10p_chipsub_cutoff1.000000_cwt_peaks.gr
NC_000913	IPOD occupancy	Peak	400236	400296	1	+	.	From wt_m9_min_glu_merged_truseqnano_nebnext_v6rzlog10p_chipsub_cutoff1.000000_cwt_peaks.gr
NC_000913	IPOD occupancy	Peak	400391	400451	1	+	.	From wt_m9_min_glu_merged_truseqnano_nebnext_v6rzlog10p_chipsub_cutoff1.000000_cwt_peaks.gr
NC_000913	IPOD occupancy	Peak	400706	400766	1	+	.	From wt_m9_min_glu_merged_truseqnano_nebnext_v6rzlog10p_chipsub_cutoff1.000000_cwt_peaks.gr
NC_000913	IPOD occupancy	Peak	400826	400886	1	+	.	From wt_m9_min_glu_merged_truseqnano_nebnext_v6rzlog10p_chipsub_cutoff1.000000_cwt_peaks.gr
NC_000913	IPOD occupancy	Peak	401026	401086	1	+	.	From wt_m9_min_glu_merged_truseqnano_nebnext_v6rzlog10p_chipsub_cutoff1.000000_cwt_peaks.gr
NC_000913	IPOD occupancy	Peak	401156	401216	1	+	.	From wt_m9_min_glu_merged_truseqnano_nebnext_v6rzlog10p_chipsub_cutoff1.000000_cwt_peaks.gr
NC_000913	IPOD occupancy	Peak	401501	401601	1	+	.	From wt_m9_min_glu_merged_truseqnano_nebnext_v6rzlog10p_chipsub_cutoff1.000000_cwt_peaks.gr
NC_000913	IPOD occupancy	Peak	401616	401676	1	+	.	From wt_m9_min_glu_merged_truseqnano_nebnext_v6rzlog10p_chipsub_cutoff1.000000_cwt_peaks.gr
NC_000913	IPOD occupancy	Peak	401766	401826	1	+	.	From wt_m9_min_glu_merged_truseqnano_nebnext_v6rzlog10p_chipsub_cutoff1.000000_cwt_peaks.gr
NC_000913	IPOD occupancy	Peak	402221	402281	1	+	.	From wt_m9_min_glu_merged_truseqnano_nebnext_v6rzlog10p_chipsub_cutoff1.000000_cwt_peaks.gr
NC_000913	IPOD occupancy	Peak	402681	402741	1	+	.	From wt_m9_min_glu_merged_truseqnano_nebnext_v6rzlog10p_chipsub_cutoff1.000000_cwt_peaks.gr
NC_000913	IPOD occupancy	Peak	403601	403661	1	+	.	From wt_m9_min_glu_merged_truseqnano_nebnext_v6rzlog10p_chipsub_cutoff1.000000_cwt_peaks.gr
NC_000913	IPOD occupancy	Peak	403926	403986	1	+	.	From wt_m9_min_glu_merged_truseqnano_nebnext_v6rzlog10p_chipsub_cutoff1.000000_cwt_peaks.gr
NC_000913	IPOD occupancy	Peak	404071	404131	1	+	.	From wt_m9_min_glu_merged_truseqnano_nebnext_v6rzlog10p_chipsub_cutoff1.000000_cwt_peaks.gr
NC_000913	IPOD occupancy	Peak	404496	404556	1	+	.	From wt_m9_min_glu_merged_truseqnano_nebnext_v6rzlog10p_chipsub_cutoff1.000000_cwt_peaks.gr
NC_000913	IPOD occupancy	Peak	404966	405026	1	+	.	From wt_m9_min_glu_merged_truseqnano_nebnext_v6rzlog10p_chipsub_cutoff1.000000_cwt_peaks.gr
NC_000913	IPOD occupancy	Peak	405496	405556	1	+	.	From wt_m9_min_glu_merged_truseqnano_nebnext_v6rzlog10p_chipsub_cutoff1.000000_cwt_peaks.gr
NC_000913	IPOD occupancy	Peak	406186	406246	1	+	.	From wt_m9_min_glu_merged_truseqnano_nebnext_v6rzlog10p_chipsub_cutoff1.000000_cwt_peaks.gr
NC_000913	IPOD occupancy	Peak	406306	406366	1	+	.	From wt_m9_min_glu_merged_truseqnano_nebnext_v6rzlog10p_chipsub_cutoff1.000000_cwt_peaks.gr
NC_000913	IPOD occupancy	Peak	407216	407386	1	+	.	From wt_m9_min_glu_merged_truseqnano_nebnext_v6rzlog10p_chipsub_cutoff1.000000_cwt_peaks.gr
NC_000913	IPOD occupancy	Peak	407451	407511	1	+	.	From wt_m9_min_glu_merged_truseqnano_nebnext_v6rzlog10p_chipsub_cutoff1.000000_cwt_peaks.gr
NC_000913	IPOD occupancy	Peak	407881	407941	1	+	.	From wt_m9_min_glu_merged_truseqnano_nebnext_v6rzlog10p_chipsub_cutoff1.000000_cwt_peaks.gr
NC_000913	IPOD occupancy	Peak	408046	408106	1	+	.	From wt_m9_min_glu_merged_truseqnano_nebnext_v6rzlog10p_chipsub_cutoff1.000000_cwt_peaks.gr
NC_000913	IPOD occupancy	Peak	408416	408476	1	+	.	From wt_m9_min_glu_merged_truseqnano_nebnext_v6rzlog10p_chipsub_cutoff1.000000_cwt_peaks.gr
NC_000913	IPOD occupancy	Peak	408731	408791	1	+	.	From wt_m9_min_glu_merged_truseqnano_nebnext_v6rzlog10p_chipsub_cutoff1.000000_cwt_peaks.gr
NC_000913	IPOD occupancy	Peak	408991	409051	1	+	.	From wt_m9_min_glu_merged_truseqnano_nebnext_v6rzlog10p_chipsub_cutoff1.000000_cwt_peaks.gr
NC_000913	IPOD occupancy	Peak	409591	409651	1	+	.	From wt_m9_min_glu_merged_truseqnano_nebnext_v6rzlog10p_chipsub_cutoff1.000000_cwt_peaks.gr
NC_000913	IPOD occupancy	Peak	409856	409916	1	+	.	From wt_m9_min_glu_merged_truseqnano_nebnext_v6rzlog10p_chipsub_cutoff1.000000_cwt_peaks.gr
NC_000913	IPOD occupancy	Peak	410151	410211	1	+	.	From wt_m9_min_glu_merged_truseqnano_nebnext_v6rzlog10p_chipsub_cutoff1.000000_cwt_peaks.gr
NC_000913	IPOD occupancy	Peak	410441	410501	1	+	.	From wt_m9_min_glu_merged_truseqnano_nebnext_v6rzlog10p_chipsub_cutoff1.000000_cwt_peaks.gr
NC_000913	IPOD occupancy	Peak	410651	410711	1	+	.	From wt_m9_min_glu_merged_truseqnano_nebnext_v6rzlog10p_chipsub_cutoff1.000000_cwt_peaks.gr
NC_000913	IPOD occupancy	Peak	410906	410966	1	+	.	From wt_m9_min_glu_merged_truseqnano_nebnext_v6rzlog10p_chipsub_cutoff1.000000_cwt_peaks.gr
NC_000913	IPOD occupancy	Peak	411436	411496	1	+	.	From wt_m9_min_glu_merged_truseqnano_nebnext_v6rzlog10p_chipsub_cutoff1.000000_cwt_peaks.gr
NC_000913	IPOD occupancy	Peak	411536	411596	1	+	.	From wt_m9_min_glu_merged_truseqnano_nebnext_v6rzlog10p_chipsub_cutoff1.000000_cwt_peaks.gr
NC_000913	IPOD occupancy	Peak	411676	411736	1	+	.	From wt_m9_min_glu_merged_truseqnano_nebnext_v6rzlog10p_chipsub_cutoff1.000000_cwt_peaks.gr
NC_000913	IPOD occupancy	Peak	411981	412041	1	+	.	From wt_m9_min_glu_merged_truseqnano_nebnext_v6rzlog10p_chipsub_cutoff1.000000_cwt_peaks.gr
NC_000913	IPOD occupancy	Peak	412241	412301	1	+	.	From wt_m9_min_glu_merged_truseqnano_nebnext_v6rzlog10p_chipsub_cutoff1.000000_cwt_peaks.gr
NC_000913	IPOD occupancy	Peak	412641	412701	1	+	.	From wt_m9_min_glu_merged_truseqnano_nebnext_v6rzlog10p_chipsub_cutoff1.000000_cwt_peaks.gr
NC_000913	IPOD occupancy	Peak	413241	413301	1	+	.	From wt_m9_min_glu_merged_truseqnano_nebnext_v6rzlog10p_chipsub_cutoff1.000000_cwt_peaks.gr
NC_000913	IPOD occupancy	Peak	413766	413826	1	+	.	From wt_m9_min_glu_merged_truseqnano_nebnext_v6rzlog10p_chipsub_cutoff1.000000_cwt_peaks.gr
NC_000913	IPOD occupancy	Peak	414001	414061	1	+	.	From wt_m9_min_glu_merged_truseqnano_nebnext_v6rzlog10p_chipsub_cutoff1.000000_cwt_peaks.gr
NC_000913	IPOD occupancy	Peak	414306	414366	1	+	.	From wt_m9_min_glu_merged_truseqnano_nebnext_v6rzlog10p_chipsub_cutoff1.000000_cwt_peaks.gr
NC_000913	IPOD occupancy	Peak	414456	414516	1	+	.	From wt_m9_min_glu_merged_truseqnano_nebnext_v6rzlog10p_chipsub_cutoff1.000000_cwt_peaks.gr
NC_000913	IPOD occupancy	Peak	414781	414841	1	+	.	From wt_m9_min_glu_merged_truseqnano_nebnext_v6rzlog10p_chipsub_cutoff1.000000_cwt_peaks.gr
NC_000913	IPOD occupancy	Peak	415041	415101	1	+	.	From wt_m9_min_glu_merged_truseqnano_nebnext_v6rzlog10p_chipsub_cutoff1.000000_cwt_peaks.gr
NC_000913	IPOD occupancy	Peak	415971	416031	1	+	.	From wt_m9_min_glu_merged_truseqnano_nebnext_v6rzlog10p_chipsub_cutoff1.000000_cwt_peaks.gr
NC_000913	IPOD occupancy	Peak	416161	416221	1	+	.	From wt_m9_min_glu_merged_truseqnano_nebnext_v6rzlog10p_chipsub_cutoff1.000000_cwt_peaks.gr
NC_000913	IPOD occupancy	Peak	416391	416451	1	+	.	From wt_m9_min_glu_merged_truseqnano_nebnext_v6rzlog10p_chipsub_cutoff1.000000_cwt_peaks.gr
NC_000913	IPOD occupancy	Peak	416501	416561	1	+	.	From wt_m9_min_glu_merged_truseqnano_nebnext_v6rzlog10p_chipsub_cutoff1.000000_cwt_peaks.gr
NC_000913	IPOD occupancy	Peak	417011	417071	1	+	.	From wt_m9_min_glu_merged_truseqnano_nebnext_v6rzlog10p_chipsub_cutoff1.000000_cwt_peaks.gr
NC_000913	IPOD occupancy	Peak	417766	417826	1	+	.	From wt_m9_min_glu_merged_truseqnano_nebnext_v6rzlog10p_chipsub_cutoff1.000000_cwt_peaks.gr
NC_000913	IPOD occupancy	Peak	417971	418031	1	+	.	From wt_m9_min_glu_merged_truseqnano_nebnext_v6rzlog10p_chipsub_cutoff1.000000_cwt_peaks.gr
NC_000913	IPOD occupancy	Peak	418296	418356	1	+	.	From wt_m9_min_glu_merged_truseqnano_nebnext_v6rzlog10p_chipsub_cutoff1.000000_cwt_peaks.gr
NC_000913	IPOD occupancy	Peak	418751	418811	1	+	.	From wt_m9_min_glu_merged_truseqnano_nebnext_v6rzlog10p_chipsub_cutoff1.000000_cwt_peaks.gr
NC_000913	IPOD occupancy	Peak	419161	419221	1	+	.	From wt_m9_min_glu_merged_truseqnano_nebnext_v6rzlog10p_chipsub_cutoff1.000000_cwt_peaks.gr
NC_000913	IPOD occupancy	Peak	419291	419351	1	+	.	From wt_m9_min_glu_merged_truseqnano_nebnext_v6rzlog10p_chipsub_cutoff1.000000_cwt_peaks.gr
NC_000913	IPOD occupancy	Peak	419701	419761	1	+	.	From wt_m9_min_glu_merged_truseqnano_nebnext_v6rzlog10p_chipsub_cutoff1.000000_cwt_peaks.gr
NC_000913	IPOD occupancy	Peak	419961	420021	1	+	.	From wt_m9_min_glu_merged_truseqnano_nebnext_v6rzlog10p_chipsub_cutoff1.000000_cwt_peaks.gr
NC_000913	IPOD occupancy	Peak	420281	420341	1	+	.	From wt_m9_min_glu_merged_truseqnano_nebnext_v6rzlog10p_chipsub_cutoff1.000000_cwt_peaks.gr
NC_000913	IPOD occupancy	Peak	420811	420871	1	+	.	From wt_m9_min_glu_merged_truseqnano_nebnext_v6rzlog10p_chipsub_cutoff1.000000_cwt_peaks.gr
NC_000913	IPOD occupancy	Peak	421041	421101	1	+	.	From wt_m9_min_glu_merged_truseqnano_nebnext_v6rzlog10p_chipsub_cutoff1.000000_cwt_peaks.gr
NC_000913	IPOD occupancy	Peak	421451	421511	1	+	.	From wt_m9_min_glu_merged_truseqnano_nebnext_v6rzlog10p_chipsub_cutoff1.000000_cwt_peaks.gr
NC_000913	IPOD occupancy	Peak	421576	421636	1	+	.	From wt_m9_min_glu_merged_truseqnano_nebnext_v6rzlog10p_chipsub_cutoff1.000000_cwt_peaks.gr
NC_000913	IPOD occupancy	Peak	422446	422506	1	+	.	From wt_m9_min_glu_merged_truseqnano_nebnext_v6rzlog10p_chipsub_cutoff1.000000_cwt_peaks.gr
NC_000913	IPOD occupancy	Peak	422616	422676	1	+	.	From wt_m9_min_glu_merged_truseqnano_nebnext_v6rzlog10p_chipsub_cutoff1.000000_cwt_peaks.gr
NC_000913	IPOD occupancy	Peak	423266	423326	1	+	.	From wt_m9_min_glu_merged_truseqnano_nebnext_v6rzlog10p_chipsub_cutoff1.000000_cwt_peaks.gr
NC_000913	IPOD occupancy	Peak	423521	423581	1	+	.	From wt_m9_min_glu_merged_truseqnano_nebnext_v6rzlog10p_chipsub_cutoff1.000000_cwt_peaks.gr
NC_000913	IPOD occupancy	Peak	424221	424281	1	+	.	From wt_m9_min_glu_merged_truseqnano_nebnext_v6rzlog10p_chipsub_cutoff1.000000_cwt_peaks.gr
NC_000913	IPOD occupancy	Peak	424391	424451	1	+	.	From wt_m9_min_glu_merged_truseqnano_nebnext_v6rzlog10p_chipsub_cutoff1.000000_cwt_peaks.gr
NC_000913	IPOD occupancy	Peak	425081	425141	1	+	.	From wt_m9_min_glu_merged_truseqnano_nebnext_v6rzlog10p_chipsub_cutoff1.000000_cwt_peaks.gr
NC_000913	IPOD occupancy	Peak	425426	425486	1	+	.	From wt_m9_min_glu_merged_truseqnano_nebnext_v6rzlog10p_chipsub_cutoff1.000000_cwt_peaks.gr
NC_000913	IPOD occupancy	Peak	426001	426061	1	+	.	From wt_m9_min_glu_merged_truseqnano_nebnext_v6rzlog10p_chipsub_cutoff1.000000_cwt_peaks.gr
NC_000913	IPOD occupancy	Peak	426701	426761	1	+	.	From wt_m9_min_glu_merged_truseqnano_nebnext_v6rzlog10p_chipsub_cutoff1.000000_cwt_peaks.gr
NC_000913	IPOD occupancy	Peak	427336	427396	1	+	.	From wt_m9_min_glu_merged_truseqnano_nebnext_v6rzlog10p_chipsub_cutoff1.000000_cwt_peaks.gr
NC_000913	IPOD occupancy	Peak	428576	428636	1	+	.	From wt_m9_min_glu_merged_truseqnano_nebnext_v6rzlog10p_chipsub_cutoff1.000000_cwt_peaks.gr
NC_000913	IPOD occupancy	Peak	429026	429086	1	+	.	From wt_m9_min_glu_merged_truseqnano_nebnext_v6rzlog10p_chipsub_cutoff1.000000_cwt_peaks.gr
NC_000913	IPOD occupancy	Peak	429606	429666	1	+	.	From wt_m9_min_glu_merged_truseqnano_nebnext_v6rzlog10p_chipsub_cutoff1.000000_cwt_peaks.gr
NC_000913	IPOD occupancy	Peak	430231	430291	1	+	.	From wt_m9_min_glu_merged_truseqnano_nebnext_v6rzlog10p_chipsub_cutoff1.000000_cwt_peaks.gr
NC_000913	IPOD occupancy	Peak	430806	430866	1	+	.	From wt_m9_min_glu_merged_truseqnano_nebnext_v6rzlog10p_chipsub_cutoff1.000000_cwt_peaks.gr
NC_000913	IPOD occupancy	Peak	431081	431141	1	+	.	From wt_m9_min_glu_merged_truseqnano_nebnext_v6rzlog10p_chipsub_cutoff1.000000_cwt_peaks.gr
NC_000913	IPOD occupancy	Peak	431591	431651	1	+	.	From wt_m9_min_glu_merged_truseqnano_nebnext_v6rzlog10p_chipsub_cutoff1.000000_cwt_peaks.gr
NC_000913	IPOD occupancy	Peak	431731	431791	1	+	.	From wt_m9_min_glu_merged_truseqnano_nebnext_v6rzlog10p_chipsub_cutoff1.000000_cwt_peaks.gr
NC_000913	IPOD occupancy	Peak	432216	432276	1	+	.	From wt_m9_min_glu_merged_truseqnano_nebnext_v6rzlog10p_chipsub_cutoff1.000000_cwt_peaks.gr
NC_000913	IPOD occupancy	Peak	432431	432491	1	+	.	From wt_m9_min_glu_merged_truseqnano_nebnext_v6rzlog10p_chipsub_cutoff1.000000_cwt_peaks.gr
NC_000913	IPOD occupancy	Peak	432761	432821	1	+	.	From wt_m9_min_glu_merged_truseqnano_nebnext_v6rzlog10p_chipsub_cutoff1.000000_cwt_peaks.gr
NC_000913	IPOD occupancy	Peak	434316	434376	1	+	.	From wt_m9_min_glu_merged_truseqnano_nebnext_v6rzlog10p_chipsub_cutoff1.000000_cwt_peaks.gr
NC_000913	IPOD occupancy	Peak	434796	434856	1	+	.	From wt_m9_min_glu_merged_truseqnano_nebnext_v6rzlog10p_chipsub_cutoff1.000000_cwt_peaks.gr
NC_000913	IPOD occupancy	Peak	436096	436156	1	+	.	From wt_m9_min_glu_merged_truseqnano_nebnext_v6rzlog10p_chipsub_cutoff1.000000_cwt_peaks.gr
NC_000913	IPOD occupancy	Peak	436231	436291	1	+	.	From wt_m9_min_glu_merged_truseqnano_nebnext_v6rzlog10p_chipsub_cutoff1.000000_cwt_peaks.gr
NC_000913	IPOD occupancy	Peak	436446	436506	1	+	.	From wt_m9_min_glu_merged_truseqnano_nebnext_v6rzlog10p_chipsub_cutoff1.000000_cwt_peaks.gr
NC_000913	IPOD occupancy	Peak	437116	437176	1	+	.	From wt_m9_min_glu_merged_truseqnano_nebnext_v6rzlog10p_chipsub_cutoff1.000000_cwt_peaks.gr
NC_000913	IPOD occupancy	Peak	437401	437461	1	+	.	From wt_m9_min_glu_merged_truseqnano_nebnext_v6rzlog10p_chipsub_cutoff1.000000_cwt_peaks.gr
NC_000913	IPOD occupancy	Peak	437551	437611	1	+	.	From wt_m9_min_glu_merged_truseqnano_nebnext_v6rzlog10p_chipsub_cutoff1.000000_cwt_peaks.gr
NC_000913	IPOD occupancy	Peak	437991	438051	1	+	.	From wt_m9_min_glu_merged_truseqnano_nebnext_v6rzlog10p_chipsub_cutoff1.000000_cwt_peaks.gr
NC_000913	IPOD occupancy	Peak	438131	438191	1	+	.	From wt_m9_min_glu_merged_truseqnano_nebnext_v6rzlog10p_chipsub_cutoff1.000000_cwt_peaks.gr
NC_000913	IPOD occupancy	Peak	438731	438791	1	+	.	From wt_m9_min_glu_merged_truseqnano_nebnext_v6rzlog10p_chipsub_cutoff1.000000_cwt_peaks.gr
NC_000913	IPOD occupancy	Peak	439961	440021	1	+	.	From wt_m9_min_glu_merged_truseqnano_nebnext_v6rzlog10p_chipsub_cutoff1.000000_cwt_peaks.gr
NC_000913	IPOD occupancy	Peak	440166	440226	1	+	.	From wt_m9_min_glu_merged_truseqnano_nebnext_v6rzlog10p_chipsub_cutoff1.000000_cwt_peaks.gr
NC_000913	IPOD occupancy	Peak	440296	440356	1	+	.	From wt_m9_min_glu_merged_truseqnano_nebnext_v6rzlog10p_chipsub_cutoff1.000000_cwt_peaks.gr
NC_000913	IPOD occupancy	Peak	440421	440481	1	+	.	From wt_m9_min_glu_merged_truseqnano_nebnext_v6rzlog10p_chipsub_cutoff1.000000_cwt_peaks.gr
NC_000913	IPOD occupancy	Peak	440921	440981	1	+	.	From wt_m9_min_glu_merged_truseqnano_nebnext_v6rzlog10p_chipsub_cutoff1.000000_cwt_peaks.gr
NC_000913	IPOD occupancy	Peak	441221	441281	1	+	.	From wt_m9_min_glu_merged_truseqnano_nebnext_v6rzlog10p_chipsub_cutoff1.000000_cwt_peaks.gr
NC_000913	IPOD occupancy	Peak	441911	441971	1	+	.	From wt_m9_min_glu_merged_truseqnano_nebnext_v6rzlog10p_chipsub_cutoff1.000000_cwt_peaks.gr
NC_000913	IPOD occupancy	Peak	442661	442721	1	+	.	From wt_m9_min_glu_merged_truseqnano_nebnext_v6rzlog10p_chipsub_cutoff1.000000_cwt_peaks.gr
NC_000913	IPOD occupancy	Peak	443076	443136	1	+	.	From wt_m9_min_glu_merged_truseqnano_nebnext_v6rzlog10p_chipsub_cutoff1.000000_cwt_peaks.gr
NC_000913	IPOD occupancy	Peak	443781	443841	1	+	.	From wt_m9_min_glu_merged_truseqnano_nebnext_v6rzlog10p_chipsub_cutoff1.000000_cwt_peaks.gr
NC_000913	IPOD occupancy	Peak	444006	444066	1	+	.	From wt_m9_min_glu_merged_truseqnano_nebnext_v6rzlog10p_chipsub_cutoff1.000000_cwt_peaks.gr
NC_000913	IPOD occupancy	Peak	444201	444261	1	+	.	From wt_m9_min_glu_merged_truseqnano_nebnext_v6rzlog10p_chipsub_cutoff1.000000_cwt_peaks.gr
NC_000913	IPOD occupancy	Peak	444551	444611	1	+	.	From wt_m9_min_glu_merged_truseqnano_nebnext_v6rzlog10p_chipsub_cutoff1.000000_cwt_peaks.gr
NC_000913	IPOD occupancy	Peak	446121	446181	1	+	.	From wt_m9_min_glu_merged_truseqnano_nebnext_v6rzlog10p_chipsub_cutoff1.000000_cwt_peaks.gr
NC_000913	IPOD occupancy	Peak	446791	446851	1	+	.	From wt_m9_min_glu_merged_truseqnano_nebnext_v6rzlog10p_chipsub_cutoff1.000000_cwt_peaks.gr
NC_000913	IPOD occupancy	Peak	447156	447216	1	+	.	From wt_m9_min_glu_merged_truseqnano_nebnext_v6rzlog10p_chipsub_cutoff1.000000_cwt_peaks.gr
NC_000913	IPOD occupancy	Peak	447696	447756	1	+	.	From wt_m9_min_glu_merged_truseqnano_nebnext_v6rzlog10p_chipsub_cutoff1.000000_cwt_peaks.gr
NC_000913	IPOD occupancy	Peak	447866	447926	1	+	.	From wt_m9_min_glu_merged_truseqnano_nebnext_v6rzlog10p_chipsub_cutoff1.000000_cwt_peaks.gr
NC_000913	IPOD occupancy	Peak	448001	448061	1	+	.	From wt_m9_min_glu_merged_truseqnano_nebnext_v6rzlog10p_chipsub_cutoff1.000000_cwt_peaks.gr
NC_000913	IPOD occupancy	Peak	448276	448336	1	+	.	From wt_m9_min_glu_merged_truseqnano_nebnext_v6rzlog10p_chipsub_cutoff1.000000_cwt_peaks.gr
NC_000913	IPOD occupancy	Peak	449206	449266	1	+	.	From wt_m9_min_glu_merged_truseqnano_nebnext_v6rzlog10p_chipsub_cutoff1.000000_cwt_peaks.gr
NC_000913	IPOD occupancy	Peak	449806	449866	1	+	.	From wt_m9_min_glu_merged_truseqnano_nebnext_v6rzlog10p_chipsub_cutoff1.000000_cwt_peaks.gr
NC_000913	IPOD occupancy	Peak	450176	450236	1	+	.	From wt_m9_min_glu_merged_truseqnano_nebnext_v6rzlog10p_chipsub_cutoff1.000000_cwt_peaks.gr
NC_000913	IPOD occupancy	Peak	450361	450421	1	+	.	From wt_m9_min_glu_merged_truseqnano_nebnext_v6rzlog10p_chipsub_cutoff1.000000_cwt_peaks.gr
NC_000913	IPOD occupancy	Peak	450536	450596	1	+	.	From wt_m9_min_glu_merged_truseqnano_nebnext_v6rzlog10p_chipsub_cutoff1.000000_cwt_peaks.gr
NC_000913	IPOD occupancy	Peak	450686	450851	1	+	.	From wt_m9_min_glu_merged_truseqnano_nebnext_v6rzlog10p_chipsub_cutoff1.000000_cwt_peaks.gr
NC_000913	IPOD occupancy	Peak	451356	451416	1	+	.	From wt_m9_min_glu_merged_truseqnano_nebnext_v6rzlog10p_chipsub_cutoff1.000000_cwt_peaks.gr
NC_000913	IPOD occupancy	Peak	451476	451536	1	+	.	From wt_m9_min_glu_merged_truseqnano_nebnext_v6rzlog10p_chipsub_cutoff1.000000_cwt_peaks.gr
NC_000913	IPOD occupancy	Peak	451811	451871	1	+	.	From wt_m9_min_glu_merged_truseqnano_nebnext_v6rzlog10p_chipsub_cutoff1.000000_cwt_peaks.gr
NC_000913	IPOD occupancy	Peak	452006	452066	1	+	.	From wt_m9_min_glu_merged_truseqnano_nebnext_v6rzlog10p_chipsub_cutoff1.000000_cwt_peaks.gr
NC_000913	IPOD occupancy	Peak	452291	452351	1	+	.	From wt_m9_min_glu_merged_truseqnano_nebnext_v6rzlog10p_chipsub_cutoff1.000000_cwt_peaks.gr
NC_000913	IPOD occupancy	Peak	452476	452536	1	+	.	From wt_m9_min_glu_merged_truseqnano_nebnext_v6rzlog10p_chipsub_cutoff1.000000_cwt_peaks.gr
NC_000913	IPOD occupancy	Peak	452636	452696	1	+	.	From wt_m9_min_glu_merged_truseqnano_nebnext_v6rzlog10p_chipsub_cutoff1.000000_cwt_peaks.gr
NC_000913	IPOD occupancy	Peak	452971	453031	1	+	.	From wt_m9_min_glu_merged_truseqnano_nebnext_v6rzlog10p_chipsub_cutoff1.000000_cwt_peaks.gr
NC_000913	IPOD occupancy	Peak	453301	453361	1	+	.	From wt_m9_min_glu_merged_truseqnano_nebnext_v6rzlog10p_chipsub_cutoff1.000000_cwt_peaks.gr
NC_000913	IPOD occupancy	Peak	453996	454056	1	+	.	From wt_m9_min_glu_merged_truseqnano_nebnext_v6rzlog10p_chipsub_cutoff1.000000_cwt_peaks.gr
NC_000913	IPOD occupancy	Peak	455441	455501	1	+	.	From wt_m9_min_glu_merged_truseqnano_nebnext_v6rzlog10p_chipsub_cutoff1.000000_cwt_peaks.gr
NC_000913	IPOD occupancy	Peak	456281	456341	1	+	.	From wt_m9_min_glu_merged_truseqnano_nebnext_v6rzlog10p_chipsub_cutoff1.000000_cwt_peaks.gr
NC_000913	IPOD occupancy	Peak	456546	456606	1	+	.	From wt_m9_min_glu_merged_truseqnano_nebnext_v6rzlog10p_chipsub_cutoff1.000000_cwt_peaks.gr
NC_000913	IPOD occupancy	Peak	456851	456911	1	+	.	From wt_m9_min_glu_merged_truseqnano_nebnext_v6rzlog10p_chipsub_cutoff1.000000_cwt_peaks.gr
NC_000913	IPOD occupancy	Peak	458066	458126	1	+	.	From wt_m9_min_glu_merged_truseqnano_nebnext_v6rzlog10p_chipsub_cutoff1.000000_cwt_peaks.gr
NC_000913	IPOD occupancy	Peak	458536	458596	1	+	.	From wt_m9_min_glu_merged_truseqnano_nebnext_v6rzlog10p_chipsub_cutoff1.000000_cwt_peaks.gr
NC_000913	IPOD occupancy	Peak	458761	458821	1	+	.	From wt_m9_min_glu_merged_truseqnano_nebnext_v6rzlog10p_chipsub_cutoff1.000000_cwt_peaks.gr
NC_000913	IPOD occupancy	Peak	459761	459821	1	+	.	From wt_m9_min_glu_merged_truseqnano_nebnext_v6rzlog10p_chipsub_cutoff1.000000_cwt_peaks.gr
NC_000913	IPOD occupancy	Peak	459981	460041	1	+	.	From wt_m9_min_glu_merged_truseqnano_nebnext_v6rzlog10p_chipsub_cutoff1.000000_cwt_peaks.gr
NC_000913	IPOD occupancy	Peak	460556	460616	1	+	.	From wt_m9_min_glu_merged_truseqnano_nebnext_v6rzlog10p_chipsub_cutoff1.000000_cwt_peaks.gr
NC_000913	IPOD occupancy	Peak	461211	461271	1	+	.	From wt_m9_min_glu_merged_truseqnano_nebnext_v6rzlog10p_chipsub_cutoff1.000000_cwt_peaks.gr
NC_000913	IPOD occupancy	Peak	462531	462591	1	+	.	From wt_m9_min_glu_merged_truseqnano_nebnext_v6rzlog10p_chipsub_cutoff1.000000_cwt_peaks.gr
NC_000913	IPOD occupancy	Peak	463351	463411	1	+	.	From wt_m9_min_glu_merged_truseqnano_nebnext_v6rzlog10p_chipsub_cutoff1.000000_cwt_peaks.gr
NC_000913	IPOD occupancy	Peak	464326	464386	1	+	.	From wt_m9_min_glu_merged_truseqnano_nebnext_v6rzlog10p_chipsub_cutoff1.000000_cwt_peaks.gr
NC_000913	IPOD occupancy	Peak	464481	464541	1	+	.	From wt_m9_min_glu_merged_truseqnano_nebnext_v6rzlog10p_chipsub_cutoff1.000000_cwt_peaks.gr
NC_000913	IPOD occupancy	Peak	464706	464766	1	+	.	From wt_m9_min_glu_merged_truseqnano_nebnext_v6rzlog10p_chipsub_cutoff1.000000_cwt_peaks.gr
NC_000913	IPOD occupancy	Peak	465041	465101	1	+	.	From wt_m9_min_glu_merged_truseqnano_nebnext_v6rzlog10p_chipsub_cutoff1.000000_cwt_peaks.gr
NC_000913	IPOD occupancy	Peak	465271	465331	1	+	.	From wt_m9_min_glu_merged_truseqnano_nebnext_v6rzlog10p_chipsub_cutoff1.000000_cwt_peaks.gr
NC_000913	IPOD occupancy	Peak	465446	465506	1	+	.	From wt_m9_min_glu_merged_truseqnano_nebnext_v6rzlog10p_chipsub_cutoff1.000000_cwt_peaks.gr
NC_000913	IPOD occupancy	Peak	465651	465711	1	+	.	From wt_m9_min_glu_merged_truseqnano_nebnext_v6rzlog10p_chipsub_cutoff1.000000_cwt_peaks.gr
NC_000913	IPOD occupancy	Peak	465821	465881	1	+	.	From wt_m9_min_glu_merged_truseqnano_nebnext_v6rzlog10p_chipsub_cutoff1.000000_cwt_peaks.gr
NC_000913	IPOD occupancy	Peak	466641	466701	1	+	.	From wt_m9_min_glu_merged_truseqnano_nebnext_v6rzlog10p_chipsub_cutoff1.000000_cwt_peaks.gr
NC_000913	IPOD occupancy	Peak	466801	466861	1	+	.	From wt_m9_min_glu_merged_truseqnano_nebnext_v6rzlog10p_chipsub_cutoff1.000000_cwt_peaks.gr
NC_000913	IPOD occupancy	Peak	467466	467526	1	+	.	From wt_m9_min_glu_merged_truseqnano_nebnext_v6rzlog10p_chipsub_cutoff1.000000_cwt_peaks.gr
NC_000913	IPOD occupancy	Peak	467626	467686	1	+	.	From wt_m9_min_glu_merged_truseqnano_nebnext_v6rzlog10p_chipsub_cutoff1.000000_cwt_peaks.gr
NC_000913	IPOD occupancy	Peak	468001	468061	1	+	.	From wt_m9_min_glu_merged_truseqnano_nebnext_v6rzlog10p_chipsub_cutoff1.000000_cwt_peaks.gr
NC_000913	IPOD occupancy	Peak	468246	468306	1	+	.	From wt_m9_min_glu_merged_truseqnano_nebnext_v6rzlog10p_chipsub_cutoff1.000000_cwt_peaks.gr
NC_000913	IPOD occupancy	Peak	468991	469051	1	+	.	From wt_m9_min_glu_merged_truseqnano_nebnext_v6rzlog10p_chipsub_cutoff1.000000_cwt_peaks.gr
NC_000913	IPOD occupancy	Peak	470111	470171	1	+	.	From wt_m9_min_glu_merged_truseqnano_nebnext_v6rzlog10p_chipsub_cutoff1.000000_cwt_peaks.gr
NC_000913	IPOD occupancy	Peak	470471	470531	1	+	.	From wt_m9_min_glu_merged_truseqnano_nebnext_v6rzlog10p_chipsub_cutoff1.000000_cwt_peaks.gr
NC_000913	IPOD occupancy	Peak	470646	470706	1	+	.	From wt_m9_min_glu_merged_truseqnano_nebnext_v6rzlog10p_chipsub_cutoff1.000000_cwt_peaks.gr
NC_000913	IPOD occupancy	Peak	470856	470916	1	+	.	From wt_m9_min_glu_merged_truseqnano_nebnext_v6rzlog10p_chipsub_cutoff1.000000_cwt_peaks.gr
NC_000913	IPOD occupancy	Peak	471561	471621	1	+	.	From wt_m9_min_glu_merged_truseqnano_nebnext_v6rzlog10p_chipsub_cutoff1.000000_cwt_peaks.gr
NC_000913	IPOD occupancy	Peak	471721	471781	1	+	.	From wt_m9_min_glu_merged_truseqnano_nebnext_v6rzlog10p_chipsub_cutoff1.000000_cwt_peaks.gr
NC_000913	IPOD occupancy	Peak	473091	473151	1	+	.	From wt_m9_min_glu_merged_truseqnano_nebnext_v6rzlog10p_chipsub_cutoff1.000000_cwt_peaks.gr
NC_000913	IPOD occupancy	Peak	473231	473291	1	+	.	From wt_m9_min_glu_merged_truseqnano_nebnext_v6rzlog10p_chipsub_cutoff1.000000_cwt_peaks.gr
NC_000913	IPOD occupancy	Peak	473811	473871	1	+	.	From wt_m9_min_glu_merged_truseqnano_nebnext_v6rzlog10p_chipsub_cutoff1.000000_cwt_peaks.gr
NC_000913	IPOD occupancy	Peak	473926	473986	1	+	.	From wt_m9_min_glu_merged_truseqnano_nebnext_v6rzlog10p_chipsub_cutoff1.000000_cwt_peaks.gr
NC_000913	IPOD occupancy	Peak	474621	474681	1	+	.	From wt_m9_min_glu_merged_truseqnano_nebnext_v6rzlog10p_chipsub_cutoff1.000000_cwt_peaks.gr
NC_000913	IPOD occupancy	Peak	476166	476226	1	+	.	From wt_m9_min_glu_merged_truseqnano_nebnext_v6rzlog10p_chipsub_cutoff1.000000_cwt_peaks.gr
NC_000913	IPOD occupancy	Peak	476836	476896	1	+	.	From wt_m9_min_glu_merged_truseqnano_nebnext_v6rzlog10p_chipsub_cutoff1.000000_cwt_peaks.gr
NC_000913	IPOD occupancy	Peak	477441	477501	1	+	.	From wt_m9_min_glu_merged_truseqnano_nebnext_v6rzlog10p_chipsub_cutoff1.000000_cwt_peaks.gr
NC_000913	IPOD occupancy	Peak	477726	477786	1	+	.	From wt_m9_min_glu_merged_truseqnano_nebnext_v6rzlog10p_chipsub_cutoff1.000000_cwt_peaks.gr
NC_000913	IPOD occupancy	Peak	477871	477931	1	+	.	From wt_m9_min_glu_merged_truseqnano_nebnext_v6rzlog10p_chipsub_cutoff1.000000_cwt_peaks.gr
NC_000913	IPOD occupancy	Peak	478106	478166	1	+	.	From wt_m9_min_glu_merged_truseqnano_nebnext_v6rzlog10p_chipsub_cutoff1.000000_cwt_peaks.gr
NC_000913	IPOD occupancy	Peak	478761	478821	1	+	.	From wt_m9_min_glu_merged_truseqnano_nebnext_v6rzlog10p_chipsub_cutoff1.000000_cwt_peaks.gr
NC_000913	IPOD occupancy	Peak	478931	478991	1	+	.	From wt_m9_min_glu_merged_truseqnano_nebnext_v6rzlog10p_chipsub_cutoff1.000000_cwt_peaks.gr
NC_000913	IPOD occupancy	Peak	479446	479506	1	+	.	From wt_m9_min_glu_merged_truseqnano_nebnext_v6rzlog10p_chipsub_cutoff1.000000_cwt_peaks.gr
NC_000913	IPOD occupancy	Peak	479701	479761	1	+	.	From wt_m9_min_glu_merged_truseqnano_nebnext_v6rzlog10p_chipsub_cutoff1.000000_cwt_peaks.gr
NC_000913	IPOD occupancy	Peak	480021	480081	1	+	.	From wt_m9_min_glu_merged_truseqnano_nebnext_v6rzlog10p_chipsub_cutoff1.000000_cwt_peaks.gr
NC_000913	IPOD occupancy	Peak	480166	480226	1	+	.	From wt_m9_min_glu_merged_truseqnano_nebnext_v6rzlog10p_chipsub_cutoff1.000000_cwt_peaks.gr
NC_000913	IPOD occupancy	Peak	480416	480476	1	+	.	From wt_m9_min_glu_merged_truseqnano_nebnext_v6rzlog10p_chipsub_cutoff1.000000_cwt_peaks.gr
NC_000913	IPOD occupancy	Peak	481156	481216	1	+	.	From wt_m9_min_glu_merged_truseqnano_nebnext_v6rzlog10p_chipsub_cutoff1.000000_cwt_peaks.gr
NC_000913	IPOD occupancy	Peak	481511	481571	1	+	.	From wt_m9_min_glu_merged_truseqnano_nebnext_v6rzlog10p_chipsub_cutoff1.000000_cwt_peaks.gr
NC_000913	IPOD occupancy	Peak	481666	481726	1	+	.	From wt_m9_min_glu_merged_truseqnano_nebnext_v6rzlog10p_chipsub_cutoff1.000000_cwt_peaks.gr
NC_000913	IPOD occupancy	Peak	483716	483776	1	+	.	From wt_m9_min_glu_merged_truseqnano_nebnext_v6rzlog10p_chipsub_cutoff1.000000_cwt_peaks.gr
NC_000913	IPOD occupancy	Peak	484161	484221	1	+	.	From wt_m9_min_glu_merged_truseqnano_nebnext_v6rzlog10p_chipsub_cutoff1.000000_cwt_peaks.gr
NC_000913	IPOD occupancy	Peak	485711	485771	1	+	.	From wt_m9_min_glu_merged_truseqnano_nebnext_v6rzlog10p_chipsub_cutoff1.000000_cwt_peaks.gr
NC_000913	IPOD occupancy	Peak	486181	486241	1	+	.	From wt_m9_min_glu_merged_truseqnano_nebnext_v6rzlog10p_chipsub_cutoff1.000000_cwt_peaks.gr
NC_000913	IPOD occupancy	Peak	486746	486806	1	+	.	From wt_m9_min_glu_merged_truseqnano_nebnext_v6rzlog10p_chipsub_cutoff1.000000_cwt_peaks.gr
NC_000913	IPOD occupancy	Peak	487291	487351	1	+	.	From wt_m9_min_glu_merged_truseqnano_nebnext_v6rzlog10p_chipsub_cutoff1.000000_cwt_peaks.gr
NC_000913	IPOD occupancy	Peak	487761	487821	1	+	.	From wt_m9_min_glu_merged_truseqnano_nebnext_v6rzlog10p_chipsub_cutoff1.000000_cwt_peaks.gr
NC_000913	IPOD occupancy	Peak	487966	488026	1	+	.	From wt_m9_min_glu_merged_truseqnano_nebnext_v6rzlog10p_chipsub_cutoff1.000000_cwt_peaks.gr
NC_000913	IPOD occupancy	Peak	488886	488946	1	+	.	From wt_m9_min_glu_merged_truseqnano_nebnext_v6rzlog10p_chipsub_cutoff1.000000_cwt_peaks.gr
NC_000913	IPOD occupancy	Peak	489011	489071	1	+	.	From wt_m9_min_glu_merged_truseqnano_nebnext_v6rzlog10p_chipsub_cutoff1.000000_cwt_peaks.gr
NC_000913	IPOD occupancy	Peak	489191	489251	1	+	.	From wt_m9_min_glu_merged_truseqnano_nebnext_v6rzlog10p_chipsub_cutoff1.000000_cwt_peaks.gr
NC_000913	IPOD occupancy	Peak	489991	490051	1	+	.	From wt_m9_min_glu_merged_truseqnano_nebnext_v6rzlog10p_chipsub_cutoff1.000000_cwt_peaks.gr
NC_000913	IPOD occupancy	Peak	490171	490231	1	+	.	From wt_m9_min_glu_merged_truseqnano_nebnext_v6rzlog10p_chipsub_cutoff1.000000_cwt_peaks.gr
NC_000913	IPOD occupancy	Peak	491176	491236	1	+	.	From wt_m9_min_glu_merged_truseqnano_nebnext_v6rzlog10p_chipsub_cutoff1.000000_cwt_peaks.gr
NC_000913	IPOD occupancy	Peak	491801	491861	1	+	.	From wt_m9_min_glu_merged_truseqnano_nebnext_v6rzlog10p_chipsub_cutoff1.000000_cwt_peaks.gr
NC_000913	IPOD occupancy	Peak	495826	495886	1	+	.	From wt_m9_min_glu_merged_truseqnano_nebnext_v6rzlog10p_chipsub_cutoff1.000000_cwt_peaks.gr
NC_000913	IPOD occupancy	Peak	496501	496561	1	+	.	From wt_m9_min_glu_merged_truseqnano_nebnext_v6rzlog10p_chipsub_cutoff1.000000_cwt_peaks.gr
NC_000913	IPOD occupancy	Peak	497441	497501	1	+	.	From wt_m9_min_glu_merged_truseqnano_nebnext_v6rzlog10p_chipsub_cutoff1.000000_cwt_peaks.gr
NC_000913	IPOD occupancy	Peak	497876	497936	1	+	.	From wt_m9_min_glu_merged_truseqnano_nebnext_v6rzlog10p_chipsub_cutoff1.000000_cwt_peaks.gr
NC_000913	IPOD occupancy	Peak	497986	498046	1	+	.	From wt_m9_min_glu_merged_truseqnano_nebnext_v6rzlog10p_chipsub_cutoff1.000000_cwt_peaks.gr
NC_000913	IPOD occupancy	Peak	498401	498461	1	+	.	From wt_m9_min_glu_merged_truseqnano_nebnext_v6rzlog10p_chipsub_cutoff1.000000_cwt_peaks.gr
NC_000913	IPOD occupancy	Peak	498916	498976	1	+	.	From wt_m9_min_glu_merged_truseqnano_nebnext_v6rzlog10p_chipsub_cutoff1.000000_cwt_peaks.gr
NC_000913	IPOD occupancy	Peak	499496	499556	1	+	.	From wt_m9_min_glu_merged_truseqnano_nebnext_v6rzlog10p_chipsub_cutoff1.000000_cwt_peaks.gr
NC_000913	IPOD occupancy	Peak	499816	499876	1	+	.	From wt_m9_min_glu_merged_truseqnano_nebnext_v6rzlog10p_chipsub_cutoff1.000000_cwt_peaks.gr
NC_000913	IPOD occupancy	Peak	499956	500016	1	+	.	From wt_m9_min_glu_merged_truseqnano_nebnext_v6rzlog10p_chipsub_cutoff1.000000_cwt_peaks.gr
NC_000913	IPOD occupancy	Peak	500466	500526	1	+	.	From wt_m9_min_glu_merged_truseqnano_nebnext_v6rzlog10p_chipsub_cutoff1.000000_cwt_peaks.gr
NC_000913	IPOD occupancy	Peak	500836	500896	1	+	.	From wt_m9_min_glu_merged_truseqnano_nebnext_v6rzlog10p_chipsub_cutoff1.000000_cwt_peaks.gr
NC_000913	IPOD occupancy	Peak	501276	501336	1	+	.	From wt_m9_min_glu_merged_truseqnano_nebnext_v6rzlog10p_chipsub_cutoff1.000000_cwt_peaks.gr
NC_000913	IPOD occupancy	Peak	501491	501551	1	+	.	From wt_m9_min_glu_merged_truseqnano_nebnext_v6rzlog10p_chipsub_cutoff1.000000_cwt_peaks.gr
NC_000913	IPOD occupancy	Peak	502066	502126	1	+	.	From wt_m9_min_glu_merged_truseqnano_nebnext_v6rzlog10p_chipsub_cutoff1.000000_cwt_peaks.gr
NC_000913	IPOD occupancy	Peak	502631	502691	1	+	.	From wt_m9_min_glu_merged_truseqnano_nebnext_v6rzlog10p_chipsub_cutoff1.000000_cwt_peaks.gr
NC_000913	IPOD occupancy	Peak	503881	503941	1	+	.	From wt_m9_min_glu_merged_truseqnano_nebnext_v6rzlog10p_chipsub_cutoff1.000000_cwt_peaks.gr
NC_000913	IPOD occupancy	Peak	504036	504096	1	+	.	From wt_m9_min_glu_merged_truseqnano_nebnext_v6rzlog10p_chipsub_cutoff1.000000_cwt_peaks.gr
NC_000913	IPOD occupancy	Peak	504721	504781	1	+	.	From wt_m9_min_glu_merged_truseqnano_nebnext_v6rzlog10p_chipsub_cutoff1.000000_cwt_peaks.gr
NC_000913	IPOD occupancy	Peak	505011	505071	1	+	.	From wt_m9_min_glu_merged_truseqnano_nebnext_v6rzlog10p_chipsub_cutoff1.000000_cwt_peaks.gr
NC_000913	IPOD occupancy	Peak	505536	505596	1	+	.	From wt_m9_min_glu_merged_truseqnano_nebnext_v6rzlog10p_chipsub_cutoff1.000000_cwt_peaks.gr
NC_000913	IPOD occupancy	Peak	506131	506191	1	+	.	From wt_m9_min_glu_merged_truseqnano_nebnext_v6rzlog10p_chipsub_cutoff1.000000_cwt_peaks.gr
NC_000913	IPOD occupancy	Peak	507161	507221	1	+	.	From wt_m9_min_glu_merged_truseqnano_nebnext_v6rzlog10p_chipsub_cutoff1.000000_cwt_peaks.gr
NC_000913	IPOD occupancy	Peak	507441	507501	1	+	.	From wt_m9_min_glu_merged_truseqnano_nebnext_v6rzlog10p_chipsub_cutoff1.000000_cwt_peaks.gr
NC_000913	IPOD occupancy	Peak	508301	508361	1	+	.	From wt_m9_min_glu_merged_truseqnano_nebnext_v6rzlog10p_chipsub_cutoff1.000000_cwt_peaks.gr
NC_000913	IPOD occupancy	Peak	508736	508796	1	+	.	From wt_m9_min_glu_merged_truseqnano_nebnext_v6rzlog10p_chipsub_cutoff1.000000_cwt_peaks.gr
NC_000913	IPOD occupancy	Peak	509946	510006	1	+	.	From wt_m9_min_glu_merged_truseqnano_nebnext_v6rzlog10p_chipsub_cutoff1.000000_cwt_peaks.gr
NC_000913	IPOD occupancy	Peak	510576	510636	1	+	.	From wt_m9_min_glu_merged_truseqnano_nebnext_v6rzlog10p_chipsub_cutoff1.000000_cwt_peaks.gr
NC_000913	IPOD occupancy	Peak	510771	510831	1	+	.	From wt_m9_min_glu_merged_truseqnano_nebnext_v6rzlog10p_chipsub_cutoff1.000000_cwt_peaks.gr
NC_000913	IPOD occupancy	Peak	511201	511261	1	+	.	From wt_m9_min_glu_merged_truseqnano_nebnext_v6rzlog10p_chipsub_cutoff1.000000_cwt_peaks.gr
NC_000913	IPOD occupancy	Peak	511771	511831	1	+	.	From wt_m9_min_glu_merged_truseqnano_nebnext_v6rzlog10p_chipsub_cutoff1.000000_cwt_peaks.gr
NC_000913	IPOD occupancy	Peak	512376	512436	1	+	.	From wt_m9_min_glu_merged_truseqnano_nebnext_v6rzlog10p_chipsub_cutoff1.000000_cwt_peaks.gr
NC_000913	IPOD occupancy	Peak	512551	512611	1	+	.	From wt_m9_min_glu_merged_truseqnano_nebnext_v6rzlog10p_chipsub_cutoff1.000000_cwt_peaks.gr
NC_000913	IPOD occupancy	Peak	513536	513596	1	+	.	From wt_m9_min_glu_merged_truseqnano_nebnext_v6rzlog10p_chipsub_cutoff1.000000_cwt_peaks.gr
NC_000913	IPOD occupancy	Peak	513646	513706	1	+	.	From wt_m9_min_glu_merged_truseqnano_nebnext_v6rzlog10p_chipsub_cutoff1.000000_cwt_peaks.gr
NC_000913	IPOD occupancy	Peak	515566	515626	1	+	.	From wt_m9_min_glu_merged_truseqnano_nebnext_v6rzlog10p_chipsub_cutoff1.000000_cwt_peaks.gr
NC_000913	IPOD occupancy	Peak	515666	515726	1	+	.	From wt_m9_min_glu_merged_truseqnano_nebnext_v6rzlog10p_chipsub_cutoff1.000000_cwt_peaks.gr
NC_000913	IPOD occupancy	Peak	516071	516131	1	+	.	From wt_m9_min_glu_merged_truseqnano_nebnext_v6rzlog10p_chipsub_cutoff1.000000_cwt_peaks.gr
NC_000913	IPOD occupancy	Peak	516346	516406	1	+	.	From wt_m9_min_glu_merged_truseqnano_nebnext_v6rzlog10p_chipsub_cutoff1.000000_cwt_peaks.gr
NC_000913	IPOD occupancy	Peak	516746	516806	1	+	.	From wt_m9_min_glu_merged_truseqnano_nebnext_v6rzlog10p_chipsub_cutoff1.000000_cwt_peaks.gr
NC_000913	IPOD occupancy	Peak	516991	517051	1	+	.	From wt_m9_min_glu_merged_truseqnano_nebnext_v6rzlog10p_chipsub_cutoff1.000000_cwt_peaks.gr
NC_000913	IPOD occupancy	Peak	517201	517261	1	+	.	From wt_m9_min_glu_merged_truseqnano_nebnext_v6rzlog10p_chipsub_cutoff1.000000_cwt_peaks.gr
NC_000913	IPOD occupancy	Peak	518126	518186	1	+	.	From wt_m9_min_glu_merged_truseqnano_nebnext_v6rzlog10p_chipsub_cutoff1.000000_cwt_peaks.gr
NC_000913	IPOD occupancy	Peak	518621	518681	1	+	.	From wt_m9_min_glu_merged_truseqnano_nebnext_v6rzlog10p_chipsub_cutoff1.000000_cwt_peaks.gr
NC_000913	IPOD occupancy	Peak	518926	518986	1	+	.	From wt_m9_min_glu_merged_truseqnano_nebnext_v6rzlog10p_chipsub_cutoff1.000000_cwt_peaks.gr
NC_000913	IPOD occupancy	Peak	519031	519091	1	+	.	From wt_m9_min_glu_merged_truseqnano_nebnext_v6rzlog10p_chipsub_cutoff1.000000_cwt_peaks.gr
NC_000913	IPOD occupancy	Peak	519131	519191	1	+	.	From wt_m9_min_glu_merged_truseqnano_nebnext_v6rzlog10p_chipsub_cutoff1.000000_cwt_peaks.gr
NC_000913	IPOD occupancy	Peak	519371	519431	1	+	.	From wt_m9_min_glu_merged_truseqnano_nebnext_v6rzlog10p_chipsub_cutoff1.000000_cwt_peaks.gr
NC_000913	IPOD occupancy	Peak	519566	519626	1	+	.	From wt_m9_min_glu_merged_truseqnano_nebnext_v6rzlog10p_chipsub_cutoff1.000000_cwt_peaks.gr
NC_000913	IPOD occupancy	Peak	519726	519786	1	+	.	From wt_m9_min_glu_merged_truseqnano_nebnext_v6rzlog10p_chipsub_cutoff1.000000_cwt_peaks.gr
NC_000913	IPOD occupancy	Peak	522461	522521	1	+	.	From wt_m9_min_glu_merged_truseqnano_nebnext_v6rzlog10p_chipsub_cutoff1.000000_cwt_peaks.gr
NC_000913	IPOD occupancy	Peak	522751	522811	1	+	.	From wt_m9_min_glu_merged_truseqnano_nebnext_v6rzlog10p_chipsub_cutoff1.000000_cwt_peaks.gr
NC_000913	IPOD occupancy	Peak	522901	523066	1	+	.	From wt_m9_min_glu_merged_truseqnano_nebnext_v6rzlog10p_chipsub_cutoff1.000000_cwt_peaks.gr
NC_000913	IPOD occupancy	Peak	523121	523181	1	+	.	From wt_m9_min_glu_merged_truseqnano_nebnext_v6rzlog10p_chipsub_cutoff1.000000_cwt_peaks.gr
NC_000913	IPOD occupancy	Peak	523551	523611	1	+	.	From wt_m9_min_glu_merged_truseqnano_nebnext_v6rzlog10p_chipsub_cutoff1.000000_cwt_peaks.gr
NC_000913	IPOD occupancy	Peak	524166	524226	1	+	.	From wt_m9_min_glu_merged_truseqnano_nebnext_v6rzlog10p_chipsub_cutoff1.000000_cwt_peaks.gr
NC_000913	IPOD occupancy	Peak	525121	525181	1	+	.	From wt_m9_min_glu_merged_truseqnano_nebnext_v6rzlog10p_chipsub_cutoff1.000000_cwt_peaks.gr
NC_000913	IPOD occupancy	Peak	525411	525471	1	+	.	From wt_m9_min_glu_merged_truseqnano_nebnext_v6rzlog10p_chipsub_cutoff1.000000_cwt_peaks.gr
NC_000913	IPOD occupancy	Peak	525796	525951	1	+	.	From wt_m9_min_glu_merged_truseqnano_nebnext_v6rzlog10p_chipsub_cutoff1.000000_cwt_peaks.gr
NC_000913	IPOD occupancy	Peak	526501	526561	1	+	.	From wt_m9_min_glu_merged_truseqnano_nebnext_v6rzlog10p_chipsub_cutoff1.000000_cwt_peaks.gr
NC_000913	IPOD occupancy	Peak	526856	526916	1	+	.	From wt_m9_min_glu_merged_truseqnano_nebnext_v6rzlog10p_chipsub_cutoff1.000000_cwt_peaks.gr
NC_000913	IPOD occupancy	Peak	527001	527061	1	+	.	From wt_m9_min_glu_merged_truseqnano_nebnext_v6rzlog10p_chipsub_cutoff1.000000_cwt_peaks.gr
NC_000913	IPOD occupancy	Peak	527151	527211	1	+	.	From wt_m9_min_glu_merged_truseqnano_nebnext_v6rzlog10p_chipsub_cutoff1.000000_cwt_peaks.gr
NC_000913	IPOD occupancy	Peak	527356	527416	1	+	.	From wt_m9_min_glu_merged_truseqnano_nebnext_v6rzlog10p_chipsub_cutoff1.000000_cwt_peaks.gr
NC_000913	IPOD occupancy	Peak	527451	527511	1	+	.	From wt_m9_min_glu_merged_truseqnano_nebnext_v6rzlog10p_chipsub_cutoff1.000000_cwt_peaks.gr
NC_000913	IPOD occupancy	Peak	527536	527596	1	+	.	From wt_m9_min_glu_merged_truseqnano_nebnext_v6rzlog10p_chipsub_cutoff1.000000_cwt_peaks.gr
NC_000913	IPOD occupancy	Peak	527731	527791	1	+	.	From wt_m9_min_glu_merged_truseqnano_nebnext_v6rzlog10p_chipsub_cutoff1.000000_cwt_peaks.gr
NC_000913	IPOD occupancy	Peak	527871	527931	1	+	.	From wt_m9_min_glu_merged_truseqnano_nebnext_v6rzlog10p_chipsub_cutoff1.000000_cwt_peaks.gr
NC_000913	IPOD occupancy	Peak	528086	528146	1	+	.	From wt_m9_min_glu_merged_truseqnano_nebnext_v6rzlog10p_chipsub_cutoff1.000000_cwt_peaks.gr
NC_000913	IPOD occupancy	Peak	528401	528461	1	+	.	From wt_m9_min_glu_merged_truseqnano_nebnext_v6rzlog10p_chipsub_cutoff1.000000_cwt_peaks.gr
NC_000913	IPOD occupancy	Peak	528646	528706	1	+	.	From wt_m9_min_glu_merged_truseqnano_nebnext_v6rzlog10p_chipsub_cutoff1.000000_cwt_peaks.gr
NC_000913	IPOD occupancy	Peak	528821	528881	1	+	.	From wt_m9_min_glu_merged_truseqnano_nebnext_v6rzlog10p_chipsub_cutoff1.000000_cwt_peaks.gr
NC_000913	IPOD occupancy	Peak	529121	529181	1	+	.	From wt_m9_min_glu_merged_truseqnano_nebnext_v6rzlog10p_chipsub_cutoff1.000000_cwt_peaks.gr
NC_000913	IPOD occupancy	Peak	529231	529291	1	+	.	From wt_m9_min_glu_merged_truseqnano_nebnext_v6rzlog10p_chipsub_cutoff1.000000_cwt_peaks.gr
NC_000913	IPOD occupancy	Peak	529446	529506	1	+	.	From wt_m9_min_glu_merged_truseqnano_nebnext_v6rzlog10p_chipsub_cutoff1.000000_cwt_peaks.gr
NC_000913	IPOD occupancy	Peak	529896	529956	1	+	.	From wt_m9_min_glu_merged_truseqnano_nebnext_v6rzlog10p_chipsub_cutoff1.000000_cwt_peaks.gr
NC_000913	IPOD occupancy	Peak	530191	530251	1	+	.	From wt_m9_min_glu_merged_truseqnano_nebnext_v6rzlog10p_chipsub_cutoff1.000000_cwt_peaks.gr
NC_000913	IPOD occupancy	Peak	530436	530496	1	+	.	From wt_m9_min_glu_merged_truseqnano_nebnext_v6rzlog10p_chipsub_cutoff1.000000_cwt_peaks.gr
NC_000913	IPOD occupancy	Peak	531246	531306	1	+	.	From wt_m9_min_glu_merged_truseqnano_nebnext_v6rzlog10p_chipsub_cutoff1.000000_cwt_peaks.gr
NC_000913	IPOD occupancy	Peak	531816	531876	1	+	.	From wt_m9_min_glu_merged_truseqnano_nebnext_v6rzlog10p_chipsub_cutoff1.000000_cwt_peaks.gr
NC_000913	IPOD occupancy	Peak	532251	532311	1	+	.	From wt_m9_min_glu_merged_truseqnano_nebnext_v6rzlog10p_chipsub_cutoff1.000000_cwt_peaks.gr
NC_000913	IPOD occupancy	Peak	532546	532606	1	+	.	From wt_m9_min_glu_merged_truseqnano_nebnext_v6rzlog10p_chipsub_cutoff1.000000_cwt_peaks.gr
NC_000913	IPOD occupancy	Peak	533001	533061	1	+	.	From wt_m9_min_glu_merged_truseqnano_nebnext_v6rzlog10p_chipsub_cutoff1.000000_cwt_peaks.gr
NC_000913	IPOD occupancy	Peak	533106	533166	1	+	.	From wt_m9_min_glu_merged_truseqnano_nebnext_v6rzlog10p_chipsub_cutoff1.000000_cwt_peaks.gr
NC_000913	IPOD occupancy	Peak	533206	533266	1	+	.	From wt_m9_min_glu_merged_truseqnano_nebnext_v6rzlog10p_chipsub_cutoff1.000000_cwt_peaks.gr
NC_000913	IPOD occupancy	Peak	533646	533706	1	+	.	From wt_m9_min_glu_merged_truseqnano_nebnext_v6rzlog10p_chipsub_cutoff1.000000_cwt_peaks.gr
NC_000913	IPOD occupancy	Peak	533856	533916	1	+	.	From wt_m9_min_glu_merged_truseqnano_nebnext_v6rzlog10p_chipsub_cutoff1.000000_cwt_peaks.gr
NC_000913	IPOD occupancy	Peak	534236	534296	1	+	.	From wt_m9_min_glu_merged_truseqnano_nebnext_v6rzlog10p_chipsub_cutoff1.000000_cwt_peaks.gr
NC_000913	IPOD occupancy	Peak	534486	534546	1	+	.	From wt_m9_min_glu_merged_truseqnano_nebnext_v6rzlog10p_chipsub_cutoff1.000000_cwt_peaks.gr
NC_000913	IPOD occupancy	Peak	534781	534841	1	+	.	From wt_m9_min_glu_merged_truseqnano_nebnext_v6rzlog10p_chipsub_cutoff1.000000_cwt_peaks.gr
NC_000913	IPOD occupancy	Peak	535691	535751	1	+	.	From wt_m9_min_glu_merged_truseqnano_nebnext_v6rzlog10p_chipsub_cutoff1.000000_cwt_peaks.gr
NC_000913	IPOD occupancy	Peak	535826	535886	1	+	.	From wt_m9_min_glu_merged_truseqnano_nebnext_v6rzlog10p_chipsub_cutoff1.000000_cwt_peaks.gr
NC_000913	IPOD occupancy	Peak	535976	536036	1	+	.	From wt_m9_min_glu_merged_truseqnano_nebnext_v6rzlog10p_chipsub_cutoff1.000000_cwt_peaks.gr
NC_000913	IPOD occupancy	Peak	536116	536176	1	+	.	From wt_m9_min_glu_merged_truseqnano_nebnext_v6rzlog10p_chipsub_cutoff1.000000_cwt_peaks.gr
NC_000913	IPOD occupancy	Peak	536216	536276	1	+	.	From wt_m9_min_glu_merged_truseqnano_nebnext_v6rzlog10p_chipsub_cutoff1.000000_cwt_peaks.gr
NC_000913	IPOD occupancy	Peak	536536	536596	1	+	.	From wt_m9_min_glu_merged_truseqnano_nebnext_v6rzlog10p_chipsub_cutoff1.000000_cwt_peaks.gr
NC_000913	IPOD occupancy	Peak	537421	537481	1	+	.	From wt_m9_min_glu_merged_truseqnano_nebnext_v6rzlog10p_chipsub_cutoff1.000000_cwt_peaks.gr
NC_000913	IPOD occupancy	Peak	537546	537606	1	+	.	From wt_m9_min_glu_merged_truseqnano_nebnext_v6rzlog10p_chipsub_cutoff1.000000_cwt_peaks.gr
NC_000913	IPOD occupancy	Peak	537796	537856	1	+	.	From wt_m9_min_glu_merged_truseqnano_nebnext_v6rzlog10p_chipsub_cutoff1.000000_cwt_peaks.gr
NC_000913	IPOD occupancy	Peak	538166	538226	1	+	.	From wt_m9_min_glu_merged_truseqnano_nebnext_v6rzlog10p_chipsub_cutoff1.000000_cwt_peaks.gr
NC_000913	IPOD occupancy	Peak	538431	538491	1	+	.	From wt_m9_min_glu_merged_truseqnano_nebnext_v6rzlog10p_chipsub_cutoff1.000000_cwt_peaks.gr
NC_000913	IPOD occupancy	Peak	538846	538906	1	+	.	From wt_m9_min_glu_merged_truseqnano_nebnext_v6rzlog10p_chipsub_cutoff1.000000_cwt_peaks.gr
NC_000913	IPOD occupancy	Peak	539071	539131	1	+	.	From wt_m9_min_glu_merged_truseqnano_nebnext_v6rzlog10p_chipsub_cutoff1.000000_cwt_peaks.gr
NC_000913	IPOD occupancy	Peak	540101	540161	1	+	.	From wt_m9_min_glu_merged_truseqnano_nebnext_v6rzlog10p_chipsub_cutoff1.000000_cwt_peaks.gr
NC_000913	IPOD occupancy	Peak	541446	541506	1	+	.	From wt_m9_min_glu_merged_truseqnano_nebnext_v6rzlog10p_chipsub_cutoff1.000000_cwt_peaks.gr
NC_000913	IPOD occupancy	Peak	541711	541771	1	+	.	From wt_m9_min_glu_merged_truseqnano_nebnext_v6rzlog10p_chipsub_cutoff1.000000_cwt_peaks.gr
NC_000913	IPOD occupancy	Peak	541801	541861	1	+	.	From wt_m9_min_glu_merged_truseqnano_nebnext_v6rzlog10p_chipsub_cutoff1.000000_cwt_peaks.gr
NC_000913	IPOD occupancy	Peak	542431	542491	1	+	.	From wt_m9_min_glu_merged_truseqnano_nebnext_v6rzlog10p_chipsub_cutoff1.000000_cwt_peaks.gr
NC_000913	IPOD occupancy	Peak	543011	543071	1	+	.	From wt_m9_min_glu_merged_truseqnano_nebnext_v6rzlog10p_chipsub_cutoff1.000000_cwt_peaks.gr
NC_000913	IPOD occupancy	Peak	543111	543171	1	+	.	From wt_m9_min_glu_merged_truseqnano_nebnext_v6rzlog10p_chipsub_cutoff1.000000_cwt_peaks.gr
NC_000913	IPOD occupancy	Peak	543296	543356	1	+	.	From wt_m9_min_glu_merged_truseqnano_nebnext_v6rzlog10p_chipsub_cutoff1.000000_cwt_peaks.gr
NC_000913	IPOD occupancy	Peak	543521	543581	1	+	.	From wt_m9_min_glu_merged_truseqnano_nebnext_v6rzlog10p_chipsub_cutoff1.000000_cwt_peaks.gr
NC_000913	IPOD occupancy	Peak	543826	543886	1	+	.	From wt_m9_min_glu_merged_truseqnano_nebnext_v6rzlog10p_chipsub_cutoff1.000000_cwt_peaks.gr
NC_000913	IPOD occupancy	Peak	543926	543986	1	+	.	From wt_m9_min_glu_merged_truseqnano_nebnext_v6rzlog10p_chipsub_cutoff1.000000_cwt_peaks.gr
NC_000913	IPOD occupancy	Peak	544031	544091	1	+	.	From wt_m9_min_glu_merged_truseqnano_nebnext_v6rzlog10p_chipsub_cutoff1.000000_cwt_peaks.gr
NC_000913	IPOD occupancy	Peak	544151	544211	1	+	.	From wt_m9_min_glu_merged_truseqnano_nebnext_v6rzlog10p_chipsub_cutoff1.000000_cwt_peaks.gr
NC_000913	IPOD occupancy	Peak	544636	544696	1	+	.	From wt_m9_min_glu_merged_truseqnano_nebnext_v6rzlog10p_chipsub_cutoff1.000000_cwt_peaks.gr
NC_000913	IPOD occupancy	Peak	545251	545311	1	+	.	From wt_m9_min_glu_merged_truseqnano_nebnext_v6rzlog10p_chipsub_cutoff1.000000_cwt_peaks.gr
NC_000913	IPOD occupancy	Peak	545421	545481	1	+	.	From wt_m9_min_glu_merged_truseqnano_nebnext_v6rzlog10p_chipsub_cutoff1.000000_cwt_peaks.gr
NC_000913	IPOD occupancy	Peak	545531	545591	1	+	.	From wt_m9_min_glu_merged_truseqnano_nebnext_v6rzlog10p_chipsub_cutoff1.000000_cwt_peaks.gr
NC_000913	IPOD occupancy	Peak	545736	545796	1	+	.	From wt_m9_min_glu_merged_truseqnano_nebnext_v6rzlog10p_chipsub_cutoff1.000000_cwt_peaks.gr
NC_000913	IPOD occupancy	Peak	546401	546461	1	+	.	From wt_m9_min_glu_merged_truseqnano_nebnext_v6rzlog10p_chipsub_cutoff1.000000_cwt_peaks.gr
NC_000913	IPOD occupancy	Peak	546576	546681	1	+	.	From wt_m9_min_glu_merged_truseqnano_nebnext_v6rzlog10p_chipsub_cutoff1.000000_cwt_peaks.gr
NC_000913	IPOD occupancy	Peak	546701	546761	1	+	.	From wt_m9_min_glu_merged_truseqnano_nebnext_v6rzlog10p_chipsub_cutoff1.000000_cwt_peaks.gr
NC_000913	IPOD occupancy	Peak	546921	546981	1	+	.	From wt_m9_min_glu_merged_truseqnano_nebnext_v6rzlog10p_chipsub_cutoff1.000000_cwt_peaks.gr
NC_000913	IPOD occupancy	Peak	547756	547816	1	+	.	From wt_m9_min_glu_merged_truseqnano_nebnext_v6rzlog10p_chipsub_cutoff1.000000_cwt_peaks.gr
NC_000913	IPOD occupancy	Peak	548316	548376	1	+	.	From wt_m9_min_glu_merged_truseqnano_nebnext_v6rzlog10p_chipsub_cutoff1.000000_cwt_peaks.gr
NC_000913	IPOD occupancy	Peak	548661	548721	1	+	.	From wt_m9_min_glu_merged_truseqnano_nebnext_v6rzlog10p_chipsub_cutoff1.000000_cwt_peaks.gr
NC_000913	IPOD occupancy	Peak	548901	548961	1	+	.	From wt_m9_min_glu_merged_truseqnano_nebnext_v6rzlog10p_chipsub_cutoff1.000000_cwt_peaks.gr
NC_000913	IPOD occupancy	Peak	549476	549536	1	+	.	From wt_m9_min_glu_merged_truseqnano_nebnext_v6rzlog10p_chipsub_cutoff1.000000_cwt_peaks.gr
NC_000913	IPOD occupancy	Peak	551411	551471	1	+	.	From wt_m9_min_glu_merged_truseqnano_nebnext_v6rzlog10p_chipsub_cutoff1.000000_cwt_peaks.gr
NC_000913	IPOD occupancy	Peak	551711	551771	1	+	.	From wt_m9_min_glu_merged_truseqnano_nebnext_v6rzlog10p_chipsub_cutoff1.000000_cwt_peaks.gr
NC_000913	IPOD occupancy	Peak	552856	552916	1	+	.	From wt_m9_min_glu_merged_truseqnano_nebnext_v6rzlog10p_chipsub_cutoff1.000000_cwt_peaks.gr
NC_000913	IPOD occupancy	Peak	553986	554046	1	+	.	From wt_m9_min_glu_merged_truseqnano_nebnext_v6rzlog10p_chipsub_cutoff1.000000_cwt_peaks.gr
NC_000913	IPOD occupancy	Peak	554166	554226	1	+	.	From wt_m9_min_glu_merged_truseqnano_nebnext_v6rzlog10p_chipsub_cutoff1.000000_cwt_peaks.gr
NC_000913	IPOD occupancy	Peak	554286	554346	1	+	.	From wt_m9_min_glu_merged_truseqnano_nebnext_v6rzlog10p_chipsub_cutoff1.000000_cwt_peaks.gr
NC_000913	IPOD occupancy	Peak	556526	556586	1	+	.	From wt_m9_min_glu_merged_truseqnano_nebnext_v6rzlog10p_chipsub_cutoff1.000000_cwt_peaks.gr
NC_000913	IPOD occupancy	Peak	556861	556921	1	+	.	From wt_m9_min_glu_merged_truseqnano_nebnext_v6rzlog10p_chipsub_cutoff1.000000_cwt_peaks.gr
NC_000913	IPOD occupancy	Peak	557596	557656	1	+	.	From wt_m9_min_glu_merged_truseqnano_nebnext_v6rzlog10p_chipsub_cutoff1.000000_cwt_peaks.gr
NC_000913	IPOD occupancy	Peak	558021	558081	1	+	.	From wt_m9_min_glu_merged_truseqnano_nebnext_v6rzlog10p_chipsub_cutoff1.000000_cwt_peaks.gr
NC_000913	IPOD occupancy	Peak	558171	558231	1	+	.	From wt_m9_min_glu_merged_truseqnano_nebnext_v6rzlog10p_chipsub_cutoff1.000000_cwt_peaks.gr
NC_000913	IPOD occupancy	Peak	558376	558436	1	+	.	From wt_m9_min_glu_merged_truseqnano_nebnext_v6rzlog10p_chipsub_cutoff1.000000_cwt_peaks.gr
NC_000913	IPOD occupancy	Peak	558551	558611	1	+	.	From wt_m9_min_glu_merged_truseqnano_nebnext_v6rzlog10p_chipsub_cutoff1.000000_cwt_peaks.gr
NC_000913	IPOD occupancy	Peak	558741	558801	1	+	.	From wt_m9_min_glu_merged_truseqnano_nebnext_v6rzlog10p_chipsub_cutoff1.000000_cwt_peaks.gr
NC_000913	IPOD occupancy	Peak	558961	559021	1	+	.	From wt_m9_min_glu_merged_truseqnano_nebnext_v6rzlog10p_chipsub_cutoff1.000000_cwt_peaks.gr
NC_000913	IPOD occupancy	Peak	559136	559196	1	+	.	From wt_m9_min_glu_merged_truseqnano_nebnext_v6rzlog10p_chipsub_cutoff1.000000_cwt_peaks.gr
NC_000913	IPOD occupancy	Peak	559291	559351	1	+	.	From wt_m9_min_glu_merged_truseqnano_nebnext_v6rzlog10p_chipsub_cutoff1.000000_cwt_peaks.gr
NC_000913	IPOD occupancy	Peak	559456	559516	1	+	.	From wt_m9_min_glu_merged_truseqnano_nebnext_v6rzlog10p_chipsub_cutoff1.000000_cwt_peaks.gr
NC_000913	IPOD occupancy	Peak	559666	559726	1	+	.	From wt_m9_min_glu_merged_truseqnano_nebnext_v6rzlog10p_chipsub_cutoff1.000000_cwt_peaks.gr
NC_000913	IPOD occupancy	Peak	559791	559851	1	+	.	From wt_m9_min_glu_merged_truseqnano_nebnext_v6rzlog10p_chipsub_cutoff1.000000_cwt_peaks.gr
NC_000913	IPOD occupancy	Peak	559916	559976	1	+	.	From wt_m9_min_glu_merged_truseqnano_nebnext_v6rzlog10p_chipsub_cutoff1.000000_cwt_peaks.gr
NC_000913	IPOD occupancy	Peak	560271	560331	1	+	.	From wt_m9_min_glu_merged_truseqnano_nebnext_v6rzlog10p_chipsub_cutoff1.000000_cwt_peaks.gr
NC_000913	IPOD occupancy	Peak	560391	560451	1	+	.	From wt_m9_min_glu_merged_truseqnano_nebnext_v6rzlog10p_chipsub_cutoff1.000000_cwt_peaks.gr
NC_000913	IPOD occupancy	Peak	560901	560961	1	+	.	From wt_m9_min_glu_merged_truseqnano_nebnext_v6rzlog10p_chipsub_cutoff1.000000_cwt_peaks.gr
NC_000913	IPOD occupancy	Peak	561116	561176	1	+	.	From wt_m9_min_glu_merged_truseqnano_nebnext_v6rzlog10p_chipsub_cutoff1.000000_cwt_peaks.gr
NC_000913	IPOD occupancy	Peak	561261	561321	1	+	.	From wt_m9_min_glu_merged_truseqnano_nebnext_v6rzlog10p_chipsub_cutoff1.000000_cwt_peaks.gr
NC_000913	IPOD occupancy	Peak	561671	561731	1	+	.	From wt_m9_min_glu_merged_truseqnano_nebnext_v6rzlog10p_chipsub_cutoff1.000000_cwt_peaks.gr
NC_000913	IPOD occupancy	Peak	561911	561971	1	+	.	From wt_m9_min_glu_merged_truseqnano_nebnext_v6rzlog10p_chipsub_cutoff1.000000_cwt_peaks.gr
NC_000913	IPOD occupancy	Peak	562086	562146	1	+	.	From wt_m9_min_glu_merged_truseqnano_nebnext_v6rzlog10p_chipsub_cutoff1.000000_cwt_peaks.gr
NC_000913	IPOD occupancy	Peak	562301	562391	1	+	.	From wt_m9_min_glu_merged_truseqnano_nebnext_v6rzlog10p_chipsub_cutoff1.000000_cwt_peaks.gr
NC_000913	IPOD occupancy	Peak	562621	562681	1	+	.	From wt_m9_min_glu_merged_truseqnano_nebnext_v6rzlog10p_chipsub_cutoff1.000000_cwt_peaks.gr
NC_000913	IPOD occupancy	Peak	562746	562806	1	+	.	From wt_m9_min_glu_merged_truseqnano_nebnext_v6rzlog10p_chipsub_cutoff1.000000_cwt_peaks.gr
NC_000913	IPOD occupancy	Peak	562861	562921	1	+	.	From wt_m9_min_glu_merged_truseqnano_nebnext_v6rzlog10p_chipsub_cutoff1.000000_cwt_peaks.gr
NC_000913	IPOD occupancy	Peak	563016	563076	1	+	.	From wt_m9_min_glu_merged_truseqnano_nebnext_v6rzlog10p_chipsub_cutoff1.000000_cwt_peaks.gr
NC_000913	IPOD occupancy	Peak	563116	563176	1	+	.	From wt_m9_min_glu_merged_truseqnano_nebnext_v6rzlog10p_chipsub_cutoff1.000000_cwt_peaks.gr
NC_000913	IPOD occupancy	Peak	563291	563351	1	+	.	From wt_m9_min_glu_merged_truseqnano_nebnext_v6rzlog10p_chipsub_cutoff1.000000_cwt_peaks.gr
NC_000913	IPOD occupancy	Peak	563426	563486	1	+	.	From wt_m9_min_glu_merged_truseqnano_nebnext_v6rzlog10p_chipsub_cutoff1.000000_cwt_peaks.gr
NC_000913	IPOD occupancy	Peak	563831	563891	1	+	.	From wt_m9_min_glu_merged_truseqnano_nebnext_v6rzlog10p_chipsub_cutoff1.000000_cwt_peaks.gr
NC_000913	IPOD occupancy	Peak	563961	564021	1	+	.	From wt_m9_min_glu_merged_truseqnano_nebnext_v6rzlog10p_chipsub_cutoff1.000000_cwt_peaks.gr
NC_000913	IPOD occupancy	Peak	564111	564171	1	+	.	From wt_m9_min_glu_merged_truseqnano_nebnext_v6rzlog10p_chipsub_cutoff1.000000_cwt_peaks.gr
NC_000913	IPOD occupancy	Peak	564291	564351	1	+	.	From wt_m9_min_glu_merged_truseqnano_nebnext_v6rzlog10p_chipsub_cutoff1.000000_cwt_peaks.gr
NC_000913	IPOD occupancy	Peak	564631	564691	1	+	.	From wt_m9_min_glu_merged_truseqnano_nebnext_v6rzlog10p_chipsub_cutoff1.000000_cwt_peaks.gr
NC_000913	IPOD occupancy	Peak	565291	565351	1	+	.	From wt_m9_min_glu_merged_truseqnano_nebnext_v6rzlog10p_chipsub_cutoff1.000000_cwt_peaks.gr
NC_000913	IPOD occupancy	Peak	565646	565706	1	+	.	From wt_m9_min_glu_merged_truseqnano_nebnext_v6rzlog10p_chipsub_cutoff1.000000_cwt_peaks.gr
NC_000913	IPOD occupancy	Peak	566436	566496	1	+	.	From wt_m9_min_glu_merged_truseqnano_nebnext_v6rzlog10p_chipsub_cutoff1.000000_cwt_peaks.gr
NC_000913	IPOD occupancy	Peak	566801	566861	1	+	.	From wt_m9_min_glu_merged_truseqnano_nebnext_v6rzlog10p_chipsub_cutoff1.000000_cwt_peaks.gr
NC_000913	IPOD occupancy	Peak	567176	567236	1	+	.	From wt_m9_min_glu_merged_truseqnano_nebnext_v6rzlog10p_chipsub_cutoff1.000000_cwt_peaks.gr
NC_000913	IPOD occupancy	Peak	567691	567751	1	+	.	From wt_m9_min_glu_merged_truseqnano_nebnext_v6rzlog10p_chipsub_cutoff1.000000_cwt_peaks.gr
NC_000913	IPOD occupancy	Peak	568046	568106	1	+	.	From wt_m9_min_glu_merged_truseqnano_nebnext_v6rzlog10p_chipsub_cutoff1.000000_cwt_peaks.gr
NC_000913	IPOD occupancy	Peak	568216	568276	1	+	.	From wt_m9_min_glu_merged_truseqnano_nebnext_v6rzlog10p_chipsub_cutoff1.000000_cwt_peaks.gr
NC_000913	IPOD occupancy	Peak	568476	568536	1	+	.	From wt_m9_min_glu_merged_truseqnano_nebnext_v6rzlog10p_chipsub_cutoff1.000000_cwt_peaks.gr
NC_000913	IPOD occupancy	Peak	568601	568661	1	+	.	From wt_m9_min_glu_merged_truseqnano_nebnext_v6rzlog10p_chipsub_cutoff1.000000_cwt_peaks.gr
NC_000913	IPOD occupancy	Peak	568776	568836	1	+	.	From wt_m9_min_glu_merged_truseqnano_nebnext_v6rzlog10p_chipsub_cutoff1.000000_cwt_peaks.gr
NC_000913	IPOD occupancy	Peak	568886	568946	1	+	.	From wt_m9_min_glu_merged_truseqnano_nebnext_v6rzlog10p_chipsub_cutoff1.000000_cwt_peaks.gr
NC_000913	IPOD occupancy	Peak	569001	569061	1	+	.	From wt_m9_min_glu_merged_truseqnano_nebnext_v6rzlog10p_chipsub_cutoff1.000000_cwt_peaks.gr
NC_000913	IPOD occupancy	Peak	569106	569166	1	+	.	From wt_m9_min_glu_merged_truseqnano_nebnext_v6rzlog10p_chipsub_cutoff1.000000_cwt_peaks.gr
NC_000913	IPOD occupancy	Peak	569236	569296	1	+	.	From wt_m9_min_glu_merged_truseqnano_nebnext_v6rzlog10p_chipsub_cutoff1.000000_cwt_peaks.gr
NC_000913	IPOD occupancy	Peak	569646	569706	1	+	.	From wt_m9_min_glu_merged_truseqnano_nebnext_v6rzlog10p_chipsub_cutoff1.000000_cwt_peaks.gr
NC_000913	IPOD occupancy	Peak	569766	569826	1	+	.	From wt_m9_min_glu_merged_truseqnano_nebnext_v6rzlog10p_chipsub_cutoff1.000000_cwt_peaks.gr
NC_000913	IPOD occupancy	Peak	570031	570091	1	+	.	From wt_m9_min_glu_merged_truseqnano_nebnext_v6rzlog10p_chipsub_cutoff1.000000_cwt_peaks.gr
NC_000913	IPOD occupancy	Peak	570261	570416	1	+	.	From wt_m9_min_glu_merged_truseqnano_nebnext_v6rzlog10p_chipsub_cutoff1.000000_cwt_peaks.gr
NC_000913	IPOD occupancy	Peak	570566	570626	1	+	.	From wt_m9_min_glu_merged_truseqnano_nebnext_v6rzlog10p_chipsub_cutoff1.000000_cwt_peaks.gr
NC_000913	IPOD occupancy	Peak	570816	570876	1	+	.	From wt_m9_min_glu_merged_truseqnano_nebnext_v6rzlog10p_chipsub_cutoff1.000000_cwt_peaks.gr
NC_000913	IPOD occupancy	Peak	570906	570966	1	+	.	From wt_m9_min_glu_merged_truseqnano_nebnext_v6rzlog10p_chipsub_cutoff1.000000_cwt_peaks.gr
NC_000913	IPOD occupancy	Peak	571036	571096	1	+	.	From wt_m9_min_glu_merged_truseqnano_nebnext_v6rzlog10p_chipsub_cutoff1.000000_cwt_peaks.gr
NC_000913	IPOD occupancy	Peak	571126	571186	1	+	.	From wt_m9_min_glu_merged_truseqnano_nebnext_v6rzlog10p_chipsub_cutoff1.000000_cwt_peaks.gr
NC_000913	IPOD occupancy	Peak	571481	571541	1	+	.	From wt_m9_min_glu_merged_truseqnano_nebnext_v6rzlog10p_chipsub_cutoff1.000000_cwt_peaks.gr
NC_000913	IPOD occupancy	Peak	571691	571751	1	+	.	From wt_m9_min_glu_merged_truseqnano_nebnext_v6rzlog10p_chipsub_cutoff1.000000_cwt_peaks.gr
NC_000913	IPOD occupancy	Peak	571911	571971	1	+	.	From wt_m9_min_glu_merged_truseqnano_nebnext_v6rzlog10p_chipsub_cutoff1.000000_cwt_peaks.gr
NC_000913	IPOD occupancy	Peak	572106	572166	1	+	.	From wt_m9_min_glu_merged_truseqnano_nebnext_v6rzlog10p_chipsub_cutoff1.000000_cwt_peaks.gr
NC_000913	IPOD occupancy	Peak	572826	572886	1	+	.	From wt_m9_min_glu_merged_truseqnano_nebnext_v6rzlog10p_chipsub_cutoff1.000000_cwt_peaks.gr
NC_000913	IPOD occupancy	Peak	573691	573751	1	+	.	From wt_m9_min_glu_merged_truseqnano_nebnext_v6rzlog10p_chipsub_cutoff1.000000_cwt_peaks.gr
NC_000913	IPOD occupancy	Peak	573856	573916	1	+	.	From wt_m9_min_glu_merged_truseqnano_nebnext_v6rzlog10p_chipsub_cutoff1.000000_cwt_peaks.gr
NC_000913	IPOD occupancy	Peak	574116	574176	1	+	.	From wt_m9_min_glu_merged_truseqnano_nebnext_v6rzlog10p_chipsub_cutoff1.000000_cwt_peaks.gr
NC_000913	IPOD occupancy	Peak	574286	574346	1	+	.	From wt_m9_min_glu_merged_truseqnano_nebnext_v6rzlog10p_chipsub_cutoff1.000000_cwt_peaks.gr
NC_000913	IPOD occupancy	Peak	574426	574486	1	+	.	From wt_m9_min_glu_merged_truseqnano_nebnext_v6rzlog10p_chipsub_cutoff1.000000_cwt_peaks.gr
NC_000913	IPOD occupancy	Peak	574611	574671	1	+	.	From wt_m9_min_glu_merged_truseqnano_nebnext_v6rzlog10p_chipsub_cutoff1.000000_cwt_peaks.gr
NC_000913	IPOD occupancy	Peak	575711	575771	1	+	.	From wt_m9_min_glu_merged_truseqnano_nebnext_v6rzlog10p_chipsub_cutoff1.000000_cwt_peaks.gr
NC_000913	IPOD occupancy	Peak	575886	575946	1	+	.	From wt_m9_min_glu_merged_truseqnano_nebnext_v6rzlog10p_chipsub_cutoff1.000000_cwt_peaks.gr
NC_000913	IPOD occupancy	Peak	576001	576061	1	+	.	From wt_m9_min_glu_merged_truseqnano_nebnext_v6rzlog10p_chipsub_cutoff1.000000_cwt_peaks.gr
NC_000913	IPOD occupancy	Peak	576671	576731	1	+	.	From wt_m9_min_glu_merged_truseqnano_nebnext_v6rzlog10p_chipsub_cutoff1.000000_cwt_peaks.gr
NC_000913	IPOD occupancy	Peak	576981	577041	1	+	.	From wt_m9_min_glu_merged_truseqnano_nebnext_v6rzlog10p_chipsub_cutoff1.000000_cwt_peaks.gr
NC_000913	IPOD occupancy	Peak	577321	577381	1	+	.	From wt_m9_min_glu_merged_truseqnano_nebnext_v6rzlog10p_chipsub_cutoff1.000000_cwt_peaks.gr
NC_000913	IPOD occupancy	Peak	577656	577716	1	+	.	From wt_m9_min_glu_merged_truseqnano_nebnext_v6rzlog10p_chipsub_cutoff1.000000_cwt_peaks.gr
NC_000913	IPOD occupancy	Peak	578001	578061	1	+	.	From wt_m9_min_glu_merged_truseqnano_nebnext_v6rzlog10p_chipsub_cutoff1.000000_cwt_peaks.gr
NC_000913	IPOD occupancy	Peak	578151	578211	1	+	.	From wt_m9_min_glu_merged_truseqnano_nebnext_v6rzlog10p_chipsub_cutoff1.000000_cwt_peaks.gr
NC_000913	IPOD occupancy	Peak	578281	578341	1	+	.	From wt_m9_min_glu_merged_truseqnano_nebnext_v6rzlog10p_chipsub_cutoff1.000000_cwt_peaks.gr
NC_000913	IPOD occupancy	Peak	578426	578486	1	+	.	From wt_m9_min_glu_merged_truseqnano_nebnext_v6rzlog10p_chipsub_cutoff1.000000_cwt_peaks.gr
NC_000913	IPOD occupancy	Peak	578511	578571	1	+	.	From wt_m9_min_glu_merged_truseqnano_nebnext_v6rzlog10p_chipsub_cutoff1.000000_cwt_peaks.gr
NC_000913	IPOD occupancy	Peak	578641	578701	1	+	.	From wt_m9_min_glu_merged_truseqnano_nebnext_v6rzlog10p_chipsub_cutoff1.000000_cwt_peaks.gr
NC_000913	IPOD occupancy	Peak	578811	578871	1	+	.	From wt_m9_min_glu_merged_truseqnano_nebnext_v6rzlog10p_chipsub_cutoff1.000000_cwt_peaks.gr
NC_000913	IPOD occupancy	Peak	578961	579021	1	+	.	From wt_m9_min_glu_merged_truseqnano_nebnext_v6rzlog10p_chipsub_cutoff1.000000_cwt_peaks.gr
NC_000913	IPOD occupancy	Peak	579216	579276	1	+	.	From wt_m9_min_glu_merged_truseqnano_nebnext_v6rzlog10p_chipsub_cutoff1.000000_cwt_peaks.gr
NC_000913	IPOD occupancy	Peak	579446	579506	1	+	.	From wt_m9_min_glu_merged_truseqnano_nebnext_v6rzlog10p_chipsub_cutoff1.000000_cwt_peaks.gr
NC_000913	IPOD occupancy	Peak	579571	579631	1	+	.	From wt_m9_min_glu_merged_truseqnano_nebnext_v6rzlog10p_chipsub_cutoff1.000000_cwt_peaks.gr
NC_000913	IPOD occupancy	Peak	579756	579816	1	+	.	From wt_m9_min_glu_merged_truseqnano_nebnext_v6rzlog10p_chipsub_cutoff1.000000_cwt_peaks.gr
NC_000913	IPOD occupancy	Peak	579931	579991	1	+	.	From wt_m9_min_glu_merged_truseqnano_nebnext_v6rzlog10p_chipsub_cutoff1.000000_cwt_peaks.gr
NC_000913	IPOD occupancy	Peak	580136	580196	1	+	.	From wt_m9_min_glu_merged_truseqnano_nebnext_v6rzlog10p_chipsub_cutoff1.000000_cwt_peaks.gr
NC_000913	IPOD occupancy	Peak	580241	580301	1	+	.	From wt_m9_min_glu_merged_truseqnano_nebnext_v6rzlog10p_chipsub_cutoff1.000000_cwt_peaks.gr
NC_000913	IPOD occupancy	Peak	580461	580521	1	+	.	From wt_m9_min_glu_merged_truseqnano_nebnext_v6rzlog10p_chipsub_cutoff1.000000_cwt_peaks.gr
NC_000913	IPOD occupancy	Peak	580716	580776	1	+	.	From wt_m9_min_glu_merged_truseqnano_nebnext_v6rzlog10p_chipsub_cutoff1.000000_cwt_peaks.gr
NC_000913	IPOD occupancy	Peak	581046	581106	1	+	.	From wt_m9_min_glu_merged_truseqnano_nebnext_v6rzlog10p_chipsub_cutoff1.000000_cwt_peaks.gr
NC_000913	IPOD occupancy	Peak	581141	581201	1	+	.	From wt_m9_min_glu_merged_truseqnano_nebnext_v6rzlog10p_chipsub_cutoff1.000000_cwt_peaks.gr
NC_000913	IPOD occupancy	Peak	581301	581361	1	+	.	From wt_m9_min_glu_merged_truseqnano_nebnext_v6rzlog10p_chipsub_cutoff1.000000_cwt_peaks.gr
NC_000913	IPOD occupancy	Peak	581686	581746	1	+	.	From wt_m9_min_glu_merged_truseqnano_nebnext_v6rzlog10p_chipsub_cutoff1.000000_cwt_peaks.gr
NC_000913	IPOD occupancy	Peak	581771	581831	1	+	.	From wt_m9_min_glu_merged_truseqnano_nebnext_v6rzlog10p_chipsub_cutoff1.000000_cwt_peaks.gr
NC_000913	IPOD occupancy	Peak	582026	582086	1	+	.	From wt_m9_min_glu_merged_truseqnano_nebnext_v6rzlog10p_chipsub_cutoff1.000000_cwt_peaks.gr
NC_000913	IPOD occupancy	Peak	582211	582271	1	+	.	From wt_m9_min_glu_merged_truseqnano_nebnext_v6rzlog10p_chipsub_cutoff1.000000_cwt_peaks.gr
NC_000913	IPOD occupancy	Peak	582481	582541	1	+	.	From wt_m9_min_glu_merged_truseqnano_nebnext_v6rzlog10p_chipsub_cutoff1.000000_cwt_peaks.gr
NC_000913	IPOD occupancy	Peak	582686	582746	1	+	.	From wt_m9_min_glu_merged_truseqnano_nebnext_v6rzlog10p_chipsub_cutoff1.000000_cwt_peaks.gr
NC_000913	IPOD occupancy	Peak	582986	583046	1	+	.	From wt_m9_min_glu_merged_truseqnano_nebnext_v6rzlog10p_chipsub_cutoff1.000000_cwt_peaks.gr
NC_000913	IPOD occupancy	Peak	583111	583171	1	+	.	From wt_m9_min_glu_merged_truseqnano_nebnext_v6rzlog10p_chipsub_cutoff1.000000_cwt_peaks.gr
NC_000913	IPOD occupancy	Peak	583446	583506	1	+	.	From wt_m9_min_glu_merged_truseqnano_nebnext_v6rzlog10p_chipsub_cutoff1.000000_cwt_peaks.gr
NC_000913	IPOD occupancy	Peak	583651	583711	1	+	.	From wt_m9_min_glu_merged_truseqnano_nebnext_v6rzlog10p_chipsub_cutoff1.000000_cwt_peaks.gr
NC_000913	IPOD occupancy	Peak	583771	583831	1	+	.	From wt_m9_min_glu_merged_truseqnano_nebnext_v6rzlog10p_chipsub_cutoff1.000000_cwt_peaks.gr
NC_000913	IPOD occupancy	Peak	583906	583966	1	+	.	From wt_m9_min_glu_merged_truseqnano_nebnext_v6rzlog10p_chipsub_cutoff1.000000_cwt_peaks.gr
NC_000913	IPOD occupancy	Peak	584066	584126	1	+	.	From wt_m9_min_glu_merged_truseqnano_nebnext_v6rzlog10p_chipsub_cutoff1.000000_cwt_peaks.gr
NC_000913	IPOD occupancy	Peak	584296	584356	1	+	.	From wt_m9_min_glu_merged_truseqnano_nebnext_v6rzlog10p_chipsub_cutoff1.000000_cwt_peaks.gr
NC_000913	IPOD occupancy	Peak	584516	584576	1	+	.	From wt_m9_min_glu_merged_truseqnano_nebnext_v6rzlog10p_chipsub_cutoff1.000000_cwt_peaks.gr
NC_000913	IPOD occupancy	Peak	584751	584811	1	+	.	From wt_m9_min_glu_merged_truseqnano_nebnext_v6rzlog10p_chipsub_cutoff1.000000_cwt_peaks.gr
NC_000913	IPOD occupancy	Peak	584901	584961	1	+	.	From wt_m9_min_glu_merged_truseqnano_nebnext_v6rzlog10p_chipsub_cutoff1.000000_cwt_peaks.gr
NC_000913	IPOD occupancy	Peak	585121	585181	1	+	.	From wt_m9_min_glu_merged_truseqnano_nebnext_v6rzlog10p_chipsub_cutoff1.000000_cwt_peaks.gr
NC_000913	IPOD occupancy	Peak	585216	585276	1	+	.	From wt_m9_min_glu_merged_truseqnano_nebnext_v6rzlog10p_chipsub_cutoff1.000000_cwt_peaks.gr
NC_000913	IPOD occupancy	Peak	585391	585451	1	+	.	From wt_m9_min_glu_merged_truseqnano_nebnext_v6rzlog10p_chipsub_cutoff1.000000_cwt_peaks.gr
NC_000913	IPOD occupancy	Peak	585716	585776	1	+	.	From wt_m9_min_glu_merged_truseqnano_nebnext_v6rzlog10p_chipsub_cutoff1.000000_cwt_peaks.gr
NC_000913	IPOD occupancy	Peak	586016	586076	1	+	.	From wt_m9_min_glu_merged_truseqnano_nebnext_v6rzlog10p_chipsub_cutoff1.000000_cwt_peaks.gr
NC_000913	IPOD occupancy	Peak	586256	586316	1	+	.	From wt_m9_min_glu_merged_truseqnano_nebnext_v6rzlog10p_chipsub_cutoff1.000000_cwt_peaks.gr
NC_000913	IPOD occupancy	Peak	586681	586741	1	+	.	From wt_m9_min_glu_merged_truseqnano_nebnext_v6rzlog10p_chipsub_cutoff1.000000_cwt_peaks.gr
NC_000913	IPOD occupancy	Peak	587431	587491	1	+	.	From wt_m9_min_glu_merged_truseqnano_nebnext_v6rzlog10p_chipsub_cutoff1.000000_cwt_peaks.gr
NC_000913	IPOD occupancy	Peak	587591	587651	1	+	.	From wt_m9_min_glu_merged_truseqnano_nebnext_v6rzlog10p_chipsub_cutoff1.000000_cwt_peaks.gr
NC_000913	IPOD occupancy	Peak	588246	588306	1	+	.	From wt_m9_min_glu_merged_truseqnano_nebnext_v6rzlog10p_chipsub_cutoff1.000000_cwt_peaks.gr
NC_000913	IPOD occupancy	Peak	588661	588721	1	+	.	From wt_m9_min_glu_merged_truseqnano_nebnext_v6rzlog10p_chipsub_cutoff1.000000_cwt_peaks.gr
NC_000913	IPOD occupancy	Peak	589706	589766	1	+	.	From wt_m9_min_glu_merged_truseqnano_nebnext_v6rzlog10p_chipsub_cutoff1.000000_cwt_peaks.gr
NC_000913	IPOD occupancy	Peak	590101	590161	1	+	.	From wt_m9_min_glu_merged_truseqnano_nebnext_v6rzlog10p_chipsub_cutoff1.000000_cwt_peaks.gr
NC_000913	IPOD occupancy	Peak	590306	590366	1	+	.	From wt_m9_min_glu_merged_truseqnano_nebnext_v6rzlog10p_chipsub_cutoff1.000000_cwt_peaks.gr
NC_000913	IPOD occupancy	Peak	590696	590756	1	+	.	From wt_m9_min_glu_merged_truseqnano_nebnext_v6rzlog10p_chipsub_cutoff1.000000_cwt_peaks.gr
NC_000913	IPOD occupancy	Peak	590861	590921	1	+	.	From wt_m9_min_glu_merged_truseqnano_nebnext_v6rzlog10p_chipsub_cutoff1.000000_cwt_peaks.gr
NC_000913	IPOD occupancy	Peak	591116	591176	1	+	.	From wt_m9_min_glu_merged_truseqnano_nebnext_v6rzlog10p_chipsub_cutoff1.000000_cwt_peaks.gr
NC_000913	IPOD occupancy	Peak	591321	591381	1	+	.	From wt_m9_min_glu_merged_truseqnano_nebnext_v6rzlog10p_chipsub_cutoff1.000000_cwt_peaks.gr
NC_000913	IPOD occupancy	Peak	591651	591711	1	+	.	From wt_m9_min_glu_merged_truseqnano_nebnext_v6rzlog10p_chipsub_cutoff1.000000_cwt_peaks.gr
NC_000913	IPOD occupancy	Peak	591866	591926	1	+	.	From wt_m9_min_glu_merged_truseqnano_nebnext_v6rzlog10p_chipsub_cutoff1.000000_cwt_peaks.gr
NC_000913	IPOD occupancy	Peak	592391	592451	1	+	.	From wt_m9_min_glu_merged_truseqnano_nebnext_v6rzlog10p_chipsub_cutoff1.000000_cwt_peaks.gr
NC_000913	IPOD occupancy	Peak	592786	592846	1	+	.	From wt_m9_min_glu_merged_truseqnano_nebnext_v6rzlog10p_chipsub_cutoff1.000000_cwt_peaks.gr
NC_000913	IPOD occupancy	Peak	593181	593241	1	+	.	From wt_m9_min_glu_merged_truseqnano_nebnext_v6rzlog10p_chipsub_cutoff1.000000_cwt_peaks.gr
NC_000913	IPOD occupancy	Peak	593561	593621	1	+	.	From wt_m9_min_glu_merged_truseqnano_nebnext_v6rzlog10p_chipsub_cutoff1.000000_cwt_peaks.gr
NC_000913	IPOD occupancy	Peak	594486	594546	1	+	.	From wt_m9_min_glu_merged_truseqnano_nebnext_v6rzlog10p_chipsub_cutoff1.000000_cwt_peaks.gr
NC_000913	IPOD occupancy	Peak	594601	594661	1	+	.	From wt_m9_min_glu_merged_truseqnano_nebnext_v6rzlog10p_chipsub_cutoff1.000000_cwt_peaks.gr
NC_000913	IPOD occupancy	Peak	595276	595336	1	+	.	From wt_m9_min_glu_merged_truseqnano_nebnext_v6rzlog10p_chipsub_cutoff1.000000_cwt_peaks.gr
NC_000913	IPOD occupancy	Peak	596181	596241	1	+	.	From wt_m9_min_glu_merged_truseqnano_nebnext_v6rzlog10p_chipsub_cutoff1.000000_cwt_peaks.gr
NC_000913	IPOD occupancy	Peak	596311	596371	1	+	.	From wt_m9_min_glu_merged_truseqnano_nebnext_v6rzlog10p_chipsub_cutoff1.000000_cwt_peaks.gr
NC_000913	IPOD occupancy	Peak	596471	596531	1	+	.	From wt_m9_min_glu_merged_truseqnano_nebnext_v6rzlog10p_chipsub_cutoff1.000000_cwt_peaks.gr
NC_000913	IPOD occupancy	Peak	596751	596811	1	+	.	From wt_m9_min_glu_merged_truseqnano_nebnext_v6rzlog10p_chipsub_cutoff1.000000_cwt_peaks.gr
NC_000913	IPOD occupancy	Peak	596881	596941	1	+	.	From wt_m9_min_glu_merged_truseqnano_nebnext_v6rzlog10p_chipsub_cutoff1.000000_cwt_peaks.gr
NC_000913	IPOD occupancy	Peak	597016	597076	1	+	.	From wt_m9_min_glu_merged_truseqnano_nebnext_v6rzlog10p_chipsub_cutoff1.000000_cwt_peaks.gr
NC_000913	IPOD occupancy	Peak	597421	597481	1	+	.	From wt_m9_min_glu_merged_truseqnano_nebnext_v6rzlog10p_chipsub_cutoff1.000000_cwt_peaks.gr
NC_000913	IPOD occupancy	Peak	597631	597691	1	+	.	From wt_m9_min_glu_merged_truseqnano_nebnext_v6rzlog10p_chipsub_cutoff1.000000_cwt_peaks.gr
NC_000913	IPOD occupancy	Peak	597941	598001	1	+	.	From wt_m9_min_glu_merged_truseqnano_nebnext_v6rzlog10p_chipsub_cutoff1.000000_cwt_peaks.gr
NC_000913	IPOD occupancy	Peak	598671	598731	1	+	.	From wt_m9_min_glu_merged_truseqnano_nebnext_v6rzlog10p_chipsub_cutoff1.000000_cwt_peaks.gr
NC_000913	IPOD occupancy	Peak	598876	598936	1	+	.	From wt_m9_min_glu_merged_truseqnano_nebnext_v6rzlog10p_chipsub_cutoff1.000000_cwt_peaks.gr
NC_000913	IPOD occupancy	Peak	599176	599236	1	+	.	From wt_m9_min_glu_merged_truseqnano_nebnext_v6rzlog10p_chipsub_cutoff1.000000_cwt_peaks.gr
NC_000913	IPOD occupancy	Peak	599831	599891	1	+	.	From wt_m9_min_glu_merged_truseqnano_nebnext_v6rzlog10p_chipsub_cutoff1.000000_cwt_peaks.gr
NC_000913	IPOD occupancy	Peak	600401	600461	1	+	.	From wt_m9_min_glu_merged_truseqnano_nebnext_v6rzlog10p_chipsub_cutoff1.000000_cwt_peaks.gr
NC_000913	IPOD occupancy	Peak	601311	601371	1	+	.	From wt_m9_min_glu_merged_truseqnano_nebnext_v6rzlog10p_chipsub_cutoff1.000000_cwt_peaks.gr
NC_000913	IPOD occupancy	Peak	602016	602076	1	+	.	From wt_m9_min_glu_merged_truseqnano_nebnext_v6rzlog10p_chipsub_cutoff1.000000_cwt_peaks.gr
NC_000913	IPOD occupancy	Peak	602371	602431	1	+	.	From wt_m9_min_glu_merged_truseqnano_nebnext_v6rzlog10p_chipsub_cutoff1.000000_cwt_peaks.gr
NC_000913	IPOD occupancy	Peak	602696	602756	1	+	.	From wt_m9_min_glu_merged_truseqnano_nebnext_v6rzlog10p_chipsub_cutoff1.000000_cwt_peaks.gr
NC_000913	IPOD occupancy	Peak	602851	602911	1	+	.	From wt_m9_min_glu_merged_truseqnano_nebnext_v6rzlog10p_chipsub_cutoff1.000000_cwt_peaks.gr
NC_000913	IPOD occupancy	Peak	603086	603146	1	+	.	From wt_m9_min_glu_merged_truseqnano_nebnext_v6rzlog10p_chipsub_cutoff1.000000_cwt_peaks.gr
NC_000913	IPOD occupancy	Peak	603511	603571	1	+	.	From wt_m9_min_glu_merged_truseqnano_nebnext_v6rzlog10p_chipsub_cutoff1.000000_cwt_peaks.gr
NC_000913	IPOD occupancy	Peak	603626	603686	1	+	.	From wt_m9_min_glu_merged_truseqnano_nebnext_v6rzlog10p_chipsub_cutoff1.000000_cwt_peaks.gr
NC_000913	IPOD occupancy	Peak	604221	604281	1	+	.	From wt_m9_min_glu_merged_truseqnano_nebnext_v6rzlog10p_chipsub_cutoff1.000000_cwt_peaks.gr
NC_000913	IPOD occupancy	Peak	604346	604406	1	+	.	From wt_m9_min_glu_merged_truseqnano_nebnext_v6rzlog10p_chipsub_cutoff1.000000_cwt_peaks.gr
NC_000913	IPOD occupancy	Peak	604691	604751	1	+	.	From wt_m9_min_glu_merged_truseqnano_nebnext_v6rzlog10p_chipsub_cutoff1.000000_cwt_peaks.gr
NC_000913	IPOD occupancy	Peak	605371	605431	1	+	.	From wt_m9_min_glu_merged_truseqnano_nebnext_v6rzlog10p_chipsub_cutoff1.000000_cwt_peaks.gr
NC_000913	IPOD occupancy	Peak	605661	605721	1	+	.	From wt_m9_min_glu_merged_truseqnano_nebnext_v6rzlog10p_chipsub_cutoff1.000000_cwt_peaks.gr
NC_000913	IPOD occupancy	Peak	606011	606071	1	+	.	From wt_m9_min_glu_merged_truseqnano_nebnext_v6rzlog10p_chipsub_cutoff1.000000_cwt_peaks.gr
NC_000913	IPOD occupancy	Peak	606211	606271	1	+	.	From wt_m9_min_glu_merged_truseqnano_nebnext_v6rzlog10p_chipsub_cutoff1.000000_cwt_peaks.gr
NC_000913	IPOD occupancy	Peak	606526	606586	1	+	.	From wt_m9_min_glu_merged_truseqnano_nebnext_v6rzlog10p_chipsub_cutoff1.000000_cwt_peaks.gr
NC_000913	IPOD occupancy	Peak	606701	606761	1	+	.	From wt_m9_min_glu_merged_truseqnano_nebnext_v6rzlog10p_chipsub_cutoff1.000000_cwt_peaks.gr
NC_000913	IPOD occupancy	Peak	606901	606961	1	+	.	From wt_m9_min_glu_merged_truseqnano_nebnext_v6rzlog10p_chipsub_cutoff1.000000_cwt_peaks.gr
NC_000913	IPOD occupancy	Peak	607566	607626	1	+	.	From wt_m9_min_glu_merged_truseqnano_nebnext_v6rzlog10p_chipsub_cutoff1.000000_cwt_peaks.gr
NC_000913	IPOD occupancy	Peak	607816	607876	1	+	.	From wt_m9_min_glu_merged_truseqnano_nebnext_v6rzlog10p_chipsub_cutoff1.000000_cwt_peaks.gr
NC_000913	IPOD occupancy	Peak	609061	609121	1	+	.	From wt_m9_min_glu_merged_truseqnano_nebnext_v6rzlog10p_chipsub_cutoff1.000000_cwt_peaks.gr
NC_000913	IPOD occupancy	Peak	609281	609341	1	+	.	From wt_m9_min_glu_merged_truseqnano_nebnext_v6rzlog10p_chipsub_cutoff1.000000_cwt_peaks.gr
NC_000913	IPOD occupancy	Peak	609521	609581	1	+	.	From wt_m9_min_glu_merged_truseqnano_nebnext_v6rzlog10p_chipsub_cutoff1.000000_cwt_peaks.gr
NC_000913	IPOD occupancy	Peak	609721	609781	1	+	.	From wt_m9_min_glu_merged_truseqnano_nebnext_v6rzlog10p_chipsub_cutoff1.000000_cwt_peaks.gr
NC_000913	IPOD occupancy	Peak	609881	609941	1	+	.	From wt_m9_min_glu_merged_truseqnano_nebnext_v6rzlog10p_chipsub_cutoff1.000000_cwt_peaks.gr
NC_000913	IPOD occupancy	Peak	611271	611331	1	+	.	From wt_m9_min_glu_merged_truseqnano_nebnext_v6rzlog10p_chipsub_cutoff1.000000_cwt_peaks.gr
NC_000913	IPOD occupancy	Peak	612476	612536	1	+	.	From wt_m9_min_glu_merged_truseqnano_nebnext_v6rzlog10p_chipsub_cutoff1.000000_cwt_peaks.gr
NC_000913	IPOD occupancy	Peak	612671	612731	1	+	.	From wt_m9_min_glu_merged_truseqnano_nebnext_v6rzlog10p_chipsub_cutoff1.000000_cwt_peaks.gr
NC_000913	IPOD occupancy	Peak	613211	613271	1	+	.	From wt_m9_min_glu_merged_truseqnano_nebnext_v6rzlog10p_chipsub_cutoff1.000000_cwt_peaks.gr
NC_000913	IPOD occupancy	Peak	614666	614726	1	+	.	From wt_m9_min_glu_merged_truseqnano_nebnext_v6rzlog10p_chipsub_cutoff1.000000_cwt_peaks.gr
NC_000913	IPOD occupancy	Peak	615196	615256	1	+	.	From wt_m9_min_glu_merged_truseqnano_nebnext_v6rzlog10p_chipsub_cutoff1.000000_cwt_peaks.gr
NC_000913	IPOD occupancy	Peak	615446	615506	1	+	.	From wt_m9_min_glu_merged_truseqnano_nebnext_v6rzlog10p_chipsub_cutoff1.000000_cwt_peaks.gr
NC_000913	IPOD occupancy	Peak	615851	615911	1	+	.	From wt_m9_min_glu_merged_truseqnano_nebnext_v6rzlog10p_chipsub_cutoff1.000000_cwt_peaks.gr
NC_000913	IPOD occupancy	Peak	616371	616431	1	+	.	From wt_m9_min_glu_merged_truseqnano_nebnext_v6rzlog10p_chipsub_cutoff1.000000_cwt_peaks.gr
NC_000913	IPOD occupancy	Peak	616471	616531	1	+	.	From wt_m9_min_glu_merged_truseqnano_nebnext_v6rzlog10p_chipsub_cutoff1.000000_cwt_peaks.gr
NC_000913	IPOD occupancy	Peak	616926	616986	1	+	.	From wt_m9_min_glu_merged_truseqnano_nebnext_v6rzlog10p_chipsub_cutoff1.000000_cwt_peaks.gr
NC_000913	IPOD occupancy	Peak	617961	618021	1	+	.	From wt_m9_min_glu_merged_truseqnano_nebnext_v6rzlog10p_chipsub_cutoff1.000000_cwt_peaks.gr
NC_000913	IPOD occupancy	Peak	618141	618201	1	+	.	From wt_m9_min_glu_merged_truseqnano_nebnext_v6rzlog10p_chipsub_cutoff1.000000_cwt_peaks.gr
NC_000913	IPOD occupancy	Peak	618231	618291	1	+	.	From wt_m9_min_glu_merged_truseqnano_nebnext_v6rzlog10p_chipsub_cutoff1.000000_cwt_peaks.gr
NC_000913	IPOD occupancy	Peak	618536	618596	1	+	.	From wt_m9_min_glu_merged_truseqnano_nebnext_v6rzlog10p_chipsub_cutoff1.000000_cwt_peaks.gr
NC_000913	IPOD occupancy	Peak	618966	619026	1	+	.	From wt_m9_min_glu_merged_truseqnano_nebnext_v6rzlog10p_chipsub_cutoff1.000000_cwt_peaks.gr
NC_000913	IPOD occupancy	Peak	620181	620241	1	+	.	From wt_m9_min_glu_merged_truseqnano_nebnext_v6rzlog10p_chipsub_cutoff1.000000_cwt_peaks.gr
NC_000913	IPOD occupancy	Peak	620276	620391	1	+	.	From wt_m9_min_glu_merged_truseqnano_nebnext_v6rzlog10p_chipsub_cutoff1.000000_cwt_peaks.gr
NC_000913	IPOD occupancy	Peak	620561	620621	1	+	.	From wt_m9_min_glu_merged_truseqnano_nebnext_v6rzlog10p_chipsub_cutoff1.000000_cwt_peaks.gr
NC_000913	IPOD occupancy	Peak	620796	620856	1	+	.	From wt_m9_min_glu_merged_truseqnano_nebnext_v6rzlog10p_chipsub_cutoff1.000000_cwt_peaks.gr
NC_000913	IPOD occupancy	Peak	622131	622191	1	+	.	From wt_m9_min_glu_merged_truseqnano_nebnext_v6rzlog10p_chipsub_cutoff1.000000_cwt_peaks.gr
NC_000913	IPOD occupancy	Peak	624711	624771	1	+	.	From wt_m9_min_glu_merged_truseqnano_nebnext_v6rzlog10p_chipsub_cutoff1.000000_cwt_peaks.gr
NC_000913	IPOD occupancy	Peak	624781	624881	1	+	.	From wt_m9_min_glu_merged_truseqnano_nebnext_v6rzlog10p_chipsub_cutoff1.000000_cwt_peaks.gr
NC_000913	IPOD occupancy	Peak	626311	626371	1	+	.	From wt_m9_min_glu_merged_truseqnano_nebnext_v6rzlog10p_chipsub_cutoff1.000000_cwt_peaks.gr
NC_000913	IPOD occupancy	Peak	626476	626536	1	+	.	From wt_m9_min_glu_merged_truseqnano_nebnext_v6rzlog10p_chipsub_cutoff1.000000_cwt_peaks.gr
NC_000913	IPOD occupancy	Peak	627301	627361	1	+	.	From wt_m9_min_glu_merged_truseqnano_nebnext_v6rzlog10p_chipsub_cutoff1.000000_cwt_peaks.gr
NC_000913	IPOD occupancy	Peak	627611	627671	1	+	.	From wt_m9_min_glu_merged_truseqnano_nebnext_v6rzlog10p_chipsub_cutoff1.000000_cwt_peaks.gr
NC_000913	IPOD occupancy	Peak	627771	627831	1	+	.	From wt_m9_min_glu_merged_truseqnano_nebnext_v6rzlog10p_chipsub_cutoff1.000000_cwt_peaks.gr
NC_000913	IPOD occupancy	Peak	628106	628166	1	+	.	From wt_m9_min_glu_merged_truseqnano_nebnext_v6rzlog10p_chipsub_cutoff1.000000_cwt_peaks.gr
NC_000913	IPOD occupancy	Peak	629341	629401	1	+	.	From wt_m9_min_glu_merged_truseqnano_nebnext_v6rzlog10p_chipsub_cutoff1.000000_cwt_peaks.gr
NC_000913	IPOD occupancy	Peak	629836	629896	1	+	.	From wt_m9_min_glu_merged_truseqnano_nebnext_v6rzlog10p_chipsub_cutoff1.000000_cwt_peaks.gr
NC_000913	IPOD occupancy	Peak	630016	630076	1	+	.	From wt_m9_min_glu_merged_truseqnano_nebnext_v6rzlog10p_chipsub_cutoff1.000000_cwt_peaks.gr
NC_000913	IPOD occupancy	Peak	631126	631186	1	+	.	From wt_m9_min_glu_merged_truseqnano_nebnext_v6rzlog10p_chipsub_cutoff1.000000_cwt_peaks.gr
NC_000913	IPOD occupancy	Peak	631466	631526	1	+	.	From wt_m9_min_glu_merged_truseqnano_nebnext_v6rzlog10p_chipsub_cutoff1.000000_cwt_peaks.gr
NC_000913	IPOD occupancy	Peak	631936	631996	1	+	.	From wt_m9_min_glu_merged_truseqnano_nebnext_v6rzlog10p_chipsub_cutoff1.000000_cwt_peaks.gr
NC_000913	IPOD occupancy	Peak	632511	632571	1	+	.	From wt_m9_min_glu_merged_truseqnano_nebnext_v6rzlog10p_chipsub_cutoff1.000000_cwt_peaks.gr
NC_000913	IPOD occupancy	Peak	632796	632856	1	+	.	From wt_m9_min_glu_merged_truseqnano_nebnext_v6rzlog10p_chipsub_cutoff1.000000_cwt_peaks.gr
NC_000913	IPOD occupancy	Peak	632911	632971	1	+	.	From wt_m9_min_glu_merged_truseqnano_nebnext_v6rzlog10p_chipsub_cutoff1.000000_cwt_peaks.gr
NC_000913	IPOD occupancy	Peak	633226	633286	1	+	.	From wt_m9_min_glu_merged_truseqnano_nebnext_v6rzlog10p_chipsub_cutoff1.000000_cwt_peaks.gr
NC_000913	IPOD occupancy	Peak	633486	633546	1	+	.	From wt_m9_min_glu_merged_truseqnano_nebnext_v6rzlog10p_chipsub_cutoff1.000000_cwt_peaks.gr
NC_000913	IPOD occupancy	Peak	633816	633876	1	+	.	From wt_m9_min_glu_merged_truseqnano_nebnext_v6rzlog10p_chipsub_cutoff1.000000_cwt_peaks.gr
NC_000913	IPOD occupancy	Peak	634276	634336	1	+	.	From wt_m9_min_glu_merged_truseqnano_nebnext_v6rzlog10p_chipsub_cutoff1.000000_cwt_peaks.gr
NC_000913	IPOD occupancy	Peak	634421	634481	1	+	.	From wt_m9_min_glu_merged_truseqnano_nebnext_v6rzlog10p_chipsub_cutoff1.000000_cwt_peaks.gr
NC_000913	IPOD occupancy	Peak	634541	634601	1	+	.	From wt_m9_min_glu_merged_truseqnano_nebnext_v6rzlog10p_chipsub_cutoff1.000000_cwt_peaks.gr
NC_000913	IPOD occupancy	Peak	635411	635471	1	+	.	From wt_m9_min_glu_merged_truseqnano_nebnext_v6rzlog10p_chipsub_cutoff1.000000_cwt_peaks.gr
NC_000913	IPOD occupancy	Peak	636646	636706	1	+	.	From wt_m9_min_glu_merged_truseqnano_nebnext_v6rzlog10p_chipsub_cutoff1.000000_cwt_peaks.gr
NC_000913	IPOD occupancy	Peak	636866	636926	1	+	.	From wt_m9_min_glu_merged_truseqnano_nebnext_v6rzlog10p_chipsub_cutoff1.000000_cwt_peaks.gr
NC_000913	IPOD occupancy	Peak	636991	637051	1	+	.	From wt_m9_min_glu_merged_truseqnano_nebnext_v6rzlog10p_chipsub_cutoff1.000000_cwt_peaks.gr
NC_000913	IPOD occupancy	Peak	637191	637251	1	+	.	From wt_m9_min_glu_merged_truseqnano_nebnext_v6rzlog10p_chipsub_cutoff1.000000_cwt_peaks.gr
NC_000913	IPOD occupancy	Peak	637406	637466	1	+	.	From wt_m9_min_glu_merged_truseqnano_nebnext_v6rzlog10p_chipsub_cutoff1.000000_cwt_peaks.gr
NC_000913	IPOD occupancy	Peak	637636	637696	1	+	.	From wt_m9_min_glu_merged_truseqnano_nebnext_v6rzlog10p_chipsub_cutoff1.000000_cwt_peaks.gr
NC_000913	IPOD occupancy	Peak	637876	637936	1	+	.	From wt_m9_min_glu_merged_truseqnano_nebnext_v6rzlog10p_chipsub_cutoff1.000000_cwt_peaks.gr
NC_000913	IPOD occupancy	Peak	638016	638076	1	+	.	From wt_m9_min_glu_merged_truseqnano_nebnext_v6rzlog10p_chipsub_cutoff1.000000_cwt_peaks.gr
NC_000913	IPOD occupancy	Peak	638171	638231	1	+	.	From wt_m9_min_glu_merged_truseqnano_nebnext_v6rzlog10p_chipsub_cutoff1.000000_cwt_peaks.gr
NC_000913	IPOD occupancy	Peak	638456	638516	1	+	.	From wt_m9_min_glu_merged_truseqnano_nebnext_v6rzlog10p_chipsub_cutoff1.000000_cwt_peaks.gr
NC_000913	IPOD occupancy	Peak	638661	638721	1	+	.	From wt_m9_min_glu_merged_truseqnano_nebnext_v6rzlog10p_chipsub_cutoff1.000000_cwt_peaks.gr
NC_000913	IPOD occupancy	Peak	638881	638941	1	+	.	From wt_m9_min_glu_merged_truseqnano_nebnext_v6rzlog10p_chipsub_cutoff1.000000_cwt_peaks.gr
NC_000913	IPOD occupancy	Peak	641131	641191	1	+	.	From wt_m9_min_glu_merged_truseqnano_nebnext_v6rzlog10p_chipsub_cutoff1.000000_cwt_peaks.gr
NC_000913	IPOD occupancy	Peak	642221	642281	1	+	.	From wt_m9_min_glu_merged_truseqnano_nebnext_v6rzlog10p_chipsub_cutoff1.000000_cwt_peaks.gr
NC_000913	IPOD occupancy	Peak	642501	642561	1	+	.	From wt_m9_min_glu_merged_truseqnano_nebnext_v6rzlog10p_chipsub_cutoff1.000000_cwt_peaks.gr
NC_000913	IPOD occupancy	Peak	642606	642666	1	+	.	From wt_m9_min_glu_merged_truseqnano_nebnext_v6rzlog10p_chipsub_cutoff1.000000_cwt_peaks.gr
NC_000913	IPOD occupancy	Peak	642791	642851	1	+	.	From wt_m9_min_glu_merged_truseqnano_nebnext_v6rzlog10p_chipsub_cutoff1.000000_cwt_peaks.gr
NC_000913	IPOD occupancy	Peak	643736	643796	1	+	.	From wt_m9_min_glu_merged_truseqnano_nebnext_v6rzlog10p_chipsub_cutoff1.000000_cwt_peaks.gr
NC_000913	IPOD occupancy	Peak	643861	643921	1	+	.	From wt_m9_min_glu_merged_truseqnano_nebnext_v6rzlog10p_chipsub_cutoff1.000000_cwt_peaks.gr
NC_000913	IPOD occupancy	Peak	644176	644236	1	+	.	From wt_m9_min_glu_merged_truseqnano_nebnext_v6rzlog10p_chipsub_cutoff1.000000_cwt_peaks.gr
NC_000913	IPOD occupancy	Peak	645206	645266	1	+	.	From wt_m9_min_glu_merged_truseqnano_nebnext_v6rzlog10p_chipsub_cutoff1.000000_cwt_peaks.gr
NC_000913	IPOD occupancy	Peak	645306	645366	1	+	.	From wt_m9_min_glu_merged_truseqnano_nebnext_v6rzlog10p_chipsub_cutoff1.000000_cwt_peaks.gr
NC_000913	IPOD occupancy	Peak	646571	646631	1	+	.	From wt_m9_min_glu_merged_truseqnano_nebnext_v6rzlog10p_chipsub_cutoff1.000000_cwt_peaks.gr
NC_000913	IPOD occupancy	Peak	647946	648006	1	+	.	From wt_m9_min_glu_merged_truseqnano_nebnext_v6rzlog10p_chipsub_cutoff1.000000_cwt_peaks.gr
NC_000913	IPOD occupancy	Peak	649536	649596	1	+	.	From wt_m9_min_glu_merged_truseqnano_nebnext_v6rzlog10p_chipsub_cutoff1.000000_cwt_peaks.gr
NC_000913	IPOD occupancy	Peak	650331	650391	1	+	.	From wt_m9_min_glu_merged_truseqnano_nebnext_v6rzlog10p_chipsub_cutoff1.000000_cwt_peaks.gr
NC_000913	IPOD occupancy	Peak	651396	651456	1	+	.	From wt_m9_min_glu_merged_truseqnano_nebnext_v6rzlog10p_chipsub_cutoff1.000000_cwt_peaks.gr
NC_000913	IPOD occupancy	Peak	651686	651746	1	+	.	From wt_m9_min_glu_merged_truseqnano_nebnext_v6rzlog10p_chipsub_cutoff1.000000_cwt_peaks.gr
NC_000913	IPOD occupancy	Peak	651841	651901	1	+	.	From wt_m9_min_glu_merged_truseqnano_nebnext_v6rzlog10p_chipsub_cutoff1.000000_cwt_peaks.gr
NC_000913	IPOD occupancy	Peak	651986	652046	1	+	.	From wt_m9_min_glu_merged_truseqnano_nebnext_v6rzlog10p_chipsub_cutoff1.000000_cwt_peaks.gr
NC_000913	IPOD occupancy	Peak	652141	652201	1	+	.	From wt_m9_min_glu_merged_truseqnano_nebnext_v6rzlog10p_chipsub_cutoff1.000000_cwt_peaks.gr
NC_000913	IPOD occupancy	Peak	652311	652371	1	+	.	From wt_m9_min_glu_merged_truseqnano_nebnext_v6rzlog10p_chipsub_cutoff1.000000_cwt_peaks.gr
NC_000913	IPOD occupancy	Peak	653206	653266	1	+	.	From wt_m9_min_glu_merged_truseqnano_nebnext_v6rzlog10p_chipsub_cutoff1.000000_cwt_peaks.gr
NC_000913	IPOD occupancy	Peak	653841	653901	1	+	.	From wt_m9_min_glu_merged_truseqnano_nebnext_v6rzlog10p_chipsub_cutoff1.000000_cwt_peaks.gr
NC_000913	IPOD occupancy	Peak	654526	654586	1	+	.	From wt_m9_min_glu_merged_truseqnano_nebnext_v6rzlog10p_chipsub_cutoff1.000000_cwt_peaks.gr
NC_000913	IPOD occupancy	Peak	655891	655951	1	+	.	From wt_m9_min_glu_merged_truseqnano_nebnext_v6rzlog10p_chipsub_cutoff1.000000_cwt_peaks.gr
NC_000913	IPOD occupancy	Peak	656141	656201	1	+	.	From wt_m9_min_glu_merged_truseqnano_nebnext_v6rzlog10p_chipsub_cutoff1.000000_cwt_peaks.gr
NC_000913	IPOD occupancy	Peak	656401	656461	1	+	.	From wt_m9_min_glu_merged_truseqnano_nebnext_v6rzlog10p_chipsub_cutoff1.000000_cwt_peaks.gr
NC_000913	IPOD occupancy	Peak	656486	656611	1	+	.	From wt_m9_min_glu_merged_truseqnano_nebnext_v6rzlog10p_chipsub_cutoff1.000000_cwt_peaks.gr
NC_000913	IPOD occupancy	Peak	656681	656741	1	+	.	From wt_m9_min_glu_merged_truseqnano_nebnext_v6rzlog10p_chipsub_cutoff1.000000_cwt_peaks.gr
NC_000913	IPOD occupancy	Peak	657176	657236	1	+	.	From wt_m9_min_glu_merged_truseqnano_nebnext_v6rzlog10p_chipsub_cutoff1.000000_cwt_peaks.gr
NC_000913	IPOD occupancy	Peak	657811	657871	1	+	.	From wt_m9_min_glu_merged_truseqnano_nebnext_v6rzlog10p_chipsub_cutoff1.000000_cwt_peaks.gr
NC_000913	IPOD occupancy	Peak	658346	658406	1	+	.	From wt_m9_min_glu_merged_truseqnano_nebnext_v6rzlog10p_chipsub_cutoff1.000000_cwt_peaks.gr
NC_000913	IPOD occupancy	Peak	659596	659656	1	+	.	From wt_m9_min_glu_merged_truseqnano_nebnext_v6rzlog10p_chipsub_cutoff1.000000_cwt_peaks.gr
NC_000913	IPOD occupancy	Peak	659711	659771	1	+	.	From wt_m9_min_glu_merged_truseqnano_nebnext_v6rzlog10p_chipsub_cutoff1.000000_cwt_peaks.gr
NC_000913	IPOD occupancy	Peak	659926	659986	1	+	.	From wt_m9_min_glu_merged_truseqnano_nebnext_v6rzlog10p_chipsub_cutoff1.000000_cwt_peaks.gr
NC_000913	IPOD occupancy	Peak	660101	660161	1	+	.	From wt_m9_min_glu_merged_truseqnano_nebnext_v6rzlog10p_chipsub_cutoff1.000000_cwt_peaks.gr
NC_000913	IPOD occupancy	Peak	660261	660321	1	+	.	From wt_m9_min_glu_merged_truseqnano_nebnext_v6rzlog10p_chipsub_cutoff1.000000_cwt_peaks.gr
NC_000913	IPOD occupancy	Peak	660816	660876	1	+	.	From wt_m9_min_glu_merged_truseqnano_nebnext_v6rzlog10p_chipsub_cutoff1.000000_cwt_peaks.gr
NC_000913	IPOD occupancy	Peak	661141	661201	1	+	.	From wt_m9_min_glu_merged_truseqnano_nebnext_v6rzlog10p_chipsub_cutoff1.000000_cwt_peaks.gr
NC_000913	IPOD occupancy	Peak	661451	661511	1	+	.	From wt_m9_min_glu_merged_truseqnano_nebnext_v6rzlog10p_chipsub_cutoff1.000000_cwt_peaks.gr
NC_000913	IPOD occupancy	Peak	661576	661636	1	+	.	From wt_m9_min_glu_merged_truseqnano_nebnext_v6rzlog10p_chipsub_cutoff1.000000_cwt_peaks.gr
NC_000913	IPOD occupancy	Peak	661686	661746	1	+	.	From wt_m9_min_glu_merged_truseqnano_nebnext_v6rzlog10p_chipsub_cutoff1.000000_cwt_peaks.gr
NC_000913	IPOD occupancy	Peak	661911	661971	1	+	.	From wt_m9_min_glu_merged_truseqnano_nebnext_v6rzlog10p_chipsub_cutoff1.000000_cwt_peaks.gr
NC_000913	IPOD occupancy	Peak	662731	662791	1	+	.	From wt_m9_min_glu_merged_truseqnano_nebnext_v6rzlog10p_chipsub_cutoff1.000000_cwt_peaks.gr
NC_000913	IPOD occupancy	Peak	663401	663461	1	+	.	From wt_m9_min_glu_merged_truseqnano_nebnext_v6rzlog10p_chipsub_cutoff1.000000_cwt_peaks.gr
NC_000913	IPOD occupancy	Peak	663831	663891	1	+	.	From wt_m9_min_glu_merged_truseqnano_nebnext_v6rzlog10p_chipsub_cutoff1.000000_cwt_peaks.gr
NC_000913	IPOD occupancy	Peak	664096	664156	1	+	.	From wt_m9_min_glu_merged_truseqnano_nebnext_v6rzlog10p_chipsub_cutoff1.000000_cwt_peaks.gr
NC_000913	IPOD occupancy	Peak	664251	664311	1	+	.	From wt_m9_min_glu_merged_truseqnano_nebnext_v6rzlog10p_chipsub_cutoff1.000000_cwt_peaks.gr
NC_000913	IPOD occupancy	Peak	665211	665271	1	+	.	From wt_m9_min_glu_merged_truseqnano_nebnext_v6rzlog10p_chipsub_cutoff1.000000_cwt_peaks.gr
NC_000913	IPOD occupancy	Peak	666226	666286	1	+	.	From wt_m9_min_glu_merged_truseqnano_nebnext_v6rzlog10p_chipsub_cutoff1.000000_cwt_peaks.gr
NC_000913	IPOD occupancy	Peak	666771	666831	1	+	.	From wt_m9_min_glu_merged_truseqnano_nebnext_v6rzlog10p_chipsub_cutoff1.000000_cwt_peaks.gr
NC_000913	IPOD occupancy	Peak	667001	667061	1	+	.	From wt_m9_min_glu_merged_truseqnano_nebnext_v6rzlog10p_chipsub_cutoff1.000000_cwt_peaks.gr
NC_000913	IPOD occupancy	Peak	667196	667256	1	+	.	From wt_m9_min_glu_merged_truseqnano_nebnext_v6rzlog10p_chipsub_cutoff1.000000_cwt_peaks.gr
NC_000913	IPOD occupancy	Peak	667656	667716	1	+	.	From wt_m9_min_glu_merged_truseqnano_nebnext_v6rzlog10p_chipsub_cutoff1.000000_cwt_peaks.gr
NC_000913	IPOD occupancy	Peak	667936	667996	1	+	.	From wt_m9_min_glu_merged_truseqnano_nebnext_v6rzlog10p_chipsub_cutoff1.000000_cwt_peaks.gr
NC_000913	IPOD occupancy	Peak	668111	668171	1	+	.	From wt_m9_min_glu_merged_truseqnano_nebnext_v6rzlog10p_chipsub_cutoff1.000000_cwt_peaks.gr
NC_000913	IPOD occupancy	Peak	668236	668296	1	+	.	From wt_m9_min_glu_merged_truseqnano_nebnext_v6rzlog10p_chipsub_cutoff1.000000_cwt_peaks.gr
NC_000913	IPOD occupancy	Peak	668331	668436	1	+	.	From wt_m9_min_glu_merged_truseqnano_nebnext_v6rzlog10p_chipsub_cutoff1.000000_cwt_peaks.gr
NC_000913	IPOD occupancy	Peak	669256	669316	1	+	.	From wt_m9_min_glu_merged_truseqnano_nebnext_v6rzlog10p_chipsub_cutoff1.000000_cwt_peaks.gr
NC_000913	IPOD occupancy	Peak	669531	669591	1	+	.	From wt_m9_min_glu_merged_truseqnano_nebnext_v6rzlog10p_chipsub_cutoff1.000000_cwt_peaks.gr
NC_000913	IPOD occupancy	Peak	669711	669771	1	+	.	From wt_m9_min_glu_merged_truseqnano_nebnext_v6rzlog10p_chipsub_cutoff1.000000_cwt_peaks.gr
NC_000913	IPOD occupancy	Peak	671021	671081	1	+	.	From wt_m9_min_glu_merged_truseqnano_nebnext_v6rzlog10p_chipsub_cutoff1.000000_cwt_peaks.gr
NC_000913	IPOD occupancy	Peak	671866	671926	1	+	.	From wt_m9_min_glu_merged_truseqnano_nebnext_v6rzlog10p_chipsub_cutoff1.000000_cwt_peaks.gr
NC_000913	IPOD occupancy	Peak	672621	672681	1	+	.	From wt_m9_min_glu_merged_truseqnano_nebnext_v6rzlog10p_chipsub_cutoff1.000000_cwt_peaks.gr
NC_000913	IPOD occupancy	Peak	672901	672961	1	+	.	From wt_m9_min_glu_merged_truseqnano_nebnext_v6rzlog10p_chipsub_cutoff1.000000_cwt_peaks.gr
NC_000913	IPOD occupancy	Peak	675491	675551	1	+	.	From wt_m9_min_glu_merged_truseqnano_nebnext_v6rzlog10p_chipsub_cutoff1.000000_cwt_peaks.gr
NC_000913	IPOD occupancy	Peak	675761	675821	1	+	.	From wt_m9_min_glu_merged_truseqnano_nebnext_v6rzlog10p_chipsub_cutoff1.000000_cwt_peaks.gr
NC_000913	IPOD occupancy	Peak	675856	675916	1	+	.	From wt_m9_min_glu_merged_truseqnano_nebnext_v6rzlog10p_chipsub_cutoff1.000000_cwt_peaks.gr
NC_000913	IPOD occupancy	Peak	676041	676101	1	+	.	From wt_m9_min_glu_merged_truseqnano_nebnext_v6rzlog10p_chipsub_cutoff1.000000_cwt_peaks.gr
NC_000913	IPOD occupancy	Peak	676176	676236	1	+	.	From wt_m9_min_glu_merged_truseqnano_nebnext_v6rzlog10p_chipsub_cutoff1.000000_cwt_peaks.gr
NC_000913	IPOD occupancy	Peak	676486	676546	1	+	.	From wt_m9_min_glu_merged_truseqnano_nebnext_v6rzlog10p_chipsub_cutoff1.000000_cwt_peaks.gr
NC_000913	IPOD occupancy	Peak	676591	676651	1	+	.	From wt_m9_min_glu_merged_truseqnano_nebnext_v6rzlog10p_chipsub_cutoff1.000000_cwt_peaks.gr
NC_000913	IPOD occupancy	Peak	676681	676741	1	+	.	From wt_m9_min_glu_merged_truseqnano_nebnext_v6rzlog10p_chipsub_cutoff1.000000_cwt_peaks.gr
NC_000913	IPOD occupancy	Peak	676771	676831	1	+	.	From wt_m9_min_glu_merged_truseqnano_nebnext_v6rzlog10p_chipsub_cutoff1.000000_cwt_peaks.gr
NC_000913	IPOD occupancy	Peak	676946	677006	1	+	.	From wt_m9_min_glu_merged_truseqnano_nebnext_v6rzlog10p_chipsub_cutoff1.000000_cwt_peaks.gr
NC_000913	IPOD occupancy	Peak	677211	677271	1	+	.	From wt_m9_min_glu_merged_truseqnano_nebnext_v6rzlog10p_chipsub_cutoff1.000000_cwt_peaks.gr
NC_000913	IPOD occupancy	Peak	677406	677466	1	+	.	From wt_m9_min_glu_merged_truseqnano_nebnext_v6rzlog10p_chipsub_cutoff1.000000_cwt_peaks.gr
NC_000913	IPOD occupancy	Peak	677566	677626	1	+	.	From wt_m9_min_glu_merged_truseqnano_nebnext_v6rzlog10p_chipsub_cutoff1.000000_cwt_peaks.gr
NC_000913	IPOD occupancy	Peak	677781	677841	1	+	.	From wt_m9_min_glu_merged_truseqnano_nebnext_v6rzlog10p_chipsub_cutoff1.000000_cwt_peaks.gr
NC_000913	IPOD occupancy	Peak	678151	678211	1	+	.	From wt_m9_min_glu_merged_truseqnano_nebnext_v6rzlog10p_chipsub_cutoff1.000000_cwt_peaks.gr
NC_000913	IPOD occupancy	Peak	678331	678391	1	+	.	From wt_m9_min_glu_merged_truseqnano_nebnext_v6rzlog10p_chipsub_cutoff1.000000_cwt_peaks.gr
NC_000913	IPOD occupancy	Peak	678766	678826	1	+	.	From wt_m9_min_glu_merged_truseqnano_nebnext_v6rzlog10p_chipsub_cutoff1.000000_cwt_peaks.gr
NC_000913	IPOD occupancy	Peak	678926	678986	1	+	.	From wt_m9_min_glu_merged_truseqnano_nebnext_v6rzlog10p_chipsub_cutoff1.000000_cwt_peaks.gr
NC_000913	IPOD occupancy	Peak	679101	679161	1	+	.	From wt_m9_min_glu_merged_truseqnano_nebnext_v6rzlog10p_chipsub_cutoff1.000000_cwt_peaks.gr
NC_000913	IPOD occupancy	Peak	679346	679406	1	+	.	From wt_m9_min_glu_merged_truseqnano_nebnext_v6rzlog10p_chipsub_cutoff1.000000_cwt_peaks.gr
NC_000913	IPOD occupancy	Peak	679471	679531	1	+	.	From wt_m9_min_glu_merged_truseqnano_nebnext_v6rzlog10p_chipsub_cutoff1.000000_cwt_peaks.gr
NC_000913	IPOD occupancy	Peak	679611	679671	1	+	.	From wt_m9_min_glu_merged_truseqnano_nebnext_v6rzlog10p_chipsub_cutoff1.000000_cwt_peaks.gr
NC_000913	IPOD occupancy	Peak	680506	680566	1	+	.	From wt_m9_min_glu_merged_truseqnano_nebnext_v6rzlog10p_chipsub_cutoff1.000000_cwt_peaks.gr
NC_000913	IPOD occupancy	Peak	681226	681286	1	+	.	From wt_m9_min_glu_merged_truseqnano_nebnext_v6rzlog10p_chipsub_cutoff1.000000_cwt_peaks.gr
NC_000913	IPOD occupancy	Peak	682036	682096	1	+	.	From wt_m9_min_glu_merged_truseqnano_nebnext_v6rzlog10p_chipsub_cutoff1.000000_cwt_peaks.gr
NC_000913	IPOD occupancy	Peak	682321	682381	1	+	.	From wt_m9_min_glu_merged_truseqnano_nebnext_v6rzlog10p_chipsub_cutoff1.000000_cwt_peaks.gr
NC_000913	IPOD occupancy	Peak	682866	682926	1	+	.	From wt_m9_min_glu_merged_truseqnano_nebnext_v6rzlog10p_chipsub_cutoff1.000000_cwt_peaks.gr
NC_000913	IPOD occupancy	Peak	683251	683311	1	+	.	From wt_m9_min_glu_merged_truseqnano_nebnext_v6rzlog10p_chipsub_cutoff1.000000_cwt_peaks.gr
NC_000913	IPOD occupancy	Peak	683361	683421	1	+	.	From wt_m9_min_glu_merged_truseqnano_nebnext_v6rzlog10p_chipsub_cutoff1.000000_cwt_peaks.gr
NC_000913	IPOD occupancy	Peak	683486	683546	1	+	.	From wt_m9_min_glu_merged_truseqnano_nebnext_v6rzlog10p_chipsub_cutoff1.000000_cwt_peaks.gr
NC_000913	IPOD occupancy	Peak	683591	683651	1	+	.	From wt_m9_min_glu_merged_truseqnano_nebnext_v6rzlog10p_chipsub_cutoff1.000000_cwt_peaks.gr
NC_000913	IPOD occupancy	Peak	684356	684416	1	+	.	From wt_m9_min_glu_merged_truseqnano_nebnext_v6rzlog10p_chipsub_cutoff1.000000_cwt_peaks.gr
NC_000913	IPOD occupancy	Peak	684456	684516	1	+	.	From wt_m9_min_glu_merged_truseqnano_nebnext_v6rzlog10p_chipsub_cutoff1.000000_cwt_peaks.gr
NC_000913	IPOD occupancy	Peak	684956	685016	1	+	.	From wt_m9_min_glu_merged_truseqnano_nebnext_v6rzlog10p_chipsub_cutoff1.000000_cwt_peaks.gr
NC_000913	IPOD occupancy	Peak	685216	685276	1	+	.	From wt_m9_min_glu_merged_truseqnano_nebnext_v6rzlog10p_chipsub_cutoff1.000000_cwt_peaks.gr
NC_000913	IPOD occupancy	Peak	685391	685451	1	+	.	From wt_m9_min_glu_merged_truseqnano_nebnext_v6rzlog10p_chipsub_cutoff1.000000_cwt_peaks.gr
NC_000913	IPOD occupancy	Peak	686151	686211	1	+	.	From wt_m9_min_glu_merged_truseqnano_nebnext_v6rzlog10p_chipsub_cutoff1.000000_cwt_peaks.gr
NC_000913	IPOD occupancy	Peak	686381	686441	1	+	.	From wt_m9_min_glu_merged_truseqnano_nebnext_v6rzlog10p_chipsub_cutoff1.000000_cwt_peaks.gr
NC_000913	IPOD occupancy	Peak	686571	686631	1	+	.	From wt_m9_min_glu_merged_truseqnano_nebnext_v6rzlog10p_chipsub_cutoff1.000000_cwt_peaks.gr
NC_000913	IPOD occupancy	Peak	686701	686761	1	+	.	From wt_m9_min_glu_merged_truseqnano_nebnext_v6rzlog10p_chipsub_cutoff1.000000_cwt_peaks.gr
NC_000913	IPOD occupancy	Peak	687886	687946	1	+	.	From wt_m9_min_glu_merged_truseqnano_nebnext_v6rzlog10p_chipsub_cutoff1.000000_cwt_peaks.gr
NC_000913	IPOD occupancy	Peak	688791	688851	1	+	.	From wt_m9_min_glu_merged_truseqnano_nebnext_v6rzlog10p_chipsub_cutoff1.000000_cwt_peaks.gr
NC_000913	IPOD occupancy	Peak	688961	689021	1	+	.	From wt_m9_min_glu_merged_truseqnano_nebnext_v6rzlog10p_chipsub_cutoff1.000000_cwt_peaks.gr
NC_000913	IPOD occupancy	Peak	689201	689261	1	+	.	From wt_m9_min_glu_merged_truseqnano_nebnext_v6rzlog10p_chipsub_cutoff1.000000_cwt_peaks.gr
NC_000913	IPOD occupancy	Peak	689556	689616	1	+	.	From wt_m9_min_glu_merged_truseqnano_nebnext_v6rzlog10p_chipsub_cutoff1.000000_cwt_peaks.gr
NC_000913	IPOD occupancy	Peak	691521	691581	1	+	.	From wt_m9_min_glu_merged_truseqnano_nebnext_v6rzlog10p_chipsub_cutoff1.000000_cwt_peaks.gr
NC_000913	IPOD occupancy	Peak	691906	691966	1	+	.	From wt_m9_min_glu_merged_truseqnano_nebnext_v6rzlog10p_chipsub_cutoff1.000000_cwt_peaks.gr
NC_000913	IPOD occupancy	Peak	693096	693156	1	+	.	From wt_m9_min_glu_merged_truseqnano_nebnext_v6rzlog10p_chipsub_cutoff1.000000_cwt_peaks.gr
NC_000913	IPOD occupancy	Peak	693851	693911	1	+	.	From wt_m9_min_glu_merged_truseqnano_nebnext_v6rzlog10p_chipsub_cutoff1.000000_cwt_peaks.gr
NC_000913	IPOD occupancy	Peak	694456	694516	1	+	.	From wt_m9_min_glu_merged_truseqnano_nebnext_v6rzlog10p_chipsub_cutoff1.000000_cwt_peaks.gr
NC_000913	IPOD occupancy	Peak	695401	695461	1	+	.	From wt_m9_min_glu_merged_truseqnano_nebnext_v6rzlog10p_chipsub_cutoff1.000000_cwt_peaks.gr
NC_000913	IPOD occupancy	Peak	695791	695851	1	+	.	From wt_m9_min_glu_merged_truseqnano_nebnext_v6rzlog10p_chipsub_cutoff1.000000_cwt_peaks.gr
NC_000913	IPOD occupancy	Peak	696001	696061	1	+	.	From wt_m9_min_glu_merged_truseqnano_nebnext_v6rzlog10p_chipsub_cutoff1.000000_cwt_peaks.gr
NC_000913	IPOD occupancy	Peak	696121	696181	1	+	.	From wt_m9_min_glu_merged_truseqnano_nebnext_v6rzlog10p_chipsub_cutoff1.000000_cwt_peaks.gr
NC_000913	IPOD occupancy	Peak	696596	696656	1	+	.	From wt_m9_min_glu_merged_truseqnano_nebnext_v6rzlog10p_chipsub_cutoff1.000000_cwt_peaks.gr
NC_000913	IPOD occupancy	Peak	696781	696841	1	+	.	From wt_m9_min_glu_merged_truseqnano_nebnext_v6rzlog10p_chipsub_cutoff1.000000_cwt_peaks.gr
NC_000913	IPOD occupancy	Peak	697381	697441	1	+	.	From wt_m9_min_glu_merged_truseqnano_nebnext_v6rzlog10p_chipsub_cutoff1.000000_cwt_peaks.gr
NC_000913	IPOD occupancy	Peak	698146	698206	1	+	.	From wt_m9_min_glu_merged_truseqnano_nebnext_v6rzlog10p_chipsub_cutoff1.000000_cwt_peaks.gr
NC_000913	IPOD occupancy	Peak	698706	698766	1	+	.	From wt_m9_min_glu_merged_truseqnano_nebnext_v6rzlog10p_chipsub_cutoff1.000000_cwt_peaks.gr
NC_000913	IPOD occupancy	Peak	699321	699381	1	+	.	From wt_m9_min_glu_merged_truseqnano_nebnext_v6rzlog10p_chipsub_cutoff1.000000_cwt_peaks.gr
NC_000913	IPOD occupancy	Peak	699426	699486	1	+	.	From wt_m9_min_glu_merged_truseqnano_nebnext_v6rzlog10p_chipsub_cutoff1.000000_cwt_peaks.gr
NC_000913	IPOD occupancy	Peak	699756	699816	1	+	.	From wt_m9_min_glu_merged_truseqnano_nebnext_v6rzlog10p_chipsub_cutoff1.000000_cwt_peaks.gr
NC_000913	IPOD occupancy	Peak	700261	700321	1	+	.	From wt_m9_min_glu_merged_truseqnano_nebnext_v6rzlog10p_chipsub_cutoff1.000000_cwt_peaks.gr
NC_000913	IPOD occupancy	Peak	700556	700616	1	+	.	From wt_m9_min_glu_merged_truseqnano_nebnext_v6rzlog10p_chipsub_cutoff1.000000_cwt_peaks.gr
NC_000913	IPOD occupancy	Peak	702041	702101	1	+	.	From wt_m9_min_glu_merged_truseqnano_nebnext_v6rzlog10p_chipsub_cutoff1.000000_cwt_peaks.gr
NC_000913	IPOD occupancy	Peak	702811	702871	1	+	.	From wt_m9_min_glu_merged_truseqnano_nebnext_v6rzlog10p_chipsub_cutoff1.000000_cwt_peaks.gr
NC_000913	IPOD occupancy	Peak	702986	703046	1	+	.	From wt_m9_min_glu_merged_truseqnano_nebnext_v6rzlog10p_chipsub_cutoff1.000000_cwt_peaks.gr
NC_000913	IPOD occupancy	Peak	703286	703346	1	+	.	From wt_m9_min_glu_merged_truseqnano_nebnext_v6rzlog10p_chipsub_cutoff1.000000_cwt_peaks.gr
NC_000913	IPOD occupancy	Peak	703426	703486	1	+	.	From wt_m9_min_glu_merged_truseqnano_nebnext_v6rzlog10p_chipsub_cutoff1.000000_cwt_peaks.gr
NC_000913	IPOD occupancy	Peak	705791	705851	1	+	.	From wt_m9_min_glu_merged_truseqnano_nebnext_v6rzlog10p_chipsub_cutoff1.000000_cwt_peaks.gr
NC_000913	IPOD occupancy	Peak	706396	706456	1	+	.	From wt_m9_min_glu_merged_truseqnano_nebnext_v6rzlog10p_chipsub_cutoff1.000000_cwt_peaks.gr
NC_000913	IPOD occupancy	Peak	707316	707376	1	+	.	From wt_m9_min_glu_merged_truseqnano_nebnext_v6rzlog10p_chipsub_cutoff1.000000_cwt_peaks.gr
NC_000913	IPOD occupancy	Peak	707836	707896	1	+	.	From wt_m9_min_glu_merged_truseqnano_nebnext_v6rzlog10p_chipsub_cutoff1.000000_cwt_peaks.gr
NC_000913	IPOD occupancy	Peak	708051	708111	1	+	.	From wt_m9_min_glu_merged_truseqnano_nebnext_v6rzlog10p_chipsub_cutoff1.000000_cwt_peaks.gr
NC_000913	IPOD occupancy	Peak	708316	708376	1	+	.	From wt_m9_min_glu_merged_truseqnano_nebnext_v6rzlog10p_chipsub_cutoff1.000000_cwt_peaks.gr
NC_000913	IPOD occupancy	Peak	708576	708636	1	+	.	From wt_m9_min_glu_merged_truseqnano_nebnext_v6rzlog10p_chipsub_cutoff1.000000_cwt_peaks.gr
NC_000913	IPOD occupancy	Peak	708956	709016	1	+	.	From wt_m9_min_glu_merged_truseqnano_nebnext_v6rzlog10p_chipsub_cutoff1.000000_cwt_peaks.gr
NC_000913	IPOD occupancy	Peak	709786	709846	1	+	.	From wt_m9_min_glu_merged_truseqnano_nebnext_v6rzlog10p_chipsub_cutoff1.000000_cwt_peaks.gr
NC_000913	IPOD occupancy	Peak	709936	709996	1	+	.	From wt_m9_min_glu_merged_truseqnano_nebnext_v6rzlog10p_chipsub_cutoff1.000000_cwt_peaks.gr
NC_000913	IPOD occupancy	Peak	710081	710141	1	+	.	From wt_m9_min_glu_merged_truseqnano_nebnext_v6rzlog10p_chipsub_cutoff1.000000_cwt_peaks.gr
NC_000913	IPOD occupancy	Peak	710491	710551	1	+	.	From wt_m9_min_glu_merged_truseqnano_nebnext_v6rzlog10p_chipsub_cutoff1.000000_cwt_peaks.gr
NC_000913	IPOD occupancy	Peak	710821	710881	1	+	.	From wt_m9_min_glu_merged_truseqnano_nebnext_v6rzlog10p_chipsub_cutoff1.000000_cwt_peaks.gr
NC_000913	IPOD occupancy	Peak	711221	711281	1	+	.	From wt_m9_min_glu_merged_truseqnano_nebnext_v6rzlog10p_chipsub_cutoff1.000000_cwt_peaks.gr
NC_000913	IPOD occupancy	Peak	712226	712286	1	+	.	From wt_m9_min_glu_merged_truseqnano_nebnext_v6rzlog10p_chipsub_cutoff1.000000_cwt_peaks.gr
NC_000913	IPOD occupancy	Peak	712551	712671	1	+	.	From wt_m9_min_glu_merged_truseqnano_nebnext_v6rzlog10p_chipsub_cutoff1.000000_cwt_peaks.gr
NC_000913	IPOD occupancy	Peak	713301	713361	1	+	.	From wt_m9_min_glu_merged_truseqnano_nebnext_v6rzlog10p_chipsub_cutoff1.000000_cwt_peaks.gr
NC_000913	IPOD occupancy	Peak	713886	713946	1	+	.	From wt_m9_min_glu_merged_truseqnano_nebnext_v6rzlog10p_chipsub_cutoff1.000000_cwt_peaks.gr
NC_000913	IPOD occupancy	Peak	714276	714336	1	+	.	From wt_m9_min_glu_merged_truseqnano_nebnext_v6rzlog10p_chipsub_cutoff1.000000_cwt_peaks.gr
NC_000913	IPOD occupancy	Peak	715286	715346	1	+	.	From wt_m9_min_glu_merged_truseqnano_nebnext_v6rzlog10p_chipsub_cutoff1.000000_cwt_peaks.gr
NC_000913	IPOD occupancy	Peak	715506	715566	1	+	.	From wt_m9_min_glu_merged_truseqnano_nebnext_v6rzlog10p_chipsub_cutoff1.000000_cwt_peaks.gr
NC_000913	IPOD occupancy	Peak	715651	715711	1	+	.	From wt_m9_min_glu_merged_truseqnano_nebnext_v6rzlog10p_chipsub_cutoff1.000000_cwt_peaks.gr
NC_000913	IPOD occupancy	Peak	715866	715926	1	+	.	From wt_m9_min_glu_merged_truseqnano_nebnext_v6rzlog10p_chipsub_cutoff1.000000_cwt_peaks.gr
NC_000913	IPOD occupancy	Peak	716171	716231	1	+	.	From wt_m9_min_glu_merged_truseqnano_nebnext_v6rzlog10p_chipsub_cutoff1.000000_cwt_peaks.gr
NC_000913	IPOD occupancy	Peak	716326	716386	1	+	.	From wt_m9_min_glu_merged_truseqnano_nebnext_v6rzlog10p_chipsub_cutoff1.000000_cwt_peaks.gr
NC_000913	IPOD occupancy	Peak	716536	716596	1	+	.	From wt_m9_min_glu_merged_truseqnano_nebnext_v6rzlog10p_chipsub_cutoff1.000000_cwt_peaks.gr
NC_000913	IPOD occupancy	Peak	716701	716761	1	+	.	From wt_m9_min_glu_merged_truseqnano_nebnext_v6rzlog10p_chipsub_cutoff1.000000_cwt_peaks.gr
NC_000913	IPOD occupancy	Peak	716911	716971	1	+	.	From wt_m9_min_glu_merged_truseqnano_nebnext_v6rzlog10p_chipsub_cutoff1.000000_cwt_peaks.gr
NC_000913	IPOD occupancy	Peak	717036	717096	1	+	.	From wt_m9_min_glu_merged_truseqnano_nebnext_v6rzlog10p_chipsub_cutoff1.000000_cwt_peaks.gr
NC_000913	IPOD occupancy	Peak	717136	717196	1	+	.	From wt_m9_min_glu_merged_truseqnano_nebnext_v6rzlog10p_chipsub_cutoff1.000000_cwt_peaks.gr
NC_000913	IPOD occupancy	Peak	717821	717881	1	+	.	From wt_m9_min_glu_merged_truseqnano_nebnext_v6rzlog10p_chipsub_cutoff1.000000_cwt_peaks.gr
NC_000913	IPOD occupancy	Peak	718626	718686	1	+	.	From wt_m9_min_glu_merged_truseqnano_nebnext_v6rzlog10p_chipsub_cutoff1.000000_cwt_peaks.gr
NC_000913	IPOD occupancy	Peak	718786	718846	1	+	.	From wt_m9_min_glu_merged_truseqnano_nebnext_v6rzlog10p_chipsub_cutoff1.000000_cwt_peaks.gr
NC_000913	IPOD occupancy	Peak	718961	719021	1	+	.	From wt_m9_min_glu_merged_truseqnano_nebnext_v6rzlog10p_chipsub_cutoff1.000000_cwt_peaks.gr
NC_000913	IPOD occupancy	Peak	719056	719116	1	+	.	From wt_m9_min_glu_merged_truseqnano_nebnext_v6rzlog10p_chipsub_cutoff1.000000_cwt_peaks.gr
NC_000913	IPOD occupancy	Peak	719351	719411	1	+	.	From wt_m9_min_glu_merged_truseqnano_nebnext_v6rzlog10p_chipsub_cutoff1.000000_cwt_peaks.gr
NC_000913	IPOD occupancy	Peak	719996	720056	1	+	.	From wt_m9_min_glu_merged_truseqnano_nebnext_v6rzlog10p_chipsub_cutoff1.000000_cwt_peaks.gr
NC_000913	IPOD occupancy	Peak	720236	720296	1	+	.	From wt_m9_min_glu_merged_truseqnano_nebnext_v6rzlog10p_chipsub_cutoff1.000000_cwt_peaks.gr
NC_000913	IPOD occupancy	Peak	720341	720401	1	+	.	From wt_m9_min_glu_merged_truseqnano_nebnext_v6rzlog10p_chipsub_cutoff1.000000_cwt_peaks.gr
NC_000913	IPOD occupancy	Peak	720456	720516	1	+	.	From wt_m9_min_glu_merged_truseqnano_nebnext_v6rzlog10p_chipsub_cutoff1.000000_cwt_peaks.gr
NC_000913	IPOD occupancy	Peak	720611	720671	1	+	.	From wt_m9_min_glu_merged_truseqnano_nebnext_v6rzlog10p_chipsub_cutoff1.000000_cwt_peaks.gr
NC_000913	IPOD occupancy	Peak	720846	720906	1	+	.	From wt_m9_min_glu_merged_truseqnano_nebnext_v6rzlog10p_chipsub_cutoff1.000000_cwt_peaks.gr
NC_000913	IPOD occupancy	Peak	721036	721096	1	+	.	From wt_m9_min_glu_merged_truseqnano_nebnext_v6rzlog10p_chipsub_cutoff1.000000_cwt_peaks.gr
NC_000913	IPOD occupancy	Peak	721311	721371	1	+	.	From wt_m9_min_glu_merged_truseqnano_nebnext_v6rzlog10p_chipsub_cutoff1.000000_cwt_peaks.gr
NC_000913	IPOD occupancy	Peak	721701	721761	1	+	.	From wt_m9_min_glu_merged_truseqnano_nebnext_v6rzlog10p_chipsub_cutoff1.000000_cwt_peaks.gr
NC_000913	IPOD occupancy	Peak	722136	722196	1	+	.	From wt_m9_min_glu_merged_truseqnano_nebnext_v6rzlog10p_chipsub_cutoff1.000000_cwt_peaks.gr
NC_000913	IPOD occupancy	Peak	722236	722296	1	+	.	From wt_m9_min_glu_merged_truseqnano_nebnext_v6rzlog10p_chipsub_cutoff1.000000_cwt_peaks.gr
NC_000913	IPOD occupancy	Peak	722596	722656	1	+	.	From wt_m9_min_glu_merged_truseqnano_nebnext_v6rzlog10p_chipsub_cutoff1.000000_cwt_peaks.gr
NC_000913	IPOD occupancy	Peak	722941	723001	1	+	.	From wt_m9_min_glu_merged_truseqnano_nebnext_v6rzlog10p_chipsub_cutoff1.000000_cwt_peaks.gr
NC_000913	IPOD occupancy	Peak	723546	723606	1	+	.	From wt_m9_min_glu_merged_truseqnano_nebnext_v6rzlog10p_chipsub_cutoff1.000000_cwt_peaks.gr
NC_000913	IPOD occupancy	Peak	723736	723796	1	+	.	From wt_m9_min_glu_merged_truseqnano_nebnext_v6rzlog10p_chipsub_cutoff1.000000_cwt_peaks.gr
NC_000913	IPOD occupancy	Peak	724641	724701	1	+	.	From wt_m9_min_glu_merged_truseqnano_nebnext_v6rzlog10p_chipsub_cutoff1.000000_cwt_peaks.gr
NC_000913	IPOD occupancy	Peak	724941	725001	1	+	.	From wt_m9_min_glu_merged_truseqnano_nebnext_v6rzlog10p_chipsub_cutoff1.000000_cwt_peaks.gr
NC_000913	IPOD occupancy	Peak	725096	725156	1	+	.	From wt_m9_min_glu_merged_truseqnano_nebnext_v6rzlog10p_chipsub_cutoff1.000000_cwt_peaks.gr
NC_000913	IPOD occupancy	Peak	726576	726636	1	+	.	From wt_m9_min_glu_merged_truseqnano_nebnext_v6rzlog10p_chipsub_cutoff1.000000_cwt_peaks.gr
NC_000913	IPOD occupancy	Peak	727021	727081	1	+	.	From wt_m9_min_glu_merged_truseqnano_nebnext_v6rzlog10p_chipsub_cutoff1.000000_cwt_peaks.gr
NC_000913	IPOD occupancy	Peak	728706	728766	1	+	.	From wt_m9_min_glu_merged_truseqnano_nebnext_v6rzlog10p_chipsub_cutoff1.000000_cwt_peaks.gr
NC_000913	IPOD occupancy	Peak	728846	728906	1	+	.	From wt_m9_min_glu_merged_truseqnano_nebnext_v6rzlog10p_chipsub_cutoff1.000000_cwt_peaks.gr
NC_000913	IPOD occupancy	Peak	728986	729046	1	+	.	From wt_m9_min_glu_merged_truseqnano_nebnext_v6rzlog10p_chipsub_cutoff1.000000_cwt_peaks.gr
NC_000913	IPOD occupancy	Peak	729206	729266	1	+	.	From wt_m9_min_glu_merged_truseqnano_nebnext_v6rzlog10p_chipsub_cutoff1.000000_cwt_peaks.gr
NC_000913	IPOD occupancy	Peak	729501	729561	1	+	.	From wt_m9_min_glu_merged_truseqnano_nebnext_v6rzlog10p_chipsub_cutoff1.000000_cwt_peaks.gr
NC_000913	IPOD occupancy	Peak	729641	729701	1	+	.	From wt_m9_min_glu_merged_truseqnano_nebnext_v6rzlog10p_chipsub_cutoff1.000000_cwt_peaks.gr
NC_000913	IPOD occupancy	Peak	729821	729881	1	+	.	From wt_m9_min_glu_merged_truseqnano_nebnext_v6rzlog10p_chipsub_cutoff1.000000_cwt_peaks.gr
NC_000913	IPOD occupancy	Peak	730061	730121	1	+	.	From wt_m9_min_glu_merged_truseqnano_nebnext_v6rzlog10p_chipsub_cutoff1.000000_cwt_peaks.gr
NC_000913	IPOD occupancy	Peak	730321	730381	1	+	.	From wt_m9_min_glu_merged_truseqnano_nebnext_v6rzlog10p_chipsub_cutoff1.000000_cwt_peaks.gr
NC_000913	IPOD occupancy	Peak	730471	730531	1	+	.	From wt_m9_min_glu_merged_truseqnano_nebnext_v6rzlog10p_chipsub_cutoff1.000000_cwt_peaks.gr
NC_000913	IPOD occupancy	Peak	730591	730651	1	+	.	From wt_m9_min_glu_merged_truseqnano_nebnext_v6rzlog10p_chipsub_cutoff1.000000_cwt_peaks.gr
NC_000913	IPOD occupancy	Peak	730961	731021	1	+	.	From wt_m9_min_glu_merged_truseqnano_nebnext_v6rzlog10p_chipsub_cutoff1.000000_cwt_peaks.gr
NC_000913	IPOD occupancy	Peak	731131	731191	1	+	.	From wt_m9_min_glu_merged_truseqnano_nebnext_v6rzlog10p_chipsub_cutoff1.000000_cwt_peaks.gr
NC_000913	IPOD occupancy	Peak	731301	731361	1	+	.	From wt_m9_min_glu_merged_truseqnano_nebnext_v6rzlog10p_chipsub_cutoff1.000000_cwt_peaks.gr
NC_000913	IPOD occupancy	Peak	731486	731546	1	+	.	From wt_m9_min_glu_merged_truseqnano_nebnext_v6rzlog10p_chipsub_cutoff1.000000_cwt_peaks.gr
NC_000913	IPOD occupancy	Peak	731656	731716	1	+	.	From wt_m9_min_glu_merged_truseqnano_nebnext_v6rzlog10p_chipsub_cutoff1.000000_cwt_peaks.gr
NC_000913	IPOD occupancy	Peak	731916	731976	1	+	.	From wt_m9_min_glu_merged_truseqnano_nebnext_v6rzlog10p_chipsub_cutoff1.000000_cwt_peaks.gr
NC_000913	IPOD occupancy	Peak	732151	732211	1	+	.	From wt_m9_min_glu_merged_truseqnano_nebnext_v6rzlog10p_chipsub_cutoff1.000000_cwt_peaks.gr
NC_000913	IPOD occupancy	Peak	732291	732351	1	+	.	From wt_m9_min_glu_merged_truseqnano_nebnext_v6rzlog10p_chipsub_cutoff1.000000_cwt_peaks.gr
NC_000913	IPOD occupancy	Peak	732466	732526	1	+	.	From wt_m9_min_glu_merged_truseqnano_nebnext_v6rzlog10p_chipsub_cutoff1.000000_cwt_peaks.gr
NC_000913	IPOD occupancy	Peak	732631	732691	1	+	.	From wt_m9_min_glu_merged_truseqnano_nebnext_v6rzlog10p_chipsub_cutoff1.000000_cwt_peaks.gr
NC_000913	IPOD occupancy	Peak	733066	733126	1	+	.	From wt_m9_min_glu_merged_truseqnano_nebnext_v6rzlog10p_chipsub_cutoff1.000000_cwt_peaks.gr
NC_000913	IPOD occupancy	Peak	733396	733456	1	+	.	From wt_m9_min_glu_merged_truseqnano_nebnext_v6rzlog10p_chipsub_cutoff1.000000_cwt_peaks.gr
NC_000913	IPOD occupancy	Peak	733621	733681	1	+	.	From wt_m9_min_glu_merged_truseqnano_nebnext_v6rzlog10p_chipsub_cutoff1.000000_cwt_peaks.gr
NC_000913	IPOD occupancy	Peak	733806	733866	1	+	.	From wt_m9_min_glu_merged_truseqnano_nebnext_v6rzlog10p_chipsub_cutoff1.000000_cwt_peaks.gr
NC_000913	IPOD occupancy	Peak	733926	733986	1	+	.	From wt_m9_min_glu_merged_truseqnano_nebnext_v6rzlog10p_chipsub_cutoff1.000000_cwt_peaks.gr
NC_000913	IPOD occupancy	Peak	734186	734246	1	+	.	From wt_m9_min_glu_merged_truseqnano_nebnext_v6rzlog10p_chipsub_cutoff1.000000_cwt_peaks.gr
NC_000913	IPOD occupancy	Peak	734346	734406	1	+	.	From wt_m9_min_glu_merged_truseqnano_nebnext_v6rzlog10p_chipsub_cutoff1.000000_cwt_peaks.gr
NC_000913	IPOD occupancy	Peak	734511	734571	1	+	.	From wt_m9_min_glu_merged_truseqnano_nebnext_v6rzlog10p_chipsub_cutoff1.000000_cwt_peaks.gr
NC_000913	IPOD occupancy	Peak	734621	734681	1	+	.	From wt_m9_min_glu_merged_truseqnano_nebnext_v6rzlog10p_chipsub_cutoff1.000000_cwt_peaks.gr
NC_000913	IPOD occupancy	Peak	734756	734816	1	+	.	From wt_m9_min_glu_merged_truseqnano_nebnext_v6rzlog10p_chipsub_cutoff1.000000_cwt_peaks.gr
NC_000913	IPOD occupancy	Peak	734856	734916	1	+	.	From wt_m9_min_glu_merged_truseqnano_nebnext_v6rzlog10p_chipsub_cutoff1.000000_cwt_peaks.gr
NC_000913	IPOD occupancy	Peak	734961	735021	1	+	.	From wt_m9_min_glu_merged_truseqnano_nebnext_v6rzlog10p_chipsub_cutoff1.000000_cwt_peaks.gr
NC_000913	IPOD occupancy	Peak	735166	735226	1	+	.	From wt_m9_min_glu_merged_truseqnano_nebnext_v6rzlog10p_chipsub_cutoff1.000000_cwt_peaks.gr
NC_000913	IPOD occupancy	Peak	735346	735406	1	+	.	From wt_m9_min_glu_merged_truseqnano_nebnext_v6rzlog10p_chipsub_cutoff1.000000_cwt_peaks.gr
NC_000913	IPOD occupancy	Peak	735451	735511	1	+	.	From wt_m9_min_glu_merged_truseqnano_nebnext_v6rzlog10p_chipsub_cutoff1.000000_cwt_peaks.gr
NC_000913	IPOD occupancy	Peak	735581	735641	1	+	.	From wt_m9_min_glu_merged_truseqnano_nebnext_v6rzlog10p_chipsub_cutoff1.000000_cwt_peaks.gr
NC_000913	IPOD occupancy	Peak	735781	735841	1	+	.	From wt_m9_min_glu_merged_truseqnano_nebnext_v6rzlog10p_chipsub_cutoff1.000000_cwt_peaks.gr
NC_000913	IPOD occupancy	Peak	735906	735966	1	+	.	From wt_m9_min_glu_merged_truseqnano_nebnext_v6rzlog10p_chipsub_cutoff1.000000_cwt_peaks.gr
NC_000913	IPOD occupancy	Peak	736076	736136	1	+	.	From wt_m9_min_glu_merged_truseqnano_nebnext_v6rzlog10p_chipsub_cutoff1.000000_cwt_peaks.gr
NC_000913	IPOD occupancy	Peak	736286	736346	1	+	.	From wt_m9_min_glu_merged_truseqnano_nebnext_v6rzlog10p_chipsub_cutoff1.000000_cwt_peaks.gr
NC_000913	IPOD occupancy	Peak	736411	736471	1	+	.	From wt_m9_min_glu_merged_truseqnano_nebnext_v6rzlog10p_chipsub_cutoff1.000000_cwt_peaks.gr
NC_000913	IPOD occupancy	Peak	736526	736586	1	+	.	From wt_m9_min_glu_merged_truseqnano_nebnext_v6rzlog10p_chipsub_cutoff1.000000_cwt_peaks.gr
NC_000913	IPOD occupancy	Peak	736711	736771	1	+	.	From wt_m9_min_glu_merged_truseqnano_nebnext_v6rzlog10p_chipsub_cutoff1.000000_cwt_peaks.gr
NC_000913	IPOD occupancy	Peak	736836	736896	1	+	.	From wt_m9_min_glu_merged_truseqnano_nebnext_v6rzlog10p_chipsub_cutoff1.000000_cwt_peaks.gr
NC_000913	IPOD occupancy	Peak	737061	737121	1	+	.	From wt_m9_min_glu_merged_truseqnano_nebnext_v6rzlog10p_chipsub_cutoff1.000000_cwt_peaks.gr
NC_000913	IPOD occupancy	Peak	737316	737376	1	+	.	From wt_m9_min_glu_merged_truseqnano_nebnext_v6rzlog10p_chipsub_cutoff1.000000_cwt_peaks.gr
NC_000913	IPOD occupancy	Peak	737511	737571	1	+	.	From wt_m9_min_glu_merged_truseqnano_nebnext_v6rzlog10p_chipsub_cutoff1.000000_cwt_peaks.gr
NC_000913	IPOD occupancy	Peak	737726	737786	1	+	.	From wt_m9_min_glu_merged_truseqnano_nebnext_v6rzlog10p_chipsub_cutoff1.000000_cwt_peaks.gr
NC_000913	IPOD occupancy	Peak	737836	737896	1	+	.	From wt_m9_min_glu_merged_truseqnano_nebnext_v6rzlog10p_chipsub_cutoff1.000000_cwt_peaks.gr
NC_000913	IPOD occupancy	Peak	738196	738256	1	+	.	From wt_m9_min_glu_merged_truseqnano_nebnext_v6rzlog10p_chipsub_cutoff1.000000_cwt_peaks.gr
NC_000913	IPOD occupancy	Peak	738366	738426	1	+	.	From wt_m9_min_glu_merged_truseqnano_nebnext_v6rzlog10p_chipsub_cutoff1.000000_cwt_peaks.gr
NC_000913	IPOD occupancy	Peak	738531	738591	1	+	.	From wt_m9_min_glu_merged_truseqnano_nebnext_v6rzlog10p_chipsub_cutoff1.000000_cwt_peaks.gr
NC_000913	IPOD occupancy	Peak	738651	738711	1	+	.	From wt_m9_min_glu_merged_truseqnano_nebnext_v6rzlog10p_chipsub_cutoff1.000000_cwt_peaks.gr
NC_000913	IPOD occupancy	Peak	739271	739331	1	+	.	From wt_m9_min_glu_merged_truseqnano_nebnext_v6rzlog10p_chipsub_cutoff1.000000_cwt_peaks.gr
NC_000913	IPOD occupancy	Peak	739386	739446	1	+	.	From wt_m9_min_glu_merged_truseqnano_nebnext_v6rzlog10p_chipsub_cutoff1.000000_cwt_peaks.gr
NC_000913	IPOD occupancy	Peak	739691	739751	1	+	.	From wt_m9_min_glu_merged_truseqnano_nebnext_v6rzlog10p_chipsub_cutoff1.000000_cwt_peaks.gr
NC_000913	IPOD occupancy	Peak	739786	739846	1	+	.	From wt_m9_min_glu_merged_truseqnano_nebnext_v6rzlog10p_chipsub_cutoff1.000000_cwt_peaks.gr
NC_000913	IPOD occupancy	Peak	740371	740431	1	+	.	From wt_m9_min_glu_merged_truseqnano_nebnext_v6rzlog10p_chipsub_cutoff1.000000_cwt_peaks.gr
NC_000913	IPOD occupancy	Peak	740481	740541	1	+	.	From wt_m9_min_glu_merged_truseqnano_nebnext_v6rzlog10p_chipsub_cutoff1.000000_cwt_peaks.gr
NC_000913	IPOD occupancy	Peak	740976	741036	1	+	.	From wt_m9_min_glu_merged_truseqnano_nebnext_v6rzlog10p_chipsub_cutoff1.000000_cwt_peaks.gr
NC_000913	IPOD occupancy	Peak	741171	741231	1	+	.	From wt_m9_min_glu_merged_truseqnano_nebnext_v6rzlog10p_chipsub_cutoff1.000000_cwt_peaks.gr
NC_000913	IPOD occupancy	Peak	741671	741731	1	+	.	From wt_m9_min_glu_merged_truseqnano_nebnext_v6rzlog10p_chipsub_cutoff1.000000_cwt_peaks.gr
NC_000913	IPOD occupancy	Peak	741831	741891	1	+	.	From wt_m9_min_glu_merged_truseqnano_nebnext_v6rzlog10p_chipsub_cutoff1.000000_cwt_peaks.gr
NC_000913	IPOD occupancy	Peak	742046	742106	1	+	.	From wt_m9_min_glu_merged_truseqnano_nebnext_v6rzlog10p_chipsub_cutoff1.000000_cwt_peaks.gr
NC_000913	IPOD occupancy	Peak	742151	742231	1	+	.	From wt_m9_min_glu_merged_truseqnano_nebnext_v6rzlog10p_chipsub_cutoff1.000000_cwt_peaks.gr
NC_000913	IPOD occupancy	Peak	742241	742301	1	+	.	From wt_m9_min_glu_merged_truseqnano_nebnext_v6rzlog10p_chipsub_cutoff1.000000_cwt_peaks.gr
NC_000913	IPOD occupancy	Peak	742636	742696	1	+	.	From wt_m9_min_glu_merged_truseqnano_nebnext_v6rzlog10p_chipsub_cutoff1.000000_cwt_peaks.gr
NC_000913	IPOD occupancy	Peak	742826	742886	1	+	.	From wt_m9_min_glu_merged_truseqnano_nebnext_v6rzlog10p_chipsub_cutoff1.000000_cwt_peaks.gr
NC_000913	IPOD occupancy	Peak	743061	743121	1	+	.	From wt_m9_min_glu_merged_truseqnano_nebnext_v6rzlog10p_chipsub_cutoff1.000000_cwt_peaks.gr
NC_000913	IPOD occupancy	Peak	743421	743481	1	+	.	From wt_m9_min_glu_merged_truseqnano_nebnext_v6rzlog10p_chipsub_cutoff1.000000_cwt_peaks.gr
NC_000913	IPOD occupancy	Peak	744311	744371	1	+	.	From wt_m9_min_glu_merged_truseqnano_nebnext_v6rzlog10p_chipsub_cutoff1.000000_cwt_peaks.gr
NC_000913	IPOD occupancy	Peak	745146	745306	1	+	.	From wt_m9_min_glu_merged_truseqnano_nebnext_v6rzlog10p_chipsub_cutoff1.000000_cwt_peaks.gr
NC_000913	IPOD occupancy	Peak	745881	745941	1	+	.	From wt_m9_min_glu_merged_truseqnano_nebnext_v6rzlog10p_chipsub_cutoff1.000000_cwt_peaks.gr
NC_000913	IPOD occupancy	Peak	746936	746996	1	+	.	From wt_m9_min_glu_merged_truseqnano_nebnext_v6rzlog10p_chipsub_cutoff1.000000_cwt_peaks.gr
NC_000913	IPOD occupancy	Peak	747421	747481	1	+	.	From wt_m9_min_glu_merged_truseqnano_nebnext_v6rzlog10p_chipsub_cutoff1.000000_cwt_peaks.gr
NC_000913	IPOD occupancy	Peak	747631	747691	1	+	.	From wt_m9_min_glu_merged_truseqnano_nebnext_v6rzlog10p_chipsub_cutoff1.000000_cwt_peaks.gr
NC_000913	IPOD occupancy	Peak	747871	747931	1	+	.	From wt_m9_min_glu_merged_truseqnano_nebnext_v6rzlog10p_chipsub_cutoff1.000000_cwt_peaks.gr
NC_000913	IPOD occupancy	Peak	748046	748106	1	+	.	From wt_m9_min_glu_merged_truseqnano_nebnext_v6rzlog10p_chipsub_cutoff1.000000_cwt_peaks.gr
NC_000913	IPOD occupancy	Peak	748416	748476	1	+	.	From wt_m9_min_glu_merged_truseqnano_nebnext_v6rzlog10p_chipsub_cutoff1.000000_cwt_peaks.gr
NC_000913	IPOD occupancy	Peak	748841	748901	1	+	.	From wt_m9_min_glu_merged_truseqnano_nebnext_v6rzlog10p_chipsub_cutoff1.000000_cwt_peaks.gr
NC_000913	IPOD occupancy	Peak	749181	749241	1	+	.	From wt_m9_min_glu_merged_truseqnano_nebnext_v6rzlog10p_chipsub_cutoff1.000000_cwt_peaks.gr
NC_000913	IPOD occupancy	Peak	749646	749706	1	+	.	From wt_m9_min_glu_merged_truseqnano_nebnext_v6rzlog10p_chipsub_cutoff1.000000_cwt_peaks.gr
NC_000913	IPOD occupancy	Peak	749786	749846	1	+	.	From wt_m9_min_glu_merged_truseqnano_nebnext_v6rzlog10p_chipsub_cutoff1.000000_cwt_peaks.gr
NC_000913	IPOD occupancy	Peak	750196	750256	1	+	.	From wt_m9_min_glu_merged_truseqnano_nebnext_v6rzlog10p_chipsub_cutoff1.000000_cwt_peaks.gr
NC_000913	IPOD occupancy	Peak	750961	751021	1	+	.	From wt_m9_min_glu_merged_truseqnano_nebnext_v6rzlog10p_chipsub_cutoff1.000000_cwt_peaks.gr
NC_000913	IPOD occupancy	Peak	751331	751391	1	+	.	From wt_m9_min_glu_merged_truseqnano_nebnext_v6rzlog10p_chipsub_cutoff1.000000_cwt_peaks.gr
NC_000913	IPOD occupancy	Peak	751881	751941	1	+	.	From wt_m9_min_glu_merged_truseqnano_nebnext_v6rzlog10p_chipsub_cutoff1.000000_cwt_peaks.gr
NC_000913	IPOD occupancy	Peak	752026	752086	1	+	.	From wt_m9_min_glu_merged_truseqnano_nebnext_v6rzlog10p_chipsub_cutoff1.000000_cwt_peaks.gr
NC_000913	IPOD occupancy	Peak	752151	752211	1	+	.	From wt_m9_min_glu_merged_truseqnano_nebnext_v6rzlog10p_chipsub_cutoff1.000000_cwt_peaks.gr
NC_000913	IPOD occupancy	Peak	752271	752331	1	+	.	From wt_m9_min_glu_merged_truseqnano_nebnext_v6rzlog10p_chipsub_cutoff1.000000_cwt_peaks.gr
NC_000913	IPOD occupancy	Peak	752371	752431	1	+	.	From wt_m9_min_glu_merged_truseqnano_nebnext_v6rzlog10p_chipsub_cutoff1.000000_cwt_peaks.gr
NC_000913	IPOD occupancy	Peak	752586	752646	1	+	.	From wt_m9_min_glu_merged_truseqnano_nebnext_v6rzlog10p_chipsub_cutoff1.000000_cwt_peaks.gr
NC_000913	IPOD occupancy	Peak	752786	752846	1	+	.	From wt_m9_min_glu_merged_truseqnano_nebnext_v6rzlog10p_chipsub_cutoff1.000000_cwt_peaks.gr
NC_000913	IPOD occupancy	Peak	752941	753001	1	+	.	From wt_m9_min_glu_merged_truseqnano_nebnext_v6rzlog10p_chipsub_cutoff1.000000_cwt_peaks.gr
NC_000913	IPOD occupancy	Peak	753081	753141	1	+	.	From wt_m9_min_glu_merged_truseqnano_nebnext_v6rzlog10p_chipsub_cutoff1.000000_cwt_peaks.gr
NC_000913	IPOD occupancy	Peak	753881	753941	1	+	.	From wt_m9_min_glu_merged_truseqnano_nebnext_v6rzlog10p_chipsub_cutoff1.000000_cwt_peaks.gr
NC_000913	IPOD occupancy	Peak	754161	754221	1	+	.	From wt_m9_min_glu_merged_truseqnano_nebnext_v6rzlog10p_chipsub_cutoff1.000000_cwt_peaks.gr
NC_000913	IPOD occupancy	Peak	754436	754496	1	+	.	From wt_m9_min_glu_merged_truseqnano_nebnext_v6rzlog10p_chipsub_cutoff1.000000_cwt_peaks.gr
NC_000913	IPOD occupancy	Peak	754586	754646	1	+	.	From wt_m9_min_glu_merged_truseqnano_nebnext_v6rzlog10p_chipsub_cutoff1.000000_cwt_peaks.gr
NC_000913	IPOD occupancy	Peak	754761	754821	1	+	.	From wt_m9_min_glu_merged_truseqnano_nebnext_v6rzlog10p_chipsub_cutoff1.000000_cwt_peaks.gr
NC_000913	IPOD occupancy	Peak	755156	755216	1	+	.	From wt_m9_min_glu_merged_truseqnano_nebnext_v6rzlog10p_chipsub_cutoff1.000000_cwt_peaks.gr
NC_000913	IPOD occupancy	Peak	755631	755691	1	+	.	From wt_m9_min_glu_merged_truseqnano_nebnext_v6rzlog10p_chipsub_cutoff1.000000_cwt_peaks.gr
NC_000913	IPOD occupancy	Peak	755756	755816	1	+	.	From wt_m9_min_glu_merged_truseqnano_nebnext_v6rzlog10p_chipsub_cutoff1.000000_cwt_peaks.gr
NC_000913	IPOD occupancy	Peak	756066	756126	1	+	.	From wt_m9_min_glu_merged_truseqnano_nebnext_v6rzlog10p_chipsub_cutoff1.000000_cwt_peaks.gr
NC_000913	IPOD occupancy	Peak	756516	756576	1	+	.	From wt_m9_min_glu_merged_truseqnano_nebnext_v6rzlog10p_chipsub_cutoff1.000000_cwt_peaks.gr
NC_000913	IPOD occupancy	Peak	758281	758341	1	+	.	From wt_m9_min_glu_merged_truseqnano_nebnext_v6rzlog10p_chipsub_cutoff1.000000_cwt_peaks.gr
NC_000913	IPOD occupancy	Peak	758651	758711	1	+	.	From wt_m9_min_glu_merged_truseqnano_nebnext_v6rzlog10p_chipsub_cutoff1.000000_cwt_peaks.gr
NC_000913	IPOD occupancy	Peak	759656	759716	1	+	.	From wt_m9_min_glu_merged_truseqnano_nebnext_v6rzlog10p_chipsub_cutoff1.000000_cwt_peaks.gr
NC_000913	IPOD occupancy	Peak	759881	759941	1	+	.	From wt_m9_min_glu_merged_truseqnano_nebnext_v6rzlog10p_chipsub_cutoff1.000000_cwt_peaks.gr
NC_000913	IPOD occupancy	Peak	760576	760636	1	+	.	From wt_m9_min_glu_merged_truseqnano_nebnext_v6rzlog10p_chipsub_cutoff1.000000_cwt_peaks.gr
NC_000913	IPOD occupancy	Peak	760891	760951	1	+	.	From wt_m9_min_glu_merged_truseqnano_nebnext_v6rzlog10p_chipsub_cutoff1.000000_cwt_peaks.gr
NC_000913	IPOD occupancy	Peak	761156	761216	1	+	.	From wt_m9_min_glu_merged_truseqnano_nebnext_v6rzlog10p_chipsub_cutoff1.000000_cwt_peaks.gr
NC_000913	IPOD occupancy	Peak	761476	761536	1	+	.	From wt_m9_min_glu_merged_truseqnano_nebnext_v6rzlog10p_chipsub_cutoff1.000000_cwt_peaks.gr
NC_000913	IPOD occupancy	Peak	762056	762116	1	+	.	From wt_m9_min_glu_merged_truseqnano_nebnext_v6rzlog10p_chipsub_cutoff1.000000_cwt_peaks.gr
NC_000913	IPOD occupancy	Peak	762376	762436	1	+	.	From wt_m9_min_glu_merged_truseqnano_nebnext_v6rzlog10p_chipsub_cutoff1.000000_cwt_peaks.gr
NC_000913	IPOD occupancy	Peak	762616	762676	1	+	.	From wt_m9_min_glu_merged_truseqnano_nebnext_v6rzlog10p_chipsub_cutoff1.000000_cwt_peaks.gr
NC_000913	IPOD occupancy	Peak	762996	763056	1	+	.	From wt_m9_min_glu_merged_truseqnano_nebnext_v6rzlog10p_chipsub_cutoff1.000000_cwt_peaks.gr
NC_000913	IPOD occupancy	Peak	764101	764161	1	+	.	From wt_m9_min_glu_merged_truseqnano_nebnext_v6rzlog10p_chipsub_cutoff1.000000_cwt_peaks.gr
NC_000913	IPOD occupancy	Peak	765016	765076	1	+	.	From wt_m9_min_glu_merged_truseqnano_nebnext_v6rzlog10p_chipsub_cutoff1.000000_cwt_peaks.gr
NC_000913	IPOD occupancy	Peak	765916	765976	1	+	.	From wt_m9_min_glu_merged_truseqnano_nebnext_v6rzlog10p_chipsub_cutoff1.000000_cwt_peaks.gr
NC_000913	IPOD occupancy	Peak	766346	766406	1	+	.	From wt_m9_min_glu_merged_truseqnano_nebnext_v6rzlog10p_chipsub_cutoff1.000000_cwt_peaks.gr
NC_000913	IPOD occupancy	Peak	766616	766676	1	+	.	From wt_m9_min_glu_merged_truseqnano_nebnext_v6rzlog10p_chipsub_cutoff1.000000_cwt_peaks.gr
NC_000913	IPOD occupancy	Peak	766796	766856	1	+	.	From wt_m9_min_glu_merged_truseqnano_nebnext_v6rzlog10p_chipsub_cutoff1.000000_cwt_peaks.gr
NC_000913	IPOD occupancy	Peak	767246	767306	1	+	.	From wt_m9_min_glu_merged_truseqnano_nebnext_v6rzlog10p_chipsub_cutoff1.000000_cwt_peaks.gr
NC_000913	IPOD occupancy	Peak	767511	767571	1	+	.	From wt_m9_min_glu_merged_truseqnano_nebnext_v6rzlog10p_chipsub_cutoff1.000000_cwt_peaks.gr
NC_000913	IPOD occupancy	Peak	767921	767981	1	+	.	From wt_m9_min_glu_merged_truseqnano_nebnext_v6rzlog10p_chipsub_cutoff1.000000_cwt_peaks.gr
NC_000913	IPOD occupancy	Peak	768056	768116	1	+	.	From wt_m9_min_glu_merged_truseqnano_nebnext_v6rzlog10p_chipsub_cutoff1.000000_cwt_peaks.gr
NC_000913	IPOD occupancy	Peak	768466	768526	1	+	.	From wt_m9_min_glu_merged_truseqnano_nebnext_v6rzlog10p_chipsub_cutoff1.000000_cwt_peaks.gr
NC_000913	IPOD occupancy	Peak	768696	768756	1	+	.	From wt_m9_min_glu_merged_truseqnano_nebnext_v6rzlog10p_chipsub_cutoff1.000000_cwt_peaks.gr
NC_000913	IPOD occupancy	Peak	768821	768881	1	+	.	From wt_m9_min_glu_merged_truseqnano_nebnext_v6rzlog10p_chipsub_cutoff1.000000_cwt_peaks.gr
NC_000913	IPOD occupancy	Peak	769296	769356	1	+	.	From wt_m9_min_glu_merged_truseqnano_nebnext_v6rzlog10p_chipsub_cutoff1.000000_cwt_peaks.gr
NC_000913	IPOD occupancy	Peak	769756	769816	1	+	.	From wt_m9_min_glu_merged_truseqnano_nebnext_v6rzlog10p_chipsub_cutoff1.000000_cwt_peaks.gr
NC_000913	IPOD occupancy	Peak	770236	770296	1	+	.	From wt_m9_min_glu_merged_truseqnano_nebnext_v6rzlog10p_chipsub_cutoff1.000000_cwt_peaks.gr
NC_000913	IPOD occupancy	Peak	770701	770761	1	+	.	From wt_m9_min_glu_merged_truseqnano_nebnext_v6rzlog10p_chipsub_cutoff1.000000_cwt_peaks.gr
NC_000913	IPOD occupancy	Peak	770826	770886	1	+	.	From wt_m9_min_glu_merged_truseqnano_nebnext_v6rzlog10p_chipsub_cutoff1.000000_cwt_peaks.gr
NC_000913	IPOD occupancy	Peak	771036	771096	1	+	.	From wt_m9_min_glu_merged_truseqnano_nebnext_v6rzlog10p_chipsub_cutoff1.000000_cwt_peaks.gr
NC_000913	IPOD occupancy	Peak	771676	771736	1	+	.	From wt_m9_min_glu_merged_truseqnano_nebnext_v6rzlog10p_chipsub_cutoff1.000000_cwt_peaks.gr
NC_000913	IPOD occupancy	Peak	772026	772086	1	+	.	From wt_m9_min_glu_merged_truseqnano_nebnext_v6rzlog10p_chipsub_cutoff1.000000_cwt_peaks.gr
NC_000913	IPOD occupancy	Peak	772451	772511	1	+	.	From wt_m9_min_glu_merged_truseqnano_nebnext_v6rzlog10p_chipsub_cutoff1.000000_cwt_peaks.gr
NC_000913	IPOD occupancy	Peak	773401	773461	1	+	.	From wt_m9_min_glu_merged_truseqnano_nebnext_v6rzlog10p_chipsub_cutoff1.000000_cwt_peaks.gr
NC_000913	IPOD occupancy	Peak	773571	773631	1	+	.	From wt_m9_min_glu_merged_truseqnano_nebnext_v6rzlog10p_chipsub_cutoff1.000000_cwt_peaks.gr
NC_000913	IPOD occupancy	Peak	774121	774181	1	+	.	From wt_m9_min_glu_merged_truseqnano_nebnext_v6rzlog10p_chipsub_cutoff1.000000_cwt_peaks.gr
NC_000913	IPOD occupancy	Peak	774296	774356	1	+	.	From wt_m9_min_glu_merged_truseqnano_nebnext_v6rzlog10p_chipsub_cutoff1.000000_cwt_peaks.gr
NC_000913	IPOD occupancy	Peak	774486	774546	1	+	.	From wt_m9_min_glu_merged_truseqnano_nebnext_v6rzlog10p_chipsub_cutoff1.000000_cwt_peaks.gr
NC_000913	IPOD occupancy	Peak	775191	775251	1	+	.	From wt_m9_min_glu_merged_truseqnano_nebnext_v6rzlog10p_chipsub_cutoff1.000000_cwt_peaks.gr
NC_000913	IPOD occupancy	Peak	775886	775946	1	+	.	From wt_m9_min_glu_merged_truseqnano_nebnext_v6rzlog10p_chipsub_cutoff1.000000_cwt_peaks.gr
NC_000913	IPOD occupancy	Peak	776191	776251	1	+	.	From wt_m9_min_glu_merged_truseqnano_nebnext_v6rzlog10p_chipsub_cutoff1.000000_cwt_peaks.gr
NC_000913	IPOD occupancy	Peak	776626	776686	1	+	.	From wt_m9_min_glu_merged_truseqnano_nebnext_v6rzlog10p_chipsub_cutoff1.000000_cwt_peaks.gr
NC_000913	IPOD occupancy	Peak	776786	776846	1	+	.	From wt_m9_min_glu_merged_truseqnano_nebnext_v6rzlog10p_chipsub_cutoff1.000000_cwt_peaks.gr
NC_000913	IPOD occupancy	Peak	777061	777121	1	+	.	From wt_m9_min_glu_merged_truseqnano_nebnext_v6rzlog10p_chipsub_cutoff1.000000_cwt_peaks.gr
NC_000913	IPOD occupancy	Peak	777911	777971	1	+	.	From wt_m9_min_glu_merged_truseqnano_nebnext_v6rzlog10p_chipsub_cutoff1.000000_cwt_peaks.gr
NC_000913	IPOD occupancy	Peak	778071	778131	1	+	.	From wt_m9_min_glu_merged_truseqnano_nebnext_v6rzlog10p_chipsub_cutoff1.000000_cwt_peaks.gr
NC_000913	IPOD occupancy	Peak	778676	778736	1	+	.	From wt_m9_min_glu_merged_truseqnano_nebnext_v6rzlog10p_chipsub_cutoff1.000000_cwt_peaks.gr
NC_000913	IPOD occupancy	Peak	779036	779096	1	+	.	From wt_m9_min_glu_merged_truseqnano_nebnext_v6rzlog10p_chipsub_cutoff1.000000_cwt_peaks.gr
NC_000913	IPOD occupancy	Peak	779441	779501	1	+	.	From wt_m9_min_glu_merged_truseqnano_nebnext_v6rzlog10p_chipsub_cutoff1.000000_cwt_peaks.gr
NC_000913	IPOD occupancy	Peak	779596	779656	1	+	.	From wt_m9_min_glu_merged_truseqnano_nebnext_v6rzlog10p_chipsub_cutoff1.000000_cwt_peaks.gr
NC_000913	IPOD occupancy	Peak	779751	779811	1	+	.	From wt_m9_min_glu_merged_truseqnano_nebnext_v6rzlog10p_chipsub_cutoff1.000000_cwt_peaks.gr
NC_000913	IPOD occupancy	Peak	780011	780071	1	+	.	From wt_m9_min_glu_merged_truseqnano_nebnext_v6rzlog10p_chipsub_cutoff1.000000_cwt_peaks.gr
NC_000913	IPOD occupancy	Peak	780306	780366	1	+	.	From wt_m9_min_glu_merged_truseqnano_nebnext_v6rzlog10p_chipsub_cutoff1.000000_cwt_peaks.gr
NC_000913	IPOD occupancy	Peak	780716	780821	1	+	.	From wt_m9_min_glu_merged_truseqnano_nebnext_v6rzlog10p_chipsub_cutoff1.000000_cwt_peaks.gr
NC_000913	IPOD occupancy	Peak	781076	781136	1	+	.	From wt_m9_min_glu_merged_truseqnano_nebnext_v6rzlog10p_chipsub_cutoff1.000000_cwt_peaks.gr
NC_000913	IPOD occupancy	Peak	781186	781246	1	+	.	From wt_m9_min_glu_merged_truseqnano_nebnext_v6rzlog10p_chipsub_cutoff1.000000_cwt_peaks.gr
NC_000913	IPOD occupancy	Peak	781686	781746	1	+	.	From wt_m9_min_glu_merged_truseqnano_nebnext_v6rzlog10p_chipsub_cutoff1.000000_cwt_peaks.gr
NC_000913	IPOD occupancy	Peak	782171	782231	1	+	.	From wt_m9_min_glu_merged_truseqnano_nebnext_v6rzlog10p_chipsub_cutoff1.000000_cwt_peaks.gr
NC_000913	IPOD occupancy	Peak	782546	782606	1	+	.	From wt_m9_min_glu_merged_truseqnano_nebnext_v6rzlog10p_chipsub_cutoff1.000000_cwt_peaks.gr
NC_000913	IPOD occupancy	Peak	782821	782881	1	+	.	From wt_m9_min_glu_merged_truseqnano_nebnext_v6rzlog10p_chipsub_cutoff1.000000_cwt_peaks.gr
NC_000913	IPOD occupancy	Peak	782971	783031	1	+	.	From wt_m9_min_glu_merged_truseqnano_nebnext_v6rzlog10p_chipsub_cutoff1.000000_cwt_peaks.gr
NC_000913	IPOD occupancy	Peak	783336	783396	1	+	.	From wt_m9_min_glu_merged_truseqnano_nebnext_v6rzlog10p_chipsub_cutoff1.000000_cwt_peaks.gr
NC_000913	IPOD occupancy	Peak	783501	783561	1	+	.	From wt_m9_min_glu_merged_truseqnano_nebnext_v6rzlog10p_chipsub_cutoff1.000000_cwt_peaks.gr
NC_000913	IPOD occupancy	Peak	783676	783736	1	+	.	From wt_m9_min_glu_merged_truseqnano_nebnext_v6rzlog10p_chipsub_cutoff1.000000_cwt_peaks.gr
NC_000913	IPOD occupancy	Peak	783971	784031	1	+	.	From wt_m9_min_glu_merged_truseqnano_nebnext_v6rzlog10p_chipsub_cutoff1.000000_cwt_peaks.gr
NC_000913	IPOD occupancy	Peak	784491	784551	1	+	.	From wt_m9_min_glu_merged_truseqnano_nebnext_v6rzlog10p_chipsub_cutoff1.000000_cwt_peaks.gr
NC_000913	IPOD occupancy	Peak	784966	785026	1	+	.	From wt_m9_min_glu_merged_truseqnano_nebnext_v6rzlog10p_chipsub_cutoff1.000000_cwt_peaks.gr
NC_000913	IPOD occupancy	Peak	785191	785251	1	+	.	From wt_m9_min_glu_merged_truseqnano_nebnext_v6rzlog10p_chipsub_cutoff1.000000_cwt_peaks.gr
NC_000913	IPOD occupancy	Peak	785376	785436	1	+	.	From wt_m9_min_glu_merged_truseqnano_nebnext_v6rzlog10p_chipsub_cutoff1.000000_cwt_peaks.gr
NC_000913	IPOD occupancy	Peak	785651	785711	1	+	.	From wt_m9_min_glu_merged_truseqnano_nebnext_v6rzlog10p_chipsub_cutoff1.000000_cwt_peaks.gr
NC_000913	IPOD occupancy	Peak	787051	787111	1	+	.	From wt_m9_min_glu_merged_truseqnano_nebnext_v6rzlog10p_chipsub_cutoff1.000000_cwt_peaks.gr
NC_000913	IPOD occupancy	Peak	787251	787311	1	+	.	From wt_m9_min_glu_merged_truseqnano_nebnext_v6rzlog10p_chipsub_cutoff1.000000_cwt_peaks.gr
NC_000913	IPOD occupancy	Peak	787791	787851	1	+	.	From wt_m9_min_glu_merged_truseqnano_nebnext_v6rzlog10p_chipsub_cutoff1.000000_cwt_peaks.gr
NC_000913	IPOD occupancy	Peak	788566	788626	1	+	.	From wt_m9_min_glu_merged_truseqnano_nebnext_v6rzlog10p_chipsub_cutoff1.000000_cwt_peaks.gr
NC_000913	IPOD occupancy	Peak	789116	789176	1	+	.	From wt_m9_min_glu_merged_truseqnano_nebnext_v6rzlog10p_chipsub_cutoff1.000000_cwt_peaks.gr
NC_000913	IPOD occupancy	Peak	789891	789951	1	+	.	From wt_m9_min_glu_merged_truseqnano_nebnext_v6rzlog10p_chipsub_cutoff1.000000_cwt_peaks.gr
NC_000913	IPOD occupancy	Peak	790796	790856	1	+	.	From wt_m9_min_glu_merged_truseqnano_nebnext_v6rzlog10p_chipsub_cutoff1.000000_cwt_peaks.gr
NC_000913	IPOD occupancy	Peak	792281	792341	1	+	.	From wt_m9_min_glu_merged_truseqnano_nebnext_v6rzlog10p_chipsub_cutoff1.000000_cwt_peaks.gr
NC_000913	IPOD occupancy	Peak	793201	793261	1	+	.	From wt_m9_min_glu_merged_truseqnano_nebnext_v6rzlog10p_chipsub_cutoff1.000000_cwt_peaks.gr
NC_000913	IPOD occupancy	Peak	794066	794126	1	+	.	From wt_m9_min_glu_merged_truseqnano_nebnext_v6rzlog10p_chipsub_cutoff1.000000_cwt_peaks.gr
NC_000913	IPOD occupancy	Peak	795521	795581	1	+	.	From wt_m9_min_glu_merged_truseqnano_nebnext_v6rzlog10p_chipsub_cutoff1.000000_cwt_peaks.gr
NC_000913	IPOD occupancy	Peak	795736	795796	1	+	.	From wt_m9_min_glu_merged_truseqnano_nebnext_v6rzlog10p_chipsub_cutoff1.000000_cwt_peaks.gr
NC_000913	IPOD occupancy	Peak	795966	796026	1	+	.	From wt_m9_min_glu_merged_truseqnano_nebnext_v6rzlog10p_chipsub_cutoff1.000000_cwt_peaks.gr
NC_000913	IPOD occupancy	Peak	797436	797496	1	+	.	From wt_m9_min_glu_merged_truseqnano_nebnext_v6rzlog10p_chipsub_cutoff1.000000_cwt_peaks.gr
NC_000913	IPOD occupancy	Peak	797581	797641	1	+	.	From wt_m9_min_glu_merged_truseqnano_nebnext_v6rzlog10p_chipsub_cutoff1.000000_cwt_peaks.gr
NC_000913	IPOD occupancy	Peak	798191	798251	1	+	.	From wt_m9_min_glu_merged_truseqnano_nebnext_v6rzlog10p_chipsub_cutoff1.000000_cwt_peaks.gr
NC_000913	IPOD occupancy	Peak	798876	798936	1	+	.	From wt_m9_min_glu_merged_truseqnano_nebnext_v6rzlog10p_chipsub_cutoff1.000000_cwt_peaks.gr
NC_000913	IPOD occupancy	Peak	799131	799191	1	+	.	From wt_m9_min_glu_merged_truseqnano_nebnext_v6rzlog10p_chipsub_cutoff1.000000_cwt_peaks.gr
NC_000913	IPOD occupancy	Peak	799591	799651	1	+	.	From wt_m9_min_glu_merged_truseqnano_nebnext_v6rzlog10p_chipsub_cutoff1.000000_cwt_peaks.gr
NC_000913	IPOD occupancy	Peak	799751	799811	1	+	.	From wt_m9_min_glu_merged_truseqnano_nebnext_v6rzlog10p_chipsub_cutoff1.000000_cwt_peaks.gr
NC_000913	IPOD occupancy	Peak	800201	800366	1	+	.	From wt_m9_min_glu_merged_truseqnano_nebnext_v6rzlog10p_chipsub_cutoff1.000000_cwt_peaks.gr
NC_000913	IPOD occupancy	Peak	800471	800531	1	+	.	From wt_m9_min_glu_merged_truseqnano_nebnext_v6rzlog10p_chipsub_cutoff1.000000_cwt_peaks.gr
NC_000913	IPOD occupancy	Peak	800716	800776	1	+	.	From wt_m9_min_glu_merged_truseqnano_nebnext_v6rzlog10p_chipsub_cutoff1.000000_cwt_peaks.gr
NC_000913	IPOD occupancy	Peak	800841	800901	1	+	.	From wt_m9_min_glu_merged_truseqnano_nebnext_v6rzlog10p_chipsub_cutoff1.000000_cwt_peaks.gr
NC_000913	IPOD occupancy	Peak	801051	801111	1	+	.	From wt_m9_min_glu_merged_truseqnano_nebnext_v6rzlog10p_chipsub_cutoff1.000000_cwt_peaks.gr
NC_000913	IPOD occupancy	Peak	801346	801406	1	+	.	From wt_m9_min_glu_merged_truseqnano_nebnext_v6rzlog10p_chipsub_cutoff1.000000_cwt_peaks.gr
NC_000913	IPOD occupancy	Peak	801471	801531	1	+	.	From wt_m9_min_glu_merged_truseqnano_nebnext_v6rzlog10p_chipsub_cutoff1.000000_cwt_peaks.gr
NC_000913	IPOD occupancy	Peak	801911	801971	1	+	.	From wt_m9_min_glu_merged_truseqnano_nebnext_v6rzlog10p_chipsub_cutoff1.000000_cwt_peaks.gr
NC_000913	IPOD occupancy	Peak	802016	802076	1	+	.	From wt_m9_min_glu_merged_truseqnano_nebnext_v6rzlog10p_chipsub_cutoff1.000000_cwt_peaks.gr
NC_000913	IPOD occupancy	Peak	802201	802261	1	+	.	From wt_m9_min_glu_merged_truseqnano_nebnext_v6rzlog10p_chipsub_cutoff1.000000_cwt_peaks.gr
NC_000913	IPOD occupancy	Peak	802596	802656	1	+	.	From wt_m9_min_glu_merged_truseqnano_nebnext_v6rzlog10p_chipsub_cutoff1.000000_cwt_peaks.gr
NC_000913	IPOD occupancy	Peak	802836	802896	1	+	.	From wt_m9_min_glu_merged_truseqnano_nebnext_v6rzlog10p_chipsub_cutoff1.000000_cwt_peaks.gr
NC_000913	IPOD occupancy	Peak	802991	803051	1	+	.	From wt_m9_min_glu_merged_truseqnano_nebnext_v6rzlog10p_chipsub_cutoff1.000000_cwt_peaks.gr
NC_000913	IPOD occupancy	Peak	803291	803351	1	+	.	From wt_m9_min_glu_merged_truseqnano_nebnext_v6rzlog10p_chipsub_cutoff1.000000_cwt_peaks.gr
NC_000913	IPOD occupancy	Peak	803516	803576	1	+	.	From wt_m9_min_glu_merged_truseqnano_nebnext_v6rzlog10p_chipsub_cutoff1.000000_cwt_peaks.gr
NC_000913	IPOD occupancy	Peak	803921	803981	1	+	.	From wt_m9_min_glu_merged_truseqnano_nebnext_v6rzlog10p_chipsub_cutoff1.000000_cwt_peaks.gr
NC_000913	IPOD occupancy	Peak	804566	804626	1	+	.	From wt_m9_min_glu_merged_truseqnano_nebnext_v6rzlog10p_chipsub_cutoff1.000000_cwt_peaks.gr
NC_000913	IPOD occupancy	Peak	804706	804766	1	+	.	From wt_m9_min_glu_merged_truseqnano_nebnext_v6rzlog10p_chipsub_cutoff1.000000_cwt_peaks.gr
NC_000913	IPOD occupancy	Peak	804986	805046	1	+	.	From wt_m9_min_glu_merged_truseqnano_nebnext_v6rzlog10p_chipsub_cutoff1.000000_cwt_peaks.gr
NC_000913	IPOD occupancy	Peak	805781	805841	1	+	.	From wt_m9_min_glu_merged_truseqnano_nebnext_v6rzlog10p_chipsub_cutoff1.000000_cwt_peaks.gr
NC_000913	IPOD occupancy	Peak	805881	805941	1	+	.	From wt_m9_min_glu_merged_truseqnano_nebnext_v6rzlog10p_chipsub_cutoff1.000000_cwt_peaks.gr
NC_000913	IPOD occupancy	Peak	805996	806056	1	+	.	From wt_m9_min_glu_merged_truseqnano_nebnext_v6rzlog10p_chipsub_cutoff1.000000_cwt_peaks.gr
NC_000913	IPOD occupancy	Peak	806726	806786	1	+	.	From wt_m9_min_glu_merged_truseqnano_nebnext_v6rzlog10p_chipsub_cutoff1.000000_cwt_peaks.gr
NC_000913	IPOD occupancy	Peak	807211	807271	1	+	.	From wt_m9_min_glu_merged_truseqnano_nebnext_v6rzlog10p_chipsub_cutoff1.000000_cwt_peaks.gr
NC_000913	IPOD occupancy	Peak	807391	807451	1	+	.	From wt_m9_min_glu_merged_truseqnano_nebnext_v6rzlog10p_chipsub_cutoff1.000000_cwt_peaks.gr
NC_000913	IPOD occupancy	Peak	807621	807681	1	+	.	From wt_m9_min_glu_merged_truseqnano_nebnext_v6rzlog10p_chipsub_cutoff1.000000_cwt_peaks.gr
NC_000913	IPOD occupancy	Peak	808516	808576	1	+	.	From wt_m9_min_glu_merged_truseqnano_nebnext_v6rzlog10p_chipsub_cutoff1.000000_cwt_peaks.gr
NC_000913	IPOD occupancy	Peak	809166	809226	1	+	.	From wt_m9_min_glu_merged_truseqnano_nebnext_v6rzlog10p_chipsub_cutoff1.000000_cwt_peaks.gr
NC_000913	IPOD occupancy	Peak	809366	809426	1	+	.	From wt_m9_min_glu_merged_truseqnano_nebnext_v6rzlog10p_chipsub_cutoff1.000000_cwt_peaks.gr
NC_000913	IPOD occupancy	Peak	809661	809721	1	+	.	From wt_m9_min_glu_merged_truseqnano_nebnext_v6rzlog10p_chipsub_cutoff1.000000_cwt_peaks.gr
NC_000913	IPOD occupancy	Peak	810056	810116	1	+	.	From wt_m9_min_glu_merged_truseqnano_nebnext_v6rzlog10p_chipsub_cutoff1.000000_cwt_peaks.gr
NC_000913	IPOD occupancy	Peak	810386	810446	1	+	.	From wt_m9_min_glu_merged_truseqnano_nebnext_v6rzlog10p_chipsub_cutoff1.000000_cwt_peaks.gr
NC_000913	IPOD occupancy	Peak	810531	810591	1	+	.	From wt_m9_min_glu_merged_truseqnano_nebnext_v6rzlog10p_chipsub_cutoff1.000000_cwt_peaks.gr
[truncated: 28,609 more rows]
