# Supplementary material for: Dynamic landscape of protein occupancy across the Escherichia coli chromosome
Source: PLoS Biol. 2021 Jun 25;19(6):e3001306. doi: 10.1371/journal.pbio.3001306 (PMC8282354; doi:10.1371/journal.pbio.3001306)
Supplement: S2 Data — The value in the “score” column corresponds to the peak calling threshold in use. Note that the “strand” and “frame” fields convey no useful information. IPOD-HR, in vivo protein occupancy display—high resolution. (ZIP) [file pbio.3001306.s017.zip › data_s2/wt_m9_rdm_glu_statphase_peaks.gff]

NC_000913	IPOD occupancy	Peak	81	141	1	+	.	From wt_m9_rdm_glu_statphase_merged_truseqnano_nebnext_v6rzlog10p_chipsub_cutoff1.000000_cwt_peaks.gr
NC_000913	IPOD occupancy	Peak	656	716	1	+	.	From wt_m9_rdm_glu_statphase_merged_truseqnano_nebnext_v6rzlog10p_chipsub_cutoff1.000000_cwt_peaks.gr
NC_000913	IPOD occupancy	Peak	1126	1186	1	+	.	From wt_m9_rdm_glu_statphase_merged_truseqnano_nebnext_v6rzlog10p_chipsub_cutoff1.000000_cwt_peaks.gr
NC_000913	IPOD occupancy	Peak	1231	1291	1	+	.	From wt_m9_rdm_glu_statphase_merged_truseqnano_nebnext_v6rzlog10p_chipsub_cutoff1.000000_cwt_peaks.gr
NC_000913	IPOD occupancy	Peak	1751	1811	1	+	.	From wt_m9_rdm_glu_statphase_merged_truseqnano_nebnext_v6rzlog10p_chipsub_cutoff1.000000_cwt_peaks.gr
NC_000913	IPOD occupancy	Peak	2111	2171	1	+	.	From wt_m9_rdm_glu_statphase_merged_truseqnano_nebnext_v6rzlog10p_chipsub_cutoff1.000000_cwt_peaks.gr
NC_000913	IPOD occupancy	Peak	2356	2416	1	+	.	From wt_m9_rdm_glu_statphase_merged_truseqnano_nebnext_v6rzlog10p_chipsub_cutoff1.000000_cwt_peaks.gr
NC_000913	IPOD occupancy	Peak	2756	2816	1	+	.	From wt_m9_rdm_glu_statphase_merged_truseqnano_nebnext_v6rzlog10p_chipsub_cutoff1.000000_cwt_peaks.gr
NC_000913	IPOD occupancy	Peak	2876	2936	1	+	.	From wt_m9_rdm_glu_statphase_merged_truseqnano_nebnext_v6rzlog10p_chipsub_cutoff1.000000_cwt_peaks.gr
NC_000913	IPOD occupancy	Peak	3251	3311	1	+	.	From wt_m9_rdm_glu_statphase_merged_truseqnano_nebnext_v6rzlog10p_chipsub_cutoff1.000000_cwt_peaks.gr
NC_000913	IPOD occupancy	Peak	3511	3671	1	+	.	From wt_m9_rdm_glu_statphase_merged_truseqnano_nebnext_v6rzlog10p_chipsub_cutoff1.000000_cwt_peaks.gr
NC_000913	IPOD occupancy	Peak	4081	4141	1	+	.	From wt_m9_rdm_glu_statphase_merged_truseqnano_nebnext_v6rzlog10p_chipsub_cutoff1.000000_cwt_peaks.gr
NC_000913	IPOD occupancy	Peak	4381	4441	1	+	.	From wt_m9_rdm_glu_statphase_merged_truseqnano_nebnext_v6rzlog10p_chipsub_cutoff1.000000_cwt_peaks.gr
NC_000913	IPOD occupancy	Peak	4716	4776	1	+	.	From wt_m9_rdm_glu_statphase_merged_truseqnano_nebnext_v6rzlog10p_chipsub_cutoff1.000000_cwt_peaks.gr
NC_000913	IPOD occupancy	Peak	5096	5156	1	+	.	From wt_m9_rdm_glu_statphase_merged_truseqnano_nebnext_v6rzlog10p_chipsub_cutoff1.000000_cwt_peaks.gr
NC_000913	IPOD occupancy	Peak	5321	5381	1	+	.	From wt_m9_rdm_glu_statphase_merged_truseqnano_nebnext_v6rzlog10p_chipsub_cutoff1.000000_cwt_peaks.gr
NC_000913	IPOD occupancy	Peak	5416	5476	1	+	.	From wt_m9_rdm_glu_statphase_merged_truseqnano_nebnext_v6rzlog10p_chipsub_cutoff1.000000_cwt_peaks.gr
NC_000913	IPOD occupancy	Peak	5586	5646	1	+	.	From wt_m9_rdm_glu_statphase_merged_truseqnano_nebnext_v6rzlog10p_chipsub_cutoff1.000000_cwt_peaks.gr
NC_000913	IPOD occupancy	Peak	5916	5976	1	+	.	From wt_m9_rdm_glu_statphase_merged_truseqnano_nebnext_v6rzlog10p_chipsub_cutoff1.000000_cwt_peaks.gr
NC_000913	IPOD occupancy	Peak	6681	6741	1	+	.	From wt_m9_rdm_glu_statphase_merged_truseqnano_nebnext_v6rzlog10p_chipsub_cutoff1.000000_cwt_peaks.gr
NC_000913	IPOD occupancy	Peak	6871	6931	1	+	.	From wt_m9_rdm_glu_statphase_merged_truseqnano_nebnext_v6rzlog10p_chipsub_cutoff1.000000_cwt_peaks.gr
NC_000913	IPOD occupancy	Peak	7736	7796	1	+	.	From wt_m9_rdm_glu_statphase_merged_truseqnano_nebnext_v6rzlog10p_chipsub_cutoff1.000000_cwt_peaks.gr
NC_000913	IPOD occupancy	Peak	7916	7976	1	+	.	From wt_m9_rdm_glu_statphase_merged_truseqnano_nebnext_v6rzlog10p_chipsub_cutoff1.000000_cwt_peaks.gr
NC_000913	IPOD occupancy	Peak	8046	8106	1	+	.	From wt_m9_rdm_glu_statphase_merged_truseqnano_nebnext_v6rzlog10p_chipsub_cutoff1.000000_cwt_peaks.gr
NC_000913	IPOD occupancy	Peak	8586	8646	1	+	.	From wt_m9_rdm_glu_statphase_merged_truseqnano_nebnext_v6rzlog10p_chipsub_cutoff1.000000_cwt_peaks.gr
NC_000913	IPOD occupancy	Peak	8761	8821	1	+	.	From wt_m9_rdm_glu_statphase_merged_truseqnano_nebnext_v6rzlog10p_chipsub_cutoff1.000000_cwt_peaks.gr
NC_000913	IPOD occupancy	Peak	9761	9821	1	+	.	From wt_m9_rdm_glu_statphase_merged_truseqnano_nebnext_v6rzlog10p_chipsub_cutoff1.000000_cwt_peaks.gr
NC_000913	IPOD occupancy	Peak	10026	10086	1	+	.	From wt_m9_rdm_glu_statphase_merged_truseqnano_nebnext_v6rzlog10p_chipsub_cutoff1.000000_cwt_peaks.gr
NC_000913	IPOD occupancy	Peak	10186	10246	1	+	.	From wt_m9_rdm_glu_statphase_merged_truseqnano_nebnext_v6rzlog10p_chipsub_cutoff1.000000_cwt_peaks.gr
NC_000913	IPOD occupancy	Peak	10506	10566	1	+	.	From wt_m9_rdm_glu_statphase_merged_truseqnano_nebnext_v6rzlog10p_chipsub_cutoff1.000000_cwt_peaks.gr
NC_000913	IPOD occupancy	Peak	10746	10806	1	+	.	From wt_m9_rdm_glu_statphase_merged_truseqnano_nebnext_v6rzlog10p_chipsub_cutoff1.000000_cwt_peaks.gr
NC_000913	IPOD occupancy	Peak	10976	11036	1	+	.	From wt_m9_rdm_glu_statphase_merged_truseqnano_nebnext_v6rzlog10p_chipsub_cutoff1.000000_cwt_peaks.gr
NC_000913	IPOD occupancy	Peak	11311	11371	1	+	.	From wt_m9_rdm_glu_statphase_merged_truseqnano_nebnext_v6rzlog10p_chipsub_cutoff1.000000_cwt_peaks.gr
NC_000913	IPOD occupancy	Peak	11481	11541	1	+	.	From wt_m9_rdm_glu_statphase_merged_truseqnano_nebnext_v6rzlog10p_chipsub_cutoff1.000000_cwt_peaks.gr
NC_000913	IPOD occupancy	Peak	11666	11726	1	+	.	From wt_m9_rdm_glu_statphase_merged_truseqnano_nebnext_v6rzlog10p_chipsub_cutoff1.000000_cwt_peaks.gr
NC_000913	IPOD occupancy	Peak	16651	16711	1	+	.	From wt_m9_rdm_glu_statphase_merged_truseqnano_nebnext_v6rzlog10p_chipsub_cutoff1.000000_cwt_peaks.gr
NC_000913	IPOD occupancy	Peak	17636	17696	1	+	.	From wt_m9_rdm_glu_statphase_merged_truseqnano_nebnext_v6rzlog10p_chipsub_cutoff1.000000_cwt_peaks.gr
NC_000913	IPOD occupancy	Peak	18706	18766	1	+	.	From wt_m9_rdm_glu_statphase_merged_truseqnano_nebnext_v6rzlog10p_chipsub_cutoff1.000000_cwt_peaks.gr
NC_000913	IPOD occupancy	Peak	19316	19376	1	+	.	From wt_m9_rdm_glu_statphase_merged_truseqnano_nebnext_v6rzlog10p_chipsub_cutoff1.000000_cwt_peaks.gr
NC_000913	IPOD occupancy	Peak	19421	19481	1	+	.	From wt_m9_rdm_glu_statphase_merged_truseqnano_nebnext_v6rzlog10p_chipsub_cutoff1.000000_cwt_peaks.gr
NC_000913	IPOD occupancy	Peak	19871	19931	1	+	.	From wt_m9_rdm_glu_statphase_merged_truseqnano_nebnext_v6rzlog10p_chipsub_cutoff1.000000_cwt_peaks.gr
NC_000913	IPOD occupancy	Peak	20191	20251	1	+	.	From wt_m9_rdm_glu_statphase_merged_truseqnano_nebnext_v6rzlog10p_chipsub_cutoff1.000000_cwt_peaks.gr
NC_000913	IPOD occupancy	Peak	20441	20501	1	+	.	From wt_m9_rdm_glu_statphase_merged_truseqnano_nebnext_v6rzlog10p_chipsub_cutoff1.000000_cwt_peaks.gr
NC_000913	IPOD occupancy	Peak	20581	20641	1	+	.	From wt_m9_rdm_glu_statphase_merged_truseqnano_nebnext_v6rzlog10p_chipsub_cutoff1.000000_cwt_peaks.gr
NC_000913	IPOD occupancy	Peak	21291	21351	1	+	.	From wt_m9_rdm_glu_statphase_merged_truseqnano_nebnext_v6rzlog10p_chipsub_cutoff1.000000_cwt_peaks.gr
NC_000913	IPOD occupancy	Peak	21461	21521	1	+	.	From wt_m9_rdm_glu_statphase_merged_truseqnano_nebnext_v6rzlog10p_chipsub_cutoff1.000000_cwt_peaks.gr
NC_000913	IPOD occupancy	Peak	21631	21691	1	+	.	From wt_m9_rdm_glu_statphase_merged_truseqnano_nebnext_v6rzlog10p_chipsub_cutoff1.000000_cwt_peaks.gr
NC_000913	IPOD occupancy	Peak	22556	22616	1	+	.	From wt_m9_rdm_glu_statphase_merged_truseqnano_nebnext_v6rzlog10p_chipsub_cutoff1.000000_cwt_peaks.gr
NC_000913	IPOD occupancy	Peak	23371	23431	1	+	.	From wt_m9_rdm_glu_statphase_merged_truseqnano_nebnext_v6rzlog10p_chipsub_cutoff1.000000_cwt_peaks.gr
NC_000913	IPOD occupancy	Peak	23846	23906	1	+	.	From wt_m9_rdm_glu_statphase_merged_truseqnano_nebnext_v6rzlog10p_chipsub_cutoff1.000000_cwt_peaks.gr
NC_000913	IPOD occupancy	Peak	24381	24441	1	+	.	From wt_m9_rdm_glu_statphase_merged_truseqnano_nebnext_v6rzlog10p_chipsub_cutoff1.000000_cwt_peaks.gr
NC_000913	IPOD occupancy	Peak	25261	25321	1	+	.	From wt_m9_rdm_glu_statphase_merged_truseqnano_nebnext_v6rzlog10p_chipsub_cutoff1.000000_cwt_peaks.gr
NC_000913	IPOD occupancy	Peak	25421	25481	1	+	.	From wt_m9_rdm_glu_statphase_merged_truseqnano_nebnext_v6rzlog10p_chipsub_cutoff1.000000_cwt_peaks.gr
NC_000913	IPOD occupancy	Peak	25796	25856	1	+	.	From wt_m9_rdm_glu_statphase_merged_truseqnano_nebnext_v6rzlog10p_chipsub_cutoff1.000000_cwt_peaks.gr
NC_000913	IPOD occupancy	Peak	25966	26026	1	+	.	From wt_m9_rdm_glu_statphase_merged_truseqnano_nebnext_v6rzlog10p_chipsub_cutoff1.000000_cwt_peaks.gr
NC_000913	IPOD occupancy	Peak	26326	26426	1	+	.	From wt_m9_rdm_glu_statphase_merged_truseqnano_nebnext_v6rzlog10p_chipsub_cutoff1.000000_cwt_peaks.gr
NC_000913	IPOD occupancy	Peak	26656	26716	1	+	.	From wt_m9_rdm_glu_statphase_merged_truseqnano_nebnext_v6rzlog10p_chipsub_cutoff1.000000_cwt_peaks.gr
NC_000913	IPOD occupancy	Peak	27271	27331	1	+	.	From wt_m9_rdm_glu_statphase_merged_truseqnano_nebnext_v6rzlog10p_chipsub_cutoff1.000000_cwt_peaks.gr
NC_000913	IPOD occupancy	Peak	27731	27791	1	+	.	From wt_m9_rdm_glu_statphase_merged_truseqnano_nebnext_v6rzlog10p_chipsub_cutoff1.000000_cwt_peaks.gr
NC_000913	IPOD occupancy	Peak	28201	28261	1	+	.	From wt_m9_rdm_glu_statphase_merged_truseqnano_nebnext_v6rzlog10p_chipsub_cutoff1.000000_cwt_peaks.gr
NC_000913	IPOD occupancy	Peak	28511	28571	1	+	.	From wt_m9_rdm_glu_statphase_merged_truseqnano_nebnext_v6rzlog10p_chipsub_cutoff1.000000_cwt_peaks.gr
NC_000913	IPOD occupancy	Peak	28821	28881	1	+	.	From wt_m9_rdm_glu_statphase_merged_truseqnano_nebnext_v6rzlog10p_chipsub_cutoff1.000000_cwt_peaks.gr
NC_000913	IPOD occupancy	Peak	29026	29086	1	+	.	From wt_m9_rdm_glu_statphase_merged_truseqnano_nebnext_v6rzlog10p_chipsub_cutoff1.000000_cwt_peaks.gr
NC_000913	IPOD occupancy	Peak	29226	29286	1	+	.	From wt_m9_rdm_glu_statphase_merged_truseqnano_nebnext_v6rzlog10p_chipsub_cutoff1.000000_cwt_peaks.gr
NC_000913	IPOD occupancy	Peak	29391	29451	1	+	.	From wt_m9_rdm_glu_statphase_merged_truseqnano_nebnext_v6rzlog10p_chipsub_cutoff1.000000_cwt_peaks.gr
NC_000913	IPOD occupancy	Peak	29596	29656	1	+	.	From wt_m9_rdm_glu_statphase_merged_truseqnano_nebnext_v6rzlog10p_chipsub_cutoff1.000000_cwt_peaks.gr
NC_000913	IPOD occupancy	Peak	30646	30706	1	+	.	From wt_m9_rdm_glu_statphase_merged_truseqnano_nebnext_v6rzlog10p_chipsub_cutoff1.000000_cwt_peaks.gr
NC_000913	IPOD occupancy	Peak	30796	30856	1	+	.	From wt_m9_rdm_glu_statphase_merged_truseqnano_nebnext_v6rzlog10p_chipsub_cutoff1.000000_cwt_peaks.gr
NC_000913	IPOD occupancy	Peak	31001	31061	1	+	.	From wt_m9_rdm_glu_statphase_merged_truseqnano_nebnext_v6rzlog10p_chipsub_cutoff1.000000_cwt_peaks.gr
NC_000913	IPOD occupancy	Peak	32436	32496	1	+	.	From wt_m9_rdm_glu_statphase_merged_truseqnano_nebnext_v6rzlog10p_chipsub_cutoff1.000000_cwt_peaks.gr
NC_000913	IPOD occupancy	Peak	32581	32641	1	+	.	From wt_m9_rdm_glu_statphase_merged_truseqnano_nebnext_v6rzlog10p_chipsub_cutoff1.000000_cwt_peaks.gr
NC_000913	IPOD occupancy	Peak	32736	32796	1	+	.	From wt_m9_rdm_glu_statphase_merged_truseqnano_nebnext_v6rzlog10p_chipsub_cutoff1.000000_cwt_peaks.gr
NC_000913	IPOD occupancy	Peak	33406	33466	1	+	.	From wt_m9_rdm_glu_statphase_merged_truseqnano_nebnext_v6rzlog10p_chipsub_cutoff1.000000_cwt_peaks.gr
NC_000913	IPOD occupancy	Peak	33511	33571	1	+	.	From wt_m9_rdm_glu_statphase_merged_truseqnano_nebnext_v6rzlog10p_chipsub_cutoff1.000000_cwt_peaks.gr
NC_000913	IPOD occupancy	Peak	33896	33956	1	+	.	From wt_m9_rdm_glu_statphase_merged_truseqnano_nebnext_v6rzlog10p_chipsub_cutoff1.000000_cwt_peaks.gr
NC_000913	IPOD occupancy	Peak	34126	34186	1	+	.	From wt_m9_rdm_glu_statphase_merged_truseqnano_nebnext_v6rzlog10p_chipsub_cutoff1.000000_cwt_peaks.gr
NC_000913	IPOD occupancy	Peak	34291	34351	1	+	.	From wt_m9_rdm_glu_statphase_merged_truseqnano_nebnext_v6rzlog10p_chipsub_cutoff1.000000_cwt_peaks.gr
NC_000913	IPOD occupancy	Peak	34406	34466	1	+	.	From wt_m9_rdm_glu_statphase_merged_truseqnano_nebnext_v6rzlog10p_chipsub_cutoff1.000000_cwt_peaks.gr
NC_000913	IPOD occupancy	Peak	34671	34731	1	+	.	From wt_m9_rdm_glu_statphase_merged_truseqnano_nebnext_v6rzlog10p_chipsub_cutoff1.000000_cwt_peaks.gr
NC_000913	IPOD occupancy	Peak	34881	34941	1	+	.	From wt_m9_rdm_glu_statphase_merged_truseqnano_nebnext_v6rzlog10p_chipsub_cutoff1.000000_cwt_peaks.gr
NC_000913	IPOD occupancy	Peak	35181	35241	1	+	.	From wt_m9_rdm_glu_statphase_merged_truseqnano_nebnext_v6rzlog10p_chipsub_cutoff1.000000_cwt_peaks.gr
NC_000913	IPOD occupancy	Peak	35331	35391	1	+	.	From wt_m9_rdm_glu_statphase_merged_truseqnano_nebnext_v6rzlog10p_chipsub_cutoff1.000000_cwt_peaks.gr
NC_000913	IPOD occupancy	Peak	35511	35571	1	+	.	From wt_m9_rdm_glu_statphase_merged_truseqnano_nebnext_v6rzlog10p_chipsub_cutoff1.000000_cwt_peaks.gr
NC_000913	IPOD occupancy	Peak	36111	36171	1	+	.	From wt_m9_rdm_glu_statphase_merged_truseqnano_nebnext_v6rzlog10p_chipsub_cutoff1.000000_cwt_peaks.gr
NC_000913	IPOD occupancy	Peak	36261	36321	1	+	.	From wt_m9_rdm_glu_statphase_merged_truseqnano_nebnext_v6rzlog10p_chipsub_cutoff1.000000_cwt_peaks.gr
NC_000913	IPOD occupancy	Peak	36481	36541	1	+	.	From wt_m9_rdm_glu_statphase_merged_truseqnano_nebnext_v6rzlog10p_chipsub_cutoff1.000000_cwt_peaks.gr
NC_000913	IPOD occupancy	Peak	37156	37216	1	+	.	From wt_m9_rdm_glu_statphase_merged_truseqnano_nebnext_v6rzlog10p_chipsub_cutoff1.000000_cwt_peaks.gr
NC_000913	IPOD occupancy	Peak	37326	37386	1	+	.	From wt_m9_rdm_glu_statphase_merged_truseqnano_nebnext_v6rzlog10p_chipsub_cutoff1.000000_cwt_peaks.gr
NC_000913	IPOD occupancy	Peak	37421	37481	1	+	.	From wt_m9_rdm_glu_statphase_merged_truseqnano_nebnext_v6rzlog10p_chipsub_cutoff1.000000_cwt_peaks.gr
NC_000913	IPOD occupancy	Peak	37661	37721	1	+	.	From wt_m9_rdm_glu_statphase_merged_truseqnano_nebnext_v6rzlog10p_chipsub_cutoff1.000000_cwt_peaks.gr
NC_000913	IPOD occupancy	Peak	40381	40441	1	+	.	From wt_m9_rdm_glu_statphase_merged_truseqnano_nebnext_v6rzlog10p_chipsub_cutoff1.000000_cwt_peaks.gr
NC_000913	IPOD occupancy	Peak	40671	40731	1	+	.	From wt_m9_rdm_glu_statphase_merged_truseqnano_nebnext_v6rzlog10p_chipsub_cutoff1.000000_cwt_peaks.gr
NC_000913	IPOD occupancy	Peak	40776	40836	1	+	.	From wt_m9_rdm_glu_statphase_merged_truseqnano_nebnext_v6rzlog10p_chipsub_cutoff1.000000_cwt_peaks.gr
NC_000913	IPOD occupancy	Peak	40991	41051	1	+	.	From wt_m9_rdm_glu_statphase_merged_truseqnano_nebnext_v6rzlog10p_chipsub_cutoff1.000000_cwt_peaks.gr
NC_000913	IPOD occupancy	Peak	41186	41246	1	+	.	From wt_m9_rdm_glu_statphase_merged_truseqnano_nebnext_v6rzlog10p_chipsub_cutoff1.000000_cwt_peaks.gr
NC_000913	IPOD occupancy	Peak	41776	41836	1	+	.	From wt_m9_rdm_glu_statphase_merged_truseqnano_nebnext_v6rzlog10p_chipsub_cutoff1.000000_cwt_peaks.gr
NC_000913	IPOD occupancy	Peak	41996	42056	1	+	.	From wt_m9_rdm_glu_statphase_merged_truseqnano_nebnext_v6rzlog10p_chipsub_cutoff1.000000_cwt_peaks.gr
NC_000913	IPOD occupancy	Peak	42176	42236	1	+	.	From wt_m9_rdm_glu_statphase_merged_truseqnano_nebnext_v6rzlog10p_chipsub_cutoff1.000000_cwt_peaks.gr
NC_000913	IPOD occupancy	Peak	42351	42411	1	+	.	From wt_m9_rdm_glu_statphase_merged_truseqnano_nebnext_v6rzlog10p_chipsub_cutoff1.000000_cwt_peaks.gr
NC_000913	IPOD occupancy	Peak	42666	42726	1	+	.	From wt_m9_rdm_glu_statphase_merged_truseqnano_nebnext_v6rzlog10p_chipsub_cutoff1.000000_cwt_peaks.gr
NC_000913	IPOD occupancy	Peak	42936	42996	1	+	.	From wt_m9_rdm_glu_statphase_merged_truseqnano_nebnext_v6rzlog10p_chipsub_cutoff1.000000_cwt_peaks.gr
NC_000913	IPOD occupancy	Peak	43251	43311	1	+	.	From wt_m9_rdm_glu_statphase_merged_truseqnano_nebnext_v6rzlog10p_chipsub_cutoff1.000000_cwt_peaks.gr
NC_000913	IPOD occupancy	Peak	44381	44441	1	+	.	From wt_m9_rdm_glu_statphase_merged_truseqnano_nebnext_v6rzlog10p_chipsub_cutoff1.000000_cwt_peaks.gr
NC_000913	IPOD occupancy	Peak	45251	45311	1	+	.	From wt_m9_rdm_glu_statphase_merged_truseqnano_nebnext_v6rzlog10p_chipsub_cutoff1.000000_cwt_peaks.gr
NC_000913	IPOD occupancy	Peak	45651	45711	1	+	.	From wt_m9_rdm_glu_statphase_merged_truseqnano_nebnext_v6rzlog10p_chipsub_cutoff1.000000_cwt_peaks.gr
NC_000913	IPOD occupancy	Peak	45771	45831	1	+	.	From wt_m9_rdm_glu_statphase_merged_truseqnano_nebnext_v6rzlog10p_chipsub_cutoff1.000000_cwt_peaks.gr
NC_000913	IPOD occupancy	Peak	46131	46191	1	+	.	From wt_m9_rdm_glu_statphase_merged_truseqnano_nebnext_v6rzlog10p_chipsub_cutoff1.000000_cwt_peaks.gr
NC_000913	IPOD occupancy	Peak	46581	46641	1	+	.	From wt_m9_rdm_glu_statphase_merged_truseqnano_nebnext_v6rzlog10p_chipsub_cutoff1.000000_cwt_peaks.gr
NC_000913	IPOD occupancy	Peak	46971	47031	1	+	.	From wt_m9_rdm_glu_statphase_merged_truseqnano_nebnext_v6rzlog10p_chipsub_cutoff1.000000_cwt_peaks.gr
NC_000913	IPOD occupancy	Peak	47126	47186	1	+	.	From wt_m9_rdm_glu_statphase_merged_truseqnano_nebnext_v6rzlog10p_chipsub_cutoff1.000000_cwt_peaks.gr
NC_000913	IPOD occupancy	Peak	47651	47711	1	+	.	From wt_m9_rdm_glu_statphase_merged_truseqnano_nebnext_v6rzlog10p_chipsub_cutoff1.000000_cwt_peaks.gr
NC_000913	IPOD occupancy	Peak	47821	47906	1	+	.	From wt_m9_rdm_glu_statphase_merged_truseqnano_nebnext_v6rzlog10p_chipsub_cutoff1.000000_cwt_peaks.gr
NC_000913	IPOD occupancy	Peak	48141	48201	1	+	.	From wt_m9_rdm_glu_statphase_merged_truseqnano_nebnext_v6rzlog10p_chipsub_cutoff1.000000_cwt_peaks.gr
NC_000913	IPOD occupancy	Peak	48531	48591	1	+	.	From wt_m9_rdm_glu_statphase_merged_truseqnano_nebnext_v6rzlog10p_chipsub_cutoff1.000000_cwt_peaks.gr
NC_000913	IPOD occupancy	Peak	49506	49566	1	+	.	From wt_m9_rdm_glu_statphase_merged_truseqnano_nebnext_v6rzlog10p_chipsub_cutoff1.000000_cwt_peaks.gr
NC_000913	IPOD occupancy	Peak	49906	49966	1	+	.	From wt_m9_rdm_glu_statphase_merged_truseqnano_nebnext_v6rzlog10p_chipsub_cutoff1.000000_cwt_peaks.gr
NC_000913	IPOD occupancy	Peak	50641	50701	1	+	.	From wt_m9_rdm_glu_statphase_merged_truseqnano_nebnext_v6rzlog10p_chipsub_cutoff1.000000_cwt_peaks.gr
NC_000913	IPOD occupancy	Peak	51346	51406	1	+	.	From wt_m9_rdm_glu_statphase_merged_truseqnano_nebnext_v6rzlog10p_chipsub_cutoff1.000000_cwt_peaks.gr
NC_000913	IPOD occupancy	Peak	51501	51561	1	+	.	From wt_m9_rdm_glu_statphase_merged_truseqnano_nebnext_v6rzlog10p_chipsub_cutoff1.000000_cwt_peaks.gr
NC_000913	IPOD occupancy	Peak	52036	52096	1	+	.	From wt_m9_rdm_glu_statphase_merged_truseqnano_nebnext_v6rzlog10p_chipsub_cutoff1.000000_cwt_peaks.gr
NC_000913	IPOD occupancy	Peak	52141	52201	1	+	.	From wt_m9_rdm_glu_statphase_merged_truseqnano_nebnext_v6rzlog10p_chipsub_cutoff1.000000_cwt_peaks.gr
NC_000913	IPOD occupancy	Peak	52726	52786	1	+	.	From wt_m9_rdm_glu_statphase_merged_truseqnano_nebnext_v6rzlog10p_chipsub_cutoff1.000000_cwt_peaks.gr
NC_000913	IPOD occupancy	Peak	53436	53496	1	+	.	From wt_m9_rdm_glu_statphase_merged_truseqnano_nebnext_v6rzlog10p_chipsub_cutoff1.000000_cwt_peaks.gr
NC_000913	IPOD occupancy	Peak	54281	54341	1	+	.	From wt_m9_rdm_glu_statphase_merged_truseqnano_nebnext_v6rzlog10p_chipsub_cutoff1.000000_cwt_peaks.gr
NC_000913	IPOD occupancy	Peak	54366	54426	1	+	.	From wt_m9_rdm_glu_statphase_merged_truseqnano_nebnext_v6rzlog10p_chipsub_cutoff1.000000_cwt_peaks.gr
NC_000913	IPOD occupancy	Peak	54716	54776	1	+	.	From wt_m9_rdm_glu_statphase_merged_truseqnano_nebnext_v6rzlog10p_chipsub_cutoff1.000000_cwt_peaks.gr
NC_000913	IPOD occupancy	Peak	54921	54981	1	+	.	From wt_m9_rdm_glu_statphase_merged_truseqnano_nebnext_v6rzlog10p_chipsub_cutoff1.000000_cwt_peaks.gr
NC_000913	IPOD occupancy	Peak	55071	55131	1	+	.	From wt_m9_rdm_glu_statphase_merged_truseqnano_nebnext_v6rzlog10p_chipsub_cutoff1.000000_cwt_peaks.gr
NC_000913	IPOD occupancy	Peak	55181	55241	1	+	.	From wt_m9_rdm_glu_statphase_merged_truseqnano_nebnext_v6rzlog10p_chipsub_cutoff1.000000_cwt_peaks.gr
NC_000913	IPOD occupancy	Peak	55511	55571	1	+	.	From wt_m9_rdm_glu_statphase_merged_truseqnano_nebnext_v6rzlog10p_chipsub_cutoff1.000000_cwt_peaks.gr
NC_000913	IPOD occupancy	Peak	55706	55766	1	+	.	From wt_m9_rdm_glu_statphase_merged_truseqnano_nebnext_v6rzlog10p_chipsub_cutoff1.000000_cwt_peaks.gr
NC_000913	IPOD occupancy	Peak	56296	56356	1	+	.	From wt_m9_rdm_glu_statphase_merged_truseqnano_nebnext_v6rzlog10p_chipsub_cutoff1.000000_cwt_peaks.gr
NC_000913	IPOD occupancy	Peak	56511	56571	1	+	.	From wt_m9_rdm_glu_statphase_merged_truseqnano_nebnext_v6rzlog10p_chipsub_cutoff1.000000_cwt_peaks.gr
NC_000913	IPOD occupancy	Peak	56681	56741	1	+	.	From wt_m9_rdm_glu_statphase_merged_truseqnano_nebnext_v6rzlog10p_chipsub_cutoff1.000000_cwt_peaks.gr
NC_000913	IPOD occupancy	Peak	56941	57001	1	+	.	From wt_m9_rdm_glu_statphase_merged_truseqnano_nebnext_v6rzlog10p_chipsub_cutoff1.000000_cwt_peaks.gr
NC_000913	IPOD occupancy	Peak	57426	57486	1	+	.	From wt_m9_rdm_glu_statphase_merged_truseqnano_nebnext_v6rzlog10p_chipsub_cutoff1.000000_cwt_peaks.gr
NC_000913	IPOD occupancy	Peak	58136	58196	1	+	.	From wt_m9_rdm_glu_statphase_merged_truseqnano_nebnext_v6rzlog10p_chipsub_cutoff1.000000_cwt_peaks.gr
NC_000913	IPOD occupancy	Peak	58371	58431	1	+	.	From wt_m9_rdm_glu_statphase_merged_truseqnano_nebnext_v6rzlog10p_chipsub_cutoff1.000000_cwt_peaks.gr
NC_000913	IPOD occupancy	Peak	58626	58686	1	+	.	From wt_m9_rdm_glu_statphase_merged_truseqnano_nebnext_v6rzlog10p_chipsub_cutoff1.000000_cwt_peaks.gr
NC_000913	IPOD occupancy	Peak	58846	58906	1	+	.	From wt_m9_rdm_glu_statphase_merged_truseqnano_nebnext_v6rzlog10p_chipsub_cutoff1.000000_cwt_peaks.gr
NC_000913	IPOD occupancy	Peak	59141	59201	1	+	.	From wt_m9_rdm_glu_statphase_merged_truseqnano_nebnext_v6rzlog10p_chipsub_cutoff1.000000_cwt_peaks.gr
NC_000913	IPOD occupancy	Peak	59436	59496	1	+	.	From wt_m9_rdm_glu_statphase_merged_truseqnano_nebnext_v6rzlog10p_chipsub_cutoff1.000000_cwt_peaks.gr
NC_000913	IPOD occupancy	Peak	59591	59651	1	+	.	From wt_m9_rdm_glu_statphase_merged_truseqnano_nebnext_v6rzlog10p_chipsub_cutoff1.000000_cwt_peaks.gr
NC_000913	IPOD occupancy	Peak	59716	59776	1	+	.	From wt_m9_rdm_glu_statphase_merged_truseqnano_nebnext_v6rzlog10p_chipsub_cutoff1.000000_cwt_peaks.gr
NC_000913	IPOD occupancy	Peak	60256	60316	1	+	.	From wt_m9_rdm_glu_statphase_merged_truseqnano_nebnext_v6rzlog10p_chipsub_cutoff1.000000_cwt_peaks.gr
NC_000913	IPOD occupancy	Peak	60826	60886	1	+	.	From wt_m9_rdm_glu_statphase_merged_truseqnano_nebnext_v6rzlog10p_chipsub_cutoff1.000000_cwt_peaks.gr
NC_000913	IPOD occupancy	Peak	61026	61086	1	+	.	From wt_m9_rdm_glu_statphase_merged_truseqnano_nebnext_v6rzlog10p_chipsub_cutoff1.000000_cwt_peaks.gr
NC_000913	IPOD occupancy	Peak	61181	61241	1	+	.	From wt_m9_rdm_glu_statphase_merged_truseqnano_nebnext_v6rzlog10p_chipsub_cutoff1.000000_cwt_peaks.gr
NC_000913	IPOD occupancy	Peak	61421	61481	1	+	.	From wt_m9_rdm_glu_statphase_merged_truseqnano_nebnext_v6rzlog10p_chipsub_cutoff1.000000_cwt_peaks.gr
NC_000913	IPOD occupancy	Peak	61816	61876	1	+	.	From wt_m9_rdm_glu_statphase_merged_truseqnano_nebnext_v6rzlog10p_chipsub_cutoff1.000000_cwt_peaks.gr
NC_000913	IPOD occupancy	Peak	61971	62031	1	+	.	From wt_m9_rdm_glu_statphase_merged_truseqnano_nebnext_v6rzlog10p_chipsub_cutoff1.000000_cwt_peaks.gr
NC_000913	IPOD occupancy	Peak	62141	62201	1	+	.	From wt_m9_rdm_glu_statphase_merged_truseqnano_nebnext_v6rzlog10p_chipsub_cutoff1.000000_cwt_peaks.gr
NC_000913	IPOD occupancy	Peak	62781	62841	1	+	.	From wt_m9_rdm_glu_statphase_merged_truseqnano_nebnext_v6rzlog10p_chipsub_cutoff1.000000_cwt_peaks.gr
NC_000913	IPOD occupancy	Peak	63016	63076	1	+	.	From wt_m9_rdm_glu_statphase_merged_truseqnano_nebnext_v6rzlog10p_chipsub_cutoff1.000000_cwt_peaks.gr
NC_000913	IPOD occupancy	Peak	63761	63821	1	+	.	From wt_m9_rdm_glu_statphase_merged_truseqnano_nebnext_v6rzlog10p_chipsub_cutoff1.000000_cwt_peaks.gr
NC_000913	IPOD occupancy	Peak	64006	64066	1	+	.	From wt_m9_rdm_glu_statphase_merged_truseqnano_nebnext_v6rzlog10p_chipsub_cutoff1.000000_cwt_peaks.gr
NC_000913	IPOD occupancy	Peak	65351	65411	1	+	.	From wt_m9_rdm_glu_statphase_merged_truseqnano_nebnext_v6rzlog10p_chipsub_cutoff1.000000_cwt_peaks.gr
NC_000913	IPOD occupancy	Peak	65886	65946	1	+	.	From wt_m9_rdm_glu_statphase_merged_truseqnano_nebnext_v6rzlog10p_chipsub_cutoff1.000000_cwt_peaks.gr
NC_000913	IPOD occupancy	Peak	65996	66056	1	+	.	From wt_m9_rdm_glu_statphase_merged_truseqnano_nebnext_v6rzlog10p_chipsub_cutoff1.000000_cwt_peaks.gr
NC_000913	IPOD occupancy	Peak	66611	66671	1	+	.	From wt_m9_rdm_glu_statphase_merged_truseqnano_nebnext_v6rzlog10p_chipsub_cutoff1.000000_cwt_peaks.gr
NC_000913	IPOD occupancy	Peak	66716	66776	1	+	.	From wt_m9_rdm_glu_statphase_merged_truseqnano_nebnext_v6rzlog10p_chipsub_cutoff1.000000_cwt_peaks.gr
NC_000913	IPOD occupancy	Peak	68306	68366	1	+	.	From wt_m9_rdm_glu_statphase_merged_truseqnano_nebnext_v6rzlog10p_chipsub_cutoff1.000000_cwt_peaks.gr
NC_000913	IPOD occupancy	Peak	69276	69336	1	+	.	From wt_m9_rdm_glu_statphase_merged_truseqnano_nebnext_v6rzlog10p_chipsub_cutoff1.000000_cwt_peaks.gr
NC_000913	IPOD occupancy	Peak	69571	69631	1	+	.	From wt_m9_rdm_glu_statphase_merged_truseqnano_nebnext_v6rzlog10p_chipsub_cutoff1.000000_cwt_peaks.gr
NC_000913	IPOD occupancy	Peak	70241	70301	1	+	.	From wt_m9_rdm_glu_statphase_merged_truseqnano_nebnext_v6rzlog10p_chipsub_cutoff1.000000_cwt_peaks.gr
NC_000913	IPOD occupancy	Peak	71356	71416	1	+	.	From wt_m9_rdm_glu_statphase_merged_truseqnano_nebnext_v6rzlog10p_chipsub_cutoff1.000000_cwt_peaks.gr
NC_000913	IPOD occupancy	Peak	71601	71661	1	+	.	From wt_m9_rdm_glu_statphase_merged_truseqnano_nebnext_v6rzlog10p_chipsub_cutoff1.000000_cwt_peaks.gr
NC_000913	IPOD occupancy	Peak	72046	72106	1	+	.	From wt_m9_rdm_glu_statphase_merged_truseqnano_nebnext_v6rzlog10p_chipsub_cutoff1.000000_cwt_peaks.gr
NC_000913	IPOD occupancy	Peak	73256	73316	1	+	.	From wt_m9_rdm_glu_statphase_merged_truseqnano_nebnext_v6rzlog10p_chipsub_cutoff1.000000_cwt_peaks.gr
NC_000913	IPOD occupancy	Peak	73481	73541	1	+	.	From wt_m9_rdm_glu_statphase_merged_truseqnano_nebnext_v6rzlog10p_chipsub_cutoff1.000000_cwt_peaks.gr
NC_000913	IPOD occupancy	Peak	73671	73731	1	+	.	From wt_m9_rdm_glu_statphase_merged_truseqnano_nebnext_v6rzlog10p_chipsub_cutoff1.000000_cwt_peaks.gr
NC_000913	IPOD occupancy	Peak	74401	74461	1	+	.	From wt_m9_rdm_glu_statphase_merged_truseqnano_nebnext_v6rzlog10p_chipsub_cutoff1.000000_cwt_peaks.gr
NC_000913	IPOD occupancy	Peak	75951	76011	1	+	.	From wt_m9_rdm_glu_statphase_merged_truseqnano_nebnext_v6rzlog10p_chipsub_cutoff1.000000_cwt_peaks.gr
NC_000913	IPOD occupancy	Peak	76441	76501	1	+	.	From wt_m9_rdm_glu_statphase_merged_truseqnano_nebnext_v6rzlog10p_chipsub_cutoff1.000000_cwt_peaks.gr
NC_000913	IPOD occupancy	Peak	76641	76701	1	+	.	From wt_m9_rdm_glu_statphase_merged_truseqnano_nebnext_v6rzlog10p_chipsub_cutoff1.000000_cwt_peaks.gr
NC_000913	IPOD occupancy	Peak	77011	77071	1	+	.	From wt_m9_rdm_glu_statphase_merged_truseqnano_nebnext_v6rzlog10p_chipsub_cutoff1.000000_cwt_peaks.gr
NC_000913	IPOD occupancy	Peak	77236	77296	1	+	.	From wt_m9_rdm_glu_statphase_merged_truseqnano_nebnext_v6rzlog10p_chipsub_cutoff1.000000_cwt_peaks.gr
NC_000913	IPOD occupancy	Peak	77426	77486	1	+	.	From wt_m9_rdm_glu_statphase_merged_truseqnano_nebnext_v6rzlog10p_chipsub_cutoff1.000000_cwt_peaks.gr
NC_000913	IPOD occupancy	Peak	77886	77946	1	+	.	From wt_m9_rdm_glu_statphase_merged_truseqnano_nebnext_v6rzlog10p_chipsub_cutoff1.000000_cwt_peaks.gr
NC_000913	IPOD occupancy	Peak	78151	78211	1	+	.	From wt_m9_rdm_glu_statphase_merged_truseqnano_nebnext_v6rzlog10p_chipsub_cutoff1.000000_cwt_peaks.gr
NC_000913	IPOD occupancy	Peak	78296	78356	1	+	.	From wt_m9_rdm_glu_statphase_merged_truseqnano_nebnext_v6rzlog10p_chipsub_cutoff1.000000_cwt_peaks.gr
NC_000913	IPOD occupancy	Peak	78516	78576	1	+	.	From wt_m9_rdm_glu_statphase_merged_truseqnano_nebnext_v6rzlog10p_chipsub_cutoff1.000000_cwt_peaks.gr
NC_000913	IPOD occupancy	Peak	78651	78711	1	+	.	From wt_m9_rdm_glu_statphase_merged_truseqnano_nebnext_v6rzlog10p_chipsub_cutoff1.000000_cwt_peaks.gr
NC_000913	IPOD occupancy	Peak	78856	78916	1	+	.	From wt_m9_rdm_glu_statphase_merged_truseqnano_nebnext_v6rzlog10p_chipsub_cutoff1.000000_cwt_peaks.gr
NC_000913	IPOD occupancy	Peak	79491	79551	1	+	.	From wt_m9_rdm_glu_statphase_merged_truseqnano_nebnext_v6rzlog10p_chipsub_cutoff1.000000_cwt_peaks.gr
NC_000913	IPOD occupancy	Peak	79806	79866	1	+	.	From wt_m9_rdm_glu_statphase_merged_truseqnano_nebnext_v6rzlog10p_chipsub_cutoff1.000000_cwt_peaks.gr
NC_000913	IPOD occupancy	Peak	80266	80326	1	+	.	From wt_m9_rdm_glu_statphase_merged_truseqnano_nebnext_v6rzlog10p_chipsub_cutoff1.000000_cwt_peaks.gr
NC_000913	IPOD occupancy	Peak	80476	80536	1	+	.	From wt_m9_rdm_glu_statphase_merged_truseqnano_nebnext_v6rzlog10p_chipsub_cutoff1.000000_cwt_peaks.gr
NC_000913	IPOD occupancy	Peak	80866	80926	1	+	.	From wt_m9_rdm_glu_statphase_merged_truseqnano_nebnext_v6rzlog10p_chipsub_cutoff1.000000_cwt_peaks.gr
NC_000913	IPOD occupancy	Peak	81296	81356	1	+	.	From wt_m9_rdm_glu_statphase_merged_truseqnano_nebnext_v6rzlog10p_chipsub_cutoff1.000000_cwt_peaks.gr
NC_000913	IPOD occupancy	Peak	81621	81681	1	+	.	From wt_m9_rdm_glu_statphase_merged_truseqnano_nebnext_v6rzlog10p_chipsub_cutoff1.000000_cwt_peaks.gr
NC_000913	IPOD occupancy	Peak	81816	81916	1	+	.	From wt_m9_rdm_glu_statphase_merged_truseqnano_nebnext_v6rzlog10p_chipsub_cutoff1.000000_cwt_peaks.gr
NC_000913	IPOD occupancy	Peak	82186	82246	1	+	.	From wt_m9_rdm_glu_statphase_merged_truseqnano_nebnext_v6rzlog10p_chipsub_cutoff1.000000_cwt_peaks.gr
NC_000913	IPOD occupancy	Peak	82471	82531	1	+	.	From wt_m9_rdm_glu_statphase_merged_truseqnano_nebnext_v6rzlog10p_chipsub_cutoff1.000000_cwt_peaks.gr
NC_000913	IPOD occupancy	Peak	83106	83166	1	+	.	From wt_m9_rdm_glu_statphase_merged_truseqnano_nebnext_v6rzlog10p_chipsub_cutoff1.000000_cwt_peaks.gr
NC_000913	IPOD occupancy	Peak	83991	84051	1	+	.	From wt_m9_rdm_glu_statphase_merged_truseqnano_nebnext_v6rzlog10p_chipsub_cutoff1.000000_cwt_peaks.gr
NC_000913	IPOD occupancy	Peak	84136	84241	1	+	.	From wt_m9_rdm_glu_statphase_merged_truseqnano_nebnext_v6rzlog10p_chipsub_cutoff1.000000_cwt_peaks.gr
NC_000913	IPOD occupancy	Peak	84266	84326	1	+	.	From wt_m9_rdm_glu_statphase_merged_truseqnano_nebnext_v6rzlog10p_chipsub_cutoff1.000000_cwt_peaks.gr
NC_000913	IPOD occupancy	Peak	84466	84526	1	+	.	From wt_m9_rdm_glu_statphase_merged_truseqnano_nebnext_v6rzlog10p_chipsub_cutoff1.000000_cwt_peaks.gr
NC_000913	IPOD occupancy	Peak	84716	84776	1	+	.	From wt_m9_rdm_glu_statphase_merged_truseqnano_nebnext_v6rzlog10p_chipsub_cutoff1.000000_cwt_peaks.gr
NC_000913	IPOD occupancy	Peak	84951	85011	1	+	.	From wt_m9_rdm_glu_statphase_merged_truseqnano_nebnext_v6rzlog10p_chipsub_cutoff1.000000_cwt_peaks.gr
NC_000913	IPOD occupancy	Peak	85316	85376	1	+	.	From wt_m9_rdm_glu_statphase_merged_truseqnano_nebnext_v6rzlog10p_chipsub_cutoff1.000000_cwt_peaks.gr
NC_000913	IPOD occupancy	Peak	85496	85556	1	+	.	From wt_m9_rdm_glu_statphase_merged_truseqnano_nebnext_v6rzlog10p_chipsub_cutoff1.000000_cwt_peaks.gr
NC_000913	IPOD occupancy	Peak	85661	85721	1	+	.	From wt_m9_rdm_glu_statphase_merged_truseqnano_nebnext_v6rzlog10p_chipsub_cutoff1.000000_cwt_peaks.gr
NC_000913	IPOD occupancy	Peak	85861	85921	1	+	.	From wt_m9_rdm_glu_statphase_merged_truseqnano_nebnext_v6rzlog10p_chipsub_cutoff1.000000_cwt_peaks.gr
NC_000913	IPOD occupancy	Peak	86086	86146	1	+	.	From wt_m9_rdm_glu_statphase_merged_truseqnano_nebnext_v6rzlog10p_chipsub_cutoff1.000000_cwt_peaks.gr
NC_000913	IPOD occupancy	Peak	86191	86251	1	+	.	From wt_m9_rdm_glu_statphase_merged_truseqnano_nebnext_v6rzlog10p_chipsub_cutoff1.000000_cwt_peaks.gr
NC_000913	IPOD occupancy	Peak	86531	86591	1	+	.	From wt_m9_rdm_glu_statphase_merged_truseqnano_nebnext_v6rzlog10p_chipsub_cutoff1.000000_cwt_peaks.gr
NC_000913	IPOD occupancy	Peak	86631	86691	1	+	.	From wt_m9_rdm_glu_statphase_merged_truseqnano_nebnext_v6rzlog10p_chipsub_cutoff1.000000_cwt_peaks.gr
NC_000913	IPOD occupancy	Peak	87076	87136	1	+	.	From wt_m9_rdm_glu_statphase_merged_truseqnano_nebnext_v6rzlog10p_chipsub_cutoff1.000000_cwt_peaks.gr
NC_000913	IPOD occupancy	Peak	87221	87281	1	+	.	From wt_m9_rdm_glu_statphase_merged_truseqnano_nebnext_v6rzlog10p_chipsub_cutoff1.000000_cwt_peaks.gr
NC_000913	IPOD occupancy	Peak	88216	88276	1	+	.	From wt_m9_rdm_glu_statphase_merged_truseqnano_nebnext_v6rzlog10p_chipsub_cutoff1.000000_cwt_peaks.gr
NC_000913	IPOD occupancy	Peak	88311	88371	1	+	.	From wt_m9_rdm_glu_statphase_merged_truseqnano_nebnext_v6rzlog10p_chipsub_cutoff1.000000_cwt_peaks.gr
NC_000913	IPOD occupancy	Peak	88441	88501	1	+	.	From wt_m9_rdm_glu_statphase_merged_truseqnano_nebnext_v6rzlog10p_chipsub_cutoff1.000000_cwt_peaks.gr
NC_000913	IPOD occupancy	Peak	89051	89111	1	+	.	From wt_m9_rdm_glu_statphase_merged_truseqnano_nebnext_v6rzlog10p_chipsub_cutoff1.000000_cwt_peaks.gr
NC_000913	IPOD occupancy	Peak	89226	89286	1	+	.	From wt_m9_rdm_glu_statphase_merged_truseqnano_nebnext_v6rzlog10p_chipsub_cutoff1.000000_cwt_peaks.gr
NC_000913	IPOD occupancy	Peak	89386	89446	1	+	.	From wt_m9_rdm_glu_statphase_merged_truseqnano_nebnext_v6rzlog10p_chipsub_cutoff1.000000_cwt_peaks.gr
NC_000913	IPOD occupancy	Peak	90076	90136	1	+	.	From wt_m9_rdm_glu_statphase_merged_truseqnano_nebnext_v6rzlog10p_chipsub_cutoff1.000000_cwt_peaks.gr
NC_000913	IPOD occupancy	Peak	90251	90311	1	+	.	From wt_m9_rdm_glu_statphase_merged_truseqnano_nebnext_v6rzlog10p_chipsub_cutoff1.000000_cwt_peaks.gr
NC_000913	IPOD occupancy	Peak	90411	90571	1	+	.	From wt_m9_rdm_glu_statphase_merged_truseqnano_nebnext_v6rzlog10p_chipsub_cutoff1.000000_cwt_peaks.gr
NC_000913	IPOD occupancy	Peak	91246	91306	1	+	.	From wt_m9_rdm_glu_statphase_merged_truseqnano_nebnext_v6rzlog10p_chipsub_cutoff1.000000_cwt_peaks.gr
NC_000913	IPOD occupancy	Peak	91341	91401	1	+	.	From wt_m9_rdm_glu_statphase_merged_truseqnano_nebnext_v6rzlog10p_chipsub_cutoff1.000000_cwt_peaks.gr
NC_000913	IPOD occupancy	Peak	91906	91966	1	+	.	From wt_m9_rdm_glu_statphase_merged_truseqnano_nebnext_v6rzlog10p_chipsub_cutoff1.000000_cwt_peaks.gr
NC_000913	IPOD occupancy	Peak	92056	92116	1	+	.	From wt_m9_rdm_glu_statphase_merged_truseqnano_nebnext_v6rzlog10p_chipsub_cutoff1.000000_cwt_peaks.gr
NC_000913	IPOD occupancy	Peak	92396	92456	1	+	.	From wt_m9_rdm_glu_statphase_merged_truseqnano_nebnext_v6rzlog10p_chipsub_cutoff1.000000_cwt_peaks.gr
NC_000913	IPOD occupancy	Peak	92521	92581	1	+	.	From wt_m9_rdm_glu_statphase_merged_truseqnano_nebnext_v6rzlog10p_chipsub_cutoff1.000000_cwt_peaks.gr
NC_000913	IPOD occupancy	Peak	92701	92761	1	+	.	From wt_m9_rdm_glu_statphase_merged_truseqnano_nebnext_v6rzlog10p_chipsub_cutoff1.000000_cwt_peaks.gr
NC_000913	IPOD occupancy	Peak	92916	93031	1	+	.	From wt_m9_rdm_glu_statphase_merged_truseqnano_nebnext_v6rzlog10p_chipsub_cutoff1.000000_cwt_peaks.gr
NC_000913	IPOD occupancy	Peak	93776	93836	1	+	.	From wt_m9_rdm_glu_statphase_merged_truseqnano_nebnext_v6rzlog10p_chipsub_cutoff1.000000_cwt_peaks.gr
NC_000913	IPOD occupancy	Peak	93921	93981	1	+	.	From wt_m9_rdm_glu_statphase_merged_truseqnano_nebnext_v6rzlog10p_chipsub_cutoff1.000000_cwt_peaks.gr
NC_000913	IPOD occupancy	Peak	94226	94286	1	+	.	From wt_m9_rdm_glu_statphase_merged_truseqnano_nebnext_v6rzlog10p_chipsub_cutoff1.000000_cwt_peaks.gr
NC_000913	IPOD occupancy	Peak	94431	94491	1	+	.	From wt_m9_rdm_glu_statphase_merged_truseqnano_nebnext_v6rzlog10p_chipsub_cutoff1.000000_cwt_peaks.gr
NC_000913	IPOD occupancy	Peak	94576	94636	1	+	.	From wt_m9_rdm_glu_statphase_merged_truseqnano_nebnext_v6rzlog10p_chipsub_cutoff1.000000_cwt_peaks.gr
NC_000913	IPOD occupancy	Peak	95026	95086	1	+	.	From wt_m9_rdm_glu_statphase_merged_truseqnano_nebnext_v6rzlog10p_chipsub_cutoff1.000000_cwt_peaks.gr
NC_000913	IPOD occupancy	Peak	95641	95701	1	+	.	From wt_m9_rdm_glu_statphase_merged_truseqnano_nebnext_v6rzlog10p_chipsub_cutoff1.000000_cwt_peaks.gr
NC_000913	IPOD occupancy	Peak	95786	95846	1	+	.	From wt_m9_rdm_glu_statphase_merged_truseqnano_nebnext_v6rzlog10p_chipsub_cutoff1.000000_cwt_peaks.gr
NC_000913	IPOD occupancy	Peak	95881	95941	1	+	.	From wt_m9_rdm_glu_statphase_merged_truseqnano_nebnext_v6rzlog10p_chipsub_cutoff1.000000_cwt_peaks.gr
NC_000913	IPOD occupancy	Peak	96241	96301	1	+	.	From wt_m9_rdm_glu_statphase_merged_truseqnano_nebnext_v6rzlog10p_chipsub_cutoff1.000000_cwt_peaks.gr
NC_000913	IPOD occupancy	Peak	96656	96716	1	+	.	From wt_m9_rdm_glu_statphase_merged_truseqnano_nebnext_v6rzlog10p_chipsub_cutoff1.000000_cwt_peaks.gr
NC_000913	IPOD occupancy	Peak	97021	97081	1	+	.	From wt_m9_rdm_glu_statphase_merged_truseqnano_nebnext_v6rzlog10p_chipsub_cutoff1.000000_cwt_peaks.gr
NC_000913	IPOD occupancy	Peak	97226	97286	1	+	.	From wt_m9_rdm_glu_statphase_merged_truseqnano_nebnext_v6rzlog10p_chipsub_cutoff1.000000_cwt_peaks.gr
NC_000913	IPOD occupancy	Peak	97491	97551	1	+	.	From wt_m9_rdm_glu_statphase_merged_truseqnano_nebnext_v6rzlog10p_chipsub_cutoff1.000000_cwt_peaks.gr
NC_000913	IPOD occupancy	Peak	97631	97691	1	+	.	From wt_m9_rdm_glu_statphase_merged_truseqnano_nebnext_v6rzlog10p_chipsub_cutoff1.000000_cwt_peaks.gr
NC_000913	IPOD occupancy	Peak	97851	97911	1	+	.	From wt_m9_rdm_glu_statphase_merged_truseqnano_nebnext_v6rzlog10p_chipsub_cutoff1.000000_cwt_peaks.gr
NC_000913	IPOD occupancy	Peak	99801	99861	1	+	.	From wt_m9_rdm_glu_statphase_merged_truseqnano_nebnext_v6rzlog10p_chipsub_cutoff1.000000_cwt_peaks.gr
NC_000913	IPOD occupancy	Peak	100001	100061	1	+	.	From wt_m9_rdm_glu_statphase_merged_truseqnano_nebnext_v6rzlog10p_chipsub_cutoff1.000000_cwt_peaks.gr
NC_000913	IPOD occupancy	Peak	100476	100536	1	+	.	From wt_m9_rdm_glu_statphase_merged_truseqnano_nebnext_v6rzlog10p_chipsub_cutoff1.000000_cwt_peaks.gr
NC_000913	IPOD occupancy	Peak	100726	100786	1	+	.	From wt_m9_rdm_glu_statphase_merged_truseqnano_nebnext_v6rzlog10p_chipsub_cutoff1.000000_cwt_peaks.gr
NC_000913	IPOD occupancy	Peak	101586	101646	1	+	.	From wt_m9_rdm_glu_statphase_merged_truseqnano_nebnext_v6rzlog10p_chipsub_cutoff1.000000_cwt_peaks.gr
NC_000913	IPOD occupancy	Peak	102706	102766	1	+	.	From wt_m9_rdm_glu_statphase_merged_truseqnano_nebnext_v6rzlog10p_chipsub_cutoff1.000000_cwt_peaks.gr
NC_000913	IPOD occupancy	Peak	102856	102916	1	+	.	From wt_m9_rdm_glu_statphase_merged_truseqnano_nebnext_v6rzlog10p_chipsub_cutoff1.000000_cwt_peaks.gr
NC_000913	IPOD occupancy	Peak	103411	103471	1	+	.	From wt_m9_rdm_glu_statphase_merged_truseqnano_nebnext_v6rzlog10p_chipsub_cutoff1.000000_cwt_peaks.gr
NC_000913	IPOD occupancy	Peak	104171	104231	1	+	.	From wt_m9_rdm_glu_statphase_merged_truseqnano_nebnext_v6rzlog10p_chipsub_cutoff1.000000_cwt_peaks.gr
NC_000913	IPOD occupancy	Peak	104921	104981	1	+	.	From wt_m9_rdm_glu_statphase_merged_truseqnano_nebnext_v6rzlog10p_chipsub_cutoff1.000000_cwt_peaks.gr
NC_000913	IPOD occupancy	Peak	105041	105101	1	+	.	From wt_m9_rdm_glu_statphase_merged_truseqnano_nebnext_v6rzlog10p_chipsub_cutoff1.000000_cwt_peaks.gr
NC_000913	IPOD occupancy	Peak	105396	105456	1	+	.	From wt_m9_rdm_glu_statphase_merged_truseqnano_nebnext_v6rzlog10p_chipsub_cutoff1.000000_cwt_peaks.gr
NC_000913	IPOD occupancy	Peak	105596	105656	1	+	.	From wt_m9_rdm_glu_statphase_merged_truseqnano_nebnext_v6rzlog10p_chipsub_cutoff1.000000_cwt_peaks.gr
NC_000913	IPOD occupancy	Peak	105771	105831	1	+	.	From wt_m9_rdm_glu_statphase_merged_truseqnano_nebnext_v6rzlog10p_chipsub_cutoff1.000000_cwt_peaks.gr
NC_000913	IPOD occupancy	Peak	105901	105961	1	+	.	From wt_m9_rdm_glu_statphase_merged_truseqnano_nebnext_v6rzlog10p_chipsub_cutoff1.000000_cwt_peaks.gr
NC_000913	IPOD occupancy	Peak	106226	106286	1	+	.	From wt_m9_rdm_glu_statphase_merged_truseqnano_nebnext_v6rzlog10p_chipsub_cutoff1.000000_cwt_peaks.gr
NC_000913	IPOD occupancy	Peak	107921	107981	1	+	.	From wt_m9_rdm_glu_statphase_merged_truseqnano_nebnext_v6rzlog10p_chipsub_cutoff1.000000_cwt_peaks.gr
NC_000913	IPOD occupancy	Peak	108106	108166	1	+	.	From wt_m9_rdm_glu_statphase_merged_truseqnano_nebnext_v6rzlog10p_chipsub_cutoff1.000000_cwt_peaks.gr
NC_000913	IPOD occupancy	Peak	108536	108596	1	+	.	From wt_m9_rdm_glu_statphase_merged_truseqnano_nebnext_v6rzlog10p_chipsub_cutoff1.000000_cwt_peaks.gr
NC_000913	IPOD occupancy	Peak	108886	108946	1	+	.	From wt_m9_rdm_glu_statphase_merged_truseqnano_nebnext_v6rzlog10p_chipsub_cutoff1.000000_cwt_peaks.gr
NC_000913	IPOD occupancy	Peak	109241	109301	1	+	.	From wt_m9_rdm_glu_statphase_merged_truseqnano_nebnext_v6rzlog10p_chipsub_cutoff1.000000_cwt_peaks.gr
NC_000913	IPOD occupancy	Peak	109901	109961	1	+	.	From wt_m9_rdm_glu_statphase_merged_truseqnano_nebnext_v6rzlog10p_chipsub_cutoff1.000000_cwt_peaks.gr
NC_000913	IPOD occupancy	Peak	110011	110071	1	+	.	From wt_m9_rdm_glu_statphase_merged_truseqnano_nebnext_v6rzlog10p_chipsub_cutoff1.000000_cwt_peaks.gr
NC_000913	IPOD occupancy	Peak	110696	110786	1	+	.	From wt_m9_rdm_glu_statphase_merged_truseqnano_nebnext_v6rzlog10p_chipsub_cutoff1.000000_cwt_peaks.gr
NC_000913	IPOD occupancy	Peak	111031	111091	1	+	.	From wt_m9_rdm_glu_statphase_merged_truseqnano_nebnext_v6rzlog10p_chipsub_cutoff1.000000_cwt_peaks.gr
NC_000913	IPOD occupancy	Peak	111236	111296	1	+	.	From wt_m9_rdm_glu_statphase_merged_truseqnano_nebnext_v6rzlog10p_chipsub_cutoff1.000000_cwt_peaks.gr
NC_000913	IPOD occupancy	Peak	111506	111566	1	+	.	From wt_m9_rdm_glu_statphase_merged_truseqnano_nebnext_v6rzlog10p_chipsub_cutoff1.000000_cwt_peaks.gr
NC_000913	IPOD occupancy	Peak	111941	112001	1	+	.	From wt_m9_rdm_glu_statphase_merged_truseqnano_nebnext_v6rzlog10p_chipsub_cutoff1.000000_cwt_peaks.gr
NC_000913	IPOD occupancy	Peak	112151	112211	1	+	.	From wt_m9_rdm_glu_statphase_merged_truseqnano_nebnext_v6rzlog10p_chipsub_cutoff1.000000_cwt_peaks.gr
NC_000913	IPOD occupancy	Peak	112431	112491	1	+	.	From wt_m9_rdm_glu_statphase_merged_truseqnano_nebnext_v6rzlog10p_chipsub_cutoff1.000000_cwt_peaks.gr
NC_000913	IPOD occupancy	Peak	113036	113096	1	+	.	From wt_m9_rdm_glu_statphase_merged_truseqnano_nebnext_v6rzlog10p_chipsub_cutoff1.000000_cwt_peaks.gr
NC_000913	IPOD occupancy	Peak	113206	113266	1	+	.	From wt_m9_rdm_glu_statphase_merged_truseqnano_nebnext_v6rzlog10p_chipsub_cutoff1.000000_cwt_peaks.gr
NC_000913	IPOD occupancy	Peak	113646	113706	1	+	.	From wt_m9_rdm_glu_statphase_merged_truseqnano_nebnext_v6rzlog10p_chipsub_cutoff1.000000_cwt_peaks.gr
NC_000913	IPOD occupancy	Peak	113816	113876	1	+	.	From wt_m9_rdm_glu_statphase_merged_truseqnano_nebnext_v6rzlog10p_chipsub_cutoff1.000000_cwt_peaks.gr
NC_000913	IPOD occupancy	Peak	113921	113981	1	+	.	From wt_m9_rdm_glu_statphase_merged_truseqnano_nebnext_v6rzlog10p_chipsub_cutoff1.000000_cwt_peaks.gr
NC_000913	IPOD occupancy	Peak	114646	114706	1	+	.	From wt_m9_rdm_glu_statphase_merged_truseqnano_nebnext_v6rzlog10p_chipsub_cutoff1.000000_cwt_peaks.gr
NC_000913	IPOD occupancy	Peak	114786	114846	1	+	.	From wt_m9_rdm_glu_statphase_merged_truseqnano_nebnext_v6rzlog10p_chipsub_cutoff1.000000_cwt_peaks.gr
NC_000913	IPOD occupancy	Peak	115356	115416	1	+	.	From wt_m9_rdm_glu_statphase_merged_truseqnano_nebnext_v6rzlog10p_chipsub_cutoff1.000000_cwt_peaks.gr
NC_000913	IPOD occupancy	Peak	115591	115651	1	+	.	From wt_m9_rdm_glu_statphase_merged_truseqnano_nebnext_v6rzlog10p_chipsub_cutoff1.000000_cwt_peaks.gr
NC_000913	IPOD occupancy	Peak	115896	115956	1	+	.	From wt_m9_rdm_glu_statphase_merged_truseqnano_nebnext_v6rzlog10p_chipsub_cutoff1.000000_cwt_peaks.gr
NC_000913	IPOD occupancy	Peak	116106	116166	1	+	.	From wt_m9_rdm_glu_statphase_merged_truseqnano_nebnext_v6rzlog10p_chipsub_cutoff1.000000_cwt_peaks.gr
NC_000913	IPOD occupancy	Peak	116321	116496	1	+	.	From wt_m9_rdm_glu_statphase_merged_truseqnano_nebnext_v6rzlog10p_chipsub_cutoff1.000000_cwt_peaks.gr
NC_000913	IPOD occupancy	Peak	117206	117266	1	+	.	From wt_m9_rdm_glu_statphase_merged_truseqnano_nebnext_v6rzlog10p_chipsub_cutoff1.000000_cwt_peaks.gr
NC_000913	IPOD occupancy	Peak	117476	117536	1	+	.	From wt_m9_rdm_glu_statphase_merged_truseqnano_nebnext_v6rzlog10p_chipsub_cutoff1.000000_cwt_peaks.gr
NC_000913	IPOD occupancy	Peak	118626	118686	1	+	.	From wt_m9_rdm_glu_statphase_merged_truseqnano_nebnext_v6rzlog10p_chipsub_cutoff1.000000_cwt_peaks.gr
NC_000913	IPOD occupancy	Peak	118866	118926	1	+	.	From wt_m9_rdm_glu_statphase_merged_truseqnano_nebnext_v6rzlog10p_chipsub_cutoff1.000000_cwt_peaks.gr
NC_000913	IPOD occupancy	Peak	119086	119146	1	+	.	From wt_m9_rdm_glu_statphase_merged_truseqnano_nebnext_v6rzlog10p_chipsub_cutoff1.000000_cwt_peaks.gr
NC_000913	IPOD occupancy	Peak	119271	119331	1	+	.	From wt_m9_rdm_glu_statphase_merged_truseqnano_nebnext_v6rzlog10p_chipsub_cutoff1.000000_cwt_peaks.gr
NC_000913	IPOD occupancy	Peak	119426	119486	1	+	.	From wt_m9_rdm_glu_statphase_merged_truseqnano_nebnext_v6rzlog10p_chipsub_cutoff1.000000_cwt_peaks.gr
NC_000913	IPOD occupancy	Peak	119511	119571	1	+	.	From wt_m9_rdm_glu_statphase_merged_truseqnano_nebnext_v6rzlog10p_chipsub_cutoff1.000000_cwt_peaks.gr
NC_000913	IPOD occupancy	Peak	120101	120161	1	+	.	From wt_m9_rdm_glu_statphase_merged_truseqnano_nebnext_v6rzlog10p_chipsub_cutoff1.000000_cwt_peaks.gr
NC_000913	IPOD occupancy	Peak	120231	120291	1	+	.	From wt_m9_rdm_glu_statphase_merged_truseqnano_nebnext_v6rzlog10p_chipsub_cutoff1.000000_cwt_peaks.gr
NC_000913	IPOD occupancy	Peak	120601	120661	1	+	.	From wt_m9_rdm_glu_statphase_merged_truseqnano_nebnext_v6rzlog10p_chipsub_cutoff1.000000_cwt_peaks.gr
NC_000913	IPOD occupancy	Peak	120771	120831	1	+	.	From wt_m9_rdm_glu_statphase_merged_truseqnano_nebnext_v6rzlog10p_chipsub_cutoff1.000000_cwt_peaks.gr
NC_000913	IPOD occupancy	Peak	121781	121841	1	+	.	From wt_m9_rdm_glu_statphase_merged_truseqnano_nebnext_v6rzlog10p_chipsub_cutoff1.000000_cwt_peaks.gr
NC_000913	IPOD occupancy	Peak	121921	121981	1	+	.	From wt_m9_rdm_glu_statphase_merged_truseqnano_nebnext_v6rzlog10p_chipsub_cutoff1.000000_cwt_peaks.gr
NC_000913	IPOD occupancy	Peak	122866	122926	1	+	.	From wt_m9_rdm_glu_statphase_merged_truseqnano_nebnext_v6rzlog10p_chipsub_cutoff1.000000_cwt_peaks.gr
NC_000913	IPOD occupancy	Peak	122971	123031	1	+	.	From wt_m9_rdm_glu_statphase_merged_truseqnano_nebnext_v6rzlog10p_chipsub_cutoff1.000000_cwt_peaks.gr
NC_000913	IPOD occupancy	Peak	123166	123226	1	+	.	From wt_m9_rdm_glu_statphase_merged_truseqnano_nebnext_v6rzlog10p_chipsub_cutoff1.000000_cwt_peaks.gr
NC_000913	IPOD occupancy	Peak	123251	123311	1	+	.	From wt_m9_rdm_glu_statphase_merged_truseqnano_nebnext_v6rzlog10p_chipsub_cutoff1.000000_cwt_peaks.gr
NC_000913	IPOD occupancy	Peak	123621	123681	1	+	.	From wt_m9_rdm_glu_statphase_merged_truseqnano_nebnext_v6rzlog10p_chipsub_cutoff1.000000_cwt_peaks.gr
NC_000913	IPOD occupancy	Peak	124766	124826	1	+	.	From wt_m9_rdm_glu_statphase_merged_truseqnano_nebnext_v6rzlog10p_chipsub_cutoff1.000000_cwt_peaks.gr
NC_000913	IPOD occupancy	Peak	127616	127676	1	+	.	From wt_m9_rdm_glu_statphase_merged_truseqnano_nebnext_v6rzlog10p_chipsub_cutoff1.000000_cwt_peaks.gr
NC_000913	IPOD occupancy	Peak	128561	128621	1	+	.	From wt_m9_rdm_glu_statphase_merged_truseqnano_nebnext_v6rzlog10p_chipsub_cutoff1.000000_cwt_peaks.gr
NC_000913	IPOD occupancy	Peak	129456	129516	1	+	.	From wt_m9_rdm_glu_statphase_merged_truseqnano_nebnext_v6rzlog10p_chipsub_cutoff1.000000_cwt_peaks.gr
NC_000913	IPOD occupancy	Peak	129906	129966	1	+	.	From wt_m9_rdm_glu_statphase_merged_truseqnano_nebnext_v6rzlog10p_chipsub_cutoff1.000000_cwt_peaks.gr
NC_000913	IPOD occupancy	Peak	130021	130081	1	+	.	From wt_m9_rdm_glu_statphase_merged_truseqnano_nebnext_v6rzlog10p_chipsub_cutoff1.000000_cwt_peaks.gr
NC_000913	IPOD occupancy	Peak	130286	130346	1	+	.	From wt_m9_rdm_glu_statphase_merged_truseqnano_nebnext_v6rzlog10p_chipsub_cutoff1.000000_cwt_peaks.gr
NC_000913	IPOD occupancy	Peak	130571	130631	1	+	.	From wt_m9_rdm_glu_statphase_merged_truseqnano_nebnext_v6rzlog10p_chipsub_cutoff1.000000_cwt_peaks.gr
NC_000913	IPOD occupancy	Peak	130876	130936	1	+	.	From wt_m9_rdm_glu_statphase_merged_truseqnano_nebnext_v6rzlog10p_chipsub_cutoff1.000000_cwt_peaks.gr
NC_000913	IPOD occupancy	Peak	131361	131421	1	+	.	From wt_m9_rdm_glu_statphase_merged_truseqnano_nebnext_v6rzlog10p_chipsub_cutoff1.000000_cwt_peaks.gr
NC_000913	IPOD occupancy	Peak	132186	132246	1	+	.	From wt_m9_rdm_glu_statphase_merged_truseqnano_nebnext_v6rzlog10p_chipsub_cutoff1.000000_cwt_peaks.gr
NC_000913	IPOD occupancy	Peak	133436	133496	1	+	.	From wt_m9_rdm_glu_statphase_merged_truseqnano_nebnext_v6rzlog10p_chipsub_cutoff1.000000_cwt_peaks.gr
NC_000913	IPOD occupancy	Peak	133816	133876	1	+	.	From wt_m9_rdm_glu_statphase_merged_truseqnano_nebnext_v6rzlog10p_chipsub_cutoff1.000000_cwt_peaks.gr
NC_000913	IPOD occupancy	Peak	134081	134141	1	+	.	From wt_m9_rdm_glu_statphase_merged_truseqnano_nebnext_v6rzlog10p_chipsub_cutoff1.000000_cwt_peaks.gr
NC_000913	IPOD occupancy	Peak	134921	134981	1	+	.	From wt_m9_rdm_glu_statphase_merged_truseqnano_nebnext_v6rzlog10p_chipsub_cutoff1.000000_cwt_peaks.gr
NC_000913	IPOD occupancy	Peak	135536	135596	1	+	.	From wt_m9_rdm_glu_statphase_merged_truseqnano_nebnext_v6rzlog10p_chipsub_cutoff1.000000_cwt_peaks.gr
NC_000913	IPOD occupancy	Peak	136401	136461	1	+	.	From wt_m9_rdm_glu_statphase_merged_truseqnano_nebnext_v6rzlog10p_chipsub_cutoff1.000000_cwt_peaks.gr
NC_000913	IPOD occupancy	Peak	137321	137381	1	+	.	From wt_m9_rdm_glu_statphase_merged_truseqnano_nebnext_v6rzlog10p_chipsub_cutoff1.000000_cwt_peaks.gr
NC_000913	IPOD occupancy	Peak	137571	137631	1	+	.	From wt_m9_rdm_glu_statphase_merged_truseqnano_nebnext_v6rzlog10p_chipsub_cutoff1.000000_cwt_peaks.gr
NC_000913	IPOD occupancy	Peak	137711	137771	1	+	.	From wt_m9_rdm_glu_statphase_merged_truseqnano_nebnext_v6rzlog10p_chipsub_cutoff1.000000_cwt_peaks.gr
NC_000913	IPOD occupancy	Peak	138141	138201	1	+	.	From wt_m9_rdm_glu_statphase_merged_truseqnano_nebnext_v6rzlog10p_chipsub_cutoff1.000000_cwt_peaks.gr
NC_000913	IPOD occupancy	Peak	138211	138331	1	+	.	From wt_m9_rdm_glu_statphase_merged_truseqnano_nebnext_v6rzlog10p_chipsub_cutoff1.000000_cwt_peaks.gr
NC_000913	IPOD occupancy	Peak	138721	138781	1	+	.	From wt_m9_rdm_glu_statphase_merged_truseqnano_nebnext_v6rzlog10p_chipsub_cutoff1.000000_cwt_peaks.gr
NC_000913	IPOD occupancy	Peak	139006	139066	1	+	.	From wt_m9_rdm_glu_statphase_merged_truseqnano_nebnext_v6rzlog10p_chipsub_cutoff1.000000_cwt_peaks.gr
NC_000913	IPOD occupancy	Peak	139251	139311	1	+	.	From wt_m9_rdm_glu_statphase_merged_truseqnano_nebnext_v6rzlog10p_chipsub_cutoff1.000000_cwt_peaks.gr
NC_000913	IPOD occupancy	Peak	139411	139471	1	+	.	From wt_m9_rdm_glu_statphase_merged_truseqnano_nebnext_v6rzlog10p_chipsub_cutoff1.000000_cwt_peaks.gr
NC_000913	IPOD occupancy	Peak	139516	139576	1	+	.	From wt_m9_rdm_glu_statphase_merged_truseqnano_nebnext_v6rzlog10p_chipsub_cutoff1.000000_cwt_peaks.gr
NC_000913	IPOD occupancy	Peak	140226	140286	1	+	.	From wt_m9_rdm_glu_statphase_merged_truseqnano_nebnext_v6rzlog10p_chipsub_cutoff1.000000_cwt_peaks.gr
NC_000913	IPOD occupancy	Peak	141231	141291	1	+	.	From wt_m9_rdm_glu_statphase_merged_truseqnano_nebnext_v6rzlog10p_chipsub_cutoff1.000000_cwt_peaks.gr
NC_000913	IPOD occupancy	Peak	141421	141481	1	+	.	From wt_m9_rdm_glu_statphase_merged_truseqnano_nebnext_v6rzlog10p_chipsub_cutoff1.000000_cwt_peaks.gr
NC_000913	IPOD occupancy	Peak	141891	141951	1	+	.	From wt_m9_rdm_glu_statphase_merged_truseqnano_nebnext_v6rzlog10p_chipsub_cutoff1.000000_cwt_peaks.gr
NC_000913	IPOD occupancy	Peak	142181	142241	1	+	.	From wt_m9_rdm_glu_statphase_merged_truseqnano_nebnext_v6rzlog10p_chipsub_cutoff1.000000_cwt_peaks.gr
NC_000913	IPOD occupancy	Peak	142751	142811	1	+	.	From wt_m9_rdm_glu_statphase_merged_truseqnano_nebnext_v6rzlog10p_chipsub_cutoff1.000000_cwt_peaks.gr
NC_000913	IPOD occupancy	Peak	143221	143281	1	+	.	From wt_m9_rdm_glu_statphase_merged_truseqnano_nebnext_v6rzlog10p_chipsub_cutoff1.000000_cwt_peaks.gr
NC_000913	IPOD occupancy	Peak	143556	143616	1	+	.	From wt_m9_rdm_glu_statphase_merged_truseqnano_nebnext_v6rzlog10p_chipsub_cutoff1.000000_cwt_peaks.gr
NC_000913	IPOD occupancy	Peak	144076	144136	1	+	.	From wt_m9_rdm_glu_statphase_merged_truseqnano_nebnext_v6rzlog10p_chipsub_cutoff1.000000_cwt_peaks.gr
NC_000913	IPOD occupancy	Peak	145266	145326	1	+	.	From wt_m9_rdm_glu_statphase_merged_truseqnano_nebnext_v6rzlog10p_chipsub_cutoff1.000000_cwt_peaks.gr
NC_000913	IPOD occupancy	Peak	145496	145556	1	+	.	From wt_m9_rdm_glu_statphase_merged_truseqnano_nebnext_v6rzlog10p_chipsub_cutoff1.000000_cwt_peaks.gr
NC_000913	IPOD occupancy	Peak	146211	146271	1	+	.	From wt_m9_rdm_glu_statphase_merged_truseqnano_nebnext_v6rzlog10p_chipsub_cutoff1.000000_cwt_peaks.gr
NC_000913	IPOD occupancy	Peak	146841	146901	1	+	.	From wt_m9_rdm_glu_statphase_merged_truseqnano_nebnext_v6rzlog10p_chipsub_cutoff1.000000_cwt_peaks.gr
NC_000913	IPOD occupancy	Peak	147161	147221	1	+	.	From wt_m9_rdm_glu_statphase_merged_truseqnano_nebnext_v6rzlog10p_chipsub_cutoff1.000000_cwt_peaks.gr
NC_000913	IPOD occupancy	Peak	147501	147561	1	+	.	From wt_m9_rdm_glu_statphase_merged_truseqnano_nebnext_v6rzlog10p_chipsub_cutoff1.000000_cwt_peaks.gr
NC_000913	IPOD occupancy	Peak	147831	147891	1	+	.	From wt_m9_rdm_glu_statphase_merged_truseqnano_nebnext_v6rzlog10p_chipsub_cutoff1.000000_cwt_peaks.gr
NC_000913	IPOD occupancy	Peak	148086	148146	1	+	.	From wt_m9_rdm_glu_statphase_merged_truseqnano_nebnext_v6rzlog10p_chipsub_cutoff1.000000_cwt_peaks.gr
NC_000913	IPOD occupancy	Peak	149471	149531	1	+	.	From wt_m9_rdm_glu_statphase_merged_truseqnano_nebnext_v6rzlog10p_chipsub_cutoff1.000000_cwt_peaks.gr
NC_000913	IPOD occupancy	Peak	149851	149911	1	+	.	From wt_m9_rdm_glu_statphase_merged_truseqnano_nebnext_v6rzlog10p_chipsub_cutoff1.000000_cwt_peaks.gr
NC_000913	IPOD occupancy	Peak	150041	150101	1	+	.	From wt_m9_rdm_glu_statphase_merged_truseqnano_nebnext_v6rzlog10p_chipsub_cutoff1.000000_cwt_peaks.gr
NC_000913	IPOD occupancy	Peak	150186	150246	1	+	.	From wt_m9_rdm_glu_statphase_merged_truseqnano_nebnext_v6rzlog10p_chipsub_cutoff1.000000_cwt_peaks.gr
NC_000913	IPOD occupancy	Peak	150321	150381	1	+	.	From wt_m9_rdm_glu_statphase_merged_truseqnano_nebnext_v6rzlog10p_chipsub_cutoff1.000000_cwt_peaks.gr
NC_000913	IPOD occupancy	Peak	150536	150596	1	+	.	From wt_m9_rdm_glu_statphase_merged_truseqnano_nebnext_v6rzlog10p_chipsub_cutoff1.000000_cwt_peaks.gr
NC_000913	IPOD occupancy	Peak	150686	150746	1	+	.	From wt_m9_rdm_glu_statphase_merged_truseqnano_nebnext_v6rzlog10p_chipsub_cutoff1.000000_cwt_peaks.gr
NC_000913	IPOD occupancy	Peak	150851	150911	1	+	.	From wt_m9_rdm_glu_statphase_merged_truseqnano_nebnext_v6rzlog10p_chipsub_cutoff1.000000_cwt_peaks.gr
NC_000913	IPOD occupancy	Peak	150961	151021	1	+	.	From wt_m9_rdm_glu_statphase_merged_truseqnano_nebnext_v6rzlog10p_chipsub_cutoff1.000000_cwt_peaks.gr
NC_000913	IPOD occupancy	Peak	151166	151226	1	+	.	From wt_m9_rdm_glu_statphase_merged_truseqnano_nebnext_v6rzlog10p_chipsub_cutoff1.000000_cwt_peaks.gr
NC_000913	IPOD occupancy	Peak	151281	151341	1	+	.	From wt_m9_rdm_glu_statphase_merged_truseqnano_nebnext_v6rzlog10p_chipsub_cutoff1.000000_cwt_peaks.gr
NC_000913	IPOD occupancy	Peak	151586	151646	1	+	.	From wt_m9_rdm_glu_statphase_merged_truseqnano_nebnext_v6rzlog10p_chipsub_cutoff1.000000_cwt_peaks.gr
NC_000913	IPOD occupancy	Peak	151771	151831	1	+	.	From wt_m9_rdm_glu_statphase_merged_truseqnano_nebnext_v6rzlog10p_chipsub_cutoff1.000000_cwt_peaks.gr
NC_000913	IPOD occupancy	Peak	151931	151991	1	+	.	From wt_m9_rdm_glu_statphase_merged_truseqnano_nebnext_v6rzlog10p_chipsub_cutoff1.000000_cwt_peaks.gr
NC_000913	IPOD occupancy	Peak	152091	152151	1	+	.	From wt_m9_rdm_glu_statphase_merged_truseqnano_nebnext_v6rzlog10p_chipsub_cutoff1.000000_cwt_peaks.gr
NC_000913	IPOD occupancy	Peak	152201	152261	1	+	.	From wt_m9_rdm_glu_statphase_merged_truseqnano_nebnext_v6rzlog10p_chipsub_cutoff1.000000_cwt_peaks.gr
NC_000913	IPOD occupancy	Peak	152396	152456	1	+	.	From wt_m9_rdm_glu_statphase_merged_truseqnano_nebnext_v6rzlog10p_chipsub_cutoff1.000000_cwt_peaks.gr
NC_000913	IPOD occupancy	Peak	152566	152626	1	+	.	From wt_m9_rdm_glu_statphase_merged_truseqnano_nebnext_v6rzlog10p_chipsub_cutoff1.000000_cwt_peaks.gr
NC_000913	IPOD occupancy	Peak	152726	152786	1	+	.	From wt_m9_rdm_glu_statphase_merged_truseqnano_nebnext_v6rzlog10p_chipsub_cutoff1.000000_cwt_peaks.gr
NC_000913	IPOD occupancy	Peak	152846	152906	1	+	.	From wt_m9_rdm_glu_statphase_merged_truseqnano_nebnext_v6rzlog10p_chipsub_cutoff1.000000_cwt_peaks.gr
NC_000913	IPOD occupancy	Peak	153021	153081	1	+	.	From wt_m9_rdm_glu_statphase_merged_truseqnano_nebnext_v6rzlog10p_chipsub_cutoff1.000000_cwt_peaks.gr
NC_000913	IPOD occupancy	Peak	153166	153226	1	+	.	From wt_m9_rdm_glu_statphase_merged_truseqnano_nebnext_v6rzlog10p_chipsub_cutoff1.000000_cwt_peaks.gr
NC_000913	IPOD occupancy	Peak	153251	153311	1	+	.	From wt_m9_rdm_glu_statphase_merged_truseqnano_nebnext_v6rzlog10p_chipsub_cutoff1.000000_cwt_peaks.gr
NC_000913	IPOD occupancy	Peak	153341	153401	1	+	.	From wt_m9_rdm_glu_statphase_merged_truseqnano_nebnext_v6rzlog10p_chipsub_cutoff1.000000_cwt_peaks.gr
NC_000913	IPOD occupancy	Peak	153491	153551	1	+	.	From wt_m9_rdm_glu_statphase_merged_truseqnano_nebnext_v6rzlog10p_chipsub_cutoff1.000000_cwt_peaks.gr
NC_000913	IPOD occupancy	Peak	153596	153656	1	+	.	From wt_m9_rdm_glu_statphase_merged_truseqnano_nebnext_v6rzlog10p_chipsub_cutoff1.000000_cwt_peaks.gr
NC_000913	IPOD occupancy	Peak	153756	153816	1	+	.	From wt_m9_rdm_glu_statphase_merged_truseqnano_nebnext_v6rzlog10p_chipsub_cutoff1.000000_cwt_peaks.gr
NC_000913	IPOD occupancy	Peak	154031	154091	1	+	.	From wt_m9_rdm_glu_statphase_merged_truseqnano_nebnext_v6rzlog10p_chipsub_cutoff1.000000_cwt_peaks.gr
NC_000913	IPOD occupancy	Peak	154211	154271	1	+	.	From wt_m9_rdm_glu_statphase_merged_truseqnano_nebnext_v6rzlog10p_chipsub_cutoff1.000000_cwt_peaks.gr
NC_000913	IPOD occupancy	Peak	154401	154461	1	+	.	From wt_m9_rdm_glu_statphase_merged_truseqnano_nebnext_v6rzlog10p_chipsub_cutoff1.000000_cwt_peaks.gr
NC_000913	IPOD occupancy	Peak	154551	154611	1	+	.	From wt_m9_rdm_glu_statphase_merged_truseqnano_nebnext_v6rzlog10p_chipsub_cutoff1.000000_cwt_peaks.gr
NC_000913	IPOD occupancy	Peak	154716	154776	1	+	.	From wt_m9_rdm_glu_statphase_merged_truseqnano_nebnext_v6rzlog10p_chipsub_cutoff1.000000_cwt_peaks.gr
NC_000913	IPOD occupancy	Peak	154966	155026	1	+	.	From wt_m9_rdm_glu_statphase_merged_truseqnano_nebnext_v6rzlog10p_chipsub_cutoff1.000000_cwt_peaks.gr
NC_000913	IPOD occupancy	Peak	155106	155166	1	+	.	From wt_m9_rdm_glu_statphase_merged_truseqnano_nebnext_v6rzlog10p_chipsub_cutoff1.000000_cwt_peaks.gr
NC_000913	IPOD occupancy	Peak	155406	155466	1	+	.	From wt_m9_rdm_glu_statphase_merged_truseqnano_nebnext_v6rzlog10p_chipsub_cutoff1.000000_cwt_peaks.gr
NC_000913	IPOD occupancy	Peak	155906	155966	1	+	.	From wt_m9_rdm_glu_statphase_merged_truseqnano_nebnext_v6rzlog10p_chipsub_cutoff1.000000_cwt_peaks.gr
NC_000913	IPOD occupancy	Peak	156061	156121	1	+	.	From wt_m9_rdm_glu_statphase_merged_truseqnano_nebnext_v6rzlog10p_chipsub_cutoff1.000000_cwt_peaks.gr
NC_000913	IPOD occupancy	Peak	156181	156241	1	+	.	From wt_m9_rdm_glu_statphase_merged_truseqnano_nebnext_v6rzlog10p_chipsub_cutoff1.000000_cwt_peaks.gr
NC_000913	IPOD occupancy	Peak	156276	156336	1	+	.	From wt_m9_rdm_glu_statphase_merged_truseqnano_nebnext_v6rzlog10p_chipsub_cutoff1.000000_cwt_peaks.gr
NC_000913	IPOD occupancy	Peak	156461	156521	1	+	.	From wt_m9_rdm_glu_statphase_merged_truseqnano_nebnext_v6rzlog10p_chipsub_cutoff1.000000_cwt_peaks.gr
NC_000913	IPOD occupancy	Peak	156746	156806	1	+	.	From wt_m9_rdm_glu_statphase_merged_truseqnano_nebnext_v6rzlog10p_chipsub_cutoff1.000000_cwt_peaks.gr
NC_000913	IPOD occupancy	Peak	156956	157016	1	+	.	From wt_m9_rdm_glu_statphase_merged_truseqnano_nebnext_v6rzlog10p_chipsub_cutoff1.000000_cwt_peaks.gr
NC_000913	IPOD occupancy	Peak	157091	157151	1	+	.	From wt_m9_rdm_glu_statphase_merged_truseqnano_nebnext_v6rzlog10p_chipsub_cutoff1.000000_cwt_peaks.gr
NC_000913	IPOD occupancy	Peak	157251	157311	1	+	.	From wt_m9_rdm_glu_statphase_merged_truseqnano_nebnext_v6rzlog10p_chipsub_cutoff1.000000_cwt_peaks.gr
NC_000913	IPOD occupancy	Peak	157481	157541	1	+	.	From wt_m9_rdm_glu_statphase_merged_truseqnano_nebnext_v6rzlog10p_chipsub_cutoff1.000000_cwt_peaks.gr
NC_000913	IPOD occupancy	Peak	157701	157761	1	+	.	From wt_m9_rdm_glu_statphase_merged_truseqnano_nebnext_v6rzlog10p_chipsub_cutoff1.000000_cwt_peaks.gr
NC_000913	IPOD occupancy	Peak	157906	157966	1	+	.	From wt_m9_rdm_glu_statphase_merged_truseqnano_nebnext_v6rzlog10p_chipsub_cutoff1.000000_cwt_peaks.gr
NC_000913	IPOD occupancy	Peak	158511	158571	1	+	.	From wt_m9_rdm_glu_statphase_merged_truseqnano_nebnext_v6rzlog10p_chipsub_cutoff1.000000_cwt_peaks.gr
NC_000913	IPOD occupancy	Peak	158956	159016	1	+	.	From wt_m9_rdm_glu_statphase_merged_truseqnano_nebnext_v6rzlog10p_chipsub_cutoff1.000000_cwt_peaks.gr
NC_000913	IPOD occupancy	Peak	159726	159786	1	+	.	From wt_m9_rdm_glu_statphase_merged_truseqnano_nebnext_v6rzlog10p_chipsub_cutoff1.000000_cwt_peaks.gr
NC_000913	IPOD occupancy	Peak	161246	161306	1	+	.	From wt_m9_rdm_glu_statphase_merged_truseqnano_nebnext_v6rzlog10p_chipsub_cutoff1.000000_cwt_peaks.gr
NC_000913	IPOD occupancy	Peak	161396	161456	1	+	.	From wt_m9_rdm_glu_statphase_merged_truseqnano_nebnext_v6rzlog10p_chipsub_cutoff1.000000_cwt_peaks.gr
NC_000913	IPOD occupancy	Peak	162536	162596	1	+	.	From wt_m9_rdm_glu_statphase_merged_truseqnano_nebnext_v6rzlog10p_chipsub_cutoff1.000000_cwt_peaks.gr
NC_000913	IPOD occupancy	Peak	163011	163071	1	+	.	From wt_m9_rdm_glu_statphase_merged_truseqnano_nebnext_v6rzlog10p_chipsub_cutoff1.000000_cwt_peaks.gr
NC_000913	IPOD occupancy	Peak	163236	163296	1	+	.	From wt_m9_rdm_glu_statphase_merged_truseqnano_nebnext_v6rzlog10p_chipsub_cutoff1.000000_cwt_peaks.gr
NC_000913	IPOD occupancy	Peak	163676	163736	1	+	.	From wt_m9_rdm_glu_statphase_merged_truseqnano_nebnext_v6rzlog10p_chipsub_cutoff1.000000_cwt_peaks.gr
NC_000913	IPOD occupancy	Peak	163801	163861	1	+	.	From wt_m9_rdm_glu_statphase_merged_truseqnano_nebnext_v6rzlog10p_chipsub_cutoff1.000000_cwt_peaks.gr
NC_000913	IPOD occupancy	Peak	165121	165181	1	+	.	From wt_m9_rdm_glu_statphase_merged_truseqnano_nebnext_v6rzlog10p_chipsub_cutoff1.000000_cwt_peaks.gr
NC_000913	IPOD occupancy	Peak	165591	165651	1	+	.	From wt_m9_rdm_glu_statphase_merged_truseqnano_nebnext_v6rzlog10p_chipsub_cutoff1.000000_cwt_peaks.gr
NC_000913	IPOD occupancy	Peak	165856	165916	1	+	.	From wt_m9_rdm_glu_statphase_merged_truseqnano_nebnext_v6rzlog10p_chipsub_cutoff1.000000_cwt_peaks.gr
NC_000913	IPOD occupancy	Peak	166066	166126	1	+	.	From wt_m9_rdm_glu_statphase_merged_truseqnano_nebnext_v6rzlog10p_chipsub_cutoff1.000000_cwt_peaks.gr
NC_000913	IPOD occupancy	Peak	166821	166881	1	+	.	From wt_m9_rdm_glu_statphase_merged_truseqnano_nebnext_v6rzlog10p_chipsub_cutoff1.000000_cwt_peaks.gr
NC_000913	IPOD occupancy	Peak	167146	167206	1	+	.	From wt_m9_rdm_glu_statphase_merged_truseqnano_nebnext_v6rzlog10p_chipsub_cutoff1.000000_cwt_peaks.gr
NC_000913	IPOD occupancy	Peak	167416	167476	1	+	.	From wt_m9_rdm_glu_statphase_merged_truseqnano_nebnext_v6rzlog10p_chipsub_cutoff1.000000_cwt_peaks.gr
NC_000913	IPOD occupancy	Peak	167646	167706	1	+	.	From wt_m9_rdm_glu_statphase_merged_truseqnano_nebnext_v6rzlog10p_chipsub_cutoff1.000000_cwt_peaks.gr
NC_000913	IPOD occupancy	Peak	167891	167951	1	+	.	From wt_m9_rdm_glu_statphase_merged_truseqnano_nebnext_v6rzlog10p_chipsub_cutoff1.000000_cwt_peaks.gr
NC_000913	IPOD occupancy	Peak	168116	168176	1	+	.	From wt_m9_rdm_glu_statphase_merged_truseqnano_nebnext_v6rzlog10p_chipsub_cutoff1.000000_cwt_peaks.gr
NC_000913	IPOD occupancy	Peak	168571	168631	1	+	.	From wt_m9_rdm_glu_statphase_merged_truseqnano_nebnext_v6rzlog10p_chipsub_cutoff1.000000_cwt_peaks.gr
NC_000913	IPOD occupancy	Peak	168846	168906	1	+	.	From wt_m9_rdm_glu_statphase_merged_truseqnano_nebnext_v6rzlog10p_chipsub_cutoff1.000000_cwt_peaks.gr
NC_000913	IPOD occupancy	Peak	169026	169086	1	+	.	From wt_m9_rdm_glu_statphase_merged_truseqnano_nebnext_v6rzlog10p_chipsub_cutoff1.000000_cwt_peaks.gr
NC_000913	IPOD occupancy	Peak	169326	169386	1	+	.	From wt_m9_rdm_glu_statphase_merged_truseqnano_nebnext_v6rzlog10p_chipsub_cutoff1.000000_cwt_peaks.gr
NC_000913	IPOD occupancy	Peak	169531	169591	1	+	.	From wt_m9_rdm_glu_statphase_merged_truseqnano_nebnext_v6rzlog10p_chipsub_cutoff1.000000_cwt_peaks.gr
NC_000913	IPOD occupancy	Peak	169871	169931	1	+	.	From wt_m9_rdm_glu_statphase_merged_truseqnano_nebnext_v6rzlog10p_chipsub_cutoff1.000000_cwt_peaks.gr
NC_000913	IPOD occupancy	Peak	170216	170276	1	+	.	From wt_m9_rdm_glu_statphase_merged_truseqnano_nebnext_v6rzlog10p_chipsub_cutoff1.000000_cwt_peaks.gr
NC_000913	IPOD occupancy	Peak	170551	170611	1	+	.	From wt_m9_rdm_glu_statphase_merged_truseqnano_nebnext_v6rzlog10p_chipsub_cutoff1.000000_cwt_peaks.gr
NC_000913	IPOD occupancy	Peak	170726	170786	1	+	.	From wt_m9_rdm_glu_statphase_merged_truseqnano_nebnext_v6rzlog10p_chipsub_cutoff1.000000_cwt_peaks.gr
NC_000913	IPOD occupancy	Peak	170971	171031	1	+	.	From wt_m9_rdm_glu_statphase_merged_truseqnano_nebnext_v6rzlog10p_chipsub_cutoff1.000000_cwt_peaks.gr
NC_000913	IPOD occupancy	Peak	171911	171971	1	+	.	From wt_m9_rdm_glu_statphase_merged_truseqnano_nebnext_v6rzlog10p_chipsub_cutoff1.000000_cwt_peaks.gr
NC_000913	IPOD occupancy	Peak	172426	172486	1	+	.	From wt_m9_rdm_glu_statphase_merged_truseqnano_nebnext_v6rzlog10p_chipsub_cutoff1.000000_cwt_peaks.gr
NC_000913	IPOD occupancy	Peak	172636	172696	1	+	.	From wt_m9_rdm_glu_statphase_merged_truseqnano_nebnext_v6rzlog10p_chipsub_cutoff1.000000_cwt_peaks.gr
NC_000913	IPOD occupancy	Peak	172941	173001	1	+	.	From wt_m9_rdm_glu_statphase_merged_truseqnano_nebnext_v6rzlog10p_chipsub_cutoff1.000000_cwt_peaks.gr
NC_000913	IPOD occupancy	Peak	174196	174256	1	+	.	From wt_m9_rdm_glu_statphase_merged_truseqnano_nebnext_v6rzlog10p_chipsub_cutoff1.000000_cwt_peaks.gr
NC_000913	IPOD occupancy	Peak	174516	174576	1	+	.	From wt_m9_rdm_glu_statphase_merged_truseqnano_nebnext_v6rzlog10p_chipsub_cutoff1.000000_cwt_peaks.gr
NC_000913	IPOD occupancy	Peak	174706	174766	1	+	.	From wt_m9_rdm_glu_statphase_merged_truseqnano_nebnext_v6rzlog10p_chipsub_cutoff1.000000_cwt_peaks.gr
NC_000913	IPOD occupancy	Peak	175296	175356	1	+	.	From wt_m9_rdm_glu_statphase_merged_truseqnano_nebnext_v6rzlog10p_chipsub_cutoff1.000000_cwt_peaks.gr
NC_000913	IPOD occupancy	Peak	175751	175811	1	+	.	From wt_m9_rdm_glu_statphase_merged_truseqnano_nebnext_v6rzlog10p_chipsub_cutoff1.000000_cwt_peaks.gr
NC_000913	IPOD occupancy	Peak	176051	176111	1	+	.	From wt_m9_rdm_glu_statphase_merged_truseqnano_nebnext_v6rzlog10p_chipsub_cutoff1.000000_cwt_peaks.gr
NC_000913	IPOD occupancy	Peak	176266	176326	1	+	.	From wt_m9_rdm_glu_statphase_merged_truseqnano_nebnext_v6rzlog10p_chipsub_cutoff1.000000_cwt_peaks.gr
NC_000913	IPOD occupancy	Peak	177136	177196	1	+	.	From wt_m9_rdm_glu_statphase_merged_truseqnano_nebnext_v6rzlog10p_chipsub_cutoff1.000000_cwt_peaks.gr
NC_000913	IPOD occupancy	Peak	177401	177461	1	+	.	From wt_m9_rdm_glu_statphase_merged_truseqnano_nebnext_v6rzlog10p_chipsub_cutoff1.000000_cwt_peaks.gr
NC_000913	IPOD occupancy	Peak	177511	177571	1	+	.	From wt_m9_rdm_glu_statphase_merged_truseqnano_nebnext_v6rzlog10p_chipsub_cutoff1.000000_cwt_peaks.gr
NC_000913	IPOD occupancy	Peak	177656	177716	1	+	.	From wt_m9_rdm_glu_statphase_merged_truseqnano_nebnext_v6rzlog10p_chipsub_cutoff1.000000_cwt_peaks.gr
NC_000913	IPOD occupancy	Peak	177811	177871	1	+	.	From wt_m9_rdm_glu_statphase_merged_truseqnano_nebnext_v6rzlog10p_chipsub_cutoff1.000000_cwt_peaks.gr
NC_000913	IPOD occupancy	Peak	177991	178051	1	+	.	From wt_m9_rdm_glu_statphase_merged_truseqnano_nebnext_v6rzlog10p_chipsub_cutoff1.000000_cwt_peaks.gr
NC_000913	IPOD occupancy	Peak	178921	178981	1	+	.	From wt_m9_rdm_glu_statphase_merged_truseqnano_nebnext_v6rzlog10p_chipsub_cutoff1.000000_cwt_peaks.gr
NC_000913	IPOD occupancy	Peak	179121	179181	1	+	.	From wt_m9_rdm_glu_statphase_merged_truseqnano_nebnext_v6rzlog10p_chipsub_cutoff1.000000_cwt_peaks.gr
NC_000913	IPOD occupancy	Peak	179911	179971	1	+	.	From wt_m9_rdm_glu_statphase_merged_truseqnano_nebnext_v6rzlog10p_chipsub_cutoff1.000000_cwt_peaks.gr
NC_000913	IPOD occupancy	Peak	180066	180126	1	+	.	From wt_m9_rdm_glu_statphase_merged_truseqnano_nebnext_v6rzlog10p_chipsub_cutoff1.000000_cwt_peaks.gr
NC_000913	IPOD occupancy	Peak	180371	180431	1	+	.	From wt_m9_rdm_glu_statphase_merged_truseqnano_nebnext_v6rzlog10p_chipsub_cutoff1.000000_cwt_peaks.gr
NC_000913	IPOD occupancy	Peak	180606	180666	1	+	.	From wt_m9_rdm_glu_statphase_merged_truseqnano_nebnext_v6rzlog10p_chipsub_cutoff1.000000_cwt_peaks.gr
NC_000913	IPOD occupancy	Peak	180856	180916	1	+	.	From wt_m9_rdm_glu_statphase_merged_truseqnano_nebnext_v6rzlog10p_chipsub_cutoff1.000000_cwt_peaks.gr
NC_000913	IPOD occupancy	Peak	181671	181731	1	+	.	From wt_m9_rdm_glu_statphase_merged_truseqnano_nebnext_v6rzlog10p_chipsub_cutoff1.000000_cwt_peaks.gr
NC_000913	IPOD occupancy	Peak	182466	182526	1	+	.	From wt_m9_rdm_glu_statphase_merged_truseqnano_nebnext_v6rzlog10p_chipsub_cutoff1.000000_cwt_peaks.gr
NC_000913	IPOD occupancy	Peak	182636	182741	1	+	.	From wt_m9_rdm_glu_statphase_merged_truseqnano_nebnext_v6rzlog10p_chipsub_cutoff1.000000_cwt_peaks.gr
NC_000913	IPOD occupancy	Peak	183486	183546	1	+	.	From wt_m9_rdm_glu_statphase_merged_truseqnano_nebnext_v6rzlog10p_chipsub_cutoff1.000000_cwt_peaks.gr
NC_000913	IPOD occupancy	Peak	183826	183886	1	+	.	From wt_m9_rdm_glu_statphase_merged_truseqnano_nebnext_v6rzlog10p_chipsub_cutoff1.000000_cwt_peaks.gr
NC_000913	IPOD occupancy	Peak	184051	184111	1	+	.	From wt_m9_rdm_glu_statphase_merged_truseqnano_nebnext_v6rzlog10p_chipsub_cutoff1.000000_cwt_peaks.gr
NC_000913	IPOD occupancy	Peak	184756	184816	1	+	.	From wt_m9_rdm_glu_statphase_merged_truseqnano_nebnext_v6rzlog10p_chipsub_cutoff1.000000_cwt_peaks.gr
NC_000913	IPOD occupancy	Peak	185286	185346	1	+	.	From wt_m9_rdm_glu_statphase_merged_truseqnano_nebnext_v6rzlog10p_chipsub_cutoff1.000000_cwt_peaks.gr
NC_000913	IPOD occupancy	Peak	185401	185461	1	+	.	From wt_m9_rdm_glu_statphase_merged_truseqnano_nebnext_v6rzlog10p_chipsub_cutoff1.000000_cwt_peaks.gr
NC_000913	IPOD occupancy	Peak	185926	185986	1	+	.	From wt_m9_rdm_glu_statphase_merged_truseqnano_nebnext_v6rzlog10p_chipsub_cutoff1.000000_cwt_peaks.gr
NC_000913	IPOD occupancy	Peak	186241	186301	1	+	.	From wt_m9_rdm_glu_statphase_merged_truseqnano_nebnext_v6rzlog10p_chipsub_cutoff1.000000_cwt_peaks.gr
NC_000913	IPOD occupancy	Peak	187461	187521	1	+	.	From wt_m9_rdm_glu_statphase_merged_truseqnano_nebnext_v6rzlog10p_chipsub_cutoff1.000000_cwt_peaks.gr
NC_000913	IPOD occupancy	Peak	187821	187881	1	+	.	From wt_m9_rdm_glu_statphase_merged_truseqnano_nebnext_v6rzlog10p_chipsub_cutoff1.000000_cwt_peaks.gr
NC_000913	IPOD occupancy	Peak	188181	188241	1	+	.	From wt_m9_rdm_glu_statphase_merged_truseqnano_nebnext_v6rzlog10p_chipsub_cutoff1.000000_cwt_peaks.gr
NC_000913	IPOD occupancy	Peak	189211	189271	1	+	.	From wt_m9_rdm_glu_statphase_merged_truseqnano_nebnext_v6rzlog10p_chipsub_cutoff1.000000_cwt_peaks.gr
NC_000913	IPOD occupancy	Peak	189461	189521	1	+	.	From wt_m9_rdm_glu_statphase_merged_truseqnano_nebnext_v6rzlog10p_chipsub_cutoff1.000000_cwt_peaks.gr
NC_000913	IPOD occupancy	Peak	189846	189906	1	+	.	From wt_m9_rdm_glu_statphase_merged_truseqnano_nebnext_v6rzlog10p_chipsub_cutoff1.000000_cwt_peaks.gr
NC_000913	IPOD occupancy	Peak	190381	190441	1	+	.	From wt_m9_rdm_glu_statphase_merged_truseqnano_nebnext_v6rzlog10p_chipsub_cutoff1.000000_cwt_peaks.gr
NC_000913	IPOD occupancy	Peak	191936	191996	1	+	.	From wt_m9_rdm_glu_statphase_merged_truseqnano_nebnext_v6rzlog10p_chipsub_cutoff1.000000_cwt_peaks.gr
NC_000913	IPOD occupancy	Peak	192056	192116	1	+	.	From wt_m9_rdm_glu_statphase_merged_truseqnano_nebnext_v6rzlog10p_chipsub_cutoff1.000000_cwt_peaks.gr
NC_000913	IPOD occupancy	Peak	192126	192186	1	+	.	From wt_m9_rdm_glu_statphase_merged_truseqnano_nebnext_v6rzlog10p_chipsub_cutoff1.000000_cwt_peaks.gr
NC_000913	IPOD occupancy	Peak	192216	192276	1	+	.	From wt_m9_rdm_glu_statphase_merged_truseqnano_nebnext_v6rzlog10p_chipsub_cutoff1.000000_cwt_peaks.gr
NC_000913	IPOD occupancy	Peak	194891	194951	1	+	.	From wt_m9_rdm_glu_statphase_merged_truseqnano_nebnext_v6rzlog10p_chipsub_cutoff1.000000_cwt_peaks.gr
NC_000913	IPOD occupancy	Peak	195391	195451	1	+	.	From wt_m9_rdm_glu_statphase_merged_truseqnano_nebnext_v6rzlog10p_chipsub_cutoff1.000000_cwt_peaks.gr
NC_000913	IPOD occupancy	Peak	195971	196031	1	+	.	From wt_m9_rdm_glu_statphase_merged_truseqnano_nebnext_v6rzlog10p_chipsub_cutoff1.000000_cwt_peaks.gr
NC_000913	IPOD occupancy	Peak	196256	196316	1	+	.	From wt_m9_rdm_glu_statphase_merged_truseqnano_nebnext_v6rzlog10p_chipsub_cutoff1.000000_cwt_peaks.gr
NC_000913	IPOD occupancy	Peak	196511	196571	1	+	.	From wt_m9_rdm_glu_statphase_merged_truseqnano_nebnext_v6rzlog10p_chipsub_cutoff1.000000_cwt_peaks.gr
NC_000913	IPOD occupancy	Peak	196946	197006	1	+	.	From wt_m9_rdm_glu_statphase_merged_truseqnano_nebnext_v6rzlog10p_chipsub_cutoff1.000000_cwt_peaks.gr
NC_000913	IPOD occupancy	Peak	197681	197741	1	+	.	From wt_m9_rdm_glu_statphase_merged_truseqnano_nebnext_v6rzlog10p_chipsub_cutoff1.000000_cwt_peaks.gr
NC_000913	IPOD occupancy	Peak	198071	198131	1	+	.	From wt_m9_rdm_glu_statphase_merged_truseqnano_nebnext_v6rzlog10p_chipsub_cutoff1.000000_cwt_peaks.gr
NC_000913	IPOD occupancy	Peak	199506	199566	1	+	.	From wt_m9_rdm_glu_statphase_merged_truseqnano_nebnext_v6rzlog10p_chipsub_cutoff1.000000_cwt_peaks.gr
NC_000913	IPOD occupancy	Peak	200926	200986	1	+	.	From wt_m9_rdm_glu_statphase_merged_truseqnano_nebnext_v6rzlog10p_chipsub_cutoff1.000000_cwt_peaks.gr
NC_000913	IPOD occupancy	Peak	202541	202601	1	+	.	From wt_m9_rdm_glu_statphase_merged_truseqnano_nebnext_v6rzlog10p_chipsub_cutoff1.000000_cwt_peaks.gr
NC_000913	IPOD occupancy	Peak	202896	202956	1	+	.	From wt_m9_rdm_glu_statphase_merged_truseqnano_nebnext_v6rzlog10p_chipsub_cutoff1.000000_cwt_peaks.gr
NC_000913	IPOD occupancy	Peak	203061	203121	1	+	.	From wt_m9_rdm_glu_statphase_merged_truseqnano_nebnext_v6rzlog10p_chipsub_cutoff1.000000_cwt_peaks.gr
NC_000913	IPOD occupancy	Peak	203331	203391	1	+	.	From wt_m9_rdm_glu_statphase_merged_truseqnano_nebnext_v6rzlog10p_chipsub_cutoff1.000000_cwt_peaks.gr
NC_000913	IPOD occupancy	Peak	203621	203681	1	+	.	From wt_m9_rdm_glu_statphase_merged_truseqnano_nebnext_v6rzlog10p_chipsub_cutoff1.000000_cwt_peaks.gr
NC_000913	IPOD occupancy	Peak	204116	204176	1	+	.	From wt_m9_rdm_glu_statphase_merged_truseqnano_nebnext_v6rzlog10p_chipsub_cutoff1.000000_cwt_peaks.gr
NC_000913	IPOD occupancy	Peak	204541	204601	1	+	.	From wt_m9_rdm_glu_statphase_merged_truseqnano_nebnext_v6rzlog10p_chipsub_cutoff1.000000_cwt_peaks.gr
NC_000913	IPOD occupancy	Peak	204776	204836	1	+	.	From wt_m9_rdm_glu_statphase_merged_truseqnano_nebnext_v6rzlog10p_chipsub_cutoff1.000000_cwt_peaks.gr
NC_000913	IPOD occupancy	Peak	207056	207116	1	+	.	From wt_m9_rdm_glu_statphase_merged_truseqnano_nebnext_v6rzlog10p_chipsub_cutoff1.000000_cwt_peaks.gr
NC_000913	IPOD occupancy	Peak	208011	208071	1	+	.	From wt_m9_rdm_glu_statphase_merged_truseqnano_nebnext_v6rzlog10p_chipsub_cutoff1.000000_cwt_peaks.gr
NC_000913	IPOD occupancy	Peak	208596	208656	1	+	.	From wt_m9_rdm_glu_statphase_merged_truseqnano_nebnext_v6rzlog10p_chipsub_cutoff1.000000_cwt_peaks.gr
NC_000913	IPOD occupancy	Peak	208761	208821	1	+	.	From wt_m9_rdm_glu_statphase_merged_truseqnano_nebnext_v6rzlog10p_chipsub_cutoff1.000000_cwt_peaks.gr
NC_000913	IPOD occupancy	Peak	209066	209126	1	+	.	From wt_m9_rdm_glu_statphase_merged_truseqnano_nebnext_v6rzlog10p_chipsub_cutoff1.000000_cwt_peaks.gr
NC_000913	IPOD occupancy	Peak	209256	209316	1	+	.	From wt_m9_rdm_glu_statphase_merged_truseqnano_nebnext_v6rzlog10p_chipsub_cutoff1.000000_cwt_peaks.gr
NC_000913	IPOD occupancy	Peak	209496	209556	1	+	.	From wt_m9_rdm_glu_statphase_merged_truseqnano_nebnext_v6rzlog10p_chipsub_cutoff1.000000_cwt_peaks.gr
NC_000913	IPOD occupancy	Peak	209856	209916	1	+	.	From wt_m9_rdm_glu_statphase_merged_truseqnano_nebnext_v6rzlog10p_chipsub_cutoff1.000000_cwt_peaks.gr
NC_000913	IPOD occupancy	Peak	210311	210371	1	+	.	From wt_m9_rdm_glu_statphase_merged_truseqnano_nebnext_v6rzlog10p_chipsub_cutoff1.000000_cwt_peaks.gr
NC_000913	IPOD occupancy	Peak	210566	210626	1	+	.	From wt_m9_rdm_glu_statphase_merged_truseqnano_nebnext_v6rzlog10p_chipsub_cutoff1.000000_cwt_peaks.gr
NC_000913	IPOD occupancy	Peak	211241	211301	1	+	.	From wt_m9_rdm_glu_statphase_merged_truseqnano_nebnext_v6rzlog10p_chipsub_cutoff1.000000_cwt_peaks.gr
NC_000913	IPOD occupancy	Peak	211401	211461	1	+	.	From wt_m9_rdm_glu_statphase_merged_truseqnano_nebnext_v6rzlog10p_chipsub_cutoff1.000000_cwt_peaks.gr
NC_000913	IPOD occupancy	Peak	211841	211901	1	+	.	From wt_m9_rdm_glu_statphase_merged_truseqnano_nebnext_v6rzlog10p_chipsub_cutoff1.000000_cwt_peaks.gr
NC_000913	IPOD occupancy	Peak	212456	212516	1	+	.	From wt_m9_rdm_glu_statphase_merged_truseqnano_nebnext_v6rzlog10p_chipsub_cutoff1.000000_cwt_peaks.gr
NC_000913	IPOD occupancy	Peak	213881	213941	1	+	.	From wt_m9_rdm_glu_statphase_merged_truseqnano_nebnext_v6rzlog10p_chipsub_cutoff1.000000_cwt_peaks.gr
NC_000913	IPOD occupancy	Peak	214441	214501	1	+	.	From wt_m9_rdm_glu_statphase_merged_truseqnano_nebnext_v6rzlog10p_chipsub_cutoff1.000000_cwt_peaks.gr
NC_000913	IPOD occupancy	Peak	214831	214891	1	+	.	From wt_m9_rdm_glu_statphase_merged_truseqnano_nebnext_v6rzlog10p_chipsub_cutoff1.000000_cwt_peaks.gr
NC_000913	IPOD occupancy	Peak	215191	215251	1	+	.	From wt_m9_rdm_glu_statphase_merged_truseqnano_nebnext_v6rzlog10p_chipsub_cutoff1.000000_cwt_peaks.gr
NC_000913	IPOD occupancy	Peak	215616	215676	1	+	.	From wt_m9_rdm_glu_statphase_merged_truseqnano_nebnext_v6rzlog10p_chipsub_cutoff1.000000_cwt_peaks.gr
NC_000913	IPOD occupancy	Peak	215836	215896	1	+	.	From wt_m9_rdm_glu_statphase_merged_truseqnano_nebnext_v6rzlog10p_chipsub_cutoff1.000000_cwt_peaks.gr
NC_000913	IPOD occupancy	Peak	216021	216081	1	+	.	From wt_m9_rdm_glu_statphase_merged_truseqnano_nebnext_v6rzlog10p_chipsub_cutoff1.000000_cwt_peaks.gr
NC_000913	IPOD occupancy	Peak	216241	216301	1	+	.	From wt_m9_rdm_glu_statphase_merged_truseqnano_nebnext_v6rzlog10p_chipsub_cutoff1.000000_cwt_peaks.gr
NC_000913	IPOD occupancy	Peak	216526	216586	1	+	.	From wt_m9_rdm_glu_statphase_merged_truseqnano_nebnext_v6rzlog10p_chipsub_cutoff1.000000_cwt_peaks.gr
NC_000913	IPOD occupancy	Peak	217366	217426	1	+	.	From wt_m9_rdm_glu_statphase_merged_truseqnano_nebnext_v6rzlog10p_chipsub_cutoff1.000000_cwt_peaks.gr
NC_000913	IPOD occupancy	Peak	218401	218461	1	+	.	From wt_m9_rdm_glu_statphase_merged_truseqnano_nebnext_v6rzlog10p_chipsub_cutoff1.000000_cwt_peaks.gr
NC_000913	IPOD occupancy	Peak	218651	218711	1	+	.	From wt_m9_rdm_glu_statphase_merged_truseqnano_nebnext_v6rzlog10p_chipsub_cutoff1.000000_cwt_peaks.gr
NC_000913	IPOD occupancy	Peak	219661	219721	1	+	.	From wt_m9_rdm_glu_statphase_merged_truseqnano_nebnext_v6rzlog10p_chipsub_cutoff1.000000_cwt_peaks.gr
NC_000913	IPOD occupancy	Peak	220541	220601	1	+	.	From wt_m9_rdm_glu_statphase_merged_truseqnano_nebnext_v6rzlog10p_chipsub_cutoff1.000000_cwt_peaks.gr
NC_000913	IPOD occupancy	Peak	220911	220971	1	+	.	From wt_m9_rdm_glu_statphase_merged_truseqnano_nebnext_v6rzlog10p_chipsub_cutoff1.000000_cwt_peaks.gr
NC_000913	IPOD occupancy	Peak	221391	221451	1	+	.	From wt_m9_rdm_glu_statphase_merged_truseqnano_nebnext_v6rzlog10p_chipsub_cutoff1.000000_cwt_peaks.gr
NC_000913	IPOD occupancy	Peak	221671	221731	1	+	.	From wt_m9_rdm_glu_statphase_merged_truseqnano_nebnext_v6rzlog10p_chipsub_cutoff1.000000_cwt_peaks.gr
NC_000913	IPOD occupancy	Peak	223366	223426	1	+	.	From wt_m9_rdm_glu_statphase_merged_truseqnano_nebnext_v6rzlog10p_chipsub_cutoff1.000000_cwt_peaks.gr
NC_000913	IPOD occupancy	Peak	224541	224601	1	+	.	From wt_m9_rdm_glu_statphase_merged_truseqnano_nebnext_v6rzlog10p_chipsub_cutoff1.000000_cwt_peaks.gr
NC_000913	IPOD occupancy	Peak	224686	224746	1	+	.	From wt_m9_rdm_glu_statphase_merged_truseqnano_nebnext_v6rzlog10p_chipsub_cutoff1.000000_cwt_peaks.gr
NC_000913	IPOD occupancy	Peak	224996	225056	1	+	.	From wt_m9_rdm_glu_statphase_merged_truseqnano_nebnext_v6rzlog10p_chipsub_cutoff1.000000_cwt_peaks.gr
NC_000913	IPOD occupancy	Peak	225441	225501	1	+	.	From wt_m9_rdm_glu_statphase_merged_truseqnano_nebnext_v6rzlog10p_chipsub_cutoff1.000000_cwt_peaks.gr
NC_000913	IPOD occupancy	Peak	225686	225746	1	+	.	From wt_m9_rdm_glu_statphase_merged_truseqnano_nebnext_v6rzlog10p_chipsub_cutoff1.000000_cwt_peaks.gr
NC_000913	IPOD occupancy	Peak	226051	226111	1	+	.	From wt_m9_rdm_glu_statphase_merged_truseqnano_nebnext_v6rzlog10p_chipsub_cutoff1.000000_cwt_peaks.gr
NC_000913	IPOD occupancy	Peak	226321	226381	1	+	.	From wt_m9_rdm_glu_statphase_merged_truseqnano_nebnext_v6rzlog10p_chipsub_cutoff1.000000_cwt_peaks.gr
NC_000913	IPOD occupancy	Peak	226646	226706	1	+	.	From wt_m9_rdm_glu_statphase_merged_truseqnano_nebnext_v6rzlog10p_chipsub_cutoff1.000000_cwt_peaks.gr
NC_000913	IPOD occupancy	Peak	226881	226941	1	+	.	From wt_m9_rdm_glu_statphase_merged_truseqnano_nebnext_v6rzlog10p_chipsub_cutoff1.000000_cwt_peaks.gr
NC_000913	IPOD occupancy	Peak	227106	227166	1	+	.	From wt_m9_rdm_glu_statphase_merged_truseqnano_nebnext_v6rzlog10p_chipsub_cutoff1.000000_cwt_peaks.gr
NC_000913	IPOD occupancy	Peak	228596	228656	1	+	.	From wt_m9_rdm_glu_statphase_merged_truseqnano_nebnext_v6rzlog10p_chipsub_cutoff1.000000_cwt_peaks.gr
NC_000913	IPOD occupancy	Peak	229146	229206	1	+	.	From wt_m9_rdm_glu_statphase_merged_truseqnano_nebnext_v6rzlog10p_chipsub_cutoff1.000000_cwt_peaks.gr
NC_000913	IPOD occupancy	Peak	229246	229306	1	+	.	From wt_m9_rdm_glu_statphase_merged_truseqnano_nebnext_v6rzlog10p_chipsub_cutoff1.000000_cwt_peaks.gr
NC_000913	IPOD occupancy	Peak	229706	229766	1	+	.	From wt_m9_rdm_glu_statphase_merged_truseqnano_nebnext_v6rzlog10p_chipsub_cutoff1.000000_cwt_peaks.gr
NC_000913	IPOD occupancy	Peak	230206	230266	1	+	.	From wt_m9_rdm_glu_statphase_merged_truseqnano_nebnext_v6rzlog10p_chipsub_cutoff1.000000_cwt_peaks.gr
NC_000913	IPOD occupancy	Peak	230936	230996	1	+	.	From wt_m9_rdm_glu_statphase_merged_truseqnano_nebnext_v6rzlog10p_chipsub_cutoff1.000000_cwt_peaks.gr
NC_000913	IPOD occupancy	Peak	232146	232206	1	+	.	From wt_m9_rdm_glu_statphase_merged_truseqnano_nebnext_v6rzlog10p_chipsub_cutoff1.000000_cwt_peaks.gr
NC_000913	IPOD occupancy	Peak	232491	232551	1	+	.	From wt_m9_rdm_glu_statphase_merged_truseqnano_nebnext_v6rzlog10p_chipsub_cutoff1.000000_cwt_peaks.gr
NC_000913	IPOD occupancy	Peak	232591	232651	1	+	.	From wt_m9_rdm_glu_statphase_merged_truseqnano_nebnext_v6rzlog10p_chipsub_cutoff1.000000_cwt_peaks.gr
NC_000913	IPOD occupancy	Peak	233566	233626	1	+	.	From wt_m9_rdm_glu_statphase_merged_truseqnano_nebnext_v6rzlog10p_chipsub_cutoff1.000000_cwt_peaks.gr
NC_000913	IPOD occupancy	Peak	234066	234126	1	+	.	From wt_m9_rdm_glu_statphase_merged_truseqnano_nebnext_v6rzlog10p_chipsub_cutoff1.000000_cwt_peaks.gr
NC_000913	IPOD occupancy	Peak	234311	234371	1	+	.	From wt_m9_rdm_glu_statphase_merged_truseqnano_nebnext_v6rzlog10p_chipsub_cutoff1.000000_cwt_peaks.gr
NC_000913	IPOD occupancy	Peak	234536	234596	1	+	.	From wt_m9_rdm_glu_statphase_merged_truseqnano_nebnext_v6rzlog10p_chipsub_cutoff1.000000_cwt_peaks.gr
NC_000913	IPOD occupancy	Peak	234711	234771	1	+	.	From wt_m9_rdm_glu_statphase_merged_truseqnano_nebnext_v6rzlog10p_chipsub_cutoff1.000000_cwt_peaks.gr
NC_000913	IPOD occupancy	Peak	234931	234991	1	+	.	From wt_m9_rdm_glu_statphase_merged_truseqnano_nebnext_v6rzlog10p_chipsub_cutoff1.000000_cwt_peaks.gr
NC_000913	IPOD occupancy	Peak	235186	235246	1	+	.	From wt_m9_rdm_glu_statphase_merged_truseqnano_nebnext_v6rzlog10p_chipsub_cutoff1.000000_cwt_peaks.gr
NC_000913	IPOD occupancy	Peak	235431	235491	1	+	.	From wt_m9_rdm_glu_statphase_merged_truseqnano_nebnext_v6rzlog10p_chipsub_cutoff1.000000_cwt_peaks.gr
NC_000913	IPOD occupancy	Peak	235636	235696	1	+	.	From wt_m9_rdm_glu_statphase_merged_truseqnano_nebnext_v6rzlog10p_chipsub_cutoff1.000000_cwt_peaks.gr
NC_000913	IPOD occupancy	Peak	235861	235921	1	+	.	From wt_m9_rdm_glu_statphase_merged_truseqnano_nebnext_v6rzlog10p_chipsub_cutoff1.000000_cwt_peaks.gr
NC_000913	IPOD occupancy	Peak	236091	236151	1	+	.	From wt_m9_rdm_glu_statphase_merged_truseqnano_nebnext_v6rzlog10p_chipsub_cutoff1.000000_cwt_peaks.gr
NC_000913	IPOD occupancy	Peak	237126	237186	1	+	.	From wt_m9_rdm_glu_statphase_merged_truseqnano_nebnext_v6rzlog10p_chipsub_cutoff1.000000_cwt_peaks.gr
NC_000913	IPOD occupancy	Peak	237256	237316	1	+	.	From wt_m9_rdm_glu_statphase_merged_truseqnano_nebnext_v6rzlog10p_chipsub_cutoff1.000000_cwt_peaks.gr
NC_000913	IPOD occupancy	Peak	237496	237556	1	+	.	From wt_m9_rdm_glu_statphase_merged_truseqnano_nebnext_v6rzlog10p_chipsub_cutoff1.000000_cwt_peaks.gr
NC_000913	IPOD occupancy	Peak	237621	237681	1	+	.	From wt_m9_rdm_glu_statphase_merged_truseqnano_nebnext_v6rzlog10p_chipsub_cutoff1.000000_cwt_peaks.gr
NC_000913	IPOD occupancy	Peak	237781	237841	1	+	.	From wt_m9_rdm_glu_statphase_merged_truseqnano_nebnext_v6rzlog10p_chipsub_cutoff1.000000_cwt_peaks.gr
NC_000913	IPOD occupancy	Peak	237916	237976	1	+	.	From wt_m9_rdm_glu_statphase_merged_truseqnano_nebnext_v6rzlog10p_chipsub_cutoff1.000000_cwt_peaks.gr
NC_000913	IPOD occupancy	Peak	238026	238086	1	+	.	From wt_m9_rdm_glu_statphase_merged_truseqnano_nebnext_v6rzlog10p_chipsub_cutoff1.000000_cwt_peaks.gr
NC_000913	IPOD occupancy	Peak	238226	238286	1	+	.	From wt_m9_rdm_glu_statphase_merged_truseqnano_nebnext_v6rzlog10p_chipsub_cutoff1.000000_cwt_peaks.gr
NC_000913	IPOD occupancy	Peak	238366	238426	1	+	.	From wt_m9_rdm_glu_statphase_merged_truseqnano_nebnext_v6rzlog10p_chipsub_cutoff1.000000_cwt_peaks.gr
NC_000913	IPOD occupancy	Peak	238586	238646	1	+	.	From wt_m9_rdm_glu_statphase_merged_truseqnano_nebnext_v6rzlog10p_chipsub_cutoff1.000000_cwt_peaks.gr
NC_000913	IPOD occupancy	Peak	238746	238806	1	+	.	From wt_m9_rdm_glu_statphase_merged_truseqnano_nebnext_v6rzlog10p_chipsub_cutoff1.000000_cwt_peaks.gr
NC_000913	IPOD occupancy	Peak	238841	238901	1	+	.	From wt_m9_rdm_glu_statphase_merged_truseqnano_nebnext_v6rzlog10p_chipsub_cutoff1.000000_cwt_peaks.gr
NC_000913	IPOD occupancy	Peak	239106	239166	1	+	.	From wt_m9_rdm_glu_statphase_merged_truseqnano_nebnext_v6rzlog10p_chipsub_cutoff1.000000_cwt_peaks.gr
NC_000913	IPOD occupancy	Peak	239376	239436	1	+	.	From wt_m9_rdm_glu_statphase_merged_truseqnano_nebnext_v6rzlog10p_chipsub_cutoff1.000000_cwt_peaks.gr
NC_000913	IPOD occupancy	Peak	239601	239661	1	+	.	From wt_m9_rdm_glu_statphase_merged_truseqnano_nebnext_v6rzlog10p_chipsub_cutoff1.000000_cwt_peaks.gr
NC_000913	IPOD occupancy	Peak	240256	240316	1	+	.	From wt_m9_rdm_glu_statphase_merged_truseqnano_nebnext_v6rzlog10p_chipsub_cutoff1.000000_cwt_peaks.gr
NC_000913	IPOD occupancy	Peak	240621	240681	1	+	.	From wt_m9_rdm_glu_statphase_merged_truseqnano_nebnext_v6rzlog10p_chipsub_cutoff1.000000_cwt_peaks.gr
NC_000913	IPOD occupancy	Peak	240801	240861	1	+	.	From wt_m9_rdm_glu_statphase_merged_truseqnano_nebnext_v6rzlog10p_chipsub_cutoff1.000000_cwt_peaks.gr
NC_000913	IPOD occupancy	Peak	241656	241716	1	+	.	From wt_m9_rdm_glu_statphase_merged_truseqnano_nebnext_v6rzlog10p_chipsub_cutoff1.000000_cwt_peaks.gr
NC_000913	IPOD occupancy	Peak	241856	241916	1	+	.	From wt_m9_rdm_glu_statphase_merged_truseqnano_nebnext_v6rzlog10p_chipsub_cutoff1.000000_cwt_peaks.gr
NC_000913	IPOD occupancy	Peak	243081	243141	1	+	.	From wt_m9_rdm_glu_statphase_merged_truseqnano_nebnext_v6rzlog10p_chipsub_cutoff1.000000_cwt_peaks.gr
NC_000913	IPOD occupancy	Peak	243201	243261	1	+	.	From wt_m9_rdm_glu_statphase_merged_truseqnano_nebnext_v6rzlog10p_chipsub_cutoff1.000000_cwt_peaks.gr
NC_000913	IPOD occupancy	Peak	243346	243406	1	+	.	From wt_m9_rdm_glu_statphase_merged_truseqnano_nebnext_v6rzlog10p_chipsub_cutoff1.000000_cwt_peaks.gr
NC_000913	IPOD occupancy	Peak	244056	244116	1	+	.	From wt_m9_rdm_glu_statphase_merged_truseqnano_nebnext_v6rzlog10p_chipsub_cutoff1.000000_cwt_peaks.gr
NC_000913	IPOD occupancy	Peak	244851	244911	1	+	.	From wt_m9_rdm_glu_statphase_merged_truseqnano_nebnext_v6rzlog10p_chipsub_cutoff1.000000_cwt_peaks.gr
NC_000913	IPOD occupancy	Peak	245371	245431	1	+	.	From wt_m9_rdm_glu_statphase_merged_truseqnano_nebnext_v6rzlog10p_chipsub_cutoff1.000000_cwt_peaks.gr
NC_000913	IPOD occupancy	Peak	245766	245826	1	+	.	From wt_m9_rdm_glu_statphase_merged_truseqnano_nebnext_v6rzlog10p_chipsub_cutoff1.000000_cwt_peaks.gr
NC_000913	IPOD occupancy	Peak	246126	246186	1	+	.	From wt_m9_rdm_glu_statphase_merged_truseqnano_nebnext_v6rzlog10p_chipsub_cutoff1.000000_cwt_peaks.gr
NC_000913	IPOD occupancy	Peak	246586	246646	1	+	.	From wt_m9_rdm_glu_statphase_merged_truseqnano_nebnext_v6rzlog10p_chipsub_cutoff1.000000_cwt_peaks.gr
NC_000913	IPOD occupancy	Peak	246726	246786	1	+	.	From wt_m9_rdm_glu_statphase_merged_truseqnano_nebnext_v6rzlog10p_chipsub_cutoff1.000000_cwt_peaks.gr
NC_000913	IPOD occupancy	Peak	247281	247341	1	+	.	From wt_m9_rdm_glu_statphase_merged_truseqnano_nebnext_v6rzlog10p_chipsub_cutoff1.000000_cwt_peaks.gr
NC_000913	IPOD occupancy	Peak	247446	247506	1	+	.	From wt_m9_rdm_glu_statphase_merged_truseqnano_nebnext_v6rzlog10p_chipsub_cutoff1.000000_cwt_peaks.gr
NC_000913	IPOD occupancy	Peak	247546	247606	1	+	.	From wt_m9_rdm_glu_statphase_merged_truseqnano_nebnext_v6rzlog10p_chipsub_cutoff1.000000_cwt_peaks.gr
NC_000913	IPOD occupancy	Peak	247961	248021	1	+	.	From wt_m9_rdm_glu_statphase_merged_truseqnano_nebnext_v6rzlog10p_chipsub_cutoff1.000000_cwt_peaks.gr
NC_000913	IPOD occupancy	Peak	248261	248321	1	+	.	From wt_m9_rdm_glu_statphase_merged_truseqnano_nebnext_v6rzlog10p_chipsub_cutoff1.000000_cwt_peaks.gr
NC_000913	IPOD occupancy	Peak	248916	248976	1	+	.	From wt_m9_rdm_glu_statphase_merged_truseqnano_nebnext_v6rzlog10p_chipsub_cutoff1.000000_cwt_peaks.gr
NC_000913	IPOD occupancy	Peak	249661	249721	1	+	.	From wt_m9_rdm_glu_statphase_merged_truseqnano_nebnext_v6rzlog10p_chipsub_cutoff1.000000_cwt_peaks.gr
NC_000913	IPOD occupancy	Peak	250581	250641	1	+	.	From wt_m9_rdm_glu_statphase_merged_truseqnano_nebnext_v6rzlog10p_chipsub_cutoff1.000000_cwt_peaks.gr
NC_000913	IPOD occupancy	Peak	251641	251701	1	+	.	From wt_m9_rdm_glu_statphase_merged_truseqnano_nebnext_v6rzlog10p_chipsub_cutoff1.000000_cwt_peaks.gr
NC_000913	IPOD occupancy	Peak	252036	252096	1	+	.	From wt_m9_rdm_glu_statphase_merged_truseqnano_nebnext_v6rzlog10p_chipsub_cutoff1.000000_cwt_peaks.gr
NC_000913	IPOD occupancy	Peak	252241	252301	1	+	.	From wt_m9_rdm_glu_statphase_merged_truseqnano_nebnext_v6rzlog10p_chipsub_cutoff1.000000_cwt_peaks.gr
NC_000913	IPOD occupancy	Peak	252606	252666	1	+	.	From wt_m9_rdm_glu_statphase_merged_truseqnano_nebnext_v6rzlog10p_chipsub_cutoff1.000000_cwt_peaks.gr
NC_000913	IPOD occupancy	Peak	252916	252976	1	+	.	From wt_m9_rdm_glu_statphase_merged_truseqnano_nebnext_v6rzlog10p_chipsub_cutoff1.000000_cwt_peaks.gr
NC_000913	IPOD occupancy	Peak	253121	253181	1	+	.	From wt_m9_rdm_glu_statphase_merged_truseqnano_nebnext_v6rzlog10p_chipsub_cutoff1.000000_cwt_peaks.gr
NC_000913	IPOD occupancy	Peak	253311	253371	1	+	.	From wt_m9_rdm_glu_statphase_merged_truseqnano_nebnext_v6rzlog10p_chipsub_cutoff1.000000_cwt_peaks.gr
NC_000913	IPOD occupancy	Peak	253456	253516	1	+	.	From wt_m9_rdm_glu_statphase_merged_truseqnano_nebnext_v6rzlog10p_chipsub_cutoff1.000000_cwt_peaks.gr
NC_000913	IPOD occupancy	Peak	253536	253621	1	+	.	From wt_m9_rdm_glu_statphase_merged_truseqnano_nebnext_v6rzlog10p_chipsub_cutoff1.000000_cwt_peaks.gr
NC_000913	IPOD occupancy	Peak	254221	254281	1	+	.	From wt_m9_rdm_glu_statphase_merged_truseqnano_nebnext_v6rzlog10p_chipsub_cutoff1.000000_cwt_peaks.gr
NC_000913	IPOD occupancy	Peak	255611	255671	1	+	.	From wt_m9_rdm_glu_statphase_merged_truseqnano_nebnext_v6rzlog10p_chipsub_cutoff1.000000_cwt_peaks.gr
NC_000913	IPOD occupancy	Peak	256116	256176	1	+	.	From wt_m9_rdm_glu_statphase_merged_truseqnano_nebnext_v6rzlog10p_chipsub_cutoff1.000000_cwt_peaks.gr
NC_000913	IPOD occupancy	Peak	256336	256396	1	+	.	From wt_m9_rdm_glu_statphase_merged_truseqnano_nebnext_v6rzlog10p_chipsub_cutoff1.000000_cwt_peaks.gr
NC_000913	IPOD occupancy	Peak	256866	256926	1	+	.	From wt_m9_rdm_glu_statphase_merged_truseqnano_nebnext_v6rzlog10p_chipsub_cutoff1.000000_cwt_peaks.gr
NC_000913	IPOD occupancy	Peak	257116	257176	1	+	.	From wt_m9_rdm_glu_statphase_merged_truseqnano_nebnext_v6rzlog10p_chipsub_cutoff1.000000_cwt_peaks.gr
NC_000913	IPOD occupancy	Peak	257566	257626	1	+	.	From wt_m9_rdm_glu_statphase_merged_truseqnano_nebnext_v6rzlog10p_chipsub_cutoff1.000000_cwt_peaks.gr
NC_000913	IPOD occupancy	Peak	257656	257716	1	+	.	From wt_m9_rdm_glu_statphase_merged_truseqnano_nebnext_v6rzlog10p_chipsub_cutoff1.000000_cwt_peaks.gr
NC_000913	IPOD occupancy	Peak	257861	257921	1	+	.	From wt_m9_rdm_glu_statphase_merged_truseqnano_nebnext_v6rzlog10p_chipsub_cutoff1.000000_cwt_peaks.gr
NC_000913	IPOD occupancy	Peak	258046	258106	1	+	.	From wt_m9_rdm_glu_statphase_merged_truseqnano_nebnext_v6rzlog10p_chipsub_cutoff1.000000_cwt_peaks.gr
NC_000913	IPOD occupancy	Peak	258571	258631	1	+	.	From wt_m9_rdm_glu_statphase_merged_truseqnano_nebnext_v6rzlog10p_chipsub_cutoff1.000000_cwt_peaks.gr
NC_000913	IPOD occupancy	Peak	259081	259141	1	+	.	From wt_m9_rdm_glu_statphase_merged_truseqnano_nebnext_v6rzlog10p_chipsub_cutoff1.000000_cwt_peaks.gr
NC_000913	IPOD occupancy	Peak	259361	259421	1	+	.	From wt_m9_rdm_glu_statphase_merged_truseqnano_nebnext_v6rzlog10p_chipsub_cutoff1.000000_cwt_peaks.gr
NC_000913	IPOD occupancy	Peak	259561	259621	1	+	.	From wt_m9_rdm_glu_statphase_merged_truseqnano_nebnext_v6rzlog10p_chipsub_cutoff1.000000_cwt_peaks.gr
NC_000913	IPOD occupancy	Peak	259986	260046	1	+	.	From wt_m9_rdm_glu_statphase_merged_truseqnano_nebnext_v6rzlog10p_chipsub_cutoff1.000000_cwt_peaks.gr
NC_000913	IPOD occupancy	Peak	260161	260221	1	+	.	From wt_m9_rdm_glu_statphase_merged_truseqnano_nebnext_v6rzlog10p_chipsub_cutoff1.000000_cwt_peaks.gr
NC_000913	IPOD occupancy	Peak	260746	260806	1	+	.	From wt_m9_rdm_glu_statphase_merged_truseqnano_nebnext_v6rzlog10p_chipsub_cutoff1.000000_cwt_peaks.gr
NC_000913	IPOD occupancy	Peak	261361	261421	1	+	.	From wt_m9_rdm_glu_statphase_merged_truseqnano_nebnext_v6rzlog10p_chipsub_cutoff1.000000_cwt_peaks.gr
NC_000913	IPOD occupancy	Peak	262051	262111	1	+	.	From wt_m9_rdm_glu_statphase_merged_truseqnano_nebnext_v6rzlog10p_chipsub_cutoff1.000000_cwt_peaks.gr
NC_000913	IPOD occupancy	Peak	262246	262306	1	+	.	From wt_m9_rdm_glu_statphase_merged_truseqnano_nebnext_v6rzlog10p_chipsub_cutoff1.000000_cwt_peaks.gr
NC_000913	IPOD occupancy	Peak	262876	262936	1	+	.	From wt_m9_rdm_glu_statphase_merged_truseqnano_nebnext_v6rzlog10p_chipsub_cutoff1.000000_cwt_peaks.gr
NC_000913	IPOD occupancy	Peak	263561	263621	1	+	.	From wt_m9_rdm_glu_statphase_merged_truseqnano_nebnext_v6rzlog10p_chipsub_cutoff1.000000_cwt_peaks.gr
NC_000913	IPOD occupancy	Peak	263741	263801	1	+	.	From wt_m9_rdm_glu_statphase_merged_truseqnano_nebnext_v6rzlog10p_chipsub_cutoff1.000000_cwt_peaks.gr
NC_000913	IPOD occupancy	Peak	264176	264236	1	+	.	From wt_m9_rdm_glu_statphase_merged_truseqnano_nebnext_v6rzlog10p_chipsub_cutoff1.000000_cwt_peaks.gr
NC_000913	IPOD occupancy	Peak	264951	265011	1	+	.	From wt_m9_rdm_glu_statphase_merged_truseqnano_nebnext_v6rzlog10p_chipsub_cutoff1.000000_cwt_peaks.gr
NC_000913	IPOD occupancy	Peak	265791	265851	1	+	.	From wt_m9_rdm_glu_statphase_merged_truseqnano_nebnext_v6rzlog10p_chipsub_cutoff1.000000_cwt_peaks.gr
NC_000913	IPOD occupancy	Peak	266091	266151	1	+	.	From wt_m9_rdm_glu_statphase_merged_truseqnano_nebnext_v6rzlog10p_chipsub_cutoff1.000000_cwt_peaks.gr
NC_000913	IPOD occupancy	Peak	266256	266316	1	+	.	From wt_m9_rdm_glu_statphase_merged_truseqnano_nebnext_v6rzlog10p_chipsub_cutoff1.000000_cwt_peaks.gr
NC_000913	IPOD occupancy	Peak	266741	266801	1	+	.	From wt_m9_rdm_glu_statphase_merged_truseqnano_nebnext_v6rzlog10p_chipsub_cutoff1.000000_cwt_peaks.gr
NC_000913	IPOD occupancy	Peak	266971	267031	1	+	.	From wt_m9_rdm_glu_statphase_merged_truseqnano_nebnext_v6rzlog10p_chipsub_cutoff1.000000_cwt_peaks.gr
NC_000913	IPOD occupancy	Peak	267441	267501	1	+	.	From wt_m9_rdm_glu_statphase_merged_truseqnano_nebnext_v6rzlog10p_chipsub_cutoff1.000000_cwt_peaks.gr
NC_000913	IPOD occupancy	Peak	267986	268046	1	+	.	From wt_m9_rdm_glu_statphase_merged_truseqnano_nebnext_v6rzlog10p_chipsub_cutoff1.000000_cwt_peaks.gr
NC_000913	IPOD occupancy	Peak	268396	268456	1	+	.	From wt_m9_rdm_glu_statphase_merged_truseqnano_nebnext_v6rzlog10p_chipsub_cutoff1.000000_cwt_peaks.gr
NC_000913	IPOD occupancy	Peak	268926	268986	1	+	.	From wt_m9_rdm_glu_statphase_merged_truseqnano_nebnext_v6rzlog10p_chipsub_cutoff1.000000_cwt_peaks.gr
NC_000913	IPOD occupancy	Peak	269251	269311	1	+	.	From wt_m9_rdm_glu_statphase_merged_truseqnano_nebnext_v6rzlog10p_chipsub_cutoff1.000000_cwt_peaks.gr
NC_000913	IPOD occupancy	Peak	269671	269731	1	+	.	From wt_m9_rdm_glu_statphase_merged_truseqnano_nebnext_v6rzlog10p_chipsub_cutoff1.000000_cwt_peaks.gr
NC_000913	IPOD occupancy	Peak	270636	270696	1	+	.	From wt_m9_rdm_glu_statphase_merged_truseqnano_nebnext_v6rzlog10p_chipsub_cutoff1.000000_cwt_peaks.gr
NC_000913	IPOD occupancy	Peak	271151	271211	1	+	.	From wt_m9_rdm_glu_statphase_merged_truseqnano_nebnext_v6rzlog10p_chipsub_cutoff1.000000_cwt_peaks.gr
NC_000913	IPOD occupancy	Peak	271381	271471	1	+	.	From wt_m9_rdm_glu_statphase_merged_truseqnano_nebnext_v6rzlog10p_chipsub_cutoff1.000000_cwt_peaks.gr
NC_000913	IPOD occupancy	Peak	271606	271666	1	+	.	From wt_m9_rdm_glu_statphase_merged_truseqnano_nebnext_v6rzlog10p_chipsub_cutoff1.000000_cwt_peaks.gr
NC_000913	IPOD occupancy	Peak	271691	271751	1	+	.	From wt_m9_rdm_glu_statphase_merged_truseqnano_nebnext_v6rzlog10p_chipsub_cutoff1.000000_cwt_peaks.gr
NC_000913	IPOD occupancy	Peak	271906	271966	1	+	.	From wt_m9_rdm_glu_statphase_merged_truseqnano_nebnext_v6rzlog10p_chipsub_cutoff1.000000_cwt_peaks.gr
NC_000913	IPOD occupancy	Peak	272406	272466	1	+	.	From wt_m9_rdm_glu_statphase_merged_truseqnano_nebnext_v6rzlog10p_chipsub_cutoff1.000000_cwt_peaks.gr
NC_000913	IPOD occupancy	Peak	272821	272881	1	+	.	From wt_m9_rdm_glu_statphase_merged_truseqnano_nebnext_v6rzlog10p_chipsub_cutoff1.000000_cwt_peaks.gr
NC_000913	IPOD occupancy	Peak	273501	273561	1	+	.	From wt_m9_rdm_glu_statphase_merged_truseqnano_nebnext_v6rzlog10p_chipsub_cutoff1.000000_cwt_peaks.gr
NC_000913	IPOD occupancy	Peak	273786	273846	1	+	.	From wt_m9_rdm_glu_statphase_merged_truseqnano_nebnext_v6rzlog10p_chipsub_cutoff1.000000_cwt_peaks.gr
NC_000913	IPOD occupancy	Peak	275006	275066	1	+	.	From wt_m9_rdm_glu_statphase_merged_truseqnano_nebnext_v6rzlog10p_chipsub_cutoff1.000000_cwt_peaks.gr
NC_000913	IPOD occupancy	Peak	275161	275221	1	+	.	From wt_m9_rdm_glu_statphase_merged_truseqnano_nebnext_v6rzlog10p_chipsub_cutoff1.000000_cwt_peaks.gr
NC_000913	IPOD occupancy	Peak	275636	275696	1	+	.	From wt_m9_rdm_glu_statphase_merged_truseqnano_nebnext_v6rzlog10p_chipsub_cutoff1.000000_cwt_peaks.gr
NC_000913	IPOD occupancy	Peak	276736	276796	1	+	.	From wt_m9_rdm_glu_statphase_merged_truseqnano_nebnext_v6rzlog10p_chipsub_cutoff1.000000_cwt_peaks.gr
NC_000913	IPOD occupancy	Peak	277081	277141	1	+	.	From wt_m9_rdm_glu_statphase_merged_truseqnano_nebnext_v6rzlog10p_chipsub_cutoff1.000000_cwt_peaks.gr
NC_000913	IPOD occupancy	Peak	277306	277366	1	+	.	From wt_m9_rdm_glu_statphase_merged_truseqnano_nebnext_v6rzlog10p_chipsub_cutoff1.000000_cwt_peaks.gr
NC_000913	IPOD occupancy	Peak	277766	277826	1	+	.	From wt_m9_rdm_glu_statphase_merged_truseqnano_nebnext_v6rzlog10p_chipsub_cutoff1.000000_cwt_peaks.gr
NC_000913	IPOD occupancy	Peak	278721	278781	1	+	.	From wt_m9_rdm_glu_statphase_merged_truseqnano_nebnext_v6rzlog10p_chipsub_cutoff1.000000_cwt_peaks.gr
NC_000913	IPOD occupancy	Peak	279271	279331	1	+	.	From wt_m9_rdm_glu_statphase_merged_truseqnano_nebnext_v6rzlog10p_chipsub_cutoff1.000000_cwt_peaks.gr
NC_000913	IPOD occupancy	Peak	280206	280266	1	+	.	From wt_m9_rdm_glu_statphase_merged_truseqnano_nebnext_v6rzlog10p_chipsub_cutoff1.000000_cwt_peaks.gr
NC_000913	IPOD occupancy	Peak	280456	280516	1	+	.	From wt_m9_rdm_glu_statphase_merged_truseqnano_nebnext_v6rzlog10p_chipsub_cutoff1.000000_cwt_peaks.gr
NC_000913	IPOD occupancy	Peak	280816	280876	1	+	.	From wt_m9_rdm_glu_statphase_merged_truseqnano_nebnext_v6rzlog10p_chipsub_cutoff1.000000_cwt_peaks.gr
NC_000913	IPOD occupancy	Peak	281001	281061	1	+	.	From wt_m9_rdm_glu_statphase_merged_truseqnano_nebnext_v6rzlog10p_chipsub_cutoff1.000000_cwt_peaks.gr
NC_000913	IPOD occupancy	Peak	281306	281366	1	+	.	From wt_m9_rdm_glu_statphase_merged_truseqnano_nebnext_v6rzlog10p_chipsub_cutoff1.000000_cwt_peaks.gr
NC_000913	IPOD occupancy	Peak	282201	282261	1	+	.	From wt_m9_rdm_glu_statphase_merged_truseqnano_nebnext_v6rzlog10p_chipsub_cutoff1.000000_cwt_peaks.gr
NC_000913	IPOD occupancy	Peak	283001	283061	1	+	.	From wt_m9_rdm_glu_statphase_merged_truseqnano_nebnext_v6rzlog10p_chipsub_cutoff1.000000_cwt_peaks.gr
NC_000913	IPOD occupancy	Peak	283381	283441	1	+	.	From wt_m9_rdm_glu_statphase_merged_truseqnano_nebnext_v6rzlog10p_chipsub_cutoff1.000000_cwt_peaks.gr
NC_000913	IPOD occupancy	Peak	285086	285146	1	+	.	From wt_m9_rdm_glu_statphase_merged_truseqnano_nebnext_v6rzlog10p_chipsub_cutoff1.000000_cwt_peaks.gr
NC_000913	IPOD occupancy	Peak	285306	285366	1	+	.	From wt_m9_rdm_glu_statphase_merged_truseqnano_nebnext_v6rzlog10p_chipsub_cutoff1.000000_cwt_peaks.gr
NC_000913	IPOD occupancy	Peak	285541	285601	1	+	.	From wt_m9_rdm_glu_statphase_merged_truseqnano_nebnext_v6rzlog10p_chipsub_cutoff1.000000_cwt_peaks.gr
NC_000913	IPOD occupancy	Peak	286341	286401	1	+	.	From wt_m9_rdm_glu_statphase_merged_truseqnano_nebnext_v6rzlog10p_chipsub_cutoff1.000000_cwt_peaks.gr
NC_000913	IPOD occupancy	Peak	289126	289186	1	+	.	From wt_m9_rdm_glu_statphase_merged_truseqnano_nebnext_v6rzlog10p_chipsub_cutoff1.000000_cwt_peaks.gr
NC_000913	IPOD occupancy	Peak	290326	290386	1	+	.	From wt_m9_rdm_glu_statphase_merged_truseqnano_nebnext_v6rzlog10p_chipsub_cutoff1.000000_cwt_peaks.gr
NC_000913	IPOD occupancy	Peak	290551	290611	1	+	.	From wt_m9_rdm_glu_statphase_merged_truseqnano_nebnext_v6rzlog10p_chipsub_cutoff1.000000_cwt_peaks.gr
NC_000913	IPOD occupancy	Peak	290716	290776	1	+	.	From wt_m9_rdm_glu_statphase_merged_truseqnano_nebnext_v6rzlog10p_chipsub_cutoff1.000000_cwt_peaks.gr
NC_000913	IPOD occupancy	Peak	291226	291286	1	+	.	From wt_m9_rdm_glu_statphase_merged_truseqnano_nebnext_v6rzlog10p_chipsub_cutoff1.000000_cwt_peaks.gr
NC_000913	IPOD occupancy	Peak	291601	291661	1	+	.	From wt_m9_rdm_glu_statphase_merged_truseqnano_nebnext_v6rzlog10p_chipsub_cutoff1.000000_cwt_peaks.gr
NC_000913	IPOD occupancy	Peak	292251	292311	1	+	.	From wt_m9_rdm_glu_statphase_merged_truseqnano_nebnext_v6rzlog10p_chipsub_cutoff1.000000_cwt_peaks.gr
NC_000913	IPOD occupancy	Peak	292366	292426	1	+	.	From wt_m9_rdm_glu_statphase_merged_truseqnano_nebnext_v6rzlog10p_chipsub_cutoff1.000000_cwt_peaks.gr
NC_000913	IPOD occupancy	Peak	292871	292931	1	+	.	From wt_m9_rdm_glu_statphase_merged_truseqnano_nebnext_v6rzlog10p_chipsub_cutoff1.000000_cwt_peaks.gr
NC_000913	IPOD occupancy	Peak	293056	293116	1	+	.	From wt_m9_rdm_glu_statphase_merged_truseqnano_nebnext_v6rzlog10p_chipsub_cutoff1.000000_cwt_peaks.gr
NC_000913	IPOD occupancy	Peak	293211	293271	1	+	.	From wt_m9_rdm_glu_statphase_merged_truseqnano_nebnext_v6rzlog10p_chipsub_cutoff1.000000_cwt_peaks.gr
NC_000913	IPOD occupancy	Peak	293376	293436	1	+	.	From wt_m9_rdm_glu_statphase_merged_truseqnano_nebnext_v6rzlog10p_chipsub_cutoff1.000000_cwt_peaks.gr
NC_000913	IPOD occupancy	Peak	293501	293561	1	+	.	From wt_m9_rdm_glu_statphase_merged_truseqnano_nebnext_v6rzlog10p_chipsub_cutoff1.000000_cwt_peaks.gr
NC_000913	IPOD occupancy	Peak	293661	293721	1	+	.	From wt_m9_rdm_glu_statphase_merged_truseqnano_nebnext_v6rzlog10p_chipsub_cutoff1.000000_cwt_peaks.gr
NC_000913	IPOD occupancy	Peak	293911	293971	1	+	.	From wt_m9_rdm_glu_statphase_merged_truseqnano_nebnext_v6rzlog10p_chipsub_cutoff1.000000_cwt_peaks.gr
NC_000913	IPOD occupancy	Peak	294046	294106	1	+	.	From wt_m9_rdm_glu_statphase_merged_truseqnano_nebnext_v6rzlog10p_chipsub_cutoff1.000000_cwt_peaks.gr
NC_000913	IPOD occupancy	Peak	294186	294246	1	+	.	From wt_m9_rdm_glu_statphase_merged_truseqnano_nebnext_v6rzlog10p_chipsub_cutoff1.000000_cwt_peaks.gr
NC_000913	IPOD occupancy	Peak	294366	294426	1	+	.	From wt_m9_rdm_glu_statphase_merged_truseqnano_nebnext_v6rzlog10p_chipsub_cutoff1.000000_cwt_peaks.gr
NC_000913	IPOD occupancy	Peak	294511	294571	1	+	.	From wt_m9_rdm_glu_statphase_merged_truseqnano_nebnext_v6rzlog10p_chipsub_cutoff1.000000_cwt_peaks.gr
NC_000913	IPOD occupancy	Peak	294776	294836	1	+	.	From wt_m9_rdm_glu_statphase_merged_truseqnano_nebnext_v6rzlog10p_chipsub_cutoff1.000000_cwt_peaks.gr
NC_000913	IPOD occupancy	Peak	294886	294946	1	+	.	From wt_m9_rdm_glu_statphase_merged_truseqnano_nebnext_v6rzlog10p_chipsub_cutoff1.000000_cwt_peaks.gr
NC_000913	IPOD occupancy	Peak	295486	295546	1	+	.	From wt_m9_rdm_glu_statphase_merged_truseqnano_nebnext_v6rzlog10p_chipsub_cutoff1.000000_cwt_peaks.gr
NC_000913	IPOD occupancy	Peak	295671	295731	1	+	.	From wt_m9_rdm_glu_statphase_merged_truseqnano_nebnext_v6rzlog10p_chipsub_cutoff1.000000_cwt_peaks.gr
NC_000913	IPOD occupancy	Peak	296021	296081	1	+	.	From wt_m9_rdm_glu_statphase_merged_truseqnano_nebnext_v6rzlog10p_chipsub_cutoff1.000000_cwt_peaks.gr
NC_000913	IPOD occupancy	Peak	296571	296631	1	+	.	From wt_m9_rdm_glu_statphase_merged_truseqnano_nebnext_v6rzlog10p_chipsub_cutoff1.000000_cwt_peaks.gr
NC_000913	IPOD occupancy	Peak	296841	296901	1	+	.	From wt_m9_rdm_glu_statphase_merged_truseqnano_nebnext_v6rzlog10p_chipsub_cutoff1.000000_cwt_peaks.gr
NC_000913	IPOD occupancy	Peak	297086	297146	1	+	.	From wt_m9_rdm_glu_statphase_merged_truseqnano_nebnext_v6rzlog10p_chipsub_cutoff1.000000_cwt_peaks.gr
NC_000913	IPOD occupancy	Peak	297216	297276	1	+	.	From wt_m9_rdm_glu_statphase_merged_truseqnano_nebnext_v6rzlog10p_chipsub_cutoff1.000000_cwt_peaks.gr
NC_000913	IPOD occupancy	Peak	297591	297651	1	+	.	From wt_m9_rdm_glu_statphase_merged_truseqnano_nebnext_v6rzlog10p_chipsub_cutoff1.000000_cwt_peaks.gr
NC_000913	IPOD occupancy	Peak	299681	299741	1	+	.	From wt_m9_rdm_glu_statphase_merged_truseqnano_nebnext_v6rzlog10p_chipsub_cutoff1.000000_cwt_peaks.gr
NC_000913	IPOD occupancy	Peak	300096	300156	1	+	.	From wt_m9_rdm_glu_statphase_merged_truseqnano_nebnext_v6rzlog10p_chipsub_cutoff1.000000_cwt_peaks.gr
NC_000913	IPOD occupancy	Peak	301101	301161	1	+	.	From wt_m9_rdm_glu_statphase_merged_truseqnano_nebnext_v6rzlog10p_chipsub_cutoff1.000000_cwt_peaks.gr
NC_000913	IPOD occupancy	Peak	301911	301971	1	+	.	From wt_m9_rdm_glu_statphase_merged_truseqnano_nebnext_v6rzlog10p_chipsub_cutoff1.000000_cwt_peaks.gr
NC_000913	IPOD occupancy	Peak	302181	302241	1	+	.	From wt_m9_rdm_glu_statphase_merged_truseqnano_nebnext_v6rzlog10p_chipsub_cutoff1.000000_cwt_peaks.gr
NC_000913	IPOD occupancy	Peak	302721	302781	1	+	.	From wt_m9_rdm_glu_statphase_merged_truseqnano_nebnext_v6rzlog10p_chipsub_cutoff1.000000_cwt_peaks.gr
NC_000913	IPOD occupancy	Peak	303276	303336	1	+	.	From wt_m9_rdm_glu_statphase_merged_truseqnano_nebnext_v6rzlog10p_chipsub_cutoff1.000000_cwt_peaks.gr
NC_000913	IPOD occupancy	Peak	303481	303541	1	+	.	From wt_m9_rdm_glu_statphase_merged_truseqnano_nebnext_v6rzlog10p_chipsub_cutoff1.000000_cwt_peaks.gr
NC_000913	IPOD occupancy	Peak	303591	303651	1	+	.	From wt_m9_rdm_glu_statphase_merged_truseqnano_nebnext_v6rzlog10p_chipsub_cutoff1.000000_cwt_peaks.gr
NC_000913	IPOD occupancy	Peak	303826	303886	1	+	.	From wt_m9_rdm_glu_statphase_merged_truseqnano_nebnext_v6rzlog10p_chipsub_cutoff1.000000_cwt_peaks.gr
NC_000913	IPOD occupancy	Peak	304371	304431	1	+	.	From wt_m9_rdm_glu_statphase_merged_truseqnano_nebnext_v6rzlog10p_chipsub_cutoff1.000000_cwt_peaks.gr
NC_000913	IPOD occupancy	Peak	304646	304706	1	+	.	From wt_m9_rdm_glu_statphase_merged_truseqnano_nebnext_v6rzlog10p_chipsub_cutoff1.000000_cwt_peaks.gr
NC_000913	IPOD occupancy	Peak	305641	305701	1	+	.	From wt_m9_rdm_glu_statphase_merged_truseqnano_nebnext_v6rzlog10p_chipsub_cutoff1.000000_cwt_peaks.gr
NC_000913	IPOD occupancy	Peak	305751	305811	1	+	.	From wt_m9_rdm_glu_statphase_merged_truseqnano_nebnext_v6rzlog10p_chipsub_cutoff1.000000_cwt_peaks.gr
NC_000913	IPOD occupancy	Peak	306221	306281	1	+	.	From wt_m9_rdm_glu_statphase_merged_truseqnano_nebnext_v6rzlog10p_chipsub_cutoff1.000000_cwt_peaks.gr
NC_000913	IPOD occupancy	Peak	306771	306831	1	+	.	From wt_m9_rdm_glu_statphase_merged_truseqnano_nebnext_v6rzlog10p_chipsub_cutoff1.000000_cwt_peaks.gr
NC_000913	IPOD occupancy	Peak	307021	307081	1	+	.	From wt_m9_rdm_glu_statphase_merged_truseqnano_nebnext_v6rzlog10p_chipsub_cutoff1.000000_cwt_peaks.gr
NC_000913	IPOD occupancy	Peak	307781	307841	1	+	.	From wt_m9_rdm_glu_statphase_merged_truseqnano_nebnext_v6rzlog10p_chipsub_cutoff1.000000_cwt_peaks.gr
NC_000913	IPOD occupancy	Peak	308231	308291	1	+	.	From wt_m9_rdm_glu_statphase_merged_truseqnano_nebnext_v6rzlog10p_chipsub_cutoff1.000000_cwt_peaks.gr
NC_000913	IPOD occupancy	Peak	308781	308841	1	+	.	From wt_m9_rdm_glu_statphase_merged_truseqnano_nebnext_v6rzlog10p_chipsub_cutoff1.000000_cwt_peaks.gr
NC_000913	IPOD occupancy	Peak	309326	309386	1	+	.	From wt_m9_rdm_glu_statphase_merged_truseqnano_nebnext_v6rzlog10p_chipsub_cutoff1.000000_cwt_peaks.gr
NC_000913	IPOD occupancy	Peak	310356	310416	1	+	.	From wt_m9_rdm_glu_statphase_merged_truseqnano_nebnext_v6rzlog10p_chipsub_cutoff1.000000_cwt_peaks.gr
NC_000913	IPOD occupancy	Peak	310801	310861	1	+	.	From wt_m9_rdm_glu_statphase_merged_truseqnano_nebnext_v6rzlog10p_chipsub_cutoff1.000000_cwt_peaks.gr
NC_000913	IPOD occupancy	Peak	310911	310971	1	+	.	From wt_m9_rdm_glu_statphase_merged_truseqnano_nebnext_v6rzlog10p_chipsub_cutoff1.000000_cwt_peaks.gr
NC_000913	IPOD occupancy	Peak	311001	311061	1	+	.	From wt_m9_rdm_glu_statphase_merged_truseqnano_nebnext_v6rzlog10p_chipsub_cutoff1.000000_cwt_peaks.gr
NC_000913	IPOD occupancy	Peak	311266	311326	1	+	.	From wt_m9_rdm_glu_statphase_merged_truseqnano_nebnext_v6rzlog10p_chipsub_cutoff1.000000_cwt_peaks.gr
NC_000913	IPOD occupancy	Peak	311611	311736	1	+	.	From wt_m9_rdm_glu_statphase_merged_truseqnano_nebnext_v6rzlog10p_chipsub_cutoff1.000000_cwt_peaks.gr
NC_000913	IPOD occupancy	Peak	311751	311811	1	+	.	From wt_m9_rdm_glu_statphase_merged_truseqnano_nebnext_v6rzlog10p_chipsub_cutoff1.000000_cwt_peaks.gr
NC_000913	IPOD occupancy	Peak	312041	312101	1	+	.	From wt_m9_rdm_glu_statphase_merged_truseqnano_nebnext_v6rzlog10p_chipsub_cutoff1.000000_cwt_peaks.gr
NC_000913	IPOD occupancy	Peak	312261	312321	1	+	.	From wt_m9_rdm_glu_statphase_merged_truseqnano_nebnext_v6rzlog10p_chipsub_cutoff1.000000_cwt_peaks.gr
NC_000913	IPOD occupancy	Peak	312571	312631	1	+	.	From wt_m9_rdm_glu_statphase_merged_truseqnano_nebnext_v6rzlog10p_chipsub_cutoff1.000000_cwt_peaks.gr
NC_000913	IPOD occupancy	Peak	313056	313116	1	+	.	From wt_m9_rdm_glu_statphase_merged_truseqnano_nebnext_v6rzlog10p_chipsub_cutoff1.000000_cwt_peaks.gr
NC_000913	IPOD occupancy	Peak	313336	313396	1	+	.	From wt_m9_rdm_glu_statphase_merged_truseqnano_nebnext_v6rzlog10p_chipsub_cutoff1.000000_cwt_peaks.gr
NC_000913	IPOD occupancy	Peak	313461	313521	1	+	.	From wt_m9_rdm_glu_statphase_merged_truseqnano_nebnext_v6rzlog10p_chipsub_cutoff1.000000_cwt_peaks.gr
NC_000913	IPOD occupancy	Peak	313671	313731	1	+	.	From wt_m9_rdm_glu_statphase_merged_truseqnano_nebnext_v6rzlog10p_chipsub_cutoff1.000000_cwt_peaks.gr
NC_000913	IPOD occupancy	Peak	313981	314041	1	+	.	From wt_m9_rdm_glu_statphase_merged_truseqnano_nebnext_v6rzlog10p_chipsub_cutoff1.000000_cwt_peaks.gr
NC_000913	IPOD occupancy	Peak	314316	314376	1	+	.	From wt_m9_rdm_glu_statphase_merged_truseqnano_nebnext_v6rzlog10p_chipsub_cutoff1.000000_cwt_peaks.gr
NC_000913	IPOD occupancy	Peak	314656	314716	1	+	.	From wt_m9_rdm_glu_statphase_merged_truseqnano_nebnext_v6rzlog10p_chipsub_cutoff1.000000_cwt_peaks.gr
NC_000913	IPOD occupancy	Peak	314806	314866	1	+	.	From wt_m9_rdm_glu_statphase_merged_truseqnano_nebnext_v6rzlog10p_chipsub_cutoff1.000000_cwt_peaks.gr
NC_000913	IPOD occupancy	Peak	314886	314981	1	+	.	From wt_m9_rdm_glu_statphase_merged_truseqnano_nebnext_v6rzlog10p_chipsub_cutoff1.000000_cwt_peaks.gr
NC_000913	IPOD occupancy	Peak	315051	315111	1	+	.	From wt_m9_rdm_glu_statphase_merged_truseqnano_nebnext_v6rzlog10p_chipsub_cutoff1.000000_cwt_peaks.gr
NC_000913	IPOD occupancy	Peak	315361	315421	1	+	.	From wt_m9_rdm_glu_statphase_merged_truseqnano_nebnext_v6rzlog10p_chipsub_cutoff1.000000_cwt_peaks.gr
NC_000913	IPOD occupancy	Peak	316336	316396	1	+	.	From wt_m9_rdm_glu_statphase_merged_truseqnano_nebnext_v6rzlog10p_chipsub_cutoff1.000000_cwt_peaks.gr
NC_000913	IPOD occupancy	Peak	316491	316551	1	+	.	From wt_m9_rdm_glu_statphase_merged_truseqnano_nebnext_v6rzlog10p_chipsub_cutoff1.000000_cwt_peaks.gr
NC_000913	IPOD occupancy	Peak	316671	316731	1	+	.	From wt_m9_rdm_glu_statphase_merged_truseqnano_nebnext_v6rzlog10p_chipsub_cutoff1.000000_cwt_peaks.gr
NC_000913	IPOD occupancy	Peak	316866	316926	1	+	.	From wt_m9_rdm_glu_statphase_merged_truseqnano_nebnext_v6rzlog10p_chipsub_cutoff1.000000_cwt_peaks.gr
NC_000913	IPOD occupancy	Peak	316976	317036	1	+	.	From wt_m9_rdm_glu_statphase_merged_truseqnano_nebnext_v6rzlog10p_chipsub_cutoff1.000000_cwt_peaks.gr
NC_000913	IPOD occupancy	Peak	317141	317201	1	+	.	From wt_m9_rdm_glu_statphase_merged_truseqnano_nebnext_v6rzlog10p_chipsub_cutoff1.000000_cwt_peaks.gr
NC_000913	IPOD occupancy	Peak	317431	317491	1	+	.	From wt_m9_rdm_glu_statphase_merged_truseqnano_nebnext_v6rzlog10p_chipsub_cutoff1.000000_cwt_peaks.gr
NC_000913	IPOD occupancy	Peak	317566	317626	1	+	.	From wt_m9_rdm_glu_statphase_merged_truseqnano_nebnext_v6rzlog10p_chipsub_cutoff1.000000_cwt_peaks.gr
NC_000913	IPOD occupancy	Peak	317726	317786	1	+	.	From wt_m9_rdm_glu_statphase_merged_truseqnano_nebnext_v6rzlog10p_chipsub_cutoff1.000000_cwt_peaks.gr
NC_000913	IPOD occupancy	Peak	317846	317906	1	+	.	From wt_m9_rdm_glu_statphase_merged_truseqnano_nebnext_v6rzlog10p_chipsub_cutoff1.000000_cwt_peaks.gr
NC_000913	IPOD occupancy	Peak	317971	318031	1	+	.	From wt_m9_rdm_glu_statphase_merged_truseqnano_nebnext_v6rzlog10p_chipsub_cutoff1.000000_cwt_peaks.gr
NC_000913	IPOD occupancy	Peak	318206	318266	1	+	.	From wt_m9_rdm_glu_statphase_merged_truseqnano_nebnext_v6rzlog10p_chipsub_cutoff1.000000_cwt_peaks.gr
NC_000913	IPOD occupancy	Peak	318351	318411	1	+	.	From wt_m9_rdm_glu_statphase_merged_truseqnano_nebnext_v6rzlog10p_chipsub_cutoff1.000000_cwt_peaks.gr
NC_000913	IPOD occupancy	Peak	318516	318576	1	+	.	From wt_m9_rdm_glu_statphase_merged_truseqnano_nebnext_v6rzlog10p_chipsub_cutoff1.000000_cwt_peaks.gr
NC_000913	IPOD occupancy	Peak	318676	318736	1	+	.	From wt_m9_rdm_glu_statphase_merged_truseqnano_nebnext_v6rzlog10p_chipsub_cutoff1.000000_cwt_peaks.gr
NC_000913	IPOD occupancy	Peak	318831	318891	1	+	.	From wt_m9_rdm_glu_statphase_merged_truseqnano_nebnext_v6rzlog10p_chipsub_cutoff1.000000_cwt_peaks.gr
NC_000913	IPOD occupancy	Peak	319036	319096	1	+	.	From wt_m9_rdm_glu_statphase_merged_truseqnano_nebnext_v6rzlog10p_chipsub_cutoff1.000000_cwt_peaks.gr
NC_000913	IPOD occupancy	Peak	319301	319361	1	+	.	From wt_m9_rdm_glu_statphase_merged_truseqnano_nebnext_v6rzlog10p_chipsub_cutoff1.000000_cwt_peaks.gr
NC_000913	IPOD occupancy	Peak	319521	319581	1	+	.	From wt_m9_rdm_glu_statphase_merged_truseqnano_nebnext_v6rzlog10p_chipsub_cutoff1.000000_cwt_peaks.gr
NC_000913	IPOD occupancy	Peak	319721	319781	1	+	.	From wt_m9_rdm_glu_statphase_merged_truseqnano_nebnext_v6rzlog10p_chipsub_cutoff1.000000_cwt_peaks.gr
NC_000913	IPOD occupancy	Peak	319851	319911	1	+	.	From wt_m9_rdm_glu_statphase_merged_truseqnano_nebnext_v6rzlog10p_chipsub_cutoff1.000000_cwt_peaks.gr
NC_000913	IPOD occupancy	Peak	319956	320016	1	+	.	From wt_m9_rdm_glu_statphase_merged_truseqnano_nebnext_v6rzlog10p_chipsub_cutoff1.000000_cwt_peaks.gr
NC_000913	IPOD occupancy	Peak	320176	320236	1	+	.	From wt_m9_rdm_glu_statphase_merged_truseqnano_nebnext_v6rzlog10p_chipsub_cutoff1.000000_cwt_peaks.gr
NC_000913	IPOD occupancy	Peak	320956	321016	1	+	.	From wt_m9_rdm_glu_statphase_merged_truseqnano_nebnext_v6rzlog10p_chipsub_cutoff1.000000_cwt_peaks.gr
NC_000913	IPOD occupancy	Peak	321071	321131	1	+	.	From wt_m9_rdm_glu_statphase_merged_truseqnano_nebnext_v6rzlog10p_chipsub_cutoff1.000000_cwt_peaks.gr
NC_000913	IPOD occupancy	Peak	321321	321381	1	+	.	From wt_m9_rdm_glu_statphase_merged_truseqnano_nebnext_v6rzlog10p_chipsub_cutoff1.000000_cwt_peaks.gr
NC_000913	IPOD occupancy	Peak	321486	321546	1	+	.	From wt_m9_rdm_glu_statphase_merged_truseqnano_nebnext_v6rzlog10p_chipsub_cutoff1.000000_cwt_peaks.gr
NC_000913	IPOD occupancy	Peak	321731	321791	1	+	.	From wt_m9_rdm_glu_statphase_merged_truseqnano_nebnext_v6rzlog10p_chipsub_cutoff1.000000_cwt_peaks.gr
NC_000913	IPOD occupancy	Peak	322291	322351	1	+	.	From wt_m9_rdm_glu_statphase_merged_truseqnano_nebnext_v6rzlog10p_chipsub_cutoff1.000000_cwt_peaks.gr
NC_000913	IPOD occupancy	Peak	322741	322801	1	+	.	From wt_m9_rdm_glu_statphase_merged_truseqnano_nebnext_v6rzlog10p_chipsub_cutoff1.000000_cwt_peaks.gr
NC_000913	IPOD occupancy	Peak	323021	323081	1	+	.	From wt_m9_rdm_glu_statphase_merged_truseqnano_nebnext_v6rzlog10p_chipsub_cutoff1.000000_cwt_peaks.gr
NC_000913	IPOD occupancy	Peak	323176	323236	1	+	.	From wt_m9_rdm_glu_statphase_merged_truseqnano_nebnext_v6rzlog10p_chipsub_cutoff1.000000_cwt_peaks.gr
NC_000913	IPOD occupancy	Peak	323261	323321	1	+	.	From wt_m9_rdm_glu_statphase_merged_truseqnano_nebnext_v6rzlog10p_chipsub_cutoff1.000000_cwt_peaks.gr
NC_000913	IPOD occupancy	Peak	324421	324481	1	+	.	From wt_m9_rdm_glu_statphase_merged_truseqnano_nebnext_v6rzlog10p_chipsub_cutoff1.000000_cwt_peaks.gr
NC_000913	IPOD occupancy	Peak	324556	324616	1	+	.	From wt_m9_rdm_glu_statphase_merged_truseqnano_nebnext_v6rzlog10p_chipsub_cutoff1.000000_cwt_peaks.gr
NC_000913	IPOD occupancy	Peak	324656	324716	1	+	.	From wt_m9_rdm_glu_statphase_merged_truseqnano_nebnext_v6rzlog10p_chipsub_cutoff1.000000_cwt_peaks.gr
NC_000913	IPOD occupancy	Peak	324841	324901	1	+	.	From wt_m9_rdm_glu_statphase_merged_truseqnano_nebnext_v6rzlog10p_chipsub_cutoff1.000000_cwt_peaks.gr
NC_000913	IPOD occupancy	Peak	324936	324996	1	+	.	From wt_m9_rdm_glu_statphase_merged_truseqnano_nebnext_v6rzlog10p_chipsub_cutoff1.000000_cwt_peaks.gr
NC_000913	IPOD occupancy	Peak	325166	325261	1	+	.	From wt_m9_rdm_glu_statphase_merged_truseqnano_nebnext_v6rzlog10p_chipsub_cutoff1.000000_cwt_peaks.gr
NC_000913	IPOD occupancy	Peak	325371	325431	1	+	.	From wt_m9_rdm_glu_statphase_merged_truseqnano_nebnext_v6rzlog10p_chipsub_cutoff1.000000_cwt_peaks.gr
NC_000913	IPOD occupancy	Peak	326371	326431	1	+	.	From wt_m9_rdm_glu_statphase_merged_truseqnano_nebnext_v6rzlog10p_chipsub_cutoff1.000000_cwt_peaks.gr
NC_000913	IPOD occupancy	Peak	327501	327561	1	+	.	From wt_m9_rdm_glu_statphase_merged_truseqnano_nebnext_v6rzlog10p_chipsub_cutoff1.000000_cwt_peaks.gr
NC_000913	IPOD occupancy	Peak	329521	329581	1	+	.	From wt_m9_rdm_glu_statphase_merged_truseqnano_nebnext_v6rzlog10p_chipsub_cutoff1.000000_cwt_peaks.gr
NC_000913	IPOD occupancy	Peak	330281	330341	1	+	.	From wt_m9_rdm_glu_statphase_merged_truseqnano_nebnext_v6rzlog10p_chipsub_cutoff1.000000_cwt_peaks.gr
NC_000913	IPOD occupancy	Peak	330506	330566	1	+	.	From wt_m9_rdm_glu_statphase_merged_truseqnano_nebnext_v6rzlog10p_chipsub_cutoff1.000000_cwt_peaks.gr
NC_000913	IPOD occupancy	Peak	331556	331616	1	+	.	From wt_m9_rdm_glu_statphase_merged_truseqnano_nebnext_v6rzlog10p_chipsub_cutoff1.000000_cwt_peaks.gr
NC_000913	IPOD occupancy	Peak	331726	331786	1	+	.	From wt_m9_rdm_glu_statphase_merged_truseqnano_nebnext_v6rzlog10p_chipsub_cutoff1.000000_cwt_peaks.gr
NC_000913	IPOD occupancy	Peak	331931	331991	1	+	.	From wt_m9_rdm_glu_statphase_merged_truseqnano_nebnext_v6rzlog10p_chipsub_cutoff1.000000_cwt_peaks.gr
NC_000913	IPOD occupancy	Peak	332296	332356	1	+	.	From wt_m9_rdm_glu_statphase_merged_truseqnano_nebnext_v6rzlog10p_chipsub_cutoff1.000000_cwt_peaks.gr
NC_000913	IPOD occupancy	Peak	332476	332536	1	+	.	From wt_m9_rdm_glu_statphase_merged_truseqnano_nebnext_v6rzlog10p_chipsub_cutoff1.000000_cwt_peaks.gr
NC_000913	IPOD occupancy	Peak	332631	332691	1	+	.	From wt_m9_rdm_glu_statphase_merged_truseqnano_nebnext_v6rzlog10p_chipsub_cutoff1.000000_cwt_peaks.gr
NC_000913	IPOD occupancy	Peak	332806	332866	1	+	.	From wt_m9_rdm_glu_statphase_merged_truseqnano_nebnext_v6rzlog10p_chipsub_cutoff1.000000_cwt_peaks.gr
NC_000913	IPOD occupancy	Peak	333001	333061	1	+	.	From wt_m9_rdm_glu_statphase_merged_truseqnano_nebnext_v6rzlog10p_chipsub_cutoff1.000000_cwt_peaks.gr
NC_000913	IPOD occupancy	Peak	333421	333481	1	+	.	From wt_m9_rdm_glu_statphase_merged_truseqnano_nebnext_v6rzlog10p_chipsub_cutoff1.000000_cwt_peaks.gr
NC_000913	IPOD occupancy	Peak	333506	333566	1	+	.	From wt_m9_rdm_glu_statphase_merged_truseqnano_nebnext_v6rzlog10p_chipsub_cutoff1.000000_cwt_peaks.gr
NC_000913	IPOD occupancy	Peak	334091	334151	1	+	.	From wt_m9_rdm_glu_statphase_merged_truseqnano_nebnext_v6rzlog10p_chipsub_cutoff1.000000_cwt_peaks.gr
NC_000913	IPOD occupancy	Peak	334306	334366	1	+	.	From wt_m9_rdm_glu_statphase_merged_truseqnano_nebnext_v6rzlog10p_chipsub_cutoff1.000000_cwt_peaks.gr
NC_000913	IPOD occupancy	Peak	334461	334521	1	+	.	From wt_m9_rdm_glu_statphase_merged_truseqnano_nebnext_v6rzlog10p_chipsub_cutoff1.000000_cwt_peaks.gr
NC_000913	IPOD occupancy	Peak	334826	334886	1	+	.	From wt_m9_rdm_glu_statphase_merged_truseqnano_nebnext_v6rzlog10p_chipsub_cutoff1.000000_cwt_peaks.gr
NC_000913	IPOD occupancy	Peak	335071	335131	1	+	.	From wt_m9_rdm_glu_statphase_merged_truseqnano_nebnext_v6rzlog10p_chipsub_cutoff1.000000_cwt_peaks.gr
NC_000913	IPOD occupancy	Peak	335281	335341	1	+	.	From wt_m9_rdm_glu_statphase_merged_truseqnano_nebnext_v6rzlog10p_chipsub_cutoff1.000000_cwt_peaks.gr
NC_000913	IPOD occupancy	Peak	335401	335461	1	+	.	From wt_m9_rdm_glu_statphase_merged_truseqnano_nebnext_v6rzlog10p_chipsub_cutoff1.000000_cwt_peaks.gr
NC_000913	IPOD occupancy	Peak	335716	335776	1	+	.	From wt_m9_rdm_glu_statphase_merged_truseqnano_nebnext_v6rzlog10p_chipsub_cutoff1.000000_cwt_peaks.gr
NC_000913	IPOD occupancy	Peak	335891	335951	1	+	.	From wt_m9_rdm_glu_statphase_merged_truseqnano_nebnext_v6rzlog10p_chipsub_cutoff1.000000_cwt_peaks.gr
NC_000913	IPOD occupancy	Peak	336066	336126	1	+	.	From wt_m9_rdm_glu_statphase_merged_truseqnano_nebnext_v6rzlog10p_chipsub_cutoff1.000000_cwt_peaks.gr
NC_000913	IPOD occupancy	Peak	336311	336371	1	+	.	From wt_m9_rdm_glu_statphase_merged_truseqnano_nebnext_v6rzlog10p_chipsub_cutoff1.000000_cwt_peaks.gr
NC_000913	IPOD occupancy	Peak	336446	336506	1	+	.	From wt_m9_rdm_glu_statphase_merged_truseqnano_nebnext_v6rzlog10p_chipsub_cutoff1.000000_cwt_peaks.gr
NC_000913	IPOD occupancy	Peak	336606	336666	1	+	.	From wt_m9_rdm_glu_statphase_merged_truseqnano_nebnext_v6rzlog10p_chipsub_cutoff1.000000_cwt_peaks.gr
NC_000913	IPOD occupancy	Peak	336756	336816	1	+	.	From wt_m9_rdm_glu_statphase_merged_truseqnano_nebnext_v6rzlog10p_chipsub_cutoff1.000000_cwt_peaks.gr
NC_000913	IPOD occupancy	Peak	339461	339521	1	+	.	From wt_m9_rdm_glu_statphase_merged_truseqnano_nebnext_v6rzlog10p_chipsub_cutoff1.000000_cwt_peaks.gr
NC_000913	IPOD occupancy	Peak	339776	339836	1	+	.	From wt_m9_rdm_glu_statphase_merged_truseqnano_nebnext_v6rzlog10p_chipsub_cutoff1.000000_cwt_peaks.gr
NC_000913	IPOD occupancy	Peak	340006	340066	1	+	.	From wt_m9_rdm_glu_statphase_merged_truseqnano_nebnext_v6rzlog10p_chipsub_cutoff1.000000_cwt_peaks.gr
NC_000913	IPOD occupancy	Peak	340121	340181	1	+	.	From wt_m9_rdm_glu_statphase_merged_truseqnano_nebnext_v6rzlog10p_chipsub_cutoff1.000000_cwt_peaks.gr
NC_000913	IPOD occupancy	Peak	340681	340741	1	+	.	From wt_m9_rdm_glu_statphase_merged_truseqnano_nebnext_v6rzlog10p_chipsub_cutoff1.000000_cwt_peaks.gr
NC_000913	IPOD occupancy	Peak	340926	340986	1	+	.	From wt_m9_rdm_glu_statphase_merged_truseqnano_nebnext_v6rzlog10p_chipsub_cutoff1.000000_cwt_peaks.gr
NC_000913	IPOD occupancy	Peak	341976	342036	1	+	.	From wt_m9_rdm_glu_statphase_merged_truseqnano_nebnext_v6rzlog10p_chipsub_cutoff1.000000_cwt_peaks.gr
NC_000913	IPOD occupancy	Peak	342591	342651	1	+	.	From wt_m9_rdm_glu_statphase_merged_truseqnano_nebnext_v6rzlog10p_chipsub_cutoff1.000000_cwt_peaks.gr
NC_000913	IPOD occupancy	Peak	342841	342901	1	+	.	From wt_m9_rdm_glu_statphase_merged_truseqnano_nebnext_v6rzlog10p_chipsub_cutoff1.000000_cwt_peaks.gr
NC_000913	IPOD occupancy	Peak	343186	343246	1	+	.	From wt_m9_rdm_glu_statphase_merged_truseqnano_nebnext_v6rzlog10p_chipsub_cutoff1.000000_cwt_peaks.gr
NC_000913	IPOD occupancy	Peak	343811	343871	1	+	.	From wt_m9_rdm_glu_statphase_merged_truseqnano_nebnext_v6rzlog10p_chipsub_cutoff1.000000_cwt_peaks.gr
NC_000913	IPOD occupancy	Peak	343896	343956	1	+	.	From wt_m9_rdm_glu_statphase_merged_truseqnano_nebnext_v6rzlog10p_chipsub_cutoff1.000000_cwt_peaks.gr
NC_000913	IPOD occupancy	Peak	344006	344066	1	+	.	From wt_m9_rdm_glu_statphase_merged_truseqnano_nebnext_v6rzlog10p_chipsub_cutoff1.000000_cwt_peaks.gr
NC_000913	IPOD occupancy	Peak	344211	344271	1	+	.	From wt_m9_rdm_glu_statphase_merged_truseqnano_nebnext_v6rzlog10p_chipsub_cutoff1.000000_cwt_peaks.gr
NC_000913	IPOD occupancy	Peak	344306	344366	1	+	.	From wt_m9_rdm_glu_statphase_merged_truseqnano_nebnext_v6rzlog10p_chipsub_cutoff1.000000_cwt_peaks.gr
NC_000913	IPOD occupancy	Peak	344446	344506	1	+	.	From wt_m9_rdm_glu_statphase_merged_truseqnano_nebnext_v6rzlog10p_chipsub_cutoff1.000000_cwt_peaks.gr
NC_000913	IPOD occupancy	Peak	344626	344686	1	+	.	From wt_m9_rdm_glu_statphase_merged_truseqnano_nebnext_v6rzlog10p_chipsub_cutoff1.000000_cwt_peaks.gr
NC_000913	IPOD occupancy	Peak	344786	344846	1	+	.	From wt_m9_rdm_glu_statphase_merged_truseqnano_nebnext_v6rzlog10p_chipsub_cutoff1.000000_cwt_peaks.gr
NC_000913	IPOD occupancy	Peak	344901	344961	1	+	.	From wt_m9_rdm_glu_statphase_merged_truseqnano_nebnext_v6rzlog10p_chipsub_cutoff1.000000_cwt_peaks.gr
NC_000913	IPOD occupancy	Peak	344971	345076	1	+	.	From wt_m9_rdm_glu_statphase_merged_truseqnano_nebnext_v6rzlog10p_chipsub_cutoff1.000000_cwt_peaks.gr
NC_000913	IPOD occupancy	Peak	345456	345516	1	+	.	From wt_m9_rdm_glu_statphase_merged_truseqnano_nebnext_v6rzlog10p_chipsub_cutoff1.000000_cwt_peaks.gr
NC_000913	IPOD occupancy	Peak	345696	345756	1	+	.	From wt_m9_rdm_glu_statphase_merged_truseqnano_nebnext_v6rzlog10p_chipsub_cutoff1.000000_cwt_peaks.gr
NC_000913	IPOD occupancy	Peak	345876	345936	1	+	.	From wt_m9_rdm_glu_statphase_merged_truseqnano_nebnext_v6rzlog10p_chipsub_cutoff1.000000_cwt_peaks.gr
NC_000913	IPOD occupancy	Peak	345976	346036	1	+	.	From wt_m9_rdm_glu_statphase_merged_truseqnano_nebnext_v6rzlog10p_chipsub_cutoff1.000000_cwt_peaks.gr
NC_000913	IPOD occupancy	Peak	346306	346366	1	+	.	From wt_m9_rdm_glu_statphase_merged_truseqnano_nebnext_v6rzlog10p_chipsub_cutoff1.000000_cwt_peaks.gr
NC_000913	IPOD occupancy	Peak	346581	346641	1	+	.	From wt_m9_rdm_glu_statphase_merged_truseqnano_nebnext_v6rzlog10p_chipsub_cutoff1.000000_cwt_peaks.gr
NC_000913	IPOD occupancy	Peak	346711	346771	1	+	.	From wt_m9_rdm_glu_statphase_merged_truseqnano_nebnext_v6rzlog10p_chipsub_cutoff1.000000_cwt_peaks.gr
NC_000913	IPOD occupancy	Peak	347831	347891	1	+	.	From wt_m9_rdm_glu_statphase_merged_truseqnano_nebnext_v6rzlog10p_chipsub_cutoff1.000000_cwt_peaks.gr
NC_000913	IPOD occupancy	Peak	348546	348606	1	+	.	From wt_m9_rdm_glu_statphase_merged_truseqnano_nebnext_v6rzlog10p_chipsub_cutoff1.000000_cwt_peaks.gr
NC_000913	IPOD occupancy	Peak	349731	349791	1	+	.	From wt_m9_rdm_glu_statphase_merged_truseqnano_nebnext_v6rzlog10p_chipsub_cutoff1.000000_cwt_peaks.gr
NC_000913	IPOD occupancy	Peak	349851	349911	1	+	.	From wt_m9_rdm_glu_statphase_merged_truseqnano_nebnext_v6rzlog10p_chipsub_cutoff1.000000_cwt_peaks.gr
NC_000913	IPOD occupancy	Peak	351196	351256	1	+	.	From wt_m9_rdm_glu_statphase_merged_truseqnano_nebnext_v6rzlog10p_chipsub_cutoff1.000000_cwt_peaks.gr
NC_000913	IPOD occupancy	Peak	352691	352751	1	+	.	From wt_m9_rdm_glu_statphase_merged_truseqnano_nebnext_v6rzlog10p_chipsub_cutoff1.000000_cwt_peaks.gr
NC_000913	IPOD occupancy	Peak	353936	353996	1	+	.	From wt_m9_rdm_glu_statphase_merged_truseqnano_nebnext_v6rzlog10p_chipsub_cutoff1.000000_cwt_peaks.gr
NC_000913	IPOD occupancy	Peak	354766	354826	1	+	.	From wt_m9_rdm_glu_statphase_merged_truseqnano_nebnext_v6rzlog10p_chipsub_cutoff1.000000_cwt_peaks.gr
NC_000913	IPOD occupancy	Peak	355286	355346	1	+	.	From wt_m9_rdm_glu_statphase_merged_truseqnano_nebnext_v6rzlog10p_chipsub_cutoff1.000000_cwt_peaks.gr
NC_000913	IPOD occupancy	Peak	356026	356086	1	+	.	From wt_m9_rdm_glu_statphase_merged_truseqnano_nebnext_v6rzlog10p_chipsub_cutoff1.000000_cwt_peaks.gr
NC_000913	IPOD occupancy	Peak	356161	356221	1	+	.	From wt_m9_rdm_glu_statphase_merged_truseqnano_nebnext_v6rzlog10p_chipsub_cutoff1.000000_cwt_peaks.gr
NC_000913	IPOD occupancy	Peak	357226	357286	1	+	.	From wt_m9_rdm_glu_statphase_merged_truseqnano_nebnext_v6rzlog10p_chipsub_cutoff1.000000_cwt_peaks.gr
NC_000913	IPOD occupancy	Peak	357496	357556	1	+	.	From wt_m9_rdm_glu_statphase_merged_truseqnano_nebnext_v6rzlog10p_chipsub_cutoff1.000000_cwt_peaks.gr
NC_000913	IPOD occupancy	Peak	357761	357821	1	+	.	From wt_m9_rdm_glu_statphase_merged_truseqnano_nebnext_v6rzlog10p_chipsub_cutoff1.000000_cwt_peaks.gr
NC_000913	IPOD occupancy	Peak	358486	358546	1	+	.	From wt_m9_rdm_glu_statphase_merged_truseqnano_nebnext_v6rzlog10p_chipsub_cutoff1.000000_cwt_peaks.gr
NC_000913	IPOD occupancy	Peak	358691	358751	1	+	.	From wt_m9_rdm_glu_statphase_merged_truseqnano_nebnext_v6rzlog10p_chipsub_cutoff1.000000_cwt_peaks.gr
NC_000913	IPOD occupancy	Peak	359741	359801	1	+	.	From wt_m9_rdm_glu_statphase_merged_truseqnano_nebnext_v6rzlog10p_chipsub_cutoff1.000000_cwt_peaks.gr
NC_000913	IPOD occupancy	Peak	360371	360431	1	+	.	From wt_m9_rdm_glu_statphase_merged_truseqnano_nebnext_v6rzlog10p_chipsub_cutoff1.000000_cwt_peaks.gr
NC_000913	IPOD occupancy	Peak	361011	361071	1	+	.	From wt_m9_rdm_glu_statphase_merged_truseqnano_nebnext_v6rzlog10p_chipsub_cutoff1.000000_cwt_peaks.gr
NC_000913	IPOD occupancy	Peak	361356	361416	1	+	.	From wt_m9_rdm_glu_statphase_merged_truseqnano_nebnext_v6rzlog10p_chipsub_cutoff1.000000_cwt_peaks.gr
NC_000913	IPOD occupancy	Peak	361546	361606	1	+	.	From wt_m9_rdm_glu_statphase_merged_truseqnano_nebnext_v6rzlog10p_chipsub_cutoff1.000000_cwt_peaks.gr
NC_000913	IPOD occupancy	Peak	361711	361771	1	+	.	From wt_m9_rdm_glu_statphase_merged_truseqnano_nebnext_v6rzlog10p_chipsub_cutoff1.000000_cwt_peaks.gr
NC_000913	IPOD occupancy	Peak	361831	361891	1	+	.	From wt_m9_rdm_glu_statphase_merged_truseqnano_nebnext_v6rzlog10p_chipsub_cutoff1.000000_cwt_peaks.gr
NC_000913	IPOD occupancy	Peak	362326	362386	1	+	.	From wt_m9_rdm_glu_statphase_merged_truseqnano_nebnext_v6rzlog10p_chipsub_cutoff1.000000_cwt_peaks.gr
NC_000913	IPOD occupancy	Peak	362671	362731	1	+	.	From wt_m9_rdm_glu_statphase_merged_truseqnano_nebnext_v6rzlog10p_chipsub_cutoff1.000000_cwt_peaks.gr
NC_000913	IPOD occupancy	Peak	362821	362881	1	+	.	From wt_m9_rdm_glu_statphase_merged_truseqnano_nebnext_v6rzlog10p_chipsub_cutoff1.000000_cwt_peaks.gr
NC_000913	IPOD occupancy	Peak	363026	363086	1	+	.	From wt_m9_rdm_glu_statphase_merged_truseqnano_nebnext_v6rzlog10p_chipsub_cutoff1.000000_cwt_peaks.gr
NC_000913	IPOD occupancy	Peak	363131	363191	1	+	.	From wt_m9_rdm_glu_statphase_merged_truseqnano_nebnext_v6rzlog10p_chipsub_cutoff1.000000_cwt_peaks.gr
NC_000913	IPOD occupancy	Peak	364246	364306	1	+	.	From wt_m9_rdm_glu_statphase_merged_truseqnano_nebnext_v6rzlog10p_chipsub_cutoff1.000000_cwt_peaks.gr
NC_000913	IPOD occupancy	Peak	364936	364996	1	+	.	From wt_m9_rdm_glu_statphase_merged_truseqnano_nebnext_v6rzlog10p_chipsub_cutoff1.000000_cwt_peaks.gr
NC_000913	IPOD occupancy	Peak	365151	365211	1	+	.	From wt_m9_rdm_glu_statphase_merged_truseqnano_nebnext_v6rzlog10p_chipsub_cutoff1.000000_cwt_peaks.gr
NC_000913	IPOD occupancy	Peak	366746	366806	1	+	.	From wt_m9_rdm_glu_statphase_merged_truseqnano_nebnext_v6rzlog10p_chipsub_cutoff1.000000_cwt_peaks.gr
NC_000913	IPOD occupancy	Peak	367036	367096	1	+	.	From wt_m9_rdm_glu_statphase_merged_truseqnano_nebnext_v6rzlog10p_chipsub_cutoff1.000000_cwt_peaks.gr
NC_000913	IPOD occupancy	Peak	367811	367871	1	+	.	From wt_m9_rdm_glu_statphase_merged_truseqnano_nebnext_v6rzlog10p_chipsub_cutoff1.000000_cwt_peaks.gr
NC_000913	IPOD occupancy	Peak	368416	368476	1	+	.	From wt_m9_rdm_glu_statphase_merged_truseqnano_nebnext_v6rzlog10p_chipsub_cutoff1.000000_cwt_peaks.gr
NC_000913	IPOD occupancy	Peak	369176	369236	1	+	.	From wt_m9_rdm_glu_statphase_merged_truseqnano_nebnext_v6rzlog10p_chipsub_cutoff1.000000_cwt_peaks.gr
NC_000913	IPOD occupancy	Peak	369496	369556	1	+	.	From wt_m9_rdm_glu_statphase_merged_truseqnano_nebnext_v6rzlog10p_chipsub_cutoff1.000000_cwt_peaks.gr
NC_000913	IPOD occupancy	Peak	370141	370201	1	+	.	From wt_m9_rdm_glu_statphase_merged_truseqnano_nebnext_v6rzlog10p_chipsub_cutoff1.000000_cwt_peaks.gr
NC_000913	IPOD occupancy	Peak	371196	371256	1	+	.	From wt_m9_rdm_glu_statphase_merged_truseqnano_nebnext_v6rzlog10p_chipsub_cutoff1.000000_cwt_peaks.gr
NC_000913	IPOD occupancy	Peak	371511	371571	1	+	.	From wt_m9_rdm_glu_statphase_merged_truseqnano_nebnext_v6rzlog10p_chipsub_cutoff1.000000_cwt_peaks.gr
NC_000913	IPOD occupancy	Peak	373096	373156	1	+	.	From wt_m9_rdm_glu_statphase_merged_truseqnano_nebnext_v6rzlog10p_chipsub_cutoff1.000000_cwt_peaks.gr
NC_000913	IPOD occupancy	Peak	373546	373606	1	+	.	From wt_m9_rdm_glu_statphase_merged_truseqnano_nebnext_v6rzlog10p_chipsub_cutoff1.000000_cwt_peaks.gr
NC_000913	IPOD occupancy	Peak	375001	375081	1	+	.	From wt_m9_rdm_glu_statphase_merged_truseqnano_nebnext_v6rzlog10p_chipsub_cutoff1.000000_cwt_peaks.gr
NC_000913	IPOD occupancy	Peak	375096	375156	1	+	.	From wt_m9_rdm_glu_statphase_merged_truseqnano_nebnext_v6rzlog10p_chipsub_cutoff1.000000_cwt_peaks.gr
NC_000913	IPOD occupancy	Peak	375251	375311	1	+	.	From wt_m9_rdm_glu_statphase_merged_truseqnano_nebnext_v6rzlog10p_chipsub_cutoff1.000000_cwt_peaks.gr
NC_000913	IPOD occupancy	Peak	375581	375641	1	+	.	From wt_m9_rdm_glu_statphase_merged_truseqnano_nebnext_v6rzlog10p_chipsub_cutoff1.000000_cwt_peaks.gr
NC_000913	IPOD occupancy	Peak	376126	376186	1	+	.	From wt_m9_rdm_glu_statphase_merged_truseqnano_nebnext_v6rzlog10p_chipsub_cutoff1.000000_cwt_peaks.gr
NC_000913	IPOD occupancy	Peak	376261	376321	1	+	.	From wt_m9_rdm_glu_statphase_merged_truseqnano_nebnext_v6rzlog10p_chipsub_cutoff1.000000_cwt_peaks.gr
NC_000913	IPOD occupancy	Peak	376976	377036	1	+	.	From wt_m9_rdm_glu_statphase_merged_truseqnano_nebnext_v6rzlog10p_chipsub_cutoff1.000000_cwt_peaks.gr
NC_000913	IPOD occupancy	Peak	377301	377361	1	+	.	From wt_m9_rdm_glu_statphase_merged_truseqnano_nebnext_v6rzlog10p_chipsub_cutoff1.000000_cwt_peaks.gr
NC_000913	IPOD occupancy	Peak	377611	377671	1	+	.	From wt_m9_rdm_glu_statphase_merged_truseqnano_nebnext_v6rzlog10p_chipsub_cutoff1.000000_cwt_peaks.gr
NC_000913	IPOD occupancy	Peak	377771	377831	1	+	.	From wt_m9_rdm_glu_statphase_merged_truseqnano_nebnext_v6rzlog10p_chipsub_cutoff1.000000_cwt_peaks.gr
NC_000913	IPOD occupancy	Peak	377981	378041	1	+	.	From wt_m9_rdm_glu_statphase_merged_truseqnano_nebnext_v6rzlog10p_chipsub_cutoff1.000000_cwt_peaks.gr
NC_000913	IPOD occupancy	Peak	378331	378391	1	+	.	From wt_m9_rdm_glu_statphase_merged_truseqnano_nebnext_v6rzlog10p_chipsub_cutoff1.000000_cwt_peaks.gr
NC_000913	IPOD occupancy	Peak	379136	379196	1	+	.	From wt_m9_rdm_glu_statphase_merged_truseqnano_nebnext_v6rzlog10p_chipsub_cutoff1.000000_cwt_peaks.gr
NC_000913	IPOD occupancy	Peak	379576	379636	1	+	.	From wt_m9_rdm_glu_statphase_merged_truseqnano_nebnext_v6rzlog10p_chipsub_cutoff1.000000_cwt_peaks.gr
NC_000913	IPOD occupancy	Peak	379981	380041	1	+	.	From wt_m9_rdm_glu_statphase_merged_truseqnano_nebnext_v6rzlog10p_chipsub_cutoff1.000000_cwt_peaks.gr
NC_000913	IPOD occupancy	Peak	380301	380361	1	+	.	From wt_m9_rdm_glu_statphase_merged_truseqnano_nebnext_v6rzlog10p_chipsub_cutoff1.000000_cwt_peaks.gr
NC_000913	IPOD occupancy	Peak	380541	380601	1	+	.	From wt_m9_rdm_glu_statphase_merged_truseqnano_nebnext_v6rzlog10p_chipsub_cutoff1.000000_cwt_peaks.gr
NC_000913	IPOD occupancy	Peak	380846	380906	1	+	.	From wt_m9_rdm_glu_statphase_merged_truseqnano_nebnext_v6rzlog10p_chipsub_cutoff1.000000_cwt_peaks.gr
NC_000913	IPOD occupancy	Peak	381041	381101	1	+	.	From wt_m9_rdm_glu_statphase_merged_truseqnano_nebnext_v6rzlog10p_chipsub_cutoff1.000000_cwt_peaks.gr
NC_000913	IPOD occupancy	Peak	381326	381386	1	+	.	From wt_m9_rdm_glu_statphase_merged_truseqnano_nebnext_v6rzlog10p_chipsub_cutoff1.000000_cwt_peaks.gr
NC_000913	IPOD occupancy	Peak	382506	382566	1	+	.	From wt_m9_rdm_glu_statphase_merged_truseqnano_nebnext_v6rzlog10p_chipsub_cutoff1.000000_cwt_peaks.gr
NC_000913	IPOD occupancy	Peak	382696	382756	1	+	.	From wt_m9_rdm_glu_statphase_merged_truseqnano_nebnext_v6rzlog10p_chipsub_cutoff1.000000_cwt_peaks.gr
NC_000913	IPOD occupancy	Peak	382986	383046	1	+	.	From wt_m9_rdm_glu_statphase_merged_truseqnano_nebnext_v6rzlog10p_chipsub_cutoff1.000000_cwt_peaks.gr
NC_000913	IPOD occupancy	Peak	383206	383266	1	+	.	From wt_m9_rdm_glu_statphase_merged_truseqnano_nebnext_v6rzlog10p_chipsub_cutoff1.000000_cwt_peaks.gr
NC_000913	IPOD occupancy	Peak	383731	383791	1	+	.	From wt_m9_rdm_glu_statphase_merged_truseqnano_nebnext_v6rzlog10p_chipsub_cutoff1.000000_cwt_peaks.gr
NC_000913	IPOD occupancy	Peak	383861	383921	1	+	.	From wt_m9_rdm_glu_statphase_merged_truseqnano_nebnext_v6rzlog10p_chipsub_cutoff1.000000_cwt_peaks.gr
NC_000913	IPOD occupancy	Peak	384036	384096	1	+	.	From wt_m9_rdm_glu_statphase_merged_truseqnano_nebnext_v6rzlog10p_chipsub_cutoff1.000000_cwt_peaks.gr
NC_000913	IPOD occupancy	Peak	384246	384306	1	+	.	From wt_m9_rdm_glu_statphase_merged_truseqnano_nebnext_v6rzlog10p_chipsub_cutoff1.000000_cwt_peaks.gr
NC_000913	IPOD occupancy	Peak	384356	384416	1	+	.	From wt_m9_rdm_glu_statphase_merged_truseqnano_nebnext_v6rzlog10p_chipsub_cutoff1.000000_cwt_peaks.gr
NC_000913	IPOD occupancy	Peak	384486	384546	1	+	.	From wt_m9_rdm_glu_statphase_merged_truseqnano_nebnext_v6rzlog10p_chipsub_cutoff1.000000_cwt_peaks.gr
NC_000913	IPOD occupancy	Peak	384691	384751	1	+	.	From wt_m9_rdm_glu_statphase_merged_truseqnano_nebnext_v6rzlog10p_chipsub_cutoff1.000000_cwt_peaks.gr
NC_000913	IPOD occupancy	Peak	384901	384961	1	+	.	From wt_m9_rdm_glu_statphase_merged_truseqnano_nebnext_v6rzlog10p_chipsub_cutoff1.000000_cwt_peaks.gr
NC_000913	IPOD occupancy	Peak	385151	385211	1	+	.	From wt_m9_rdm_glu_statphase_merged_truseqnano_nebnext_v6rzlog10p_chipsub_cutoff1.000000_cwt_peaks.gr
NC_000913	IPOD occupancy	Peak	386741	386801	1	+	.	From wt_m9_rdm_glu_statphase_merged_truseqnano_nebnext_v6rzlog10p_chipsub_cutoff1.000000_cwt_peaks.gr
NC_000913	IPOD occupancy	Peak	387786	387846	1	+	.	From wt_m9_rdm_glu_statphase_merged_truseqnano_nebnext_v6rzlog10p_chipsub_cutoff1.000000_cwt_peaks.gr
NC_000913	IPOD occupancy	Peak	388506	388566	1	+	.	From wt_m9_rdm_glu_statphase_merged_truseqnano_nebnext_v6rzlog10p_chipsub_cutoff1.000000_cwt_peaks.gr
NC_000913	IPOD occupancy	Peak	388691	388751	1	+	.	From wt_m9_rdm_glu_statphase_merged_truseqnano_nebnext_v6rzlog10p_chipsub_cutoff1.000000_cwt_peaks.gr
NC_000913	IPOD occupancy	Peak	389346	389406	1	+	.	From wt_m9_rdm_glu_statphase_merged_truseqnano_nebnext_v6rzlog10p_chipsub_cutoff1.000000_cwt_peaks.gr
NC_000913	IPOD occupancy	Peak	390031	390091	1	+	.	From wt_m9_rdm_glu_statphase_merged_truseqnano_nebnext_v6rzlog10p_chipsub_cutoff1.000000_cwt_peaks.gr
NC_000913	IPOD occupancy	Peak	390176	390236	1	+	.	From wt_m9_rdm_glu_statphase_merged_truseqnano_nebnext_v6rzlog10p_chipsub_cutoff1.000000_cwt_peaks.gr
NC_000913	IPOD occupancy	Peak	390321	390381	1	+	.	From wt_m9_rdm_glu_statphase_merged_truseqnano_nebnext_v6rzlog10p_chipsub_cutoff1.000000_cwt_peaks.gr
NC_000913	IPOD occupancy	Peak	390501	390561	1	+	.	From wt_m9_rdm_glu_statphase_merged_truseqnano_nebnext_v6rzlog10p_chipsub_cutoff1.000000_cwt_peaks.gr
NC_000913	IPOD occupancy	Peak	390626	390686	1	+	.	From wt_m9_rdm_glu_statphase_merged_truseqnano_nebnext_v6rzlog10p_chipsub_cutoff1.000000_cwt_peaks.gr
NC_000913	IPOD occupancy	Peak	390871	390931	1	+	.	From wt_m9_rdm_glu_statphase_merged_truseqnano_nebnext_v6rzlog10p_chipsub_cutoff1.000000_cwt_peaks.gr
NC_000913	IPOD occupancy	Peak	390996	391056	1	+	.	From wt_m9_rdm_glu_statphase_merged_truseqnano_nebnext_v6rzlog10p_chipsub_cutoff1.000000_cwt_peaks.gr
NC_000913	IPOD occupancy	Peak	391116	391176	1	+	.	From wt_m9_rdm_glu_statphase_merged_truseqnano_nebnext_v6rzlog10p_chipsub_cutoff1.000000_cwt_peaks.gr
NC_000913	IPOD occupancy	Peak	391391	391451	1	+	.	From wt_m9_rdm_glu_statphase_merged_truseqnano_nebnext_v6rzlog10p_chipsub_cutoff1.000000_cwt_peaks.gr
NC_000913	IPOD occupancy	Peak	391626	391686	1	+	.	From wt_m9_rdm_glu_statphase_merged_truseqnano_nebnext_v6rzlog10p_chipsub_cutoff1.000000_cwt_peaks.gr
NC_000913	IPOD occupancy	Peak	391756	391816	1	+	.	From wt_m9_rdm_glu_statphase_merged_truseqnano_nebnext_v6rzlog10p_chipsub_cutoff1.000000_cwt_peaks.gr
NC_000913	IPOD occupancy	Peak	392836	392896	1	+	.	From wt_m9_rdm_glu_statphase_merged_truseqnano_nebnext_v6rzlog10p_chipsub_cutoff1.000000_cwt_peaks.gr
NC_000913	IPOD occupancy	Peak	393111	393171	1	+	.	From wt_m9_rdm_glu_statphase_merged_truseqnano_nebnext_v6rzlog10p_chipsub_cutoff1.000000_cwt_peaks.gr
NC_000913	IPOD occupancy	Peak	393461	393521	1	+	.	From wt_m9_rdm_glu_statphase_merged_truseqnano_nebnext_v6rzlog10p_chipsub_cutoff1.000000_cwt_peaks.gr
NC_000913	IPOD occupancy	Peak	393871	393931	1	+	.	From wt_m9_rdm_glu_statphase_merged_truseqnano_nebnext_v6rzlog10p_chipsub_cutoff1.000000_cwt_peaks.gr
NC_000913	IPOD occupancy	Peak	394226	394286	1	+	.	From wt_m9_rdm_glu_statphase_merged_truseqnano_nebnext_v6rzlog10p_chipsub_cutoff1.000000_cwt_peaks.gr
NC_000913	IPOD occupancy	Peak	394626	394686	1	+	.	From wt_m9_rdm_glu_statphase_merged_truseqnano_nebnext_v6rzlog10p_chipsub_cutoff1.000000_cwt_peaks.gr
NC_000913	IPOD occupancy	Peak	394751	394811	1	+	.	From wt_m9_rdm_glu_statphase_merged_truseqnano_nebnext_v6rzlog10p_chipsub_cutoff1.000000_cwt_peaks.gr
NC_000913	IPOD occupancy	Peak	394946	395006	1	+	.	From wt_m9_rdm_glu_statphase_merged_truseqnano_nebnext_v6rzlog10p_chipsub_cutoff1.000000_cwt_peaks.gr
NC_000913	IPOD occupancy	Peak	395111	395171	1	+	.	From wt_m9_rdm_glu_statphase_merged_truseqnano_nebnext_v6rzlog10p_chipsub_cutoff1.000000_cwt_peaks.gr
NC_000913	IPOD occupancy	Peak	395386	395446	1	+	.	From wt_m9_rdm_glu_statphase_merged_truseqnano_nebnext_v6rzlog10p_chipsub_cutoff1.000000_cwt_peaks.gr
NC_000913	IPOD occupancy	Peak	395531	395591	1	+	.	From wt_m9_rdm_glu_statphase_merged_truseqnano_nebnext_v6rzlog10p_chipsub_cutoff1.000000_cwt_peaks.gr
NC_000913	IPOD occupancy	Peak	396571	396631	1	+	.	From wt_m9_rdm_glu_statphase_merged_truseqnano_nebnext_v6rzlog10p_chipsub_cutoff1.000000_cwt_peaks.gr
NC_000913	IPOD occupancy	Peak	396811	396871	1	+	.	From wt_m9_rdm_glu_statphase_merged_truseqnano_nebnext_v6rzlog10p_chipsub_cutoff1.000000_cwt_peaks.gr
NC_000913	IPOD occupancy	Peak	397611	397671	1	+	.	From wt_m9_rdm_glu_statphase_merged_truseqnano_nebnext_v6rzlog10p_chipsub_cutoff1.000000_cwt_peaks.gr
NC_000913	IPOD occupancy	Peak	398501	398561	1	+	.	From wt_m9_rdm_glu_statphase_merged_truseqnano_nebnext_v6rzlog10p_chipsub_cutoff1.000000_cwt_peaks.gr
NC_000913	IPOD occupancy	Peak	398871	398931	1	+	.	From wt_m9_rdm_glu_statphase_merged_truseqnano_nebnext_v6rzlog10p_chipsub_cutoff1.000000_cwt_peaks.gr
NC_000913	IPOD occupancy	Peak	399331	399391	1	+	.	From wt_m9_rdm_glu_statphase_merged_truseqnano_nebnext_v6rzlog10p_chipsub_cutoff1.000000_cwt_peaks.gr
NC_000913	IPOD occupancy	Peak	399496	399556	1	+	.	From wt_m9_rdm_glu_statphase_merged_truseqnano_nebnext_v6rzlog10p_chipsub_cutoff1.000000_cwt_peaks.gr
NC_000913	IPOD occupancy	Peak	399786	399846	1	+	.	From wt_m9_rdm_glu_statphase_merged_truseqnano_nebnext_v6rzlog10p_chipsub_cutoff1.000000_cwt_peaks.gr
NC_000913	IPOD occupancy	Peak	400321	400381	1	+	.	From wt_m9_rdm_glu_statphase_merged_truseqnano_nebnext_v6rzlog10p_chipsub_cutoff1.000000_cwt_peaks.gr
NC_000913	IPOD occupancy	Peak	400706	400766	1	+	.	From wt_m9_rdm_glu_statphase_merged_truseqnano_nebnext_v6rzlog10p_chipsub_cutoff1.000000_cwt_peaks.gr
NC_000913	IPOD occupancy	Peak	401166	401226	1	+	.	From wt_m9_rdm_glu_statphase_merged_truseqnano_nebnext_v6rzlog10p_chipsub_cutoff1.000000_cwt_peaks.gr
NC_000913	IPOD occupancy	Peak	401336	401396	1	+	.	From wt_m9_rdm_glu_statphase_merged_truseqnano_nebnext_v6rzlog10p_chipsub_cutoff1.000000_cwt_peaks.gr
NC_000913	IPOD occupancy	Peak	401456	401516	1	+	.	From wt_m9_rdm_glu_statphase_merged_truseqnano_nebnext_v6rzlog10p_chipsub_cutoff1.000000_cwt_peaks.gr
NC_000913	IPOD occupancy	Peak	401766	401826	1	+	.	From wt_m9_rdm_glu_statphase_merged_truseqnano_nebnext_v6rzlog10p_chipsub_cutoff1.000000_cwt_peaks.gr
NC_000913	IPOD occupancy	Peak	401916	401976	1	+	.	From wt_m9_rdm_glu_statphase_merged_truseqnano_nebnext_v6rzlog10p_chipsub_cutoff1.000000_cwt_peaks.gr
NC_000913	IPOD occupancy	Peak	402876	402936	1	+	.	From wt_m9_rdm_glu_statphase_merged_truseqnano_nebnext_v6rzlog10p_chipsub_cutoff1.000000_cwt_peaks.gr
NC_000913	IPOD occupancy	Peak	403016	403076	1	+	.	From wt_m9_rdm_glu_statphase_merged_truseqnano_nebnext_v6rzlog10p_chipsub_cutoff1.000000_cwt_peaks.gr
NC_000913	IPOD occupancy	Peak	403511	403571	1	+	.	From wt_m9_rdm_glu_statphase_merged_truseqnano_nebnext_v6rzlog10p_chipsub_cutoff1.000000_cwt_peaks.gr
NC_000913	IPOD occupancy	Peak	403671	403731	1	+	.	From wt_m9_rdm_glu_statphase_merged_truseqnano_nebnext_v6rzlog10p_chipsub_cutoff1.000000_cwt_peaks.gr
NC_000913	IPOD occupancy	Peak	403896	403956	1	+	.	From wt_m9_rdm_glu_statphase_merged_truseqnano_nebnext_v6rzlog10p_chipsub_cutoff1.000000_cwt_peaks.gr
NC_000913	IPOD occupancy	Peak	404071	404131	1	+	.	From wt_m9_rdm_glu_statphase_merged_truseqnano_nebnext_v6rzlog10p_chipsub_cutoff1.000000_cwt_peaks.gr
NC_000913	IPOD occupancy	Peak	407241	407301	1	+	.	From wt_m9_rdm_glu_statphase_merged_truseqnano_nebnext_v6rzlog10p_chipsub_cutoff1.000000_cwt_peaks.gr
NC_000913	IPOD occupancy	Peak	407581	407641	1	+	.	From wt_m9_rdm_glu_statphase_merged_truseqnano_nebnext_v6rzlog10p_chipsub_cutoff1.000000_cwt_peaks.gr
NC_000913	IPOD occupancy	Peak	407686	407746	1	+	.	From wt_m9_rdm_glu_statphase_merged_truseqnano_nebnext_v6rzlog10p_chipsub_cutoff1.000000_cwt_peaks.gr
NC_000913	IPOD occupancy	Peak	407876	407936	1	+	.	From wt_m9_rdm_glu_statphase_merged_truseqnano_nebnext_v6rzlog10p_chipsub_cutoff1.000000_cwt_peaks.gr
NC_000913	IPOD occupancy	Peak	408051	408111	1	+	.	From wt_m9_rdm_glu_statphase_merged_truseqnano_nebnext_v6rzlog10p_chipsub_cutoff1.000000_cwt_peaks.gr
NC_000913	IPOD occupancy	Peak	408306	408366	1	+	.	From wt_m9_rdm_glu_statphase_merged_truseqnano_nebnext_v6rzlog10p_chipsub_cutoff1.000000_cwt_peaks.gr
NC_000913	IPOD occupancy	Peak	408966	409026	1	+	.	From wt_m9_rdm_glu_statphase_merged_truseqnano_nebnext_v6rzlog10p_chipsub_cutoff1.000000_cwt_peaks.gr
NC_000913	IPOD occupancy	Peak	409596	409656	1	+	.	From wt_m9_rdm_glu_statphase_merged_truseqnano_nebnext_v6rzlog10p_chipsub_cutoff1.000000_cwt_peaks.gr
NC_000913	IPOD occupancy	Peak	409811	409871	1	+	.	From wt_m9_rdm_glu_statphase_merged_truseqnano_nebnext_v6rzlog10p_chipsub_cutoff1.000000_cwt_peaks.gr
NC_000913	IPOD occupancy	Peak	410116	410176	1	+	.	From wt_m9_rdm_glu_statphase_merged_truseqnano_nebnext_v6rzlog10p_chipsub_cutoff1.000000_cwt_peaks.gr
NC_000913	IPOD occupancy	Peak	410561	410621	1	+	.	From wt_m9_rdm_glu_statphase_merged_truseqnano_nebnext_v6rzlog10p_chipsub_cutoff1.000000_cwt_peaks.gr
NC_000913	IPOD occupancy	Peak	410901	410961	1	+	.	From wt_m9_rdm_glu_statphase_merged_truseqnano_nebnext_v6rzlog10p_chipsub_cutoff1.000000_cwt_peaks.gr
NC_000913	IPOD occupancy	Peak	411461	411521	1	+	.	From wt_m9_rdm_glu_statphase_merged_truseqnano_nebnext_v6rzlog10p_chipsub_cutoff1.000000_cwt_peaks.gr
NC_000913	IPOD occupancy	Peak	411676	411736	1	+	.	From wt_m9_rdm_glu_statphase_merged_truseqnano_nebnext_v6rzlog10p_chipsub_cutoff1.000000_cwt_peaks.gr
NC_000913	IPOD occupancy	Peak	411961	412021	1	+	.	From wt_m9_rdm_glu_statphase_merged_truseqnano_nebnext_v6rzlog10p_chipsub_cutoff1.000000_cwt_peaks.gr
NC_000913	IPOD occupancy	Peak	412241	412301	1	+	.	From wt_m9_rdm_glu_statphase_merged_truseqnano_nebnext_v6rzlog10p_chipsub_cutoff1.000000_cwt_peaks.gr
NC_000913	IPOD occupancy	Peak	412636	412696	1	+	.	From wt_m9_rdm_glu_statphase_merged_truseqnano_nebnext_v6rzlog10p_chipsub_cutoff1.000000_cwt_peaks.gr
NC_000913	IPOD occupancy	Peak	413846	413906	1	+	.	From wt_m9_rdm_glu_statphase_merged_truseqnano_nebnext_v6rzlog10p_chipsub_cutoff1.000000_cwt_peaks.gr
NC_000913	IPOD occupancy	Peak	414006	414066	1	+	.	From wt_m9_rdm_glu_statphase_merged_truseqnano_nebnext_v6rzlog10p_chipsub_cutoff1.000000_cwt_peaks.gr
NC_000913	IPOD occupancy	Peak	414781	414841	1	+	.	From wt_m9_rdm_glu_statphase_merged_truseqnano_nebnext_v6rzlog10p_chipsub_cutoff1.000000_cwt_peaks.gr
NC_000913	IPOD occupancy	Peak	415041	415101	1	+	.	From wt_m9_rdm_glu_statphase_merged_truseqnano_nebnext_v6rzlog10p_chipsub_cutoff1.000000_cwt_peaks.gr
NC_000913	IPOD occupancy	Peak	415971	416031	1	+	.	From wt_m9_rdm_glu_statphase_merged_truseqnano_nebnext_v6rzlog10p_chipsub_cutoff1.000000_cwt_peaks.gr
NC_000913	IPOD occupancy	Peak	416396	416456	1	+	.	From wt_m9_rdm_glu_statphase_merged_truseqnano_nebnext_v6rzlog10p_chipsub_cutoff1.000000_cwt_peaks.gr
NC_000913	IPOD occupancy	Peak	416716	416776	1	+	.	From wt_m9_rdm_glu_statphase_merged_truseqnano_nebnext_v6rzlog10p_chipsub_cutoff1.000000_cwt_peaks.gr
NC_000913	IPOD occupancy	Peak	417031	417091	1	+	.	From wt_m9_rdm_glu_statphase_merged_truseqnano_nebnext_v6rzlog10p_chipsub_cutoff1.000000_cwt_peaks.gr
NC_000913	IPOD occupancy	Peak	417676	417736	1	+	.	From wt_m9_rdm_glu_statphase_merged_truseqnano_nebnext_v6rzlog10p_chipsub_cutoff1.000000_cwt_peaks.gr
NC_000913	IPOD occupancy	Peak	418066	418126	1	+	.	From wt_m9_rdm_glu_statphase_merged_truseqnano_nebnext_v6rzlog10p_chipsub_cutoff1.000000_cwt_peaks.gr
NC_000913	IPOD occupancy	Peak	418511	418571	1	+	.	From wt_m9_rdm_glu_statphase_merged_truseqnano_nebnext_v6rzlog10p_chipsub_cutoff1.000000_cwt_peaks.gr
NC_000913	IPOD occupancy	Peak	418751	418811	1	+	.	From wt_m9_rdm_glu_statphase_merged_truseqnano_nebnext_v6rzlog10p_chipsub_cutoff1.000000_cwt_peaks.gr
NC_000913	IPOD occupancy	Peak	419061	419121	1	+	.	From wt_m9_rdm_glu_statphase_merged_truseqnano_nebnext_v6rzlog10p_chipsub_cutoff1.000000_cwt_peaks.gr
NC_000913	IPOD occupancy	Peak	419301	419361	1	+	.	From wt_m9_rdm_glu_statphase_merged_truseqnano_nebnext_v6rzlog10p_chipsub_cutoff1.000000_cwt_peaks.gr
NC_000913	IPOD occupancy	Peak	419691	419751	1	+	.	From wt_m9_rdm_glu_statphase_merged_truseqnano_nebnext_v6rzlog10p_chipsub_cutoff1.000000_cwt_peaks.gr
NC_000913	IPOD occupancy	Peak	420311	420371	1	+	.	From wt_m9_rdm_glu_statphase_merged_truseqnano_nebnext_v6rzlog10p_chipsub_cutoff1.000000_cwt_peaks.gr
NC_000913	IPOD occupancy	Peak	420496	420676	1	+	.	From wt_m9_rdm_glu_statphase_merged_truseqnano_nebnext_v6rzlog10p_chipsub_cutoff1.000000_cwt_peaks.gr
NC_000913	IPOD occupancy	Peak	420856	420916	1	+	.	From wt_m9_rdm_glu_statphase_merged_truseqnano_nebnext_v6rzlog10p_chipsub_cutoff1.000000_cwt_peaks.gr
NC_000913	IPOD occupancy	Peak	421576	421636	1	+	.	From wt_m9_rdm_glu_statphase_merged_truseqnano_nebnext_v6rzlog10p_chipsub_cutoff1.000000_cwt_peaks.gr
NC_000913	IPOD occupancy	Peak	422141	422201	1	+	.	From wt_m9_rdm_glu_statphase_merged_truseqnano_nebnext_v6rzlog10p_chipsub_cutoff1.000000_cwt_peaks.gr
NC_000913	IPOD occupancy	Peak	422626	422686	1	+	.	From wt_m9_rdm_glu_statphase_merged_truseqnano_nebnext_v6rzlog10p_chipsub_cutoff1.000000_cwt_peaks.gr
NC_000913	IPOD occupancy	Peak	422941	423001	1	+	.	From wt_m9_rdm_glu_statphase_merged_truseqnano_nebnext_v6rzlog10p_chipsub_cutoff1.000000_cwt_peaks.gr
NC_000913	IPOD occupancy	Peak	423131	423191	1	+	.	From wt_m9_rdm_glu_statphase_merged_truseqnano_nebnext_v6rzlog10p_chipsub_cutoff1.000000_cwt_peaks.gr
NC_000913	IPOD occupancy	Peak	423526	423586	1	+	.	From wt_m9_rdm_glu_statphase_merged_truseqnano_nebnext_v6rzlog10p_chipsub_cutoff1.000000_cwt_peaks.gr
NC_000913	IPOD occupancy	Peak	423791	423851	1	+	.	From wt_m9_rdm_glu_statphase_merged_truseqnano_nebnext_v6rzlog10p_chipsub_cutoff1.000000_cwt_peaks.gr
NC_000913	IPOD occupancy	Peak	424121	424181	1	+	.	From wt_m9_rdm_glu_statphase_merged_truseqnano_nebnext_v6rzlog10p_chipsub_cutoff1.000000_cwt_peaks.gr
NC_000913	IPOD occupancy	Peak	424521	424581	1	+	.	From wt_m9_rdm_glu_statphase_merged_truseqnano_nebnext_v6rzlog10p_chipsub_cutoff1.000000_cwt_peaks.gr
NC_000913	IPOD occupancy	Peak	426006	426066	1	+	.	From wt_m9_rdm_glu_statphase_merged_truseqnano_nebnext_v6rzlog10p_chipsub_cutoff1.000000_cwt_peaks.gr
NC_000913	IPOD occupancy	Peak	426711	426771	1	+	.	From wt_m9_rdm_glu_statphase_merged_truseqnano_nebnext_v6rzlog10p_chipsub_cutoff1.000000_cwt_peaks.gr
NC_000913	IPOD occupancy	Peak	427046	427106	1	+	.	From wt_m9_rdm_glu_statphase_merged_truseqnano_nebnext_v6rzlog10p_chipsub_cutoff1.000000_cwt_peaks.gr
NC_000913	IPOD occupancy	Peak	427336	427396	1	+	.	From wt_m9_rdm_glu_statphase_merged_truseqnano_nebnext_v6rzlog10p_chipsub_cutoff1.000000_cwt_peaks.gr
NC_000913	IPOD occupancy	Peak	427756	427816	1	+	.	From wt_m9_rdm_glu_statphase_merged_truseqnano_nebnext_v6rzlog10p_chipsub_cutoff1.000000_cwt_peaks.gr
NC_000913	IPOD occupancy	Peak	427896	427956	1	+	.	From wt_m9_rdm_glu_statphase_merged_truseqnano_nebnext_v6rzlog10p_chipsub_cutoff1.000000_cwt_peaks.gr
NC_000913	IPOD occupancy	Peak	428316	428376	1	+	.	From wt_m9_rdm_glu_statphase_merged_truseqnano_nebnext_v6rzlog10p_chipsub_cutoff1.000000_cwt_peaks.gr
NC_000913	IPOD occupancy	Peak	428681	428741	1	+	.	From wt_m9_rdm_glu_statphase_merged_truseqnano_nebnext_v6rzlog10p_chipsub_cutoff1.000000_cwt_peaks.gr
NC_000913	IPOD occupancy	Peak	428941	429001	1	+	.	From wt_m9_rdm_glu_statphase_merged_truseqnano_nebnext_v6rzlog10p_chipsub_cutoff1.000000_cwt_peaks.gr
NC_000913	IPOD occupancy	Peak	429086	429146	1	+	.	From wt_m9_rdm_glu_statphase_merged_truseqnano_nebnext_v6rzlog10p_chipsub_cutoff1.000000_cwt_peaks.gr
NC_000913	IPOD occupancy	Peak	429486	429546	1	+	.	From wt_m9_rdm_glu_statphase_merged_truseqnano_nebnext_v6rzlog10p_chipsub_cutoff1.000000_cwt_peaks.gr
NC_000913	IPOD occupancy	Peak	430036	430096	1	+	.	From wt_m9_rdm_glu_statphase_merged_truseqnano_nebnext_v6rzlog10p_chipsub_cutoff1.000000_cwt_peaks.gr
NC_000913	IPOD occupancy	Peak	430241	430301	1	+	.	From wt_m9_rdm_glu_statphase_merged_truseqnano_nebnext_v6rzlog10p_chipsub_cutoff1.000000_cwt_peaks.gr
NC_000913	IPOD occupancy	Peak	430801	430861	1	+	.	From wt_m9_rdm_glu_statphase_merged_truseqnano_nebnext_v6rzlog10p_chipsub_cutoff1.000000_cwt_peaks.gr
NC_000913	IPOD occupancy	Peak	430981	431041	1	+	.	From wt_m9_rdm_glu_statphase_merged_truseqnano_nebnext_v6rzlog10p_chipsub_cutoff1.000000_cwt_peaks.gr
NC_000913	IPOD occupancy	Peak	431086	431146	1	+	.	From wt_m9_rdm_glu_statphase_merged_truseqnano_nebnext_v6rzlog10p_chipsub_cutoff1.000000_cwt_peaks.gr
NC_000913	IPOD occupancy	Peak	431296	431356	1	+	.	From wt_m9_rdm_glu_statphase_merged_truseqnano_nebnext_v6rzlog10p_chipsub_cutoff1.000000_cwt_peaks.gr
NC_000913	IPOD occupancy	Peak	431586	431646	1	+	.	From wt_m9_rdm_glu_statphase_merged_truseqnano_nebnext_v6rzlog10p_chipsub_cutoff1.000000_cwt_peaks.gr
NC_000913	IPOD occupancy	Peak	432091	432151	1	+	.	From wt_m9_rdm_glu_statphase_merged_truseqnano_nebnext_v6rzlog10p_chipsub_cutoff1.000000_cwt_peaks.gr
NC_000913	IPOD occupancy	Peak	432301	432361	1	+	.	From wt_m9_rdm_glu_statphase_merged_truseqnano_nebnext_v6rzlog10p_chipsub_cutoff1.000000_cwt_peaks.gr
NC_000913	IPOD occupancy	Peak	432426	432486	1	+	.	From wt_m9_rdm_glu_statphase_merged_truseqnano_nebnext_v6rzlog10p_chipsub_cutoff1.000000_cwt_peaks.gr
NC_000913	IPOD occupancy	Peak	433316	433376	1	+	.	From wt_m9_rdm_glu_statphase_merged_truseqnano_nebnext_v6rzlog10p_chipsub_cutoff1.000000_cwt_peaks.gr
NC_000913	IPOD occupancy	Peak	434256	434316	1	+	.	From wt_m9_rdm_glu_statphase_merged_truseqnano_nebnext_v6rzlog10p_chipsub_cutoff1.000000_cwt_peaks.gr
NC_000913	IPOD occupancy	Peak	435071	435131	1	+	.	From wt_m9_rdm_glu_statphase_merged_truseqnano_nebnext_v6rzlog10p_chipsub_cutoff1.000000_cwt_peaks.gr
NC_000913	IPOD occupancy	Peak	435216	435276	1	+	.	From wt_m9_rdm_glu_statphase_merged_truseqnano_nebnext_v6rzlog10p_chipsub_cutoff1.000000_cwt_peaks.gr
NC_000913	IPOD occupancy	Peak	435796	435856	1	+	.	From wt_m9_rdm_glu_statphase_merged_truseqnano_nebnext_v6rzlog10p_chipsub_cutoff1.000000_cwt_peaks.gr
NC_000913	IPOD occupancy	Peak	436456	436516	1	+	.	From wt_m9_rdm_glu_statphase_merged_truseqnano_nebnext_v6rzlog10p_chipsub_cutoff1.000000_cwt_peaks.gr
NC_000913	IPOD occupancy	Peak	437486	437546	1	+	.	From wt_m9_rdm_glu_statphase_merged_truseqnano_nebnext_v6rzlog10p_chipsub_cutoff1.000000_cwt_peaks.gr
NC_000913	IPOD occupancy	Peak	437726	437786	1	+	.	From wt_m9_rdm_glu_statphase_merged_truseqnano_nebnext_v6rzlog10p_chipsub_cutoff1.000000_cwt_peaks.gr
NC_000913	IPOD occupancy	Peak	438901	438961	1	+	.	From wt_m9_rdm_glu_statphase_merged_truseqnano_nebnext_v6rzlog10p_chipsub_cutoff1.000000_cwt_peaks.gr
NC_000913	IPOD occupancy	Peak	438981	439041	1	+	.	From wt_m9_rdm_glu_statphase_merged_truseqnano_nebnext_v6rzlog10p_chipsub_cutoff1.000000_cwt_peaks.gr
NC_000913	IPOD occupancy	Peak	439296	439356	1	+	.	From wt_m9_rdm_glu_statphase_merged_truseqnano_nebnext_v6rzlog10p_chipsub_cutoff1.000000_cwt_peaks.gr
NC_000913	IPOD occupancy	Peak	439636	439696	1	+	.	From wt_m9_rdm_glu_statphase_merged_truseqnano_nebnext_v6rzlog10p_chipsub_cutoff1.000000_cwt_peaks.gr
NC_000913	IPOD occupancy	Peak	440166	440226	1	+	.	From wt_m9_rdm_glu_statphase_merged_truseqnano_nebnext_v6rzlog10p_chipsub_cutoff1.000000_cwt_peaks.gr
NC_000913	IPOD occupancy	Peak	440826	440886	1	+	.	From wt_m9_rdm_glu_statphase_merged_truseqnano_nebnext_v6rzlog10p_chipsub_cutoff1.000000_cwt_peaks.gr
NC_000913	IPOD occupancy	Peak	443781	443841	1	+	.	From wt_m9_rdm_glu_statphase_merged_truseqnano_nebnext_v6rzlog10p_chipsub_cutoff1.000000_cwt_peaks.gr
NC_000913	IPOD occupancy	Peak	443891	443951	1	+	.	From wt_m9_rdm_glu_statphase_merged_truseqnano_nebnext_v6rzlog10p_chipsub_cutoff1.000000_cwt_peaks.gr
NC_000913	IPOD occupancy	Peak	444186	444246	1	+	.	From wt_m9_rdm_glu_statphase_merged_truseqnano_nebnext_v6rzlog10p_chipsub_cutoff1.000000_cwt_peaks.gr
NC_000913	IPOD occupancy	Peak	445491	445551	1	+	.	From wt_m9_rdm_glu_statphase_merged_truseqnano_nebnext_v6rzlog10p_chipsub_cutoff1.000000_cwt_peaks.gr
NC_000913	IPOD occupancy	Peak	446561	446621	1	+	.	From wt_m9_rdm_glu_statphase_merged_truseqnano_nebnext_v6rzlog10p_chipsub_cutoff1.000000_cwt_peaks.gr
NC_000913	IPOD occupancy	Peak	446926	446986	1	+	.	From wt_m9_rdm_glu_statphase_merged_truseqnano_nebnext_v6rzlog10p_chipsub_cutoff1.000000_cwt_peaks.gr
NC_000913	IPOD occupancy	Peak	447176	447236	1	+	.	From wt_m9_rdm_glu_statphase_merged_truseqnano_nebnext_v6rzlog10p_chipsub_cutoff1.000000_cwt_peaks.gr
NC_000913	IPOD occupancy	Peak	447501	447561	1	+	.	From wt_m9_rdm_glu_statphase_merged_truseqnano_nebnext_v6rzlog10p_chipsub_cutoff1.000000_cwt_peaks.gr
NC_000913	IPOD occupancy	Peak	447711	447771	1	+	.	From wt_m9_rdm_glu_statphase_merged_truseqnano_nebnext_v6rzlog10p_chipsub_cutoff1.000000_cwt_peaks.gr
NC_000913	IPOD occupancy	Peak	447826	447886	1	+	.	From wt_m9_rdm_glu_statphase_merged_truseqnano_nebnext_v6rzlog10p_chipsub_cutoff1.000000_cwt_peaks.gr
NC_000913	IPOD occupancy	Peak	447951	448011	1	+	.	From wt_m9_rdm_glu_statphase_merged_truseqnano_nebnext_v6rzlog10p_chipsub_cutoff1.000000_cwt_peaks.gr
NC_000913	IPOD occupancy	Peak	448166	448226	1	+	.	From wt_m9_rdm_glu_statphase_merged_truseqnano_nebnext_v6rzlog10p_chipsub_cutoff1.000000_cwt_peaks.gr
NC_000913	IPOD occupancy	Peak	448271	448331	1	+	.	From wt_m9_rdm_glu_statphase_merged_truseqnano_nebnext_v6rzlog10p_chipsub_cutoff1.000000_cwt_peaks.gr
NC_000913	IPOD occupancy	Peak	448361	448421	1	+	.	From wt_m9_rdm_glu_statphase_merged_truseqnano_nebnext_v6rzlog10p_chipsub_cutoff1.000000_cwt_peaks.gr
NC_000913	IPOD occupancy	Peak	449001	449061	1	+	.	From wt_m9_rdm_glu_statphase_merged_truseqnano_nebnext_v6rzlog10p_chipsub_cutoff1.000000_cwt_peaks.gr
NC_000913	IPOD occupancy	Peak	449201	449261	1	+	.	From wt_m9_rdm_glu_statphase_merged_truseqnano_nebnext_v6rzlog10p_chipsub_cutoff1.000000_cwt_peaks.gr
NC_000913	IPOD occupancy	Peak	449806	449866	1	+	.	From wt_m9_rdm_glu_statphase_merged_truseqnano_nebnext_v6rzlog10p_chipsub_cutoff1.000000_cwt_peaks.gr
NC_000913	IPOD occupancy	Peak	450031	450091	1	+	.	From wt_m9_rdm_glu_statphase_merged_truseqnano_nebnext_v6rzlog10p_chipsub_cutoff1.000000_cwt_peaks.gr
NC_000913	IPOD occupancy	Peak	450181	450241	1	+	.	From wt_m9_rdm_glu_statphase_merged_truseqnano_nebnext_v6rzlog10p_chipsub_cutoff1.000000_cwt_peaks.gr
NC_000913	IPOD occupancy	Peak	450426	450486	1	+	.	From wt_m9_rdm_glu_statphase_merged_truseqnano_nebnext_v6rzlog10p_chipsub_cutoff1.000000_cwt_peaks.gr
NC_000913	IPOD occupancy	Peak	450746	450806	1	+	.	From wt_m9_rdm_glu_statphase_merged_truseqnano_nebnext_v6rzlog10p_chipsub_cutoff1.000000_cwt_peaks.gr
NC_000913	IPOD occupancy	Peak	450996	451056	1	+	.	From wt_m9_rdm_glu_statphase_merged_truseqnano_nebnext_v6rzlog10p_chipsub_cutoff1.000000_cwt_peaks.gr
NC_000913	IPOD occupancy	Peak	451506	451566	1	+	.	From wt_m9_rdm_glu_statphase_merged_truseqnano_nebnext_v6rzlog10p_chipsub_cutoff1.000000_cwt_peaks.gr
NC_000913	IPOD occupancy	Peak	451766	451826	1	+	.	From wt_m9_rdm_glu_statphase_merged_truseqnano_nebnext_v6rzlog10p_chipsub_cutoff1.000000_cwt_peaks.gr
NC_000913	IPOD occupancy	Peak	452001	452061	1	+	.	From wt_m9_rdm_glu_statphase_merged_truseqnano_nebnext_v6rzlog10p_chipsub_cutoff1.000000_cwt_peaks.gr
NC_000913	IPOD occupancy	Peak	452291	452351	1	+	.	From wt_m9_rdm_glu_statphase_merged_truseqnano_nebnext_v6rzlog10p_chipsub_cutoff1.000000_cwt_peaks.gr
NC_000913	IPOD occupancy	Peak	452641	452701	1	+	.	From wt_m9_rdm_glu_statphase_merged_truseqnano_nebnext_v6rzlog10p_chipsub_cutoff1.000000_cwt_peaks.gr
NC_000913	IPOD occupancy	Peak	452966	453026	1	+	.	From wt_m9_rdm_glu_statphase_merged_truseqnano_nebnext_v6rzlog10p_chipsub_cutoff1.000000_cwt_peaks.gr
NC_000913	IPOD occupancy	Peak	453496	453556	1	+	.	From wt_m9_rdm_glu_statphase_merged_truseqnano_nebnext_v6rzlog10p_chipsub_cutoff1.000000_cwt_peaks.gr
NC_000913	IPOD occupancy	Peak	453846	453906	1	+	.	From wt_m9_rdm_glu_statphase_merged_truseqnano_nebnext_v6rzlog10p_chipsub_cutoff1.000000_cwt_peaks.gr
NC_000913	IPOD occupancy	Peak	454001	454061	1	+	.	From wt_m9_rdm_glu_statphase_merged_truseqnano_nebnext_v6rzlog10p_chipsub_cutoff1.000000_cwt_peaks.gr
NC_000913	IPOD occupancy	Peak	454241	454301	1	+	.	From wt_m9_rdm_glu_statphase_merged_truseqnano_nebnext_v6rzlog10p_chipsub_cutoff1.000000_cwt_peaks.gr
NC_000913	IPOD occupancy	Peak	454996	455056	1	+	.	From wt_m9_rdm_glu_statphase_merged_truseqnano_nebnext_v6rzlog10p_chipsub_cutoff1.000000_cwt_peaks.gr
NC_000913	IPOD occupancy	Peak	455321	455381	1	+	.	From wt_m9_rdm_glu_statphase_merged_truseqnano_nebnext_v6rzlog10p_chipsub_cutoff1.000000_cwt_peaks.gr
NC_000913	IPOD occupancy	Peak	456276	456336	1	+	.	From wt_m9_rdm_glu_statphase_merged_truseqnano_nebnext_v6rzlog10p_chipsub_cutoff1.000000_cwt_peaks.gr
NC_000913	IPOD occupancy	Peak	457531	457591	1	+	.	From wt_m9_rdm_glu_statphase_merged_truseqnano_nebnext_v6rzlog10p_chipsub_cutoff1.000000_cwt_peaks.gr
NC_000913	IPOD occupancy	Peak	459431	459491	1	+	.	From wt_m9_rdm_glu_statphase_merged_truseqnano_nebnext_v6rzlog10p_chipsub_cutoff1.000000_cwt_peaks.gr
NC_000913	IPOD occupancy	Peak	460561	460621	1	+	.	From wt_m9_rdm_glu_statphase_merged_truseqnano_nebnext_v6rzlog10p_chipsub_cutoff1.000000_cwt_peaks.gr
NC_000913	IPOD occupancy	Peak	462226	462286	1	+	.	From wt_m9_rdm_glu_statphase_merged_truseqnano_nebnext_v6rzlog10p_chipsub_cutoff1.000000_cwt_peaks.gr
NC_000913	IPOD occupancy	Peak	462301	462361	1	+	.	From wt_m9_rdm_glu_statphase_merged_truseqnano_nebnext_v6rzlog10p_chipsub_cutoff1.000000_cwt_peaks.gr
NC_000913	IPOD occupancy	Peak	462651	462801	1	+	.	From wt_m9_rdm_glu_statphase_merged_truseqnano_nebnext_v6rzlog10p_chipsub_cutoff1.000000_cwt_peaks.gr
NC_000913	IPOD occupancy	Peak	463361	463421	1	+	.	From wt_m9_rdm_glu_statphase_merged_truseqnano_nebnext_v6rzlog10p_chipsub_cutoff1.000000_cwt_peaks.gr
NC_000913	IPOD occupancy	Peak	463886	463946	1	+	.	From wt_m9_rdm_glu_statphase_merged_truseqnano_nebnext_v6rzlog10p_chipsub_cutoff1.000000_cwt_peaks.gr
NC_000913	IPOD occupancy	Peak	464316	464376	1	+	.	From wt_m9_rdm_glu_statphase_merged_truseqnano_nebnext_v6rzlog10p_chipsub_cutoff1.000000_cwt_peaks.gr
NC_000913	IPOD occupancy	Peak	464606	464666	1	+	.	From wt_m9_rdm_glu_statphase_merged_truseqnano_nebnext_v6rzlog10p_chipsub_cutoff1.000000_cwt_peaks.gr
NC_000913	IPOD occupancy	Peak	464701	464761	1	+	.	From wt_m9_rdm_glu_statphase_merged_truseqnano_nebnext_v6rzlog10p_chipsub_cutoff1.000000_cwt_peaks.gr
NC_000913	IPOD occupancy	Peak	464891	464951	1	+	.	From wt_m9_rdm_glu_statphase_merged_truseqnano_nebnext_v6rzlog10p_chipsub_cutoff1.000000_cwt_peaks.gr
NC_000913	IPOD occupancy	Peak	465276	465336	1	+	.	From wt_m9_rdm_glu_statphase_merged_truseqnano_nebnext_v6rzlog10p_chipsub_cutoff1.000000_cwt_peaks.gr
NC_000913	IPOD occupancy	Peak	465471	465531	1	+	.	From wt_m9_rdm_glu_statphase_merged_truseqnano_nebnext_v6rzlog10p_chipsub_cutoff1.000000_cwt_peaks.gr
NC_000913	IPOD occupancy	Peak	466036	466096	1	+	.	From wt_m9_rdm_glu_statphase_merged_truseqnano_nebnext_v6rzlog10p_chipsub_cutoff1.000000_cwt_peaks.gr
NC_000913	IPOD occupancy	Peak	466641	466701	1	+	.	From wt_m9_rdm_glu_statphase_merged_truseqnano_nebnext_v6rzlog10p_chipsub_cutoff1.000000_cwt_peaks.gr
NC_000913	IPOD occupancy	Peak	467011	467071	1	+	.	From wt_m9_rdm_glu_statphase_merged_truseqnano_nebnext_v6rzlog10p_chipsub_cutoff1.000000_cwt_peaks.gr
NC_000913	IPOD occupancy	Peak	467331	467391	1	+	.	From wt_m9_rdm_glu_statphase_merged_truseqnano_nebnext_v6rzlog10p_chipsub_cutoff1.000000_cwt_peaks.gr
NC_000913	IPOD occupancy	Peak	467421	467481	1	+	.	From wt_m9_rdm_glu_statphase_merged_truseqnano_nebnext_v6rzlog10p_chipsub_cutoff1.000000_cwt_peaks.gr
NC_000913	IPOD occupancy	Peak	467636	467696	1	+	.	From wt_m9_rdm_glu_statphase_merged_truseqnano_nebnext_v6rzlog10p_chipsub_cutoff1.000000_cwt_peaks.gr
NC_000913	IPOD occupancy	Peak	467771	467831	1	+	.	From wt_m9_rdm_glu_statphase_merged_truseqnano_nebnext_v6rzlog10p_chipsub_cutoff1.000000_cwt_peaks.gr
NC_000913	IPOD occupancy	Peak	468196	468256	1	+	.	From wt_m9_rdm_glu_statphase_merged_truseqnano_nebnext_v6rzlog10p_chipsub_cutoff1.000000_cwt_peaks.gr
NC_000913	IPOD occupancy	Peak	468991	469051	1	+	.	From wt_m9_rdm_glu_statphase_merged_truseqnano_nebnext_v6rzlog10p_chipsub_cutoff1.000000_cwt_peaks.gr
NC_000913	IPOD occupancy	Peak	469651	469711	1	+	.	From wt_m9_rdm_glu_statphase_merged_truseqnano_nebnext_v6rzlog10p_chipsub_cutoff1.000000_cwt_peaks.gr
NC_000913	IPOD occupancy	Peak	470466	470526	1	+	.	From wt_m9_rdm_glu_statphase_merged_truseqnano_nebnext_v6rzlog10p_chipsub_cutoff1.000000_cwt_peaks.gr
NC_000913	IPOD occupancy	Peak	470871	470931	1	+	.	From wt_m9_rdm_glu_statphase_merged_truseqnano_nebnext_v6rzlog10p_chipsub_cutoff1.000000_cwt_peaks.gr
NC_000913	IPOD occupancy	Peak	471036	471096	1	+	.	From wt_m9_rdm_glu_statphase_merged_truseqnano_nebnext_v6rzlog10p_chipsub_cutoff1.000000_cwt_peaks.gr
NC_000913	IPOD occupancy	Peak	471566	471626	1	+	.	From wt_m9_rdm_glu_statphase_merged_truseqnano_nebnext_v6rzlog10p_chipsub_cutoff1.000000_cwt_peaks.gr
NC_000913	IPOD occupancy	Peak	472281	472341	1	+	.	From wt_m9_rdm_glu_statphase_merged_truseqnano_nebnext_v6rzlog10p_chipsub_cutoff1.000000_cwt_peaks.gr
NC_000913	IPOD occupancy	Peak	472546	472606	1	+	.	From wt_m9_rdm_glu_statphase_merged_truseqnano_nebnext_v6rzlog10p_chipsub_cutoff1.000000_cwt_peaks.gr
NC_000913	IPOD occupancy	Peak	473056	473116	1	+	.	From wt_m9_rdm_glu_statphase_merged_truseqnano_nebnext_v6rzlog10p_chipsub_cutoff1.000000_cwt_peaks.gr
NC_000913	IPOD occupancy	Peak	473236	473296	1	+	.	From wt_m9_rdm_glu_statphase_merged_truseqnano_nebnext_v6rzlog10p_chipsub_cutoff1.000000_cwt_peaks.gr
NC_000913	IPOD occupancy	Peak	473871	473931	1	+	.	From wt_m9_rdm_glu_statphase_merged_truseqnano_nebnext_v6rzlog10p_chipsub_cutoff1.000000_cwt_peaks.gr
NC_000913	IPOD occupancy	Peak	474096	474156	1	+	.	From wt_m9_rdm_glu_statphase_merged_truseqnano_nebnext_v6rzlog10p_chipsub_cutoff1.000000_cwt_peaks.gr
NC_000913	IPOD occupancy	Peak	474611	474671	1	+	.	From wt_m9_rdm_glu_statphase_merged_truseqnano_nebnext_v6rzlog10p_chipsub_cutoff1.000000_cwt_peaks.gr
NC_000913	IPOD occupancy	Peak	474836	474896	1	+	.	From wt_m9_rdm_glu_statphase_merged_truseqnano_nebnext_v6rzlog10p_chipsub_cutoff1.000000_cwt_peaks.gr
NC_000913	IPOD occupancy	Peak	475226	475286	1	+	.	From wt_m9_rdm_glu_statphase_merged_truseqnano_nebnext_v6rzlog10p_chipsub_cutoff1.000000_cwt_peaks.gr
NC_000913	IPOD occupancy	Peak	476831	476891	1	+	.	From wt_m9_rdm_glu_statphase_merged_truseqnano_nebnext_v6rzlog10p_chipsub_cutoff1.000000_cwt_peaks.gr
NC_000913	IPOD occupancy	Peak	476976	477036	1	+	.	From wt_m9_rdm_glu_statphase_merged_truseqnano_nebnext_v6rzlog10p_chipsub_cutoff1.000000_cwt_peaks.gr
NC_000913	IPOD occupancy	Peak	477236	477296	1	+	.	From wt_m9_rdm_glu_statphase_merged_truseqnano_nebnext_v6rzlog10p_chipsub_cutoff1.000000_cwt_peaks.gr
NC_000913	IPOD occupancy	Peak	477441	477501	1	+	.	From wt_m9_rdm_glu_statphase_merged_truseqnano_nebnext_v6rzlog10p_chipsub_cutoff1.000000_cwt_peaks.gr
NC_000913	IPOD occupancy	Peak	477721	477781	1	+	.	From wt_m9_rdm_glu_statphase_merged_truseqnano_nebnext_v6rzlog10p_chipsub_cutoff1.000000_cwt_peaks.gr
NC_000913	IPOD occupancy	Peak	477951	478011	1	+	.	From wt_m9_rdm_glu_statphase_merged_truseqnano_nebnext_v6rzlog10p_chipsub_cutoff1.000000_cwt_peaks.gr
NC_000913	IPOD occupancy	Peak	478116	478176	1	+	.	From wt_m9_rdm_glu_statphase_merged_truseqnano_nebnext_v6rzlog10p_chipsub_cutoff1.000000_cwt_peaks.gr
NC_000913	IPOD occupancy	Peak	478316	478376	1	+	.	From wt_m9_rdm_glu_statphase_merged_truseqnano_nebnext_v6rzlog10p_chipsub_cutoff1.000000_cwt_peaks.gr
NC_000913	IPOD occupancy	Peak	478761	478821	1	+	.	From wt_m9_rdm_glu_statphase_merged_truseqnano_nebnext_v6rzlog10p_chipsub_cutoff1.000000_cwt_peaks.gr
NC_000913	IPOD occupancy	Peak	479521	479581	1	+	.	From wt_m9_rdm_glu_statphase_merged_truseqnano_nebnext_v6rzlog10p_chipsub_cutoff1.000000_cwt_peaks.gr
NC_000913	IPOD occupancy	Peak	479656	479716	1	+	.	From wt_m9_rdm_glu_statphase_merged_truseqnano_nebnext_v6rzlog10p_chipsub_cutoff1.000000_cwt_peaks.gr
NC_000913	IPOD occupancy	Peak	480026	480086	1	+	.	From wt_m9_rdm_glu_statphase_merged_truseqnano_nebnext_v6rzlog10p_chipsub_cutoff1.000000_cwt_peaks.gr
NC_000913	IPOD occupancy	Peak	481066	481126	1	+	.	From wt_m9_rdm_glu_statphase_merged_truseqnano_nebnext_v6rzlog10p_chipsub_cutoff1.000000_cwt_peaks.gr
NC_000913	IPOD occupancy	Peak	481201	481261	1	+	.	From wt_m9_rdm_glu_statphase_merged_truseqnano_nebnext_v6rzlog10p_chipsub_cutoff1.000000_cwt_peaks.gr
NC_000913	IPOD occupancy	Peak	482266	482326	1	+	.	From wt_m9_rdm_glu_statphase_merged_truseqnano_nebnext_v6rzlog10p_chipsub_cutoff1.000000_cwt_peaks.gr
NC_000913	IPOD occupancy	Peak	482586	482646	1	+	.	From wt_m9_rdm_glu_statphase_merged_truseqnano_nebnext_v6rzlog10p_chipsub_cutoff1.000000_cwt_peaks.gr
NC_000913	IPOD occupancy	Peak	482961	483021	1	+	.	From wt_m9_rdm_glu_statphase_merged_truseqnano_nebnext_v6rzlog10p_chipsub_cutoff1.000000_cwt_peaks.gr
NC_000913	IPOD occupancy	Peak	483816	483876	1	+	.	From wt_m9_rdm_glu_statphase_merged_truseqnano_nebnext_v6rzlog10p_chipsub_cutoff1.000000_cwt_peaks.gr
NC_000913	IPOD occupancy	Peak	484121	484181	1	+	.	From wt_m9_rdm_glu_statphase_merged_truseqnano_nebnext_v6rzlog10p_chipsub_cutoff1.000000_cwt_peaks.gr
NC_000913	IPOD occupancy	Peak	484376	484436	1	+	.	From wt_m9_rdm_glu_statphase_merged_truseqnano_nebnext_v6rzlog10p_chipsub_cutoff1.000000_cwt_peaks.gr
NC_000913	IPOD occupancy	Peak	484491	484551	1	+	.	From wt_m9_rdm_glu_statphase_merged_truseqnano_nebnext_v6rzlog10p_chipsub_cutoff1.000000_cwt_peaks.gr
NC_000913	IPOD occupancy	Peak	485681	485741	1	+	.	From wt_m9_rdm_glu_statphase_merged_truseqnano_nebnext_v6rzlog10p_chipsub_cutoff1.000000_cwt_peaks.gr
NC_000913	IPOD occupancy	Peak	486171	486231	1	+	.	From wt_m9_rdm_glu_statphase_merged_truseqnano_nebnext_v6rzlog10p_chipsub_cutoff1.000000_cwt_peaks.gr
NC_000913	IPOD occupancy	Peak	486556	486616	1	+	.	From wt_m9_rdm_glu_statphase_merged_truseqnano_nebnext_v6rzlog10p_chipsub_cutoff1.000000_cwt_peaks.gr
NC_000913	IPOD occupancy	Peak	486746	486806	1	+	.	From wt_m9_rdm_glu_statphase_merged_truseqnano_nebnext_v6rzlog10p_chipsub_cutoff1.000000_cwt_peaks.gr
NC_000913	IPOD occupancy	Peak	487291	487351	1	+	.	From wt_m9_rdm_glu_statphase_merged_truseqnano_nebnext_v6rzlog10p_chipsub_cutoff1.000000_cwt_peaks.gr
NC_000913	IPOD occupancy	Peak	487436	487496	1	+	.	From wt_m9_rdm_glu_statphase_merged_truseqnano_nebnext_v6rzlog10p_chipsub_cutoff1.000000_cwt_peaks.gr
NC_000913	IPOD occupancy	Peak	487761	487821	1	+	.	From wt_m9_rdm_glu_statphase_merged_truseqnano_nebnext_v6rzlog10p_chipsub_cutoff1.000000_cwt_peaks.gr
NC_000913	IPOD occupancy	Peak	487981	488041	1	+	.	From wt_m9_rdm_glu_statphase_merged_truseqnano_nebnext_v6rzlog10p_chipsub_cutoff1.000000_cwt_peaks.gr
NC_000913	IPOD occupancy	Peak	488241	488301	1	+	.	From wt_m9_rdm_glu_statphase_merged_truseqnano_nebnext_v6rzlog10p_chipsub_cutoff1.000000_cwt_peaks.gr
NC_000913	IPOD occupancy	Peak	488621	488681	1	+	.	From wt_m9_rdm_glu_statphase_merged_truseqnano_nebnext_v6rzlog10p_chipsub_cutoff1.000000_cwt_peaks.gr
NC_000913	IPOD occupancy	Peak	488891	488951	1	+	.	From wt_m9_rdm_glu_statphase_merged_truseqnano_nebnext_v6rzlog10p_chipsub_cutoff1.000000_cwt_peaks.gr
NC_000913	IPOD occupancy	Peak	489186	489246	1	+	.	From wt_m9_rdm_glu_statphase_merged_truseqnano_nebnext_v6rzlog10p_chipsub_cutoff1.000000_cwt_peaks.gr
NC_000913	IPOD occupancy	Peak	489971	490031	1	+	.	From wt_m9_rdm_glu_statphase_merged_truseqnano_nebnext_v6rzlog10p_chipsub_cutoff1.000000_cwt_peaks.gr
NC_000913	IPOD occupancy	Peak	490126	490186	1	+	.	From wt_m9_rdm_glu_statphase_merged_truseqnano_nebnext_v6rzlog10p_chipsub_cutoff1.000000_cwt_peaks.gr
NC_000913	IPOD occupancy	Peak	490261	490321	1	+	.	From wt_m9_rdm_glu_statphase_merged_truseqnano_nebnext_v6rzlog10p_chipsub_cutoff1.000000_cwt_peaks.gr
NC_000913	IPOD occupancy	Peak	490681	490741	1	+	.	From wt_m9_rdm_glu_statphase_merged_truseqnano_nebnext_v6rzlog10p_chipsub_cutoff1.000000_cwt_peaks.gr
NC_000913	IPOD occupancy	Peak	491196	491256	1	+	.	From wt_m9_rdm_glu_statphase_merged_truseqnano_nebnext_v6rzlog10p_chipsub_cutoff1.000000_cwt_peaks.gr
NC_000913	IPOD occupancy	Peak	491331	491391	1	+	.	From wt_m9_rdm_glu_statphase_merged_truseqnano_nebnext_v6rzlog10p_chipsub_cutoff1.000000_cwt_peaks.gr
NC_000913	IPOD occupancy	Peak	492716	492776	1	+	.	From wt_m9_rdm_glu_statphase_merged_truseqnano_nebnext_v6rzlog10p_chipsub_cutoff1.000000_cwt_peaks.gr
NC_000913	IPOD occupancy	Peak	497461	497521	1	+	.	From wt_m9_rdm_glu_statphase_merged_truseqnano_nebnext_v6rzlog10p_chipsub_cutoff1.000000_cwt_peaks.gr
NC_000913	IPOD occupancy	Peak	497701	497761	1	+	.	From wt_m9_rdm_glu_statphase_merged_truseqnano_nebnext_v6rzlog10p_chipsub_cutoff1.000000_cwt_peaks.gr
NC_000913	IPOD occupancy	Peak	498511	498571	1	+	.	From wt_m9_rdm_glu_statphase_merged_truseqnano_nebnext_v6rzlog10p_chipsub_cutoff1.000000_cwt_peaks.gr
NC_000913	IPOD occupancy	Peak	498926	498986	1	+	.	From wt_m9_rdm_glu_statphase_merged_truseqnano_nebnext_v6rzlog10p_chipsub_cutoff1.000000_cwt_peaks.gr
NC_000913	IPOD occupancy	Peak	499481	499541	1	+	.	From wt_m9_rdm_glu_statphase_merged_truseqnano_nebnext_v6rzlog10p_chipsub_cutoff1.000000_cwt_peaks.gr
NC_000913	IPOD occupancy	Peak	500256	500316	1	+	.	From wt_m9_rdm_glu_statphase_merged_truseqnano_nebnext_v6rzlog10p_chipsub_cutoff1.000000_cwt_peaks.gr
NC_000913	IPOD occupancy	Peak	500376	500461	1	+	.	From wt_m9_rdm_glu_statphase_merged_truseqnano_nebnext_v6rzlog10p_chipsub_cutoff1.000000_cwt_peaks.gr
NC_000913	IPOD occupancy	Peak	501301	501361	1	+	.	From wt_m9_rdm_glu_statphase_merged_truseqnano_nebnext_v6rzlog10p_chipsub_cutoff1.000000_cwt_peaks.gr
NC_000913	IPOD occupancy	Peak	501511	501571	1	+	.	From wt_m9_rdm_glu_statphase_merged_truseqnano_nebnext_v6rzlog10p_chipsub_cutoff1.000000_cwt_peaks.gr
NC_000913	IPOD occupancy	Peak	501971	502031	1	+	.	From wt_m9_rdm_glu_statphase_merged_truseqnano_nebnext_v6rzlog10p_chipsub_cutoff1.000000_cwt_peaks.gr
NC_000913	IPOD occupancy	Peak	502621	502681	1	+	.	From wt_m9_rdm_glu_statphase_merged_truseqnano_nebnext_v6rzlog10p_chipsub_cutoff1.000000_cwt_peaks.gr
NC_000913	IPOD occupancy	Peak	503121	503181	1	+	.	From wt_m9_rdm_glu_statphase_merged_truseqnano_nebnext_v6rzlog10p_chipsub_cutoff1.000000_cwt_peaks.gr
NC_000913	IPOD occupancy	Peak	503396	503456	1	+	.	From wt_m9_rdm_glu_statphase_merged_truseqnano_nebnext_v6rzlog10p_chipsub_cutoff1.000000_cwt_peaks.gr
NC_000913	IPOD occupancy	Peak	503956	504016	1	+	.	From wt_m9_rdm_glu_statphase_merged_truseqnano_nebnext_v6rzlog10p_chipsub_cutoff1.000000_cwt_peaks.gr
NC_000913	IPOD occupancy	Peak	504401	504461	1	+	.	From wt_m9_rdm_glu_statphase_merged_truseqnano_nebnext_v6rzlog10p_chipsub_cutoff1.000000_cwt_peaks.gr
NC_000913	IPOD occupancy	Peak	504496	504556	1	+	.	From wt_m9_rdm_glu_statphase_merged_truseqnano_nebnext_v6rzlog10p_chipsub_cutoff1.000000_cwt_peaks.gr
NC_000913	IPOD occupancy	Peak	504806	504866	1	+	.	From wt_m9_rdm_glu_statphase_merged_truseqnano_nebnext_v6rzlog10p_chipsub_cutoff1.000000_cwt_peaks.gr
NC_000913	IPOD occupancy	Peak	505011	505071	1	+	.	From wt_m9_rdm_glu_statphase_merged_truseqnano_nebnext_v6rzlog10p_chipsub_cutoff1.000000_cwt_peaks.gr
NC_000913	IPOD occupancy	Peak	505396	505456	1	+	.	From wt_m9_rdm_glu_statphase_merged_truseqnano_nebnext_v6rzlog10p_chipsub_cutoff1.000000_cwt_peaks.gr
NC_000913	IPOD occupancy	Peak	505606	505666	1	+	.	From wt_m9_rdm_glu_statphase_merged_truseqnano_nebnext_v6rzlog10p_chipsub_cutoff1.000000_cwt_peaks.gr
NC_000913	IPOD occupancy	Peak	507441	507501	1	+	.	From wt_m9_rdm_glu_statphase_merged_truseqnano_nebnext_v6rzlog10p_chipsub_cutoff1.000000_cwt_peaks.gr
NC_000913	IPOD occupancy	Peak	507576	507636	1	+	.	From wt_m9_rdm_glu_statphase_merged_truseqnano_nebnext_v6rzlog10p_chipsub_cutoff1.000000_cwt_peaks.gr
NC_000913	IPOD occupancy	Peak	508626	508686	1	+	.	From wt_m9_rdm_glu_statphase_merged_truseqnano_nebnext_v6rzlog10p_chipsub_cutoff1.000000_cwt_peaks.gr
NC_000913	IPOD occupancy	Peak	508746	508806	1	+	.	From wt_m9_rdm_glu_statphase_merged_truseqnano_nebnext_v6rzlog10p_chipsub_cutoff1.000000_cwt_peaks.gr
NC_000913	IPOD occupancy	Peak	509166	509226	1	+	.	From wt_m9_rdm_glu_statphase_merged_truseqnano_nebnext_v6rzlog10p_chipsub_cutoff1.000000_cwt_peaks.gr
NC_000913	IPOD occupancy	Peak	509816	509876	1	+	.	From wt_m9_rdm_glu_statphase_merged_truseqnano_nebnext_v6rzlog10p_chipsub_cutoff1.000000_cwt_peaks.gr
NC_000913	IPOD occupancy	Peak	511181	511241	1	+	.	From wt_m9_rdm_glu_statphase_merged_truseqnano_nebnext_v6rzlog10p_chipsub_cutoff1.000000_cwt_peaks.gr
NC_000913	IPOD occupancy	Peak	515411	515471	1	+	.	From wt_m9_rdm_glu_statphase_merged_truseqnano_nebnext_v6rzlog10p_chipsub_cutoff1.000000_cwt_peaks.gr
NC_000913	IPOD occupancy	Peak	515741	515801	1	+	.	From wt_m9_rdm_glu_statphase_merged_truseqnano_nebnext_v6rzlog10p_chipsub_cutoff1.000000_cwt_peaks.gr
NC_000913	IPOD occupancy	Peak	516336	516396	1	+	.	From wt_m9_rdm_glu_statphase_merged_truseqnano_nebnext_v6rzlog10p_chipsub_cutoff1.000000_cwt_peaks.gr
NC_000913	IPOD occupancy	Peak	516491	516551	1	+	.	From wt_m9_rdm_glu_statphase_merged_truseqnano_nebnext_v6rzlog10p_chipsub_cutoff1.000000_cwt_peaks.gr
NC_000913	IPOD occupancy	Peak	516836	516896	1	+	.	From wt_m9_rdm_glu_statphase_merged_truseqnano_nebnext_v6rzlog10p_chipsub_cutoff1.000000_cwt_peaks.gr
NC_000913	IPOD occupancy	Peak	516991	517051	1	+	.	From wt_m9_rdm_glu_statphase_merged_truseqnano_nebnext_v6rzlog10p_chipsub_cutoff1.000000_cwt_peaks.gr
NC_000913	IPOD occupancy	Peak	517196	517256	1	+	.	From wt_m9_rdm_glu_statphase_merged_truseqnano_nebnext_v6rzlog10p_chipsub_cutoff1.000000_cwt_peaks.gr
NC_000913	IPOD occupancy	Peak	517401	517461	1	+	.	From wt_m9_rdm_glu_statphase_merged_truseqnano_nebnext_v6rzlog10p_chipsub_cutoff1.000000_cwt_peaks.gr
NC_000913	IPOD occupancy	Peak	518941	519001	1	+	.	From wt_m9_rdm_glu_statphase_merged_truseqnano_nebnext_v6rzlog10p_chipsub_cutoff1.000000_cwt_peaks.gr
NC_000913	IPOD occupancy	Peak	519721	519781	1	+	.	From wt_m9_rdm_glu_statphase_merged_truseqnano_nebnext_v6rzlog10p_chipsub_cutoff1.000000_cwt_peaks.gr
NC_000913	IPOD occupancy	Peak	521256	521316	1	+	.	From wt_m9_rdm_glu_statphase_merged_truseqnano_nebnext_v6rzlog10p_chipsub_cutoff1.000000_cwt_peaks.gr
NC_000913	IPOD occupancy	Peak	522466	522526	1	+	.	From wt_m9_rdm_glu_statphase_merged_truseqnano_nebnext_v6rzlog10p_chipsub_cutoff1.000000_cwt_peaks.gr
NC_000913	IPOD occupancy	Peak	522721	522781	1	+	.	From wt_m9_rdm_glu_statphase_merged_truseqnano_nebnext_v6rzlog10p_chipsub_cutoff1.000000_cwt_peaks.gr
NC_000913	IPOD occupancy	Peak	523006	523066	1	+	.	From wt_m9_rdm_glu_statphase_merged_truseqnano_nebnext_v6rzlog10p_chipsub_cutoff1.000000_cwt_peaks.gr
NC_000913	IPOD occupancy	Peak	523206	523266	1	+	.	From wt_m9_rdm_glu_statphase_merged_truseqnano_nebnext_v6rzlog10p_chipsub_cutoff1.000000_cwt_peaks.gr
NC_000913	IPOD occupancy	Peak	523801	523861	1	+	.	From wt_m9_rdm_glu_statphase_merged_truseqnano_nebnext_v6rzlog10p_chipsub_cutoff1.000000_cwt_peaks.gr
NC_000913	IPOD occupancy	Peak	524736	524796	1	+	.	From wt_m9_rdm_glu_statphase_merged_truseqnano_nebnext_v6rzlog10p_chipsub_cutoff1.000000_cwt_peaks.gr
NC_000913	IPOD occupancy	Peak	525096	525156	1	+	.	From wt_m9_rdm_glu_statphase_merged_truseqnano_nebnext_v6rzlog10p_chipsub_cutoff1.000000_cwt_peaks.gr
NC_000913	IPOD occupancy	Peak	525781	525841	1	+	.	From wt_m9_rdm_glu_statphase_merged_truseqnano_nebnext_v6rzlog10p_chipsub_cutoff1.000000_cwt_peaks.gr
NC_000913	IPOD occupancy	Peak	525901	525961	1	+	.	From wt_m9_rdm_glu_statphase_merged_truseqnano_nebnext_v6rzlog10p_chipsub_cutoff1.000000_cwt_peaks.gr
NC_000913	IPOD occupancy	Peak	526636	526696	1	+	.	From wt_m9_rdm_glu_statphase_merged_truseqnano_nebnext_v6rzlog10p_chipsub_cutoff1.000000_cwt_peaks.gr
NC_000913	IPOD occupancy	Peak	526801	526861	1	+	.	From wt_m9_rdm_glu_statphase_merged_truseqnano_nebnext_v6rzlog10p_chipsub_cutoff1.000000_cwt_peaks.gr
NC_000913	IPOD occupancy	Peak	527011	527071	1	+	.	From wt_m9_rdm_glu_statphase_merged_truseqnano_nebnext_v6rzlog10p_chipsub_cutoff1.000000_cwt_peaks.gr
NC_000913	IPOD occupancy	Peak	527366	527426	1	+	.	From wt_m9_rdm_glu_statphase_merged_truseqnano_nebnext_v6rzlog10p_chipsub_cutoff1.000000_cwt_peaks.gr
NC_000913	IPOD occupancy	Peak	527561	527621	1	+	.	From wt_m9_rdm_glu_statphase_merged_truseqnano_nebnext_v6rzlog10p_chipsub_cutoff1.000000_cwt_peaks.gr
NC_000913	IPOD occupancy	Peak	527706	527766	1	+	.	From wt_m9_rdm_glu_statphase_merged_truseqnano_nebnext_v6rzlog10p_chipsub_cutoff1.000000_cwt_peaks.gr
NC_000913	IPOD occupancy	Peak	527891	527951	1	+	.	From wt_m9_rdm_glu_statphase_merged_truseqnano_nebnext_v6rzlog10p_chipsub_cutoff1.000000_cwt_peaks.gr
NC_000913	IPOD occupancy	Peak	528046	528106	1	+	.	From wt_m9_rdm_glu_statphase_merged_truseqnano_nebnext_v6rzlog10p_chipsub_cutoff1.000000_cwt_peaks.gr
NC_000913	IPOD occupancy	Peak	528196	528256	1	+	.	From wt_m9_rdm_glu_statphase_merged_truseqnano_nebnext_v6rzlog10p_chipsub_cutoff1.000000_cwt_peaks.gr
NC_000913	IPOD occupancy	Peak	528271	528356	1	+	.	From wt_m9_rdm_glu_statphase_merged_truseqnano_nebnext_v6rzlog10p_chipsub_cutoff1.000000_cwt_peaks.gr
NC_000913	IPOD occupancy	Peak	528571	528631	1	+	.	From wt_m9_rdm_glu_statphase_merged_truseqnano_nebnext_v6rzlog10p_chipsub_cutoff1.000000_cwt_peaks.gr
NC_000913	IPOD occupancy	Peak	528841	528901	1	+	.	From wt_m9_rdm_glu_statphase_merged_truseqnano_nebnext_v6rzlog10p_chipsub_cutoff1.000000_cwt_peaks.gr
NC_000913	IPOD occupancy	Peak	529121	529181	1	+	.	From wt_m9_rdm_glu_statphase_merged_truseqnano_nebnext_v6rzlog10p_chipsub_cutoff1.000000_cwt_peaks.gr
NC_000913	IPOD occupancy	Peak	529241	529301	1	+	.	From wt_m9_rdm_glu_statphase_merged_truseqnano_nebnext_v6rzlog10p_chipsub_cutoff1.000000_cwt_peaks.gr
NC_000913	IPOD occupancy	Peak	529356	529416	1	+	.	From wt_m9_rdm_glu_statphase_merged_truseqnano_nebnext_v6rzlog10p_chipsub_cutoff1.000000_cwt_peaks.gr
NC_000913	IPOD occupancy	Peak	529516	529576	1	+	.	From wt_m9_rdm_glu_statphase_merged_truseqnano_nebnext_v6rzlog10p_chipsub_cutoff1.000000_cwt_peaks.gr
NC_000913	IPOD occupancy	Peak	529891	529951	1	+	.	From wt_m9_rdm_glu_statphase_merged_truseqnano_nebnext_v6rzlog10p_chipsub_cutoff1.000000_cwt_peaks.gr
NC_000913	IPOD occupancy	Peak	530191	530251	1	+	.	From wt_m9_rdm_glu_statphase_merged_truseqnano_nebnext_v6rzlog10p_chipsub_cutoff1.000000_cwt_peaks.gr
NC_000913	IPOD occupancy	Peak	530286	530346	1	+	.	From wt_m9_rdm_glu_statphase_merged_truseqnano_nebnext_v6rzlog10p_chipsub_cutoff1.000000_cwt_peaks.gr
NC_000913	IPOD occupancy	Peak	530471	530531	1	+	.	From wt_m9_rdm_glu_statphase_merged_truseqnano_nebnext_v6rzlog10p_chipsub_cutoff1.000000_cwt_peaks.gr
NC_000913	IPOD occupancy	Peak	531141	531201	1	+	.	From wt_m9_rdm_glu_statphase_merged_truseqnano_nebnext_v6rzlog10p_chipsub_cutoff1.000000_cwt_peaks.gr
NC_000913	IPOD occupancy	Peak	531456	531516	1	+	.	From wt_m9_rdm_glu_statphase_merged_truseqnano_nebnext_v6rzlog10p_chipsub_cutoff1.000000_cwt_peaks.gr
NC_000913	IPOD occupancy	Peak	532246	532306	1	+	.	From wt_m9_rdm_glu_statphase_merged_truseqnano_nebnext_v6rzlog10p_chipsub_cutoff1.000000_cwt_peaks.gr
NC_000913	IPOD occupancy	Peak	532501	532561	1	+	.	From wt_m9_rdm_glu_statphase_merged_truseqnano_nebnext_v6rzlog10p_chipsub_cutoff1.000000_cwt_peaks.gr
NC_000913	IPOD occupancy	Peak	533096	533156	1	+	.	From wt_m9_rdm_glu_statphase_merged_truseqnano_nebnext_v6rzlog10p_chipsub_cutoff1.000000_cwt_peaks.gr
NC_000913	IPOD occupancy	Peak	533216	533276	1	+	.	From wt_m9_rdm_glu_statphase_merged_truseqnano_nebnext_v6rzlog10p_chipsub_cutoff1.000000_cwt_peaks.gr
NC_000913	IPOD occupancy	Peak	533876	533936	1	+	.	From wt_m9_rdm_glu_statphase_merged_truseqnano_nebnext_v6rzlog10p_chipsub_cutoff1.000000_cwt_peaks.gr
NC_000913	IPOD occupancy	Peak	534551	534611	1	+	.	From wt_m9_rdm_glu_statphase_merged_truseqnano_nebnext_v6rzlog10p_chipsub_cutoff1.000000_cwt_peaks.gr
NC_000913	IPOD occupancy	Peak	535076	535136	1	+	.	From wt_m9_rdm_glu_statphase_merged_truseqnano_nebnext_v6rzlog10p_chipsub_cutoff1.000000_cwt_peaks.gr
NC_000913	IPOD occupancy	Peak	535531	535591	1	+	.	From wt_m9_rdm_glu_statphase_merged_truseqnano_nebnext_v6rzlog10p_chipsub_cutoff1.000000_cwt_peaks.gr
NC_000913	IPOD occupancy	Peak	535701	535761	1	+	.	From wt_m9_rdm_glu_statphase_merged_truseqnano_nebnext_v6rzlog10p_chipsub_cutoff1.000000_cwt_peaks.gr
NC_000913	IPOD occupancy	Peak	535966	536026	1	+	.	From wt_m9_rdm_glu_statphase_merged_truseqnano_nebnext_v6rzlog10p_chipsub_cutoff1.000000_cwt_peaks.gr
NC_000913	IPOD occupancy	Peak	536116	536176	1	+	.	From wt_m9_rdm_glu_statphase_merged_truseqnano_nebnext_v6rzlog10p_chipsub_cutoff1.000000_cwt_peaks.gr
NC_000913	IPOD occupancy	Peak	536206	536266	1	+	.	From wt_m9_rdm_glu_statphase_merged_truseqnano_nebnext_v6rzlog10p_chipsub_cutoff1.000000_cwt_peaks.gr
NC_000913	IPOD occupancy	Peak	536351	536411	1	+	.	From wt_m9_rdm_glu_statphase_merged_truseqnano_nebnext_v6rzlog10p_chipsub_cutoff1.000000_cwt_peaks.gr
NC_000913	IPOD occupancy	Peak	536461	536521	1	+	.	From wt_m9_rdm_glu_statphase_merged_truseqnano_nebnext_v6rzlog10p_chipsub_cutoff1.000000_cwt_peaks.gr
NC_000913	IPOD occupancy	Peak	536546	536606	1	+	.	From wt_m9_rdm_glu_statphase_merged_truseqnano_nebnext_v6rzlog10p_chipsub_cutoff1.000000_cwt_peaks.gr
NC_000913	IPOD occupancy	Peak	537001	537061	1	+	.	From wt_m9_rdm_glu_statphase_merged_truseqnano_nebnext_v6rzlog10p_chipsub_cutoff1.000000_cwt_peaks.gr
NC_000913	IPOD occupancy	Peak	537471	537531	1	+	.	From wt_m9_rdm_glu_statphase_merged_truseqnano_nebnext_v6rzlog10p_chipsub_cutoff1.000000_cwt_peaks.gr
NC_000913	IPOD occupancy	Peak	537586	537646	1	+	.	From wt_m9_rdm_glu_statphase_merged_truseqnano_nebnext_v6rzlog10p_chipsub_cutoff1.000000_cwt_peaks.gr
NC_000913	IPOD occupancy	Peak	537811	537871	1	+	.	From wt_m9_rdm_glu_statphase_merged_truseqnano_nebnext_v6rzlog10p_chipsub_cutoff1.000000_cwt_peaks.gr
NC_000913	IPOD occupancy	Peak	538166	538226	1	+	.	From wt_m9_rdm_glu_statphase_merged_truseqnano_nebnext_v6rzlog10p_chipsub_cutoff1.000000_cwt_peaks.gr
NC_000913	IPOD occupancy	Peak	538576	538636	1	+	.	From wt_m9_rdm_glu_statphase_merged_truseqnano_nebnext_v6rzlog10p_chipsub_cutoff1.000000_cwt_peaks.gr
NC_000913	IPOD occupancy	Peak	538721	538781	1	+	.	From wt_m9_rdm_glu_statphase_merged_truseqnano_nebnext_v6rzlog10p_chipsub_cutoff1.000000_cwt_peaks.gr
NC_000913	IPOD occupancy	Peak	538846	538906	1	+	.	From wt_m9_rdm_glu_statphase_merged_truseqnano_nebnext_v6rzlog10p_chipsub_cutoff1.000000_cwt_peaks.gr
NC_000913	IPOD occupancy	Peak	539071	539131	1	+	.	From wt_m9_rdm_glu_statphase_merged_truseqnano_nebnext_v6rzlog10p_chipsub_cutoff1.000000_cwt_peaks.gr
NC_000913	IPOD occupancy	Peak	540486	540546	1	+	.	From wt_m9_rdm_glu_statphase_merged_truseqnano_nebnext_v6rzlog10p_chipsub_cutoff1.000000_cwt_peaks.gr
NC_000913	IPOD occupancy	Peak	541521	541581	1	+	.	From wt_m9_rdm_glu_statphase_merged_truseqnano_nebnext_v6rzlog10p_chipsub_cutoff1.000000_cwt_peaks.gr
NC_000913	IPOD occupancy	Peak	541676	541736	1	+	.	From wt_m9_rdm_glu_statphase_merged_truseqnano_nebnext_v6rzlog10p_chipsub_cutoff1.000000_cwt_peaks.gr
NC_000913	IPOD occupancy	Peak	541806	541866	1	+	.	From wt_m9_rdm_glu_statphase_merged_truseqnano_nebnext_v6rzlog10p_chipsub_cutoff1.000000_cwt_peaks.gr
NC_000913	IPOD occupancy	Peak	542226	542286	1	+	.	From wt_m9_rdm_glu_statphase_merged_truseqnano_nebnext_v6rzlog10p_chipsub_cutoff1.000000_cwt_peaks.gr
NC_000913	IPOD occupancy	Peak	542331	542391	1	+	.	From wt_m9_rdm_glu_statphase_merged_truseqnano_nebnext_v6rzlog10p_chipsub_cutoff1.000000_cwt_peaks.gr
NC_000913	IPOD occupancy	Peak	542641	542701	1	+	.	From wt_m9_rdm_glu_statphase_merged_truseqnano_nebnext_v6rzlog10p_chipsub_cutoff1.000000_cwt_peaks.gr
NC_000913	IPOD occupancy	Peak	543011	543071	1	+	.	From wt_m9_rdm_glu_statphase_merged_truseqnano_nebnext_v6rzlog10p_chipsub_cutoff1.000000_cwt_peaks.gr
NC_000913	IPOD occupancy	Peak	543106	543166	1	+	.	From wt_m9_rdm_glu_statphase_merged_truseqnano_nebnext_v6rzlog10p_chipsub_cutoff1.000000_cwt_peaks.gr
NC_000913	IPOD occupancy	Peak	543201	543261	1	+	.	From wt_m9_rdm_glu_statphase_merged_truseqnano_nebnext_v6rzlog10p_chipsub_cutoff1.000000_cwt_peaks.gr
NC_000913	IPOD occupancy	Peak	543616	543676	1	+	.	From wt_m9_rdm_glu_statphase_merged_truseqnano_nebnext_v6rzlog10p_chipsub_cutoff1.000000_cwt_peaks.gr
NC_000913	IPOD occupancy	Peak	543926	543986	1	+	.	From wt_m9_rdm_glu_statphase_merged_truseqnano_nebnext_v6rzlog10p_chipsub_cutoff1.000000_cwt_peaks.gr
NC_000913	IPOD occupancy	Peak	544626	544716	1	+	.	From wt_m9_rdm_glu_statphase_merged_truseqnano_nebnext_v6rzlog10p_chipsub_cutoff1.000000_cwt_peaks.gr
NC_000913	IPOD occupancy	Peak	545071	545131	1	+	.	From wt_m9_rdm_glu_statphase_merged_truseqnano_nebnext_v6rzlog10p_chipsub_cutoff1.000000_cwt_peaks.gr
NC_000913	IPOD occupancy	Peak	545421	545481	1	+	.	From wt_m9_rdm_glu_statphase_merged_truseqnano_nebnext_v6rzlog10p_chipsub_cutoff1.000000_cwt_peaks.gr
NC_000913	IPOD occupancy	Peak	545541	545601	1	+	.	From wt_m9_rdm_glu_statphase_merged_truseqnano_nebnext_v6rzlog10p_chipsub_cutoff1.000000_cwt_peaks.gr
NC_000913	IPOD occupancy	Peak	546406	546466	1	+	.	From wt_m9_rdm_glu_statphase_merged_truseqnano_nebnext_v6rzlog10p_chipsub_cutoff1.000000_cwt_peaks.gr
NC_000913	IPOD occupancy	Peak	546556	546641	1	+	.	From wt_m9_rdm_glu_statphase_merged_truseqnano_nebnext_v6rzlog10p_chipsub_cutoff1.000000_cwt_peaks.gr
NC_000913	IPOD occupancy	Peak	546796	546856	1	+	.	From wt_m9_rdm_glu_statphase_merged_truseqnano_nebnext_v6rzlog10p_chipsub_cutoff1.000000_cwt_peaks.gr
NC_000913	IPOD occupancy	Peak	546906	546966	1	+	.	From wt_m9_rdm_glu_statphase_merged_truseqnano_nebnext_v6rzlog10p_chipsub_cutoff1.000000_cwt_peaks.gr
NC_000913	IPOD occupancy	Peak	548911	548971	1	+	.	From wt_m9_rdm_glu_statphase_merged_truseqnano_nebnext_v6rzlog10p_chipsub_cutoff1.000000_cwt_peaks.gr
NC_000913	IPOD occupancy	Peak	549936	549996	1	+	.	From wt_m9_rdm_glu_statphase_merged_truseqnano_nebnext_v6rzlog10p_chipsub_cutoff1.000000_cwt_peaks.gr
NC_000913	IPOD occupancy	Peak	550406	550466	1	+	.	From wt_m9_rdm_glu_statphase_merged_truseqnano_nebnext_v6rzlog10p_chipsub_cutoff1.000000_cwt_peaks.gr
NC_000913	IPOD occupancy	Peak	551086	551146	1	+	.	From wt_m9_rdm_glu_statphase_merged_truseqnano_nebnext_v6rzlog10p_chipsub_cutoff1.000000_cwt_peaks.gr
NC_000913	IPOD occupancy	Peak	551326	551386	1	+	.	From wt_m9_rdm_glu_statphase_merged_truseqnano_nebnext_v6rzlog10p_chipsub_cutoff1.000000_cwt_peaks.gr
NC_000913	IPOD occupancy	Peak	551841	551901	1	+	.	From wt_m9_rdm_glu_statphase_merged_truseqnano_nebnext_v6rzlog10p_chipsub_cutoff1.000000_cwt_peaks.gr
NC_000913	IPOD occupancy	Peak	552671	552731	1	+	.	From wt_m9_rdm_glu_statphase_merged_truseqnano_nebnext_v6rzlog10p_chipsub_cutoff1.000000_cwt_peaks.gr
NC_000913	IPOD occupancy	Peak	554286	554346	1	+	.	From wt_m9_rdm_glu_statphase_merged_truseqnano_nebnext_v6rzlog10p_chipsub_cutoff1.000000_cwt_peaks.gr
NC_000913	IPOD occupancy	Peak	554951	555011	1	+	.	From wt_m9_rdm_glu_statphase_merged_truseqnano_nebnext_v6rzlog10p_chipsub_cutoff1.000000_cwt_peaks.gr
NC_000913	IPOD occupancy	Peak	556546	556606	1	+	.	From wt_m9_rdm_glu_statphase_merged_truseqnano_nebnext_v6rzlog10p_chipsub_cutoff1.000000_cwt_peaks.gr
NC_000913	IPOD occupancy	Peak	557271	557331	1	+	.	From wt_m9_rdm_glu_statphase_merged_truseqnano_nebnext_v6rzlog10p_chipsub_cutoff1.000000_cwt_peaks.gr
NC_000913	IPOD occupancy	Peak	557926	558086	1	+	.	From wt_m9_rdm_glu_statphase_merged_truseqnano_nebnext_v6rzlog10p_chipsub_cutoff1.000000_cwt_peaks.gr
NC_000913	IPOD occupancy	Peak	558176	558236	1	+	.	From wt_m9_rdm_glu_statphase_merged_truseqnano_nebnext_v6rzlog10p_chipsub_cutoff1.000000_cwt_peaks.gr
NC_000913	IPOD occupancy	Peak	558391	558451	1	+	.	From wt_m9_rdm_glu_statphase_merged_truseqnano_nebnext_v6rzlog10p_chipsub_cutoff1.000000_cwt_peaks.gr
NC_000913	IPOD occupancy	Peak	558551	558611	1	+	.	From wt_m9_rdm_glu_statphase_merged_truseqnano_nebnext_v6rzlog10p_chipsub_cutoff1.000000_cwt_peaks.gr
NC_000913	IPOD occupancy	Peak	558736	558796	1	+	.	From wt_m9_rdm_glu_statphase_merged_truseqnano_nebnext_v6rzlog10p_chipsub_cutoff1.000000_cwt_peaks.gr
NC_000913	IPOD occupancy	Peak	558841	558901	1	+	.	From wt_m9_rdm_glu_statphase_merged_truseqnano_nebnext_v6rzlog10p_chipsub_cutoff1.000000_cwt_peaks.gr
NC_000913	IPOD occupancy	Peak	558996	559056	1	+	.	From wt_m9_rdm_glu_statphase_merged_truseqnano_nebnext_v6rzlog10p_chipsub_cutoff1.000000_cwt_peaks.gr
NC_000913	IPOD occupancy	Peak	559161	559221	1	+	.	From wt_m9_rdm_glu_statphase_merged_truseqnano_nebnext_v6rzlog10p_chipsub_cutoff1.000000_cwt_peaks.gr
NC_000913	IPOD occupancy	Peak	559291	559351	1	+	.	From wt_m9_rdm_glu_statphase_merged_truseqnano_nebnext_v6rzlog10p_chipsub_cutoff1.000000_cwt_peaks.gr
NC_000913	IPOD occupancy	Peak	559456	559516	1	+	.	From wt_m9_rdm_glu_statphase_merged_truseqnano_nebnext_v6rzlog10p_chipsub_cutoff1.000000_cwt_peaks.gr
NC_000913	IPOD occupancy	Peak	559661	559721	1	+	.	From wt_m9_rdm_glu_statphase_merged_truseqnano_nebnext_v6rzlog10p_chipsub_cutoff1.000000_cwt_peaks.gr
NC_000913	IPOD occupancy	Peak	559796	559856	1	+	.	From wt_m9_rdm_glu_statphase_merged_truseqnano_nebnext_v6rzlog10p_chipsub_cutoff1.000000_cwt_peaks.gr
NC_000913	IPOD occupancy	Peak	559926	559986	1	+	.	From wt_m9_rdm_glu_statphase_merged_truseqnano_nebnext_v6rzlog10p_chipsub_cutoff1.000000_cwt_peaks.gr
NC_000913	IPOD occupancy	Peak	560071	560131	1	+	.	From wt_m9_rdm_glu_statphase_merged_truseqnano_nebnext_v6rzlog10p_chipsub_cutoff1.000000_cwt_peaks.gr
NC_000913	IPOD occupancy	Peak	560236	560296	1	+	.	From wt_m9_rdm_glu_statphase_merged_truseqnano_nebnext_v6rzlog10p_chipsub_cutoff1.000000_cwt_peaks.gr
NC_000913	IPOD occupancy	Peak	560371	560431	1	+	.	From wt_m9_rdm_glu_statphase_merged_truseqnano_nebnext_v6rzlog10p_chipsub_cutoff1.000000_cwt_peaks.gr
NC_000913	IPOD occupancy	Peak	561106	561166	1	+	.	From wt_m9_rdm_glu_statphase_merged_truseqnano_nebnext_v6rzlog10p_chipsub_cutoff1.000000_cwt_peaks.gr
NC_000913	IPOD occupancy	Peak	561256	561316	1	+	.	From wt_m9_rdm_glu_statphase_merged_truseqnano_nebnext_v6rzlog10p_chipsub_cutoff1.000000_cwt_peaks.gr
NC_000913	IPOD occupancy	Peak	561596	561656	1	+	.	From wt_m9_rdm_glu_statphase_merged_truseqnano_nebnext_v6rzlog10p_chipsub_cutoff1.000000_cwt_peaks.gr
NC_000913	IPOD occupancy	Peak	561896	561956	1	+	.	From wt_m9_rdm_glu_statphase_merged_truseqnano_nebnext_v6rzlog10p_chipsub_cutoff1.000000_cwt_peaks.gr
NC_000913	IPOD occupancy	Peak	562196	562256	1	+	.	From wt_m9_rdm_glu_statphase_merged_truseqnano_nebnext_v6rzlog10p_chipsub_cutoff1.000000_cwt_peaks.gr
NC_000913	IPOD occupancy	Peak	562306	562366	1	+	.	From wt_m9_rdm_glu_statphase_merged_truseqnano_nebnext_v6rzlog10p_chipsub_cutoff1.000000_cwt_peaks.gr
NC_000913	IPOD occupancy	Peak	562646	562706	1	+	.	From wt_m9_rdm_glu_statphase_merged_truseqnano_nebnext_v6rzlog10p_chipsub_cutoff1.000000_cwt_peaks.gr
NC_000913	IPOD occupancy	Peak	562741	562801	1	+	.	From wt_m9_rdm_glu_statphase_merged_truseqnano_nebnext_v6rzlog10p_chipsub_cutoff1.000000_cwt_peaks.gr
NC_000913	IPOD occupancy	Peak	562911	562971	1	+	.	From wt_m9_rdm_glu_statphase_merged_truseqnano_nebnext_v6rzlog10p_chipsub_cutoff1.000000_cwt_peaks.gr
NC_000913	IPOD occupancy	Peak	563291	563351	1	+	.	From wt_m9_rdm_glu_statphase_merged_truseqnano_nebnext_v6rzlog10p_chipsub_cutoff1.000000_cwt_peaks.gr
NC_000913	IPOD occupancy	Peak	563716	563776	1	+	.	From wt_m9_rdm_glu_statphase_merged_truseqnano_nebnext_v6rzlog10p_chipsub_cutoff1.000000_cwt_peaks.gr
NC_000913	IPOD occupancy	Peak	563946	564006	1	+	.	From wt_m9_rdm_glu_statphase_merged_truseqnano_nebnext_v6rzlog10p_chipsub_cutoff1.000000_cwt_peaks.gr
NC_000913	IPOD occupancy	Peak	564126	564186	1	+	.	From wt_m9_rdm_glu_statphase_merged_truseqnano_nebnext_v6rzlog10p_chipsub_cutoff1.000000_cwt_peaks.gr
NC_000913	IPOD occupancy	Peak	564301	564361	1	+	.	From wt_m9_rdm_glu_statphase_merged_truseqnano_nebnext_v6rzlog10p_chipsub_cutoff1.000000_cwt_peaks.gr
NC_000913	IPOD occupancy	Peak	564416	564476	1	+	.	From wt_m9_rdm_glu_statphase_merged_truseqnano_nebnext_v6rzlog10p_chipsub_cutoff1.000000_cwt_peaks.gr
NC_000913	IPOD occupancy	Peak	564781	564841	1	+	.	From wt_m9_rdm_glu_statphase_merged_truseqnano_nebnext_v6rzlog10p_chipsub_cutoff1.000000_cwt_peaks.gr
NC_000913	IPOD occupancy	Peak	565156	565216	1	+	.	From wt_m9_rdm_glu_statphase_merged_truseqnano_nebnext_v6rzlog10p_chipsub_cutoff1.000000_cwt_peaks.gr
NC_000913	IPOD occupancy	Peak	565636	565696	1	+	.	From wt_m9_rdm_glu_statphase_merged_truseqnano_nebnext_v6rzlog10p_chipsub_cutoff1.000000_cwt_peaks.gr
NC_000913	IPOD occupancy	Peak	566786	566846	1	+	.	From wt_m9_rdm_glu_statphase_merged_truseqnano_nebnext_v6rzlog10p_chipsub_cutoff1.000000_cwt_peaks.gr
NC_000913	IPOD occupancy	Peak	567926	567986	1	+	.	From wt_m9_rdm_glu_statphase_merged_truseqnano_nebnext_v6rzlog10p_chipsub_cutoff1.000000_cwt_peaks.gr
NC_000913	IPOD occupancy	Peak	568281	568341	1	+	.	From wt_m9_rdm_glu_statphase_merged_truseqnano_nebnext_v6rzlog10p_chipsub_cutoff1.000000_cwt_peaks.gr
NC_000913	IPOD occupancy	Peak	568471	568531	1	+	.	From wt_m9_rdm_glu_statphase_merged_truseqnano_nebnext_v6rzlog10p_chipsub_cutoff1.000000_cwt_peaks.gr
NC_000913	IPOD occupancy	Peak	568566	568686	1	+	.	From wt_m9_rdm_glu_statphase_merged_truseqnano_nebnext_v6rzlog10p_chipsub_cutoff1.000000_cwt_peaks.gr
NC_000913	IPOD occupancy	Peak	568806	568866	1	+	.	From wt_m9_rdm_glu_statphase_merged_truseqnano_nebnext_v6rzlog10p_chipsub_cutoff1.000000_cwt_peaks.gr
NC_000913	IPOD occupancy	Peak	568961	569021	1	+	.	From wt_m9_rdm_glu_statphase_merged_truseqnano_nebnext_v6rzlog10p_chipsub_cutoff1.000000_cwt_peaks.gr
NC_000913	IPOD occupancy	Peak	569111	569171	1	+	.	From wt_m9_rdm_glu_statphase_merged_truseqnano_nebnext_v6rzlog10p_chipsub_cutoff1.000000_cwt_peaks.gr
NC_000913	IPOD occupancy	Peak	569271	569331	1	+	.	From wt_m9_rdm_glu_statphase_merged_truseqnano_nebnext_v6rzlog10p_chipsub_cutoff1.000000_cwt_peaks.gr
NC_000913	IPOD occupancy	Peak	569531	569591	1	+	.	From wt_m9_rdm_glu_statphase_merged_truseqnano_nebnext_v6rzlog10p_chipsub_cutoff1.000000_cwt_peaks.gr
NC_000913	IPOD occupancy	Peak	569661	569721	1	+	.	From wt_m9_rdm_glu_statphase_merged_truseqnano_nebnext_v6rzlog10p_chipsub_cutoff1.000000_cwt_peaks.gr
NC_000913	IPOD occupancy	Peak	569776	569836	1	+	.	From wt_m9_rdm_glu_statphase_merged_truseqnano_nebnext_v6rzlog10p_chipsub_cutoff1.000000_cwt_peaks.gr
NC_000913	IPOD occupancy	Peak	570026	570086	1	+	.	From wt_m9_rdm_glu_statphase_merged_truseqnano_nebnext_v6rzlog10p_chipsub_cutoff1.000000_cwt_peaks.gr
NC_000913	IPOD occupancy	Peak	570101	570161	1	+	.	From wt_m9_rdm_glu_statphase_merged_truseqnano_nebnext_v6rzlog10p_chipsub_cutoff1.000000_cwt_peaks.gr
NC_000913	IPOD occupancy	Peak	570261	570321	1	+	.	From wt_m9_rdm_glu_statphase_merged_truseqnano_nebnext_v6rzlog10p_chipsub_cutoff1.000000_cwt_peaks.gr
NC_000913	IPOD occupancy	Peak	570456	570516	1	+	.	From wt_m9_rdm_glu_statphase_merged_truseqnano_nebnext_v6rzlog10p_chipsub_cutoff1.000000_cwt_peaks.gr
NC_000913	IPOD occupancy	Peak	570876	570936	1	+	.	From wt_m9_rdm_glu_statphase_merged_truseqnano_nebnext_v6rzlog10p_chipsub_cutoff1.000000_cwt_peaks.gr
NC_000913	IPOD occupancy	Peak	571136	571196	1	+	.	From wt_m9_rdm_glu_statphase_merged_truseqnano_nebnext_v6rzlog10p_chipsub_cutoff1.000000_cwt_peaks.gr
NC_000913	IPOD occupancy	Peak	571491	571551	1	+	.	From wt_m9_rdm_glu_statphase_merged_truseqnano_nebnext_v6rzlog10p_chipsub_cutoff1.000000_cwt_peaks.gr
NC_000913	IPOD occupancy	Peak	571606	571666	1	+	.	From wt_m9_rdm_glu_statphase_merged_truseqnano_nebnext_v6rzlog10p_chipsub_cutoff1.000000_cwt_peaks.gr
NC_000913	IPOD occupancy	Peak	571701	571761	1	+	.	From wt_m9_rdm_glu_statphase_merged_truseqnano_nebnext_v6rzlog10p_chipsub_cutoff1.000000_cwt_peaks.gr
NC_000913	IPOD occupancy	Peak	571906	571966	1	+	.	From wt_m9_rdm_glu_statphase_merged_truseqnano_nebnext_v6rzlog10p_chipsub_cutoff1.000000_cwt_peaks.gr
NC_000913	IPOD occupancy	Peak	572601	572661	1	+	.	From wt_m9_rdm_glu_statphase_merged_truseqnano_nebnext_v6rzlog10p_chipsub_cutoff1.000000_cwt_peaks.gr
NC_000913	IPOD occupancy	Peak	573336	573396	1	+	.	From wt_m9_rdm_glu_statphase_merged_truseqnano_nebnext_v6rzlog10p_chipsub_cutoff1.000000_cwt_peaks.gr
NC_000913	IPOD occupancy	Peak	573701	573761	1	+	.	From wt_m9_rdm_glu_statphase_merged_truseqnano_nebnext_v6rzlog10p_chipsub_cutoff1.000000_cwt_peaks.gr
NC_000913	IPOD occupancy	Peak	573876	573936	1	+	.	From wt_m9_rdm_glu_statphase_merged_truseqnano_nebnext_v6rzlog10p_chipsub_cutoff1.000000_cwt_peaks.gr
NC_000913	IPOD occupancy	Peak	574311	574371	1	+	.	From wt_m9_rdm_glu_statphase_merged_truseqnano_nebnext_v6rzlog10p_chipsub_cutoff1.000000_cwt_peaks.gr
NC_000913	IPOD occupancy	Peak	574631	574711	1	+	.	From wt_m9_rdm_glu_statphase_merged_truseqnano_nebnext_v6rzlog10p_chipsub_cutoff1.000000_cwt_peaks.gr
NC_000913	IPOD occupancy	Peak	574726	574786	1	+	.	From wt_m9_rdm_glu_statphase_merged_truseqnano_nebnext_v6rzlog10p_chipsub_cutoff1.000000_cwt_peaks.gr
NC_000913	IPOD occupancy	Peak	575671	575731	1	+	.	From wt_m9_rdm_glu_statphase_merged_truseqnano_nebnext_v6rzlog10p_chipsub_cutoff1.000000_cwt_peaks.gr
NC_000913	IPOD occupancy	Peak	575836	575896	1	+	.	From wt_m9_rdm_glu_statphase_merged_truseqnano_nebnext_v6rzlog10p_chipsub_cutoff1.000000_cwt_peaks.gr
NC_000913	IPOD occupancy	Peak	576006	576066	1	+	.	From wt_m9_rdm_glu_statphase_merged_truseqnano_nebnext_v6rzlog10p_chipsub_cutoff1.000000_cwt_peaks.gr
NC_000913	IPOD occupancy	Peak	577316	577376	1	+	.	From wt_m9_rdm_glu_statphase_merged_truseqnano_nebnext_v6rzlog10p_chipsub_cutoff1.000000_cwt_peaks.gr
NC_000913	IPOD occupancy	Peak	577466	577526	1	+	.	From wt_m9_rdm_glu_statphase_merged_truseqnano_nebnext_v6rzlog10p_chipsub_cutoff1.000000_cwt_peaks.gr
NC_000913	IPOD occupancy	Peak	577701	577761	1	+	.	From wt_m9_rdm_glu_statphase_merged_truseqnano_nebnext_v6rzlog10p_chipsub_cutoff1.000000_cwt_peaks.gr
NC_000913	IPOD occupancy	Peak	577796	577856	1	+	.	From wt_m9_rdm_glu_statphase_merged_truseqnano_nebnext_v6rzlog10p_chipsub_cutoff1.000000_cwt_peaks.gr
NC_000913	IPOD occupancy	Peak	578331	578391	1	+	.	From wt_m9_rdm_glu_statphase_merged_truseqnano_nebnext_v6rzlog10p_chipsub_cutoff1.000000_cwt_peaks.gr
NC_000913	IPOD occupancy	Peak	578426	578486	1	+	.	From wt_m9_rdm_glu_statphase_merged_truseqnano_nebnext_v6rzlog10p_chipsub_cutoff1.000000_cwt_peaks.gr
NC_000913	IPOD occupancy	Peak	578516	578576	1	+	.	From wt_m9_rdm_glu_statphase_merged_truseqnano_nebnext_v6rzlog10p_chipsub_cutoff1.000000_cwt_peaks.gr
NC_000913	IPOD occupancy	Peak	578661	578721	1	+	.	From wt_m9_rdm_glu_statphase_merged_truseqnano_nebnext_v6rzlog10p_chipsub_cutoff1.000000_cwt_peaks.gr
NC_000913	IPOD occupancy	Peak	578811	578871	1	+	.	From wt_m9_rdm_glu_statphase_merged_truseqnano_nebnext_v6rzlog10p_chipsub_cutoff1.000000_cwt_peaks.gr
NC_000913	IPOD occupancy	Peak	578951	579011	1	+	.	From wt_m9_rdm_glu_statphase_merged_truseqnano_nebnext_v6rzlog10p_chipsub_cutoff1.000000_cwt_peaks.gr
NC_000913	IPOD occupancy	Peak	579226	579286	1	+	.	From wt_m9_rdm_glu_statphase_merged_truseqnano_nebnext_v6rzlog10p_chipsub_cutoff1.000000_cwt_peaks.gr
NC_000913	IPOD occupancy	Peak	579456	579516	1	+	.	From wt_m9_rdm_glu_statphase_merged_truseqnano_nebnext_v6rzlog10p_chipsub_cutoff1.000000_cwt_peaks.gr
NC_000913	IPOD occupancy	Peak	579686	579746	1	+	.	From wt_m9_rdm_glu_statphase_merged_truseqnano_nebnext_v6rzlog10p_chipsub_cutoff1.000000_cwt_peaks.gr
NC_000913	IPOD occupancy	Peak	580171	580231	1	+	.	From wt_m9_rdm_glu_statphase_merged_truseqnano_nebnext_v6rzlog10p_chipsub_cutoff1.000000_cwt_peaks.gr
NC_000913	IPOD occupancy	Peak	580366	580426	1	+	.	From wt_m9_rdm_glu_statphase_merged_truseqnano_nebnext_v6rzlog10p_chipsub_cutoff1.000000_cwt_peaks.gr
NC_000913	IPOD occupancy	Peak	580481	580541	1	+	.	From wt_m9_rdm_glu_statphase_merged_truseqnano_nebnext_v6rzlog10p_chipsub_cutoff1.000000_cwt_peaks.gr
NC_000913	IPOD occupancy	Peak	580711	580771	1	+	.	From wt_m9_rdm_glu_statphase_merged_truseqnano_nebnext_v6rzlog10p_chipsub_cutoff1.000000_cwt_peaks.gr
NC_000913	IPOD occupancy	Peak	580896	580956	1	+	.	From wt_m9_rdm_glu_statphase_merged_truseqnano_nebnext_v6rzlog10p_chipsub_cutoff1.000000_cwt_peaks.gr
NC_000913	IPOD occupancy	Peak	581146	581206	1	+	.	From wt_m9_rdm_glu_statphase_merged_truseqnano_nebnext_v6rzlog10p_chipsub_cutoff1.000000_cwt_peaks.gr
NC_000913	IPOD occupancy	Peak	581306	581366	1	+	.	From wt_m9_rdm_glu_statphase_merged_truseqnano_nebnext_v6rzlog10p_chipsub_cutoff1.000000_cwt_peaks.gr
NC_000913	IPOD occupancy	Peak	581681	581831	1	+	.	From wt_m9_rdm_glu_statphase_merged_truseqnano_nebnext_v6rzlog10p_chipsub_cutoff1.000000_cwt_peaks.gr
NC_000913	IPOD occupancy	Peak	581921	581981	1	+	.	From wt_m9_rdm_glu_statphase_merged_truseqnano_nebnext_v6rzlog10p_chipsub_cutoff1.000000_cwt_peaks.gr
NC_000913	IPOD occupancy	Peak	582026	582086	1	+	.	From wt_m9_rdm_glu_statphase_merged_truseqnano_nebnext_v6rzlog10p_chipsub_cutoff1.000000_cwt_peaks.gr
NC_000913	IPOD occupancy	Peak	582621	582681	1	+	.	From wt_m9_rdm_glu_statphase_merged_truseqnano_nebnext_v6rzlog10p_chipsub_cutoff1.000000_cwt_peaks.gr
NC_000913	IPOD occupancy	Peak	582816	582876	1	+	.	From wt_m9_rdm_glu_statphase_merged_truseqnano_nebnext_v6rzlog10p_chipsub_cutoff1.000000_cwt_peaks.gr
NC_000913	IPOD occupancy	Peak	582991	583051	1	+	.	From wt_m9_rdm_glu_statphase_merged_truseqnano_nebnext_v6rzlog10p_chipsub_cutoff1.000000_cwt_peaks.gr
NC_000913	IPOD occupancy	Peak	583136	583196	1	+	.	From wt_m9_rdm_glu_statphase_merged_truseqnano_nebnext_v6rzlog10p_chipsub_cutoff1.000000_cwt_peaks.gr
NC_000913	IPOD occupancy	Peak	583771	583831	1	+	.	From wt_m9_rdm_glu_statphase_merged_truseqnano_nebnext_v6rzlog10p_chipsub_cutoff1.000000_cwt_peaks.gr
NC_000913	IPOD occupancy	Peak	583896	583956	1	+	.	From wt_m9_rdm_glu_statphase_merged_truseqnano_nebnext_v6rzlog10p_chipsub_cutoff1.000000_cwt_peaks.gr
NC_000913	IPOD occupancy	Peak	584111	584171	1	+	.	From wt_m9_rdm_glu_statphase_merged_truseqnano_nebnext_v6rzlog10p_chipsub_cutoff1.000000_cwt_peaks.gr
NC_000913	IPOD occupancy	Peak	584321	584381	1	+	.	From wt_m9_rdm_glu_statphase_merged_truseqnano_nebnext_v6rzlog10p_chipsub_cutoff1.000000_cwt_peaks.gr
NC_000913	IPOD occupancy	Peak	584496	584556	1	+	.	From wt_m9_rdm_glu_statphase_merged_truseqnano_nebnext_v6rzlog10p_chipsub_cutoff1.000000_cwt_peaks.gr
NC_000913	IPOD occupancy	Peak	584761	584821	1	+	.	From wt_m9_rdm_glu_statphase_merged_truseqnano_nebnext_v6rzlog10p_chipsub_cutoff1.000000_cwt_peaks.gr
NC_000913	IPOD occupancy	Peak	584896	584956	1	+	.	From wt_m9_rdm_glu_statphase_merged_truseqnano_nebnext_v6rzlog10p_chipsub_cutoff1.000000_cwt_peaks.gr
NC_000913	IPOD occupancy	Peak	585131	585206	1	+	.	From wt_m9_rdm_glu_statphase_merged_truseqnano_nebnext_v6rzlog10p_chipsub_cutoff1.000000_cwt_peaks.gr
NC_000913	IPOD occupancy	Peak	585381	585441	1	+	.	From wt_m9_rdm_glu_statphase_merged_truseqnano_nebnext_v6rzlog10p_chipsub_cutoff1.000000_cwt_peaks.gr
NC_000913	IPOD occupancy	Peak	585506	585566	1	+	.	From wt_m9_rdm_glu_statphase_merged_truseqnano_nebnext_v6rzlog10p_chipsub_cutoff1.000000_cwt_peaks.gr
NC_000913	IPOD occupancy	Peak	585691	585751	1	+	.	From wt_m9_rdm_glu_statphase_merged_truseqnano_nebnext_v6rzlog10p_chipsub_cutoff1.000000_cwt_peaks.gr
NC_000913	IPOD occupancy	Peak	585996	586056	1	+	.	From wt_m9_rdm_glu_statphase_merged_truseqnano_nebnext_v6rzlog10p_chipsub_cutoff1.000000_cwt_peaks.gr
NC_000913	IPOD occupancy	Peak	586251	586311	1	+	.	From wt_m9_rdm_glu_statphase_merged_truseqnano_nebnext_v6rzlog10p_chipsub_cutoff1.000000_cwt_peaks.gr
NC_000913	IPOD occupancy	Peak	586521	586581	1	+	.	From wt_m9_rdm_glu_statphase_merged_truseqnano_nebnext_v6rzlog10p_chipsub_cutoff1.000000_cwt_peaks.gr
NC_000913	IPOD occupancy	Peak	586686	586746	1	+	.	From wt_m9_rdm_glu_statphase_merged_truseqnano_nebnext_v6rzlog10p_chipsub_cutoff1.000000_cwt_peaks.gr
NC_000913	IPOD occupancy	Peak	587426	587591	1	+	.	From wt_m9_rdm_glu_statphase_merged_truseqnano_nebnext_v6rzlog10p_chipsub_cutoff1.000000_cwt_peaks.gr
NC_000913	IPOD occupancy	Peak	589171	589231	1	+	.	From wt_m9_rdm_glu_statphase_merged_truseqnano_nebnext_v6rzlog10p_chipsub_cutoff1.000000_cwt_peaks.gr
NC_000913	IPOD occupancy	Peak	590091	590151	1	+	.	From wt_m9_rdm_glu_statphase_merged_truseqnano_nebnext_v6rzlog10p_chipsub_cutoff1.000000_cwt_peaks.gr
NC_000913	IPOD occupancy	Peak	590306	590366	1	+	.	From wt_m9_rdm_glu_statphase_merged_truseqnano_nebnext_v6rzlog10p_chipsub_cutoff1.000000_cwt_peaks.gr
NC_000913	IPOD occupancy	Peak	591116	591176	1	+	.	From wt_m9_rdm_glu_statphase_merged_truseqnano_nebnext_v6rzlog10p_chipsub_cutoff1.000000_cwt_peaks.gr
NC_000913	IPOD occupancy	Peak	591316	591376	1	+	.	From wt_m9_rdm_glu_statphase_merged_truseqnano_nebnext_v6rzlog10p_chipsub_cutoff1.000000_cwt_peaks.gr
NC_000913	IPOD occupancy	Peak	591566	591706	1	+	.	From wt_m9_rdm_glu_statphase_merged_truseqnano_nebnext_v6rzlog10p_chipsub_cutoff1.000000_cwt_peaks.gr
NC_000913	IPOD occupancy	Peak	591951	592011	1	+	.	From wt_m9_rdm_glu_statphase_merged_truseqnano_nebnext_v6rzlog10p_chipsub_cutoff1.000000_cwt_peaks.gr
NC_000913	IPOD occupancy	Peak	593206	593266	1	+	.	From wt_m9_rdm_glu_statphase_merged_truseqnano_nebnext_v6rzlog10p_chipsub_cutoff1.000000_cwt_peaks.gr
NC_000913	IPOD occupancy	Peak	593381	593441	1	+	.	From wt_m9_rdm_glu_statphase_merged_truseqnano_nebnext_v6rzlog10p_chipsub_cutoff1.000000_cwt_peaks.gr
NC_000913	IPOD occupancy	Peak	594306	594366	1	+	.	From wt_m9_rdm_glu_statphase_merged_truseqnano_nebnext_v6rzlog10p_chipsub_cutoff1.000000_cwt_peaks.gr
NC_000913	IPOD occupancy	Peak	594486	594546	1	+	.	From wt_m9_rdm_glu_statphase_merged_truseqnano_nebnext_v6rzlog10p_chipsub_cutoff1.000000_cwt_peaks.gr
NC_000913	IPOD occupancy	Peak	594616	594676	1	+	.	From wt_m9_rdm_glu_statphase_merged_truseqnano_nebnext_v6rzlog10p_chipsub_cutoff1.000000_cwt_peaks.gr
NC_000913	IPOD occupancy	Peak	595276	595336	1	+	.	From wt_m9_rdm_glu_statphase_merged_truseqnano_nebnext_v6rzlog10p_chipsub_cutoff1.000000_cwt_peaks.gr
NC_000913	IPOD occupancy	Peak	595771	595831	1	+	.	From wt_m9_rdm_glu_statphase_merged_truseqnano_nebnext_v6rzlog10p_chipsub_cutoff1.000000_cwt_peaks.gr
NC_000913	IPOD occupancy	Peak	596106	596166	1	+	.	From wt_m9_rdm_glu_statphase_merged_truseqnano_nebnext_v6rzlog10p_chipsub_cutoff1.000000_cwt_peaks.gr
NC_000913	IPOD occupancy	Peak	596376	596436	1	+	.	From wt_m9_rdm_glu_statphase_merged_truseqnano_nebnext_v6rzlog10p_chipsub_cutoff1.000000_cwt_peaks.gr
NC_000913	IPOD occupancy	Peak	596811	596871	1	+	.	From wt_m9_rdm_glu_statphase_merged_truseqnano_nebnext_v6rzlog10p_chipsub_cutoff1.000000_cwt_peaks.gr
NC_000913	IPOD occupancy	Peak	596996	597056	1	+	.	From wt_m9_rdm_glu_statphase_merged_truseqnano_nebnext_v6rzlog10p_chipsub_cutoff1.000000_cwt_peaks.gr
NC_000913	IPOD occupancy	Peak	597431	597491	1	+	.	From wt_m9_rdm_glu_statphase_merged_truseqnano_nebnext_v6rzlog10p_chipsub_cutoff1.000000_cwt_peaks.gr
NC_000913	IPOD occupancy	Peak	597946	598006	1	+	.	From wt_m9_rdm_glu_statphase_merged_truseqnano_nebnext_v6rzlog10p_chipsub_cutoff1.000000_cwt_peaks.gr
NC_000913	IPOD occupancy	Peak	598136	598196	1	+	.	From wt_m9_rdm_glu_statphase_merged_truseqnano_nebnext_v6rzlog10p_chipsub_cutoff1.000000_cwt_peaks.gr
NC_000913	IPOD occupancy	Peak	598671	598731	1	+	.	From wt_m9_rdm_glu_statphase_merged_truseqnano_nebnext_v6rzlog10p_chipsub_cutoff1.000000_cwt_peaks.gr
NC_000913	IPOD occupancy	Peak	598871	598931	1	+	.	From wt_m9_rdm_glu_statphase_merged_truseqnano_nebnext_v6rzlog10p_chipsub_cutoff1.000000_cwt_peaks.gr
NC_000913	IPOD occupancy	Peak	599826	599886	1	+	.	From wt_m9_rdm_glu_statphase_merged_truseqnano_nebnext_v6rzlog10p_chipsub_cutoff1.000000_cwt_peaks.gr
NC_000913	IPOD occupancy	Peak	600056	600116	1	+	.	From wt_m9_rdm_glu_statphase_merged_truseqnano_nebnext_v6rzlog10p_chipsub_cutoff1.000000_cwt_peaks.gr
NC_000913	IPOD occupancy	Peak	601326	601386	1	+	.	From wt_m9_rdm_glu_statphase_merged_truseqnano_nebnext_v6rzlog10p_chipsub_cutoff1.000000_cwt_peaks.gr
NC_000913	IPOD occupancy	Peak	601831	601891	1	+	.	From wt_m9_rdm_glu_statphase_merged_truseqnano_nebnext_v6rzlog10p_chipsub_cutoff1.000000_cwt_peaks.gr
NC_000913	IPOD occupancy	Peak	602021	602081	1	+	.	From wt_m9_rdm_glu_statphase_merged_truseqnano_nebnext_v6rzlog10p_chipsub_cutoff1.000000_cwt_peaks.gr
NC_000913	IPOD occupancy	Peak	602691	602751	1	+	.	From wt_m9_rdm_glu_statphase_merged_truseqnano_nebnext_v6rzlog10p_chipsub_cutoff1.000000_cwt_peaks.gr
NC_000913	IPOD occupancy	Peak	602891	602951	1	+	.	From wt_m9_rdm_glu_statphase_merged_truseqnano_nebnext_v6rzlog10p_chipsub_cutoff1.000000_cwt_peaks.gr
NC_000913	IPOD occupancy	Peak	603386	603446	1	+	.	From wt_m9_rdm_glu_statphase_merged_truseqnano_nebnext_v6rzlog10p_chipsub_cutoff1.000000_cwt_peaks.gr
NC_000913	IPOD occupancy	Peak	603506	603566	1	+	.	From wt_m9_rdm_glu_statphase_merged_truseqnano_nebnext_v6rzlog10p_chipsub_cutoff1.000000_cwt_peaks.gr
NC_000913	IPOD occupancy	Peak	604216	604276	1	+	.	From wt_m9_rdm_glu_statphase_merged_truseqnano_nebnext_v6rzlog10p_chipsub_cutoff1.000000_cwt_peaks.gr
NC_000913	IPOD occupancy	Peak	604331	604391	1	+	.	From wt_m9_rdm_glu_statphase_merged_truseqnano_nebnext_v6rzlog10p_chipsub_cutoff1.000000_cwt_peaks.gr
NC_000913	IPOD occupancy	Peak	604596	604751	1	+	.	From wt_m9_rdm_glu_statphase_merged_truseqnano_nebnext_v6rzlog10p_chipsub_cutoff1.000000_cwt_peaks.gr
NC_000913	IPOD occupancy	Peak	605311	605371	1	+	.	From wt_m9_rdm_glu_statphase_merged_truseqnano_nebnext_v6rzlog10p_chipsub_cutoff1.000000_cwt_peaks.gr
NC_000913	IPOD occupancy	Peak	605656	605716	1	+	.	From wt_m9_rdm_glu_statphase_merged_truseqnano_nebnext_v6rzlog10p_chipsub_cutoff1.000000_cwt_peaks.gr
NC_000913	IPOD occupancy	Peak	606006	606066	1	+	.	From wt_m9_rdm_glu_statphase_merged_truseqnano_nebnext_v6rzlog10p_chipsub_cutoff1.000000_cwt_peaks.gr
NC_000913	IPOD occupancy	Peak	606516	606576	1	+	.	From wt_m9_rdm_glu_statphase_merged_truseqnano_nebnext_v6rzlog10p_chipsub_cutoff1.000000_cwt_peaks.gr
NC_000913	IPOD occupancy	Peak	606926	606986	1	+	.	From wt_m9_rdm_glu_statphase_merged_truseqnano_nebnext_v6rzlog10p_chipsub_cutoff1.000000_cwt_peaks.gr
NC_000913	IPOD occupancy	Peak	607576	607636	1	+	.	From wt_m9_rdm_glu_statphase_merged_truseqnano_nebnext_v6rzlog10p_chipsub_cutoff1.000000_cwt_peaks.gr
NC_000913	IPOD occupancy	Peak	608026	608086	1	+	.	From wt_m9_rdm_glu_statphase_merged_truseqnano_nebnext_v6rzlog10p_chipsub_cutoff1.000000_cwt_peaks.gr
NC_000913	IPOD occupancy	Peak	609166	609226	1	+	.	From wt_m9_rdm_glu_statphase_merged_truseqnano_nebnext_v6rzlog10p_chipsub_cutoff1.000000_cwt_peaks.gr
NC_000913	IPOD occupancy	Peak	609521	609581	1	+	.	From wt_m9_rdm_glu_statphase_merged_truseqnano_nebnext_v6rzlog10p_chipsub_cutoff1.000000_cwt_peaks.gr
NC_000913	IPOD occupancy	Peak	609721	609781	1	+	.	From wt_m9_rdm_glu_statphase_merged_truseqnano_nebnext_v6rzlog10p_chipsub_cutoff1.000000_cwt_peaks.gr
NC_000913	IPOD occupancy	Peak	609866	609926	1	+	.	From wt_m9_rdm_glu_statphase_merged_truseqnano_nebnext_v6rzlog10p_chipsub_cutoff1.000000_cwt_peaks.gr
NC_000913	IPOD occupancy	Peak	610651	610711	1	+	.	From wt_m9_rdm_glu_statphase_merged_truseqnano_nebnext_v6rzlog10p_chipsub_cutoff1.000000_cwt_peaks.gr
NC_000913	IPOD occupancy	Peak	611276	611336	1	+	.	From wt_m9_rdm_glu_statphase_merged_truseqnano_nebnext_v6rzlog10p_chipsub_cutoff1.000000_cwt_peaks.gr
NC_000913	IPOD occupancy	Peak	611571	611631	1	+	.	From wt_m9_rdm_glu_statphase_merged_truseqnano_nebnext_v6rzlog10p_chipsub_cutoff1.000000_cwt_peaks.gr
NC_000913	IPOD occupancy	Peak	612046	612106	1	+	.	From wt_m9_rdm_glu_statphase_merged_truseqnano_nebnext_v6rzlog10p_chipsub_cutoff1.000000_cwt_peaks.gr
NC_000913	IPOD occupancy	Peak	612371	612431	1	+	.	From wt_m9_rdm_glu_statphase_merged_truseqnano_nebnext_v6rzlog10p_chipsub_cutoff1.000000_cwt_peaks.gr
NC_000913	IPOD occupancy	Peak	612461	612521	1	+	.	From wt_m9_rdm_glu_statphase_merged_truseqnano_nebnext_v6rzlog10p_chipsub_cutoff1.000000_cwt_peaks.gr
NC_000913	IPOD occupancy	Peak	612671	612731	1	+	.	From wt_m9_rdm_glu_statphase_merged_truseqnano_nebnext_v6rzlog10p_chipsub_cutoff1.000000_cwt_peaks.gr
NC_000913	IPOD occupancy	Peak	613206	613266	1	+	.	From wt_m9_rdm_glu_statphase_merged_truseqnano_nebnext_v6rzlog10p_chipsub_cutoff1.000000_cwt_peaks.gr
NC_000913	IPOD occupancy	Peak	613496	613556	1	+	.	From wt_m9_rdm_glu_statphase_merged_truseqnano_nebnext_v6rzlog10p_chipsub_cutoff1.000000_cwt_peaks.gr
NC_000913	IPOD occupancy	Peak	613991	614051	1	+	.	From wt_m9_rdm_glu_statphase_merged_truseqnano_nebnext_v6rzlog10p_chipsub_cutoff1.000000_cwt_peaks.gr
NC_000913	IPOD occupancy	Peak	615191	615251	1	+	.	From wt_m9_rdm_glu_statphase_merged_truseqnano_nebnext_v6rzlog10p_chipsub_cutoff1.000000_cwt_peaks.gr
NC_000913	IPOD occupancy	Peak	615881	615941	1	+	.	From wt_m9_rdm_glu_statphase_merged_truseqnano_nebnext_v6rzlog10p_chipsub_cutoff1.000000_cwt_peaks.gr
NC_000913	IPOD occupancy	Peak	616476	616536	1	+	.	From wt_m9_rdm_glu_statphase_merged_truseqnano_nebnext_v6rzlog10p_chipsub_cutoff1.000000_cwt_peaks.gr
NC_000913	IPOD occupancy	Peak	616936	616996	1	+	.	From wt_m9_rdm_glu_statphase_merged_truseqnano_nebnext_v6rzlog10p_chipsub_cutoff1.000000_cwt_peaks.gr
NC_000913	IPOD occupancy	Peak	617401	617461	1	+	.	From wt_m9_rdm_glu_statphase_merged_truseqnano_nebnext_v6rzlog10p_chipsub_cutoff1.000000_cwt_peaks.gr
NC_000913	IPOD occupancy	Peak	617956	618016	1	+	.	From wt_m9_rdm_glu_statphase_merged_truseqnano_nebnext_v6rzlog10p_chipsub_cutoff1.000000_cwt_peaks.gr
NC_000913	IPOD occupancy	Peak	618131	618191	1	+	.	From wt_m9_rdm_glu_statphase_merged_truseqnano_nebnext_v6rzlog10p_chipsub_cutoff1.000000_cwt_peaks.gr
NC_000913	IPOD occupancy	Peak	618226	618286	1	+	.	From wt_m9_rdm_glu_statphase_merged_truseqnano_nebnext_v6rzlog10p_chipsub_cutoff1.000000_cwt_peaks.gr
NC_000913	IPOD occupancy	Peak	618531	618591	1	+	.	From wt_m9_rdm_glu_statphase_merged_truseqnano_nebnext_v6rzlog10p_chipsub_cutoff1.000000_cwt_peaks.gr
NC_000913	IPOD occupancy	Peak	618946	619006	1	+	.	From wt_m9_rdm_glu_statphase_merged_truseqnano_nebnext_v6rzlog10p_chipsub_cutoff1.000000_cwt_peaks.gr
NC_000913	IPOD occupancy	Peak	619061	619121	1	+	.	From wt_m9_rdm_glu_statphase_merged_truseqnano_nebnext_v6rzlog10p_chipsub_cutoff1.000000_cwt_peaks.gr
NC_000913	IPOD occupancy	Peak	619146	619206	1	+	.	From wt_m9_rdm_glu_statphase_merged_truseqnano_nebnext_v6rzlog10p_chipsub_cutoff1.000000_cwt_peaks.gr
NC_000913	IPOD occupancy	Peak	619631	619691	1	+	.	From wt_m9_rdm_glu_statphase_merged_truseqnano_nebnext_v6rzlog10p_chipsub_cutoff1.000000_cwt_peaks.gr
NC_000913	IPOD occupancy	Peak	620101	620161	1	+	.	From wt_m9_rdm_glu_statphase_merged_truseqnano_nebnext_v6rzlog10p_chipsub_cutoff1.000000_cwt_peaks.gr
NC_000913	IPOD occupancy	Peak	620191	620251	1	+	.	From wt_m9_rdm_glu_statphase_merged_truseqnano_nebnext_v6rzlog10p_chipsub_cutoff1.000000_cwt_peaks.gr
NC_000913	IPOD occupancy	Peak	620311	620371	1	+	.	From wt_m9_rdm_glu_statphase_merged_truseqnano_nebnext_v6rzlog10p_chipsub_cutoff1.000000_cwt_peaks.gr
NC_000913	IPOD occupancy	Peak	620721	620781	1	+	.	From wt_m9_rdm_glu_statphase_merged_truseqnano_nebnext_v6rzlog10p_chipsub_cutoff1.000000_cwt_peaks.gr
NC_000913	IPOD occupancy	Peak	621201	621261	1	+	.	From wt_m9_rdm_glu_statphase_merged_truseqnano_nebnext_v6rzlog10p_chipsub_cutoff1.000000_cwt_peaks.gr
NC_000913	IPOD occupancy	Peak	621686	621746	1	+	.	From wt_m9_rdm_glu_statphase_merged_truseqnano_nebnext_v6rzlog10p_chipsub_cutoff1.000000_cwt_peaks.gr
NC_000913	IPOD occupancy	Peak	622196	622256	1	+	.	From wt_m9_rdm_glu_statphase_merged_truseqnano_nebnext_v6rzlog10p_chipsub_cutoff1.000000_cwt_peaks.gr
NC_000913	IPOD occupancy	Peak	624701	624761	1	+	.	From wt_m9_rdm_glu_statphase_merged_truseqnano_nebnext_v6rzlog10p_chipsub_cutoff1.000000_cwt_peaks.gr
NC_000913	IPOD occupancy	Peak	624821	624881	1	+	.	From wt_m9_rdm_glu_statphase_merged_truseqnano_nebnext_v6rzlog10p_chipsub_cutoff1.000000_cwt_peaks.gr
NC_000913	IPOD occupancy	Peak	627301	627361	1	+	.	From wt_m9_rdm_glu_statphase_merged_truseqnano_nebnext_v6rzlog10p_chipsub_cutoff1.000000_cwt_peaks.gr
NC_000913	IPOD occupancy	Peak	627611	627671	1	+	.	From wt_m9_rdm_glu_statphase_merged_truseqnano_nebnext_v6rzlog10p_chipsub_cutoff1.000000_cwt_peaks.gr
NC_000913	IPOD occupancy	Peak	627781	627841	1	+	.	From wt_m9_rdm_glu_statphase_merged_truseqnano_nebnext_v6rzlog10p_chipsub_cutoff1.000000_cwt_peaks.gr
NC_000913	IPOD occupancy	Peak	628106	628166	1	+	.	From wt_m9_rdm_glu_statphase_merged_truseqnano_nebnext_v6rzlog10p_chipsub_cutoff1.000000_cwt_peaks.gr
NC_000913	IPOD occupancy	Peak	629821	629881	1	+	.	From wt_m9_rdm_glu_statphase_merged_truseqnano_nebnext_v6rzlog10p_chipsub_cutoff1.000000_cwt_peaks.gr
NC_000913	IPOD occupancy	Peak	630011	630071	1	+	.	From wt_m9_rdm_glu_statphase_merged_truseqnano_nebnext_v6rzlog10p_chipsub_cutoff1.000000_cwt_peaks.gr
NC_000913	IPOD occupancy	Peak	631051	631111	1	+	.	From wt_m9_rdm_glu_statphase_merged_truseqnano_nebnext_v6rzlog10p_chipsub_cutoff1.000000_cwt_peaks.gr
NC_000913	IPOD occupancy	Peak	631716	631776	1	+	.	From wt_m9_rdm_glu_statphase_merged_truseqnano_nebnext_v6rzlog10p_chipsub_cutoff1.000000_cwt_peaks.gr
NC_000913	IPOD occupancy	Peak	632231	632291	1	+	.	From wt_m9_rdm_glu_statphase_merged_truseqnano_nebnext_v6rzlog10p_chipsub_cutoff1.000000_cwt_peaks.gr
NC_000913	IPOD occupancy	Peak	632796	632856	1	+	.	From wt_m9_rdm_glu_statphase_merged_truseqnano_nebnext_v6rzlog10p_chipsub_cutoff1.000000_cwt_peaks.gr
NC_000913	IPOD occupancy	Peak	633816	633876	1	+	.	From wt_m9_rdm_glu_statphase_merged_truseqnano_nebnext_v6rzlog10p_chipsub_cutoff1.000000_cwt_peaks.gr
NC_000913	IPOD occupancy	Peak	635166	635226	1	+	.	From wt_m9_rdm_glu_statphase_merged_truseqnano_nebnext_v6rzlog10p_chipsub_cutoff1.000000_cwt_peaks.gr
NC_000913	IPOD occupancy	Peak	635396	635456	1	+	.	From wt_m9_rdm_glu_statphase_merged_truseqnano_nebnext_v6rzlog10p_chipsub_cutoff1.000000_cwt_peaks.gr
NC_000913	IPOD occupancy	Peak	635611	635671	1	+	.	From wt_m9_rdm_glu_statphase_merged_truseqnano_nebnext_v6rzlog10p_chipsub_cutoff1.000000_cwt_peaks.gr
NC_000913	IPOD occupancy	Peak	636511	636571	1	+	.	From wt_m9_rdm_glu_statphase_merged_truseqnano_nebnext_v6rzlog10p_chipsub_cutoff1.000000_cwt_peaks.gr
NC_000913	IPOD occupancy	Peak	636651	636711	1	+	.	From wt_m9_rdm_glu_statphase_merged_truseqnano_nebnext_v6rzlog10p_chipsub_cutoff1.000000_cwt_peaks.gr
NC_000913	IPOD occupancy	Peak	636866	636926	1	+	.	From wt_m9_rdm_glu_statphase_merged_truseqnano_nebnext_v6rzlog10p_chipsub_cutoff1.000000_cwt_peaks.gr
NC_000913	IPOD occupancy	Peak	637041	637101	1	+	.	From wt_m9_rdm_glu_statphase_merged_truseqnano_nebnext_v6rzlog10p_chipsub_cutoff1.000000_cwt_peaks.gr
NC_000913	IPOD occupancy	Peak	637521	637581	1	+	.	From wt_m9_rdm_glu_statphase_merged_truseqnano_nebnext_v6rzlog10p_chipsub_cutoff1.000000_cwt_peaks.gr
NC_000913	IPOD occupancy	Peak	637636	637696	1	+	.	From wt_m9_rdm_glu_statphase_merged_truseqnano_nebnext_v6rzlog10p_chipsub_cutoff1.000000_cwt_peaks.gr
NC_000913	IPOD occupancy	Peak	637796	637856	1	+	.	From wt_m9_rdm_glu_statphase_merged_truseqnano_nebnext_v6rzlog10p_chipsub_cutoff1.000000_cwt_peaks.gr
NC_000913	IPOD occupancy	Peak	637941	638001	1	+	.	From wt_m9_rdm_glu_statphase_merged_truseqnano_nebnext_v6rzlog10p_chipsub_cutoff1.000000_cwt_peaks.gr
NC_000913	IPOD occupancy	Peak	638461	638521	1	+	.	From wt_m9_rdm_glu_statphase_merged_truseqnano_nebnext_v6rzlog10p_chipsub_cutoff1.000000_cwt_peaks.gr
NC_000913	IPOD occupancy	Peak	638931	638991	1	+	.	From wt_m9_rdm_glu_statphase_merged_truseqnano_nebnext_v6rzlog10p_chipsub_cutoff1.000000_cwt_peaks.gr
NC_000913	IPOD occupancy	Peak	639306	639366	1	+	.	From wt_m9_rdm_glu_statphase_merged_truseqnano_nebnext_v6rzlog10p_chipsub_cutoff1.000000_cwt_peaks.gr
NC_000913	IPOD occupancy	Peak	639816	639876	1	+	.	From wt_m9_rdm_glu_statphase_merged_truseqnano_nebnext_v6rzlog10p_chipsub_cutoff1.000000_cwt_peaks.gr
NC_000913	IPOD occupancy	Peak	642066	642126	1	+	.	From wt_m9_rdm_glu_statphase_merged_truseqnano_nebnext_v6rzlog10p_chipsub_cutoff1.000000_cwt_peaks.gr
NC_000913	IPOD occupancy	Peak	642211	642271	1	+	.	From wt_m9_rdm_glu_statphase_merged_truseqnano_nebnext_v6rzlog10p_chipsub_cutoff1.000000_cwt_peaks.gr
NC_000913	IPOD occupancy	Peak	642616	642676	1	+	.	From wt_m9_rdm_glu_statphase_merged_truseqnano_nebnext_v6rzlog10p_chipsub_cutoff1.000000_cwt_peaks.gr
NC_000913	IPOD occupancy	Peak	643111	643171	1	+	.	From wt_m9_rdm_glu_statphase_merged_truseqnano_nebnext_v6rzlog10p_chipsub_cutoff1.000000_cwt_peaks.gr
NC_000913	IPOD occupancy	Peak	644171	644231	1	+	.	From wt_m9_rdm_glu_statphase_merged_truseqnano_nebnext_v6rzlog10p_chipsub_cutoff1.000000_cwt_peaks.gr
NC_000913	IPOD occupancy	Peak	645201	645261	1	+	.	From wt_m9_rdm_glu_statphase_merged_truseqnano_nebnext_v6rzlog10p_chipsub_cutoff1.000000_cwt_peaks.gr
NC_000913	IPOD occupancy	Peak	645556	645616	1	+	.	From wt_m9_rdm_glu_statphase_merged_truseqnano_nebnext_v6rzlog10p_chipsub_cutoff1.000000_cwt_peaks.gr
NC_000913	IPOD occupancy	Peak	646356	646416	1	+	.	From wt_m9_rdm_glu_statphase_merged_truseqnano_nebnext_v6rzlog10p_chipsub_cutoff1.000000_cwt_peaks.gr
NC_000913	IPOD occupancy	Peak	646571	646631	1	+	.	From wt_m9_rdm_glu_statphase_merged_truseqnano_nebnext_v6rzlog10p_chipsub_cutoff1.000000_cwt_peaks.gr
NC_000913	IPOD occupancy	Peak	647126	647186	1	+	.	From wt_m9_rdm_glu_statphase_merged_truseqnano_nebnext_v6rzlog10p_chipsub_cutoff1.000000_cwt_peaks.gr
NC_000913	IPOD occupancy	Peak	649531	649591	1	+	.	From wt_m9_rdm_glu_statphase_merged_truseqnano_nebnext_v6rzlog10p_chipsub_cutoff1.000000_cwt_peaks.gr
NC_000913	IPOD occupancy	Peak	650131	650191	1	+	.	From wt_m9_rdm_glu_statphase_merged_truseqnano_nebnext_v6rzlog10p_chipsub_cutoff1.000000_cwt_peaks.gr
NC_000913	IPOD occupancy	Peak	651676	651736	1	+	.	From wt_m9_rdm_glu_statphase_merged_truseqnano_nebnext_v6rzlog10p_chipsub_cutoff1.000000_cwt_peaks.gr
NC_000913	IPOD occupancy	Peak	651836	651896	1	+	.	From wt_m9_rdm_glu_statphase_merged_truseqnano_nebnext_v6rzlog10p_chipsub_cutoff1.000000_cwt_peaks.gr
NC_000913	IPOD occupancy	Peak	651986	652046	1	+	.	From wt_m9_rdm_glu_statphase_merged_truseqnano_nebnext_v6rzlog10p_chipsub_cutoff1.000000_cwt_peaks.gr
NC_000913	IPOD occupancy	Peak	652141	652201	1	+	.	From wt_m9_rdm_glu_statphase_merged_truseqnano_nebnext_v6rzlog10p_chipsub_cutoff1.000000_cwt_peaks.gr
NC_000913	IPOD occupancy	Peak	652366	652426	1	+	.	From wt_m9_rdm_glu_statphase_merged_truseqnano_nebnext_v6rzlog10p_chipsub_cutoff1.000000_cwt_peaks.gr
NC_000913	IPOD occupancy	Peak	653206	653266	1	+	.	From wt_m9_rdm_glu_statphase_merged_truseqnano_nebnext_v6rzlog10p_chipsub_cutoff1.000000_cwt_peaks.gr
NC_000913	IPOD occupancy	Peak	653676	653736	1	+	.	From wt_m9_rdm_glu_statphase_merged_truseqnano_nebnext_v6rzlog10p_chipsub_cutoff1.000000_cwt_peaks.gr
NC_000913	IPOD occupancy	Peak	653836	653896	1	+	.	From wt_m9_rdm_glu_statphase_merged_truseqnano_nebnext_v6rzlog10p_chipsub_cutoff1.000000_cwt_peaks.gr
NC_000913	IPOD occupancy	Peak	654046	654106	1	+	.	From wt_m9_rdm_glu_statphase_merged_truseqnano_nebnext_v6rzlog10p_chipsub_cutoff1.000000_cwt_peaks.gr
NC_000913	IPOD occupancy	Peak	654511	654571	1	+	.	From wt_m9_rdm_glu_statphase_merged_truseqnano_nebnext_v6rzlog10p_chipsub_cutoff1.000000_cwt_peaks.gr
NC_000913	IPOD occupancy	Peak	655121	655181	1	+	.	From wt_m9_rdm_glu_statphase_merged_truseqnano_nebnext_v6rzlog10p_chipsub_cutoff1.000000_cwt_peaks.gr
NC_000913	IPOD occupancy	Peak	655251	655311	1	+	.	From wt_m9_rdm_glu_statphase_merged_truseqnano_nebnext_v6rzlog10p_chipsub_cutoff1.000000_cwt_peaks.gr
NC_000913	IPOD occupancy	Peak	655896	655956	1	+	.	From wt_m9_rdm_glu_statphase_merged_truseqnano_nebnext_v6rzlog10p_chipsub_cutoff1.000000_cwt_peaks.gr
NC_000913	IPOD occupancy	Peak	656116	656176	1	+	.	From wt_m9_rdm_glu_statphase_merged_truseqnano_nebnext_v6rzlog10p_chipsub_cutoff1.000000_cwt_peaks.gr
NC_000913	IPOD occupancy	Peak	656286	656346	1	+	.	From wt_m9_rdm_glu_statphase_merged_truseqnano_nebnext_v6rzlog10p_chipsub_cutoff1.000000_cwt_peaks.gr
NC_000913	IPOD occupancy	Peak	658361	658421	1	+	.	From wt_m9_rdm_glu_statphase_merged_truseqnano_nebnext_v6rzlog10p_chipsub_cutoff1.000000_cwt_peaks.gr
NC_000913	IPOD occupancy	Peak	659191	659251	1	+	.	From wt_m9_rdm_glu_statphase_merged_truseqnano_nebnext_v6rzlog10p_chipsub_cutoff1.000000_cwt_peaks.gr
NC_000913	IPOD occupancy	Peak	659806	659866	1	+	.	From wt_m9_rdm_glu_statphase_merged_truseqnano_nebnext_v6rzlog10p_chipsub_cutoff1.000000_cwt_peaks.gr
NC_000913	IPOD occupancy	Peak	659906	659966	1	+	.	From wt_m9_rdm_glu_statphase_merged_truseqnano_nebnext_v6rzlog10p_chipsub_cutoff1.000000_cwt_peaks.gr
NC_000913	IPOD occupancy	Peak	660236	660296	1	+	.	From wt_m9_rdm_glu_statphase_merged_truseqnano_nebnext_v6rzlog10p_chipsub_cutoff1.000000_cwt_peaks.gr
NC_000913	IPOD occupancy	Peak	660451	660511	1	+	.	From wt_m9_rdm_glu_statphase_merged_truseqnano_nebnext_v6rzlog10p_chipsub_cutoff1.000000_cwt_peaks.gr
NC_000913	IPOD occupancy	Peak	661016	661076	1	+	.	From wt_m9_rdm_glu_statphase_merged_truseqnano_nebnext_v6rzlog10p_chipsub_cutoff1.000000_cwt_peaks.gr
NC_000913	IPOD occupancy	Peak	661141	661201	1	+	.	From wt_m9_rdm_glu_statphase_merged_truseqnano_nebnext_v6rzlog10p_chipsub_cutoff1.000000_cwt_peaks.gr
NC_000913	IPOD occupancy	Peak	661256	661316	1	+	.	From wt_m9_rdm_glu_statphase_merged_truseqnano_nebnext_v6rzlog10p_chipsub_cutoff1.000000_cwt_peaks.gr
NC_000913	IPOD occupancy	Peak	661441	661501	1	+	.	From wt_m9_rdm_glu_statphase_merged_truseqnano_nebnext_v6rzlog10p_chipsub_cutoff1.000000_cwt_peaks.gr
NC_000913	IPOD occupancy	Peak	661586	661646	1	+	.	From wt_m9_rdm_glu_statphase_merged_truseqnano_nebnext_v6rzlog10p_chipsub_cutoff1.000000_cwt_peaks.gr
NC_000913	IPOD occupancy	Peak	661751	661811	1	+	.	From wt_m9_rdm_glu_statphase_merged_truseqnano_nebnext_v6rzlog10p_chipsub_cutoff1.000000_cwt_peaks.gr
NC_000913	IPOD occupancy	Peak	662906	662966	1	+	.	From wt_m9_rdm_glu_statphase_merged_truseqnano_nebnext_v6rzlog10p_chipsub_cutoff1.000000_cwt_peaks.gr
NC_000913	IPOD occupancy	Peak	663306	663401	1	+	.	From wt_m9_rdm_glu_statphase_merged_truseqnano_nebnext_v6rzlog10p_chipsub_cutoff1.000000_cwt_peaks.gr
NC_000913	IPOD occupancy	Peak	664106	664166	1	+	.	From wt_m9_rdm_glu_statphase_merged_truseqnano_nebnext_v6rzlog10p_chipsub_cutoff1.000000_cwt_peaks.gr
NC_000913	IPOD occupancy	Peak	665316	665376	1	+	.	From wt_m9_rdm_glu_statphase_merged_truseqnano_nebnext_v6rzlog10p_chipsub_cutoff1.000000_cwt_peaks.gr
NC_000913	IPOD occupancy	Peak	665681	665741	1	+	.	From wt_m9_rdm_glu_statphase_merged_truseqnano_nebnext_v6rzlog10p_chipsub_cutoff1.000000_cwt_peaks.gr
NC_000913	IPOD occupancy	Peak	666046	666106	1	+	.	From wt_m9_rdm_glu_statphase_merged_truseqnano_nebnext_v6rzlog10p_chipsub_cutoff1.000000_cwt_peaks.gr
NC_000913	IPOD occupancy	Peak	666246	666306	1	+	.	From wt_m9_rdm_glu_statphase_merged_truseqnano_nebnext_v6rzlog10p_chipsub_cutoff1.000000_cwt_peaks.gr
NC_000913	IPOD occupancy	Peak	666356	666416	1	+	.	From wt_m9_rdm_glu_statphase_merged_truseqnano_nebnext_v6rzlog10p_chipsub_cutoff1.000000_cwt_peaks.gr
NC_000913	IPOD occupancy	Peak	666776	666836	1	+	.	From wt_m9_rdm_glu_statphase_merged_truseqnano_nebnext_v6rzlog10p_chipsub_cutoff1.000000_cwt_peaks.gr
NC_000913	IPOD occupancy	Peak	667411	667471	1	+	.	From wt_m9_rdm_glu_statphase_merged_truseqnano_nebnext_v6rzlog10p_chipsub_cutoff1.000000_cwt_peaks.gr
NC_000913	IPOD occupancy	Peak	667641	667701	1	+	.	From wt_m9_rdm_glu_statphase_merged_truseqnano_nebnext_v6rzlog10p_chipsub_cutoff1.000000_cwt_peaks.gr
NC_000913	IPOD occupancy	Peak	668086	668146	1	+	.	From wt_m9_rdm_glu_statphase_merged_truseqnano_nebnext_v6rzlog10p_chipsub_cutoff1.000000_cwt_peaks.gr
NC_000913	IPOD occupancy	Peak	668231	668291	1	+	.	From wt_m9_rdm_glu_statphase_merged_truseqnano_nebnext_v6rzlog10p_chipsub_cutoff1.000000_cwt_peaks.gr
NC_000913	IPOD occupancy	Peak	668456	668516	1	+	.	From wt_m9_rdm_glu_statphase_merged_truseqnano_nebnext_v6rzlog10p_chipsub_cutoff1.000000_cwt_peaks.gr
NC_000913	IPOD occupancy	Peak	668871	668931	1	+	.	From wt_m9_rdm_glu_statphase_merged_truseqnano_nebnext_v6rzlog10p_chipsub_cutoff1.000000_cwt_peaks.gr
NC_000913	IPOD occupancy	Peak	670096	670156	1	+	.	From wt_m9_rdm_glu_statphase_merged_truseqnano_nebnext_v6rzlog10p_chipsub_cutoff1.000000_cwt_peaks.gr
NC_000913	IPOD occupancy	Peak	671866	671926	1	+	.	From wt_m9_rdm_glu_statphase_merged_truseqnano_nebnext_v6rzlog10p_chipsub_cutoff1.000000_cwt_peaks.gr
NC_000913	IPOD occupancy	Peak	673161	673221	1	+	.	From wt_m9_rdm_glu_statphase_merged_truseqnano_nebnext_v6rzlog10p_chipsub_cutoff1.000000_cwt_peaks.gr
NC_000913	IPOD occupancy	Peak	674326	674386	1	+	.	From wt_m9_rdm_glu_statphase_merged_truseqnano_nebnext_v6rzlog10p_chipsub_cutoff1.000000_cwt_peaks.gr
NC_000913	IPOD occupancy	Peak	675486	675546	1	+	.	From wt_m9_rdm_glu_statphase_merged_truseqnano_nebnext_v6rzlog10p_chipsub_cutoff1.000000_cwt_peaks.gr
NC_000913	IPOD occupancy	Peak	675761	675821	1	+	.	From wt_m9_rdm_glu_statphase_merged_truseqnano_nebnext_v6rzlog10p_chipsub_cutoff1.000000_cwt_peaks.gr
NC_000913	IPOD occupancy	Peak	676041	676101	1	+	.	From wt_m9_rdm_glu_statphase_merged_truseqnano_nebnext_v6rzlog10p_chipsub_cutoff1.000000_cwt_peaks.gr
NC_000913	IPOD occupancy	Peak	676431	676491	1	+	.	From wt_m9_rdm_glu_statphase_merged_truseqnano_nebnext_v6rzlog10p_chipsub_cutoff1.000000_cwt_peaks.gr
NC_000913	IPOD occupancy	Peak	676556	676616	1	+	.	From wt_m9_rdm_glu_statphase_merged_truseqnano_nebnext_v6rzlog10p_chipsub_cutoff1.000000_cwt_peaks.gr
NC_000913	IPOD occupancy	Peak	676671	676731	1	+	.	From wt_m9_rdm_glu_statphase_merged_truseqnano_nebnext_v6rzlog10p_chipsub_cutoff1.000000_cwt_peaks.gr
NC_000913	IPOD occupancy	Peak	676776	676836	1	+	.	From wt_m9_rdm_glu_statphase_merged_truseqnano_nebnext_v6rzlog10p_chipsub_cutoff1.000000_cwt_peaks.gr
NC_000913	IPOD occupancy	Peak	676946	677006	1	+	.	From wt_m9_rdm_glu_statphase_merged_truseqnano_nebnext_v6rzlog10p_chipsub_cutoff1.000000_cwt_peaks.gr
NC_000913	IPOD occupancy	Peak	677291	677351	1	+	.	From wt_m9_rdm_glu_statphase_merged_truseqnano_nebnext_v6rzlog10p_chipsub_cutoff1.000000_cwt_peaks.gr
NC_000913	IPOD occupancy	Peak	677401	677461	1	+	.	From wt_m9_rdm_glu_statphase_merged_truseqnano_nebnext_v6rzlog10p_chipsub_cutoff1.000000_cwt_peaks.gr
NC_000913	IPOD occupancy	Peak	677691	677751	1	+	.	From wt_m9_rdm_glu_statphase_merged_truseqnano_nebnext_v6rzlog10p_chipsub_cutoff1.000000_cwt_peaks.gr
NC_000913	IPOD occupancy	Peak	678011	678071	1	+	.	From wt_m9_rdm_glu_statphase_merged_truseqnano_nebnext_v6rzlog10p_chipsub_cutoff1.000000_cwt_peaks.gr
NC_000913	IPOD occupancy	Peak	678326	678386	1	+	.	From wt_m9_rdm_glu_statphase_merged_truseqnano_nebnext_v6rzlog10p_chipsub_cutoff1.000000_cwt_peaks.gr
NC_000913	IPOD occupancy	Peak	678586	678646	1	+	.	From wt_m9_rdm_glu_statphase_merged_truseqnano_nebnext_v6rzlog10p_chipsub_cutoff1.000000_cwt_peaks.gr
NC_000913	IPOD occupancy	Peak	678926	678986	1	+	.	From wt_m9_rdm_glu_statphase_merged_truseqnano_nebnext_v6rzlog10p_chipsub_cutoff1.000000_cwt_peaks.gr
NC_000913	IPOD occupancy	Peak	679136	679196	1	+	.	From wt_m9_rdm_glu_statphase_merged_truseqnano_nebnext_v6rzlog10p_chipsub_cutoff1.000000_cwt_peaks.gr
NC_000913	IPOD occupancy	Peak	679266	679326	1	+	.	From wt_m9_rdm_glu_statphase_merged_truseqnano_nebnext_v6rzlog10p_chipsub_cutoff1.000000_cwt_peaks.gr
NC_000913	IPOD occupancy	Peak	679361	679421	1	+	.	From wt_m9_rdm_glu_statphase_merged_truseqnano_nebnext_v6rzlog10p_chipsub_cutoff1.000000_cwt_peaks.gr
NC_000913	IPOD occupancy	Peak	679466	679526	1	+	.	From wt_m9_rdm_glu_statphase_merged_truseqnano_nebnext_v6rzlog10p_chipsub_cutoff1.000000_cwt_peaks.gr
NC_000913	IPOD occupancy	Peak	679661	679721	1	+	.	From wt_m9_rdm_glu_statphase_merged_truseqnano_nebnext_v6rzlog10p_chipsub_cutoff1.000000_cwt_peaks.gr
NC_000913	IPOD occupancy	Peak	679996	680056	1	+	.	From wt_m9_rdm_glu_statphase_merged_truseqnano_nebnext_v6rzlog10p_chipsub_cutoff1.000000_cwt_peaks.gr
NC_000913	IPOD occupancy	Peak	680406	680466	1	+	.	From wt_m9_rdm_glu_statphase_merged_truseqnano_nebnext_v6rzlog10p_chipsub_cutoff1.000000_cwt_peaks.gr
NC_000913	IPOD occupancy	Peak	680496	680556	1	+	.	From wt_m9_rdm_glu_statphase_merged_truseqnano_nebnext_v6rzlog10p_chipsub_cutoff1.000000_cwt_peaks.gr
NC_000913	IPOD occupancy	Peak	680716	680776	1	+	.	From wt_m9_rdm_glu_statphase_merged_truseqnano_nebnext_v6rzlog10p_chipsub_cutoff1.000000_cwt_peaks.gr
NC_000913	IPOD occupancy	Peak	681231	681291	1	+	.	From wt_m9_rdm_glu_statphase_merged_truseqnano_nebnext_v6rzlog10p_chipsub_cutoff1.000000_cwt_peaks.gr
NC_000913	IPOD occupancy	Peak	682036	682096	1	+	.	From wt_m9_rdm_glu_statphase_merged_truseqnano_nebnext_v6rzlog10p_chipsub_cutoff1.000000_cwt_peaks.gr
NC_000913	IPOD occupancy	Peak	682161	682221	1	+	.	From wt_m9_rdm_glu_statphase_merged_truseqnano_nebnext_v6rzlog10p_chipsub_cutoff1.000000_cwt_peaks.gr
NC_000913	IPOD occupancy	Peak	682861	682921	1	+	.	From wt_m9_rdm_glu_statphase_merged_truseqnano_nebnext_v6rzlog10p_chipsub_cutoff1.000000_cwt_peaks.gr
NC_000913	IPOD occupancy	Peak	683141	683201	1	+	.	From wt_m9_rdm_glu_statphase_merged_truseqnano_nebnext_v6rzlog10p_chipsub_cutoff1.000000_cwt_peaks.gr
NC_000913	IPOD occupancy	Peak	683251	683311	1	+	.	From wt_m9_rdm_glu_statphase_merged_truseqnano_nebnext_v6rzlog10p_chipsub_cutoff1.000000_cwt_peaks.gr
NC_000913	IPOD occupancy	Peak	683371	683431	1	+	.	From wt_m9_rdm_glu_statphase_merged_truseqnano_nebnext_v6rzlog10p_chipsub_cutoff1.000000_cwt_peaks.gr
NC_000913	IPOD occupancy	Peak	683596	683656	1	+	.	From wt_m9_rdm_glu_statphase_merged_truseqnano_nebnext_v6rzlog10p_chipsub_cutoff1.000000_cwt_peaks.gr
NC_000913	IPOD occupancy	Peak	685221	685281	1	+	.	From wt_m9_rdm_glu_statphase_merged_truseqnano_nebnext_v6rzlog10p_chipsub_cutoff1.000000_cwt_peaks.gr
NC_000913	IPOD occupancy	Peak	685391	685451	1	+	.	From wt_m9_rdm_glu_statphase_merged_truseqnano_nebnext_v6rzlog10p_chipsub_cutoff1.000000_cwt_peaks.gr
NC_000913	IPOD occupancy	Peak	685701	685761	1	+	.	From wt_m9_rdm_glu_statphase_merged_truseqnano_nebnext_v6rzlog10p_chipsub_cutoff1.000000_cwt_peaks.gr
NC_000913	IPOD occupancy	Peak	685891	685951	1	+	.	From wt_m9_rdm_glu_statphase_merged_truseqnano_nebnext_v6rzlog10p_chipsub_cutoff1.000000_cwt_peaks.gr
NC_000913	IPOD occupancy	Peak	685981	686041	1	+	.	From wt_m9_rdm_glu_statphase_merged_truseqnano_nebnext_v6rzlog10p_chipsub_cutoff1.000000_cwt_peaks.gr
NC_000913	IPOD occupancy	Peak	686171	686231	1	+	.	From wt_m9_rdm_glu_statphase_merged_truseqnano_nebnext_v6rzlog10p_chipsub_cutoff1.000000_cwt_peaks.gr
NC_000913	IPOD occupancy	Peak	686646	686706	1	+	.	From wt_m9_rdm_glu_statphase_merged_truseqnano_nebnext_v6rzlog10p_chipsub_cutoff1.000000_cwt_peaks.gr
NC_000913	IPOD occupancy	Peak	686761	686821	1	+	.	From wt_m9_rdm_glu_statphase_merged_truseqnano_nebnext_v6rzlog10p_chipsub_cutoff1.000000_cwt_peaks.gr
NC_000913	IPOD occupancy	Peak	687851	687911	1	+	.	From wt_m9_rdm_glu_statphase_merged_truseqnano_nebnext_v6rzlog10p_chipsub_cutoff1.000000_cwt_peaks.gr
NC_000913	IPOD occupancy	Peak	688846	688906	1	+	.	From wt_m9_rdm_glu_statphase_merged_truseqnano_nebnext_v6rzlog10p_chipsub_cutoff1.000000_cwt_peaks.gr
NC_000913	IPOD occupancy	Peak	688971	689031	1	+	.	From wt_m9_rdm_glu_statphase_merged_truseqnano_nebnext_v6rzlog10p_chipsub_cutoff1.000000_cwt_peaks.gr
NC_000913	IPOD occupancy	Peak	689936	689996	1	+	.	From wt_m9_rdm_glu_statphase_merged_truseqnano_nebnext_v6rzlog10p_chipsub_cutoff1.000000_cwt_peaks.gr
NC_000913	IPOD occupancy	Peak	690521	690581	1	+	.	From wt_m9_rdm_glu_statphase_merged_truseqnano_nebnext_v6rzlog10p_chipsub_cutoff1.000000_cwt_peaks.gr
NC_000913	IPOD occupancy	Peak	695276	695336	1	+	.	From wt_m9_rdm_glu_statphase_merged_truseqnano_nebnext_v6rzlog10p_chipsub_cutoff1.000000_cwt_peaks.gr
NC_000913	IPOD occupancy	Peak	695396	695456	1	+	.	From wt_m9_rdm_glu_statphase_merged_truseqnano_nebnext_v6rzlog10p_chipsub_cutoff1.000000_cwt_peaks.gr
NC_000913	IPOD occupancy	Peak	696111	696171	1	+	.	From wt_m9_rdm_glu_statphase_merged_truseqnano_nebnext_v6rzlog10p_chipsub_cutoff1.000000_cwt_peaks.gr
NC_000913	IPOD occupancy	Peak	696586	696646	1	+	.	From wt_m9_rdm_glu_statphase_merged_truseqnano_nebnext_v6rzlog10p_chipsub_cutoff1.000000_cwt_peaks.gr
NC_000913	IPOD occupancy	Peak	697336	697396	1	+	.	From wt_m9_rdm_glu_statphase_merged_truseqnano_nebnext_v6rzlog10p_chipsub_cutoff1.000000_cwt_peaks.gr
NC_000913	IPOD occupancy	Peak	698141	698201	1	+	.	From wt_m9_rdm_glu_statphase_merged_truseqnano_nebnext_v6rzlog10p_chipsub_cutoff1.000000_cwt_peaks.gr
NC_000913	IPOD occupancy	Peak	698706	698766	1	+	.	From wt_m9_rdm_glu_statphase_merged_truseqnano_nebnext_v6rzlog10p_chipsub_cutoff1.000000_cwt_peaks.gr
NC_000913	IPOD occupancy	Peak	700311	700371	1	+	.	From wt_m9_rdm_glu_statphase_merged_truseqnano_nebnext_v6rzlog10p_chipsub_cutoff1.000000_cwt_peaks.gr
NC_000913	IPOD occupancy	Peak	700561	700621	1	+	.	From wt_m9_rdm_glu_statphase_merged_truseqnano_nebnext_v6rzlog10p_chipsub_cutoff1.000000_cwt_peaks.gr
NC_000913	IPOD occupancy	Peak	701866	701926	1	+	.	From wt_m9_rdm_glu_statphase_merged_truseqnano_nebnext_v6rzlog10p_chipsub_cutoff1.000000_cwt_peaks.gr
NC_000913	IPOD occupancy	Peak	702806	702866	1	+	.	From wt_m9_rdm_glu_statphase_merged_truseqnano_nebnext_v6rzlog10p_chipsub_cutoff1.000000_cwt_peaks.gr
NC_000913	IPOD occupancy	Peak	703286	703346	1	+	.	From wt_m9_rdm_glu_statphase_merged_truseqnano_nebnext_v6rzlog10p_chipsub_cutoff1.000000_cwt_peaks.gr
NC_000913	IPOD occupancy	Peak	703511	703571	1	+	.	From wt_m9_rdm_glu_statphase_merged_truseqnano_nebnext_v6rzlog10p_chipsub_cutoff1.000000_cwt_peaks.gr
NC_000913	IPOD occupancy	Peak	703916	703976	1	+	.	From wt_m9_rdm_glu_statphase_merged_truseqnano_nebnext_v6rzlog10p_chipsub_cutoff1.000000_cwt_peaks.gr
NC_000913	IPOD occupancy	Peak	704201	704261	1	+	.	From wt_m9_rdm_glu_statphase_merged_truseqnano_nebnext_v6rzlog10p_chipsub_cutoff1.000000_cwt_peaks.gr
NC_000913	IPOD occupancy	Peak	704851	704911	1	+	.	From wt_m9_rdm_glu_statphase_merged_truseqnano_nebnext_v6rzlog10p_chipsub_cutoff1.000000_cwt_peaks.gr
NC_000913	IPOD occupancy	Peak	705786	705846	1	+	.	From wt_m9_rdm_glu_statphase_merged_truseqnano_nebnext_v6rzlog10p_chipsub_cutoff1.000000_cwt_peaks.gr
NC_000913	IPOD occupancy	Peak	706191	706251	1	+	.	From wt_m9_rdm_glu_statphase_merged_truseqnano_nebnext_v6rzlog10p_chipsub_cutoff1.000000_cwt_peaks.gr
NC_000913	IPOD occupancy	Peak	707846	707906	1	+	.	From wt_m9_rdm_glu_statphase_merged_truseqnano_nebnext_v6rzlog10p_chipsub_cutoff1.000000_cwt_peaks.gr
NC_000913	IPOD occupancy	Peak	708031	708091	1	+	.	From wt_m9_rdm_glu_statphase_merged_truseqnano_nebnext_v6rzlog10p_chipsub_cutoff1.000000_cwt_peaks.gr
NC_000913	IPOD occupancy	Peak	708146	708206	1	+	.	From wt_m9_rdm_glu_statphase_merged_truseqnano_nebnext_v6rzlog10p_chipsub_cutoff1.000000_cwt_peaks.gr
NC_000913	IPOD occupancy	Peak	708291	708351	1	+	.	From wt_m9_rdm_glu_statphase_merged_truseqnano_nebnext_v6rzlog10p_chipsub_cutoff1.000000_cwt_peaks.gr
NC_000913	IPOD occupancy	Peak	708436	708496	1	+	.	From wt_m9_rdm_glu_statphase_merged_truseqnano_nebnext_v6rzlog10p_chipsub_cutoff1.000000_cwt_peaks.gr
NC_000913	IPOD occupancy	Peak	708576	708636	1	+	.	From wt_m9_rdm_glu_statphase_merged_truseqnano_nebnext_v6rzlog10p_chipsub_cutoff1.000000_cwt_peaks.gr
NC_000913	IPOD occupancy	Peak	708716	708776	1	+	.	From wt_m9_rdm_glu_statphase_merged_truseqnano_nebnext_v6rzlog10p_chipsub_cutoff1.000000_cwt_peaks.gr
NC_000913	IPOD occupancy	Peak	708951	709011	1	+	.	From wt_m9_rdm_glu_statphase_merged_truseqnano_nebnext_v6rzlog10p_chipsub_cutoff1.000000_cwt_peaks.gr
NC_000913	IPOD occupancy	Peak	709266	709326	1	+	.	From wt_m9_rdm_glu_statphase_merged_truseqnano_nebnext_v6rzlog10p_chipsub_cutoff1.000000_cwt_peaks.gr
NC_000913	IPOD occupancy	Peak	710086	710146	1	+	.	From wt_m9_rdm_glu_statphase_merged_truseqnano_nebnext_v6rzlog10p_chipsub_cutoff1.000000_cwt_peaks.gr
NC_000913	IPOD occupancy	Peak	710486	710546	1	+	.	From wt_m9_rdm_glu_statphase_merged_truseqnano_nebnext_v6rzlog10p_chipsub_cutoff1.000000_cwt_peaks.gr
NC_000913	IPOD occupancy	Peak	710846	710906	1	+	.	From wt_m9_rdm_glu_statphase_merged_truseqnano_nebnext_v6rzlog10p_chipsub_cutoff1.000000_cwt_peaks.gr
NC_000913	IPOD occupancy	Peak	711211	711271	1	+	.	From wt_m9_rdm_glu_statphase_merged_truseqnano_nebnext_v6rzlog10p_chipsub_cutoff1.000000_cwt_peaks.gr
NC_000913	IPOD occupancy	Peak	711636	711696	1	+	.	From wt_m9_rdm_glu_statphase_merged_truseqnano_nebnext_v6rzlog10p_chipsub_cutoff1.000000_cwt_peaks.gr
NC_000913	IPOD occupancy	Peak	712311	712371	1	+	.	From wt_m9_rdm_glu_statphase_merged_truseqnano_nebnext_v6rzlog10p_chipsub_cutoff1.000000_cwt_peaks.gr
NC_000913	IPOD occupancy	Peak	712551	712611	1	+	.	From wt_m9_rdm_glu_statphase_merged_truseqnano_nebnext_v6rzlog10p_chipsub_cutoff1.000000_cwt_peaks.gr
NC_000913	IPOD occupancy	Peak	713516	713576	1	+	.	From wt_m9_rdm_glu_statphase_merged_truseqnano_nebnext_v6rzlog10p_chipsub_cutoff1.000000_cwt_peaks.gr
NC_000913	IPOD occupancy	Peak	713881	713941	1	+	.	From wt_m9_rdm_glu_statphase_merged_truseqnano_nebnext_v6rzlog10p_chipsub_cutoff1.000000_cwt_peaks.gr
NC_000913	IPOD occupancy	Peak	715286	715346	1	+	.	From wt_m9_rdm_glu_statphase_merged_truseqnano_nebnext_v6rzlog10p_chipsub_cutoff1.000000_cwt_peaks.gr
NC_000913	IPOD occupancy	Peak	715481	715541	1	+	.	From wt_m9_rdm_glu_statphase_merged_truseqnano_nebnext_v6rzlog10p_chipsub_cutoff1.000000_cwt_peaks.gr
NC_000913	IPOD occupancy	Peak	715566	715626	1	+	.	From wt_m9_rdm_glu_statphase_merged_truseqnano_nebnext_v6rzlog10p_chipsub_cutoff1.000000_cwt_peaks.gr
NC_000913	IPOD occupancy	Peak	715881	715941	1	+	.	From wt_m9_rdm_glu_statphase_merged_truseqnano_nebnext_v6rzlog10p_chipsub_cutoff1.000000_cwt_peaks.gr
NC_000913	IPOD occupancy	Peak	716136	716196	1	+	.	From wt_m9_rdm_glu_statphase_merged_truseqnano_nebnext_v6rzlog10p_chipsub_cutoff1.000000_cwt_peaks.gr
NC_000913	IPOD occupancy	Peak	716326	716386	1	+	.	From wt_m9_rdm_glu_statphase_merged_truseqnano_nebnext_v6rzlog10p_chipsub_cutoff1.000000_cwt_peaks.gr
NC_000913	IPOD occupancy	Peak	716446	716506	1	+	.	From wt_m9_rdm_glu_statphase_merged_truseqnano_nebnext_v6rzlog10p_chipsub_cutoff1.000000_cwt_peaks.gr
NC_000913	IPOD occupancy	Peak	716541	716601	1	+	.	From wt_m9_rdm_glu_statphase_merged_truseqnano_nebnext_v6rzlog10p_chipsub_cutoff1.000000_cwt_peaks.gr
NC_000913	IPOD occupancy	Peak	716646	716706	1	+	.	From wt_m9_rdm_glu_statphase_merged_truseqnano_nebnext_v6rzlog10p_chipsub_cutoff1.000000_cwt_peaks.gr
NC_000913	IPOD occupancy	Peak	716791	716851	1	+	.	From wt_m9_rdm_glu_statphase_merged_truseqnano_nebnext_v6rzlog10p_chipsub_cutoff1.000000_cwt_peaks.gr
NC_000913	IPOD occupancy	Peak	716901	716961	1	+	.	From wt_m9_rdm_glu_statphase_merged_truseqnano_nebnext_v6rzlog10p_chipsub_cutoff1.000000_cwt_peaks.gr
NC_000913	IPOD occupancy	Peak	717141	717201	1	+	.	From wt_m9_rdm_glu_statphase_merged_truseqnano_nebnext_v6rzlog10p_chipsub_cutoff1.000000_cwt_peaks.gr
NC_000913	IPOD occupancy	Peak	717591	717651	1	+	.	From wt_m9_rdm_glu_statphase_merged_truseqnano_nebnext_v6rzlog10p_chipsub_cutoff1.000000_cwt_peaks.gr
NC_000913	IPOD occupancy	Peak	717781	717841	1	+	.	From wt_m9_rdm_glu_statphase_merged_truseqnano_nebnext_v6rzlog10p_chipsub_cutoff1.000000_cwt_peaks.gr
NC_000913	IPOD occupancy	Peak	718066	718126	1	+	.	From wt_m9_rdm_glu_statphase_merged_truseqnano_nebnext_v6rzlog10p_chipsub_cutoff1.000000_cwt_peaks.gr
NC_000913	IPOD occupancy	Peak	718311	718371	1	+	.	From wt_m9_rdm_glu_statphase_merged_truseqnano_nebnext_v6rzlog10p_chipsub_cutoff1.000000_cwt_peaks.gr
NC_000913	IPOD occupancy	Peak	718631	718691	1	+	.	From wt_m9_rdm_glu_statphase_merged_truseqnano_nebnext_v6rzlog10p_chipsub_cutoff1.000000_cwt_peaks.gr
NC_000913	IPOD occupancy	Peak	718786	718846	1	+	.	From wt_m9_rdm_glu_statphase_merged_truseqnano_nebnext_v6rzlog10p_chipsub_cutoff1.000000_cwt_peaks.gr
NC_000913	IPOD occupancy	Peak	718976	719096	1	+	.	From wt_m9_rdm_glu_statphase_merged_truseqnano_nebnext_v6rzlog10p_chipsub_cutoff1.000000_cwt_peaks.gr
NC_000913	IPOD occupancy	Peak	719126	719186	1	+	.	From wt_m9_rdm_glu_statphase_merged_truseqnano_nebnext_v6rzlog10p_chipsub_cutoff1.000000_cwt_peaks.gr
NC_000913	IPOD occupancy	Peak	719331	719391	1	+	.	From wt_m9_rdm_glu_statphase_merged_truseqnano_nebnext_v6rzlog10p_chipsub_cutoff1.000000_cwt_peaks.gr
NC_000913	IPOD occupancy	Peak	719861	719921	1	+	.	From wt_m9_rdm_glu_statphase_merged_truseqnano_nebnext_v6rzlog10p_chipsub_cutoff1.000000_cwt_peaks.gr
NC_000913	IPOD occupancy	Peak	720296	720411	1	+	.	From wt_m9_rdm_glu_statphase_merged_truseqnano_nebnext_v6rzlog10p_chipsub_cutoff1.000000_cwt_peaks.gr
NC_000913	IPOD occupancy	Peak	720431	720491	1	+	.	From wt_m9_rdm_glu_statphase_merged_truseqnano_nebnext_v6rzlog10p_chipsub_cutoff1.000000_cwt_peaks.gr
NC_000913	IPOD occupancy	Peak	720621	720681	1	+	.	From wt_m9_rdm_glu_statphase_merged_truseqnano_nebnext_v6rzlog10p_chipsub_cutoff1.000000_cwt_peaks.gr
NC_000913	IPOD occupancy	Peak	720736	720796	1	+	.	From wt_m9_rdm_glu_statphase_merged_truseqnano_nebnext_v6rzlog10p_chipsub_cutoff1.000000_cwt_peaks.gr
NC_000913	IPOD occupancy	Peak	720881	720941	1	+	.	From wt_m9_rdm_glu_statphase_merged_truseqnano_nebnext_v6rzlog10p_chipsub_cutoff1.000000_cwt_peaks.gr
NC_000913	IPOD occupancy	Peak	721026	721086	1	+	.	From wt_m9_rdm_glu_statphase_merged_truseqnano_nebnext_v6rzlog10p_chipsub_cutoff1.000000_cwt_peaks.gr
NC_000913	IPOD occupancy	Peak	721721	721781	1	+	.	From wt_m9_rdm_glu_statphase_merged_truseqnano_nebnext_v6rzlog10p_chipsub_cutoff1.000000_cwt_peaks.gr
NC_000913	IPOD occupancy	Peak	723141	723201	1	+	.	From wt_m9_rdm_glu_statphase_merged_truseqnano_nebnext_v6rzlog10p_chipsub_cutoff1.000000_cwt_peaks.gr
NC_000913	IPOD occupancy	Peak	723591	723651	1	+	.	From wt_m9_rdm_glu_statphase_merged_truseqnano_nebnext_v6rzlog10p_chipsub_cutoff1.000000_cwt_peaks.gr
NC_000913	IPOD occupancy	Peak	724401	724461	1	+	.	From wt_m9_rdm_glu_statphase_merged_truseqnano_nebnext_v6rzlog10p_chipsub_cutoff1.000000_cwt_peaks.gr
NC_000913	IPOD occupancy	Peak	724641	724701	1	+	.	From wt_m9_rdm_glu_statphase_merged_truseqnano_nebnext_v6rzlog10p_chipsub_cutoff1.000000_cwt_peaks.gr
NC_000913	IPOD occupancy	Peak	724946	725006	1	+	.	From wt_m9_rdm_glu_statphase_merged_truseqnano_nebnext_v6rzlog10p_chipsub_cutoff1.000000_cwt_peaks.gr
NC_000913	IPOD occupancy	Peak	725091	725151	1	+	.	From wt_m9_rdm_glu_statphase_merged_truseqnano_nebnext_v6rzlog10p_chipsub_cutoff1.000000_cwt_peaks.gr
NC_000913	IPOD occupancy	Peak	725836	725896	1	+	.	From wt_m9_rdm_glu_statphase_merged_truseqnano_nebnext_v6rzlog10p_chipsub_cutoff1.000000_cwt_peaks.gr
NC_000913	IPOD occupancy	Peak	726106	726166	1	+	.	From wt_m9_rdm_glu_statphase_merged_truseqnano_nebnext_v6rzlog10p_chipsub_cutoff1.000000_cwt_peaks.gr
NC_000913	IPOD occupancy	Peak	726591	726651	1	+	.	From wt_m9_rdm_glu_statphase_merged_truseqnano_nebnext_v6rzlog10p_chipsub_cutoff1.000000_cwt_peaks.gr
NC_000913	IPOD occupancy	Peak	726791	726851	1	+	.	From wt_m9_rdm_glu_statphase_merged_truseqnano_nebnext_v6rzlog10p_chipsub_cutoff1.000000_cwt_peaks.gr
NC_000913	IPOD occupancy	Peak	727016	727076	1	+	.	From wt_m9_rdm_glu_statphase_merged_truseqnano_nebnext_v6rzlog10p_chipsub_cutoff1.000000_cwt_peaks.gr
NC_000913	IPOD occupancy	Peak	727801	727861	1	+	.	From wt_m9_rdm_glu_statphase_merged_truseqnano_nebnext_v6rzlog10p_chipsub_cutoff1.000000_cwt_peaks.gr
NC_000913	IPOD occupancy	Peak	728356	728416	1	+	.	From wt_m9_rdm_glu_statphase_merged_truseqnano_nebnext_v6rzlog10p_chipsub_cutoff1.000000_cwt_peaks.gr
NC_000913	IPOD occupancy	Peak	728751	728811	1	+	.	From wt_m9_rdm_glu_statphase_merged_truseqnano_nebnext_v6rzlog10p_chipsub_cutoff1.000000_cwt_peaks.gr
NC_000913	IPOD occupancy	Peak	729436	729496	1	+	.	From wt_m9_rdm_glu_statphase_merged_truseqnano_nebnext_v6rzlog10p_chipsub_cutoff1.000000_cwt_peaks.gr
NC_000913	IPOD occupancy	Peak	729656	729716	1	+	.	From wt_m9_rdm_glu_statphase_merged_truseqnano_nebnext_v6rzlog10p_chipsub_cutoff1.000000_cwt_peaks.gr
NC_000913	IPOD occupancy	Peak	729841	729901	1	+	.	From wt_m9_rdm_glu_statphase_merged_truseqnano_nebnext_v6rzlog10p_chipsub_cutoff1.000000_cwt_peaks.gr
NC_000913	IPOD occupancy	Peak	730051	730111	1	+	.	From wt_m9_rdm_glu_statphase_merged_truseqnano_nebnext_v6rzlog10p_chipsub_cutoff1.000000_cwt_peaks.gr
NC_000913	IPOD occupancy	Peak	730191	730251	1	+	.	From wt_m9_rdm_glu_statphase_merged_truseqnano_nebnext_v6rzlog10p_chipsub_cutoff1.000000_cwt_peaks.gr
NC_000913	IPOD occupancy	Peak	730311	730371	1	+	.	From wt_m9_rdm_glu_statphase_merged_truseqnano_nebnext_v6rzlog10p_chipsub_cutoff1.000000_cwt_peaks.gr
NC_000913	IPOD occupancy	Peak	730456	730516	1	+	.	From wt_m9_rdm_glu_statphase_merged_truseqnano_nebnext_v6rzlog10p_chipsub_cutoff1.000000_cwt_peaks.gr
NC_000913	IPOD occupancy	Peak	730661	730721	1	+	.	From wt_m9_rdm_glu_statphase_merged_truseqnano_nebnext_v6rzlog10p_chipsub_cutoff1.000000_cwt_peaks.gr
NC_000913	IPOD occupancy	Peak	730876	730936	1	+	.	From wt_m9_rdm_glu_statphase_merged_truseqnano_nebnext_v6rzlog10p_chipsub_cutoff1.000000_cwt_peaks.gr
NC_000913	IPOD occupancy	Peak	730966	731026	1	+	.	From wt_m9_rdm_glu_statphase_merged_truseqnano_nebnext_v6rzlog10p_chipsub_cutoff1.000000_cwt_peaks.gr
NC_000913	IPOD occupancy	Peak	731126	731186	1	+	.	From wt_m9_rdm_glu_statphase_merged_truseqnano_nebnext_v6rzlog10p_chipsub_cutoff1.000000_cwt_peaks.gr
NC_000913	IPOD occupancy	Peak	731291	731351	1	+	.	From wt_m9_rdm_glu_statphase_merged_truseqnano_nebnext_v6rzlog10p_chipsub_cutoff1.000000_cwt_peaks.gr
NC_000913	IPOD occupancy	Peak	731491	731551	1	+	.	From wt_m9_rdm_glu_statphase_merged_truseqnano_nebnext_v6rzlog10p_chipsub_cutoff1.000000_cwt_peaks.gr
NC_000913	IPOD occupancy	Peak	731591	731651	1	+	.	From wt_m9_rdm_glu_statphase_merged_truseqnano_nebnext_v6rzlog10p_chipsub_cutoff1.000000_cwt_peaks.gr
NC_000913	IPOD occupancy	Peak	731846	731906	1	+	.	From wt_m9_rdm_glu_statphase_merged_truseqnano_nebnext_v6rzlog10p_chipsub_cutoff1.000000_cwt_peaks.gr
NC_000913	IPOD occupancy	Peak	732201	732261	1	+	.	From wt_m9_rdm_glu_statphase_merged_truseqnano_nebnext_v6rzlog10p_chipsub_cutoff1.000000_cwt_peaks.gr
NC_000913	IPOD occupancy	Peak	732341	732401	1	+	.	From wt_m9_rdm_glu_statphase_merged_truseqnano_nebnext_v6rzlog10p_chipsub_cutoff1.000000_cwt_peaks.gr
NC_000913	IPOD occupancy	Peak	732471	732531	1	+	.	From wt_m9_rdm_glu_statphase_merged_truseqnano_nebnext_v6rzlog10p_chipsub_cutoff1.000000_cwt_peaks.gr
NC_000913	IPOD occupancy	Peak	732641	732701	1	+	.	From wt_m9_rdm_glu_statphase_merged_truseqnano_nebnext_v6rzlog10p_chipsub_cutoff1.000000_cwt_peaks.gr
NC_000913	IPOD occupancy	Peak	732841	732901	1	+	.	From wt_m9_rdm_glu_statphase_merged_truseqnano_nebnext_v6rzlog10p_chipsub_cutoff1.000000_cwt_peaks.gr
NC_000913	IPOD occupancy	Peak	733001	733061	1	+	.	From wt_m9_rdm_glu_statphase_merged_truseqnano_nebnext_v6rzlog10p_chipsub_cutoff1.000000_cwt_peaks.gr
NC_000913	IPOD occupancy	Peak	733146	733206	1	+	.	From wt_m9_rdm_glu_statphase_merged_truseqnano_nebnext_v6rzlog10p_chipsub_cutoff1.000000_cwt_peaks.gr
NC_000913	IPOD occupancy	Peak	733621	733681	1	+	.	From wt_m9_rdm_glu_statphase_merged_truseqnano_nebnext_v6rzlog10p_chipsub_cutoff1.000000_cwt_peaks.gr
NC_000913	IPOD occupancy	Peak	733761	733821	1	+	.	From wt_m9_rdm_glu_statphase_merged_truseqnano_nebnext_v6rzlog10p_chipsub_cutoff1.000000_cwt_peaks.gr
NC_000913	IPOD occupancy	Peak	733916	733976	1	+	.	From wt_m9_rdm_glu_statphase_merged_truseqnano_nebnext_v6rzlog10p_chipsub_cutoff1.000000_cwt_peaks.gr
NC_000913	IPOD occupancy	Peak	734191	734251	1	+	.	From wt_m9_rdm_glu_statphase_merged_truseqnano_nebnext_v6rzlog10p_chipsub_cutoff1.000000_cwt_peaks.gr
NC_000913	IPOD occupancy	Peak	734346	734406	1	+	.	From wt_m9_rdm_glu_statphase_merged_truseqnano_nebnext_v6rzlog10p_chipsub_cutoff1.000000_cwt_peaks.gr
NC_000913	IPOD occupancy	Peak	734521	734581	1	+	.	From wt_m9_rdm_glu_statphase_merged_truseqnano_nebnext_v6rzlog10p_chipsub_cutoff1.000000_cwt_peaks.gr
NC_000913	IPOD occupancy	Peak	734746	734806	1	+	.	From wt_m9_rdm_glu_statphase_merged_truseqnano_nebnext_v6rzlog10p_chipsub_cutoff1.000000_cwt_peaks.gr
NC_000913	IPOD occupancy	Peak	734846	734906	1	+	.	From wt_m9_rdm_glu_statphase_merged_truseqnano_nebnext_v6rzlog10p_chipsub_cutoff1.000000_cwt_peaks.gr
NC_000913	IPOD occupancy	Peak	734956	735016	1	+	.	From wt_m9_rdm_glu_statphase_merged_truseqnano_nebnext_v6rzlog10p_chipsub_cutoff1.000000_cwt_peaks.gr
NC_000913	IPOD occupancy	Peak	735071	735131	1	+	.	From wt_m9_rdm_glu_statphase_merged_truseqnano_nebnext_v6rzlog10p_chipsub_cutoff1.000000_cwt_peaks.gr
NC_000913	IPOD occupancy	Peak	735176	735236	1	+	.	From wt_m9_rdm_glu_statphase_merged_truseqnano_nebnext_v6rzlog10p_chipsub_cutoff1.000000_cwt_peaks.gr
NC_000913	IPOD occupancy	Peak	735346	735406	1	+	.	From wt_m9_rdm_glu_statphase_merged_truseqnano_nebnext_v6rzlog10p_chipsub_cutoff1.000000_cwt_peaks.gr
NC_000913	IPOD occupancy	Peak	735506	735566	1	+	.	From wt_m9_rdm_glu_statphase_merged_truseqnano_nebnext_v6rzlog10p_chipsub_cutoff1.000000_cwt_peaks.gr
NC_000913	IPOD occupancy	Peak	735911	735971	1	+	.	From wt_m9_rdm_glu_statphase_merged_truseqnano_nebnext_v6rzlog10p_chipsub_cutoff1.000000_cwt_peaks.gr
NC_000913	IPOD occupancy	Peak	736171	736231	1	+	.	From wt_m9_rdm_glu_statphase_merged_truseqnano_nebnext_v6rzlog10p_chipsub_cutoff1.000000_cwt_peaks.gr
NC_000913	IPOD occupancy	Peak	736326	736386	1	+	.	From wt_m9_rdm_glu_statphase_merged_truseqnano_nebnext_v6rzlog10p_chipsub_cutoff1.000000_cwt_peaks.gr
NC_000913	IPOD occupancy	Peak	736526	736586	1	+	.	From wt_m9_rdm_glu_statphase_merged_truseqnano_nebnext_v6rzlog10p_chipsub_cutoff1.000000_cwt_peaks.gr
NC_000913	IPOD occupancy	Peak	736836	736896	1	+	.	From wt_m9_rdm_glu_statphase_merged_truseqnano_nebnext_v6rzlog10p_chipsub_cutoff1.000000_cwt_peaks.gr
NC_000913	IPOD occupancy	Peak	737071	737131	1	+	.	From wt_m9_rdm_glu_statphase_merged_truseqnano_nebnext_v6rzlog10p_chipsub_cutoff1.000000_cwt_peaks.gr
NC_000913	IPOD occupancy	Peak	737296	737356	1	+	.	From wt_m9_rdm_glu_statphase_merged_truseqnano_nebnext_v6rzlog10p_chipsub_cutoff1.000000_cwt_peaks.gr
NC_000913	IPOD occupancy	Peak	737526	737586	1	+	.	From wt_m9_rdm_glu_statphase_merged_truseqnano_nebnext_v6rzlog10p_chipsub_cutoff1.000000_cwt_peaks.gr
NC_000913	IPOD occupancy	Peak	737736	737796	1	+	.	From wt_m9_rdm_glu_statphase_merged_truseqnano_nebnext_v6rzlog10p_chipsub_cutoff1.000000_cwt_peaks.gr
NC_000913	IPOD occupancy	Peak	737836	737896	1	+	.	From wt_m9_rdm_glu_statphase_merged_truseqnano_nebnext_v6rzlog10p_chipsub_cutoff1.000000_cwt_peaks.gr
NC_000913	IPOD occupancy	Peak	738061	738121	1	+	.	From wt_m9_rdm_glu_statphase_merged_truseqnano_nebnext_v6rzlog10p_chipsub_cutoff1.000000_cwt_peaks.gr
NC_000913	IPOD occupancy	Peak	738171	738251	1	+	.	From wt_m9_rdm_glu_statphase_merged_truseqnano_nebnext_v6rzlog10p_chipsub_cutoff1.000000_cwt_peaks.gr
NC_000913	IPOD occupancy	Peak	738361	738421	1	+	.	From wt_m9_rdm_glu_statphase_merged_truseqnano_nebnext_v6rzlog10p_chipsub_cutoff1.000000_cwt_peaks.gr
NC_000913	IPOD occupancy	Peak	738531	738591	1	+	.	From wt_m9_rdm_glu_statphase_merged_truseqnano_nebnext_v6rzlog10p_chipsub_cutoff1.000000_cwt_peaks.gr
NC_000913	IPOD occupancy	Peak	738796	738856	1	+	.	From wt_m9_rdm_glu_statphase_merged_truseqnano_nebnext_v6rzlog10p_chipsub_cutoff1.000000_cwt_peaks.gr
NC_000913	IPOD occupancy	Peak	739176	739236	1	+	.	From wt_m9_rdm_glu_statphase_merged_truseqnano_nebnext_v6rzlog10p_chipsub_cutoff1.000000_cwt_peaks.gr
NC_000913	IPOD occupancy	Peak	739271	739331	1	+	.	From wt_m9_rdm_glu_statphase_merged_truseqnano_nebnext_v6rzlog10p_chipsub_cutoff1.000000_cwt_peaks.gr
NC_000913	IPOD occupancy	Peak	740316	740376	1	+	.	From wt_m9_rdm_glu_statphase_merged_truseqnano_nebnext_v6rzlog10p_chipsub_cutoff1.000000_cwt_peaks.gr
NC_000913	IPOD occupancy	Peak	740971	741031	1	+	.	From wt_m9_rdm_glu_statphase_merged_truseqnano_nebnext_v6rzlog10p_chipsub_cutoff1.000000_cwt_peaks.gr
NC_000913	IPOD occupancy	Peak	741636	741696	1	+	.	From wt_m9_rdm_glu_statphase_merged_truseqnano_nebnext_v6rzlog10p_chipsub_cutoff1.000000_cwt_peaks.gr
NC_000913	IPOD occupancy	Peak	741826	741886	1	+	.	From wt_m9_rdm_glu_statphase_merged_truseqnano_nebnext_v6rzlog10p_chipsub_cutoff1.000000_cwt_peaks.gr
NC_000913	IPOD occupancy	Peak	742231	742291	1	+	.	From wt_m9_rdm_glu_statphase_merged_truseqnano_nebnext_v6rzlog10p_chipsub_cutoff1.000000_cwt_peaks.gr
NC_000913	IPOD occupancy	Peak	742641	742701	1	+	.	From wt_m9_rdm_glu_statphase_merged_truseqnano_nebnext_v6rzlog10p_chipsub_cutoff1.000000_cwt_peaks.gr
NC_000913	IPOD occupancy	Peak	742841	742901	1	+	.	From wt_m9_rdm_glu_statphase_merged_truseqnano_nebnext_v6rzlog10p_chipsub_cutoff1.000000_cwt_peaks.gr
NC_000913	IPOD occupancy	Peak	743286	743346	1	+	.	From wt_m9_rdm_glu_statphase_merged_truseqnano_nebnext_v6rzlog10p_chipsub_cutoff1.000000_cwt_peaks.gr
NC_000913	IPOD occupancy	Peak	743431	743491	1	+	.	From wt_m9_rdm_glu_statphase_merged_truseqnano_nebnext_v6rzlog10p_chipsub_cutoff1.000000_cwt_peaks.gr
NC_000913	IPOD occupancy	Peak	745001	745061	1	+	.	From wt_m9_rdm_glu_statphase_merged_truseqnano_nebnext_v6rzlog10p_chipsub_cutoff1.000000_cwt_peaks.gr
NC_000913	IPOD occupancy	Peak	745476	745536	1	+	.	From wt_m9_rdm_glu_statphase_merged_truseqnano_nebnext_v6rzlog10p_chipsub_cutoff1.000000_cwt_peaks.gr
NC_000913	IPOD occupancy	Peak	746081	746141	1	+	.	From wt_m9_rdm_glu_statphase_merged_truseqnano_nebnext_v6rzlog10p_chipsub_cutoff1.000000_cwt_peaks.gr
NC_000913	IPOD occupancy	Peak	747216	747276	1	+	.	From wt_m9_rdm_glu_statphase_merged_truseqnano_nebnext_v6rzlog10p_chipsub_cutoff1.000000_cwt_peaks.gr
NC_000913	IPOD occupancy	Peak	747411	747471	1	+	.	From wt_m9_rdm_glu_statphase_merged_truseqnano_nebnext_v6rzlog10p_chipsub_cutoff1.000000_cwt_peaks.gr
NC_000913	IPOD occupancy	Peak	748066	748126	1	+	.	From wt_m9_rdm_glu_statphase_merged_truseqnano_nebnext_v6rzlog10p_chipsub_cutoff1.000000_cwt_peaks.gr
NC_000913	IPOD occupancy	Peak	748266	748326	1	+	.	From wt_m9_rdm_glu_statphase_merged_truseqnano_nebnext_v6rzlog10p_chipsub_cutoff1.000000_cwt_peaks.gr
NC_000913	IPOD occupancy	Peak	748416	748476	1	+	.	From wt_m9_rdm_glu_statphase_merged_truseqnano_nebnext_v6rzlog10p_chipsub_cutoff1.000000_cwt_peaks.gr
NC_000913	IPOD occupancy	Peak	748586	748646	1	+	.	From wt_m9_rdm_glu_statphase_merged_truseqnano_nebnext_v6rzlog10p_chipsub_cutoff1.000000_cwt_peaks.gr
NC_000913	IPOD occupancy	Peak	748841	748901	1	+	.	From wt_m9_rdm_glu_statphase_merged_truseqnano_nebnext_v6rzlog10p_chipsub_cutoff1.000000_cwt_peaks.gr
NC_000913	IPOD occupancy	Peak	749286	749346	1	+	.	From wt_m9_rdm_glu_statphase_merged_truseqnano_nebnext_v6rzlog10p_chipsub_cutoff1.000000_cwt_peaks.gr
NC_000913	IPOD occupancy	Peak	749786	749846	1	+	.	From wt_m9_rdm_glu_statphase_merged_truseqnano_nebnext_v6rzlog10p_chipsub_cutoff1.000000_cwt_peaks.gr
NC_000913	IPOD occupancy	Peak	749961	750021	1	+	.	From wt_m9_rdm_glu_statphase_merged_truseqnano_nebnext_v6rzlog10p_chipsub_cutoff1.000000_cwt_peaks.gr
NC_000913	IPOD occupancy	Peak	750201	750261	1	+	.	From wt_m9_rdm_glu_statphase_merged_truseqnano_nebnext_v6rzlog10p_chipsub_cutoff1.000000_cwt_peaks.gr
NC_000913	IPOD occupancy	Peak	750766	750826	1	+	.	From wt_m9_rdm_glu_statphase_merged_truseqnano_nebnext_v6rzlog10p_chipsub_cutoff1.000000_cwt_peaks.gr
NC_000913	IPOD occupancy	Peak	751321	751381	1	+	.	From wt_m9_rdm_glu_statphase_merged_truseqnano_nebnext_v6rzlog10p_chipsub_cutoff1.000000_cwt_peaks.gr
NC_000913	IPOD occupancy	Peak	751606	751666	1	+	.	From wt_m9_rdm_glu_statphase_merged_truseqnano_nebnext_v6rzlog10p_chipsub_cutoff1.000000_cwt_peaks.gr
NC_000913	IPOD occupancy	Peak	751756	751816	1	+	.	From wt_m9_rdm_glu_statphase_merged_truseqnano_nebnext_v6rzlog10p_chipsub_cutoff1.000000_cwt_peaks.gr
NC_000913	IPOD occupancy	Peak	752031	752131	1	+	.	From wt_m9_rdm_glu_statphase_merged_truseqnano_nebnext_v6rzlog10p_chipsub_cutoff1.000000_cwt_peaks.gr
NC_000913	IPOD occupancy	Peak	752171	752231	1	+	.	From wt_m9_rdm_glu_statphase_merged_truseqnano_nebnext_v6rzlog10p_chipsub_cutoff1.000000_cwt_peaks.gr
NC_000913	IPOD occupancy	Peak	752386	752446	1	+	.	From wt_m9_rdm_glu_statphase_merged_truseqnano_nebnext_v6rzlog10p_chipsub_cutoff1.000000_cwt_peaks.gr
NC_000913	IPOD occupancy	Peak	752586	752646	1	+	.	From wt_m9_rdm_glu_statphase_merged_truseqnano_nebnext_v6rzlog10p_chipsub_cutoff1.000000_cwt_peaks.gr
NC_000913	IPOD occupancy	Peak	752786	752846	1	+	.	From wt_m9_rdm_glu_statphase_merged_truseqnano_nebnext_v6rzlog10p_chipsub_cutoff1.000000_cwt_peaks.gr
NC_000913	IPOD occupancy	Peak	752931	752991	1	+	.	From wt_m9_rdm_glu_statphase_merged_truseqnano_nebnext_v6rzlog10p_chipsub_cutoff1.000000_cwt_peaks.gr
NC_000913	IPOD occupancy	Peak	753071	753131	1	+	.	From wt_m9_rdm_glu_statphase_merged_truseqnano_nebnext_v6rzlog10p_chipsub_cutoff1.000000_cwt_peaks.gr
NC_000913	IPOD occupancy	Peak	753326	753386	1	+	.	From wt_m9_rdm_glu_statphase_merged_truseqnano_nebnext_v6rzlog10p_chipsub_cutoff1.000000_cwt_peaks.gr
NC_000913	IPOD occupancy	Peak	753606	753666	1	+	.	From wt_m9_rdm_glu_statphase_merged_truseqnano_nebnext_v6rzlog10p_chipsub_cutoff1.000000_cwt_peaks.gr
NC_000913	IPOD occupancy	Peak	753841	753901	1	+	.	From wt_m9_rdm_glu_statphase_merged_truseqnano_nebnext_v6rzlog10p_chipsub_cutoff1.000000_cwt_peaks.gr
NC_000913	IPOD occupancy	Peak	754431	754491	1	+	.	From wt_m9_rdm_glu_statphase_merged_truseqnano_nebnext_v6rzlog10p_chipsub_cutoff1.000000_cwt_peaks.gr
NC_000913	IPOD occupancy	Peak	754621	754681	1	+	.	From wt_m9_rdm_glu_statphase_merged_truseqnano_nebnext_v6rzlog10p_chipsub_cutoff1.000000_cwt_peaks.gr
NC_000913	IPOD occupancy	Peak	754781	754841	1	+	.	From wt_m9_rdm_glu_statphase_merged_truseqnano_nebnext_v6rzlog10p_chipsub_cutoff1.000000_cwt_peaks.gr
NC_000913	IPOD occupancy	Peak	755006	755066	1	+	.	From wt_m9_rdm_glu_statphase_merged_truseqnano_nebnext_v6rzlog10p_chipsub_cutoff1.000000_cwt_peaks.gr
NC_000913	IPOD occupancy	Peak	755161	755221	1	+	.	From wt_m9_rdm_glu_statphase_merged_truseqnano_nebnext_v6rzlog10p_chipsub_cutoff1.000000_cwt_peaks.gr
NC_000913	IPOD occupancy	Peak	755611	755671	1	+	.	From wt_m9_rdm_glu_statphase_merged_truseqnano_nebnext_v6rzlog10p_chipsub_cutoff1.000000_cwt_peaks.gr
NC_000913	IPOD occupancy	Peak	756076	756136	1	+	.	From wt_m9_rdm_glu_statphase_merged_truseqnano_nebnext_v6rzlog10p_chipsub_cutoff1.000000_cwt_peaks.gr
NC_000913	IPOD occupancy	Peak	756516	756576	1	+	.	From wt_m9_rdm_glu_statphase_merged_truseqnano_nebnext_v6rzlog10p_chipsub_cutoff1.000000_cwt_peaks.gr
NC_000913	IPOD occupancy	Peak	756941	757001	1	+	.	From wt_m9_rdm_glu_statphase_merged_truseqnano_nebnext_v6rzlog10p_chipsub_cutoff1.000000_cwt_peaks.gr
NC_000913	IPOD occupancy	Peak	757706	757766	1	+	.	From wt_m9_rdm_glu_statphase_merged_truseqnano_nebnext_v6rzlog10p_chipsub_cutoff1.000000_cwt_peaks.gr
NC_000913	IPOD occupancy	Peak	758016	758076	1	+	.	From wt_m9_rdm_glu_statphase_merged_truseqnano_nebnext_v6rzlog10p_chipsub_cutoff1.000000_cwt_peaks.gr
NC_000913	IPOD occupancy	Peak	758286	758346	1	+	.	From wt_m9_rdm_glu_statphase_merged_truseqnano_nebnext_v6rzlog10p_chipsub_cutoff1.000000_cwt_peaks.gr
NC_000913	IPOD occupancy	Peak	758926	758986	1	+	.	From wt_m9_rdm_glu_statphase_merged_truseqnano_nebnext_v6rzlog10p_chipsub_cutoff1.000000_cwt_peaks.gr
NC_000913	IPOD occupancy	Peak	762376	762436	1	+	.	From wt_m9_rdm_glu_statphase_merged_truseqnano_nebnext_v6rzlog10p_chipsub_cutoff1.000000_cwt_peaks.gr
NC_000913	IPOD occupancy	Peak	762651	762711	1	+	.	From wt_m9_rdm_glu_statphase_merged_truseqnano_nebnext_v6rzlog10p_chipsub_cutoff1.000000_cwt_peaks.gr
NC_000913	IPOD occupancy	Peak	762996	763056	1	+	.	From wt_m9_rdm_glu_statphase_merged_truseqnano_nebnext_v6rzlog10p_chipsub_cutoff1.000000_cwt_peaks.gr
NC_000913	IPOD occupancy	Peak	763261	763321	1	+	.	From wt_m9_rdm_glu_statphase_merged_truseqnano_nebnext_v6rzlog10p_chipsub_cutoff1.000000_cwt_peaks.gr
NC_000913	IPOD occupancy	Peak	764091	764151	1	+	.	From wt_m9_rdm_glu_statphase_merged_truseqnano_nebnext_v6rzlog10p_chipsub_cutoff1.000000_cwt_peaks.gr
NC_000913	IPOD occupancy	Peak	765016	765076	1	+	.	From wt_m9_rdm_glu_statphase_merged_truseqnano_nebnext_v6rzlog10p_chipsub_cutoff1.000000_cwt_peaks.gr
NC_000913	IPOD occupancy	Peak	765256	765316	1	+	.	From wt_m9_rdm_glu_statphase_merged_truseqnano_nebnext_v6rzlog10p_chipsub_cutoff1.000000_cwt_peaks.gr
NC_000913	IPOD occupancy	Peak	765721	765781	1	+	.	From wt_m9_rdm_glu_statphase_merged_truseqnano_nebnext_v6rzlog10p_chipsub_cutoff1.000000_cwt_peaks.gr
NC_000913	IPOD occupancy	Peak	765941	766001	1	+	.	From wt_m9_rdm_glu_statphase_merged_truseqnano_nebnext_v6rzlog10p_chipsub_cutoff1.000000_cwt_peaks.gr
NC_000913	IPOD occupancy	Peak	766301	766361	1	+	.	From wt_m9_rdm_glu_statphase_merged_truseqnano_nebnext_v6rzlog10p_chipsub_cutoff1.000000_cwt_peaks.gr
NC_000913	IPOD occupancy	Peak	766616	766676	1	+	.	From wt_m9_rdm_glu_statphase_merged_truseqnano_nebnext_v6rzlog10p_chipsub_cutoff1.000000_cwt_peaks.gr
NC_000913	IPOD occupancy	Peak	766806	766866	1	+	.	From wt_m9_rdm_glu_statphase_merged_truseqnano_nebnext_v6rzlog10p_chipsub_cutoff1.000000_cwt_peaks.gr
NC_000913	IPOD occupancy	Peak	767246	767306	1	+	.	From wt_m9_rdm_glu_statphase_merged_truseqnano_nebnext_v6rzlog10p_chipsub_cutoff1.000000_cwt_peaks.gr
NC_000913	IPOD occupancy	Peak	768436	768496	1	+	.	From wt_m9_rdm_glu_statphase_merged_truseqnano_nebnext_v6rzlog10p_chipsub_cutoff1.000000_cwt_peaks.gr
NC_000913	IPOD occupancy	Peak	768836	768896	1	+	.	From wt_m9_rdm_glu_statphase_merged_truseqnano_nebnext_v6rzlog10p_chipsub_cutoff1.000000_cwt_peaks.gr
NC_000913	IPOD occupancy	Peak	769306	769366	1	+	.	From wt_m9_rdm_glu_statphase_merged_truseqnano_nebnext_v6rzlog10p_chipsub_cutoff1.000000_cwt_peaks.gr
NC_000913	IPOD occupancy	Peak	769541	769601	1	+	.	From wt_m9_rdm_glu_statphase_merged_truseqnano_nebnext_v6rzlog10p_chipsub_cutoff1.000000_cwt_peaks.gr
NC_000913	IPOD occupancy	Peak	769651	769711	1	+	.	From wt_m9_rdm_glu_statphase_merged_truseqnano_nebnext_v6rzlog10p_chipsub_cutoff1.000000_cwt_peaks.gr
NC_000913	IPOD occupancy	Peak	770226	770286	1	+	.	From wt_m9_rdm_glu_statphase_merged_truseqnano_nebnext_v6rzlog10p_chipsub_cutoff1.000000_cwt_peaks.gr
NC_000913	IPOD occupancy	Peak	770491	770551	1	+	.	From wt_m9_rdm_glu_statphase_merged_truseqnano_nebnext_v6rzlog10p_chipsub_cutoff1.000000_cwt_peaks.gr
NC_000913	IPOD occupancy	Peak	770581	770641	1	+	.	From wt_m9_rdm_glu_statphase_merged_truseqnano_nebnext_v6rzlog10p_chipsub_cutoff1.000000_cwt_peaks.gr
NC_000913	IPOD occupancy	Peak	770691	770751	1	+	.	From wt_m9_rdm_glu_statphase_merged_truseqnano_nebnext_v6rzlog10p_chipsub_cutoff1.000000_cwt_peaks.gr
NC_000913	IPOD occupancy	Peak	770836	770896	1	+	.	From wt_m9_rdm_glu_statphase_merged_truseqnano_nebnext_v6rzlog10p_chipsub_cutoff1.000000_cwt_peaks.gr
NC_000913	IPOD occupancy	Peak	771041	771101	1	+	.	From wt_m9_rdm_glu_statphase_merged_truseqnano_nebnext_v6rzlog10p_chipsub_cutoff1.000000_cwt_peaks.gr
NC_000913	IPOD occupancy	Peak	772861	772921	1	+	.	From wt_m9_rdm_glu_statphase_merged_truseqnano_nebnext_v6rzlog10p_chipsub_cutoff1.000000_cwt_peaks.gr
NC_000913	IPOD occupancy	Peak	773691	773751	1	+	.	From wt_m9_rdm_glu_statphase_merged_truseqnano_nebnext_v6rzlog10p_chipsub_cutoff1.000000_cwt_peaks.gr
NC_000913	IPOD occupancy	Peak	775021	775081	1	+	.	From wt_m9_rdm_glu_statphase_merged_truseqnano_nebnext_v6rzlog10p_chipsub_cutoff1.000000_cwt_peaks.gr
NC_000913	IPOD occupancy	Peak	775206	775266	1	+	.	From wt_m9_rdm_glu_statphase_merged_truseqnano_nebnext_v6rzlog10p_chipsub_cutoff1.000000_cwt_peaks.gr
NC_000913	IPOD occupancy	Peak	775371	775431	1	+	.	From wt_m9_rdm_glu_statphase_merged_truseqnano_nebnext_v6rzlog10p_chipsub_cutoff1.000000_cwt_peaks.gr
NC_000913	IPOD occupancy	Peak	775556	775616	1	+	.	From wt_m9_rdm_glu_statphase_merged_truseqnano_nebnext_v6rzlog10p_chipsub_cutoff1.000000_cwt_peaks.gr
NC_000913	IPOD occupancy	Peak	776011	776071	1	+	.	From wt_m9_rdm_glu_statphase_merged_truseqnano_nebnext_v6rzlog10p_chipsub_cutoff1.000000_cwt_peaks.gr
NC_000913	IPOD occupancy	Peak	776206	776266	1	+	.	From wt_m9_rdm_glu_statphase_merged_truseqnano_nebnext_v6rzlog10p_chipsub_cutoff1.000000_cwt_peaks.gr
NC_000913	IPOD occupancy	Peak	777096	777156	1	+	.	From wt_m9_rdm_glu_statphase_merged_truseqnano_nebnext_v6rzlog10p_chipsub_cutoff1.000000_cwt_peaks.gr
NC_000913	IPOD occupancy	Peak	777916	777976	1	+	.	From wt_m9_rdm_glu_statphase_merged_truseqnano_nebnext_v6rzlog10p_chipsub_cutoff1.000000_cwt_peaks.gr
NC_000913	IPOD occupancy	Peak	778126	778186	1	+	.	From wt_m9_rdm_glu_statphase_merged_truseqnano_nebnext_v6rzlog10p_chipsub_cutoff1.000000_cwt_peaks.gr
NC_000913	IPOD occupancy	Peak	778286	778346	1	+	.	From wt_m9_rdm_glu_statphase_merged_truseqnano_nebnext_v6rzlog10p_chipsub_cutoff1.000000_cwt_peaks.gr
NC_000913	IPOD occupancy	Peak	779281	779341	1	+	.	From wt_m9_rdm_glu_statphase_merged_truseqnano_nebnext_v6rzlog10p_chipsub_cutoff1.000000_cwt_peaks.gr
NC_000913	IPOD occupancy	Peak	779596	779656	1	+	.	From wt_m9_rdm_glu_statphase_merged_truseqnano_nebnext_v6rzlog10p_chipsub_cutoff1.000000_cwt_peaks.gr
NC_000913	IPOD occupancy	Peak	780016	780076	1	+	.	From wt_m9_rdm_glu_statphase_merged_truseqnano_nebnext_v6rzlog10p_chipsub_cutoff1.000000_cwt_peaks.gr
NC_000913	IPOD occupancy	Peak	780301	780361	1	+	.	From wt_m9_rdm_glu_statphase_merged_truseqnano_nebnext_v6rzlog10p_chipsub_cutoff1.000000_cwt_peaks.gr
NC_000913	IPOD occupancy	Peak	780386	780446	1	+	.	From wt_m9_rdm_glu_statphase_merged_truseqnano_nebnext_v6rzlog10p_chipsub_cutoff1.000000_cwt_peaks.gr
NC_000913	IPOD occupancy	Peak	780871	780931	1	+	.	From wt_m9_rdm_glu_statphase_merged_truseqnano_nebnext_v6rzlog10p_chipsub_cutoff1.000000_cwt_peaks.gr
NC_000913	IPOD occupancy	Peak	781196	781256	1	+	.	From wt_m9_rdm_glu_statphase_merged_truseqnano_nebnext_v6rzlog10p_chipsub_cutoff1.000000_cwt_peaks.gr
NC_000913	IPOD occupancy	Peak	781291	781351	1	+	.	From wt_m9_rdm_glu_statphase_merged_truseqnano_nebnext_v6rzlog10p_chipsub_cutoff1.000000_cwt_peaks.gr
NC_000913	IPOD occupancy	Peak	781461	781521	1	+	.	From wt_m9_rdm_glu_statphase_merged_truseqnano_nebnext_v6rzlog10p_chipsub_cutoff1.000000_cwt_peaks.gr
NC_000913	IPOD occupancy	Peak	781611	781671	1	+	.	From wt_m9_rdm_glu_statphase_merged_truseqnano_nebnext_v6rzlog10p_chipsub_cutoff1.000000_cwt_peaks.gr
NC_000913	IPOD occupancy	Peak	782556	782616	1	+	.	From wt_m9_rdm_glu_statphase_merged_truseqnano_nebnext_v6rzlog10p_chipsub_cutoff1.000000_cwt_peaks.gr
NC_000913	IPOD occupancy	Peak	782986	783046	1	+	.	From wt_m9_rdm_glu_statphase_merged_truseqnano_nebnext_v6rzlog10p_chipsub_cutoff1.000000_cwt_peaks.gr
NC_000913	IPOD occupancy	Peak	783321	783381	1	+	.	From wt_m9_rdm_glu_statphase_merged_truseqnano_nebnext_v6rzlog10p_chipsub_cutoff1.000000_cwt_peaks.gr
NC_000913	IPOD occupancy	Peak	783506	783566	1	+	.	From wt_m9_rdm_glu_statphase_merged_truseqnano_nebnext_v6rzlog10p_chipsub_cutoff1.000000_cwt_peaks.gr
NC_000913	IPOD occupancy	Peak	783681	783741	1	+	.	From wt_m9_rdm_glu_statphase_merged_truseqnano_nebnext_v6rzlog10p_chipsub_cutoff1.000000_cwt_peaks.gr
NC_000913	IPOD occupancy	Peak	784276	784336	1	+	.	From wt_m9_rdm_glu_statphase_merged_truseqnano_nebnext_v6rzlog10p_chipsub_cutoff1.000000_cwt_peaks.gr
NC_000913	IPOD occupancy	Peak	784961	785021	1	+	.	From wt_m9_rdm_glu_statphase_merged_truseqnano_nebnext_v6rzlog10p_chipsub_cutoff1.000000_cwt_peaks.gr
NC_000913	IPOD occupancy	Peak	785976	786036	1	+	.	From wt_m9_rdm_glu_statphase_merged_truseqnano_nebnext_v6rzlog10p_chipsub_cutoff1.000000_cwt_peaks.gr
NC_000913	IPOD occupancy	Peak	786061	786121	1	+	.	From wt_m9_rdm_glu_statphase_merged_truseqnano_nebnext_v6rzlog10p_chipsub_cutoff1.000000_cwt_peaks.gr
NC_000913	IPOD occupancy	Peak	787006	787066	1	+	.	From wt_m9_rdm_glu_statphase_merged_truseqnano_nebnext_v6rzlog10p_chipsub_cutoff1.000000_cwt_peaks.gr
NC_000913	IPOD occupancy	Peak	787251	787311	1	+	.	From wt_m9_rdm_glu_statphase_merged_truseqnano_nebnext_v6rzlog10p_chipsub_cutoff1.000000_cwt_peaks.gr
NC_000913	IPOD occupancy	Peak	787591	787651	1	+	.	From wt_m9_rdm_glu_statphase_merged_truseqnano_nebnext_v6rzlog10p_chipsub_cutoff1.000000_cwt_peaks.gr
NC_000913	IPOD occupancy	Peak	787726	787786	1	+	.	From wt_m9_rdm_glu_statphase_merged_truseqnano_nebnext_v6rzlog10p_chipsub_cutoff1.000000_cwt_peaks.gr
NC_000913	IPOD occupancy	Peak	788821	788881	1	+	.	From wt_m9_rdm_glu_statphase_merged_truseqnano_nebnext_v6rzlog10p_chipsub_cutoff1.000000_cwt_peaks.gr
NC_000913	IPOD occupancy	Peak	789201	789261	1	+	.	From wt_m9_rdm_glu_statphase_merged_truseqnano_nebnext_v6rzlog10p_chipsub_cutoff1.000000_cwt_peaks.gr
NC_000913	IPOD occupancy	Peak	790796	790856	1	+	.	From wt_m9_rdm_glu_statphase_merged_truseqnano_nebnext_v6rzlog10p_chipsub_cutoff1.000000_cwt_peaks.gr
NC_000913	IPOD occupancy	Peak	791436	791496	1	+	.	From wt_m9_rdm_glu_statphase_merged_truseqnano_nebnext_v6rzlog10p_chipsub_cutoff1.000000_cwt_peaks.gr
NC_000913	IPOD occupancy	Peak	791986	792046	1	+	.	From wt_m9_rdm_glu_statphase_merged_truseqnano_nebnext_v6rzlog10p_chipsub_cutoff1.000000_cwt_peaks.gr
NC_000913	IPOD occupancy	Peak	792661	792721	1	+	.	From wt_m9_rdm_glu_statphase_merged_truseqnano_nebnext_v6rzlog10p_chipsub_cutoff1.000000_cwt_peaks.gr
NC_000913	IPOD occupancy	Peak	793431	793491	1	+	.	From wt_m9_rdm_glu_statphase_merged_truseqnano_nebnext_v6rzlog10p_chipsub_cutoff1.000000_cwt_peaks.gr
NC_000913	IPOD occupancy	Peak	794076	794136	1	+	.	From wt_m9_rdm_glu_statphase_merged_truseqnano_nebnext_v6rzlog10p_chipsub_cutoff1.000000_cwt_peaks.gr
NC_000913	IPOD occupancy	Peak	794196	794256	1	+	.	From wt_m9_rdm_glu_statphase_merged_truseqnano_nebnext_v6rzlog10p_chipsub_cutoff1.000000_cwt_peaks.gr
NC_000913	IPOD occupancy	Peak	794406	794466	1	+	.	From wt_m9_rdm_glu_statphase_merged_truseqnano_nebnext_v6rzlog10p_chipsub_cutoff1.000000_cwt_peaks.gr
NC_000913	IPOD occupancy	Peak	795076	795136	1	+	.	From wt_m9_rdm_glu_statphase_merged_truseqnano_nebnext_v6rzlog10p_chipsub_cutoff1.000000_cwt_peaks.gr
NC_000913	IPOD occupancy	Peak	795326	795386	1	+	.	From wt_m9_rdm_glu_statphase_merged_truseqnano_nebnext_v6rzlog10p_chipsub_cutoff1.000000_cwt_peaks.gr
NC_000913	IPOD occupancy	Peak	795826	795886	1	+	.	From wt_m9_rdm_glu_statphase_merged_truseqnano_nebnext_v6rzlog10p_chipsub_cutoff1.000000_cwt_peaks.gr
NC_000913	IPOD occupancy	Peak	797586	797701	1	+	.	From wt_m9_rdm_glu_statphase_merged_truseqnano_nebnext_v6rzlog10p_chipsub_cutoff1.000000_cwt_peaks.gr
NC_000913	IPOD occupancy	Peak	798191	798251	1	+	.	From wt_m9_rdm_glu_statphase_merged_truseqnano_nebnext_v6rzlog10p_chipsub_cutoff1.000000_cwt_peaks.gr
NC_000913	IPOD occupancy	Peak	798841	798901	1	+	.	From wt_m9_rdm_glu_statphase_merged_truseqnano_nebnext_v6rzlog10p_chipsub_cutoff1.000000_cwt_peaks.gr
NC_000913	IPOD occupancy	Peak	799131	799191	1	+	.	From wt_m9_rdm_glu_statphase_merged_truseqnano_nebnext_v6rzlog10p_chipsub_cutoff1.000000_cwt_peaks.gr
NC_000913	IPOD occupancy	Peak	799856	799916	1	+	.	From wt_m9_rdm_glu_statphase_merged_truseqnano_nebnext_v6rzlog10p_chipsub_cutoff1.000000_cwt_peaks.gr
NC_000913	IPOD occupancy	Peak	800091	800151	1	+	.	From wt_m9_rdm_glu_statphase_merged_truseqnano_nebnext_v6rzlog10p_chipsub_cutoff1.000000_cwt_peaks.gr
NC_000913	IPOD occupancy	Peak	800186	800246	1	+	.	From wt_m9_rdm_glu_statphase_merged_truseqnano_nebnext_v6rzlog10p_chipsub_cutoff1.000000_cwt_peaks.gr
NC_000913	IPOD occupancy	Peak	800301	800361	1	+	.	From wt_m9_rdm_glu_statphase_merged_truseqnano_nebnext_v6rzlog10p_chipsub_cutoff1.000000_cwt_peaks.gr
NC_000913	IPOD occupancy	Peak	800446	800506	1	+	.	From wt_m9_rdm_glu_statphase_merged_truseqnano_nebnext_v6rzlog10p_chipsub_cutoff1.000000_cwt_peaks.gr
NC_000913	IPOD occupancy	Peak	800546	800606	1	+	.	From wt_m9_rdm_glu_statphase_merged_truseqnano_nebnext_v6rzlog10p_chipsub_cutoff1.000000_cwt_peaks.gr
NC_000913	IPOD occupancy	Peak	800711	800771	1	+	.	From wt_m9_rdm_glu_statphase_merged_truseqnano_nebnext_v6rzlog10p_chipsub_cutoff1.000000_cwt_peaks.gr
NC_000913	IPOD occupancy	Peak	800846	800906	1	+	.	From wt_m9_rdm_glu_statphase_merged_truseqnano_nebnext_v6rzlog10p_chipsub_cutoff1.000000_cwt_peaks.gr
NC_000913	IPOD occupancy	Peak	801341	801401	1	+	.	From wt_m9_rdm_glu_statphase_merged_truseqnano_nebnext_v6rzlog10p_chipsub_cutoff1.000000_cwt_peaks.gr
NC_000913	IPOD occupancy	Peak	801621	801681	1	+	.	From wt_m9_rdm_glu_statphase_merged_truseqnano_nebnext_v6rzlog10p_chipsub_cutoff1.000000_cwt_peaks.gr
NC_000913	IPOD occupancy	Peak	801896	801956	1	+	.	From wt_m9_rdm_glu_statphase_merged_truseqnano_nebnext_v6rzlog10p_chipsub_cutoff1.000000_cwt_peaks.gr
NC_000913	IPOD occupancy	Peak	802196	802256	1	+	.	From wt_m9_rdm_glu_statphase_merged_truseqnano_nebnext_v6rzlog10p_chipsub_cutoff1.000000_cwt_peaks.gr
NC_000913	IPOD occupancy	Peak	802411	802471	1	+	.	From wt_m9_rdm_glu_statphase_merged_truseqnano_nebnext_v6rzlog10p_chipsub_cutoff1.000000_cwt_peaks.gr
NC_000913	IPOD occupancy	Peak	802596	802656	1	+	.	From wt_m9_rdm_glu_statphase_merged_truseqnano_nebnext_v6rzlog10p_chipsub_cutoff1.000000_cwt_peaks.gr
NC_000913	IPOD occupancy	Peak	802876	802936	1	+	.	From wt_m9_rdm_glu_statphase_merged_truseqnano_nebnext_v6rzlog10p_chipsub_cutoff1.000000_cwt_peaks.gr
NC_000913	IPOD occupancy	Peak	803011	803071	1	+	.	From wt_m9_rdm_glu_statphase_merged_truseqnano_nebnext_v6rzlog10p_chipsub_cutoff1.000000_cwt_peaks.gr
NC_000913	IPOD occupancy	Peak	803361	803421	1	+	.	From wt_m9_rdm_glu_statphase_merged_truseqnano_nebnext_v6rzlog10p_chipsub_cutoff1.000000_cwt_peaks.gr
NC_000913	IPOD occupancy	Peak	803496	803556	1	+	.	From wt_m9_rdm_glu_statphase_merged_truseqnano_nebnext_v6rzlog10p_chipsub_cutoff1.000000_cwt_peaks.gr
NC_000913	IPOD occupancy	Peak	803646	803706	1	+	.	From wt_m9_rdm_glu_statphase_merged_truseqnano_nebnext_v6rzlog10p_chipsub_cutoff1.000000_cwt_peaks.gr
NC_000913	IPOD occupancy	Peak	804271	804331	1	+	.	From wt_m9_rdm_glu_statphase_merged_truseqnano_nebnext_v6rzlog10p_chipsub_cutoff1.000000_cwt_peaks.gr
NC_000913	IPOD occupancy	Peak	804356	804416	1	+	.	From wt_m9_rdm_glu_statphase_merged_truseqnano_nebnext_v6rzlog10p_chipsub_cutoff1.000000_cwt_peaks.gr
NC_000913	IPOD occupancy	Peak	804696	804756	1	+	.	From wt_m9_rdm_glu_statphase_merged_truseqnano_nebnext_v6rzlog10p_chipsub_cutoff1.000000_cwt_peaks.gr
NC_000913	IPOD occupancy	Peak	804991	805051	1	+	.	From wt_m9_rdm_glu_statphase_merged_truseqnano_nebnext_v6rzlog10p_chipsub_cutoff1.000000_cwt_peaks.gr
NC_000913	IPOD occupancy	Peak	805321	805381	1	+	.	From wt_m9_rdm_glu_statphase_merged_truseqnano_nebnext_v6rzlog10p_chipsub_cutoff1.000000_cwt_peaks.gr
NC_000913	IPOD occupancy	Peak	805496	805556	1	+	.	From wt_m9_rdm_glu_statphase_merged_truseqnano_nebnext_v6rzlog10p_chipsub_cutoff1.000000_cwt_peaks.gr
NC_000913	IPOD occupancy	Peak	805756	805816	1	+	.	From wt_m9_rdm_glu_statphase_merged_truseqnano_nebnext_v6rzlog10p_chipsub_cutoff1.000000_cwt_peaks.gr
NC_000913	IPOD occupancy	Peak	805896	805956	1	+	.	From wt_m9_rdm_glu_statphase_merged_truseqnano_nebnext_v6rzlog10p_chipsub_cutoff1.000000_cwt_peaks.gr
NC_000913	IPOD occupancy	Peak	806056	806116	1	+	.	From wt_m9_rdm_glu_statphase_merged_truseqnano_nebnext_v6rzlog10p_chipsub_cutoff1.000000_cwt_peaks.gr
NC_000913	IPOD occupancy	Peak	806531	806591	1	+	.	From wt_m9_rdm_glu_statphase_merged_truseqnano_nebnext_v6rzlog10p_chipsub_cutoff1.000000_cwt_peaks.gr
NC_000913	IPOD occupancy	Peak	806731	806791	1	+	.	From wt_m9_rdm_glu_statphase_merged_truseqnano_nebnext_v6rzlog10p_chipsub_cutoff1.000000_cwt_peaks.gr
NC_000913	IPOD occupancy	Peak	808021	808081	1	+	.	From wt_m9_rdm_glu_statphase_merged_truseqnano_nebnext_v6rzlog10p_chipsub_cutoff1.000000_cwt_peaks.gr
NC_000913	IPOD occupancy	Peak	808531	808591	1	+	.	From wt_m9_rdm_glu_statphase_merged_truseqnano_nebnext_v6rzlog10p_chipsub_cutoff1.000000_cwt_peaks.gr
NC_000913	IPOD occupancy	Peak	808976	809036	1	+	.	From wt_m9_rdm_glu_statphase_merged_truseqnano_nebnext_v6rzlog10p_chipsub_cutoff1.000000_cwt_peaks.gr
NC_000913	IPOD occupancy	Peak	809256	809316	1	+	.	From wt_m9_rdm_glu_statphase_merged_truseqnano_nebnext_v6rzlog10p_chipsub_cutoff1.000000_cwt_peaks.gr
NC_000913	IPOD occupancy	Peak	809361	809421	1	+	.	From wt_m9_rdm_glu_statphase_merged_truseqnano_nebnext_v6rzlog10p_chipsub_cutoff1.000000_cwt_peaks.gr
NC_000913	IPOD occupancy	Peak	809651	809711	1	+	.	From wt_m9_rdm_glu_statphase_merged_truseqnano_nebnext_v6rzlog10p_chipsub_cutoff1.000000_cwt_peaks.gr
NC_000913	IPOD occupancy	Peak	810041	810101	1	+	.	From wt_m9_rdm_glu_statphase_merged_truseqnano_nebnext_v6rzlog10p_chipsub_cutoff1.000000_cwt_peaks.gr
NC_000913	IPOD occupancy	Peak	810346	810406	1	+	.	From wt_m9_rdm_glu_statphase_merged_truseqnano_nebnext_v6rzlog10p_chipsub_cutoff1.000000_cwt_peaks.gr
NC_000913	IPOD occupancy	Peak	810686	810746	1	+	.	From wt_m9_rdm_glu_statphase_merged_truseqnano_nebnext_v6rzlog10p_chipsub_cutoff1.000000_cwt_peaks.gr
NC_000913	IPOD occupancy	Peak	810946	811006	1	+	.	From wt_m9_rdm_glu_statphase_merged_truseqnano_nebnext_v6rzlog10p_chipsub_cutoff1.000000_cwt_peaks.gr
NC_000913	IPOD occupancy	Peak	812041	812101	1	+	.	From wt_m9_rdm_glu_statphase_merged_truseqnano_nebnext_v6rzlog10p_chipsub_cutoff1.000000_cwt_peaks.gr
NC_000913	IPOD occupancy	Peak	812471	812531	1	+	.	From wt_m9_rdm_glu_statphase_merged_truseqnano_nebnext_v6rzlog10p_chipsub_cutoff1.000000_cwt_peaks.gr
NC_000913	IPOD occupancy	Peak	812716	812776	1	+	.	From wt_m9_rdm_glu_statphase_merged_truseqnano_nebnext_v6rzlog10p_chipsub_cutoff1.000000_cwt_peaks.gr
NC_000913	IPOD occupancy	Peak	813096	813156	1	+	.	From wt_m9_rdm_glu_statphase_merged_truseqnano_nebnext_v6rzlog10p_chipsub_cutoff1.000000_cwt_peaks.gr
NC_000913	IPOD occupancy	Peak	813196	813256	1	+	.	From wt_m9_rdm_glu_statphase_merged_truseqnano_nebnext_v6rzlog10p_chipsub_cutoff1.000000_cwt_peaks.gr
NC_000913	IPOD occupancy	Peak	813956	814016	1	+	.	From wt_m9_rdm_glu_statphase_merged_truseqnano_nebnext_v6rzlog10p_chipsub_cutoff1.000000_cwt_peaks.gr
NC_000913	IPOD occupancy	Peak	814331	814391	1	+	.	From wt_m9_rdm_glu_statphase_merged_truseqnano_nebnext_v6rzlog10p_chipsub_cutoff1.000000_cwt_peaks.gr
NC_000913	IPOD occupancy	Peak	815171	815231	1	+	.	From wt_m9_rdm_glu_statphase_merged_truseqnano_nebnext_v6rzlog10p_chipsub_cutoff1.000000_cwt_peaks.gr
NC_000913	IPOD occupancy	Peak	815366	815426	1	+	.	From wt_m9_rdm_glu_statphase_merged_truseqnano_nebnext_v6rzlog10p_chipsub_cutoff1.000000_cwt_peaks.gr
NC_000913	IPOD occupancy	Peak	815601	815661	1	+	.	From wt_m9_rdm_glu_statphase_merged_truseqnano_nebnext_v6rzlog10p_chipsub_cutoff1.000000_cwt_peaks.gr
NC_000913	IPOD occupancy	Peak	815766	815826	1	+	.	From wt_m9_rdm_glu_statphase_merged_truseqnano_nebnext_v6rzlog10p_chipsub_cutoff1.000000_cwt_peaks.gr
NC_000913	IPOD occupancy	Peak	816056	816116	1	+	.	From wt_m9_rdm_glu_statphase_merged_truseqnano_nebnext_v6rzlog10p_chipsub_cutoff1.000000_cwt_peaks.gr
NC_000913	IPOD occupancy	Peak	816221	816281	1	+	.	From wt_m9_rdm_glu_statphase_merged_truseqnano_nebnext_v6rzlog10p_chipsub_cutoff1.000000_cwt_peaks.gr
NC_000913	IPOD occupancy	Peak	816826	816886	1	+	.	From wt_m9_rdm_glu_statphase_merged_truseqnano_nebnext_v6rzlog10p_chipsub_cutoff1.000000_cwt_peaks.gr
NC_000913	IPOD occupancy	Peak	820771	820831	1	+	.	From wt_m9_rdm_glu_statphase_merged_truseqnano_nebnext_v6rzlog10p_chipsub_cutoff1.000000_cwt_peaks.gr
NC_000913	IPOD occupancy	Peak	820986	821046	1	+	.	From wt_m9_rdm_glu_statphase_merged_truseqnano_nebnext_v6rzlog10p_chipsub_cutoff1.000000_cwt_peaks.gr
NC_000913	IPOD occupancy	Peak	821136	821196	1	+	.	From wt_m9_rdm_glu_statphase_merged_truseqnano_nebnext_v6rzlog10p_chipsub_cutoff1.000000_cwt_peaks.gr
NC_000913	IPOD occupancy	Peak	821256	821316	1	+	.	From wt_m9_rdm_glu_statphase_merged_truseqnano_nebnext_v6rzlog10p_chipsub_cutoff1.000000_cwt_peaks.gr
NC_000913	IPOD occupancy	Peak	821406	821466	1	+	.	From wt_m9_rdm_glu_statphase_merged_truseqnano_nebnext_v6rzlog10p_chipsub_cutoff1.000000_cwt_peaks.gr
NC_000913	IPOD occupancy	Peak	821741	821801	1	+	.	From wt_m9_rdm_glu_statphase_merged_truseqnano_nebnext_v6rzlog10p_chipsub_cutoff1.000000_cwt_peaks.gr
NC_000913	IPOD occupancy	Peak	823096	823156	1	+	.	From wt_m9_rdm_glu_statphase_merged_truseqnano_nebnext_v6rzlog10p_chipsub_cutoff1.000000_cwt_peaks.gr
NC_000913	IPOD occupancy	Peak	824151	824211	1	+	.	From wt_m9_rdm_glu_statphase_merged_truseqnano_nebnext_v6rzlog10p_chipsub_cutoff1.000000_cwt_peaks.gr
NC_000913	IPOD occupancy	Peak	824721	824781	1	+	.	From wt_m9_rdm_glu_statphase_merged_truseqnano_nebnext_v6rzlog10p_chipsub_cutoff1.000000_cwt_peaks.gr
NC_000913	IPOD occupancy	Peak	824981	825041	1	+	.	From wt_m9_rdm_glu_statphase_merged_truseqnano_nebnext_v6rzlog10p_chipsub_cutoff1.000000_cwt_peaks.gr
NC_000913	IPOD occupancy	Peak	826211	826271	1	+	.	From wt_m9_rdm_glu_statphase_merged_truseqnano_nebnext_v6rzlog10p_chipsub_cutoff1.000000_cwt_peaks.gr
NC_000913	IPOD occupancy	Peak	826806	826866	1	+	.	From wt_m9_rdm_glu_statphase_merged_truseqnano_nebnext_v6rzlog10p_chipsub_cutoff1.000000_cwt_peaks.gr
NC_000913	IPOD occupancy	Peak	827241	827301	1	+	.	From wt_m9_rdm_glu_statphase_merged_truseqnano_nebnext_v6rzlog10p_chipsub_cutoff1.000000_cwt_peaks.gr
NC_000913	IPOD occupancy	Peak	827451	827511	1	+	.	From wt_m9_rdm_glu_statphase_merged_truseqnano_nebnext_v6rzlog10p_chipsub_cutoff1.000000_cwt_peaks.gr
NC_000913	IPOD occupancy	Peak	829261	829321	1	+	.	From wt_m9_rdm_glu_statphase_merged_truseqnano_nebnext_v6rzlog10p_chipsub_cutoff1.000000_cwt_peaks.gr
NC_000913	IPOD occupancy	Peak	829981	830041	1	+	.	From wt_m9_rdm_glu_statphase_merged_truseqnano_nebnext_v6rzlog10p_chipsub_cutoff1.000000_cwt_peaks.gr
NC_000913	IPOD occupancy	Peak	830586	830646	1	+	.	From wt_m9_rdm_glu_statphase_merged_truseqnano_nebnext_v6rzlog10p_chipsub_cutoff1.000000_cwt_peaks.gr
NC_000913	IPOD occupancy	Peak	830861	830921	1	+	.	From wt_m9_rdm_glu_statphase_merged_truseqnano_nebnext_v6rzlog10p_chipsub_cutoff1.000000_cwt_peaks.gr
NC_000913	IPOD occupancy	Peak	831896	831956	1	+	.	From wt_m9_rdm_glu_statphase_merged_truseqnano_nebnext_v6rzlog10p_chipsub_cutoff1.000000_cwt_peaks.gr
NC_000913	IPOD occupancy	Peak	832226	832286	1	+	.	From wt_m9_rdm_glu_statphase_merged_truseqnano_nebnext_v6rzlog10p_chipsub_cutoff1.000000_cwt_peaks.gr
NC_000913	IPOD occupancy	Peak	833971	834031	1	+	.	From wt_m9_rdm_glu_statphase_merged_truseqnano_nebnext_v6rzlog10p_chipsub_cutoff1.000000_cwt_peaks.gr
NC_000913	IPOD occupancy	Peak	834151	834211	1	+	.	From wt_m9_rdm_glu_statphase_merged_truseqnano_nebnext_v6rzlog10p_chipsub_cutoff1.000000_cwt_peaks.gr
NC_000913	IPOD occupancy	Peak	834846	834906	1	+	.	From wt_m9_rdm_glu_statphase_merged_truseqnano_nebnext_v6rzlog10p_chipsub_cutoff1.000000_cwt_peaks.gr
NC_000913	IPOD occupancy	Peak	835111	835171	1	+	.	From wt_m9_rdm_glu_statphase_merged_truseqnano_nebnext_v6rzlog10p_chipsub_cutoff1.000000_cwt_peaks.gr
NC_000913	IPOD occupancy	Peak	835551	835611	1	+	.	From wt_m9_rdm_glu_statphase_merged_truseqnano_nebnext_v6rzlog10p_chipsub_cutoff1.000000_cwt_peaks.gr
NC_000913	IPOD occupancy	Peak	835981	836041	1	+	.	From wt_m9_rdm_glu_statphase_merged_truseqnano_nebnext_v6rzlog10p_chipsub_cutoff1.000000_cwt_peaks.gr
NC_000913	IPOD occupancy	Peak	836471	836531	1	+	.	From wt_m9_rdm_glu_statphase_merged_truseqnano_nebnext_v6rzlog10p_chipsub_cutoff1.000000_cwt_peaks.gr
NC_000913	IPOD occupancy	Peak	836756	836816	1	+	.	From wt_m9_rdm_glu_statphase_merged_truseqnano_nebnext_v6rzlog10p_chipsub_cutoff1.000000_cwt_peaks.gr
NC_000913	IPOD occupancy	Peak	837156	837216	1	+	.	From wt_m9_rdm_glu_statphase_merged_truseqnano_nebnext_v6rzlog10p_chipsub_cutoff1.000000_cwt_peaks.gr
NC_000913	IPOD occupancy	Peak	837661	837721	1	+	.	From wt_m9_rdm_glu_statphase_merged_truseqnano_nebnext_v6rzlog10p_chipsub_cutoff1.000000_cwt_peaks.gr
NC_000913	IPOD occupancy	Peak	837886	837946	1	+	.	From wt_m9_rdm_glu_statphase_merged_truseqnano_nebnext_v6rzlog10p_chipsub_cutoff1.000000_cwt_peaks.gr
NC_000913	IPOD occupancy	Peak	838041	838101	1	+	.	From wt_m9_rdm_glu_statphase_merged_truseqnano_nebnext_v6rzlog10p_chipsub_cutoff1.000000_cwt_peaks.gr
NC_000913	IPOD occupancy	Peak	838221	838281	1	+	.	From wt_m9_rdm_glu_statphase_merged_truseqnano_nebnext_v6rzlog10p_chipsub_cutoff1.000000_cwt_peaks.gr
NC_000913	IPOD occupancy	Peak	838681	838741	1	+	.	From wt_m9_rdm_glu_statphase_merged_truseqnano_nebnext_v6rzlog10p_chipsub_cutoff1.000000_cwt_peaks.gr
NC_000913	IPOD occupancy	Peak	839051	839111	1	+	.	From wt_m9_rdm_glu_statphase_merged_truseqnano_nebnext_v6rzlog10p_chipsub_cutoff1.000000_cwt_peaks.gr
NC_000913	IPOD occupancy	Peak	840021	840081	1	+	.	From wt_m9_rdm_glu_statphase_merged_truseqnano_nebnext_v6rzlog10p_chipsub_cutoff1.000000_cwt_peaks.gr
NC_000913	IPOD occupancy	Peak	840921	840981	1	+	.	From wt_m9_rdm_glu_statphase_merged_truseqnano_nebnext_v6rzlog10p_chipsub_cutoff1.000000_cwt_peaks.gr
NC_000913	IPOD occupancy	Peak	841126	841186	1	+	.	From wt_m9_rdm_glu_statphase_merged_truseqnano_nebnext_v6rzlog10p_chipsub_cutoff1.000000_cwt_peaks.gr
NC_000913	IPOD occupancy	Peak	841611	841671	1	+	.	From wt_m9_rdm_glu_statphase_merged_truseqnano_nebnext_v6rzlog10p_chipsub_cutoff1.000000_cwt_peaks.gr
NC_000913	IPOD occupancy	Peak	841811	841871	1	+	.	From wt_m9_rdm_glu_statphase_merged_truseqnano_nebnext_v6rzlog10p_chipsub_cutoff1.000000_cwt_peaks.gr
NC_000913	IPOD occupancy	Peak	842186	842246	1	+	.	From wt_m9_rdm_glu_statphase_merged_truseqnano_nebnext_v6rzlog10p_chipsub_cutoff1.000000_cwt_peaks.gr
NC_000913	IPOD occupancy	Peak	842691	842751	1	+	.	From wt_m9_rdm_glu_statphase_merged_truseqnano_nebnext_v6rzlog10p_chipsub_cutoff1.000000_cwt_peaks.gr
NC_000913	IPOD occupancy	Peak	843546	843606	1	+	.	From wt_m9_rdm_glu_statphase_merged_truseqnano_nebnext_v6rzlog10p_chipsub_cutoff1.000000_cwt_peaks.gr
NC_000913	IPOD occupancy	Peak	843766	843826	1	+	.	From wt_m9_rdm_glu_statphase_merged_truseqnano_nebnext_v6rzlog10p_chipsub_cutoff1.000000_cwt_peaks.gr
NC_000913	IPOD occupancy	Peak	844326	844386	1	+	.	From wt_m9_rdm_glu_statphase_merged_truseqnano_nebnext_v6rzlog10p_chipsub_cutoff1.000000_cwt_peaks.gr
NC_000913	IPOD occupancy	Peak	845251	845311	1	+	.	From wt_m9_rdm_glu_statphase_merged_truseqnano_nebnext_v6rzlog10p_chipsub_cutoff1.000000_cwt_peaks.gr
NC_000913	IPOD occupancy	Peak	846626	846686	1	+	.	From wt_m9_rdm_glu_statphase_merged_truseqnano_nebnext_v6rzlog10p_chipsub_cutoff1.000000_cwt_peaks.gr
NC_000913	IPOD occupancy	Peak	847121	847181	1	+	.	From wt_m9_rdm_glu_statphase_merged_truseqnano_nebnext_v6rzlog10p_chipsub_cutoff1.000000_cwt_peaks.gr
NC_000913	IPOD occupancy	Peak	848211	848271	1	+	.	From wt_m9_rdm_glu_statphase_merged_truseqnano_nebnext_v6rzlog10p_chipsub_cutoff1.000000_cwt_peaks.gr
NC_000913	IPOD occupancy	Peak	848901	848961	1	+	.	From wt_m9_rdm_glu_statphase_merged_truseqnano_nebnext_v6rzlog10p_chipsub_cutoff1.000000_cwt_peaks.gr
NC_000913	IPOD occupancy	Peak	849151	849211	1	+	.	From wt_m9_rdm_glu_statphase_merged_truseqnano_nebnext_v6rzlog10p_chipsub_cutoff1.000000_cwt_peaks.gr
NC_000913	IPOD occupancy	Peak	849646	849706	1	+	.	From wt_m9_rdm_glu_statphase_merged_truseqnano_nebnext_v6rzlog10p_chipsub_cutoff1.000000_cwt_peaks.gr
NC_000913	IPOD occupancy	Peak	849811	849871	1	+	.	From wt_m9_rdm_glu_statphase_merged_truseqnano_nebnext_v6rzlog10p_chipsub_cutoff1.000000_cwt_peaks.gr
NC_000913	IPOD occupancy	Peak	849981	850041	1	+	.	From wt_m9_rdm_glu_statphase_merged_truseqnano_nebnext_v6rzlog10p_chipsub_cutoff1.000000_cwt_peaks.gr
NC_000913	IPOD occupancy	Peak	851096	851156	1	+	.	From wt_m9_rdm_glu_statphase_merged_truseqnano_nebnext_v6rzlog10p_chipsub_cutoff1.000000_cwt_peaks.gr
NC_000913	IPOD occupancy	Peak	851351	851411	1	+	.	From wt_m9_rdm_glu_statphase_merged_truseqnano_nebnext_v6rzlog10p_chipsub_cutoff1.000000_cwt_peaks.gr
NC_000913	IPOD occupancy	Peak	851821	851881	1	+	.	From wt_m9_rdm_glu_statphase_merged_truseqnano_nebnext_v6rzlog10p_chipsub_cutoff1.000000_cwt_peaks.gr
NC_000913	IPOD occupancy	Peak	852046	852106	1	+	.	From wt_m9_rdm_glu_statphase_merged_truseqnano_nebnext_v6rzlog10p_chipsub_cutoff1.000000_cwt_peaks.gr
NC_000913	IPOD occupancy	Peak	852296	852356	1	+	.	From wt_m9_rdm_glu_statphase_merged_truseqnano_nebnext_v6rzlog10p_chipsub_cutoff1.000000_cwt_peaks.gr
NC_000913	IPOD occupancy	Peak	852491	852551	1	+	.	From wt_m9_rdm_glu_statphase_merged_truseqnano_nebnext_v6rzlog10p_chipsub_cutoff1.000000_cwt_peaks.gr
NC_000913	IPOD occupancy	Peak	852641	852701	1	+	.	From wt_m9_rdm_glu_statphase_merged_truseqnano_nebnext_v6rzlog10p_chipsub_cutoff1.000000_cwt_peaks.gr
NC_000913	IPOD occupancy	Peak	853051	853111	1	+	.	From wt_m9_rdm_glu_statphase_merged_truseqnano_nebnext_v6rzlog10p_chipsub_cutoff1.000000_cwt_peaks.gr
NC_000913	IPOD occupancy	Peak	854186	854246	1	+	.	From wt_m9_rdm_glu_statphase_merged_truseqnano_nebnext_v6rzlog10p_chipsub_cutoff1.000000_cwt_peaks.gr
NC_000913	IPOD occupancy	Peak	854316	854376	1	+	.	From wt_m9_rdm_glu_statphase_merged_truseqnano_nebnext_v6rzlog10p_chipsub_cutoff1.000000_cwt_peaks.gr
NC_000913	IPOD occupancy	Peak	854466	854526	1	+	.	From wt_m9_rdm_glu_statphase_merged_truseqnano_nebnext_v6rzlog10p_chipsub_cutoff1.000000_cwt_peaks.gr
NC_000913	IPOD occupancy	Peak	854611	854671	1	+	.	From wt_m9_rdm_glu_statphase_merged_truseqnano_nebnext_v6rzlog10p_chipsub_cutoff1.000000_cwt_peaks.gr
NC_000913	IPOD occupancy	Peak	855181	855241	1	+	.	From wt_m9_rdm_glu_statphase_merged_truseqnano_nebnext_v6rzlog10p_chipsub_cutoff1.000000_cwt_peaks.gr
NC_000913	IPOD occupancy	Peak	855386	855446	1	+	.	From wt_m9_rdm_glu_statphase_merged_truseqnano_nebnext_v6rzlog10p_chipsub_cutoff1.000000_cwt_peaks.gr
NC_000913	IPOD occupancy	Peak	855996	856056	1	+	.	From wt_m9_rdm_glu_statphase_merged_truseqnano_nebnext_v6rzlog10p_chipsub_cutoff1.000000_cwt_peaks.gr
NC_000913	IPOD occupancy	Peak	857116	857176	1	+	.	From wt_m9_rdm_glu_statphase_merged_truseqnano_nebnext_v6rzlog10p_chipsub_cutoff1.000000_cwt_peaks.gr
NC_000913	IPOD occupancy	Peak	857301	857361	1	+	.	From wt_m9_rdm_glu_statphase_merged_truseqnano_nebnext_v6rzlog10p_chipsub_cutoff1.000000_cwt_peaks.gr
NC_000913	IPOD occupancy	Peak	857516	857576	1	+	.	From wt_m9_rdm_glu_statphase_merged_truseqnano_nebnext_v6rzlog10p_chipsub_cutoff1.000000_cwt_peaks.gr
NC_000913	IPOD occupancy	Peak	857641	857701	1	+	.	From wt_m9_rdm_glu_statphase_merged_truseqnano_nebnext_v6rzlog10p_chipsub_cutoff1.000000_cwt_peaks.gr
NC_000913	IPOD occupancy	Peak	857981	858041	1	+	.	From wt_m9_rdm_glu_statphase_merged_truseqnano_nebnext_v6rzlog10p_chipsub_cutoff1.000000_cwt_peaks.gr
NC_000913	IPOD occupancy	Peak	858526	858586	1	+	.	From wt_m9_rdm_glu_statphase_merged_truseqnano_nebnext_v6rzlog10p_chipsub_cutoff1.000000_cwt_peaks.gr
NC_000913	IPOD occupancy	Peak	859101	859161	1	+	.	From wt_m9_rdm_glu_statphase_merged_truseqnano_nebnext_v6rzlog10p_chipsub_cutoff1.000000_cwt_peaks.gr
NC_000913	IPOD occupancy	Peak	859456	859516	1	+	.	From wt_m9_rdm_glu_statphase_merged_truseqnano_nebnext_v6rzlog10p_chipsub_cutoff1.000000_cwt_peaks.gr
NC_000913	IPOD occupancy	Peak	859726	859786	1	+	.	From wt_m9_rdm_glu_statphase_merged_truseqnano_nebnext_v6rzlog10p_chipsub_cutoff1.000000_cwt_peaks.gr
NC_000913	IPOD occupancy	Peak	860066	860126	1	+	.	From wt_m9_rdm_glu_statphase_merged_truseqnano_nebnext_v6rzlog10p_chipsub_cutoff1.000000_cwt_peaks.gr
NC_000913	IPOD occupancy	Peak	860326	860386	1	+	.	From wt_m9_rdm_glu_statphase_merged_truseqnano_nebnext_v6rzlog10p_chipsub_cutoff1.000000_cwt_peaks.gr
NC_000913	IPOD occupancy	Peak	860476	860536	1	+	.	From wt_m9_rdm_glu_statphase_merged_truseqnano_nebnext_v6rzlog10p_chipsub_cutoff1.000000_cwt_peaks.gr
NC_000913	IPOD occupancy	Peak	860926	860986	1	+	.	From wt_m9_rdm_glu_statphase_merged_truseqnano_nebnext_v6rzlog10p_chipsub_cutoff1.000000_cwt_peaks.gr
NC_000913	IPOD occupancy	Peak	861751	861811	1	+	.	From wt_m9_rdm_glu_statphase_merged_truseqnano_nebnext_v6rzlog10p_chipsub_cutoff1.000000_cwt_peaks.gr
NC_000913	IPOD occupancy	Peak	862461	862521	1	+	.	From wt_m9_rdm_glu_statphase_merged_truseqnano_nebnext_v6rzlog10p_chipsub_cutoff1.000000_cwt_peaks.gr
NC_000913	IPOD occupancy	Peak	862971	863031	1	+	.	From wt_m9_rdm_glu_statphase_merged_truseqnano_nebnext_v6rzlog10p_chipsub_cutoff1.000000_cwt_peaks.gr
NC_000913	IPOD occupancy	Peak	863306	863366	1	+	.	From wt_m9_rdm_glu_statphase_merged_truseqnano_nebnext_v6rzlog10p_chipsub_cutoff1.000000_cwt_peaks.gr
NC_000913	IPOD occupancy	Peak	863931	863991	1	+	.	From wt_m9_rdm_glu_statphase_merged_truseqnano_nebnext_v6rzlog10p_chipsub_cutoff1.000000_cwt_peaks.gr
NC_000913	IPOD occupancy	Peak	864181	864241	1	+	.	From wt_m9_rdm_glu_statphase_merged_truseqnano_nebnext_v6rzlog10p_chipsub_cutoff1.000000_cwt_peaks.gr
NC_000913	IPOD occupancy	Peak	864526	864586	1	+	.	From wt_m9_rdm_glu_statphase_merged_truseqnano_nebnext_v6rzlog10p_chipsub_cutoff1.000000_cwt_peaks.gr
NC_000913	IPOD occupancy	Peak	864701	864761	1	+	.	From wt_m9_rdm_glu_statphase_merged_truseqnano_nebnext_v6rzlog10p_chipsub_cutoff1.000000_cwt_peaks.gr
NC_000913	IPOD occupancy	Peak	865136	865196	1	+	.	From wt_m9_rdm_glu_statphase_merged_truseqnano_nebnext_v6rzlog10p_chipsub_cutoff1.000000_cwt_peaks.gr
NC_000913	IPOD occupancy	Peak	865681	865741	1	+	.	From wt_m9_rdm_glu_statphase_merged_truseqnano_nebnext_v6rzlog10p_chipsub_cutoff1.000000_cwt_peaks.gr
NC_000913	IPOD occupancy	Peak	865986	866046	1	+	.	From wt_m9_rdm_glu_statphase_merged_truseqnano_nebnext_v6rzlog10p_chipsub_cutoff1.000000_cwt_peaks.gr
NC_000913	IPOD occupancy	Peak	866476	866536	1	+	.	From wt_m9_rdm_glu_statphase_merged_truseqnano_nebnext_v6rzlog10p_chipsub_cutoff1.000000_cwt_peaks.gr
NC_000913	IPOD occupancy	Peak	866611	866671	1	+	.	From wt_m9_rdm_glu_statphase_merged_truseqnano_nebnext_v6rzlog10p_chipsub_cutoff1.000000_cwt_peaks.gr
NC_000913	IPOD occupancy	Peak	866796	866856	1	+	.	From wt_m9_rdm_glu_statphase_merged_truseqnano_nebnext_v6rzlog10p_chipsub_cutoff1.000000_cwt_peaks.gr
NC_000913	IPOD occupancy	Peak	867261	867321	1	+	.	From wt_m9_rdm_glu_statphase_merged_truseqnano_nebnext_v6rzlog10p_chipsub_cutoff1.000000_cwt_peaks.gr
NC_000913	IPOD occupancy	Peak	867821	867881	1	+	.	From wt_m9_rdm_glu_statphase_merged_truseqnano_nebnext_v6rzlog10p_chipsub_cutoff1.000000_cwt_peaks.gr
NC_000913	IPOD occupancy	Peak	868131	868191	1	+	.	From wt_m9_rdm_glu_statphase_merged_truseqnano_nebnext_v6rzlog10p_chipsub_cutoff1.000000_cwt_peaks.gr
NC_000913	IPOD occupancy	Peak	868341	868401	1	+	.	From wt_m9_rdm_glu_statphase_merged_truseqnano_nebnext_v6rzlog10p_chipsub_cutoff1.000000_cwt_peaks.gr
NC_000913	IPOD occupancy	Peak	868786	868846	1	+	.	From wt_m9_rdm_glu_statphase_merged_truseqnano_nebnext_v6rzlog10p_chipsub_cutoff1.000000_cwt_peaks.gr
NC_000913	IPOD occupancy	Peak	869111	869171	1	+	.	From wt_m9_rdm_glu_statphase_merged_truseqnano_nebnext_v6rzlog10p_chipsub_cutoff1.000000_cwt_peaks.gr
[truncated: 28,837 more rows]
