# Supplementary material for: Dynamic landscape of protein occupancy across the Escherichia coli chromosome
Source: PLoS Biol. 2021 Jun 25;19(6):e3001306. doi: 10.1371/journal.pbio.3001306 (PMC8282354; doi:10.1371/journal.pbio.3001306)
Supplement: S3 Data. MEME-formatted file containing the complete set of redundancy-pruned motifs discovered across all conditions in the present study — (ZIP) [file pbio.3001306.s018.zip]

Archive with 1 entries (1 files):
- data_s3.meme
