# Supplementary material for: Dynamic landscape of protein occupancy across the Escherichia coli chromosome
Source: PLoS Biol. 2021 Jun 25;19(6):e3001306. doi: 10.1371/journal.pbio.3001306 (PMC8282354; doi:10.1371/journal.pbio.3001306)
Supplement: S4 Data — For factors that gave hits using our standard criterion (FIMO q-value <0.2), we flag hits as “Nucleotide motif (strict)”; for motifs that gave no hits according to this criterion, we instead report all locations that correspond to the FIMO score of the best single location found in the genome, flagged as “Nucleotide motif (loose)”. (ZIP) [file pbio.3001306.s019.zip]

Archive with 1 entries (1 files):
- all_inferred_motifs.gff
