# Supplementary material for: Dynamic landscape of protein occupancy across the Escherichia coli chromosome
Source: PLoS Biol. 2021 Jun 25;19(6):e3001306. doi: 10.1371/journal.pbio.3001306 (PMC8282354; doi:10.1371/journal.pbio.3001306)
Supplement: S4 Data — For factors that gave hits using our standard criterion (FIMO q-value <0.2), we flag hits as “Nucleotide motif (strict)”; for motifs that gave no hits according to this criterion, we instead report all locations that correspond to the FIMO score of the best single location found in the genome, flagged as “Nucleotide motif (loose)”. (ZIP) [file pbio.3001306.s019.zip › all_inferred_motifs.gff]

##gff-version 3
E_coli_genome	fimo	Nucleotide motif (loose)	103	111	39.8	+	.	Motif 1004_gi;Alias=;ID=1004-1-E_coli_genome;pvalue=0.000106;qvalue= 0.519;sequence=AAATTTTAT;
E_coli_genome	fimo	Nucleotide motif (loose)	100	108	39.8	-	.	Motif 1004_gi;Alias=;ID=1004-2-E_coli_genome;pvalue=0.000106;qvalue= 0.519;sequence=AAATTTTAA;
E_coli_genome	fimo	Nucleotide motif (loose)	4874	4882	39.8	+	.	Motif 1004_gi;Alias=;ID=1004-3-E_coli_genome;pvalue=0.000106;qvalue= 0.519;sequence=AAATTTAAA;
E_coli_genome	fimo	Nucleotide motif (loose)	14303	14311	39.8	+	.	Motif 1004_gi;Alias=;ID=1004-4-E_coli_genome;pvalue=0.000106;qvalue= 0.519;sequence=AAATTTAAA;
E_coli_genome	fimo	Nucleotide motif (loose)	18868	18876	39.8	+	.	Motif 1004_gi;Alias=;ID=1004-5-E_coli_genome;pvalue=0.000106;qvalue= 0.519;sequence=TTATTTAAA;
E_coli_genome	fimo	Nucleotide motif (loose)	29491	29499	39.8	+	.	Motif 1004_gi;Alias=;ID=1004-6-E_coli_genome;pvalue=0.000106;qvalue= 0.519;sequence=TAATATAAA;
E_coli_genome	fimo	Nucleotide motif (loose)	29490	29498	39.8	-	.	Motif 1004_gi;Alias=;ID=1004-7-E_coli_genome;pvalue=0.000106;qvalue= 0.519;sequence=TTATATTAT;
E_coli_genome	fimo	Nucleotide motif (loose)	34693	34701	39.8	+	.	Motif 1004_gi;Alias=;ID=1004-8-E_coli_genome;pvalue=0.000106;qvalue= 0.519;sequence=TAATTTTAT;
E_coli_genome	fimo	Nucleotide motif (loose)	36349	36357	39.8	-	.	Motif 1004_gi;Alias=;ID=1004-9-E_coli_genome;pvalue=0.000106;qvalue= 0.519;sequence=AAATTTAAA;
E_coli_genome	fimo	Nucleotide motif (loose)	36506	36514	39.8	-	.	Motif 1004_gi;Alias=;ID=1004-10-E_coli_genome;pvalue=0.000106;qvalue= 0.519;sequence=AAATATTAT;
E_coli_genome	fimo	Nucleotide motif (loose)	40370	40378	39.8	-	.	Motif 1004_gi;Alias=;ID=1004-11-E_coli_genome;pvalue=0.000106;qvalue= 0.519;sequence=TAATTTAAA;
E_coli_genome	fimo	Nucleotide motif (loose)	41999	42007	39.8	+	.	Motif 1004_gi;Alias=;ID=1004-12-E_coli_genome;pvalue=0.000106;qvalue= 0.519;sequence=TAATATAAT;
E_coli_genome	fimo	Nucleotide motif (loose)	41998	42006	39.8	-	.	Motif 1004_gi;Alias=;ID=1004-13-E_coli_genome;pvalue=0.000106;qvalue= 0.519;sequence=TTATATTAA;
E_coli_genome	fimo	Nucleotide motif (loose)	49731	49739	39.8	-	.	Motif 1004_gi;Alias=;ID=1004-14-E_coli_genome;pvalue=0.000106;qvalue= 0.519;sequence=AAATTTTAT;
E_coli_genome	fimo	Nucleotide motif (loose)	49996	50004	39.8	+	.	Motif 1004_gi;Alias=;ID=1004-15-E_coli_genome;pvalue=0.000106;qvalue= 0.519;sequence=AAATATTAT;
E_coli_genome	fimo	Nucleotide motif (loose)	55378	55386	39.8	+	.	Motif 1004_gi;Alias=;ID=1004-16-E_coli_genome;pvalue=0.000106;qvalue= 0.519;sequence=AAATATTAA;
E_coli_genome	fimo	Nucleotide motif (loose)	58360	58368	39.8	-	.	Motif 1004_gi;Alias=;ID=1004-17-E_coli_genome;pvalue=0.000106;qvalue= 0.519;sequence=AAATATAAT;
E_coli_genome	fimo	Nucleotide motif (loose)	58509	58517	39.8	-	.	Motif 1004_gi;Alias=;ID=1004-18-E_coli_genome;pvalue=0.000106;qvalue= 0.519;sequence=ATATTTAAA;
E_coli_genome	fimo	Nucleotide motif (loose)	72560	72568	39.8	-	.	Motif 1004_gi;Alias=;ID=1004-19-E_coli_genome;pvalue=0.000106;qvalue= 0.519;sequence=TAATTTAAT;
E_coli_genome	fimo	Nucleotide motif (loose)	77867	77875	39.8	-	.	Motif 1004_gi;Alias=;ID=1004-20-E_coli_genome;pvalue=0.000106;qvalue= 0.519;sequence=AAATATAAT;
E_coli_genome	fimo	Nucleotide motif (loose)	79464	79472	39.8	+	.	Motif 1004_gi;Alias=;ID=1004-21-E_coli_genome;pvalue=0.000106;qvalue= 0.519;sequence=TTATTTAAT;
E_coli_genome	fimo	Nucleotide motif (loose)	84069	84077	39.8	+	.	Motif 1004_gi;Alias=;ID=1004-22-E_coli_genome;pvalue=0.000106;qvalue= 0.519;sequence=ATATATAAA;
E_coli_genome	fimo	Nucleotide motif (loose)	84064	84072	39.8	-	.	Motif 1004_gi;Alias=;ID=1004-23-E_coli_genome;pvalue=0.000106;qvalue= 0.519;sequence=ATATTTAAT;
E_coli_genome	fimo	Nucleotide motif (loose)	84084	84092	39.8	-	.	Motif 1004_gi;Alias=;ID=1004-24-E_coli_genome;pvalue=0.000106;qvalue= 0.519;sequence=TTATTTAAT;
E_coli_genome	fimo	Nucleotide motif (loose)	84275	84283	39.8	+	.	Motif 1004_gi;Alias=;ID=1004-25-E_coli_genome;pvalue=0.000106;qvalue= 0.519;sequence=TTATTTTAT;
E_coli_genome	fimo	Nucleotide motif (loose)	84908	84916	39.8	+	.	Motif 1004_gi;Alias=;ID=1004-26-E_coli_genome;pvalue=0.000106;qvalue= 0.519;sequence=TTATTTAAA;
E_coli_genome	fimo	Nucleotide motif (loose)	87832	87840	39.8	-	.	Motif 1004_gi;Alias=;ID=1004-27-E_coli_genome;pvalue=0.000106;qvalue= 0.519;sequence=TTATTTTAT;
E_coli_genome	fimo	Nucleotide motif (loose)	89379	89387	39.8	-	.	Motif 1004_gi;Alias=;ID=1004-28-E_coli_genome;pvalue=0.000106;qvalue= 0.519;sequence=AAATATAAA;
E_coli_genome	fimo	Nucleotide motif (loose)	96032	96040	39.8	+	.	Motif 1004_gi;Alias=;ID=1004-29-E_coli_genome;pvalue=0.000106;qvalue= 0.519;sequence=AAATATTAT;
E_coli_genome	fimo	Nucleotide motif (loose)	108997	109005	39.8	-	.	Motif 1004_gi;Alias=;ID=1004-30-E_coli_genome;pvalue=0.000106;qvalue= 0.519;sequence=TAATTTTAT;
E_coli_genome	fimo	Nucleotide motif (loose)	116361	116369	39.8	+	.	Motif 1004_gi;Alias=;ID=1004-31-E_coli_genome;pvalue=0.000106;qvalue= 0.519;sequence=AAATATTAA;
E_coli_genome	fimo	Nucleotide motif (loose)	131172	131180	39.8	-	.	Motif 1004_gi;Alias=;ID=1004-32-E_coli_genome;pvalue=0.000106;qvalue= 0.519;sequence=ATATATAAA;
E_coli_genome	fimo	Nucleotide motif (loose)	131342	131350	39.8	-	.	Motif 1004_gi;Alias=;ID=1004-33-E_coli_genome;pvalue=0.000106;qvalue= 0.519;sequence=AAATTTAAA;
E_coli_genome	fimo	Nucleotide motif (loose)	137101	137109	39.8	-	.	Motif 1004_gi;Alias=;ID=1004-34-E_coli_genome;pvalue=0.000106;qvalue= 0.519;sequence=ATATTTTAA;
E_coli_genome	fimo	Nucleotide motif (loose)	141248	141256	39.8	-	.	Motif 1004_gi;Alias=;ID=1004-35-E_coli_genome;pvalue=0.000106;qvalue= 0.519;sequence=AAATATTAA;
E_coli_genome	fimo	Nucleotide motif (loose)	151935	151943	39.8	+	.	Motif 1004_gi;Alias=;ID=1004-36-E_coli_genome;pvalue=0.000106;qvalue= 0.519;sequence=TAATTTTAT;
E_coli_genome	fimo	Nucleotide motif (loose)	156091	156099	39.8	-	.	Motif 1004_gi;Alias=;ID=1004-37-E_coli_genome;pvalue=0.000106;qvalue= 0.519;sequence=ATATATAAA;
E_coli_genome	fimo	Nucleotide motif (loose)	156237	156245	39.8	+	.	Motif 1004_gi;Alias=;ID=1004-38-E_coli_genome;pvalue=0.000106;qvalue= 0.519;sequence=TAATATAAA;
E_coli_genome	fimo	Nucleotide motif (loose)	156236	156244	39.8	-	.	Motif 1004_gi;Alias=;ID=1004-39-E_coli_genome;pvalue=0.000106;qvalue= 0.519;sequence=TTATATTAT;
E_coli_genome	fimo	Nucleotide motif (loose)	157058	157066	39.8	-	.	Motif 1004_gi;Alias=;ID=1004-40-E_coli_genome;pvalue=0.000106;qvalue= 0.519;sequence=AAATTTAAT;
E_coli_genome	fimo	Nucleotide motif (loose)	157152	157160	39.8	+	.	Motif 1004_gi;Alias=;ID=1004-41-E_coli_genome;pvalue=0.000106;qvalue= 0.519;sequence=TTATATTAT;
E_coli_genome	fimo	Nucleotide motif (loose)	173408	173416	39.8	+	.	Motif 1004_gi;Alias=;ID=1004-42-E_coli_genome;pvalue=0.000106;qvalue= 0.519;sequence=ATATTTTAT;
E_coli_genome	fimo	Nucleotide motif (loose)	174469	174477	39.8	+	.	Motif 1004_gi;Alias=;ID=1004-43-E_coli_genome;pvalue=0.000106;qvalue= 0.519;sequence=AAATTTAAT;
E_coli_genome	fimo	Nucleotide motif (loose)	179484	179492	39.8	+	.	Motif 1004_gi;Alias=;ID=1004-44-E_coli_genome;pvalue=0.000106;qvalue= 0.519;sequence=AAATTTTAA;
E_coli_genome	fimo	Nucleotide motif (loose)	179864	179872	39.8	-	.	Motif 1004_gi;Alias=;ID=1004-45-E_coli_genome;pvalue=0.000106;qvalue= 0.519;sequence=ATATTTTAA;
E_coli_genome	fimo	Nucleotide motif (loose)	183946	183954	39.8	+	.	Motif 1004_gi;Alias=;ID=1004-46-E_coli_genome;pvalue=0.000106;qvalue= 0.519;sequence=ATATTTAAA;
E_coli_genome	fimo	Nucleotide motif (loose)	188668	188676	39.8	-	.	Motif 1004_gi;Alias=;ID=1004-47-E_coli_genome;pvalue=0.000106;qvalue= 0.519;sequence=TAATTTAAT;
E_coli_genome	fimo	Nucleotide motif (loose)	213728	213736	39.8	+	.	Motif 1004_gi;Alias=;ID=1004-48-E_coli_genome;pvalue=0.000106;qvalue= 0.519;sequence=TAATTTTAT;
E_coli_genome	fimo	Nucleotide motif (loose)	221014	221022	39.8	-	.	Motif 1004_gi;Alias=;ID=1004-49-E_coli_genome;pvalue=0.000106;qvalue= 0.519;sequence=TTATTTAAT;
E_coli_genome	fimo	Nucleotide motif (loose)	230362	230370	39.8	+	.	Motif 1004_gi;Alias=;ID=1004-50-E_coli_genome;pvalue=0.000106;qvalue= 0.519;sequence=AAATATAAT;
E_coli_genome	fimo	Nucleotide motif (loose)	232354	232362	39.8	+	.	Motif 1004_gi;Alias=;ID=1004-51-E_coli_genome;pvalue=0.000106;qvalue= 0.519;sequence=TAATTTAAT;
E_coli_genome	fimo	Nucleotide motif (loose)	237445	237453	39.8	+	.	Motif 1004_gi;Alias=;ID=1004-52-E_coli_genome;pvalue=0.000106;qvalue= 0.519;sequence=TAATATTAA;
E_coli_genome	fimo	Nucleotide motif (loose)	237641	237649	39.8	+	.	Motif 1004_gi;Alias=;ID=1004-53-E_coli_genome;pvalue=0.000106;qvalue= 0.519;sequence=AAATATTAT;
E_coli_genome	fimo	Nucleotide motif (loose)	238249	238257	39.8	+	.	Motif 1004_gi;Alias=;ID=1004-54-E_coli_genome;pvalue=0.000106;qvalue= 0.519;sequence=ATATTTAAT;
E_coli_genome	fimo	Nucleotide motif (loose)	238537	238545	39.8	+	.	Motif 1004_gi;Alias=;ID=1004-55-E_coli_genome;pvalue=0.000106;qvalue= 0.519;sequence=ATATTTAAA;
E_coli_genome	fimo	Nucleotide motif (loose)	238593	238601	39.8	-	.	Motif 1004_gi;Alias=;ID=1004-56-E_coli_genome;pvalue=0.000106;qvalue= 0.519;sequence=ATATTTTAT;
E_coli_genome	fimo	Nucleotide motif (loose)	238848	238856	39.8	+	.	Motif 1004_gi;Alias=;ID=1004-57-E_coli_genome;pvalue=0.000106;qvalue= 0.519;sequence=ATATTTTAA;
E_coli_genome	fimo	Nucleotide motif (loose)	239263	239271	39.8	-	.	Motif 1004_gi;Alias=;ID=1004-58-E_coli_genome;pvalue=0.000106;qvalue= 0.519;sequence=AAATATTAA;
E_coli_genome	fimo	Nucleotide motif (loose)	240804	240812	39.8	+	.	Motif 1004_gi;Alias=;ID=1004-59-E_coli_genome;pvalue=0.000106;qvalue= 0.519;sequence=TAATTTTAA;
E_coli_genome	fimo	Nucleotide motif (loose)	240808	240816	39.8	-	.	Motif 1004_gi;Alias=;ID=1004-60-E_coli_genome;pvalue=0.000106;qvalue= 0.519;sequence=TTATTTAAA;
E_coli_genome	fimo	Nucleotide motif (loose)	241458	241466	39.8	-	.	Motif 1004_gi;Alias=;ID=1004-61-E_coli_genome;pvalue=0.000106;qvalue= 0.519;sequence=ATATTTTAA;
E_coli_genome	fimo	Nucleotide motif (loose)	244792	244800	39.8	-	.	Motif 1004_gi;Alias=;ID=1004-62-E_coli_genome;pvalue=0.000106;qvalue= 0.519;sequence=ATATTTAAA;
E_coli_genome	fimo	Nucleotide motif (loose)	246238	246246	39.8	+	.	Motif 1004_gi;Alias=;ID=1004-63-E_coli_genome;pvalue=0.000106;qvalue= 0.519;sequence=ATATTTAAA;
E_coli_genome	fimo	Nucleotide motif (loose)	246577	246585	39.8	+	.	Motif 1004_gi;Alias=;ID=1004-64-E_coli_genome;pvalue=0.000106;qvalue= 0.519;sequence=TAATTTAAT;
E_coli_genome	fimo	Nucleotide motif (loose)	246625	246633	39.8	+	.	Motif 1004_gi;Alias=;ID=1004-65-E_coli_genome;pvalue=0.000106;qvalue= 0.519;sequence=TAATTTTAT;
E_coli_genome	fimo	Nucleotide motif (loose)	247984	247992	39.8	+	.	Motif 1004_gi;Alias=;ID=1004-66-E_coli_genome;pvalue=0.000106;qvalue= 0.519;sequence=TTATATAAA;
E_coli_genome	fimo	Nucleotide motif (loose)	247977	247985	39.8	-	.	Motif 1004_gi;Alias=;ID=1004-67-E_coli_genome;pvalue=0.000106;qvalue= 0.519;sequence=AAATATAAT;
E_coli_genome	fimo	Nucleotide motif (loose)	247983	247991	39.8	-	.	Motif 1004_gi;Alias=;ID=1004-68-E_coli_genome;pvalue=0.000106;qvalue= 0.519;sequence=TTATATAAA;
E_coli_genome	fimo	Nucleotide motif (loose)	250484	250492	39.8	-	.	Motif 1004_gi;Alias=;ID=1004-69-E_coli_genome;pvalue=0.000106;qvalue= 0.519;sequence=TAATTTTAT;
E_coli_genome	fimo	Nucleotide motif (loose)	252702	252710	39.8	+	.	Motif 1004_gi;Alias=;ID=1004-70-E_coli_genome;pvalue=0.000106;qvalue= 0.519;sequence=TTATATTAT;
E_coli_genome	fimo	Nucleotide motif (loose)	252701	252709	39.8	-	.	Motif 1004_gi;Alias=;ID=1004-71-E_coli_genome;pvalue=0.000106;qvalue= 0.519;sequence=TAATATAAA;
E_coli_genome	fimo	Nucleotide motif (loose)	253329	253337	39.8	-	.	Motif 1004_gi;Alias=;ID=1004-72-E_coli_genome;pvalue=0.000106;qvalue= 0.519;sequence=AAATATAAA;
E_coli_genome	fimo	Nucleotide motif (loose)	259374	259382	39.8	+	.	Motif 1004_gi;Alias=;ID=1004-73-E_coli_genome;pvalue=0.000106;qvalue= 0.519;sequence=AAATATTAT;
E_coli_genome	fimo	Nucleotide motif (loose)	259786	259794	39.8	-	.	Motif 1004_gi;Alias=;ID=1004-74-E_coli_genome;pvalue=0.000106;qvalue= 0.519;sequence=AAATATAAA;
E_coli_genome	fimo	Nucleotide motif (loose)	260023	260031	39.8	-	.	Motif 1004_gi;Alias=;ID=1004-75-E_coli_genome;pvalue=0.000106;qvalue= 0.519;sequence=ATATATAAT;
E_coli_genome	fimo	Nucleotide motif (loose)	263127	263135	39.8	+	.	Motif 1004_gi;Alias=;ID=1004-76-E_coli_genome;pvalue=0.000106;qvalue= 0.519;sequence=AAATTTAAT;
E_coli_genome	fimo	Nucleotide motif (loose)	270522	270530	39.8	+	.	Motif 1004_gi;Alias=;ID=1004-77-E_coli_genome;pvalue=0.000106;qvalue= 0.519;sequence=AAATATTAA;
E_coli_genome	fimo	Nucleotide motif (loose)	280735	280743	39.8	+	.	Motif 1004_gi;Alias=;ID=1004-78-E_coli_genome;pvalue=0.000106;qvalue= 0.519;sequence=TAATTTTAT;
E_coli_genome	fimo	Nucleotide motif (loose)	285119	285127	39.8	-	.	Motif 1004_gi;Alias=;ID=1004-79-E_coli_genome;pvalue=0.000106;qvalue= 0.519;sequence=TAATTTTAT;
E_coli_genome	fimo	Nucleotide motif (loose)	285169	285177	39.8	+	.	Motif 1004_gi;Alias=;ID=1004-80-E_coli_genome;pvalue=0.000106;qvalue= 0.519;sequence=TTATTTTAA;
E_coli_genome	fimo	Nucleotide motif (loose)	285237	285245	39.8	+	.	Motif 1004_gi;Alias=;ID=1004-81-E_coli_genome;pvalue=0.000106;qvalue= 0.519;sequence=TAATTTAAA;
E_coli_genome	fimo	Nucleotide motif (loose)	292947	292955	39.8	-	.	Motif 1004_gi;Alias=;ID=1004-82-E_coli_genome;pvalue=0.000106;qvalue= 0.519;sequence=ATATATTAT;
E_coli_genome	fimo	Nucleotide motif (loose)	293126	293134	39.8	+	.	Motif 1004_gi;Alias=;ID=1004-83-E_coli_genome;pvalue=0.000106;qvalue= 0.519;sequence=TTATATAAT;
E_coli_genome	fimo	Nucleotide motif (loose)	293125	293133	39.8	-	.	Motif 1004_gi;Alias=;ID=1004-84-E_coli_genome;pvalue=0.000106;qvalue= 0.519;sequence=TTATATAAT;
E_coli_genome	fimo	Nucleotide motif (loose)	293528	293536	39.8	-	.	Motif 1004_gi;Alias=;ID=1004-85-E_coli_genome;pvalue=0.000106;qvalue= 0.519;sequence=ATATTTTAT;
E_coli_genome	fimo	Nucleotide motif (loose)	293697	293705	39.8	-	.	Motif 1004_gi;Alias=;ID=1004-86-E_coli_genome;pvalue=0.000106;qvalue= 0.519;sequence=AAATTTAAT;
E_coli_genome	fimo	Nucleotide motif (loose)	294896	294904	39.8	-	.	Motif 1004_gi;Alias=;ID=1004-87-E_coli_genome;pvalue=0.000106;qvalue= 0.519;sequence=TAATTTTAT;
E_coli_genome	fimo	Nucleotide motif (loose)	297149	297157	39.8	+	.	Motif 1004_gi;Alias=;ID=1004-88-E_coli_genome;pvalue=0.000106;qvalue= 0.519;sequence=TAATATAAA;
E_coli_genome	fimo	Nucleotide motif (loose)	297148	297156	39.8	-	.	Motif 1004_gi;Alias=;ID=1004-89-E_coli_genome;pvalue=0.000106;qvalue= 0.519;sequence=TTATATTAT;
E_coli_genome	fimo	Nucleotide motif (loose)	297276	297284	39.8	+	.	Motif 1004_gi;Alias=;ID=1004-90-E_coli_genome;pvalue=0.000106;qvalue= 0.519;sequence=ATATTTAAA;
E_coli_genome	fimo	Nucleotide motif (loose)	302839	302847	39.8	+	.	Motif 1004_gi;Alias=;ID=1004-91-E_coli_genome;pvalue=0.000106;qvalue= 0.519;sequence=TAATATAAA;
E_coli_genome	fimo	Nucleotide motif (loose)	303958	303966	39.8	-	.	Motif 1004_gi;Alias=;ID=1004-92-E_coli_genome;pvalue=0.000106;qvalue= 0.519;sequence=ATATATAAA;
E_coli_genome	fimo	Nucleotide motif (loose)	304903	304911	39.8	+	.	Motif 1004_gi;Alias=;ID=1004-93-E_coli_genome;pvalue=0.000106;qvalue= 0.519;sequence=AAATTTAAA;
E_coli_genome	fimo	Nucleotide motif (loose)	308650	308658	39.8	+	.	Motif 1004_gi;Alias=;ID=1004-94-E_coli_genome;pvalue=0.000106;qvalue= 0.519;sequence=TTATATAAT;
E_coli_genome	fimo	Nucleotide motif (loose)	308649	308657	39.8	-	.	Motif 1004_gi;Alias=;ID=1004-95-E_coli_genome;pvalue=0.000106;qvalue= 0.519;sequence=TTATATAAA;
E_coli_genome	fimo	Nucleotide motif (loose)	311781	311789	39.8	+	.	Motif 1004_gi;Alias=;ID=1004-96-E_coli_genome;pvalue=0.000106;qvalue= 0.519;sequence=ATATTTTAA;
E_coli_genome	fimo	Nucleotide motif (loose)	313100	313108	39.8	+	.	Motif 1004_gi;Alias=;ID=1004-97-E_coli_genome;pvalue=0.000106;qvalue= 0.519;sequence=ATATTTTAA;
E_coli_genome	fimo	Nucleotide motif (loose)	313104	313112	39.8	-	.	Motif 1004_gi;Alias=;ID=1004-98-E_coli_genome;pvalue=0.000106;qvalue= 0.519;sequence=ATATTTAAA;
E_coli_genome	fimo	Nucleotide motif (loose)	313287	313295	39.8	+	.	Motif 1004_gi;Alias=;ID=1004-99-E_coli_genome;pvalue=0.000106;qvalue= 0.519;sequence=TTATATAAA;
E_coli_genome	fimo	Nucleotide motif (loose)	313712	313720	39.8	+	.	Motif 1004_gi;Alias=;ID=1004-100-E_coli_genome;pvalue=0.000106;qvalue= 0.519;sequence=ATATTTAAT;
E_coli_genome	fimo	Nucleotide motif (loose)	314159	314167	39.8	+	.	Motif 1004_gi;Alias=;ID=1004-101-E_coli_genome;pvalue=0.000106;qvalue= 0.519;sequence=AAATATAAT;
E_coli_genome	fimo	Nucleotide motif (loose)	316702	316710	39.8	+	.	Motif 1004_gi;Alias=;ID=1004-102-E_coli_genome;pvalue=0.000106;qvalue= 0.519;sequence=ATATTTAAA;
E_coli_genome	fimo	Nucleotide motif (loose)	318403	318411	39.8	-	.	Motif 1004_gi;Alias=;ID=1004-103-E_coli_genome;pvalue=0.000106;qvalue= 0.519;sequence=AAATATAAT;
E_coli_genome	fimo	Nucleotide motif (loose)	318489	318497	39.8	+	.	Motif 1004_gi;Alias=;ID=1004-104-E_coli_genome;pvalue=0.000106;qvalue= 0.519;sequence=TTATTTTAT;
E_coli_genome	fimo	Nucleotide motif (loose)	321172	321180	39.8	-	.	Motif 1004_gi;Alias=;ID=1004-105-E_coli_genome;pvalue=0.000106;qvalue= 0.519;sequence=ATATATAAA;
E_coli_genome	fimo	Nucleotide motif (loose)	321207	321215	39.8	-	.	Motif 1004_gi;Alias=;ID=1004-106-E_coli_genome;pvalue=0.000106;qvalue= 0.519;sequence=TTATTTAAA;
E_coli_genome	fimo	Nucleotide motif (loose)	321238	321246	39.8	-	.	Motif 1004_gi;Alias=;ID=1004-107-E_coli_genome;pvalue=0.000106;qvalue= 0.519;sequence=TTATTTAAT;
E_coli_genome	fimo	Nucleotide motif (loose)	321434	321442	39.8	-	.	Motif 1004_gi;Alias=;ID=1004-108-E_coli_genome;pvalue=0.000106;qvalue= 0.519;sequence=TAATTTTAT;
E_coli_genome	fimo	Nucleotide motif (loose)	325314	325322	39.8	-	.	Motif 1004_gi;Alias=;ID=1004-109-E_coli_genome;pvalue=0.000106;qvalue= 0.519;sequence=TTATTTTAT;
E_coli_genome	fimo	Nucleotide motif (loose)	325363	325371	39.8	-	.	Motif 1004_gi;Alias=;ID=1004-110-E_coli_genome;pvalue=0.000106;qvalue= 0.519;sequence=ATATATTAT;
E_coli_genome	fimo	Nucleotide motif (loose)	325498	325506	39.8	-	.	Motif 1004_gi;Alias=;ID=1004-111-E_coli_genome;pvalue=0.000106;qvalue= 0.519;sequence=TTATATAAA;
E_coli_genome	fimo	Nucleotide motif (loose)	331688	331696	39.8	+	.	Motif 1004_gi;Alias=;ID=1004-112-E_coli_genome;pvalue=0.000106;qvalue= 0.519;sequence=TTATTTAAT;
E_coli_genome	fimo	Nucleotide motif (loose)	331809	331817	39.8	+	.	Motif 1004_gi;Alias=;ID=1004-113-E_coli_genome;pvalue=0.000106;qvalue= 0.519;sequence=ATATTTTAT;
E_coli_genome	fimo	Nucleotide motif (loose)	331825	331833	39.8	-	.	Motif 1004_gi;Alias=;ID=1004-114-E_coli_genome;pvalue=0.000106;qvalue= 0.519;sequence=ATATTTAAA;
E_coli_genome	fimo	Nucleotide motif (loose)	332661	332669	39.8	+	.	Motif 1004_gi;Alias=;ID=1004-115-E_coli_genome;pvalue=0.000106;qvalue= 0.519;sequence=ATATATTAA;
E_coli_genome	fimo	Nucleotide motif (loose)	333832	333840	39.8	-	.	Motif 1004_gi;Alias=;ID=1004-116-E_coli_genome;pvalue=0.000106;qvalue= 0.519;sequence=TAATATTAT;
E_coli_genome	fimo	Nucleotide motif (loose)	335195	335203	39.8	-	.	Motif 1004_gi;Alias=;ID=1004-117-E_coli_genome;pvalue=0.000106;qvalue= 0.519;sequence=AAATTTAAT;
E_coli_genome	fimo	Nucleotide motif (loose)	336484	336492	39.8	+	.	Motif 1004_gi;Alias=;ID=1004-118-E_coli_genome;pvalue=0.000106;qvalue= 0.519;sequence=TTATTTTAT;
E_coli_genome	fimo	Nucleotide motif (loose)	342793	342801	39.8	-	.	Motif 1004_gi;Alias=;ID=1004-119-E_coli_genome;pvalue=0.000106;qvalue= 0.519;sequence=ATATTTAAA;
E_coli_genome	fimo	Nucleotide motif (loose)	344042	344050	39.8	+	.	Motif 1004_gi;Alias=;ID=1004-120-E_coli_genome;pvalue=0.000106;qvalue= 0.519;sequence=AAATTTAAA;
E_coli_genome	fimo	Nucleotide motif (loose)	346929	346937	39.8	-	.	Motif 1004_gi;Alias=;ID=1004-121-E_coli_genome;pvalue=0.000106;qvalue= 0.519;sequence=AAATTTAAT;
E_coli_genome	fimo	Nucleotide motif (loose)	348600	348608	39.8	+	.	Motif 1004_gi;Alias=;ID=1004-122-E_coli_genome;pvalue=0.000106;qvalue= 0.519;sequence=TAATTTTAT;
E_coli_genome	fimo	Nucleotide motif (loose)	361245	361253	39.8	+	.	Motif 1004_gi;Alias=;ID=1004-123-E_coli_genome;pvalue=0.000106;qvalue= 0.519;sequence=TAATTTAAA;
E_coli_genome	fimo	Nucleotide motif (loose)	362172	362180	39.8	+	.	Motif 1004_gi;Alias=;ID=1004-124-E_coli_genome;pvalue=0.000106;qvalue= 0.519;sequence=ATATTTAAA;
E_coli_genome	fimo	Nucleotide motif (loose)	364569	364577	39.8	+	.	Motif 1004_gi;Alias=;ID=1004-125-E_coli_genome;pvalue=0.000106;qvalue= 0.519;sequence=ATATTTAAT;
E_coli_genome	fimo	Nucleotide motif (loose)	368350	368358	39.8	+	.	Motif 1004_gi;Alias=;ID=1004-126-E_coli_genome;pvalue=0.000106;qvalue= 0.519;sequence=ATATTTAAT;
E_coli_genome	fimo	Nucleotide motif (loose)	372979	372987	39.8	-	.	Motif 1004_gi;Alias=;ID=1004-127-E_coli_genome;pvalue=0.000106;qvalue= 0.519;sequence=AAATTTTAA;
E_coli_genome	fimo	Nucleotide motif (loose)	379970	379978	39.8	-	.	Motif 1004_gi;Alias=;ID=1004-128-E_coli_genome;pvalue=0.000106;qvalue= 0.519;sequence=AAATTTTAT;
E_coli_genome	fimo	Nucleotide motif (loose)	385103	385111	39.8	+	.	Motif 1004_gi;Alias=;ID=1004-129-E_coli_genome;pvalue=0.000106;qvalue= 0.519;sequence=ATATTTAAT;
E_coli_genome	fimo	Nucleotide motif (loose)	389864	389872	39.8	+	.	Motif 1004_gi;Alias=;ID=1004-130-E_coli_genome;pvalue=0.000106;qvalue= 0.519;sequence=TAATTTTAT;
E_coli_genome	fimo	Nucleotide motif (loose)	390101	390109	39.8	-	.	Motif 1004_gi;Alias=;ID=1004-131-E_coli_genome;pvalue=0.000106;qvalue= 0.519;sequence=ATATATAAT;
E_coli_genome	fimo	Nucleotide motif (loose)	394445	394453	39.8	+	.	Motif 1004_gi;Alias=;ID=1004-132-E_coli_genome;pvalue=0.000106;qvalue= 0.519;sequence=TAATTTAAT;
E_coli_genome	fimo	Nucleotide motif (loose)	394709	394717	39.8	+	.	Motif 1004_gi;Alias=;ID=1004-133-E_coli_genome;pvalue=0.000106;qvalue= 0.519;sequence=TTATATTAT;
E_coli_genome	fimo	Nucleotide motif (loose)	399821	399829	39.8	-	.	Motif 1004_gi;Alias=;ID=1004-134-E_coli_genome;pvalue=0.000106;qvalue= 0.519;sequence=ATATTTTAA;
E_coli_genome	fimo	Nucleotide motif (loose)	401235	401243	39.8	+	.	Motif 1004_gi;Alias=;ID=1004-135-E_coli_genome;pvalue=0.000106;qvalue= 0.519;sequence=TTATTTAAA;
E_coli_genome	fimo	Nucleotide motif (loose)	401238	401246	39.8	-	.	Motif 1004_gi;Alias=;ID=1004-136-E_coli_genome;pvalue=0.000106;qvalue= 0.519;sequence=TTATTTAAA;
E_coli_genome	fimo	Nucleotide motif (loose)	401941	401949	39.8	+	.	Motif 1004_gi;Alias=;ID=1004-137-E_coli_genome;pvalue=0.000106;qvalue= 0.519;sequence=AAATATTAT;
E_coli_genome	fimo	Nucleotide motif (loose)	407513	407521	39.8	-	.	Motif 1004_gi;Alias=;ID=1004-138-E_coli_genome;pvalue=0.000106;qvalue= 0.519;sequence=AAATATTAT;
E_coli_genome	fimo	Nucleotide motif (loose)	408523	408531	39.8	-	.	Motif 1004_gi;Alias=;ID=1004-139-E_coli_genome;pvalue=0.000106;qvalue= 0.519;sequence=AAATATTAT;
E_coli_genome	fimo	Nucleotide motif (loose)	409997	410005	39.8	-	.	Motif 1004_gi;Alias=;ID=1004-140-E_coli_genome;pvalue=0.000106;qvalue= 0.519;sequence=AAATTTAAT;
E_coli_genome	fimo	Nucleotide motif (loose)	419509	419517	39.8	-	.	Motif 1004_gi;Alias=;ID=1004-141-E_coli_genome;pvalue=0.000106;qvalue= 0.519;sequence=ATATTTAAA;
E_coli_genome	fimo	Nucleotide motif (loose)	422168	422176	39.8	+	.	Motif 1004_gi;Alias=;ID=1004-142-E_coli_genome;pvalue=0.000106;qvalue= 0.519;sequence=AAATTTAAA;
E_coli_genome	fimo	Nucleotide motif (loose)	427262	427270	39.8	+	.	Motif 1004_gi;Alias=;ID=1004-143-E_coli_genome;pvalue=0.000106;qvalue= 0.519;sequence=TAATATTAA;
E_coli_genome	fimo	Nucleotide motif (loose)	427261	427269	39.8	-	.	Motif 1004_gi;Alias=;ID=1004-144-E_coli_genome;pvalue=0.000106;qvalue= 0.519;sequence=TAATATTAA;
E_coli_genome	fimo	Nucleotide motif (loose)	427280	427288	39.8	+	.	Motif 1004_gi;Alias=;ID=1004-145-E_coli_genome;pvalue=0.000106;qvalue= 0.519;sequence=AAATTTAAT;
E_coli_genome	fimo	Nucleotide motif (loose)	427620	427628	39.8	-	.	Motif 1004_gi;Alias=;ID=1004-146-E_coli_genome;pvalue=0.000106;qvalue= 0.519;sequence=AAATTTTAA;
E_coli_genome	fimo	Nucleotide motif (loose)	434589	434597	39.8	+	.	Motif 1004_gi;Alias=;ID=1004-147-E_coli_genome;pvalue=0.000106;qvalue= 0.519;sequence=AAATATTAT;
E_coli_genome	fimo	Nucleotide motif (loose)	437161	437169	39.8	+	.	Motif 1004_gi;Alias=;ID=1004-148-E_coli_genome;pvalue=0.000106;qvalue= 0.519;sequence=TTATTTAAA;
E_coli_genome	fimo	Nucleotide motif (loose)	439916	439924	39.8	+	.	Motif 1004_gi;Alias=;ID=1004-149-E_coli_genome;pvalue=0.000106;qvalue= 0.519;sequence=AAATTTTAT;
E_coli_genome	fimo	Nucleotide motif (loose)	451988	451996	39.8	+	.	Motif 1004_gi;Alias=;ID=1004-150-E_coli_genome;pvalue=0.000106;qvalue= 0.519;sequence=AAATATTAA;
E_coli_genome	fimo	Nucleotide motif (loose)	452056	452064	39.8	-	.	Motif 1004_gi;Alias=;ID=1004-151-E_coli_genome;pvalue=0.000106;qvalue= 0.519;sequence=AAATATTAT;
E_coli_genome	fimo	Nucleotide motif (loose)	468339	468347	39.8	-	.	Motif 1004_gi;Alias=;ID=1004-152-E_coli_genome;pvalue=0.000106;qvalue= 0.519;sequence=TTATTTTAA;
E_coli_genome	fimo	Nucleotide motif (loose)	468344	468352	39.8	-	.	Motif 1004_gi;Alias=;ID=1004-153-E_coli_genome;pvalue=0.000106;qvalue= 0.519;sequence=TAATTTTAT;
E_coli_genome	fimo	Nucleotide motif (loose)	480271	480279	39.8	-	.	Motif 1004_gi;Alias=;ID=1004-154-E_coli_genome;pvalue=0.000106;qvalue= 0.519;sequence=TTATTTAAT;
E_coli_genome	fimo	Nucleotide motif (loose)	481093	481101	39.8	+	.	Motif 1004_gi;Alias=;ID=1004-155-E_coli_genome;pvalue=0.000106;qvalue= 0.519;sequence=TAATATAAA;
E_coli_genome	fimo	Nucleotide motif (loose)	481092	481100	39.8	-	.	Motif 1004_gi;Alias=;ID=1004-156-E_coli_genome;pvalue=0.000106;qvalue= 0.519;sequence=TTATATTAA;
E_coli_genome	fimo	Nucleotide motif (loose)	485687	485695	39.8	+	.	Motif 1004_gi;Alias=;ID=1004-157-E_coli_genome;pvalue=0.000106;qvalue= 0.519;sequence=TTATATTAT;
E_coli_genome	fimo	Nucleotide motif (loose)	485686	485694	39.8	-	.	Motif 1004_gi;Alias=;ID=1004-158-E_coli_genome;pvalue=0.000106;qvalue= 0.519;sequence=TAATATAAA;
E_coli_genome	fimo	Nucleotide motif (loose)	516593	516601	39.8	-	.	Motif 1004_gi;Alias=;ID=1004-159-E_coli_genome;pvalue=0.000106;qvalue= 0.519;sequence=TAATATTAT;
E_coli_genome	fimo	Nucleotide motif (loose)	517225	517233	39.8	-	.	Motif 1004_gi;Alias=;ID=1004-160-E_coli_genome;pvalue=0.000106;qvalue= 0.519;sequence=ATATTTAAT;
E_coli_genome	fimo	Nucleotide motif (loose)	522873	522881	39.8	-	.	Motif 1004_gi;Alias=;ID=1004-161-E_coli_genome;pvalue=0.000106;qvalue= 0.519;sequence=TAATTTAAA;
E_coli_genome	fimo	Nucleotide motif (loose)	522976	522984	39.8	-	.	Motif 1004_gi;Alias=;ID=1004-162-E_coli_genome;pvalue=0.000106;qvalue= 0.519;sequence=ATATTTAAA;
E_coli_genome	fimo	Nucleotide motif (loose)	523101	523109	39.8	-	.	Motif 1004_gi;Alias=;ID=1004-163-E_coli_genome;pvalue=0.000106;qvalue= 0.519;sequence=ATATTTTAT;
E_coli_genome	fimo	Nucleotide motif (loose)	523169	523177	39.8	+	.	Motif 1004_gi;Alias=;ID=1004-164-E_coli_genome;pvalue=0.000106;qvalue= 0.519;sequence=ATATATAAA;
E_coli_genome	fimo	Nucleotide motif (loose)	527814	527822	39.8	+	.	Motif 1004_gi;Alias=;ID=1004-165-E_coli_genome;pvalue=0.000106;qvalue= 0.519;sequence=ATATTTAAT;
E_coli_genome	fimo	Nucleotide motif (loose)	528292	528300	39.8	+	.	Motif 1004_gi;Alias=;ID=1004-166-E_coli_genome;pvalue=0.000106;qvalue= 0.519;sequence=ATATATTAT;
E_coli_genome	fimo	Nucleotide motif (loose)	528326	528334	39.8	-	.	Motif 1004_gi;Alias=;ID=1004-167-E_coli_genome;pvalue=0.000106;qvalue= 0.519;sequence=AAATTTAAT;
E_coli_genome	fimo	Nucleotide motif (loose)	528596	528604	39.8	+	.	Motif 1004_gi;Alias=;ID=1004-168-E_coli_genome;pvalue=0.000106;qvalue= 0.519;sequence=TTATATTAA;
E_coli_genome	fimo	Nucleotide motif (loose)	528595	528603	39.8	-	.	Motif 1004_gi;Alias=;ID=1004-169-E_coli_genome;pvalue=0.000106;qvalue= 0.519;sequence=TAATATAAT;
E_coli_genome	fimo	Nucleotide motif (loose)	528673	528681	39.8	-	.	Motif 1004_gi;Alias=;ID=1004-170-E_coli_genome;pvalue=0.000106;qvalue= 0.519;sequence=AAATATTAT;
E_coli_genome	fimo	Nucleotide motif (loose)	529079	529087	39.8	+	.	Motif 1004_gi;Alias=;ID=1004-171-E_coli_genome;pvalue=0.000106;qvalue= 0.519;sequence=TTATTTTAT;
E_coli_genome	fimo	Nucleotide motif (loose)	529456	529464	39.8	-	.	Motif 1004_gi;Alias=;ID=1004-172-E_coli_genome;pvalue=0.000106;qvalue= 0.519;sequence=TTATTTTAA;
E_coli_genome	fimo	Nucleotide motif (loose)	529634	529642	39.8	-	.	Motif 1004_gi;Alias=;ID=1004-173-E_coli_genome;pvalue=0.000106;qvalue= 0.519;sequence=AAATTTTAT;
E_coli_genome	fimo	Nucleotide motif (loose)	536119	536127	39.8	+	.	Motif 1004_gi;Alias=;ID=1004-174-E_coli_genome;pvalue=0.000106;qvalue= 0.519;sequence=ATATTTTAT;
E_coli_genome	fimo	Nucleotide motif (loose)	536566	536574	39.8	+	.	Motif 1004_gi;Alias=;ID=1004-175-E_coli_genome;pvalue=0.000106;qvalue= 0.519;sequence=AAATTTAAA;
E_coli_genome	fimo	Nucleotide motif (loose)	537369	537377	39.8	+	.	Motif 1004_gi;Alias=;ID=1004-176-E_coli_genome;pvalue=0.000106;qvalue= 0.519;sequence=TTATTTAAT;
E_coli_genome	fimo	Nucleotide motif (loose)	537556	537564	39.8	-	.	Motif 1004_gi;Alias=;ID=1004-177-E_coli_genome;pvalue=0.000106;qvalue= 0.519;sequence=AAATATTAT;
E_coli_genome	fimo	Nucleotide motif (loose)	537565	537573	39.8	+	.	Motif 1004_gi;Alias=;ID=1004-178-E_coli_genome;pvalue=0.000106;qvalue= 0.519;sequence=TTATTTTAT;
E_coli_genome	fimo	Nucleotide motif (loose)	538169	538177	39.8	-	.	Motif 1004_gi;Alias=;ID=1004-179-E_coli_genome;pvalue=0.000106;qvalue= 0.519;sequence=TTATTTAAA;
E_coli_genome	fimo	Nucleotide motif (loose)	538616	538624	39.8	+	.	Motif 1004_gi;Alias=;ID=1004-180-E_coli_genome;pvalue=0.000106;qvalue= 0.519;sequence=TAATATTAT;
E_coli_genome	fimo	Nucleotide motif (loose)	538933	538941	39.8	+	.	Motif 1004_gi;Alias=;ID=1004-181-E_coli_genome;pvalue=0.000106;qvalue= 0.519;sequence=TTATTTTAT;
E_coli_genome	fimo	Nucleotide motif (loose)	543649	543657	39.8	+	.	Motif 1004_gi;Alias=;ID=1004-182-E_coli_genome;pvalue=0.000106;qvalue= 0.519;sequence=TTATATAAA;
E_coli_genome	fimo	Nucleotide motif (loose)	543931	543939	39.8	-	.	Motif 1004_gi;Alias=;ID=1004-183-E_coli_genome;pvalue=0.000106;qvalue= 0.519;sequence=AAATATTAT;
E_coli_genome	fimo	Nucleotide motif (loose)	544030	544038	39.8	+	.	Motif 1004_gi;Alias=;ID=1004-184-E_coli_genome;pvalue=0.000106;qvalue= 0.519;sequence=TTATTTAAA;
E_coli_genome	fimo	Nucleotide motif (loose)	544033	544041	39.8	-	.	Motif 1004_gi;Alias=;ID=1004-185-E_coli_genome;pvalue=0.000106;qvalue= 0.519;sequence=ATATTTAAA;
E_coli_genome	fimo	Nucleotide motif (loose)	556413	556421	39.8	+	.	Motif 1004_gi;Alias=;ID=1004-186-E_coli_genome;pvalue=0.000106;qvalue= 0.519;sequence=AAATTTAAA;
E_coli_genome	fimo	Nucleotide motif (loose)	558775	558783	39.8	-	.	Motif 1004_gi;Alias=;ID=1004-187-E_coli_genome;pvalue=0.000106;qvalue= 0.519;sequence=ATATATAAT;
E_coli_genome	fimo	Nucleotide motif (loose)	559007	559015	39.8	+	.	Motif 1004_gi;Alias=;ID=1004-188-E_coli_genome;pvalue=0.000106;qvalue= 0.519;sequence=ATATTTTAT;
E_coli_genome	fimo	Nucleotide motif (loose)	559004	559012	39.8	-	.	Motif 1004_gi;Alias=;ID=1004-189-E_coli_genome;pvalue=0.000106;qvalue= 0.519;sequence=AAATATAAT;
E_coli_genome	fimo	Nucleotide motif (loose)	559012	559020	39.8	+	.	Motif 1004_gi;Alias=;ID=1004-190-E_coli_genome;pvalue=0.000106;qvalue= 0.519;sequence=TTATTTAAT;
E_coli_genome	fimo	Nucleotide motif (loose)	561285	561293	39.8	-	.	Motif 1004_gi;Alias=;ID=1004-191-E_coli_genome;pvalue=0.000106;qvalue= 0.519;sequence=AAATATAAA;
E_coli_genome	fimo	Nucleotide motif (loose)	562747	562755	39.8	-	.	Motif 1004_gi;Alias=;ID=1004-192-E_coli_genome;pvalue=0.000106;qvalue= 0.519;sequence=AAATATTAA;
E_coli_genome	fimo	Nucleotide motif (loose)	563843	563851	39.8	+	.	Motif 1004_gi;Alias=;ID=1004-193-E_coli_genome;pvalue=0.000106;qvalue= 0.519;sequence=TAATATTAT;
E_coli_genome	fimo	Nucleotide motif (loose)	563848	563856	39.8	+	.	Motif 1004_gi;Alias=;ID=1004-194-E_coli_genome;pvalue=0.000106;qvalue= 0.519;sequence=TTATATTAA;
E_coli_genome	fimo	Nucleotide motif (loose)	563842	563850	39.8	-	.	Motif 1004_gi;Alias=;ID=1004-195-E_coli_genome;pvalue=0.000106;qvalue= 0.519;sequence=TAATATTAA;
E_coli_genome	fimo	Nucleotide motif (loose)	563847	563855	39.8	-	.	Motif 1004_gi;Alias=;ID=1004-196-E_coli_genome;pvalue=0.000106;qvalue= 0.519;sequence=TAATATAAT;
E_coli_genome	fimo	Nucleotide motif (loose)	568644	568652	39.8	-	.	Motif 1004_gi;Alias=;ID=1004-197-E_coli_genome;pvalue=0.000106;qvalue= 0.519;sequence=TTATTTTAA;
E_coli_genome	fimo	Nucleotide motif (loose)	568829	568837	39.8	-	.	Motif 1004_gi;Alias=;ID=1004-198-E_coli_genome;pvalue=0.000106;qvalue= 0.519;sequence=TTATTTAAA;
E_coli_genome	fimo	Nucleotide motif (loose)	570068	570076	39.8	+	.	Motif 1004_gi;Alias=;ID=1004-199-E_coli_genome;pvalue=0.000106;qvalue= 0.519;sequence=TAATTTAAT;
E_coli_genome	fimo	Nucleotide motif (loose)	570858	570866	39.8	-	.	Motif 1004_gi;Alias=;ID=1004-200-E_coli_genome;pvalue=0.000106;qvalue= 0.519;sequence=TTATTTTAT;
E_coli_genome	fimo	Nucleotide motif (loose)	571620	571628	39.8	+	.	Motif 1004_gi;Alias=;ID=1004-201-E_coli_genome;pvalue=0.000106;qvalue= 0.519;sequence=TAATATTAT;
E_coli_genome	fimo	Nucleotide motif (loose)	571619	571627	39.8	-	.	Motif 1004_gi;Alias=;ID=1004-202-E_coli_genome;pvalue=0.000106;qvalue= 0.519;sequence=TAATATTAT;
E_coli_genome	fimo	Nucleotide motif (loose)	571796	571804	39.8	-	.	Motif 1004_gi;Alias=;ID=1004-203-E_coli_genome;pvalue=0.000106;qvalue= 0.519;sequence=ATATATTAA;
E_coli_genome	fimo	Nucleotide motif (loose)	572208	572216	39.8	-	.	Motif 1004_gi;Alias=;ID=1004-204-E_coli_genome;pvalue=0.000106;qvalue= 0.519;sequence=TTATATTAA;
E_coli_genome	fimo	Nucleotide motif (loose)	577027	577035	39.8	+	.	Motif 1004_gi;Alias=;ID=1004-205-E_coli_genome;pvalue=0.000106;qvalue= 0.519;sequence=TTATATTAA;
E_coli_genome	fimo	Nucleotide motif (loose)	577026	577034	39.8	-	.	Motif 1004_gi;Alias=;ID=1004-206-E_coli_genome;pvalue=0.000106;qvalue= 0.519;sequence=TAATATAAA;
E_coli_genome	fimo	Nucleotide motif (loose)	578984	578992	39.8	-	.	Motif 1004_gi;Alias=;ID=1004-207-E_coli_genome;pvalue=0.000106;qvalue= 0.519;sequence=AAATATTAA;
E_coli_genome	fimo	Nucleotide motif (loose)	579486	579494	39.8	+	.	Motif 1004_gi;Alias=;ID=1004-208-E_coli_genome;pvalue=0.000106;qvalue= 0.519;sequence=AAATATAAT;
E_coli_genome	fimo	Nucleotide motif (loose)	579836	579844	39.8	+	.	Motif 1004_gi;Alias=;ID=1004-209-E_coli_genome;pvalue=0.000106;qvalue= 0.519;sequence=ATATTTTAA;
E_coli_genome	fimo	Nucleotide motif (loose)	580731	580739	39.8	+	.	Motif 1004_gi;Alias=;ID=1004-210-E_coli_genome;pvalue=0.000106;qvalue= 0.519;sequence=TTATTTAAA;
E_coli_genome	fimo	Nucleotide motif (loose)	582511	582519	39.8	+	.	Motif 1004_gi;Alias=;ID=1004-211-E_coli_genome;pvalue=0.000106;qvalue= 0.519;sequence=TAATTTTAT;
E_coli_genome	fimo	Nucleotide motif (loose)	583388	583396	39.8	+	.	Motif 1004_gi;Alias=;ID=1004-212-E_coli_genome;pvalue=0.000106;qvalue= 0.519;sequence=TTATTTTAA;
E_coli_genome	fimo	Nucleotide motif (loose)	583530	583538	39.8	+	.	Motif 1004_gi;Alias=;ID=1004-213-E_coli_genome;pvalue=0.000106;qvalue= 0.519;sequence=TAATTTAAT;
E_coli_genome	fimo	Nucleotide motif (loose)	583554	583562	39.8	-	.	Motif 1004_gi;Alias=;ID=1004-214-E_coli_genome;pvalue=0.000106;qvalue= 0.519;sequence=AAATTTTAA;
E_coli_genome	fimo	Nucleotide motif (loose)	583586	583594	39.8	+	.	Motif 1004_gi;Alias=;ID=1004-215-E_coli_genome;pvalue=0.000106;qvalue= 0.519;sequence=AAATATAAA;
E_coli_genome	fimo	Nucleotide motif (loose)	583660	583668	39.8	+	.	Motif 1004_gi;Alias=;ID=1004-216-E_coli_genome;pvalue=0.000106;qvalue= 0.519;sequence=TAATTTTAT;
E_coli_genome	fimo	Nucleotide motif (loose)	584076	584084	39.8	+	.	Motif 1004_gi;Alias=;ID=1004-217-E_coli_genome;pvalue=0.000106;qvalue= 0.519;sequence=AAATATAAA;
E_coli_genome	fimo	Nucleotide motif (loose)	584465	584473	39.8	+	.	Motif 1004_gi;Alias=;ID=1004-218-E_coli_genome;pvalue=0.000106;qvalue= 0.519;sequence=TAATATTAT;
E_coli_genome	fimo	Nucleotide motif (loose)	584464	584472	39.8	-	.	Motif 1004_gi;Alias=;ID=1004-219-E_coli_genome;pvalue=0.000106;qvalue= 0.519;sequence=TAATATTAT;
E_coli_genome	fimo	Nucleotide motif (loose)	584595	584603	39.8	+	.	Motif 1004_gi;Alias=;ID=1004-220-E_coli_genome;pvalue=0.000106;qvalue= 0.519;sequence=TTATTTTAA;
E_coli_genome	fimo	Nucleotide motif (loose)	585719	585727	39.8	-	.	Motif 1004_gi;Alias=;ID=1004-221-E_coli_genome;pvalue=0.000106;qvalue= 0.519;sequence=AAATATAAA;
E_coli_genome	fimo	Nucleotide motif (loose)	586694	586702	39.8	+	.	Motif 1004_gi;Alias=;ID=1004-222-E_coli_genome;pvalue=0.000106;qvalue= 0.519;sequence=TTATTTAAA;
E_coli_genome	fimo	Nucleotide motif (loose)	612675	612683	39.8	+	.	Motif 1004_gi;Alias=;ID=1004-223-E_coli_genome;pvalue=0.000106;qvalue= 0.519;sequence=TAATATTAT;
E_coli_genome	fimo	Nucleotide motif (loose)	612674	612682	39.8	-	.	Motif 1004_gi;Alias=;ID=1004-224-E_coli_genome;pvalue=0.000106;qvalue= 0.519;sequence=TAATATTAT;
E_coli_genome	fimo	Nucleotide motif (loose)	618041	618049	39.8	+	.	Motif 1004_gi;Alias=;ID=1004-225-E_coli_genome;pvalue=0.000106;qvalue= 0.519;sequence=TAATATTAT;
E_coli_genome	fimo	Nucleotide motif (loose)	618040	618048	39.8	-	.	Motif 1004_gi;Alias=;ID=1004-226-E_coli_genome;pvalue=0.000106;qvalue= 0.519;sequence=TAATATTAA;
E_coli_genome	fimo	Nucleotide motif (loose)	619214	619222	39.8	-	.	Motif 1004_gi;Alias=;ID=1004-227-E_coli_genome;pvalue=0.000106;qvalue= 0.519;sequence=ATATTTAAA;
E_coli_genome	fimo	Nucleotide motif (loose)	622272	622280	39.8	-	.	Motif 1004_gi;Alias=;ID=1004-228-E_coli_genome;pvalue=0.000106;qvalue= 0.519;sequence=ATATTTTAA;
E_coli_genome	fimo	Nucleotide motif (loose)	624833	624841	39.8	+	.	Motif 1004_gi;Alias=;ID=1004-229-E_coli_genome;pvalue=0.000106;qvalue= 0.519;sequence=AAATATAAA;
E_coli_genome	fimo	Nucleotide motif (loose)	627570	627578	39.8	-	.	Motif 1004_gi;Alias=;ID=1004-230-E_coli_genome;pvalue=0.000106;qvalue= 0.519;sequence=TAATTTAAA;
E_coli_genome	fimo	Nucleotide motif (loose)	635020	635028	39.8	+	.	Motif 1004_gi;Alias=;ID=1004-231-E_coli_genome;pvalue=0.000106;qvalue= 0.519;sequence=TAATTTTAA;
E_coli_genome	fimo	Nucleotide motif (loose)	636022	636030	39.8	+	.	Motif 1004_gi;Alias=;ID=1004-232-E_coli_genome;pvalue=0.000106;qvalue= 0.519;sequence=TTATTTAAA;
E_coli_genome	fimo	Nucleotide motif (loose)	636762	636770	39.8	+	.	Motif 1004_gi;Alias=;ID=1004-233-E_coli_genome;pvalue=0.000106;qvalue= 0.519;sequence=TTATTTAAA;
E_coli_genome	fimo	Nucleotide motif (loose)	641913	641921	39.8	-	.	Motif 1004_gi;Alias=;ID=1004-234-E_coli_genome;pvalue=0.000106;qvalue= 0.519;sequence=AAATATTAT;
E_coli_genome	fimo	Nucleotide motif (loose)	646556	646564	39.8	+	.	Motif 1004_gi;Alias=;ID=1004-235-E_coli_genome;pvalue=0.000106;qvalue= 0.519;sequence=ATATATTAT;
E_coli_genome	fimo	Nucleotide motif (loose)	646597	646605	39.8	-	.	Motif 1004_gi;Alias=;ID=1004-236-E_coli_genome;pvalue=0.000106;qvalue= 0.519;sequence=AAATATTAA;
E_coli_genome	fimo	Nucleotide motif (loose)	651681	651689	39.8	-	.	Motif 1004_gi;Alias=;ID=1004-237-E_coli_genome;pvalue=0.000106;qvalue= 0.519;sequence=AAATATTAT;
E_coli_genome	fimo	Nucleotide motif (loose)	652057	652065	39.8	+	.	Motif 1004_gi;Alias=;ID=1004-238-E_coli_genome;pvalue=0.000106;qvalue= 0.519;sequence=TTATTTAAT;
E_coli_genome	fimo	Nucleotide motif (loose)	652137	652145	39.8	-	.	Motif 1004_gi;Alias=;ID=1004-239-E_coli_genome;pvalue=0.000106;qvalue= 0.519;sequence=AAATTTTAT;
E_coli_genome	fimo	Nucleotide motif (loose)	655758	655766	39.8	+	.	Motif 1004_gi;Alias=;ID=1004-240-E_coli_genome;pvalue=0.000106;qvalue= 0.519;sequence=ATATTTTAA;
E_coli_genome	fimo	Nucleotide motif (loose)	656265	656273	39.8	+	.	Motif 1004_gi;Alias=;ID=1004-241-E_coli_genome;pvalue=0.000106;qvalue= 0.519;sequence=ATATATTAT;
E_coli_genome	fimo	Nucleotide motif (loose)	656311	656319	39.8	-	.	Motif 1004_gi;Alias=;ID=1004-242-E_coli_genome;pvalue=0.000106;qvalue= 0.519;sequence=TTATTTTAT;
E_coli_genome	fimo	Nucleotide motif (loose)	656703	656711	39.8	-	.	Motif 1004_gi;Alias=;ID=1004-243-E_coli_genome;pvalue=0.000106;qvalue= 0.519;sequence=ATATATAAA;
E_coli_genome	fimo	Nucleotide motif (loose)	661411	661419	39.8	+	.	Motif 1004_gi;Alias=;ID=1004-244-E_coli_genome;pvalue=0.000106;qvalue= 0.519;sequence=ATATTTAAA;
E_coli_genome	fimo	Nucleotide motif (loose)	661408	661416	39.8	-	.	Motif 1004_gi;Alias=;ID=1004-245-E_coli_genome;pvalue=0.000106;qvalue= 0.519;sequence=AAATATTAT;
E_coli_genome	fimo	Nucleotide motif (loose)	662776	662784	39.8	+	.	Motif 1004_gi;Alias=;ID=1004-246-E_coli_genome;pvalue=0.000106;qvalue= 0.519;sequence=TAATTTAAT;
E_coli_genome	fimo	Nucleotide motif (loose)	663685	663693	39.8	-	.	Motif 1004_gi;Alias=;ID=1004-247-E_coli_genome;pvalue=0.000106;qvalue= 0.519;sequence=AAATTTAAA;
E_coli_genome	fimo	Nucleotide motif (loose)	676579	676587	39.8	-	.	Motif 1004_gi;Alias=;ID=1004-248-E_coli_genome;pvalue=0.000106;qvalue= 0.519;sequence=AAATATAAT;
E_coli_genome	fimo	Nucleotide motif (loose)	676614	676622	39.8	+	.	Motif 1004_gi;Alias=;ID=1004-249-E_coli_genome;pvalue=0.000106;qvalue= 0.519;sequence=TTATTTTAT;
E_coli_genome	fimo	Nucleotide motif (loose)	677711	677719	39.8	-	.	Motif 1004_gi;Alias=;ID=1004-250-E_coli_genome;pvalue=0.000106;qvalue= 0.519;sequence=TAATTTAAT;
E_coli_genome	fimo	Nucleotide motif (loose)	678775	678783	39.8	-	.	Motif 1004_gi;Alias=;ID=1004-251-E_coli_genome;pvalue=0.000106;qvalue= 0.519;sequence=TAATTTTAA;
E_coli_genome	fimo	Nucleotide motif (loose)	683175	683183	39.8	-	.	Motif 1004_gi;Alias=;ID=1004-252-E_coli_genome;pvalue=0.000106;qvalue= 0.519;sequence=TTATTTAAA;
E_coli_genome	fimo	Nucleotide motif (loose)	683911	683919	39.8	+	.	Motif 1004_gi;Alias=;ID=1004-253-E_coli_genome;pvalue=0.000106;qvalue= 0.519;sequence=AAATATTAA;
E_coli_genome	fimo	Nucleotide motif (loose)	699377	699385	39.8	-	.	Motif 1004_gi;Alias=;ID=1004-254-E_coli_genome;pvalue=0.000106;qvalue= 0.519;sequence=AAATATAAA;
E_coli_genome	fimo	Nucleotide motif (loose)	700593	700601	39.8	-	.	Motif 1004_gi;Alias=;ID=1004-255-E_coli_genome;pvalue=0.000106;qvalue= 0.519;sequence=TTATTTAAT;
E_coli_genome	fimo	Nucleotide motif (loose)	703717	703725	39.8	-	.	Motif 1004_gi;Alias=;ID=1004-256-E_coli_genome;pvalue=0.000106;qvalue= 0.519;sequence=TTATTTTAT;
E_coli_genome	fimo	Nucleotide motif (loose)	703815	703823	39.8	-	.	Motif 1004_gi;Alias=;ID=1004-257-E_coli_genome;pvalue=0.000106;qvalue= 0.519;sequence=AAATTTAAT;
E_coli_genome	fimo	Nucleotide motif (loose)	706672	706680	39.8	-	.	Motif 1004_gi;Alias=;ID=1004-258-E_coli_genome;pvalue=0.000106;qvalue= 0.519;sequence=AAATTTAAT;
E_coli_genome	fimo	Nucleotide motif (loose)	707755	707763	39.8	+	.	Motif 1004_gi;Alias=;ID=1004-259-E_coli_genome;pvalue=0.000106;qvalue= 0.519;sequence=TAATTTTAA;
E_coli_genome	fimo	Nucleotide motif (loose)	708029	708037	39.8	+	.	Motif 1004_gi;Alias=;ID=1004-260-E_coli_genome;pvalue=0.000106;qvalue= 0.519;sequence=AAATTTAAA;
E_coli_genome	fimo	Nucleotide motif (loose)	708022	708030	39.8	-	.	Motif 1004_gi;Alias=;ID=1004-261-E_coli_genome;pvalue=0.000106;qvalue= 0.519;sequence=TTATTTTAT;
E_coli_genome	fimo	Nucleotide motif (loose)	708033	708041	39.8	-	.	Motif 1004_gi;Alias=;ID=1004-262-E_coli_genome;pvalue=0.000106;qvalue= 0.519;sequence=TTATTTTAA;
E_coli_genome	fimo	Nucleotide motif (loose)	708051	708059	39.8	-	.	Motif 1004_gi;Alias=;ID=1004-263-E_coli_genome;pvalue=0.000106;qvalue= 0.519;sequence=TTATTTAAT;
E_coli_genome	fimo	Nucleotide motif (loose)	708748	708756	39.8	+	.	Motif 1004_gi;Alias=;ID=1004-264-E_coli_genome;pvalue=0.000106;qvalue= 0.519;sequence=AAATTTAAA;
E_coli_genome	fimo	Nucleotide motif (loose)	711601	711609	39.8	+	.	Motif 1004_gi;Alias=;ID=1004-265-E_coli_genome;pvalue=0.000106;qvalue= 0.519;sequence=AAATTTAAA;
E_coli_genome	fimo	Nucleotide motif (loose)	716079	716087	39.8	+	.	Motif 1004_gi;Alias=;ID=1004-266-E_coli_genome;pvalue=0.000106;qvalue= 0.519;sequence=TAATTTTAT;
E_coli_genome	fimo	Nucleotide motif (loose)	716661	716669	39.8	+	.	Motif 1004_gi;Alias=;ID=1004-267-E_coli_genome;pvalue=0.000106;qvalue= 0.519;sequence=AAATATTAA;
E_coli_genome	fimo	Nucleotide motif (loose)	716658	716666	39.8	-	.	Motif 1004_gi;Alias=;ID=1004-268-E_coli_genome;pvalue=0.000106;qvalue= 0.519;sequence=ATATTTAAA;
E_coli_genome	fimo	Nucleotide motif (loose)	720922	720930	39.8	+	.	Motif 1004_gi;Alias=;ID=1004-269-E_coli_genome;pvalue=0.000106;qvalue= 0.519;sequence=TTATTTAAT;
E_coli_genome	fimo	Nucleotide motif (loose)	720949	720957	39.8	+	.	Motif 1004_gi;Alias=;ID=1004-270-E_coli_genome;pvalue=0.000106;qvalue= 0.519;sequence=TAATATAAA;
E_coli_genome	fimo	Nucleotide motif (loose)	720953	720961	39.8	-	.	Motif 1004_gi;Alias=;ID=1004-271-E_coli_genome;pvalue=0.000106;qvalue= 0.519;sequence=ATATTTTAT;
E_coli_genome	fimo	Nucleotide motif (loose)	721043	721051	39.8	-	.	Motif 1004_gi;Alias=;ID=1004-272-E_coli_genome;pvalue=0.000106;qvalue= 0.519;sequence=TAATTTTAA;
E_coli_genome	fimo	Nucleotide motif (loose)	729463	729471	39.8	+	.	Motif 1004_gi;Alias=;ID=1004-273-E_coli_genome;pvalue=0.000106;qvalue= 0.519;sequence=ATATATAAA;
E_coli_genome	fimo	Nucleotide motif (loose)	733781	733789	39.8	+	.	Motif 1004_gi;Alias=;ID=1004-274-E_coli_genome;pvalue=0.000106;qvalue= 0.519;sequence=ATATATTAT;
E_coli_genome	fimo	Nucleotide motif (loose)	736099	736107	39.8	+	.	Motif 1004_gi;Alias=;ID=1004-275-E_coli_genome;pvalue=0.000106;qvalue= 0.519;sequence=ATATTTTAA;
E_coli_genome	fimo	Nucleotide motif (loose)	736258	736266	39.8	-	.	Motif 1004_gi;Alias=;ID=1004-276-E_coli_genome;pvalue=0.000106;qvalue= 0.519;sequence=TTATATAAT;
E_coli_genome	fimo	Nucleotide motif (loose)	737466	737474	39.8	-	.	Motif 1004_gi;Alias=;ID=1004-277-E_coli_genome;pvalue=0.000106;qvalue= 0.519;sequence=TTATTTAAT;
E_coli_genome	fimo	Nucleotide motif (loose)	737849	737857	39.8	+	.	Motif 1004_gi;Alias=;ID=1004-278-E_coli_genome;pvalue=0.000106;qvalue= 0.519;sequence=ATATTTTAA;
E_coli_genome	fimo	Nucleotide motif (loose)	737846	737854	39.8	-	.	Motif 1004_gi;Alias=;ID=1004-279-E_coli_genome;pvalue=0.000106;qvalue= 0.519;sequence=AAATATTAA;
E_coli_genome	fimo	Nucleotide motif (loose)	738733	738741	39.8	-	.	Motif 1004_gi;Alias=;ID=1004-280-E_coli_genome;pvalue=0.000106;qvalue= 0.519;sequence=TTATTTAAT;
E_coli_genome	fimo	Nucleotide motif (loose)	744883	744891	39.8	+	.	Motif 1004_gi;Alias=;ID=1004-281-E_coli_genome;pvalue=0.000106;qvalue= 0.519;sequence=AAATTTTAA;
E_coli_genome	fimo	Nucleotide motif (loose)	748272	748280	39.8	-	.	Motif 1004_gi;Alias=;ID=1004-282-E_coli_genome;pvalue=0.000106;qvalue= 0.519;sequence=AAATTTAAT;
E_coli_genome	fimo	Nucleotide motif (loose)	752188	752196	39.8	+	.	Motif 1004_gi;Alias=;ID=1004-283-E_coli_genome;pvalue=0.000106;qvalue= 0.519;sequence=ATATTTTAT;
E_coli_genome	fimo	Nucleotide motif (loose)	752947	752955	39.8	-	.	Motif 1004_gi;Alias=;ID=1004-284-E_coli_genome;pvalue=0.000106;qvalue= 0.519;sequence=ATATTTTAT;
E_coli_genome	fimo	Nucleotide motif (loose)	753062	753070	39.8	-	.	Motif 1004_gi;Alias=;ID=1004-285-E_coli_genome;pvalue=0.000106;qvalue= 0.519;sequence=ATATTTAAA;
E_coli_genome	fimo	Nucleotide motif (loose)	753155	753163	39.8	-	.	Motif 1004_gi;Alias=;ID=1004-286-E_coli_genome;pvalue=0.000106;qvalue= 0.519;sequence=ATATTTTAA;
E_coli_genome	fimo	Nucleotide motif (loose)	754848	754856	39.8	-	.	Motif 1004_gi;Alias=;ID=1004-287-E_coli_genome;pvalue=0.000106;qvalue= 0.519;sequence=TTATTTAAT;
E_coli_genome	fimo	Nucleotide motif (loose)	770856	770864	39.8	+	.	Motif 1004_gi;Alias=;ID=1004-288-E_coli_genome;pvalue=0.000106;qvalue= 0.519;sequence=TAATATAAT;
E_coli_genome	fimo	Nucleotide motif (loose)	770855	770863	39.8	-	.	Motif 1004_gi;Alias=;ID=1004-289-E_coli_genome;pvalue=0.000106;qvalue= 0.519;sequence=TTATATTAT;
E_coli_genome	fimo	Nucleotide motif (loose)	777938	777946	39.8	+	.	Motif 1004_gi;Alias=;ID=1004-290-E_coli_genome;pvalue=0.000106;qvalue= 0.519;sequence=AAATTTAAT;
E_coli_genome	fimo	Nucleotide motif (loose)	800228	800236	39.8	-	.	Motif 1004_gi;Alias=;ID=1004-291-E_coli_genome;pvalue=0.000106;qvalue= 0.519;sequence=AAATTTAAT;
E_coli_genome	fimo	Nucleotide motif (loose)	800624	800632	39.8	+	.	Motif 1004_gi;Alias=;ID=1004-292-E_coli_genome;pvalue=0.000106;qvalue= 0.519;sequence=AAATTTTAA;
E_coli_genome	fimo	Nucleotide motif (loose)	800853	800861	39.8	-	.	Motif 1004_gi;Alias=;ID=1004-293-E_coli_genome;pvalue=0.000106;qvalue= 0.519;sequence=ATATTTTAT;
E_coli_genome	fimo	Nucleotide motif (loose)	801556	801564	39.8	+	.	Motif 1004_gi;Alias=;ID=1004-294-E_coli_genome;pvalue=0.000106;qvalue= 0.519;sequence=TTATTTTAT;
E_coli_genome	fimo	Nucleotide motif (loose)	803663	803671	39.8	-	.	Motif 1004_gi;Alias=;ID=1004-295-E_coli_genome;pvalue=0.000106;qvalue= 0.519;sequence=TAATTTTAA;
E_coli_genome	fimo	Nucleotide motif (loose)	807819	807827	39.8	+	.	Motif 1004_gi;Alias=;ID=1004-296-E_coli_genome;pvalue=0.000106;qvalue= 0.519;sequence=AAATATTAT;
E_coli_genome	fimo	Nucleotide motif (loose)	813416	813424	39.8	+	.	Motif 1004_gi;Alias=;ID=1004-297-E_coli_genome;pvalue=0.000106;qvalue= 0.519;sequence=AAATATTAT;
E_coli_genome	fimo	Nucleotide motif (loose)	820667	820675	39.8	-	.	Motif 1004_gi;Alias=;ID=1004-298-E_coli_genome;pvalue=0.000106;qvalue= 0.519;sequence=ATATTTTAT;
E_coli_genome	fimo	Nucleotide motif (loose)	820740	820748	39.8	-	.	Motif 1004_gi;Alias=;ID=1004-299-E_coli_genome;pvalue=0.000106;qvalue= 0.519;sequence=AAATTTAAA;
E_coli_genome	fimo	Nucleotide motif (loose)	820763	820771	39.8	-	.	Motif 1004_gi;Alias=;ID=1004-300-E_coli_genome;pvalue=0.000106;qvalue= 0.519;sequence=AAATATTAA;
E_coli_genome	fimo	Nucleotide motif (loose)	821168	821176	39.8	+	.	Motif 1004_gi;Alias=;ID=1004-301-E_coli_genome;pvalue=0.000106;qvalue= 0.519;sequence=TTATTTAAT;
E_coli_genome	fimo	Nucleotide motif (loose)	849135	849143	39.8	+	.	Motif 1004_gi;Alias=;ID=1004-302-E_coli_genome;pvalue=0.000106;qvalue= 0.519;sequence=ATATATAAA;
E_coli_genome	fimo	Nucleotide motif (loose)	849206	849214	39.8	+	.	Motif 1004_gi;Alias=;ID=1004-303-E_coli_genome;pvalue=0.000106;qvalue= 0.519;sequence=AAATTTAAT;
E_coli_genome	fimo	Nucleotide motif (loose)	850307	850315	39.8	-	.	Motif 1004_gi;Alias=;ID=1004-304-E_coli_genome;pvalue=0.000106;qvalue= 0.519;sequence=AAATTTAAA;
E_coli_genome	fimo	Nucleotide motif (loose)	850406	850414	39.8	+	.	Motif 1004_gi;Alias=;ID=1004-305-E_coli_genome;pvalue=0.000106;qvalue= 0.519;sequence=ATATTTAAA;
E_coli_genome	fimo	Nucleotide motif (loose)	860093	860101	39.8	-	.	Motif 1004_gi;Alias=;ID=1004-306-E_coli_genome;pvalue=0.000106;qvalue= 0.519;sequence=AAATATAAT;
E_coli_genome	fimo	Nucleotide motif (loose)	872029	872037	39.8	+	.	Motif 1004_gi;Alias=;ID=1004-307-E_coli_genome;pvalue=0.000106;qvalue= 0.519;sequence=TTATTTTAT;
E_coli_genome	fimo	Nucleotide motif (loose)	873016	873024	39.8	+	.	Motif 1004_gi;Alias=;ID=1004-308-E_coli_genome;pvalue=0.000106;qvalue= 0.519;sequence=TAATTTTAT;
E_coli_genome	fimo	Nucleotide motif (loose)	873294	873302	39.8	+	.	Motif 1004_gi;Alias=;ID=1004-309-E_coli_genome;pvalue=0.000106;qvalue= 0.519;sequence=AAATATTAT;
E_coli_genome	fimo	Nucleotide motif (loose)	873713	873721	39.8	+	.	Motif 1004_gi;Alias=;ID=1004-310-E_coli_genome;pvalue=0.000106;qvalue= 0.519;sequence=TAATATTAT;
E_coli_genome	fimo	Nucleotide motif (loose)	873712	873720	39.8	-	.	Motif 1004_gi;Alias=;ID=1004-311-E_coli_genome;pvalue=0.000106;qvalue= 0.519;sequence=TAATATTAT;
E_coli_genome	fimo	Nucleotide motif (loose)	873881	873889	39.8	+	.	Motif 1004_gi;Alias=;ID=1004-312-E_coli_genome;pvalue=0.000106;qvalue= 0.519;sequence=TTATTTAAT;
E_coli_genome	fimo	Nucleotide motif (loose)	878094	878102	39.8	-	.	Motif 1004_gi;Alias=;ID=1004-313-E_coli_genome;pvalue=0.000106;qvalue= 0.519;sequence=AAATTTTAT;
E_coli_genome	fimo	Nucleotide motif (loose)	886117	886125	39.8	+	.	Motif 1004_gi;Alias=;ID=1004-314-E_coli_genome;pvalue=0.000106;qvalue= 0.519;sequence=TAATTTAAT;
E_coli_genome	fimo	Nucleotide motif (loose)	896288	896296	39.8	-	.	Motif 1004_gi;Alias=;ID=1004-315-E_coli_genome;pvalue=0.000106;qvalue= 0.519;sequence=TTATTTTAA;
E_coli_genome	fimo	Nucleotide motif (loose)	896531	896539	39.8	+	.	Motif 1004_gi;Alias=;ID=1004-316-E_coli_genome;pvalue=0.000106;qvalue= 0.519;sequence=ATATTTTAT;
E_coli_genome	fimo	Nucleotide motif (loose)	900676	900684	39.8	+	.	Motif 1004_gi;Alias=;ID=1004-317-E_coli_genome;pvalue=0.000106;qvalue= 0.519;sequence=TAATTTAAA;
E_coli_genome	fimo	Nucleotide motif (loose)	900670	900678	39.8	-	.	Motif 1004_gi;Alias=;ID=1004-318-E_coli_genome;pvalue=0.000106;qvalue= 0.519;sequence=TTATTTAAT;
E_coli_genome	fimo	Nucleotide motif (loose)	913834	913842	39.8	+	.	Motif 1004_gi;Alias=;ID=1004-319-E_coli_genome;pvalue=0.000106;qvalue= 0.519;sequence=ATATTTAAT;
E_coli_genome	fimo	Nucleotide motif (loose)	921471	921479	39.8	+	.	Motif 1004_gi;Alias=;ID=1004-320-E_coli_genome;pvalue=0.000106;qvalue= 0.519;sequence=TTATTTTAA;
E_coli_genome	fimo	Nucleotide motif (loose)	923290	923298	39.8	-	.	Motif 1004_gi;Alias=;ID=1004-321-E_coli_genome;pvalue=0.000106;qvalue= 0.519;sequence=ATATTTAAA;
E_coli_genome	fimo	Nucleotide motif (loose)	925876	925884	39.8	-	.	Motif 1004_gi;Alias=;ID=1004-322-E_coli_genome;pvalue=0.000106;qvalue= 0.519;sequence=ATATTTAAA;
E_coli_genome	fimo	Nucleotide motif (loose)	945292	945300	39.8	-	.	Motif 1004_gi;Alias=;ID=1004-323-E_coli_genome;pvalue=0.000106;qvalue= 0.519;sequence=AAATATTAA;
E_coli_genome	fimo	Nucleotide motif (loose)	945758	945766	39.8	+	.	Motif 1004_gi;Alias=;ID=1004-324-E_coli_genome;pvalue=0.000106;qvalue= 0.519;sequence=TAATATAAA;
E_coli_genome	fimo	Nucleotide motif (loose)	947096	947104	39.8	+	.	Motif 1004_gi;Alias=;ID=1004-325-E_coli_genome;pvalue=0.000106;qvalue= 0.519;sequence=AAATTTTAT;
E_coli_genome	fimo	Nucleotide motif (loose)	948429	948437	39.8	+	.	Motif 1004_gi;Alias=;ID=1004-326-E_coli_genome;pvalue=0.000106;qvalue= 0.519;sequence=AAATATAAA;
E_coli_genome	fimo	Nucleotide motif (loose)	950108	950116	39.8	+	.	Motif 1004_gi;Alias=;ID=1004-327-E_coli_genome;pvalue=0.000106;qvalue= 0.519;sequence=TTATTTAAA;
E_coli_genome	fimo	Nucleotide motif (loose)	954622	954630	39.8	+	.	Motif 1004_gi;Alias=;ID=1004-328-E_coli_genome;pvalue=0.000106;qvalue= 0.519;sequence=AAATTTTAA;
E_coli_genome	fimo	Nucleotide motif (loose)	954769	954777	39.8	+	.	Motif 1004_gi;Alias=;ID=1004-329-E_coli_genome;pvalue=0.000106;qvalue= 0.519;sequence=TTATTTTAT;
E_coli_genome	fimo	Nucleotide motif (loose)	959686	959694	39.8	-	.	Motif 1004_gi;Alias=;ID=1004-330-E_coli_genome;pvalue=0.000106;qvalue= 0.519;sequence=AAATATAAT;
E_coli_genome	fimo	Nucleotide motif (loose)	960227	960235	39.8	-	.	Motif 1004_gi;Alias=;ID=1004-331-E_coli_genome;pvalue=0.000106;qvalue= 0.519;sequence=AAATATTAT;
E_coli_genome	fimo	Nucleotide motif (loose)	960233	960241	39.8	-	.	Motif 1004_gi;Alias=;ID=1004-332-E_coli_genome;pvalue=0.000106;qvalue= 0.519;sequence=ATATATAAA;
E_coli_genome	fimo	Nucleotide motif (loose)	961972	961980	39.8	+	.	Motif 1004_gi;Alias=;ID=1004-333-E_coli_genome;pvalue=0.000106;qvalue= 0.519;sequence=AAATATAAA;
E_coli_genome	fimo	Nucleotide motif (loose)	973097	973105	39.8	-	.	Motif 1004_gi;Alias=;ID=1004-334-E_coli_genome;pvalue=0.000106;qvalue= 0.519;sequence=TAATTTAAT;
E_coli_genome	fimo	Nucleotide motif (loose)	980783	980791	39.8	-	.	Motif 1004_gi;Alias=;ID=1004-335-E_coli_genome;pvalue=0.000106;qvalue= 0.519;sequence=TAATTTTAA;
E_coli_genome	fimo	Nucleotide motif (loose)	987280	987288	39.8	+	.	Motif 1004_gi;Alias=;ID=1004-336-E_coli_genome;pvalue=0.000106;qvalue= 0.519;sequence=ATATTTAAA;
E_coli_genome	fimo	Nucleotide motif (loose)	987283	987291	39.8	-	.	Motif 1004_gi;Alias=;ID=1004-337-E_coli_genome;pvalue=0.000106;qvalue= 0.519;sequence=TAATTTAAA;
E_coli_genome	fimo	Nucleotide motif (loose)	997596	997604	39.8	+	.	Motif 1004_gi;Alias=;ID=1004-338-E_coli_genome;pvalue=0.000106;qvalue= 0.519;sequence=AAATATAAA;
E_coli_genome	fimo	Nucleotide motif (loose)	997645	997653	39.8	-	.	Motif 1004_gi;Alias=;ID=1004-339-E_coli_genome;pvalue=0.000106;qvalue= 0.519;sequence=ATATATAAA;
E_coli_genome	fimo	Nucleotide motif (loose)	997716	997724	39.8	+	.	Motif 1004_gi;Alias=;ID=1004-340-E_coli_genome;pvalue=0.000106;qvalue= 0.519;sequence=ATATTTAAA;
E_coli_genome	fimo	Nucleotide motif (loose)	997713	997721	39.8	-	.	Motif 1004_gi;Alias=;ID=1004-341-E_coli_genome;pvalue=0.000106;qvalue= 0.519;sequence=AAATATTAA;
E_coli_genome	fimo	Nucleotide motif (loose)	997719	997727	39.8	-	.	Motif 1004_gi;Alias=;ID=1004-342-E_coli_genome;pvalue=0.000106;qvalue= 0.519;sequence=ATATTTAAA;
E_coli_genome	fimo	Nucleotide motif (loose)	1002002	1002010	39.8	+	.	Motif 1004_gi;Alias=;ID=1004-343-E_coli_genome;pvalue=0.000106;qvalue= 0.519;sequence=AAATTTTAT;
E_coli_genome	fimo	Nucleotide motif (loose)	1016485	1016493	39.8	+	.	Motif 1004_gi;Alias=;ID=1004-344-E_coli_genome;pvalue=0.000106;qvalue= 0.519;sequence=TTATTTTAT;
E_coli_genome	fimo	Nucleotide motif (loose)	1025198	1025206	39.8	+	.	Motif 1004_gi;Alias=;ID=1004-345-E_coli_genome;pvalue=0.000106;qvalue= 0.519;sequence=AAATTTTAT;
E_coli_genome	fimo	Nucleotide motif (loose)	1041052	1041060	39.8	+	.	Motif 1004_gi;Alias=;ID=1004-346-E_coli_genome;pvalue=0.000106;qvalue= 0.519;sequence=TTATTTAAT;
E_coli_genome	fimo	Nucleotide motif (loose)	1045062	1045070	39.8	-	.	Motif 1004_gi;Alias=;ID=1004-347-E_coli_genome;pvalue=0.000106;qvalue= 0.519;sequence=ATATTTTAT;
E_coli_genome	fimo	Nucleotide motif (loose)	1045807	1045815	39.8	-	.	Motif 1004_gi;Alias=;ID=1004-348-E_coli_genome;pvalue=0.000106;qvalue= 0.519;sequence=AAATATAAA;
E_coli_genome	fimo	Nucleotide motif (loose)	1049314	1049322	39.8	-	.	Motif 1004_gi;Alias=;ID=1004-349-E_coli_genome;pvalue=0.000106;qvalue= 0.519;sequence=TTATTTTAT;
E_coli_genome	fimo	Nucleotide motif (loose)	1051220	1051228	39.8	-	.	Motif 1004_gi;Alias=;ID=1004-350-E_coli_genome;pvalue=0.000106;qvalue= 0.519;sequence=TTATTTTAT;
E_coli_genome	fimo	Nucleotide motif (loose)	1051263	1051271	39.8	-	.	Motif 1004_gi;Alias=;ID=1004-351-E_coli_genome;pvalue=0.000106;qvalue= 0.519;sequence=AAATTTTAT;
E_coli_genome	fimo	Nucleotide motif (loose)	1063931	1063939	39.8	+	.	Motif 1004_gi;Alias=;ID=1004-352-E_coli_genome;pvalue=0.000106;qvalue= 0.519;sequence=ATATTTTAA;
E_coli_genome	fimo	Nucleotide motif (loose)	1064016	1064024	39.8	+	.	Motif 1004_gi;Alias=;ID=1004-353-E_coli_genome;pvalue=0.000106;qvalue= 0.519;sequence=AAATTTTAT;
E_coli_genome	fimo	Nucleotide motif (loose)	1064013	1064021	39.8	-	.	Motif 1004_gi;Alias=;ID=1004-354-E_coli_genome;pvalue=0.000106;qvalue= 0.519;sequence=AAATTTAAT;
E_coli_genome	fimo	Nucleotide motif (loose)	1064636	1064644	39.8	-	.	Motif 1004_gi;Alias=;ID=1004-355-E_coli_genome;pvalue=0.000106;qvalue= 0.519;sequence=ATATTTTAA;
E_coli_genome	fimo	Nucleotide motif (loose)	1064981	1064989	39.8	+	.	Motif 1004_gi;Alias=;ID=1004-356-E_coli_genome;pvalue=0.000106;qvalue= 0.519;sequence=ATATTTAAT;
E_coli_genome	fimo	Nucleotide motif (loose)	1064978	1064986	39.8	-	.	Motif 1004_gi;Alias=;ID=1004-357-E_coli_genome;pvalue=0.000106;qvalue= 0.519;sequence=AAATATAAA;
E_coli_genome	fimo	Nucleotide motif (loose)	1065166	1065174	39.8	+	.	Motif 1004_gi;Alias=;ID=1004-358-E_coli_genome;pvalue=0.000106;qvalue= 0.519;sequence=TTATTTAAT;
E_coli_genome	fimo	Nucleotide motif (loose)	1067758	1067766	39.8	+	.	Motif 1004_gi;Alias=;ID=1004-359-E_coli_genome;pvalue=0.000106;qvalue= 0.519;sequence=TTATTTAAA;
E_coli_genome	fimo	Nucleotide motif (loose)	1079146	1079154	39.8	+	.	Motif 1004_gi;Alias=;ID=1004-360-E_coli_genome;pvalue=0.000106;qvalue= 0.519;sequence=AAATTTAAT;
E_coli_genome	fimo	Nucleotide motif (loose)	1087814	1087822	39.8	+	.	Motif 1004_gi;Alias=;ID=1004-361-E_coli_genome;pvalue=0.000106;qvalue= 0.519;sequence=TAATATAAA;
E_coli_genome	fimo	Nucleotide motif (loose)	1087813	1087821	39.8	-	.	Motif 1004_gi;Alias=;ID=1004-362-E_coli_genome;pvalue=0.000106;qvalue= 0.519;sequence=TTATATTAT;
E_coli_genome	fimo	Nucleotide motif (loose)	1090881	1090889	39.8	-	.	Motif 1004_gi;Alias=;ID=1004-363-E_coli_genome;pvalue=0.000106;qvalue= 0.519;sequence=TAATATTAA;
E_coli_genome	fimo	Nucleotide motif (loose)	1091869	1091877	39.8	-	.	Motif 1004_gi;Alias=;ID=1004-364-E_coli_genome;pvalue=0.000106;qvalue= 0.519;sequence=AAATTTTAA;
E_coli_genome	fimo	Nucleotide motif (loose)	1092543	1092551	39.8	-	.	Motif 1004_gi;Alias=;ID=1004-365-E_coli_genome;pvalue=0.000106;qvalue= 0.519;sequence=TTATTTTAA;
E_coli_genome	fimo	Nucleotide motif (loose)	1093251	1093259	39.8	-	.	Motif 1004_gi;Alias=;ID=1004-366-E_coli_genome;pvalue=0.000106;qvalue= 0.519;sequence=AAATATTAA;
E_coli_genome	fimo	Nucleotide motif (loose)	1096010	1096018	39.8	+	.	Motif 1004_gi;Alias=;ID=1004-367-E_coli_genome;pvalue=0.000106;qvalue= 0.519;sequence=TAATTTTAT;
E_coli_genome	fimo	Nucleotide motif (loose)	1096314	1096322	39.8	+	.	Motif 1004_gi;Alias=;ID=1004-368-E_coli_genome;pvalue=0.000106;qvalue= 0.519;sequence=AAATATAAA;
E_coli_genome	fimo	Nucleotide motif (loose)	1097014	1097022	39.8	-	.	Motif 1004_gi;Alias=;ID=1004-369-E_coli_genome;pvalue=0.000106;qvalue= 0.519;sequence=ATATTTAAA;
E_coli_genome	fimo	Nucleotide motif (loose)	1097195	1097203	39.8	-	.	Motif 1004_gi;Alias=;ID=1004-370-E_coli_genome;pvalue=0.000106;qvalue= 0.519;sequence=ATATTTAAA;
E_coli_genome	fimo	Nucleotide motif (loose)	1097376	1097384	39.8	-	.	Motif 1004_gi;Alias=;ID=1004-371-E_coli_genome;pvalue=0.000106;qvalue= 0.519;sequence=ATATTTAAA;
E_coli_genome	fimo	Nucleotide motif (loose)	1097557	1097565	39.8	-	.	Motif 1004_gi;Alias=;ID=1004-372-E_coli_genome;pvalue=0.000106;qvalue= 0.519;sequence=ATATTTAAA;
E_coli_genome	fimo	Nucleotide motif (loose)	1099632	1099640	39.8	+	.	Motif 1004_gi;Alias=;ID=1004-373-E_coli_genome;pvalue=0.000106;qvalue= 0.519;sequence=ATATATTAA;
E_coli_genome	fimo	Nucleotide motif (loose)	1103318	1103326	39.8	+	.	Motif 1004_gi;Alias=;ID=1004-374-E_coli_genome;pvalue=0.000106;qvalue= 0.519;sequence=AAATATAAA;
E_coli_genome	fimo	Nucleotide motif (loose)	1103407	1103415	39.8	+	.	Motif 1004_gi;Alias=;ID=1004-375-E_coli_genome;pvalue=0.000106;qvalue= 0.519;sequence=TTATATTAA;
E_coli_genome	fimo	Nucleotide motif (loose)	1105188	1105196	39.8	-	.	Motif 1004_gi;Alias=;ID=1004-376-E_coli_genome;pvalue=0.000106;qvalue= 0.519;sequence=ATATTTAAA;
E_coli_genome	fimo	Nucleotide motif (loose)	1108552	1108560	39.8	-	.	Motif 1004_gi;Alias=;ID=1004-377-E_coli_genome;pvalue=0.000106;qvalue= 0.519;sequence=AAATATAAT;
E_coli_genome	fimo	Nucleotide motif (loose)	1119272	1119280	39.8	-	.	Motif 1004_gi;Alias=;ID=1004-378-E_coli_genome;pvalue=0.000106;qvalue= 0.519;sequence=ATATTTAAT;
E_coli_genome	fimo	Nucleotide motif (loose)	1119561	1119569	39.8	+	.	Motif 1004_gi;Alias=;ID=1004-379-E_coli_genome;pvalue=0.000106;qvalue= 0.519;sequence=AAATTTAAA;
E_coli_genome	fimo	Nucleotide motif (loose)	1136277	1136285	39.8	-	.	Motif 1004_gi;Alias=;ID=1004-380-E_coli_genome;pvalue=0.000106;qvalue= 0.519;sequence=AAATTTAAT;
E_coli_genome	fimo	Nucleotide motif (loose)	1161609	1161617	39.8	-	.	Motif 1004_gi;Alias=;ID=1004-381-E_coli_genome;pvalue=0.000106;qvalue= 0.519;sequence=AAATATAAT;
E_coli_genome	fimo	Nucleotide motif (loose)	1168937	1168945	39.8	+	.	Motif 1004_gi;Alias=;ID=1004-382-E_coli_genome;pvalue=0.000106;qvalue= 0.519;sequence=AAATTTAAA;
E_coli_genome	fimo	Nucleotide motif (loose)	1168950	1168958	39.8	-	.	Motif 1004_gi;Alias=;ID=1004-383-E_coli_genome;pvalue=0.000106;qvalue= 0.519;sequence=TAATTTAAA;
E_coli_genome	fimo	Nucleotide motif (loose)	1175847	1175855	39.8	+	.	Motif 1004_gi;Alias=;ID=1004-384-E_coli_genome;pvalue=0.000106;qvalue= 0.519;sequence=AAATATAAT;
E_coli_genome	fimo	Nucleotide motif (loose)	1178066	1178074	39.8	+	.	Motif 1004_gi;Alias=;ID=1004-385-E_coli_genome;pvalue=0.000106;qvalue= 0.519;sequence=TTATATTAA;
E_coli_genome	fimo	Nucleotide motif (loose)	1178065	1178073	39.8	-	.	Motif 1004_gi;Alias=;ID=1004-386-E_coli_genome;pvalue=0.000106;qvalue= 0.519;sequence=TAATATAAA;
E_coli_genome	fimo	Nucleotide motif (loose)	1180632	1180640	39.8	+	.	Motif 1004_gi;Alias=;ID=1004-387-E_coli_genome;pvalue=0.000106;qvalue= 0.519;sequence=AAATTTTAA;
E_coli_genome	fimo	Nucleotide motif (loose)	1180861	1180869	39.8	-	.	Motif 1004_gi;Alias=;ID=1004-388-E_coli_genome;pvalue=0.000106;qvalue= 0.519;sequence=TTATTTAAA;
E_coli_genome	fimo	Nucleotide motif (loose)	1188146	1188154	39.8	-	.	Motif 1004_gi;Alias=;ID=1004-389-E_coli_genome;pvalue=0.000106;qvalue= 0.519;sequence=TAATTTTAT;
E_coli_genome	fimo	Nucleotide motif (loose)	1190513	1190521	39.8	-	.	Motif 1004_gi;Alias=;ID=1004-390-E_coli_genome;pvalue=0.000106;qvalue= 0.519;sequence=TTATTTAAT;
E_coli_genome	fimo	Nucleotide motif (loose)	1193447	1193455	39.8	-	.	Motif 1004_gi;Alias=;ID=1004-391-E_coli_genome;pvalue=0.000106;qvalue= 0.519;sequence=AAATTTAAA;
E_coli_genome	fimo	Nucleotide motif (loose)	1196449	1196457	39.8	+	.	Motif 1004_gi;Alias=;ID=1004-392-E_coli_genome;pvalue=0.000106;qvalue= 0.519;sequence=AAATTTTAT;
E_coli_genome	fimo	Nucleotide motif (loose)	1196580	1196588	39.8	-	.	Motif 1004_gi;Alias=;ID=1004-393-E_coli_genome;pvalue=0.000106;qvalue= 0.519;sequence=AAATATTAA;
E_coli_genome	fimo	Nucleotide motif (loose)	1196926	1196934	39.8	-	.	Motif 1004_gi;Alias=;ID=1004-394-E_coli_genome;pvalue=0.000106;qvalue= 0.519;sequence=AAATATTAA;
E_coli_genome	fimo	Nucleotide motif (loose)	1197565	1197573	39.8	+	.	Motif 1004_gi;Alias=;ID=1004-395-E_coli_genome;pvalue=0.000106;qvalue= 0.519;sequence=TTATTTTAT;
E_coli_genome	fimo	Nucleotide motif (loose)	1197652	1197660	39.8	-	.	Motif 1004_gi;Alias=;ID=1004-396-E_coli_genome;pvalue=0.000106;qvalue= 0.519;sequence=TAATTTTAT;
E_coli_genome	fimo	Nucleotide motif (loose)	1197879	1197887	39.8	+	.	Motif 1004_gi;Alias=;ID=1004-397-E_coli_genome;pvalue=0.000106;qvalue= 0.519;sequence=TTATTTAAT;
E_coli_genome	fimo	Nucleotide motif (loose)	1198002	1198010	39.8	-	.	Motif 1004_gi;Alias=;ID=1004-398-E_coli_genome;pvalue=0.000106;qvalue= 0.519;sequence=ATATTTAAT;
E_coli_genome	fimo	Nucleotide motif (loose)	1198269	1198277	39.8	+	.	Motif 1004_gi;Alias=;ID=1004-399-E_coli_genome;pvalue=0.000106;qvalue= 0.519;sequence=ATATTTAAT;
E_coli_genome	fimo	Nucleotide motif (loose)	1207480	1207488	39.8	-	.	Motif 1004_gi;Alias=;ID=1004-400-E_coli_genome;pvalue=0.000106;qvalue= 0.519;sequence=ATATTTAAA;
E_coli_genome	fimo	Nucleotide motif (loose)	1210339	1210347	39.8	+	.	Motif 1004_gi;Alias=;ID=1004-401-E_coli_genome;pvalue=0.000106;qvalue= 0.519;sequence=TAATATTAT;
E_coli_genome	fimo	Nucleotide motif (loose)	1210338	1210346	39.8	-	.	Motif 1004_gi;Alias=;ID=1004-402-E_coli_genome;pvalue=0.000106;qvalue= 0.519;sequence=TAATATTAA;
E_coli_genome	fimo	Nucleotide motif (loose)	1210993	1211001	39.8	+	.	Motif 1004_gi;Alias=;ID=1004-403-E_coli_genome;pvalue=0.000106;qvalue= 0.519;sequence=TTATTTAAA;
E_coli_genome	fimo	Nucleotide motif (loose)	1211155	1211163	39.8	+	.	Motif 1004_gi;Alias=;ID=1004-404-E_coli_genome;pvalue=0.000106;qvalue= 0.519;sequence=TAATATAAA;
E_coli_genome	fimo	Nucleotide motif (loose)	1211154	1211162	39.8	-	.	Motif 1004_gi;Alias=;ID=1004-405-E_coli_genome;pvalue=0.000106;qvalue= 0.519;sequence=TTATATTAA;
E_coli_genome	fimo	Nucleotide motif (loose)	1211176	1211184	39.8	-	.	Motif 1004_gi;Alias=;ID=1004-406-E_coli_genome;pvalue=0.000106;qvalue= 0.519;sequence=TAATTTTAT;
E_coli_genome	fimo	Nucleotide motif (loose)	1212119	1212127	39.8	+	.	Motif 1004_gi;Alias=;ID=1004-407-E_coli_genome;pvalue=0.000106;qvalue= 0.519;sequence=TTATATAAA;
E_coli_genome	fimo	Nucleotide motif (loose)	1212131	1212139	39.8	+	.	Motif 1004_gi;Alias=;ID=1004-408-E_coli_genome;pvalue=0.000106;qvalue= 0.519;sequence=AAATTTAAA;
E_coli_genome	fimo	Nucleotide motif (loose)	1212123	1212131	39.8	-	.	Motif 1004_gi;Alias=;ID=1004-409-E_coli_genome;pvalue=0.000106;qvalue= 0.519;sequence=TTATTTTAT;
E_coli_genome	fimo	Nucleotide motif (loose)	1212128	1212136	39.8	-	.	Motif 1004_gi;Alias=;ID=1004-410-E_coli_genome;pvalue=0.000106;qvalue= 0.519;sequence=AAATTTTAT;
E_coli_genome	fimo	Nucleotide motif (loose)	1212317	1212325	39.8	-	.	Motif 1004_gi;Alias=;ID=1004-411-E_coli_genome;pvalue=0.000106;qvalue= 0.519;sequence=TTATATAAA;
E_coli_genome	fimo	Nucleotide motif (loose)	1212512	1212520	39.8	-	.	Motif 1004_gi;Alias=;ID=1004-412-E_coli_genome;pvalue=0.000106;qvalue= 0.519;sequence=TTATTTTAT;
E_coli_genome	fimo	Nucleotide motif (loose)	1212737	1212745	39.8	+	.	Motif 1004_gi;Alias=;ID=1004-413-E_coli_genome;pvalue=0.000106;qvalue= 0.519;sequence=ATATATAAA;
E_coli_genome	fimo	Nucleotide motif (loose)	1214196	1214204	39.8	+	.	Motif 1004_gi;Alias=;ID=1004-414-E_coli_genome;pvalue=0.000106;qvalue= 0.519;sequence=AAATTTAAA;
E_coli_genome	fimo	Nucleotide motif (loose)	1214193	1214201	39.8	-	.	Motif 1004_gi;Alias=;ID=1004-415-E_coli_genome;pvalue=0.000106;qvalue= 0.519;sequence=AAATTTAAT;
E_coli_genome	fimo	Nucleotide motif (loose)	1216092	1216100	39.8	-	.	Motif 1004_gi;Alias=;ID=1004-416-E_coli_genome;pvalue=0.000106;qvalue= 0.519;sequence=ATATTTTAT;
E_coli_genome	fimo	Nucleotide motif (loose)	1216337	1216345	39.8	-	.	Motif 1004_gi;Alias=;ID=1004-417-E_coli_genome;pvalue=0.000106;qvalue= 0.519;sequence=AAATTTTAA;
E_coli_genome	fimo	Nucleotide motif (loose)	1216521	1216529	39.8	+	.	Motif 1004_gi;Alias=;ID=1004-418-E_coli_genome;pvalue=0.000106;qvalue= 0.519;sequence=AAATATTAT;
E_coli_genome	fimo	Nucleotide motif (loose)	1216713	1216721	39.8	+	.	Motif 1004_gi;Alias=;ID=1004-419-E_coli_genome;pvalue=0.000106;qvalue= 0.519;sequence=TAATTTTAT;
E_coli_genome	fimo	Nucleotide motif (loose)	1216726	1216734	39.8	-	.	Motif 1004_gi;Alias=;ID=1004-420-E_coli_genome;pvalue=0.000106;qvalue= 0.519;sequence=AAATATTAA;
E_coli_genome	fimo	Nucleotide motif (loose)	1217212	1217220	39.8	+	.	Motif 1004_gi;Alias=;ID=1004-421-E_coli_genome;pvalue=0.000106;qvalue= 0.519;sequence=AAATTTTAT;
E_coli_genome	fimo	Nucleotide motif (loose)	1218000	1218008	39.8	-	.	Motif 1004_gi;Alias=;ID=1004-422-E_coli_genome;pvalue=0.000106;qvalue= 0.519;sequence=AAATATTAA;
E_coli_genome	fimo	Nucleotide motif (loose)	1218392	1218400	39.8	-	.	Motif 1004_gi;Alias=;ID=1004-423-E_coli_genome;pvalue=0.000106;qvalue= 0.519;sequence=AAATTTAAA;
E_coli_genome	fimo	Nucleotide motif (loose)	1219323	1219331	39.8	-	.	Motif 1004_gi;Alias=;ID=1004-424-E_coli_genome;pvalue=0.000106;qvalue= 0.519;sequence=ATATATAAA;
E_coli_genome	fimo	Nucleotide motif (loose)	1219465	1219473	39.8	-	.	Motif 1004_gi;Alias=;ID=1004-425-E_coli_genome;pvalue=0.000106;qvalue= 0.519;sequence=ATATATAAA;
E_coli_genome	fimo	Nucleotide motif (loose)	1219490	1219498	39.8	-	.	Motif 1004_gi;Alias=;ID=1004-426-E_coli_genome;pvalue=0.000106;qvalue= 0.519;sequence=AAATTTAAA;
E_coli_genome	fimo	Nucleotide motif (loose)	1219822	1219830	39.8	+	.	Motif 1004_gi;Alias=;ID=1004-427-E_coli_genome;pvalue=0.000106;qvalue= 0.519;sequence=ATATATAAA;
E_coli_genome	fimo	Nucleotide motif (loose)	1219897	1219905	39.8	-	.	Motif 1004_gi;Alias=;ID=1004-428-E_coli_genome;pvalue=0.000106;qvalue= 0.519;sequence=ATATATAAT;
E_coli_genome	fimo	Nucleotide motif (loose)	1220332	1220340	39.8	+	.	Motif 1004_gi;Alias=;ID=1004-429-E_coli_genome;pvalue=0.000106;qvalue= 0.519;sequence=ATATATTAA;
E_coli_genome	fimo	Nucleotide motif (loose)	1222300	1222308	39.8	+	.	Motif 1004_gi;Alias=;ID=1004-430-E_coli_genome;pvalue=0.000106;qvalue= 0.519;sequence=AAATATTAT;
E_coli_genome	fimo	Nucleotide motif (loose)	1226343	1226351	39.8	-	.	Motif 1004_gi;Alias=;ID=1004-431-E_coli_genome;pvalue=0.000106;qvalue= 0.519;sequence=ATATTTAAA;
E_coli_genome	fimo	Nucleotide motif (loose)	1227511	1227519	39.8	-	.	Motif 1004_gi;Alias=;ID=1004-432-E_coli_genome;pvalue=0.000106;qvalue= 0.519;sequence=TTATATTAT;
E_coli_genome	fimo	Nucleotide motif (loose)	1229049	1229057	39.8	-	.	Motif 1004_gi;Alias=;ID=1004-433-E_coli_genome;pvalue=0.000106;qvalue= 0.519;sequence=TAATTTAAT;
E_coli_genome	fimo	Nucleotide motif (loose)	1229278	1229286	39.8	+	.	Motif 1004_gi;Alias=;ID=1004-434-E_coli_genome;pvalue=0.000106;qvalue= 0.519;sequence=AAATTTAAT;
E_coli_genome	fimo	Nucleotide motif (loose)	1230413	1230421	39.8	+	.	Motif 1004_gi;Alias=;ID=1004-435-E_coli_genome;pvalue=0.000106;qvalue= 0.519;sequence=ATATATAAA;
E_coli_genome	fimo	Nucleotide motif (loose)	1230408	1230416	39.8	-	.	Motif 1004_gi;Alias=;ID=1004-436-E_coli_genome;pvalue=0.000106;qvalue= 0.519;sequence=ATATTTAAA;
E_coli_genome	fimo	Nucleotide motif (loose)	1235174	1235182	39.8	-	.	Motif 1004_gi;Alias=;ID=1004-437-E_coli_genome;pvalue=0.000106;qvalue= 0.519;sequence=ATATTTAAA;
E_coli_genome	fimo	Nucleotide motif (loose)	1237494	1237502	39.8	-	.	Motif 1004_gi;Alias=;ID=1004-438-E_coli_genome;pvalue=0.000106;qvalue= 0.519;sequence=AAATATTAT;
E_coli_genome	fimo	Nucleotide motif (loose)	1240328	1240336	39.8	-	.	Motif 1004_gi;Alias=;ID=1004-439-E_coli_genome;pvalue=0.000106;qvalue= 0.519;sequence=AAATTTAAT;
E_coli_genome	fimo	Nucleotide motif (loose)	1242101	1242109	39.8	+	.	Motif 1004_gi;Alias=;ID=1004-440-E_coli_genome;pvalue=0.000106;qvalue= 0.519;sequence=TTATATAAA;
E_coli_genome	fimo	Nucleotide motif (loose)	1247247	1247255	39.8	-	.	Motif 1004_gi;Alias=;ID=1004-441-E_coli_genome;pvalue=0.000106;qvalue= 0.519;sequence=ATATTTTAT;
E_coli_genome	fimo	Nucleotide motif (loose)	1249892	1249900	39.8	-	.	Motif 1004_gi;Alias=;ID=1004-442-E_coli_genome;pvalue=0.000106;qvalue= 0.519;sequence=TAATTTAAT;
E_coli_genome	fimo	Nucleotide motif (loose)	1255863	1255871	39.8	+	.	Motif 1004_gi;Alias=;ID=1004-443-E_coli_genome;pvalue=0.000106;qvalue= 0.519;sequence=AAATTTTAT;
E_coli_genome	fimo	Nucleotide motif (loose)	1256116	1256124	39.8	-	.	Motif 1004_gi;Alias=;ID=1004-444-E_coli_genome;pvalue=0.000106;qvalue= 0.519;sequence=ATATATTAA;
E_coli_genome	fimo	Nucleotide motif (loose)	1258196	1258204	39.8	-	.	Motif 1004_gi;Alias=;ID=1004-445-E_coli_genome;pvalue=0.000106;qvalue= 0.519;sequence=AAATTTAAA;
E_coli_genome	fimo	Nucleotide motif (loose)	1270704	1270712	39.8	+	.	Motif 1004_gi;Alias=;ID=1004-446-E_coli_genome;pvalue=0.000106;qvalue= 0.519;sequence=TTATATTAT;
E_coli_genome	fimo	Nucleotide motif (loose)	1270703	1270711	39.8	-	.	Motif 1004_gi;Alias=;ID=1004-447-E_coli_genome;pvalue=0.000106;qvalue= 0.519;sequence=TAATATAAA;
E_coli_genome	fimo	Nucleotide motif (loose)	1274608	1274616	39.8	-	.	Motif 1004_gi;Alias=;ID=1004-448-E_coli_genome;pvalue=0.000106;qvalue= 0.519;sequence=TAATTTAAT;
E_coli_genome	fimo	Nucleotide motif (loose)	1279646	1279654	39.8	-	.	Motif 1004_gi;Alias=;ID=1004-449-E_coli_genome;pvalue=0.000106;qvalue= 0.519;sequence=TTATTTAAA;
E_coli_genome	fimo	Nucleotide motif (loose)	1287196	1287204	39.8	+	.	Motif 1004_gi;Alias=;ID=1004-450-E_coli_genome;pvalue=0.000106;qvalue= 0.519;sequence=ATATTTAAT;
E_coli_genome	fimo	Nucleotide motif (loose)	1288692	1288700	39.8	-	.	Motif 1004_gi;Alias=;ID=1004-451-E_coli_genome;pvalue=0.000106;qvalue= 0.519;sequence=AAATTTAAA;
E_coli_genome	fimo	Nucleotide motif (loose)	1288984	1288992	39.8	-	.	Motif 1004_gi;Alias=;ID=1004-452-E_coli_genome;pvalue=0.000106;qvalue= 0.519;sequence=TTATTTAAT;
E_coli_genome	fimo	Nucleotide motif (loose)	1293057	1293065	39.8	-	.	Motif 1004_gi;Alias=;ID=1004-453-E_coli_genome;pvalue=0.000106;qvalue= 0.519;sequence=TAATTTTAT;
E_coli_genome	fimo	Nucleotide motif (loose)	1302902	1302910	39.8	-	.	Motif 1004_gi;Alias=;ID=1004-454-E_coli_genome;pvalue=0.000106;qvalue= 0.519;sequence=AAATTTTAA;
E_coli_genome	fimo	Nucleotide motif (loose)	1303136	1303144	39.8	+	.	Motif 1004_gi;Alias=;ID=1004-455-E_coli_genome;pvalue=0.000106;qvalue= 0.519;sequence=AAATATAAA;
E_coli_genome	fimo	Nucleotide motif (loose)	1303133	1303141	39.8	-	.	Motif 1004_gi;Alias=;ID=1004-456-E_coli_genome;pvalue=0.000106;qvalue= 0.519;sequence=ATATTTAAA;
E_coli_genome	fimo	Nucleotide motif (loose)	1307283	1307291	39.8	+	.	Motif 1004_gi;Alias=;ID=1004-457-E_coli_genome;pvalue=0.000106;qvalue= 0.519;sequence=AAATATAAT;
E_coli_genome	fimo	Nucleotide motif (loose)	1307460	1307468	39.8	+	.	Motif 1004_gi;Alias=;ID=1004-458-E_coli_genome;pvalue=0.000106;qvalue= 0.519;sequence=AAATTTTAA;
E_coli_genome	fimo	Nucleotide motif (loose)	1311777	1311785	39.8	-	.	Motif 1004_gi;Alias=;ID=1004-459-E_coli_genome;pvalue=0.000106;qvalue= 0.519;sequence=TAATTTTAA;
E_coli_genome	fimo	Nucleotide motif (loose)	1313357	1313365	39.8	-	.	Motif 1004_gi;Alias=;ID=1004-460-E_coli_genome;pvalue=0.000106;qvalue= 0.519;sequence=TAATATTAA;
E_coli_genome	fimo	Nucleotide motif (loose)	1313827	1313835	39.8	-	.	Motif 1004_gi;Alias=;ID=1004-461-E_coli_genome;pvalue=0.000106;qvalue= 0.519;sequence=AAATATTAA;
E_coli_genome	fimo	Nucleotide motif (loose)	1313847	1313855	39.8	+	.	Motif 1004_gi;Alias=;ID=1004-462-E_coli_genome;pvalue=0.000106;qvalue= 0.519;sequence=ATATTTAAA;
E_coli_genome	fimo	Nucleotide motif (loose)	1315935	1315943	39.8	-	.	Motif 1004_gi;Alias=;ID=1004-463-E_coli_genome;pvalue=0.000106;qvalue= 0.519;sequence=TAATTTTAA;
E_coli_genome	fimo	Nucleotide motif (loose)	1316096	1316104	39.8	-	.	Motif 1004_gi;Alias=;ID=1004-464-E_coli_genome;pvalue=0.000106;qvalue= 0.519;sequence=TAATTTTAA;
E_coli_genome	fimo	Nucleotide motif (loose)	1316179	1316187	39.8	+	.	Motif 1004_gi;Alias=;ID=1004-465-E_coli_genome;pvalue=0.000106;qvalue= 0.519;sequence=ATATATTAA;
E_coli_genome	fimo	Nucleotide motif (loose)	1316264	1316272	39.8	-	.	Motif 1004_gi;Alias=;ID=1004-466-E_coli_genome;pvalue=0.000106;qvalue= 0.519;sequence=TAATATAAT;
E_coli_genome	fimo	Nucleotide motif (loose)	1316336	1316344	39.8	+	.	Motif 1004_gi;Alias=;ID=1004-467-E_coli_genome;pvalue=0.000106;qvalue= 0.519;sequence=AAATATTAA;
E_coli_genome	fimo	Nucleotide motif (loose)	1325889	1325897	39.8	+	.	Motif 1004_gi;Alias=;ID=1004-468-E_coli_genome;pvalue=0.000106;qvalue= 0.519;sequence=AAATTTTAT;
E_coli_genome	fimo	Nucleotide motif (loose)	1343481	1343489	39.8	+	.	Motif 1004_gi;Alias=;ID=1004-469-E_coli_genome;pvalue=0.000106;qvalue= 0.519;sequence=TAATTTTAT;
E_coli_genome	fimo	Nucleotide motif (loose)	1344712	1344720	39.8	+	.	Motif 1004_gi;Alias=;ID=1004-470-E_coli_genome;pvalue=0.000106;qvalue= 0.519;sequence=ATATATAAT;
E_coli_genome	fimo	Nucleotide motif (loose)	1346838	1346846	39.8	-	.	Motif 1004_gi;Alias=;ID=1004-471-E_coli_genome;pvalue=0.000106;qvalue= 0.519;sequence=ATATATAAA;
E_coli_genome	fimo	Nucleotide motif (loose)	1351745	1351753	39.8	+	.	Motif 1004_gi;Alias=;ID=1004-472-E_coli_genome;pvalue=0.000106;qvalue= 0.519;sequence=TAATTTTAT;
E_coli_genome	fimo	Nucleotide motif (loose)	1352941	1352949	39.8	+	.	Motif 1004_gi;Alias=;ID=1004-473-E_coli_genome;pvalue=0.000106;qvalue= 0.519;sequence=TAATTTTAT;
E_coli_genome	fimo	Nucleotide motif (loose)	1354447	1354455	39.8	-	.	Motif 1004_gi;Alias=;ID=1004-474-E_coli_genome;pvalue=0.000106;qvalue= 0.519;sequence=AAATTTTAT;
E_coli_genome	fimo	Nucleotide motif (loose)	1357110	1357118	39.8	+	.	Motif 1004_gi;Alias=;ID=1004-475-E_coli_genome;pvalue=0.000106;qvalue= 0.519;sequence=TAATATTAA;
E_coli_genome	fimo	Nucleotide motif (loose)	1357109	1357117	39.8	-	.	Motif 1004_gi;Alias=;ID=1004-476-E_coli_genome;pvalue=0.000106;qvalue= 0.519;sequence=TAATATTAT;
E_coli_genome	fimo	Nucleotide motif (loose)	1357149	1357157	39.8	+	.	Motif 1004_gi;Alias=;ID=1004-477-E_coli_genome;pvalue=0.000106;qvalue= 0.519;sequence=ATATTTAAT;
E_coli_genome	fimo	Nucleotide motif (loose)	1360953	1360961	39.8	+	.	Motif 1004_gi;Alias=;ID=1004-478-E_coli_genome;pvalue=0.000106;qvalue= 0.519;sequence=AAATATAAT;
E_coli_genome	fimo	Nucleotide motif (loose)	1361125	1361133	39.8	+	.	Motif 1004_gi;Alias=;ID=1004-479-E_coli_genome;pvalue=0.000106;qvalue= 0.519;sequence=AAATATAAT;
E_coli_genome	fimo	Nucleotide motif (loose)	1371887	1371895	39.8	-	.	Motif 1004_gi;Alias=;ID=1004-480-E_coli_genome;pvalue=0.000106;qvalue= 0.519;sequence=TTATTTAAT;
E_coli_genome	fimo	Nucleotide motif (loose)	1383097	1383105	39.8	-	.	Motif 1004_gi;Alias=;ID=1004-481-E_coli_genome;pvalue=0.000106;qvalue= 0.519;sequence=TTATTTTAA;
E_coli_genome	fimo	Nucleotide motif (loose)	1388299	1388307	39.8	-	.	Motif 1004_gi;Alias=;ID=1004-482-E_coli_genome;pvalue=0.000106;qvalue= 0.519;sequence=TAATTTAAT;
E_coli_genome	fimo	Nucleotide motif (loose)	1389661	1389669	39.8	+	.	Motif 1004_gi;Alias=;ID=1004-483-E_coli_genome;pvalue=0.000106;qvalue= 0.519;sequence=TAATATTAA;
E_coli_genome	fimo	Nucleotide motif (loose)	1389660	1389668	39.8	-	.	Motif 1004_gi;Alias=;ID=1004-484-E_coli_genome;pvalue=0.000106;qvalue= 0.519;sequence=TAATATTAA;
E_coli_genome	fimo	Nucleotide motif (loose)	1392909	1392917	39.8	+	.	Motif 1004_gi;Alias=;ID=1004-485-E_coli_genome;pvalue=0.000106;qvalue= 0.519;sequence=TAATTTAAT;
E_coli_genome	fimo	Nucleotide motif (loose)	1398386	1398394	39.8	-	.	Motif 1004_gi;Alias=;ID=1004-486-E_coli_genome;pvalue=0.000106;qvalue= 0.519;sequence=AAATATTAT;
E_coli_genome	fimo	Nucleotide motif (loose)	1398730	1398738	39.8	+	.	Motif 1004_gi;Alias=;ID=1004-487-E_coli_genome;pvalue=0.000106;qvalue= 0.519;sequence=AAATTTAAT;
E_coli_genome	fimo	Nucleotide motif (loose)	1401810	1401818	39.8	+	.	Motif 1004_gi;Alias=;ID=1004-488-E_coli_genome;pvalue=0.000106;qvalue= 0.519;sequence=TTATTTTAA;
E_coli_genome	fimo	Nucleotide motif (loose)	1403889	1403897	39.8	-	.	Motif 1004_gi;Alias=;ID=1004-489-E_coli_genome;pvalue=0.000106;qvalue= 0.519;sequence=TAATTTTAT;
E_coli_genome	fimo	Nucleotide motif (loose)	1405869	1405877	39.8	-	.	Motif 1004_gi;Alias=;ID=1004-490-E_coli_genome;pvalue=0.000106;qvalue= 0.519;sequence=ATATTTTAA;
E_coli_genome	fimo	Nucleotide motif (loose)	1408549	1408557	39.8	-	.	Motif 1004_gi;Alias=;ID=1004-491-E_coli_genome;pvalue=0.000106;qvalue= 0.519;sequence=TAATTTTAT;
E_coli_genome	fimo	Nucleotide motif (loose)	1410876	1410884	39.8	-	.	Motif 1004_gi;Alias=;ID=1004-492-E_coli_genome;pvalue=0.000106;qvalue= 0.519;sequence=TTATTTTAA;
E_coli_genome	fimo	Nucleotide motif (loose)	1413114	1413122	39.8	-	.	Motif 1004_gi;Alias=;ID=1004-493-E_coli_genome;pvalue=0.000106;qvalue= 0.519;sequence=TAATATTAA;
E_coli_genome	fimo	Nucleotide motif (loose)	1413577	1413585	39.8	-	.	Motif 1004_gi;Alias=;ID=1004-494-E_coli_genome;pvalue=0.000106;qvalue= 0.519;sequence=AAATTTTAA;
E_coli_genome	fimo	Nucleotide motif (loose)	1413728	1413736	39.8	+	.	Motif 1004_gi;Alias=;ID=1004-495-E_coli_genome;pvalue=0.000106;qvalue= 0.519;sequence=TAATTTTAT;
E_coli_genome	fimo	Nucleotide motif (loose)	1418505	1418513	39.8	-	.	Motif 1004_gi;Alias=;ID=1004-496-E_coli_genome;pvalue=0.000106;qvalue= 0.519;sequence=AAATTTAAA;
E_coli_genome	fimo	Nucleotide motif (loose)	1422745	1422753	39.8	+	.	Motif 1004_gi;Alias=;ID=1004-497-E_coli_genome;pvalue=0.000106;qvalue= 0.519;sequence=AAATTTAAT;
E_coli_genome	fimo	Nucleotide motif (loose)	1423718	1423726	39.8	+	.	Motif 1004_gi;Alias=;ID=1004-498-E_coli_genome;pvalue=0.000106;qvalue= 0.519;sequence=AAATTTTAT;
E_coli_genome	fimo	Nucleotide motif (loose)	1424192	1424200	39.8	+	.	Motif 1004_gi;Alias=;ID=1004-499-E_coli_genome;pvalue=0.000106;qvalue= 0.519;sequence=AAATTTTAT;
E_coli_genome	fimo	Nucleotide motif (loose)	1424483	1424491	39.8	+	.	Motif 1004_gi;Alias=;ID=1004-500-E_coli_genome;pvalue=0.000106;qvalue= 0.519;sequence=ATATTTTAA;
E_coli_genome	fimo	Nucleotide motif (loose)	1425267	1425275	39.8	+	.	Motif 1004_gi;Alias=;ID=1004-501-E_coli_genome;pvalue=0.000106;qvalue= 0.519;sequence=TAATATTAT;
E_coli_genome	fimo	Nucleotide motif (loose)	1425266	1425274	39.8	-	.	Motif 1004_gi;Alias=;ID=1004-502-E_coli_genome;pvalue=0.000106;qvalue= 0.519;sequence=TAATATTAA;
E_coli_genome	fimo	Nucleotide motif (loose)	1427646	1427654	39.8	-	.	Motif 1004_gi;Alias=;ID=1004-503-E_coli_genome;pvalue=0.000106;qvalue= 0.519;sequence=AAATTTTAA;
E_coli_genome	fimo	Nucleotide motif (loose)	1433898	1433906	39.8	+	.	Motif 1004_gi;Alias=;ID=1004-504-E_coli_genome;pvalue=0.000106;qvalue= 0.519;sequence=TTATTTTAA;
E_coli_genome	fimo	Nucleotide motif (loose)	1433985	1433993	39.8	-	.	Motif 1004_gi;Alias=;ID=1004-505-E_coli_genome;pvalue=0.000106;qvalue= 0.519;sequence=TAATATAAT;
E_coli_genome	fimo	Nucleotide motif (loose)	1434004	1434012	39.8	-	.	Motif 1004_gi;Alias=;ID=1004-506-E_coli_genome;pvalue=0.000106;qvalue= 0.519;sequence=AAATTTAAA;
E_coli_genome	fimo	Nucleotide motif (loose)	1434239	1434247	39.8	+	.	Motif 1004_gi;Alias=;ID=1004-507-E_coli_genome;pvalue=0.000106;qvalue= 0.519;sequence=AAATATTAT;
E_coli_genome	fimo	Nucleotide motif (loose)	1434236	1434244	39.8	-	.	Motif 1004_gi;Alias=;ID=1004-508-E_coli_genome;pvalue=0.000106;qvalue= 0.519;sequence=ATATTTTAA;
E_coli_genome	fimo	Nucleotide motif (loose)	1434335	1434343	39.8	+	.	Motif 1004_gi;Alias=;ID=1004-509-E_coli_genome;pvalue=0.000106;qvalue= 0.519;sequence=TAATTTTAT;
E_coli_genome	fimo	Nucleotide motif (loose)	1435380	1435388	39.8	-	.	Motif 1004_gi;Alias=;ID=1004-510-E_coli_genome;pvalue=0.000106;qvalue= 0.519;sequence=AAATTTAAA;
E_coli_genome	fimo	Nucleotide motif (loose)	1436910	1436918	39.8	+	.	Motif 1004_gi;Alias=;ID=1004-511-E_coli_genome;pvalue=0.000106;qvalue= 0.519;sequence=TTATTTTAT;
E_coli_genome	fimo	Nucleotide motif (loose)	1438295	1438303	39.8	+	.	Motif 1004_gi;Alias=;ID=1004-512-E_coli_genome;pvalue=0.000106;qvalue= 0.519;sequence=TAATTTAAT;
E_coli_genome	fimo	Nucleotide motif (loose)	1442905	1442913	39.8	+	.	Motif 1004_gi;Alias=;ID=1004-513-E_coli_genome;pvalue=0.000106;qvalue= 0.519;sequence=AAATTTAAT;
E_coli_genome	fimo	Nucleotide motif (loose)	1443060	1443068	39.8	+	.	Motif 1004_gi;Alias=;ID=1004-514-E_coli_genome;pvalue=0.000106;qvalue= 0.519;sequence=AAATATAAA;
E_coli_genome	fimo	Nucleotide motif (loose)	1444632	1444640	39.8	-	.	Motif 1004_gi;Alias=;ID=1004-515-E_coli_genome;pvalue=0.000106;qvalue= 0.519;sequence=AAATTTTAA;
E_coli_genome	fimo	Nucleotide motif (loose)	1446198	1446206	39.8	+	.	Motif 1004_gi;Alias=;ID=1004-516-E_coli_genome;pvalue=0.000106;qvalue= 0.519;sequence=AAATTTTAA;
E_coli_genome	fimo	Nucleotide motif (loose)	1465200	1465208	39.8	+	.	Motif 1004_gi;Alias=;ID=1004-517-E_coli_genome;pvalue=0.000106;qvalue= 0.519;sequence=TTATATTAT;
E_coli_genome	fimo	Nucleotide motif (loose)	1465199	1465207	39.8	-	.	Motif 1004_gi;Alias=;ID=1004-518-E_coli_genome;pvalue=0.000106;qvalue= 0.519;sequence=TAATATAAA;
E_coli_genome	fimo	Nucleotide motif (loose)	1465217	1465225	39.8	-	.	Motif 1004_gi;Alias=;ID=1004-519-E_coli_genome;pvalue=0.000106;qvalue= 0.519;sequence=ATATATAAA;
E_coli_genome	fimo	Nucleotide motif (loose)	1465327	1465335	39.8	-	.	Motif 1004_gi;Alias=;ID=1004-520-E_coli_genome;pvalue=0.000106;qvalue= 0.519;sequence=TTATTTAAA;
E_coli_genome	fimo	Nucleotide motif (loose)	1478077	1478085	39.8	-	.	Motif 1004_gi;Alias=;ID=1004-521-E_coli_genome;pvalue=0.000106;qvalue= 0.519;sequence=AAATATTAA;
E_coli_genome	fimo	Nucleotide motif (loose)	1478219	1478227	39.8	+	.	Motif 1004_gi;Alias=;ID=1004-522-E_coli_genome;pvalue=0.000106;qvalue= 0.519;sequence=AAATATAAT;
E_coli_genome	fimo	Nucleotide motif (loose)	1479095	1479103	39.8	+	.	Motif 1004_gi;Alias=;ID=1004-523-E_coli_genome;pvalue=0.000106;qvalue= 0.519;sequence=TTATTTTAT;
E_coli_genome	fimo	Nucleotide motif (loose)	1490835	1490843	39.8	+	.	Motif 1004_gi;Alias=;ID=1004-524-E_coli_genome;pvalue=0.000106;qvalue= 0.519;sequence=ATATTTAAT;
E_coli_genome	fimo	Nucleotide motif (loose)	1491436	1491444	39.8	+	.	Motif 1004_gi;Alias=;ID=1004-525-E_coli_genome;pvalue=0.000106;qvalue= 0.519;sequence=ATATTTAAA;
E_coli_genome	fimo	Nucleotide motif (loose)	1491512	1491520	39.8	-	.	Motif 1004_gi;Alias=;ID=1004-526-E_coli_genome;pvalue=0.000106;qvalue= 0.519;sequence=AAATATAAT;
E_coli_genome	fimo	Nucleotide motif (loose)	1495140	1495148	39.8	+	.	Motif 1004_gi;Alias=;ID=1004-527-E_coli_genome;pvalue=0.000106;qvalue= 0.519;sequence=AAATATTAT;
E_coli_genome	fimo	Nucleotide motif (loose)	1502430	1502438	39.8	+	.	Motif 1004_gi;Alias=;ID=1004-528-E_coli_genome;pvalue=0.000106;qvalue= 0.519;sequence=TAATATAAT;
E_coli_genome	fimo	Nucleotide motif (loose)	1502728	1502736	39.8	-	.	Motif 1004_gi;Alias=;ID=1004-529-E_coli_genome;pvalue=0.000106;qvalue= 0.519;sequence=AAATTTTAT;
E_coli_genome	fimo	Nucleotide motif (loose)	1503059	1503067	39.8	+	.	Motif 1004_gi;Alias=;ID=1004-530-E_coli_genome;pvalue=0.000106;qvalue= 0.519;sequence=AAATATTAA;
E_coli_genome	fimo	Nucleotide motif (loose)	1510164	1510172	39.8	+	.	Motif 1004_gi;Alias=;ID=1004-531-E_coli_genome;pvalue=0.000106;qvalue= 0.519;sequence=ATATATTAT;
E_coli_genome	fimo	Nucleotide motif (loose)	1511417	1511425	39.8	+	.	Motif 1004_gi;Alias=;ID=1004-532-E_coli_genome;pvalue=0.000106;qvalue= 0.519;sequence=TAATTTAAT;
E_coli_genome	fimo	Nucleotide motif (loose)	1514628	1514636	39.8	+	.	Motif 1004_gi;Alias=;ID=1004-533-E_coli_genome;pvalue=0.000106;qvalue= 0.519;sequence=ATATTTTAT;
E_coli_genome	fimo	Nucleotide motif (loose)	1518858	1518866	39.8	-	.	Motif 1004_gi;Alias=;ID=1004-534-E_coli_genome;pvalue=0.000106;qvalue= 0.519;sequence=TTATTTTAT;
E_coli_genome	fimo	Nucleotide motif (loose)	1521701	1521709	39.8	+	.	Motif 1004_gi;Alias=;ID=1004-535-E_coli_genome;pvalue=0.000106;qvalue= 0.519;sequence=ATATTTTAA;
E_coli_genome	fimo	Nucleotide motif (loose)	1525775	1525783	39.8	-	.	Motif 1004_gi;Alias=;ID=1004-536-E_coli_genome;pvalue=0.000106;qvalue= 0.519;sequence=TTATTTAAT;
E_coli_genome	fimo	Nucleotide motif (loose)	1527113	1527121	39.8	+	.	Motif 1004_gi;Alias=;ID=1004-537-E_coli_genome;pvalue=0.000106;qvalue= 0.519;sequence=TAATATTAA;
E_coli_genome	fimo	Nucleotide motif (loose)	1527112	1527120	39.8	-	.	Motif 1004_gi;Alias=;ID=1004-538-E_coli_genome;pvalue=0.000106;qvalue= 0.519;sequence=TAATATTAA;
E_coli_genome	fimo	Nucleotide motif (loose)	1527297	1527305	39.8	-	.	Motif 1004_gi;Alias=;ID=1004-539-E_coli_genome;pvalue=0.000106;qvalue= 0.519;sequence=TTATATTAA;
E_coli_genome	fimo	Nucleotide motif (loose)	1530074	1530082	39.8	+	.	Motif 1004_gi;Alias=;ID=1004-540-E_coli_genome;pvalue=0.000106;qvalue= 0.519;sequence=AAATATTAT;
E_coli_genome	fimo	Nucleotide motif (loose)	1530085	1530093	39.8	-	.	Motif 1004_gi;Alias=;ID=1004-541-E_coli_genome;pvalue=0.000106;qvalue= 0.519;sequence=TTATTTTAT;
E_coli_genome	fimo	Nucleotide motif (loose)	1530310	1530318	39.8	-	.	Motif 1004_gi;Alias=;ID=1004-542-E_coli_genome;pvalue=0.000106;qvalue= 0.519;sequence=TTATTTTAT;
E_coli_genome	fimo	Nucleotide motif (loose)	1530426	1530434	39.8	+	.	Motif 1004_gi;Alias=;ID=1004-543-E_coli_genome;pvalue=0.000106;qvalue= 0.519;sequence=AAATATAAA;
E_coli_genome	fimo	Nucleotide motif (loose)	1530608	1530616	39.8	-	.	Motif 1004_gi;Alias=;ID=1004-544-E_coli_genome;pvalue=0.000106;qvalue= 0.519;sequence=AAATATAAT;
E_coli_genome	fimo	Nucleotide motif (loose)	1531431	1531439	39.8	-	.	Motif 1004_gi;Alias=;ID=1004-545-E_coli_genome;pvalue=0.000106;qvalue= 0.519;sequence=AAATATAAT;
E_coli_genome	fimo	Nucleotide motif (loose)	1532457	1532465	39.8	-	.	Motif 1004_gi;Alias=;ID=1004-546-E_coli_genome;pvalue=0.000106;qvalue= 0.519;sequence=TTATTTAAT;
E_coli_genome	fimo	Nucleotide motif (loose)	1532837	1532845	39.8	-	.	Motif 1004_gi;Alias=;ID=1004-547-E_coli_genome;pvalue=0.000106;qvalue= 0.519;sequence=AAATATTAA;
E_coli_genome	fimo	Nucleotide motif (loose)	1533552	1533560	39.8	-	.	Motif 1004_gi;Alias=;ID=1004-548-E_coli_genome;pvalue=0.000106;qvalue= 0.519;sequence=AAATTTAAT;
E_coli_genome	fimo	Nucleotide motif (loose)	1544699	1544707	39.8	-	.	Motif 1004_gi;Alias=;ID=1004-549-E_coli_genome;pvalue=0.000106;qvalue= 0.519;sequence=TTATTTAAT;
E_coli_genome	fimo	Nucleotide motif (loose)	1544829	1544837	39.8	+	.	Motif 1004_gi;Alias=;ID=1004-550-E_coli_genome;pvalue=0.000106;qvalue= 0.519;sequence=TTATTTTAT;
E_coli_genome	fimo	Nucleotide motif (loose)	1544891	1544899	39.8	-	.	Motif 1004_gi;Alias=;ID=1004-551-E_coli_genome;pvalue=0.000106;qvalue= 0.519;sequence=ATATATAAA;
E_coli_genome	fimo	Nucleotide motif (loose)	1544955	1544963	39.8	+	.	Motif 1004_gi;Alias=;ID=1004-552-E_coli_genome;pvalue=0.000106;qvalue= 0.519;sequence=ATATTTTAA;
E_coli_genome	fimo	Nucleotide motif (loose)	1545461	1545469	39.8	-	.	Motif 1004_gi;Alias=;ID=1004-553-E_coli_genome;pvalue=0.000106;qvalue= 0.519;sequence=AAATATAAT;
E_coli_genome	fimo	Nucleotide motif (loose)	1545602	1545610	39.8	-	.	Motif 1004_gi;Alias=;ID=1004-554-E_coli_genome;pvalue=0.000106;qvalue= 0.519;sequence=ATATTTAAA;
E_coli_genome	fimo	Nucleotide motif (loose)	1546156	1546164	39.8	+	.	Motif 1004_gi;Alias=;ID=1004-555-E_coli_genome;pvalue=0.000106;qvalue= 0.519;sequence=TAATATTAT;
E_coli_genome	fimo	Nucleotide motif (loose)	1546155	1546163	39.8	-	.	Motif 1004_gi;Alias=;ID=1004-556-E_coli_genome;pvalue=0.000106;qvalue= 0.519;sequence=TAATATTAT;
E_coli_genome	fimo	Nucleotide motif (loose)	1546283	1546291	39.8	+	.	Motif 1004_gi;Alias=;ID=1004-557-E_coli_genome;pvalue=0.000106;qvalue= 0.519;sequence=TTATTTTAA;
E_coli_genome	fimo	Nucleotide motif (loose)	1555228	1555236	39.8	+	.	Motif 1004_gi;Alias=;ID=1004-558-E_coli_genome;pvalue=0.000106;qvalue= 0.519;sequence=TAATATTAT;
E_coli_genome	fimo	Nucleotide motif (loose)	1555227	1555235	39.8	-	.	Motif 1004_gi;Alias=;ID=1004-559-E_coli_genome;pvalue=0.000106;qvalue= 0.519;sequence=TAATATTAA;
E_coli_genome	fimo	Nucleotide motif (loose)	1555912	1555920	39.8	+	.	Motif 1004_gi;Alias=;ID=1004-560-E_coli_genome;pvalue=0.000106;qvalue= 0.519;sequence=AAATTTTAT;
E_coli_genome	fimo	Nucleotide motif (loose)	1556402	1556410	39.8	+	.	Motif 1004_gi;Alias=;ID=1004-561-E_coli_genome;pvalue=0.000106;qvalue= 0.519;sequence=ATATTTTAA;
E_coli_genome	fimo	Nucleotide motif (loose)	1556399	1556407	39.8	-	.	Motif 1004_gi;Alias=;ID=1004-562-E_coli_genome;pvalue=0.000106;qvalue= 0.519;sequence=AAATATAAA;
E_coli_genome	fimo	Nucleotide motif (loose)	1572125	1572133	39.8	-	.	Motif 1004_gi;Alias=;ID=1004-563-E_coli_genome;pvalue=0.000106;qvalue= 0.519;sequence=TTATTTAAA;
E_coli_genome	fimo	Nucleotide motif (loose)	1572172	1572180	39.8	-	.	Motif 1004_gi;Alias=;ID=1004-564-E_coli_genome;pvalue=0.000106;qvalue= 0.519;sequence=AAATATTAT;
E_coli_genome	fimo	Nucleotide motif (loose)	1572292	1572300	39.8	-	.	Motif 1004_gi;Alias=;ID=1004-565-E_coli_genome;pvalue=0.000106;qvalue= 0.519;sequence=ATATTTTAA;
E_coli_genome	fimo	Nucleotide motif (loose)	1572337	1572345	39.8	-	.	Motif 1004_gi;Alias=;ID=1004-566-E_coli_genome;pvalue=0.000106;qvalue= 0.519;sequence=TAATTTTAT;
E_coli_genome	fimo	Nucleotide motif (loose)	1573294	1573302	39.8	+	.	Motif 1004_gi;Alias=;ID=1004-567-E_coli_genome;pvalue=0.000106;qvalue= 0.519;sequence=AAATATTAT;
E_coli_genome	fimo	Nucleotide motif (loose)	1573950	1573958	39.8	+	.	Motif 1004_gi;Alias=;ID=1004-568-E_coli_genome;pvalue=0.000106;qvalue= 0.519;sequence=TTATTTAAT;
E_coli_genome	fimo	Nucleotide motif (loose)	1575247	1575255	39.8	-	.	Motif 1004_gi;Alias=;ID=1004-569-E_coli_genome;pvalue=0.000106;qvalue= 0.519;sequence=AAATTTTAA;
E_coli_genome	fimo	Nucleotide motif (loose)	1576738	1576746	39.8	+	.	Motif 1004_gi;Alias=;ID=1004-570-E_coli_genome;pvalue=0.000106;qvalue= 0.519;sequence=ATATTTTAA;
E_coli_genome	fimo	Nucleotide motif (loose)	1579428	1579436	39.8	+	.	Motif 1004_gi;Alias=;ID=1004-571-E_coli_genome;pvalue=0.000106;qvalue= 0.519;sequence=AAATATAAA;
E_coli_genome	fimo	Nucleotide motif (loose)	1582343	1582351	39.8	-	.	Motif 1004_gi;Alias=;ID=1004-572-E_coli_genome;pvalue=0.000106;qvalue= 0.519;sequence=AAATATTAT;
E_coli_genome	fimo	Nucleotide motif (loose)	1582716	1582724	39.8	+	.	Motif 1004_gi;Alias=;ID=1004-573-E_coli_genome;pvalue=0.000106;qvalue= 0.519;sequence=ATATTTAAT;
E_coli_genome	fimo	Nucleotide motif (loose)	1583041	1583049	39.8	-	.	Motif 1004_gi;Alias=;ID=1004-574-E_coli_genome;pvalue=0.000106;qvalue= 0.519;sequence=TTATTTTAT;
E_coli_genome	fimo	Nucleotide motif (loose)	1584011	1584019	39.8	-	.	Motif 1004_gi;Alias=;ID=1004-575-E_coli_genome;pvalue=0.000106;qvalue= 0.519;sequence=TTATATTAA;
E_coli_genome	fimo	Nucleotide motif (loose)	1584116	1584124	39.8	+	.	Motif 1004_gi;Alias=;ID=1004-576-E_coli_genome;pvalue=0.000106;qvalue= 0.519;sequence=TAATTTAAT;
E_coli_genome	fimo	Nucleotide motif (loose)	1586669	1586677	39.8	-	.	Motif 1004_gi;Alias=;ID=1004-577-E_coli_genome;pvalue=0.000106;qvalue= 0.519;sequence=TAATTTAAA;
E_coli_genome	fimo	Nucleotide motif (loose)	1588752	1588760	39.8	+	.	Motif 1004_gi;Alias=;ID=1004-578-E_coli_genome;pvalue=0.000106;qvalue= 0.519;sequence=TAATTTTAA;
E_coli_genome	fimo	Nucleotide motif (loose)	1589734	1589742	39.8	+	.	Motif 1004_gi;Alias=;ID=1004-579-E_coli_genome;pvalue=0.000106;qvalue= 0.519;sequence=ATATATTAT;
E_coli_genome	fimo	Nucleotide motif (loose)	1589931	1589939	39.8	-	.	Motif 1004_gi;Alias=;ID=1004-580-E_coli_genome;pvalue=0.000106;qvalue= 0.519;sequence=TTATTTTAA;
E_coli_genome	fimo	Nucleotide motif (loose)	1591069	1591077	39.8	+	.	Motif 1004_gi;Alias=;ID=1004-581-E_coli_genome;pvalue=0.000106;qvalue= 0.519;sequence=AAATTTTAT;
E_coli_genome	fimo	Nucleotide motif (loose)	1591631	1591639	39.8	+	.	Motif 1004_gi;Alias=;ID=1004-582-E_coli_genome;pvalue=0.000106;qvalue= 0.519;sequence=TAATTTAAT;
E_coli_genome	fimo	Nucleotide motif (loose)	1592587	1592595	39.8	-	.	Motif 1004_gi;Alias=;ID=1004-583-E_coli_genome;pvalue=0.000106;qvalue= 0.519;sequence=TTATTTAAA;
E_coli_genome	fimo	Nucleotide motif (loose)	1596472	1596480	39.8	+	.	Motif 1004_gi;Alias=;ID=1004-584-E_coli_genome;pvalue=0.000106;qvalue= 0.519;sequence=AAATATTAA;
E_coli_genome	fimo	Nucleotide motif (loose)	1597485	1597493	39.8	+	.	Motif 1004_gi;Alias=;ID=1004-585-E_coli_genome;pvalue=0.000106;qvalue= 0.519;sequence=ATATTTAAT;
E_coli_genome	fimo	Nucleotide motif (loose)	1597801	1597809	39.8	+	.	Motif 1004_gi;Alias=;ID=1004-586-E_coli_genome;pvalue=0.000106;qvalue= 0.519;sequence=AAATATTAA;
E_coli_genome	fimo	Nucleotide motif (loose)	1598263	1598271	39.8	+	.	Motif 1004_gi;Alias=;ID=1004-587-E_coli_genome;pvalue=0.000106;qvalue= 0.519;sequence=TTATTTTAT;
E_coli_genome	fimo	Nucleotide motif (loose)	1598268	1598276	39.8	+	.	Motif 1004_gi;Alias=;ID=1004-588-E_coli_genome;pvalue=0.000106;qvalue= 0.519;sequence=TTATTTAAA;
E_coli_genome	fimo	Nucleotide motif (loose)	1598271	1598279	39.8	-	.	Motif 1004_gi;Alias=;ID=1004-589-E_coli_genome;pvalue=0.000106;qvalue= 0.519;sequence=ATATTTAAA;
E_coli_genome	fimo	Nucleotide motif (loose)	1598432	1598440	39.8	-	.	Motif 1004_gi;Alias=;ID=1004-590-E_coli_genome;pvalue=0.000106;qvalue= 0.519;sequence=TTATTTTAT;
E_coli_genome	fimo	Nucleotide motif (loose)	1599911	1599919	39.8	+	.	Motif 1004_gi;Alias=;ID=1004-591-E_coli_genome;pvalue=0.000106;qvalue= 0.519;sequence=TTATATAAA;
E_coli_genome	fimo	Nucleotide motif (loose)	1599910	1599918	39.8	-	.	Motif 1004_gi;Alias=;ID=1004-592-E_coli_genome;pvalue=0.000106;qvalue= 0.519;sequence=TTATATAAT;
E_coli_genome	fimo	Nucleotide motif (loose)	1601263	1601271	39.8	+	.	Motif 1004_gi;Alias=;ID=1004-593-E_coli_genome;pvalue=0.000106;qvalue= 0.519;sequence=ATATTTAAA;
E_coli_genome	fimo	Nucleotide motif (loose)	1606226	1606234	39.8	+	.	Motif 1004_gi;Alias=;ID=1004-594-E_coli_genome;pvalue=0.000106;qvalue= 0.519;sequence=ATATTTAAT;
E_coli_genome	fimo	Nucleotide motif (loose)	1606561	1606569	39.8	+	.	Motif 1004_gi;Alias=;ID=1004-595-E_coli_genome;pvalue=0.000106;qvalue= 0.519;sequence=AAATATTAT;
E_coli_genome	fimo	Nucleotide motif (loose)	1614768	1614776	39.8	+	.	Motif 1004_gi;Alias=;ID=1004-596-E_coli_genome;pvalue=0.000106;qvalue= 0.519;sequence=TAATATTAA;
E_coli_genome	fimo	Nucleotide motif (loose)	1614767	1614775	39.8	-	.	Motif 1004_gi;Alias=;ID=1004-597-E_coli_genome;pvalue=0.000106;qvalue= 0.519;sequence=TAATATTAT;
E_coli_genome	fimo	Nucleotide motif (loose)	1615937	1615945	39.8	+	.	Motif 1004_gi;Alias=;ID=1004-598-E_coli_genome;pvalue=0.000106;qvalue= 0.519;sequence=ATATTTAAT;
E_coli_genome	fimo	Nucleotide motif (loose)	1616133	1616141	39.8	-	.	Motif 1004_gi;Alias=;ID=1004-599-E_coli_genome;pvalue=0.000106;qvalue= 0.519;sequence=AAATATTAA;
E_coli_genome	fimo	Nucleotide motif (loose)	1616712	1616720	39.8	-	.	Motif 1004_gi;Alias=;ID=1004-600-E_coli_genome;pvalue=0.000106;qvalue= 0.519;sequence=TAATTTTAT;
E_coli_genome	fimo	Nucleotide motif (loose)	1618048	1618056	39.8	+	.	Motif 1004_gi;Alias=;ID=1004-601-E_coli_genome;pvalue=0.000106;qvalue= 0.519;sequence=ATATTTAAT;
E_coli_genome	fimo	Nucleotide motif (loose)	1618171	1618179	39.8	-	.	Motif 1004_gi;Alias=;ID=1004-602-E_coli_genome;pvalue=0.000106;qvalue= 0.519;sequence=AAATATAAT;
E_coli_genome	fimo	Nucleotide motif (loose)	1622686	1622694	39.8	+	.	Motif 1004_gi;Alias=;ID=1004-603-E_coli_genome;pvalue=0.000106;qvalue= 0.519;sequence=TAATTTTAT;
E_coli_genome	fimo	Nucleotide motif (loose)	1623366	1623374	39.8	-	.	Motif 1004_gi;Alias=;ID=1004-604-E_coli_genome;pvalue=0.000106;qvalue= 0.519;sequence=TTATTTAAT;
E_coli_genome	fimo	Nucleotide motif (loose)	1630925	1630933	39.8	+	.	Motif 1004_gi;Alias=;ID=1004-605-E_coli_genome;pvalue=0.000106;qvalue= 0.519;sequence=AAATATAAA;
E_coli_genome	fimo	Nucleotide motif (loose)	1632953	1632961	39.8	-	.	Motif 1004_gi;Alias=;ID=1004-606-E_coli_genome;pvalue=0.000106;qvalue= 0.519;sequence=TAATTTTAT;
E_coli_genome	fimo	Nucleotide motif (loose)	1633052	1633060	39.8	+	.	Motif 1004_gi;Alias=;ID=1004-607-E_coli_genome;pvalue=0.000106;qvalue= 0.519;sequence=ATATTTTAA;
E_coli_genome	fimo	Nucleotide motif (loose)	1633049	1633057	39.8	-	.	Motif 1004_gi;Alias=;ID=1004-608-E_coli_genome;pvalue=0.000106;qvalue= 0.519;sequence=AAATATTAT;
E_coli_genome	fimo	Nucleotide motif (loose)	1633284	1633292	39.8	+	.	Motif 1004_gi;Alias=;ID=1004-609-E_coli_genome;pvalue=0.000106;qvalue= 0.519;sequence=AAATTTAAA;
E_coli_genome	fimo	Nucleotide motif (loose)	1633303	1633311	39.8	+	.	Motif 1004_gi;Alias=;ID=1004-610-E_coli_genome;pvalue=0.000106;qvalue= 0.519;sequence=TAATATAAT;
E_coli_genome	fimo	Nucleotide motif (loose)	1633390	1633398	39.8	-	.	Motif 1004_gi;Alias=;ID=1004-611-E_coli_genome;pvalue=0.000106;qvalue= 0.519;sequence=TTATTTTAA;
E_coli_genome	fimo	Nucleotide motif (loose)	1636462	1636470	39.8	-	.	Motif 1004_gi;Alias=;ID=1004-612-E_coli_genome;pvalue=0.000106;qvalue= 0.519;sequence=TTATTTAAA;
E_coli_genome	fimo	Nucleotide motif (loose)	1637589	1637597	39.8	+	.	Motif 1004_gi;Alias=;ID=1004-613-E_coli_genome;pvalue=0.000106;qvalue= 0.519;sequence=AAATTTTAT;
E_coli_genome	fimo	Nucleotide motif (loose)	1637613	1637621	39.8	-	.	Motif 1004_gi;Alias=;ID=1004-614-E_coli_genome;pvalue=0.000106;qvalue= 0.519;sequence=TAATTTAAT;
E_coli_genome	fimo	Nucleotide motif (loose)	1638303	1638311	39.8	+	.	Motif 1004_gi;Alias=;ID=1004-615-E_coli_genome;pvalue=0.000106;qvalue= 0.519;sequence=AAATATTAT;
E_coli_genome	fimo	Nucleotide motif (loose)	1638766	1638774	39.8	-	.	Motif 1004_gi;Alias=;ID=1004-616-E_coli_genome;pvalue=0.000106;qvalue= 0.519;sequence=TAATTTTAT;
E_coli_genome	fimo	Nucleotide motif (loose)	1638980	1638988	39.8	+	.	Motif 1004_gi;Alias=;ID=1004-617-E_coli_genome;pvalue=0.000106;qvalue= 0.519;sequence=TTATTTAAA;
E_coli_genome	fimo	Nucleotide motif (loose)	1638983	1638991	39.8	-	.	Motif 1004_gi;Alias=;ID=1004-618-E_coli_genome;pvalue=0.000106;qvalue= 0.519;sequence=AAATTTAAA;
E_coli_genome	fimo	Nucleotide motif (loose)	1639019	1639027	39.8	-	.	Motif 1004_gi;Alias=;ID=1004-619-E_coli_genome;pvalue=0.000106;qvalue= 0.519;sequence=TAATATTAA;
E_coli_genome	fimo	Nucleotide motif (loose)	1640730	1640738	39.8	+	.	Motif 1004_gi;Alias=;ID=1004-620-E_coli_genome;pvalue=0.000106;qvalue= 0.519;sequence=ATATATAAA;
E_coli_genome	fimo	Nucleotide motif (loose)	1640734	1640742	39.8	-	.	Motif 1004_gi;Alias=;ID=1004-621-E_coli_genome;pvalue=0.000106;qvalue= 0.519;sequence=TTATTTTAT;
E_coli_genome	fimo	Nucleotide motif (loose)	1641004	1641012	39.8	+	.	Motif 1004_gi;Alias=;ID=1004-622-E_coli_genome;pvalue=0.000106;qvalue= 0.519;sequence=ATATTTTAA;
E_coli_genome	fimo	Nucleotide motif (loose)	1641001	1641009	39.8	-	.	Motif 1004_gi;Alias=;ID=1004-623-E_coli_genome;pvalue=0.000106;qvalue= 0.519;sequence=AAATATAAA;
E_coli_genome	fimo	Nucleotide motif (loose)	1641017	1641025	39.8	+	.	Motif 1004_gi;Alias=;ID=1004-624-E_coli_genome;pvalue=0.000106;qvalue= 0.519;sequence=ATATTTAAA;
E_coli_genome	fimo	Nucleotide motif (loose)	1641012	1641020	39.8	-	.	Motif 1004_gi;Alias=;ID=1004-625-E_coli_genome;pvalue=0.000106;qvalue= 0.519;sequence=ATATATTAT;
E_coli_genome	fimo	Nucleotide motif (loose)	1642204	1642212	39.8	+	.	Motif 1004_gi;Alias=;ID=1004-626-E_coli_genome;pvalue=0.000106;qvalue= 0.519;sequence=TAATATAAT;
E_coli_genome	fimo	Nucleotide motif (loose)	1642203	1642211	39.8	-	.	Motif 1004_gi;Alias=;ID=1004-627-E_coli_genome;pvalue=0.000106;qvalue= 0.519;sequence=TTATATTAT;
E_coli_genome	fimo	Nucleotide motif (loose)	1642427	1642435	39.8	+	.	Motif 1004_gi;Alias=;ID=1004-628-E_coli_genome;pvalue=0.000106;qvalue= 0.519;sequence=AAATTTTAT;
E_coli_genome	fimo	Nucleotide motif (loose)	1649728	1649736	39.8	-	.	Motif 1004_gi;Alias=;ID=1004-629-E_coli_genome;pvalue=0.000106;qvalue= 0.519;sequence=TTATTTAAT;
E_coli_genome	fimo	Nucleotide motif (loose)	1649733	1649741	39.8	-	.	Motif 1004_gi;Alias=;ID=1004-630-E_coli_genome;pvalue=0.000106;qvalue= 0.519;sequence=ATATTTTAT;
E_coli_genome	fimo	Nucleotide motif (loose)	1652706	1652714	39.8	+	.	Motif 1004_gi;Alias=;ID=1004-631-E_coli_genome;pvalue=0.000106;qvalue= 0.519;sequence=TAATTTAAT;
E_coli_genome	fimo	Nucleotide motif (loose)	1652710	1652718	39.8	-	.	Motif 1004_gi;Alias=;ID=1004-632-E_coli_genome;pvalue=0.000106;qvalue= 0.519;sequence=AAATATTAA;
E_coli_genome	fimo	Nucleotide motif (loose)	1658026	1658034	39.8	+	.	Motif 1004_gi;Alias=;ID=1004-633-E_coli_genome;pvalue=0.000106;qvalue= 0.519;sequence=ATATATAAA;
E_coli_genome	fimo	Nucleotide motif (loose)	1658037	1658045	39.8	-	.	Motif 1004_gi;Alias=;ID=1004-634-E_coli_genome;pvalue=0.000106;qvalue= 0.519;sequence=TTATATAAA;
E_coli_genome	fimo	Nucleotide motif (loose)	1667245	1667253	39.8	+	.	Motif 1004_gi;Alias=;ID=1004-635-E_coli_genome;pvalue=0.000106;qvalue= 0.519;sequence=AAATATAAA;
E_coli_genome	fimo	Nucleotide motif (loose)	1669591	1669599	39.8	+	.	Motif 1004_gi;Alias=;ID=1004-636-E_coli_genome;pvalue=0.000106;qvalue= 0.519;sequence=ATATTTAAA;
E_coli_genome	fimo	Nucleotide motif (loose)	1669618	1669626	39.8	-	.	Motif 1004_gi;Alias=;ID=1004-637-E_coli_genome;pvalue=0.000106;qvalue= 0.519;sequence=ATATATTAA;
E_coli_genome	fimo	Nucleotide motif (loose)	1671817	1671825	39.8	+	.	Motif 1004_gi;Alias=;ID=1004-638-E_coli_genome;pvalue=0.000106;qvalue= 0.519;sequence=TTATTTTAT;
E_coli_genome	fimo	Nucleotide motif (loose)	1673393	1673401	39.8	-	.	Motif 1004_gi;Alias=;ID=1004-639-E_coli_genome;pvalue=0.000106;qvalue= 0.519;sequence=TTATTTTAA;
E_coli_genome	fimo	Nucleotide motif (loose)	1673523	1673531	39.8	+	.	Motif 1004_gi;Alias=;ID=1004-640-E_coli_genome;pvalue=0.000106;qvalue= 0.519;sequence=TTATTTTAA;
E_coli_genome	fimo	Nucleotide motif (loose)	1673708	1673716	39.8	-	.	Motif 1004_gi;Alias=;ID=1004-641-E_coli_genome;pvalue=0.000106;qvalue= 0.519;sequence=TAATATTAT;
E_coli_genome	fimo	Nucleotide motif (loose)	1676424	1676432	39.8	+	.	Motif 1004_gi;Alias=;ID=1004-642-E_coli_genome;pvalue=0.000106;qvalue= 0.519;sequence=AAATATTAA;
E_coli_genome	fimo	Nucleotide motif (loose)	1677993	1678001	39.8	-	.	Motif 1004_gi;Alias=;ID=1004-643-E_coli_genome;pvalue=0.000106;qvalue= 0.519;sequence=TTATTTTAA;
E_coli_genome	fimo	Nucleotide motif (loose)	1678085	1678093	39.8	+	.	Motif 1004_gi;Alias=;ID=1004-644-E_coli_genome;pvalue=0.000106;qvalue= 0.519;sequence=AAATATTAA;
E_coli_genome	fimo	Nucleotide motif (loose)	1678207	1678215	39.8	-	.	Motif 1004_gi;Alias=;ID=1004-645-E_coli_genome;pvalue=0.000106;qvalue= 0.519;sequence=TAATTTAAT;
E_coli_genome	fimo	Nucleotide motif (loose)	1684222	1684230	39.8	-	.	Motif 1004_gi;Alias=;ID=1004-646-E_coli_genome;pvalue=0.000106;qvalue= 0.519;sequence=TTATTTTAT;
E_coli_genome	fimo	Nucleotide motif (loose)	1684252	1684260	39.8	+	.	Motif 1004_gi;Alias=;ID=1004-647-E_coli_genome;pvalue=0.000106;qvalue= 0.519;sequence=TAATATTAT;
E_coli_genome	fimo	Nucleotide motif (loose)	1684251	1684259	39.8	-	.	Motif 1004_gi;Alias=;ID=1004-648-E_coli_genome;pvalue=0.000106;qvalue= 0.519;sequence=TAATATTAA;
E_coli_genome	fimo	Nucleotide motif (loose)	1696280	1696288	39.8	-	.	Motif 1004_gi;Alias=;ID=1004-649-E_coli_genome;pvalue=0.000106;qvalue= 0.519;sequence=TTATTTTAT;
E_coli_genome	fimo	Nucleotide motif (loose)	1697577	1697585	39.8	-	.	Motif 1004_gi;Alias=;ID=1004-650-E_coli_genome;pvalue=0.000106;qvalue= 0.519;sequence=AAATATAAA;
E_coli_genome	fimo	Nucleotide motif (loose)	1700310	1700318	39.8	-	.	Motif 1004_gi;Alias=;ID=1004-651-E_coli_genome;pvalue=0.000106;qvalue= 0.519;sequence=TAATTTTAT;
E_coli_genome	fimo	Nucleotide motif (loose)	1704889	1704897	39.8	+	.	Motif 1004_gi;Alias=;ID=1004-652-E_coli_genome;pvalue=0.000106;qvalue= 0.519;sequence=AAATTTTAT;
E_coli_genome	fimo	Nucleotide motif (loose)	1704931	1704939	39.8	+	.	Motif 1004_gi;Alias=;ID=1004-653-E_coli_genome;pvalue=0.000106;qvalue= 0.519;sequence=TTATTTTAT;
E_coli_genome	fimo	Nucleotide motif (loose)	1704970	1704978	39.8	-	.	Motif 1004_gi;Alias=;ID=1004-654-E_coli_genome;pvalue=0.000106;qvalue= 0.519;sequence=AAATTTTAA;
E_coli_genome	fimo	Nucleotide motif (loose)	1712391	1712399	39.8	-	.	Motif 1004_gi;Alias=;ID=1004-655-E_coli_genome;pvalue=0.000106;qvalue= 0.519;sequence=AAATTTAAA;
E_coli_genome	fimo	Nucleotide motif (loose)	1721602	1721610	39.8	+	.	Motif 1004_gi;Alias=;ID=1004-656-E_coli_genome;pvalue=0.000106;qvalue= 0.519;sequence=AAATTTTAT;
E_coli_genome	fimo	Nucleotide motif (loose)	1722237	1722245	39.8	+	.	Motif 1004_gi;Alias=;ID=1004-657-E_coli_genome;pvalue=0.000106;qvalue= 0.519;sequence=TTATTTAAA;
E_coli_genome	fimo	Nucleotide motif (loose)	1722530	1722538	39.8	-	.	Motif 1004_gi;Alias=;ID=1004-658-E_coli_genome;pvalue=0.000106;qvalue= 0.519;sequence=TAATATTAA;
E_coli_genome	fimo	Nucleotide motif (loose)	1741220	1741228	39.8	+	.	Motif 1004_gi;Alias=;ID=1004-659-E_coli_genome;pvalue=0.000106;qvalue= 0.519;sequence=AAATATTAT;
E_coli_genome	fimo	Nucleotide motif (loose)	1742903	1742911	39.8	-	.	Motif 1004_gi;Alias=;ID=1004-660-E_coli_genome;pvalue=0.000106;qvalue= 0.519;sequence=AAATATTAA;
E_coli_genome	fimo	Nucleotide motif (loose)	1749818	1749826	39.8	-	.	Motif 1004_gi;Alias=;ID=1004-661-E_coli_genome;pvalue=0.000106;qvalue= 0.519;sequence=AAATTTAAT;
E_coli_genome	fimo	Nucleotide motif (loose)	1752208	1752216	39.8	+	.	Motif 1004_gi;Alias=;ID=1004-662-E_coli_genome;pvalue=0.000106;qvalue= 0.519;sequence=ATATTTAAT;
E_coli_genome	fimo	Nucleotide motif (loose)	1753800	1753808	39.8	-	.	Motif 1004_gi;Alias=;ID=1004-663-E_coli_genome;pvalue=0.000106;qvalue= 0.519;sequence=ATATATTAA;
E_coli_genome	fimo	Nucleotide motif (loose)	1754692	1754700	39.8	-	.	Motif 1004_gi;Alias=;ID=1004-664-E_coli_genome;pvalue=0.000106;qvalue= 0.519;sequence=TAATTTTAA;
E_coli_genome	fimo	Nucleotide motif (loose)	1755235	1755243	39.8	+	.	Motif 1004_gi;Alias=;ID=1004-665-E_coli_genome;pvalue=0.000106;qvalue= 0.519;sequence=TTATTTTAA;
E_coli_genome	fimo	Nucleotide motif (loose)	1757164	1757172	39.8	+	.	Motif 1004_gi;Alias=;ID=1004-666-E_coli_genome;pvalue=0.000106;qvalue= 0.519;sequence=TTATTTAAT;
E_coli_genome	fimo	Nucleotide motif (loose)	1758234	1758242	39.8	+	.	Motif 1004_gi;Alias=;ID=1004-667-E_coli_genome;pvalue=0.000106;qvalue= 0.519;sequence=TAATTTAAT;
E_coli_genome	fimo	Nucleotide motif (loose)	1770580	1770588	39.8	+	.	Motif 1004_gi;Alias=;ID=1004-668-E_coli_genome;pvalue=0.000106;qvalue= 0.519;sequence=ATATTTTAT;
E_coli_genome	fimo	Nucleotide motif (loose)	1770577	1770585	39.8	-	.	Motif 1004_gi;Alias=;ID=1004-669-E_coli_genome;pvalue=0.000106;qvalue= 0.519;sequence=AAATATAAA;
E_coli_genome	fimo	Nucleotide motif (loose)	1771465	1771473	39.8	+	.	Motif 1004_gi;Alias=;ID=1004-670-E_coli_genome;pvalue=0.000106;qvalue= 0.519;sequence=ATATTTTAA;
E_coli_genome	fimo	Nucleotide motif (loose)	1771974	1771982	39.8	-	.	Motif 1004_gi;Alias=;ID=1004-671-E_coli_genome;pvalue=0.000106;qvalue= 0.519;sequence=AAATATTAT;
E_coli_genome	fimo	Nucleotide motif (loose)	1775448	1775456	39.8	-	.	Motif 1004_gi;Alias=;ID=1004-672-E_coli_genome;pvalue=0.000106;qvalue= 0.519;sequence=AAATATTAT;
E_coli_genome	fimo	Nucleotide motif (loose)	1775743	1775751	39.8	+	.	Motif 1004_gi;Alias=;ID=1004-673-E_coli_genome;pvalue=0.000106;qvalue= 0.519;sequence=AAATATAAA;
E_coli_genome	fimo	Nucleotide motif (loose)	1775912	1775920	39.8	-	.	Motif 1004_gi;Alias=;ID=1004-674-E_coli_genome;pvalue=0.000106;qvalue= 0.519;sequence=TAATTTTAT;
E_coli_genome	fimo	Nucleotide motif (loose)	1776879	1776887	39.8	-	.	Motif 1004_gi;Alias=;ID=1004-675-E_coli_genome;pvalue=0.000106;qvalue= 0.519;sequence=ATATTTAAT;
E_coli_genome	fimo	Nucleotide motif (loose)	1778805	1778813	39.8	-	.	Motif 1004_gi;Alias=;ID=1004-676-E_coli_genome;pvalue=0.000106;qvalue= 0.519;sequence=AAATTTTAA;
E_coli_genome	fimo	Nucleotide motif (loose)	1778906	1778914	39.8	-	.	Motif 1004_gi;Alias=;ID=1004-677-E_coli_genome;pvalue=0.000106;qvalue= 0.519;sequence=TTATTTAAT;
E_coli_genome	fimo	Nucleotide motif (loose)	1781993	1782001	39.8	-	.	Motif 1004_gi;Alias=;ID=1004-678-E_coli_genome;pvalue=0.000106;qvalue= 0.519;sequence=TAATATTAA;
E_coli_genome	fimo	Nucleotide motif (loose)	1784012	1784020	39.8	-	.	Motif 1004_gi;Alias=;ID=1004-679-E_coli_genome;pvalue=0.000106;qvalue= 0.519;sequence=TAATTTAAT;
E_coli_genome	fimo	Nucleotide motif (loose)	1784382	1784390	39.8	+	.	Motif 1004_gi;Alias=;ID=1004-680-E_coli_genome;pvalue=0.000106;qvalue= 0.519;sequence=ATATTTTAT;
E_coli_genome	fimo	Nucleotide motif (loose)	1784543	1784551	39.8	+	.	Motif 1004_gi;Alias=;ID=1004-681-E_coli_genome;pvalue=0.000106;qvalue= 0.519;sequence=AAATATAAA;
E_coli_genome	fimo	Nucleotide motif (loose)	1784729	1784737	39.8	+	.	Motif 1004_gi;Alias=;ID=1004-682-E_coli_genome;pvalue=0.000106;qvalue= 0.519;sequence=TTATTTTAT;
E_coli_genome	fimo	Nucleotide motif (loose)	1787473	1787481	39.8	-	.	Motif 1004_gi;Alias=;ID=1004-683-E_coli_genome;pvalue=0.000106;qvalue= 0.519;sequence=AAATATAAA;
E_coli_genome	fimo	Nucleotide motif (loose)	1791165	1791173	39.8	+	.	Motif 1004_gi;Alias=;ID=1004-684-E_coli_genome;pvalue=0.000106;qvalue= 0.519;sequence=TTATTTAAA;
E_coli_genome	fimo	Nucleotide motif (loose)	1791700	1791708	39.8	+	.	Motif 1004_gi;Alias=;ID=1004-685-E_coli_genome;pvalue=0.000106;qvalue= 0.519;sequence=ATATTTTAA;
E_coli_genome	fimo	Nucleotide motif (loose)	1793677	1793685	39.8	-	.	Motif 1004_gi;Alias=;ID=1004-686-E_coli_genome;pvalue=0.000106;qvalue= 0.519;sequence=ATATTTTAT;
E_coli_genome	fimo	Nucleotide motif (loose)	1795772	1795780	39.8	-	.	Motif 1004_gi;Alias=;ID=1004-687-E_coli_genome;pvalue=0.000106;qvalue= 0.519;sequence=ATATTTTAT;
E_coli_genome	fimo	Nucleotide motif (loose)	1797959	1797967	39.8	+	.	Motif 1004_gi;Alias=;ID=1004-688-E_coli_genome;pvalue=0.000106;qvalue= 0.519;sequence=TTATTTAAA;
E_coli_genome	fimo	Nucleotide motif (loose)	1803859	1803867	39.8	-	.	Motif 1004_gi;Alias=;ID=1004-689-E_coli_genome;pvalue=0.000106;qvalue= 0.519;sequence=ATATATAAA;
E_coli_genome	fimo	Nucleotide motif (loose)	1803922	1803930	39.8	-	.	Motif 1004_gi;Alias=;ID=1004-690-E_coli_genome;pvalue=0.000106;qvalue= 0.519;sequence=TAATTTAAT;
E_coli_genome	fimo	Nucleotide motif (loose)	1805022	1805030	39.8	+	.	Motif 1004_gi;Alias=;ID=1004-691-E_coli_genome;pvalue=0.000106;qvalue= 0.519;sequence=TAATTTTAT;
E_coli_genome	fimo	Nucleotide motif (loose)	1806256	1806264	39.8	-	.	Motif 1004_gi;Alias=;ID=1004-692-E_coli_genome;pvalue=0.000106;qvalue= 0.519;sequence=ATATATAAA;
E_coli_genome	fimo	Nucleotide motif (loose)	1806276	1806284	39.8	+	.	Motif 1004_gi;Alias=;ID=1004-693-E_coli_genome;pvalue=0.000106;qvalue= 0.519;sequence=AAATTTTAA;
E_coli_genome	fimo	Nucleotide motif (loose)	1806280	1806288	39.8	-	.	Motif 1004_gi;Alias=;ID=1004-694-E_coli_genome;pvalue=0.000106;qvalue= 0.519;sequence=TTATTTAAA;
E_coli_genome	fimo	Nucleotide motif (loose)	1808696	1808704	39.8	-	.	Motif 1004_gi;Alias=;ID=1004-695-E_coli_genome;pvalue=0.000106;qvalue= 0.519;sequence=TTATTTAAT;
E_coli_genome	fimo	Nucleotide motif (loose)	1812410	1812418	39.8	+	.	Motif 1004_gi;Alias=;ID=1004-696-E_coli_genome;pvalue=0.000106;qvalue= 0.519;sequence=ATATTTAAA;
E_coli_genome	fimo	Nucleotide motif (loose)	1813086	1813094	39.8	+	.	Motif 1004_gi;Alias=;ID=1004-697-E_coli_genome;pvalue=0.000106;qvalue= 0.519;sequence=ATATTTAAA;
E_coli_genome	fimo	Nucleotide motif (loose)	1813083	1813091	39.8	-	.	Motif 1004_gi;Alias=;ID=1004-698-E_coli_genome;pvalue=0.000106;qvalue= 0.519;sequence=AAATATTAA;
E_coli_genome	fimo	Nucleotide motif (loose)	1813264	1813272	39.8	-	.	Motif 1004_gi;Alias=;ID=1004-699-E_coli_genome;pvalue=0.000106;qvalue= 0.519;sequence=TTATTTTAA;
E_coli_genome	fimo	Nucleotide motif (loose)	1819856	1819864	39.8	-	.	Motif 1004_gi;Alias=;ID=1004-700-E_coli_genome;pvalue=0.000106;qvalue= 0.519;sequence=AAATTTTAA;
E_coli_genome	fimo	Nucleotide motif (loose)	1821240	1821248	39.8	-	.	Motif 1004_gi;Alias=;ID=1004-701-E_coli_genome;pvalue=0.000106;qvalue= 0.519;sequence=ATATTTAAA;
E_coli_genome	fimo	Nucleotide motif (loose)	1821285	1821293	39.8	+	.	Motif 1004_gi;Alias=;ID=1004-702-E_coli_genome;pvalue=0.000106;qvalue= 0.519;sequence=AAATTTAAA;
E_coli_genome	fimo	Nucleotide motif (loose)	1821289	1821297	39.8	-	.	Motif 1004_gi;Alias=;ID=1004-703-E_coli_genome;pvalue=0.000106;qvalue= 0.519;sequence=TTATTTTAA;
E_coli_genome	fimo	Nucleotide motif (loose)	1832220	1832228	39.8	+	.	Motif 1004_gi;Alias=;ID=1004-704-E_coli_genome;pvalue=0.000106;qvalue= 0.519;sequence=AAATATAAT;
E_coli_genome	fimo	Nucleotide motif (loose)	1841415	1841423	39.8	+	.	Motif 1004_gi;Alias=;ID=1004-705-E_coli_genome;pvalue=0.000106;qvalue= 0.519;sequence=AAATATAAA;
E_coli_genome	fimo	Nucleotide motif (loose)	1842347	1842355	39.8	-	.	Motif 1004_gi;Alias=;ID=1004-706-E_coli_genome;pvalue=0.000106;qvalue= 0.519;sequence=ATATATTAA;
E_coli_genome	fimo	Nucleotide motif (loose)	1844064	1844072	39.8	+	.	Motif 1004_gi;Alias=;ID=1004-707-E_coli_genome;pvalue=0.000106;qvalue= 0.519;sequence=TTATATAAT;
E_coli_genome	fimo	Nucleotide motif (loose)	1844063	1844071	39.8	-	.	Motif 1004_gi;Alias=;ID=1004-708-E_coli_genome;pvalue=0.000106;qvalue= 0.519;sequence=TTATATAAT;
E_coli_genome	fimo	Nucleotide motif (loose)	1844800	1844808	39.8	-	.	Motif 1004_gi;Alias=;ID=1004-709-E_coli_genome;pvalue=0.000106;qvalue= 0.519;sequence=ATATTTAAT;
E_coli_genome	fimo	Nucleotide motif (loose)	1844905	1844913	39.8	+	.	Motif 1004_gi;Alias=;ID=1004-710-E_coli_genome;pvalue=0.000106;qvalue= 0.519;sequence=TAATTTTAT;
E_coli_genome	fimo	Nucleotide motif (loose)	1849336	1849344	39.8	-	.	Motif 1004_gi;Alias=;ID=1004-711-E_coli_genome;pvalue=0.000106;qvalue= 0.519;sequence=AAATTTTAT;
E_coli_genome	fimo	Nucleotide motif (loose)	1857798	1857806	39.8	+	.	Motif 1004_gi;Alias=;ID=1004-712-E_coli_genome;pvalue=0.000106;qvalue= 0.519;sequence=TAATTTTAA;
E_coli_genome	fimo	Nucleotide motif (loose)	1858588	1858596	39.8	-	.	Motif 1004_gi;Alias=;ID=1004-713-E_coli_genome;pvalue=0.000106;qvalue= 0.519;sequence=AAATTTAAA;
E_coli_genome	fimo	Nucleotide motif (loose)	1859334	1859342	39.8	-	.	Motif 1004_gi;Alias=;ID=1004-714-E_coli_genome;pvalue=0.000106;qvalue= 0.519;sequence=TAATTTAAA;
E_coli_genome	fimo	Nucleotide motif (loose)	1870325	1870333	39.8	-	.	Motif 1004_gi;Alias=;ID=1004-715-E_coli_genome;pvalue=0.000106;qvalue= 0.519;sequence=ATATTTAAA;
E_coli_genome	fimo	Nucleotide motif (loose)	1870421	1870429	39.8	-	.	Motif 1004_gi;Alias=;ID=1004-716-E_coli_genome;pvalue=0.000106;qvalue= 0.519;sequence=ATATTTAAA;
E_coli_genome	fimo	Nucleotide motif (loose)	1870584	1870592	39.8	+	.	Motif 1004_gi;Alias=;ID=1004-717-E_coli_genome;pvalue=0.000106;qvalue= 0.519;sequence=TAATTTTAT;
E_coli_genome	fimo	Nucleotide motif (loose)	1873107	1873115	39.8	+	.	Motif 1004_gi;Alias=;ID=1004-718-E_coli_genome;pvalue=0.000106;qvalue= 0.519;sequence=AAATTTTAA;
E_coli_genome	fimo	Nucleotide motif (loose)	1875228	1875236	39.8	-	.	Motif 1004_gi;Alias=;ID=1004-719-E_coli_genome;pvalue=0.000106;qvalue= 0.519;sequence=TAATTTTAA;
E_coli_genome	fimo	Nucleotide motif (loose)	1877672	1877680	39.8	-	.	Motif 1004_gi;Alias=;ID=1004-720-E_coli_genome;pvalue=0.000106;qvalue= 0.519;sequence=TTATTTAAT;
E_coli_genome	fimo	Nucleotide motif (loose)	1881340	1881348	39.8	-	.	Motif 1004_gi;Alias=;ID=1004-721-E_coli_genome;pvalue=0.000106;qvalue= 0.519;sequence=TAATTTAAT;
E_coli_genome	fimo	Nucleotide motif (loose)	1883376	1883384	39.8	-	.	Motif 1004_gi;Alias=;ID=1004-722-E_coli_genome;pvalue=0.000106;qvalue= 0.519;sequence=ATATTTAAT;
E_coli_genome	fimo	Nucleotide motif (loose)	1885412	1885420	39.8	-	.	Motif 1004_gi;Alias=;ID=1004-723-E_coli_genome;pvalue=0.000106;qvalue= 0.519;sequence=AAATTTAAA;
E_coli_genome	fimo	Nucleotide motif (loose)	1889812	1889820	39.8	+	.	Motif 1004_gi;Alias=;ID=1004-724-E_coli_genome;pvalue=0.000106;qvalue= 0.519;sequence=TAATATTAA;
E_coli_genome	fimo	Nucleotide motif (loose)	1889811	1889819	39.8	-	.	Motif 1004_gi;Alias=;ID=1004-725-E_coli_genome;pvalue=0.000106;qvalue= 0.519;sequence=TAATATTAT;
E_coli_genome	fimo	Nucleotide motif (loose)	1893824	1893832	39.8	-	.	Motif 1004_gi;Alias=;ID=1004-726-E_coli_genome;pvalue=0.000106;qvalue= 0.519;sequence=AAATATAAA;
E_coli_genome	fimo	Nucleotide motif (loose)	1894114	1894122	39.8	+	.	Motif 1004_gi;Alias=;ID=1004-727-E_coli_genome;pvalue=0.000106;qvalue= 0.519;sequence=TAATTTTAA;
E_coli_genome	fimo	Nucleotide motif (loose)	1894237	1894245	39.8	+	.	Motif 1004_gi;Alias=;ID=1004-728-E_coli_genome;pvalue=0.000106;qvalue= 0.519;sequence=ATATTTAAA;
E_coli_genome	fimo	Nucleotide motif (loose)	1894232	1894240	39.8	-	.	Motif 1004_gi;Alias=;ID=1004-729-E_coli_genome;pvalue=0.000106;qvalue= 0.519;sequence=ATATTTAAA;
E_coli_genome	fimo	Nucleotide motif (loose)	1901900	1901908	39.8	-	.	Motif 1004_gi;Alias=;ID=1004-730-E_coli_genome;pvalue=0.000106;qvalue= 0.519;sequence=TTATTTTAT;
E_coli_genome	fimo	Nucleotide motif (loose)	1905045	1905053	39.8	-	.	Motif 1004_gi;Alias=;ID=1004-731-E_coli_genome;pvalue=0.000106;qvalue= 0.519;sequence=ATATATAAA;
E_coli_genome	fimo	Nucleotide motif (loose)	1905347	1905355	39.8	+	.	Motif 1004_gi;Alias=;ID=1004-732-E_coli_genome;pvalue=0.000106;qvalue= 0.519;sequence=TTATTTTAA;
E_coli_genome	fimo	Nucleotide motif (loose)	1905366	1905374	39.8	+	.	Motif 1004_gi;Alias=;ID=1004-733-E_coli_genome;pvalue=0.000106;qvalue= 0.519;sequence=ATATATAAA;
E_coli_genome	fimo	Nucleotide motif (loose)	1905409	1905417	39.8	-	.	Motif 1004_gi;Alias=;ID=1004-734-E_coli_genome;pvalue=0.000106;qvalue= 0.519;sequence=ATATATTAT;
E_coli_genome	fimo	Nucleotide motif (loose)	1907978	1907986	39.8	+	.	Motif 1004_gi;Alias=;ID=1004-735-E_coli_genome;pvalue=0.000106;qvalue= 0.519;sequence=AAATTTAAA;
E_coli_genome	fimo	Nucleotide motif (loose)	1907982	1907990	39.8	-	.	Motif 1004_gi;Alias=;ID=1004-736-E_coli_genome;pvalue=0.000106;qvalue= 0.519;sequence=TTATTTTAA;
E_coli_genome	fimo	Nucleotide motif (loose)	1909222	1909230	39.8	-	.	Motif 1004_gi;Alias=;ID=1004-737-E_coli_genome;pvalue=0.000106;qvalue= 0.519;sequence=TTATATTAA;
E_coli_genome	fimo	Nucleotide motif (loose)	1916128	1916136	39.8	+	.	Motif 1004_gi;Alias=;ID=1004-738-E_coli_genome;pvalue=0.000106;qvalue= 0.519;sequence=TTATATAAT;
E_coli_genome	fimo	Nucleotide motif (loose)	1916127	1916135	39.8	-	.	Motif 1004_gi;Alias=;ID=1004-739-E_coli_genome;pvalue=0.000106;qvalue= 0.519;sequence=TTATATAAT;
E_coli_genome	fimo	Nucleotide motif (loose)	1916170	1916178	39.8	-	.	Motif 1004_gi;Alias=;ID=1004-740-E_coli_genome;pvalue=0.000106;qvalue= 0.519;sequence=TTATTTTAA;
E_coli_genome	fimo	Nucleotide motif (loose)	1924749	1924757	39.8	-	.	Motif 1004_gi;Alias=;ID=1004-741-E_coli_genome;pvalue=0.000106;qvalue= 0.519;sequence=AAATATTAA;
E_coli_genome	fimo	Nucleotide motif (loose)	1926468	1926476	39.8	+	.	Motif 1004_gi;Alias=;ID=1004-742-E_coli_genome;pvalue=0.000106;qvalue= 0.519;sequence=TTATATAAA;
E_coli_genome	fimo	Nucleotide motif (loose)	1926711	1926719	39.8	+	.	Motif 1004_gi;Alias=;ID=1004-743-E_coli_genome;pvalue=0.000106;qvalue= 0.519;sequence=TTATTTAAT;
E_coli_genome	fimo	Nucleotide motif (loose)	1940737	1940745	39.8	-	.	Motif 1004_gi;Alias=;ID=1004-744-E_coli_genome;pvalue=0.000106;qvalue= 0.519;sequence=TAATTTTAA;
E_coli_genome	fimo	Nucleotide motif (loose)	1946130	1946138	39.8	+	.	Motif 1004_gi;Alias=;ID=1004-745-E_coli_genome;pvalue=0.000106;qvalue= 0.519;sequence=ATATTTTAA;
E_coli_genome	fimo	Nucleotide motif (loose)	1946135	1946143	39.8	-	.	Motif 1004_gi;Alias=;ID=1004-746-E_coli_genome;pvalue=0.000106;qvalue= 0.519;sequence=TAATATTAA;
E_coli_genome	fimo	Nucleotide motif (loose)	1950272	1950280	39.8	-	.	Motif 1004_gi;Alias=;ID=1004-747-E_coli_genome;pvalue=0.000106;qvalue= 0.519;sequence=AAATATTAA;
E_coli_genome	fimo	Nucleotide motif (loose)	1953144	1953152	39.8	-	.	Motif 1004_gi;Alias=;ID=1004-748-E_coli_genome;pvalue=0.000106;qvalue= 0.519;sequence=AAATTTTAT;
E_coli_genome	fimo	Nucleotide motif (loose)	1958144	1958152	39.8	-	.	Motif 1004_gi;Alias=;ID=1004-749-E_coli_genome;pvalue=0.000106;qvalue= 0.519;sequence=TAATTTAAT;
E_coli_genome	fimo	Nucleotide motif (loose)	1958176	1958184	39.8	-	.	Motif 1004_gi;Alias=;ID=1004-750-E_coli_genome;pvalue=0.000106;qvalue= 0.519;sequence=ATATTTAAT;
E_coli_genome	fimo	Nucleotide motif (loose)	1958324	1958332	39.8	+	.	Motif 1004_gi;Alias=;ID=1004-751-E_coli_genome;pvalue=0.000106;qvalue= 0.519;sequence=TAATTTAAA;
E_coli_genome	fimo	Nucleotide motif (loose)	1961975	1961983	39.8	-	.	Motif 1004_gi;Alias=;ID=1004-752-E_coli_genome;pvalue=0.000106;qvalue= 0.519;sequence=AAATTTAAA;
E_coli_genome	fimo	Nucleotide motif (loose)	1962160	1962168	39.8	-	.	Motif 1004_gi;Alias=;ID=1004-753-E_coli_genome;pvalue=0.000106;qvalue= 0.519;sequence=TTATTTAAT;
E_coli_genome	fimo	Nucleotide motif (loose)	1972308	1972316	39.8	-	.	Motif 1004_gi;Alias=;ID=1004-754-E_coli_genome;pvalue=0.000106;qvalue= 0.519;sequence=AAATATAAA;
E_coli_genome	fimo	Nucleotide motif (loose)	1974114	1974122	39.8	-	.	Motif 1004_gi;Alias=;ID=1004-755-E_coli_genome;pvalue=0.000106;qvalue= 0.519;sequence=AAATTTAAT;
E_coli_genome	fimo	Nucleotide motif (loose)	1979541	1979549	39.8	+	.	Motif 1004_gi;Alias=;ID=1004-756-E_coli_genome;pvalue=0.000106;qvalue= 0.519;sequence=ATATATTAA;
E_coli_genome	fimo	Nucleotide motif (loose)	1982646	1982654	39.8	+	.	Motif 1004_gi;Alias=;ID=1004-757-E_coli_genome;pvalue=0.000106;qvalue= 0.519;sequence=AAATATTAA;
E_coli_genome	fimo	Nucleotide motif (loose)	1986737	1986745	39.8	+	.	Motif 1004_gi;Alias=;ID=1004-758-E_coli_genome;pvalue=0.000106;qvalue= 0.519;sequence=ATATATAAA;
E_coli_genome	fimo	Nucleotide motif (loose)	1988546	1988554	39.8	+	.	Motif 1004_gi;Alias=;ID=1004-759-E_coli_genome;pvalue=0.000106;qvalue= 0.519;sequence=ATATTTTAA;
E_coli_genome	fimo	Nucleotide motif (loose)	1988632	1988640	39.8	-	.	Motif 1004_gi;Alias=;ID=1004-760-E_coli_genome;pvalue=0.000106;qvalue= 0.519;sequence=AAATATAAA;
E_coli_genome	fimo	Nucleotide motif (loose)	1988656	1988664	39.8	-	.	Motif 1004_gi;Alias=;ID=1004-761-E_coli_genome;pvalue=0.000106;qvalue= 0.519;sequence=TTATTTTAT;
E_coli_genome	fimo	Nucleotide motif (loose)	1989578	1989586	39.8	-	.	Motif 1004_gi;Alias=;ID=1004-762-E_coli_genome;pvalue=0.000106;qvalue= 0.519;sequence=AAATATAAA;
E_coli_genome	fimo	Nucleotide motif (loose)	1995678	1995686	39.8	+	.	Motif 1004_gi;Alias=;ID=1004-763-E_coli_genome;pvalue=0.000106;qvalue= 0.519;sequence=TTATATTAA;
E_coli_genome	fimo	Nucleotide motif (loose)	1995677	1995685	39.8	-	.	Motif 1004_gi;Alias=;ID=1004-764-E_coli_genome;pvalue=0.000106;qvalue= 0.519;sequence=TAATATAAT;
E_coli_genome	fimo	Nucleotide motif (loose)	1996040	1996048	39.8	+	.	Motif 1004_gi;Alias=;ID=1004-765-E_coli_genome;pvalue=0.000106;qvalue= 0.519;sequence=TAATATAAA;
E_coli_genome	fimo	Nucleotide motif (loose)	1996905	1996913	39.8	+	.	Motif 1004_gi;Alias=;ID=1004-766-E_coli_genome;pvalue=0.000106;qvalue= 0.519;sequence=ATATATAAT;
E_coli_genome	fimo	Nucleotide motif (loose)	1996902	1996910	39.8	-	.	Motif 1004_gi;Alias=;ID=1004-767-E_coli_genome;pvalue=0.000106;qvalue= 0.519;sequence=ATATATAAA;
E_coli_genome	fimo	Nucleotide motif (loose)	1996914	1996922	39.8	+	.	Motif 1004_gi;Alias=;ID=1004-768-E_coli_genome;pvalue=0.000106;qvalue= 0.519;sequence=TTATATTAT;
E_coli_genome	fimo	Nucleotide motif (loose)	1996913	1996921	39.8	-	.	Motif 1004_gi;Alias=;ID=1004-769-E_coli_genome;pvalue=0.000106;qvalue= 0.519;sequence=TAATATAAA;
E_coli_genome	fimo	Nucleotide motif (loose)	1998922	1998930	39.8	+	.	Motif 1004_gi;Alias=;ID=1004-770-E_coli_genome;pvalue=0.000106;qvalue= 0.519;sequence=AAATATTAA;
E_coli_genome	fimo	Nucleotide motif (loose)	2000469	2000477	39.8	+	.	Motif 1004_gi;Alias=;ID=1004-771-E_coli_genome;pvalue=0.000106;qvalue= 0.519;sequence=TTATTTAAT;
E_coli_genome	fimo	Nucleotide motif (loose)	2000473	2000481	39.8	-	.	Motif 1004_gi;Alias=;ID=1004-772-E_coli_genome;pvalue=0.000106;qvalue= 0.519;sequence=ATATATTAA;
E_coli_genome	fimo	Nucleotide motif (loose)	2005730	2005738	39.8	-	.	Motif 1004_gi;Alias=;ID=1004-773-E_coli_genome;pvalue=0.000106;qvalue= 0.519;sequence=AAATATAAA;
E_coli_genome	fimo	Nucleotide motif (loose)	2008473	2008481	39.8	-	.	Motif 1004_gi;Alias=;ID=1004-774-E_coli_genome;pvalue=0.000106;qvalue= 0.519;sequence=TAATTTTAA;
E_coli_genome	fimo	Nucleotide motif (loose)	2009694	2009702	39.8	+	.	Motif 1004_gi;Alias=;ID=1004-775-E_coli_genome;pvalue=0.000106;qvalue= 0.519;sequence=TTATTTAAT;
E_coli_genome	fimo	Nucleotide motif (loose)	2011226	2011234	39.8	+	.	Motif 1004_gi;Alias=;ID=1004-776-E_coli_genome;pvalue=0.000106;qvalue= 0.519;sequence=ATATTTAAT;
E_coli_genome	fimo	Nucleotide motif (loose)	2011223	2011231	39.8	-	.	Motif 1004_gi;Alias=;ID=1004-777-E_coli_genome;pvalue=0.000106;qvalue= 0.519;sequence=AAATATTAA;
E_coli_genome	fimo	Nucleotide motif (loose)	2011554	2011562	39.8	+	.	Motif 1004_gi;Alias=;ID=1004-778-E_coli_genome;pvalue=0.000106;qvalue= 0.519;sequence=ATATTTTAT;
E_coli_genome	fimo	Nucleotide motif (loose)	2012154	2012162	39.8	-	.	Motif 1004_gi;Alias=;ID=1004-779-E_coli_genome;pvalue=0.000106;qvalue= 0.519;sequence=TTATTTAAT;
E_coli_genome	fimo	Nucleotide motif (loose)	2012299	2012307	39.8	+	.	Motif 1004_gi;Alias=;ID=1004-780-E_coli_genome;pvalue=0.000106;qvalue= 0.519;sequence=TTATTTAAT;
E_coli_genome	fimo	Nucleotide motif (loose)	2012403	2012411	39.8	-	.	Motif 1004_gi;Alias=;ID=1004-781-E_coli_genome;pvalue=0.000106;qvalue= 0.519;sequence=TAATTTTAT;
E_coli_genome	fimo	Nucleotide motif (loose)	2012471	2012479	39.8	-	.	Motif 1004_gi;Alias=;ID=1004-782-E_coli_genome;pvalue=0.000106;qvalue= 0.519;sequence=TAATTTAAT;
E_coli_genome	fimo	Nucleotide motif (loose)	2021396	2021404	39.8	+	.	Motif 1004_gi;Alias=;ID=1004-783-E_coli_genome;pvalue=0.000106;qvalue= 0.519;sequence=TTATTTAAT;
E_coli_genome	fimo	Nucleotide motif (loose)	2023671	2023679	39.8	+	.	Motif 1004_gi;Alias=;ID=1004-784-E_coli_genome;pvalue=0.000106;qvalue= 0.519;sequence=TAATATAAT;
E_coli_genome	fimo	Nucleotide motif (loose)	2023670	2023678	39.8	-	.	Motif 1004_gi;Alias=;ID=1004-785-E_coli_genome;pvalue=0.000106;qvalue= 0.519;sequence=TTATATTAA;
E_coli_genome	fimo	Nucleotide motif (loose)	2024357	2024365	39.8	-	.	Motif 1004_gi;Alias=;ID=1004-786-E_coli_genome;pvalue=0.000106;qvalue= 0.519;sequence=ATATTTAAA;
E_coli_genome	fimo	Nucleotide motif (loose)	2024489	2024497	39.8	+	.	Motif 1004_gi;Alias=;ID=1004-787-E_coli_genome;pvalue=0.000106;qvalue= 0.519;sequence=TAATATTAA;
E_coli_genome	fimo	Nucleotide motif (loose)	2026795	2026803	39.8	+	.	Motif 1004_gi;Alias=;ID=1004-788-E_coli_genome;pvalue=0.000106;qvalue= 0.519;sequence=TTATATAAA;
E_coli_genome	fimo	Nucleotide motif (loose)	2028088	2028096	39.8	+	.	Motif 1004_gi;Alias=;ID=1004-789-E_coli_genome;pvalue=0.000106;qvalue= 0.519;sequence=TAATTTTAT;
E_coli_genome	fimo	Nucleotide motif (loose)	2031192	2031200	39.8	-	.	Motif 1004_gi;Alias=;ID=1004-790-E_coli_genome;pvalue=0.000106;qvalue= 0.519;sequence=AAATTTTAA;
E_coli_genome	fimo	Nucleotide motif (loose)	2033701	2033709	39.8	-	.	Motif 1004_gi;Alias=;ID=1004-791-E_coli_genome;pvalue=0.000106;qvalue= 0.519;sequence=AAATATAAA;
E_coli_genome	fimo	Nucleotide motif (loose)	2033858	2033866	39.8	-	.	Motif 1004_gi;Alias=;ID=1004-792-E_coli_genome;pvalue=0.000106;qvalue= 0.519;sequence=AAATATAAA;
E_coli_genome	fimo	Nucleotide motif (loose)	2033885	2033893	39.8	+	.	Motif 1004_gi;Alias=;ID=1004-793-E_coli_genome;pvalue=0.000106;qvalue= 0.519;sequence=TTATATTAA;
E_coli_genome	fimo	Nucleotide motif (loose)	2033884	2033892	39.8	-	.	Motif 1004_gi;Alias=;ID=1004-794-E_coli_genome;pvalue=0.000106;qvalue= 0.519;sequence=TAATATAAT;
E_coli_genome	fimo	Nucleotide motif (loose)	2033946	2033954	39.8	-	.	Motif 1004_gi;Alias=;ID=1004-795-E_coli_genome;pvalue=0.000106;qvalue= 0.519;sequence=TTATTTTAA;
E_coli_genome	fimo	Nucleotide motif (loose)	2037111	2037119	39.8	+	.	Motif 1004_gi;Alias=;ID=1004-796-E_coli_genome;pvalue=0.000106;qvalue= 0.519;sequence=AAATTTTAT;
E_coli_genome	fimo	Nucleotide motif (loose)	2037675	2037683	39.8	+	.	Motif 1004_gi;Alias=;ID=1004-797-E_coli_genome;pvalue=0.000106;qvalue= 0.519;sequence=TAATTTTAT;
E_coli_genome	fimo	Nucleotide motif (loose)	2041242	2041250	39.8	+	.	Motif 1004_gi;Alias=;ID=1004-798-E_coli_genome;pvalue=0.000106;qvalue= 0.519;sequence=TTATTTTAT;
E_coli_genome	fimo	Nucleotide motif (loose)	2042276	2042284	39.8	-	.	Motif 1004_gi;Alias=;ID=1004-799-E_coli_genome;pvalue=0.000106;qvalue= 0.519;sequence=TTATTTAAA;
E_coli_genome	fimo	Nucleotide motif (loose)	2042639	2042647	39.8	-	.	Motif 1004_gi;Alias=;ID=1004-800-E_coli_genome;pvalue=0.000106;qvalue= 0.519;sequence=TTATATAAA;
E_coli_genome	fimo	Nucleotide motif (loose)	2044981	2044989	39.8	+	.	Motif 1004_gi;Alias=;ID=1004-801-E_coli_genome;pvalue=0.000106;qvalue= 0.519;sequence=AAATATTAT;
E_coli_genome	fimo	Nucleotide motif (loose)	2052623	2052631	39.8	-	.	Motif 1004_gi;Alias=;ID=1004-802-E_coli_genome;pvalue=0.000106;qvalue= 0.519;sequence=AAATTTAAA;
E_coli_genome	fimo	Nucleotide motif (loose)	2053160	2053168	39.8	+	.	Motif 1004_gi;Alias=;ID=1004-803-E_coli_genome;pvalue=0.000106;qvalue= 0.519;sequence=TAATTTTAT;
E_coli_genome	fimo	Nucleotide motif (loose)	2056715	2056723	39.8	-	.	Motif 1004_gi;Alias=;ID=1004-804-E_coli_genome;pvalue=0.000106;qvalue= 0.519;sequence=TAATTTTAT;
E_coli_genome	fimo	Nucleotide motif (loose)	2056720	2056728	39.8	-	.	Motif 1004_gi;Alias=;ID=1004-805-E_coli_genome;pvalue=0.000106;qvalue= 0.519;sequence=ATATTTAAT;
E_coli_genome	fimo	Nucleotide motif (loose)	2057637	2057645	39.8	+	.	Motif 1004_gi;Alias=;ID=1004-806-E_coli_genome;pvalue=0.000106;qvalue= 0.519;sequence=AAATATAAT;
E_coli_genome	fimo	Nucleotide motif (loose)	2057689	2057697	39.8	-	.	Motif 1004_gi;Alias=;ID=1004-807-E_coli_genome;pvalue=0.000106;qvalue= 0.519;sequence=AAATATTAT;
E_coli_genome	fimo	Nucleotide motif (loose)	2058159	2058167	39.8	-	.	Motif 1004_gi;Alias=;ID=1004-808-E_coli_genome;pvalue=0.000106;qvalue= 0.519;sequence=AAATTTAAA;
E_coli_genome	fimo	Nucleotide motif (loose)	2058762	2058770	39.8	-	.	Motif 1004_gi;Alias=;ID=1004-809-E_coli_genome;pvalue=0.000106;qvalue= 0.519;sequence=AAATTTTAT;
E_coli_genome	fimo	Nucleotide motif (loose)	2059075	2059083	39.8	+	.	Motif 1004_gi;Alias=;ID=1004-810-E_coli_genome;pvalue=0.000106;qvalue= 0.519;sequence=TAATATTAA;
E_coli_genome	fimo	Nucleotide motif (loose)	2059074	2059082	39.8	-	.	Motif 1004_gi;Alias=;ID=1004-811-E_coli_genome;pvalue=0.000106;qvalue= 0.519;sequence=TAATATTAT;
E_coli_genome	fimo	Nucleotide motif (loose)	2061125	2061133	39.8	+	.	Motif 1004_gi;Alias=;ID=1004-812-E_coli_genome;pvalue=0.000106;qvalue= 0.519;sequence=AAATTTAAT;
E_coli_genome	fimo	Nucleotide motif (loose)	2065865	2065873	39.8	+	.	Motif 1004_gi;Alias=;ID=1004-813-E_coli_genome;pvalue=0.000106;qvalue= 0.519;sequence=TAATATAAT;
E_coli_genome	fimo	Nucleotide motif (loose)	2067918	2067926	39.8	-	.	Motif 1004_gi;Alias=;ID=1004-814-E_coli_genome;pvalue=0.000106;qvalue= 0.519;sequence=ATATATAAA;
E_coli_genome	fimo	Nucleotide motif (loose)	2068233	2068241	39.8	-	.	Motif 1004_gi;Alias=;ID=1004-815-E_coli_genome;pvalue=0.000106;qvalue= 0.519;sequence=TAATATAAA;
E_coli_genome	fimo	Nucleotide motif (loose)	2068638	2068646	39.8	+	.	Motif 1004_gi;Alias=;ID=1004-816-E_coli_genome;pvalue=0.000106;qvalue= 0.519;sequence=TTATATAAT;
E_coli_genome	fimo	Nucleotide motif (loose)	2088492	2088500	39.8	+	.	Motif 1004_gi;Alias=;ID=1004-817-E_coli_genome;pvalue=0.000106;qvalue= 0.519;sequence=ATATATTAT;
E_coli_genome	fimo	Nucleotide motif (loose)	2089912	2089920	39.8	+	.	Motif 1004_gi;Alias=;ID=1004-818-E_coli_genome;pvalue=0.000106;qvalue= 0.519;sequence=ATATATAAA;
E_coli_genome	fimo	Nucleotide motif (loose)	2089907	2089915	39.8	-	.	Motif 1004_gi;Alias=;ID=1004-819-E_coli_genome;pvalue=0.000106;qvalue= 0.519;sequence=ATATTTTAT;
E_coli_genome	fimo	Nucleotide motif (loose)	2090280	2090288	39.8	-	.	Motif 1004_gi;Alias=;ID=1004-820-E_coli_genome;pvalue=0.000106;qvalue= 0.519;sequence=TAATTTTAA;
E_coli_genome	fimo	Nucleotide motif (loose)	2096136	2096144	39.8	-	.	Motif 1004_gi;Alias=;ID=1004-821-E_coli_genome;pvalue=0.000106;qvalue= 0.519;sequence=AAATTTTAT;
E_coli_genome	fimo	Nucleotide motif (loose)	2099204	2099212	39.8	-	.	Motif 1004_gi;Alias=;ID=1004-822-E_coli_genome;pvalue=0.000106;qvalue= 0.519;sequence=AAATATTAT;
E_coli_genome	fimo	Nucleotide motif (loose)	2099764	2099772	39.8	+	.	Motif 1004_gi;Alias=;ID=1004-823-E_coli_genome;pvalue=0.000106;qvalue= 0.519;sequence=TAATATTAA;
E_coli_genome	fimo	Nucleotide motif (loose)	2099763	2099771	39.8	-	.	Motif 1004_gi;Alias=;ID=1004-824-E_coli_genome;pvalue=0.000106;qvalue= 0.519;sequence=TAATATTAA;
E_coli_genome	fimo	Nucleotide motif (loose)	2101390	2101398	39.8	-	.	Motif 1004_gi;Alias=;ID=1004-825-E_coli_genome;pvalue=0.000106;qvalue= 0.519;sequence=TAATATAAA;
E_coli_genome	fimo	Nucleotide motif (loose)	2103075	2103083	39.8	+	.	Motif 1004_gi;Alias=;ID=1004-826-E_coli_genome;pvalue=0.000106;qvalue= 0.519;sequence=ATATTTAAT;
E_coli_genome	fimo	Nucleotide motif (loose)	2103079	2103087	39.8	-	.	Motif 1004_gi;Alias=;ID=1004-827-E_coli_genome;pvalue=0.000106;qvalue= 0.519;sequence=ATATATTAA;
E_coli_genome	fimo	Nucleotide motif (loose)	2103376	2103384	39.8	-	.	Motif 1004_gi;Alias=;ID=1004-828-E_coli_genome;pvalue=0.000106;qvalue= 0.519;sequence=ATATATAAT;
E_coli_genome	fimo	Nucleotide motif (loose)	2103407	2103415	39.8	-	.	Motif 1004_gi;Alias=;ID=1004-829-E_coli_genome;pvalue=0.000106;qvalue= 0.519;sequence=TAATTTTAT;
E_coli_genome	fimo	Nucleotide motif (loose)	2103690	2103698	39.8	+	.	Motif 1004_gi;Alias=;ID=1004-830-E_coli_genome;pvalue=0.000106;qvalue= 0.519;sequence=AAATATTAT;
E_coli_genome	fimo	Nucleotide motif (loose)	2103770	2103778	39.8	-	.	Motif 1004_gi;Alias=;ID=1004-831-E_coli_genome;pvalue=0.000106;qvalue= 0.519;sequence=ATATATTAT;
E_coli_genome	fimo	Nucleotide motif (loose)	2103817	2103825	39.8	+	.	Motif 1004_gi;Alias=;ID=1004-832-E_coli_genome;pvalue=0.000106;qvalue= 0.519;sequence=AAATTTAAT;
E_coli_genome	fimo	Nucleotide motif (loose)	2103973	2103981	39.8	+	.	Motif 1004_gi;Alias=;ID=1004-833-E_coli_genome;pvalue=0.000106;qvalue= 0.519;sequence=TAATTTAAT;
E_coli_genome	fimo	Nucleotide motif (loose)	2104083	2104091	39.8	+	.	Motif 1004_gi;Alias=;ID=1004-834-E_coli_genome;pvalue=0.000106;qvalue= 0.519;sequence=TTATTTTAT;
E_coli_genome	fimo	Nucleotide motif (loose)	2104087	2104095	39.8	-	.	Motif 1004_gi;Alias=;ID=1004-835-E_coli_genome;pvalue=0.000106;qvalue= 0.519;sequence=ATATATAAA;
E_coli_genome	fimo	Nucleotide motif (loose)	2104111	2104119	39.8	-	.	Motif 1004_gi;Alias=;ID=1004-836-E_coli_genome;pvalue=0.000106;qvalue= 0.519;sequence=TTATTTAAA;
E_coli_genome	fimo	Nucleotide motif (loose)	2106032	2106040	39.8	+	.	Motif 1004_gi;Alias=;ID=1004-837-E_coli_genome;pvalue=0.000106;qvalue= 0.519;sequence=AAATTTAAA;
E_coli_genome	fimo	Nucleotide motif (loose)	2106181	2106189	39.8	-	.	Motif 1004_gi;Alias=;ID=1004-838-E_coli_genome;pvalue=0.000106;qvalue= 0.519;sequence=ATATTTTAT;
E_coli_genome	fimo	Nucleotide motif (loose)	2106192	2106200	39.8	-	.	Motif 1004_gi;Alias=;ID=1004-839-E_coli_genome;pvalue=0.000106;qvalue= 0.519;sequence=ATATTTTAT;
E_coli_genome	fimo	Nucleotide motif (loose)	2106290	2106298	39.8	+	.	Motif 1004_gi;Alias=;ID=1004-840-E_coli_genome;pvalue=0.000106;qvalue= 0.519;sequence=AAATATAAA;
E_coli_genome	fimo	Nucleotide motif (loose)	2107152	2107160	39.8	-	.	Motif 1004_gi;Alias=;ID=1004-841-E_coli_genome;pvalue=0.000106;qvalue= 0.519;sequence=ATATTTTAT;
E_coli_genome	fimo	Nucleotide motif (loose)	2107239	2107247	39.8	-	.	Motif 1004_gi;Alias=;ID=1004-842-E_coli_genome;pvalue=0.000106;qvalue= 0.519;sequence=AAATATAAT;
E_coli_genome	fimo	Nucleotide motif (loose)	2107289	2107297	39.8	-	.	Motif 1004_gi;Alias=;ID=1004-843-E_coli_genome;pvalue=0.000106;qvalue= 0.519;sequence=AAATATTAT;
E_coli_genome	fimo	Nucleotide motif (loose)	2107577	2107585	39.8	+	.	Motif 1004_gi;Alias=;ID=1004-844-E_coli_genome;pvalue=0.000106;qvalue= 0.519;sequence=AAATTTTAA;
E_coli_genome	fimo	Nucleotide motif (loose)	2109590	2109598	39.8	+	.	Motif 1004_gi;Alias=;ID=1004-845-E_coli_genome;pvalue=0.000106;qvalue= 0.519;sequence=TAATTTTAA;
E_coli_genome	fimo	Nucleotide motif (loose)	2110301	2110309	39.8	-	.	Motif 1004_gi;Alias=;ID=1004-846-E_coli_genome;pvalue=0.000106;qvalue= 0.519;sequence=TAATTTTAT;
E_coli_genome	fimo	Nucleotide motif (loose)	2113329	2113337	39.8	+	.	Motif 1004_gi;Alias=;ID=1004-847-E_coli_genome;pvalue=0.000106;qvalue= 0.519;sequence=TTATATAAA;
E_coli_genome	fimo	Nucleotide motif (loose)	2113328	2113336	39.8	-	.	Motif 1004_gi;Alias=;ID=1004-848-E_coli_genome;pvalue=0.000106;qvalue= 0.519;sequence=TTATATAAA;
E_coli_genome	fimo	Nucleotide motif (loose)	2129263	2129271	39.8	+	.	Motif 1004_gi;Alias=;ID=1004-849-E_coli_genome;pvalue=0.000106;qvalue= 0.519;sequence=TAATTTTAT;
E_coli_genome	fimo	Nucleotide motif (loose)	2130246	2130254	39.8	+	.	Motif 1004_gi;Alias=;ID=1004-850-E_coli_genome;pvalue=0.000106;qvalue= 0.519;sequence=TAATATTAT;
E_coli_genome	fimo	Nucleotide motif (loose)	2130245	2130253	39.8	-	.	Motif 1004_gi;Alias=;ID=1004-851-E_coli_genome;pvalue=0.000106;qvalue= 0.519;sequence=TAATATTAT;
E_coli_genome	fimo	Nucleotide motif (loose)	2137653	2137661	39.8	+	.	Motif 1004_gi;Alias=;ID=1004-852-E_coli_genome;pvalue=0.000106;qvalue= 0.519;sequence=TTATATTAA;
E_coli_genome	fimo	Nucleotide motif (loose)	2137652	2137660	39.8	-	.	Motif 1004_gi;Alias=;ID=1004-853-E_coli_genome;pvalue=0.000106;qvalue= 0.519;sequence=TAATATAAT;
E_coli_genome	fimo	Nucleotide motif (loose)	2137704	2137712	39.8	+	.	Motif 1004_gi;Alias=;ID=1004-854-E_coli_genome;pvalue=0.000106;qvalue= 0.519;sequence=ATATTTAAT;
E_coli_genome	fimo	Nucleotide motif (loose)	2143791	2143799	39.8	+	.	Motif 1004_gi;Alias=;ID=1004-855-E_coli_genome;pvalue=0.000106;qvalue= 0.519;sequence=TTATTTAAA;
E_coli_genome	fimo	Nucleotide motif (loose)	2149730	2149738	39.8	-	.	Motif 1004_gi;Alias=;ID=1004-856-E_coli_genome;pvalue=0.000106;qvalue= 0.519;sequence=TTATATTAT;
E_coli_genome	fimo	Nucleotide motif (loose)	2150969	2150977	39.8	-	.	Motif 1004_gi;Alias=;ID=1004-857-E_coli_genome;pvalue=0.000106;qvalue= 0.519;sequence=AAATATAAA;
E_coli_genome	fimo	Nucleotide motif (loose)	2150984	2150992	39.8	-	.	Motif 1004_gi;Alias=;ID=1004-858-E_coli_genome;pvalue=0.000106;qvalue= 0.519;sequence=AAATATTAT;
E_coli_genome	fimo	Nucleotide motif (loose)	2151002	2151010	39.8	+	.	Motif 1004_gi;Alias=;ID=1004-859-E_coli_genome;pvalue=0.000106;qvalue= 0.519;sequence=TTATATTAT;
E_coli_genome	fimo	Nucleotide motif (loose)	2151006	2151014	39.8	-	.	Motif 1004_gi;Alias=;ID=1004-860-E_coli_genome;pvalue=0.000106;qvalue= 0.519;sequence=AAATATAAT;
E_coli_genome	fimo	Nucleotide motif (loose)	2151038	2151046	39.8	-	.	Motif 1004_gi;Alias=;ID=1004-861-E_coli_genome;pvalue=0.000106;qvalue= 0.519;sequence=TAATTTTAA;
E_coli_genome	fimo	Nucleotide motif (loose)	2151555	2151563	39.8	-	.	Motif 1004_gi;Alias=;ID=1004-862-E_coli_genome;pvalue=0.000106;qvalue= 0.519;sequence=AAATTTTAT;
E_coli_genome	fimo	Nucleotide motif (loose)	2167588	2167596	39.8	-	.	Motif 1004_gi;Alias=;ID=1004-863-E_coli_genome;pvalue=0.000106;qvalue= 0.519;sequence=TTATTTTAT;
E_coli_genome	fimo	Nucleotide motif (loose)	2168350	2168358	39.8	+	.	Motif 1004_gi;Alias=;ID=1004-864-E_coli_genome;pvalue=0.000106;qvalue= 0.519;sequence=AAATATAAT;
E_coli_genome	fimo	Nucleotide motif (loose)	2168347	2168355	39.8	-	.	Motif 1004_gi;Alias=;ID=1004-865-E_coli_genome;pvalue=0.000106;qvalue= 0.519;sequence=ATATTTAAA;
E_coli_genome	fimo	Nucleotide motif (loose)	2168475	2168483	39.8	+	.	Motif 1004_gi;Alias=;ID=1004-866-E_coli_genome;pvalue=0.000106;qvalue= 0.519;sequence=ATATATTAT;
E_coli_genome	fimo	Nucleotide motif (loose)	2168472	2168480	39.8	-	.	Motif 1004_gi;Alias=;ID=1004-867-E_coli_genome;pvalue=0.000106;qvalue= 0.519;sequence=ATATATTAA;
E_coli_genome	fimo	Nucleotide motif (loose)	2172733	2172741	39.8	-	.	Motif 1004_gi;Alias=;ID=1004-868-E_coli_genome;pvalue=0.000106;qvalue= 0.519;sequence=ATATTTAAA;
E_coli_genome	fimo	Nucleotide motif (loose)	2173652	2173660	39.8	+	.	Motif 1004_gi;Alias=;ID=1004-869-E_coli_genome;pvalue=0.000106;qvalue= 0.519;sequence=AAATTTAAT;
E_coli_genome	fimo	Nucleotide motif (loose)	2175100	2175108	39.8	+	.	Motif 1004_gi;Alias=;ID=1004-870-E_coli_genome;pvalue=0.000106;qvalue= 0.519;sequence=AAATTTTAT;
E_coli_genome	fimo	Nucleotide motif (loose)	2175332	2175340	39.8	-	.	Motif 1004_gi;Alias=;ID=1004-871-E_coli_genome;pvalue=0.000106;qvalue= 0.519;sequence=AAATATTAT;
E_coli_genome	fimo	Nucleotide motif (loose)	2177236	2177244	39.8	+	.	Motif 1004_gi;Alias=;ID=1004-872-E_coli_genome;pvalue=0.000106;qvalue= 0.519;sequence=AAATATAAT;
E_coli_genome	fimo	Nucleotide motif (loose)	2177258	2177266	39.8	-	.	Motif 1004_gi;Alias=;ID=1004-873-E_coli_genome;pvalue=0.000106;qvalue= 0.519;sequence=ATATTTAAA;
E_coli_genome	fimo	Nucleotide motif (loose)	2180250	2180258	39.8	+	.	Motif 1004_gi;Alias=;ID=1004-874-E_coli_genome;pvalue=0.000106;qvalue= 0.519;sequence=TTATTTTAA;
E_coli_genome	fimo	Nucleotide motif (loose)	2182703	2182711	39.8	+	.	Motif 1004_gi;Alias=;ID=1004-875-E_coli_genome;pvalue=0.000106;qvalue= 0.519;sequence=TAATATAAA;
E_coli_genome	fimo	Nucleotide motif (loose)	2182702	2182710	39.8	-	.	Motif 1004_gi;Alias=;ID=1004-876-E_coli_genome;pvalue=0.000106;qvalue= 0.519;sequence=TTATATTAA;
E_coli_genome	fimo	Nucleotide motif (loose)	2187519	2187527	39.8	-	.	Motif 1004_gi;Alias=;ID=1004-877-E_coli_genome;pvalue=0.000106;qvalue= 0.519;sequence=AAATTTAAA;
E_coli_genome	fimo	Nucleotide motif (loose)	2187552	2187560	39.8	+	.	Motif 1004_gi;Alias=;ID=1004-878-E_coli_genome;pvalue=0.000106;qvalue= 0.519;sequence=ATATTTAAA;
E_coli_genome	fimo	Nucleotide motif (loose)	2188164	2188172	39.8	+	.	Motif 1004_gi;Alias=;ID=1004-879-E_coli_genome;pvalue=0.000106;qvalue= 0.519;sequence=AAATTTAAT;
E_coli_genome	fimo	Nucleotide motif (loose)	2188169	2188177	39.8	+	.	Motif 1004_gi;Alias=;ID=1004-880-E_coli_genome;pvalue=0.000106;qvalue= 0.519;sequence=TAATTTTAT;
E_coli_genome	fimo	Nucleotide motif (loose)	2188257	2188265	39.8	-	.	Motif 1004_gi;Alias=;ID=1004-881-E_coli_genome;pvalue=0.000106;qvalue= 0.519;sequence=TAATTTTAA;
E_coli_genome	fimo	Nucleotide motif (loose)	2188385	2188393	39.8	+	.	Motif 1004_gi;Alias=;ID=1004-882-E_coli_genome;pvalue=0.000106;qvalue= 0.519;sequence=TAATATAAA;
E_coli_genome	fimo	Nucleotide motif (loose)	2188384	2188392	39.8	-	.	Motif 1004_gi;Alias=;ID=1004-883-E_coli_genome;pvalue=0.000106;qvalue= 0.519;sequence=TTATATTAA;
E_coli_genome	fimo	Nucleotide motif (loose)	2188438	2188446	39.8	+	.	Motif 1004_gi;Alias=;ID=1004-884-E_coli_genome;pvalue=0.000106;qvalue= 0.519;sequence=AAATATAAT;
E_coli_genome	fimo	Nucleotide motif (loose)	2189248	2189256	39.8	+	.	Motif 1004_gi;Alias=;ID=1004-885-E_coli_genome;pvalue=0.000106;qvalue= 0.519;sequence=AAATATTAA;
E_coli_genome	fimo	Nucleotide motif (loose)	2190925	2190933	39.8	-	.	Motif 1004_gi;Alias=;ID=1004-886-E_coli_genome;pvalue=0.000106;qvalue= 0.519;sequence=AAATTTAAT;
E_coli_genome	fimo	Nucleotide motif (loose)	2191913	2191921	39.8	+	.	Motif 1004_gi;Alias=;ID=1004-887-E_coli_genome;pvalue=0.000106;qvalue= 0.519;sequence=TTATTTTAT;
E_coli_genome	fimo	Nucleotide motif (loose)	2192236	2192244	39.8	-	.	Motif 1004_gi;Alias=;ID=1004-888-E_coli_genome;pvalue=0.000106;qvalue= 0.519;sequence=AAATTTTAT;
E_coli_genome	fimo	Nucleotide motif (loose)	2192464	2192472	39.8	+	.	Motif 1004_gi;Alias=;ID=1004-889-E_coli_genome;pvalue=0.000106;qvalue= 0.519;sequence=TTATATAAA;
E_coli_genome	fimo	Nucleotide motif (loose)	2192463	2192471	39.8	-	.	Motif 1004_gi;Alias=;ID=1004-890-E_coli_genome;pvalue=0.000106;qvalue= 0.519;sequence=TTATATAAA;
E_coli_genome	fimo	Nucleotide motif (loose)	2192962	2192970	39.8	-	.	Motif 1004_gi;Alias=;ID=1004-891-E_coli_genome;pvalue=0.000106;qvalue= 0.519;sequence=TTATTTAAT;
E_coli_genome	fimo	Nucleotide motif (loose)	2196453	2196461	39.8	-	.	Motif 1004_gi;Alias=;ID=1004-892-E_coli_genome;pvalue=0.000106;qvalue= 0.519;sequence=TAATTTTAT;
E_coli_genome	fimo	Nucleotide motif (loose)	2198216	2198224	39.8	+	.	Motif 1004_gi;Alias=;ID=1004-893-E_coli_genome;pvalue=0.000106;qvalue= 0.519;sequence=ATATATTAA;
E_coli_genome	fimo	Nucleotide motif (loose)	2200327	2200335	39.8	+	.	Motif 1004_gi;Alias=;ID=1004-894-E_coli_genome;pvalue=0.000106;qvalue= 0.519;sequence=AAATATAAA;
E_coli_genome	fimo	Nucleotide motif (loose)	2202188	2202196	39.8	+	.	Motif 1004_gi;Alias=;ID=1004-895-E_coli_genome;pvalue=0.000106;qvalue= 0.519;sequence=TAATTTTAA;
E_coli_genome	fimo	Nucleotide motif (loose)	2202192	2202200	39.8	-	.	Motif 1004_gi;Alias=;ID=1004-896-E_coli_genome;pvalue=0.000106;qvalue= 0.519;sequence=AAATTTAAA;
E_coli_genome	fimo	Nucleotide motif (loose)	2204174	2204182	39.8	-	.	Motif 1004_gi;Alias=;ID=1004-897-E_coli_genome;pvalue=0.000106;qvalue= 0.519;sequence=TTATATAAA;
E_coli_genome	fimo	Nucleotide motif (loose)	2205183	2205191	39.8	+	.	Motif 1004_gi;Alias=;ID=1004-898-E_coli_genome;pvalue=0.000106;qvalue= 0.519;sequence=TAATATTAT;
E_coli_genome	fimo	Nucleotide motif (loose)	2205182	2205190	39.8	-	.	Motif 1004_gi;Alias=;ID=1004-899-E_coli_genome;pvalue=0.000106;qvalue= 0.519;sequence=TAATATTAA;
E_coli_genome	fimo	Nucleotide motif (loose)	2211203	2211211	39.8	-	.	Motif 1004_gi;Alias=;ID=1004-900-E_coli_genome;pvalue=0.000106;qvalue= 0.519;sequence=TTATTTAAT;
E_coli_genome	fimo	Nucleotide motif (loose)	2229057	2229065	39.8	+	.	Motif 1004_gi;Alias=;ID=1004-901-E_coli_genome;pvalue=0.000106;qvalue= 0.519;sequence=ATATTTTAA;
E_coli_genome	fimo	Nucleotide motif (loose)	2229062	2229070	39.8	-	.	Motif 1004_gi;Alias=;ID=1004-902-E_coli_genome;pvalue=0.000106;qvalue= 0.519;sequence=TAATTTTAA;
E_coli_genome	fimo	Nucleotide motif (loose)	2233040	2233048	39.8	+	.	Motif 1004_gi;Alias=;ID=1004-903-E_coli_genome;pvalue=0.000106;qvalue= 0.519;sequence=AAATATTAT;
E_coli_genome	fimo	Nucleotide motif (loose)	2233455	2233463	39.8	-	.	Motif 1004_gi;Alias=;ID=1004-904-E_coli_genome;pvalue=0.000106;qvalue= 0.519;sequence=AAATATAAA;
E_coli_genome	fimo	Nucleotide motif (loose)	2234194	2234202	39.8	+	.	Motif 1004_gi;Alias=;ID=1004-905-E_coli_genome;pvalue=0.000106;qvalue= 0.519;sequence=TAATTTTAA;
E_coli_genome	fimo	Nucleotide motif (loose)	2235045	2235053	39.8	-	.	Motif 1004_gi;Alias=;ID=1004-906-E_coli_genome;pvalue=0.000106;qvalue= 0.519;sequence=TAATTTTAT;
E_coli_genome	fimo	Nucleotide motif (loose)	2238005	2238013	39.8	-	.	Motif 1004_gi;Alias=;ID=1004-907-E_coli_genome;pvalue=0.000106;qvalue= 0.519;sequence=AAATATTAA;
E_coli_genome	fimo	Nucleotide motif (loose)	2239186	2239194	39.8	-	.	Motif 1004_gi;Alias=;ID=1004-908-E_coli_genome;pvalue=0.000106;qvalue= 0.519;sequence=TAATTTAAA;
E_coli_genome	fimo	Nucleotide motif (loose)	2246977	2246985	39.8	+	.	Motif 1004_gi;Alias=;ID=1004-909-E_coli_genome;pvalue=0.000106;qvalue= 0.519;sequence=AAATTTTAT;
E_coli_genome	fimo	Nucleotide motif (loose)	2249651	2249659	39.8	+	.	Motif 1004_gi;Alias=;ID=1004-910-E_coli_genome;pvalue=0.000106;qvalue= 0.519;sequence=ATATATAAT;
E_coli_genome	fimo	Nucleotide motif (loose)	2252433	2252441	39.8	+	.	Motif 1004_gi;Alias=;ID=1004-911-E_coli_genome;pvalue=0.000106;qvalue= 0.519;sequence=AAATTTTAT;
E_coli_genome	fimo	Nucleotide motif (loose)	2253733	2253741	39.8	+	.	Motif 1004_gi;Alias=;ID=1004-912-E_coli_genome;pvalue=0.000106;qvalue= 0.519;sequence=ATATTTAAT;
E_coli_genome	fimo	Nucleotide motif (loose)	2255787	2255795	39.8	-	.	Motif 1004_gi;Alias=;ID=1004-913-E_coli_genome;pvalue=0.000106;qvalue= 0.519;sequence=TAATATAAA;
E_coli_genome	fimo	Nucleotide motif (loose)	2259186	2259194	39.8	+	.	Motif 1004_gi;Alias=;ID=1004-914-E_coli_genome;pvalue=0.000106;qvalue= 0.519;sequence=AAATTTTAT;
E_coli_genome	fimo	Nucleotide motif (loose)	2259217	2259225	39.8	+	.	Motif 1004_gi;Alias=;ID=1004-915-E_coli_genome;pvalue=0.000106;qvalue= 0.519;sequence=TAATTTAAT;
E_coli_genome	fimo	Nucleotide motif (loose)	2259379	2259387	39.8	+	.	Motif 1004_gi;Alias=;ID=1004-916-E_coli_genome;pvalue=0.000106;qvalue= 0.519;sequence=ATATTTAAA;
E_coli_genome	fimo	Nucleotide motif (loose)	2259631	2259639	39.8	-	.	Motif 1004_gi;Alias=;ID=1004-917-E_coli_genome;pvalue=0.000106;qvalue= 0.519;sequence=TAATTTTAT;
E_coli_genome	fimo	Nucleotide motif (loose)	2276072	2276080	39.8	+	.	Motif 1004_gi;Alias=;ID=1004-918-E_coli_genome;pvalue=0.000106;qvalue= 0.519;sequence=TTATTTTAT;
E_coli_genome	fimo	Nucleotide motif (loose)	2277349	2277357	39.8	+	.	Motif 1004_gi;Alias=;ID=1004-919-E_coli_genome;pvalue=0.000106;qvalue= 0.519;sequence=AAATTTAAA;
E_coli_genome	fimo	Nucleotide motif (loose)	2278480	2278488	39.8	-	.	Motif 1004_gi;Alias=;ID=1004-920-E_coli_genome;pvalue=0.000106;qvalue= 0.519;sequence=TTATTTTAT;
E_coli_genome	fimo	Nucleotide motif (loose)	2281513	2281521	39.8	+	.	Motif 1004_gi;Alias=;ID=1004-921-E_coli_genome;pvalue=0.000106;qvalue= 0.519;sequence=AAATTTTAA;
E_coli_genome	fimo	Nucleotide motif (loose)	2284806	2284814	39.8	+	.	Motif 1004_gi;Alias=;ID=1004-922-E_coli_genome;pvalue=0.000106;qvalue= 0.519;sequence=TTATTTTAT;
E_coli_genome	fimo	Nucleotide motif (loose)	2286543	2286551	39.8	-	.	Motif 1004_gi;Alias=;ID=1004-923-E_coli_genome;pvalue=0.000106;qvalue= 0.519;sequence=AAATTTAAT;
E_coli_genome	fimo	Nucleotide motif (loose)	2306834	2306842	39.8	-	.	Motif 1004_gi;Alias=;ID=1004-924-E_coli_genome;pvalue=0.000106;qvalue= 0.519;sequence=TTATTTAAA;
E_coli_genome	fimo	Nucleotide motif (loose)	2306967	2306975	39.8	+	.	Motif 1004_gi;Alias=;ID=1004-925-E_coli_genome;pvalue=0.000106;qvalue= 0.519;sequence=TAATATTAT;
E_coli_genome	fimo	Nucleotide motif (loose)	2318730	2318738	39.8	-	.	Motif 1004_gi;Alias=;ID=1004-926-E_coli_genome;pvalue=0.000106;qvalue= 0.519;sequence=ATATTTTAA;
E_coli_genome	fimo	Nucleotide motif (loose)	2323089	2323097	39.8	+	.	Motif 1004_gi;Alias=;ID=1004-927-E_coli_genome;pvalue=0.000106;qvalue= 0.519;sequence=TAATTTAAA;
E_coli_genome	fimo	Nucleotide motif (loose)	2331462	2331470	39.8	+	.	Motif 1004_gi;Alias=;ID=1004-928-E_coli_genome;pvalue=0.000106;qvalue= 0.519;sequence=AAATATAAT;
E_coli_genome	fimo	Nucleotide motif (loose)	2334349	2334357	39.8	+	.	Motif 1004_gi;Alias=;ID=1004-929-E_coli_genome;pvalue=0.000106;qvalue= 0.519;sequence=AAATTTAAA;
E_coli_genome	fimo	Nucleotide motif (loose)	2342914	2342922	39.8	+	.	Motif 1004_gi;Alias=;ID=1004-930-E_coli_genome;pvalue=0.000106;qvalue= 0.519;sequence=ATATTTAAA;
E_coli_genome	fimo	Nucleotide motif (loose)	2344341	2344349	39.8	+	.	Motif 1004_gi;Alias=;ID=1004-931-E_coli_genome;pvalue=0.000106;qvalue= 0.519;sequence=ATATTTAAA;
E_coli_genome	fimo	Nucleotide motif (loose)	2344378	2344386	39.8	-	.	Motif 1004_gi;Alias=;ID=1004-932-E_coli_genome;pvalue=0.000106;qvalue= 0.519;sequence=TTATATTAT;
E_coli_genome	fimo	Nucleotide motif (loose)	2345472	2345480	39.8	-	.	Motif 1004_gi;Alias=;ID=1004-933-E_coli_genome;pvalue=0.000106;qvalue= 0.519;sequence=AAATTTTAA;
E_coli_genome	fimo	Nucleotide motif (loose)	2352505	2352513	39.8	-	.	Motif 1004_gi;Alias=;ID=1004-934-E_coli_genome;pvalue=0.000106;qvalue= 0.519;sequence=TTATTTAAT;
E_coli_genome	fimo	Nucleotide motif (loose)	2353993	2354001	39.8	+	.	Motif 1004_gi;Alias=;ID=1004-935-E_coli_genome;pvalue=0.000106;qvalue= 0.519;sequence=AAATTTAAA;
E_coli_genome	fimo	Nucleotide motif (loose)	2365703	2365711	39.8	+	.	Motif 1004_gi;Alias=;ID=1004-936-E_coli_genome;pvalue=0.000106;qvalue= 0.519;sequence=TAATATTAA;
E_coli_genome	fimo	Nucleotide motif (loose)	2365774	2365782	39.8	+	.	Motif 1004_gi;Alias=;ID=1004-937-E_coli_genome;pvalue=0.000106;qvalue= 0.519;sequence=AAATATAAA;
E_coli_genome	fimo	Nucleotide motif (loose)	2365839	2365847	39.8	-	.	Motif 1004_gi;Alias=;ID=1004-938-E_coli_genome;pvalue=0.000106;qvalue= 0.519;sequence=AAATTTTAA;
E_coli_genome	fimo	Nucleotide motif (loose)	2366918	2366926	39.8	+	.	Motif 1004_gi;Alias=;ID=1004-939-E_coli_genome;pvalue=0.000106;qvalue= 0.519;sequence=AAATATTAT;
E_coli_genome	fimo	Nucleotide motif (loose)	2369385	2369393	39.8	+	.	Motif 1004_gi;Alias=;ID=1004-940-E_coli_genome;pvalue=0.000106;qvalue= 0.519;sequence=TAATTTAAT;
E_coli_genome	fimo	Nucleotide motif (loose)	2373689	2373697	39.8	+	.	Motif 1004_gi;Alias=;ID=1004-941-E_coli_genome;pvalue=0.000106;qvalue= 0.519;sequence=AAATTTTAA;
E_coli_genome	fimo	Nucleotide motif (loose)	2382989	2382997	39.8	+	.	Motif 1004_gi;Alias=;ID=1004-942-E_coli_genome;pvalue=0.000106;qvalue= 0.519;sequence=TTATATAAT;
E_coli_genome	fimo	Nucleotide motif (loose)	2382983	2382991	39.8	-	.	Motif 1004_gi;Alias=;ID=1004-943-E_coli_genome;pvalue=0.000106;qvalue= 0.519;sequence=TAATTTTAA;
E_coli_genome	fimo	Nucleotide motif (loose)	2382988	2382996	39.8	-	.	Motif 1004_gi;Alias=;ID=1004-944-E_coli_genome;pvalue=0.000106;qvalue= 0.519;sequence=TTATATAAT;
E_coli_genome	fimo	Nucleotide motif (loose)	2383339	2383347	39.8	+	.	Motif 1004_gi;Alias=;ID=1004-945-E_coli_genome;pvalue=0.000106;qvalue= 0.519;sequence=AAATATTAA;
E_coli_genome	fimo	Nucleotide motif (loose)	2383573	2383581	39.8	+	.	Motif 1004_gi;Alias=;ID=1004-946-E_coli_genome;pvalue=0.000106;qvalue= 0.519;sequence=TAATATAAA;
E_coli_genome	fimo	Nucleotide motif (loose)	2383572	2383580	39.8	-	.	Motif 1004_gi;Alias=;ID=1004-947-E_coli_genome;pvalue=0.000106;qvalue= 0.519;sequence=TTATATTAT;
E_coli_genome	fimo	Nucleotide motif (loose)	2383604	2383612	39.8	-	.	Motif 1004_gi;Alias=;ID=1004-948-E_coli_genome;pvalue=0.000106;qvalue= 0.519;sequence=AAATATTAT;
E_coli_genome	fimo	Nucleotide motif (loose)	2385703	2385711	39.8	-	.	Motif 1004_gi;Alias=;ID=1004-949-E_coli_genome;pvalue=0.000106;qvalue= 0.519;sequence=AAATATAAT;
E_coli_genome	fimo	Nucleotide motif (loose)	2385733	2385741	39.8	-	.	Motif 1004_gi;Alias=;ID=1004-950-E_coli_genome;pvalue=0.000106;qvalue= 0.519;sequence=TTATTTAAA;
E_coli_genome	fimo	Nucleotide motif (loose)	2385757	2385765	39.8	-	.	Motif 1004_gi;Alias=;ID=1004-951-E_coli_genome;pvalue=0.000106;qvalue= 0.519;sequence=ATATTTTAT;
E_coli_genome	fimo	Nucleotide motif (loose)	2385885	2385893	39.8	+	.	Motif 1004_gi;Alias=;ID=1004-952-E_coli_genome;pvalue=0.000106;qvalue= 0.519;sequence=TTATATTAT;
E_coli_genome	fimo	Nucleotide motif (loose)	2385884	2385892	39.8	-	.	Motif 1004_gi;Alias=;ID=1004-953-E_coli_genome;pvalue=0.000106;qvalue= 0.519;sequence=TAATATAAT;
E_coli_genome	fimo	Nucleotide motif (loose)	2386063	2386071	39.8	+	.	Motif 1004_gi;Alias=;ID=1004-954-E_coli_genome;pvalue=0.000106;qvalue= 0.519;sequence=ATATATAAA;
E_coli_genome	fimo	Nucleotide motif (loose)	2388437	2388445	39.8	-	.	Motif 1004_gi;Alias=;ID=1004-955-E_coli_genome;pvalue=0.000106;qvalue= 0.519;sequence=ATATTTAAA;
E_coli_genome	fimo	Nucleotide motif (loose)	2388453	2388461	39.8	-	.	Motif 1004_gi;Alias=;ID=1004-956-E_coli_genome;pvalue=0.000106;qvalue= 0.519;sequence=ATATTTAAT;
E_coli_genome	fimo	Nucleotide motif (loose)	2388612	2388620	39.8	+	.	Motif 1004_gi;Alias=;ID=1004-957-E_coli_genome;pvalue=0.000106;qvalue= 0.519;sequence=ATATATTAT;
E_coli_genome	fimo	Nucleotide motif (loose)	2389063	2389071	39.8	+	.	Motif 1004_gi;Alias=;ID=1004-958-E_coli_genome;pvalue=0.000106;qvalue= 0.519;sequence=TTATATAAA;
E_coli_genome	fimo	Nucleotide motif (loose)	2389062	2389070	39.8	-	.	Motif 1004_gi;Alias=;ID=1004-959-E_coli_genome;pvalue=0.000106;qvalue= 0.519;sequence=TTATATAAA;
E_coli_genome	fimo	Nucleotide motif (loose)	2393017	2393025	39.8	-	.	Motif 1004_gi;Alias=;ID=1004-960-E_coli_genome;pvalue=0.000106;qvalue= 0.519;sequence=TAATATTAA;
E_coli_genome	fimo	Nucleotide motif (loose)	2400692	2400700	39.8	-	.	Motif 1004_gi;Alias=;ID=1004-961-E_coli_genome;pvalue=0.000106;qvalue= 0.519;sequence=AAATTTAAA;
E_coli_genome	fimo	Nucleotide motif (loose)	2406640	2406648	39.8	+	.	Motif 1004_gi;Alias=;ID=1004-962-E_coli_genome;pvalue=0.000106;qvalue= 0.519;sequence=ATATATTAT;
E_coli_genome	fimo	Nucleotide motif (loose)	2407138	2407146	39.8	-	.	Motif 1004_gi;Alias=;ID=1004-963-E_coli_genome;pvalue=0.000106;qvalue= 0.519;sequence=TTATTTAAT;
E_coli_genome	fimo	Nucleotide motif (loose)	2437669	2437677	39.8	+	.	Motif 1004_gi;Alias=;ID=1004-964-E_coli_genome;pvalue=0.000106;qvalue= 0.519;sequence=AAATTTAAT;
E_coli_genome	fimo	Nucleotide motif (loose)	2448428	2448436	39.8	+	.	Motif 1004_gi;Alias=;ID=1004-965-E_coli_genome;pvalue=0.000106;qvalue= 0.519;sequence=AAATTTTAT;
E_coli_genome	fimo	Nucleotide motif (loose)	2449916	2449924	39.8	-	.	Motif 1004_gi;Alias=;ID=1004-966-E_coli_genome;pvalue=0.000106;qvalue= 0.519;sequence=TAATTTAAA;
E_coli_genome	fimo	Nucleotide motif (loose)	2450050	2450058	39.8	-	.	Motif 1004_gi;Alias=;ID=1004-967-E_coli_genome;pvalue=0.000106;qvalue= 0.519;sequence=ATATTTAAA;
E_coli_genome	fimo	Nucleotide motif (loose)	2452217	2452225	39.8	-	.	Motif 1004_gi;Alias=;ID=1004-968-E_coli_genome;pvalue=0.000106;qvalue= 0.519;sequence=ATATTTAAT;
E_coli_genome	fimo	Nucleotide motif (loose)	2455674	2455682	39.8	+	.	Motif 1004_gi;Alias=;ID=1004-969-E_coli_genome;pvalue=0.000106;qvalue= 0.519;sequence=AAATATAAA;
E_coli_genome	fimo	Nucleotide motif (loose)	2455671	2455679	39.8	-	.	Motif 1004_gi;Alias=;ID=1004-970-E_coli_genome;pvalue=0.000106;qvalue= 0.519;sequence=ATATTTTAA;
E_coli_genome	fimo	Nucleotide motif (loose)	2455857	2455865	39.8	-	.	Motif 1004_gi;Alias=;ID=1004-971-E_coli_genome;pvalue=0.000106;qvalue= 0.519;sequence=ATATATTAA;
E_coli_genome	fimo	Nucleotide motif (loose)	2456020	2456028	39.8	+	.	Motif 1004_gi;Alias=;ID=1004-972-E_coli_genome;pvalue=0.000106;qvalue= 0.519;sequence=ATATATAAA;
E_coli_genome	fimo	Nucleotide motif (loose)	2456017	2456025	39.8	-	.	Motif 1004_gi;Alias=;ID=1004-973-E_coli_genome;pvalue=0.000106;qvalue= 0.519;sequence=ATATATTAT;
E_coli_genome	fimo	Nucleotide motif (loose)	2463212	2463220	39.8	+	.	Motif 1004_gi;Alias=;ID=1004-974-E_coli_genome;pvalue=0.000106;qvalue= 0.519;sequence=TAATATTAA;
E_coli_genome	fimo	Nucleotide motif (loose)	2463211	2463219	39.8	-	.	Motif 1004_gi;Alias=;ID=1004-975-E_coli_genome;pvalue=0.000106;qvalue= 0.519;sequence=TAATATTAA;
E_coli_genome	fimo	Nucleotide motif (loose)	2463870	2463878	39.8	+	.	Motif 1004_gi;Alias=;ID=1004-976-E_coli_genome;pvalue=0.000106;qvalue= 0.519;sequence=AAATATAAA;
E_coli_genome	fimo	Nucleotide motif (loose)	2464063	2464071	39.8	+	.	Motif 1004_gi;Alias=;ID=1004-977-E_coli_genome;pvalue=0.000106;qvalue= 0.519;sequence=ATATTTAAA;
E_coli_genome	fimo	Nucleotide motif (loose)	2464067	2464075	39.8	-	.	Motif 1004_gi;Alias=;ID=1004-978-E_coli_genome;pvalue=0.000106;qvalue= 0.519;sequence=TAATTTTAA;
E_coli_genome	fimo	Nucleotide motif (loose)	2464373	2464381	39.8	-	.	Motif 1004_gi;Alias=;ID=1004-979-E_coli_genome;pvalue=0.000106;qvalue= 0.519;sequence=TTATATTAT;
E_coli_genome	fimo	Nucleotide motif (loose)	2466513	2466521	39.8	-	.	Motif 1004_gi;Alias=;ID=1004-980-E_coli_genome;pvalue=0.000106;qvalue= 0.519;sequence=TTATTTTAT;
E_coli_genome	fimo	Nucleotide motif (loose)	2468638	2468646	39.8	-	.	Motif 1004_gi;Alias=;ID=1004-981-E_coli_genome;pvalue=0.000106;qvalue= 0.519;sequence=TTATTTTAT;
E_coli_genome	fimo	Nucleotide motif (loose)	2468708	2468716	39.8	+	.	Motif 1004_gi;Alias=;ID=1004-982-E_coli_genome;pvalue=0.000106;qvalue= 0.519;sequence=AAATATTAA;
E_coli_genome	fimo	Nucleotide motif (loose)	2468823	2468831	39.8	+	.	Motif 1004_gi;Alias=;ID=1004-983-E_coli_genome;pvalue=0.000106;qvalue= 0.519;sequence=AAATTTAAT;
E_coli_genome	fimo	Nucleotide motif (loose)	2469469	2469477	39.8	+	.	Motif 1004_gi;Alias=;ID=1004-984-E_coli_genome;pvalue=0.000106;qvalue= 0.519;sequence=ATATATAAA;
E_coli_genome	fimo	Nucleotide motif (loose)	2469690	2469698	39.8	+	.	Motif 1004_gi;Alias=;ID=1004-985-E_coli_genome;pvalue=0.000106;qvalue= 0.519;sequence=TTATATTAA;
E_coli_genome	fimo	Nucleotide motif (loose)	2469689	2469697	39.8	-	.	Motif 1004_gi;Alias=;ID=1004-986-E_coli_genome;pvalue=0.000106;qvalue= 0.519;sequence=TAATATAAA;
E_coli_genome	fimo	Nucleotide motif (loose)	2469720	2469728	39.8	-	.	Motif 1004_gi;Alias=;ID=1004-987-E_coli_genome;pvalue=0.000106;qvalue= 0.519;sequence=AAATATAAT;
E_coli_genome	fimo	Nucleotide motif (loose)	2469826	2469834	39.8	-	.	Motif 1004_gi;Alias=;ID=1004-988-E_coli_genome;pvalue=0.000106;qvalue= 0.519;sequence=TTATTTAAT;
E_coli_genome	fimo	Nucleotide motif (loose)	2470190	2470198	39.8	+	.	Motif 1004_gi;Alias=;ID=1004-989-E_coli_genome;pvalue=0.000106;qvalue= 0.519;sequence=ATATTTAAA;
E_coli_genome	fimo	Nucleotide motif (loose)	2470257	2470265	39.8	-	.	Motif 1004_gi;Alias=;ID=1004-990-E_coli_genome;pvalue=0.000106;qvalue= 0.519;sequence=TTATTTTAT;
E_coli_genome	fimo	Nucleotide motif (loose)	2470416	2470424	39.8	-	.	Motif 1004_gi;Alias=;ID=1004-991-E_coli_genome;pvalue=0.000106;qvalue= 0.519;sequence=TTATTTTAT;
E_coli_genome	fimo	Nucleotide motif (loose)	2474170	2474178	39.8	+	.	Motif 1004_gi;Alias=;ID=1004-992-E_coli_genome;pvalue=0.000106;qvalue= 0.519;sequence=AAATTTAAT;
E_coli_genome	fimo	Nucleotide motif (loose)	2474175	2474183	39.8	+	.	Motif 1004_gi;Alias=;ID=1004-993-E_coli_genome;pvalue=0.000106;qvalue= 0.519;sequence=TAATTTAAA;
E_coli_genome	fimo	Nucleotide motif (loose)	2474689	2474697	39.8	-	.	Motif 1004_gi;Alias=;ID=1004-994-E_coli_genome;pvalue=0.000106;qvalue= 0.519;sequence=TAATTTAAA;
E_coli_genome	fimo	Nucleotide motif (loose)	2476221	2476229	39.8	-	.	Motif 1004_gi;Alias=;ID=1004-995-E_coli_genome;pvalue=0.000106;qvalue= 0.519;sequence=ATATTTTAA;
E_coli_genome	fimo	Nucleotide motif (loose)	2477773	2477781	39.8	+	.	Motif 1004_gi;Alias=;ID=1004-996-E_coli_genome;pvalue=0.000106;qvalue= 0.519;sequence=AAATTTTAT;
E_coli_genome	fimo	Nucleotide motif (loose)	2480803	2480811	39.8	-	.	Motif 1004_gi;Alias=;ID=1004-997-E_coli_genome;pvalue=0.000106;qvalue= 0.519;sequence=AAATATTAT;
E_coli_genome	fimo	Nucleotide motif (loose)	2481454	2481462	39.8	+	.	Motif 1004_gi;Alias=;ID=1004-998-E_coli_genome;pvalue=0.000106;qvalue= 0.519;sequence=TAATATTAT;
E_coli_genome	fimo	Nucleotide motif (loose)	2481453	2481461	39.8	-	.	Motif 1004_gi;Alias=;ID=1004-999-E_coli_genome;pvalue=0.000106;qvalue= 0.519;sequence=TAATATTAA;
E_coli_genome	fimo	Nucleotide motif (loose)	2483453	2483461	39.8	+	.	Motif 1004_gi;Alias=;ID=1004-1000-E_coli_genome;pvalue=0.000106;qvalue= 0.519;sequence=TAATTTAAA;
E_coli_genome	fimo	Nucleotide motif (loose)	2484628	2484636	39.8	+	.	Motif 1004_gi;Alias=;ID=1004-1001-E_coli_genome;pvalue=0.000106;qvalue= 0.519;sequence=TTATTTAAA;
E_coli_genome	fimo	Nucleotide motif (loose)	2485067	2485075	39.8	+	.	Motif 1004_gi;Alias=;ID=1004-1002-E_coli_genome;pvalue=0.000106;qvalue= 0.519;sequence=AAATATTAT;
E_coli_genome	fimo	Nucleotide motif (loose)	2485369	2485377	39.8	+	.	Motif 1004_gi;Alias=;ID=1004-1003-E_coli_genome;pvalue=0.000106;qvalue= 0.519;sequence=TAATATTAT;
E_coli_genome	fimo	Nucleotide motif (loose)	2485368	2485376	39.8	-	.	Motif 1004_gi;Alias=;ID=1004-1004-E_coli_genome;pvalue=0.000106;qvalue= 0.519;sequence=TAATATTAA;
E_coli_genome	fimo	Nucleotide motif (loose)	2485393	2485401	39.8	-	.	Motif 1004_gi;Alias=;ID=1004-1005-E_coli_genome;pvalue=0.000106;qvalue= 0.519;sequence=AAATTTAAA;
E_coli_genome	fimo	Nucleotide motif (loose)	2487828	2487836	39.8	-	.	Motif 1004_gi;Alias=;ID=1004-1006-E_coli_genome;pvalue=0.000106;qvalue= 0.519;sequence=TAATATTAA;
E_coli_genome	fimo	Nucleotide motif (loose)	2490734	2490742	39.8	-	.	Motif 1004_gi;Alias=;ID=1004-1007-E_coli_genome;pvalue=0.000106;qvalue= 0.519;sequence=AAATATTAT;
E_coli_genome	fimo	Nucleotide motif (loose)	2490836	2490844	39.8	+	.	Motif 1004_gi;Alias=;ID=1004-1008-E_coli_genome;pvalue=0.000106;qvalue= 0.519;sequence=TAATTTAAT;
E_coli_genome	fimo	Nucleotide motif (loose)	2490902	2490910	39.8	+	.	Motif 1004_gi;Alias=;ID=1004-1009-E_coli_genome;pvalue=0.000106;qvalue= 0.519;sequence=ATATTTAAA;
E_coli_genome	fimo	Nucleotide motif (loose)	2490906	2490914	39.8	-	.	Motif 1004_gi;Alias=;ID=1004-1010-E_coli_genome;pvalue=0.000106;qvalue= 0.519;sequence=ATATTTTAA;
E_coli_genome	fimo	Nucleotide motif (loose)	2493273	2493281	39.8	-	.	Motif 1004_gi;Alias=;ID=1004-1011-E_coli_genome;pvalue=0.000106;qvalue= 0.519;sequence=ATATTTAAT;
E_coli_genome	fimo	Nucleotide motif (loose)	2493673	2493681	39.8	+	.	Motif 1004_gi;Alias=;ID=1004-1012-E_coli_genome;pvalue=0.000106;qvalue= 0.519;sequence=TAATTTTAT;
E_coli_genome	fimo	Nucleotide motif (loose)	2521657	2521665	39.8	+	.	Motif 1004_gi;Alias=;ID=1004-1013-E_coli_genome;pvalue=0.000106;qvalue= 0.519;sequence=ATATATAAA;
E_coli_genome	fimo	Nucleotide motif (loose)	2522380	2522388	39.8	+	.	Motif 1004_gi;Alias=;ID=1004-1014-E_coli_genome;pvalue=0.000106;qvalue= 0.519;sequence=ATATTTAAA;
E_coli_genome	fimo	Nucleotide motif (loose)	2522509	2522517	39.8	-	.	Motif 1004_gi;Alias=;ID=1004-1015-E_coli_genome;pvalue=0.000106;qvalue= 0.519;sequence=TAATTTAAT;
E_coli_genome	fimo	Nucleotide motif (loose)	2522661	2522669	39.8	-	.	Motif 1004_gi;Alias=;ID=1004-1016-E_coli_genome;pvalue=0.000106;qvalue= 0.519;sequence=ATATTTTAT;
E_coli_genome	fimo	Nucleotide motif (loose)	2522774	2522782	39.8	+	.	Motif 1004_gi;Alias=;ID=1004-1017-E_coli_genome;pvalue=0.000106;qvalue= 0.519;sequence=ATATTTAAA;
E_coli_genome	fimo	Nucleotide motif (loose)	2522771	2522779	39.8	-	.	Motif 1004_gi;Alias=;ID=1004-1018-E_coli_genome;pvalue=0.000106;qvalue= 0.519;sequence=AAATATAAT;
E_coli_genome	fimo	Nucleotide motif (loose)	2523936	2523944	39.8	-	.	Motif 1004_gi;Alias=;ID=1004-1019-E_coli_genome;pvalue=0.000106;qvalue= 0.519;sequence=ATATTTTAT;
E_coli_genome	fimo	Nucleotide motif (loose)	2543542	2543550	39.8	+	.	Motif 1004_gi;Alias=;ID=1004-1020-E_coli_genome;pvalue=0.000106;qvalue= 0.519;sequence=AAATTTAAT;
E_coli_genome	fimo	Nucleotide motif (loose)	2546147	2546155	39.8	+	.	Motif 1004_gi;Alias=;ID=1004-1021-E_coli_genome;pvalue=0.000106;qvalue= 0.519;sequence=AAATATTAA;
E_coli_genome	fimo	Nucleotide motif (loose)	2559570	2559578	39.8	+	.	Motif 1004_gi;Alias=;ID=1004-1022-E_coli_genome;pvalue=0.000106;qvalue= 0.519;sequence=TTATATTAA;
E_coli_genome	fimo	Nucleotide motif (loose)	2561637	2561645	39.8	-	.	Motif 1004_gi;Alias=;ID=1004-1023-E_coli_genome;pvalue=0.000106;qvalue= 0.519;sequence=ATATTTAAA;
E_coli_genome	fimo	Nucleotide motif (loose)	2562192	2562200	39.8	+	.	Motif 1004_gi;Alias=;ID=1004-1024-E_coli_genome;pvalue=0.000106;qvalue= 0.519;sequence=AAATATAAT;
E_coli_genome	fimo	Nucleotide motif (loose)	2563996	2564004	39.8	+	.	Motif 1004_gi;Alias=;ID=1004-1025-E_coli_genome;pvalue=0.000106;qvalue= 0.519;sequence=ATATTTTAT;
E_coli_genome	fimo	Nucleotide motif (loose)	2575309	2575317	39.8	-	.	Motif 1004_gi;Alias=;ID=1004-1026-E_coli_genome;pvalue=0.000106;qvalue= 0.519;sequence=ATATTTTAA;
E_coli_genome	fimo	Nucleotide motif (loose)	2575401	2575409	39.8	-	.	Motif 1004_gi;Alias=;ID=1004-1027-E_coli_genome;pvalue=0.000106;qvalue= 0.519;sequence=TTATTTAAT;
E_coli_genome	fimo	Nucleotide motif (loose)	2575498	2575506	39.8	+	.	Motif 1004_gi;Alias=;ID=1004-1028-E_coli_genome;pvalue=0.000106;qvalue= 0.519;sequence=TAATTTAAT;
E_coli_genome	fimo	Nucleotide motif (loose)	2575965	2575973	39.8	-	.	Motif 1004_gi;Alias=;ID=1004-1029-E_coli_genome;pvalue=0.000106;qvalue= 0.519;sequence=TTATTTTAT;
E_coli_genome	fimo	Nucleotide motif (loose)	2578504	2578512	39.8	+	.	Motif 1004_gi;Alias=;ID=1004-1030-E_coli_genome;pvalue=0.000106;qvalue= 0.519;sequence=TAATATAAT;
E_coli_genome	fimo	Nucleotide motif (loose)	2578503	2578511	39.8	-	.	Motif 1004_gi;Alias=;ID=1004-1031-E_coli_genome;pvalue=0.000106;qvalue= 0.519;sequence=TTATATTAA;
E_coli_genome	fimo	Nucleotide motif (loose)	2582885	2582893	39.8	+	.	Motif 1004_gi;Alias=;ID=1004-1032-E_coli_genome;pvalue=0.000106;qvalue= 0.519;sequence=AAATATTAT;
E_coli_genome	fimo	Nucleotide motif (loose)	2591120	2591128	39.8	+	.	Motif 1004_gi;Alias=;ID=1004-1033-E_coli_genome;pvalue=0.000106;qvalue= 0.519;sequence=TAATATTAT;
E_coli_genome	fimo	Nucleotide motif (loose)	2591125	2591133	39.8	+	.	Motif 1004_gi;Alias=;ID=1004-1034-E_coli_genome;pvalue=0.000106;qvalue= 0.519;sequence=TTATTTAAT;
E_coli_genome	fimo	Nucleotide motif (loose)	2591119	2591127	39.8	-	.	Motif 1004_gi;Alias=;ID=1004-1035-E_coli_genome;pvalue=0.000106;qvalue= 0.519;sequence=TAATATTAA;
E_coli_genome	fimo	Nucleotide motif (loose)	2592649	2592657	39.8	-	.	Motif 1004_gi;Alias=;ID=1004-1036-E_coli_genome;pvalue=0.000106;qvalue= 0.519;sequence=TAATTTTAT;
E_coli_genome	fimo	Nucleotide motif (loose)	2599288	2599296	39.8	-	.	Motif 1004_gi;Alias=;ID=1004-1037-E_coli_genome;pvalue=0.000106;qvalue= 0.519;sequence=AAATATTAT;
E_coli_genome	fimo	Nucleotide motif (loose)	2611010	2611018	39.8	-	.	Motif 1004_gi;Alias=;ID=1004-1038-E_coli_genome;pvalue=0.000106;qvalue= 0.519;sequence=AAATTTTAT;
E_coli_genome	fimo	Nucleotide motif (loose)	2614713	2614721	39.8	+	.	Motif 1004_gi;Alias=;ID=1004-1039-E_coli_genome;pvalue=0.000106;qvalue= 0.519;sequence=TAATATTAT;
E_coli_genome	fimo	Nucleotide motif (loose)	2614939	2614947	39.8	-	.	Motif 1004_gi;Alias=;ID=1004-1040-E_coli_genome;pvalue=0.000106;qvalue= 0.519;sequence=TTATTTTAT;
E_coli_genome	fimo	Nucleotide motif (loose)	2616315	2616323	39.8	+	.	Motif 1004_gi;Alias=;ID=1004-1041-E_coli_genome;pvalue=0.000106;qvalue= 0.519;sequence=ATATATTAA;
E_coli_genome	fimo	Nucleotide motif (loose)	2616815	2616823	39.8	+	.	Motif 1004_gi;Alias=;ID=1004-1042-E_coli_genome;pvalue=0.000106;qvalue= 0.519;sequence=AAATTTTAT;
E_coli_genome	fimo	Nucleotide motif (loose)	2620991	2620999	39.8	+	.	Motif 1004_gi;Alias=;ID=1004-1043-E_coli_genome;pvalue=0.000106;qvalue= 0.519;sequence=TTATTTTAT;
E_coli_genome	fimo	Nucleotide motif (loose)	2623418	2623426	39.8	+	.	Motif 1004_gi;Alias=;ID=1004-1044-E_coli_genome;pvalue=0.000106;qvalue= 0.519;sequence=TTATTTTAA;
E_coli_genome	fimo	Nucleotide motif (loose)	2623928	2623936	39.8	+	.	Motif 1004_gi;Alias=;ID=1004-1045-E_coli_genome;pvalue=0.000106;qvalue= 0.519;sequence=TAATTTTAA;
E_coli_genome	fimo	Nucleotide motif (loose)	2624149	2624157	39.8	-	.	Motif 1004_gi;Alias=;ID=1004-1046-E_coli_genome;pvalue=0.000106;qvalue= 0.519;sequence=TAATTTTAA;
E_coli_genome	fimo	Nucleotide motif (loose)	2624546	2624554	39.8	+	.	Motif 1004_gi;Alias=;ID=1004-1047-E_coli_genome;pvalue=0.000106;qvalue= 0.519;sequence=TTATTTAAT;
E_coli_genome	fimo	Nucleotide motif (loose)	2624827	2624835	39.8	-	.	Motif 1004_gi;Alias=;ID=1004-1048-E_coli_genome;pvalue=0.000106;qvalue= 0.519;sequence=AAATATAAA;
E_coli_genome	fimo	Nucleotide motif (loose)	2628661	2628669	39.8	-	.	Motif 1004_gi;Alias=;ID=1004-1049-E_coli_genome;pvalue=0.000106;qvalue= 0.519;sequence=TAATTTTAT;
E_coli_genome	fimo	Nucleotide motif (loose)	2628913	2628921	39.8	-	.	Motif 1004_gi;Alias=;ID=1004-1050-E_coli_genome;pvalue=0.000106;qvalue= 0.519;sequence=TTATATAAA;
E_coli_genome	fimo	Nucleotide motif (loose)	2629154	2629162	39.8	-	.	Motif 1004_gi;Alias=;ID=1004-1051-E_coli_genome;pvalue=0.000106;qvalue= 0.519;sequence=TAATTTAAT;
E_coli_genome	fimo	Nucleotide motif (loose)	2629175	2629183	39.8	-	.	Motif 1004_gi;Alias=;ID=1004-1052-E_coli_genome;pvalue=0.000106;qvalue= 0.519;sequence=ATATTTTAA;
E_coli_genome	fimo	Nucleotide motif (loose)	2629630	2629638	39.8	+	.	Motif 1004_gi;Alias=;ID=1004-1053-E_coli_genome;pvalue=0.000106;qvalue= 0.519;sequence=AAATATAAA;
E_coli_genome	fimo	Nucleotide motif (loose)	2629634	2629642	39.8	-	.	Motif 1004_gi;Alias=;ID=1004-1054-E_coli_genome;pvalue=0.000106;qvalue= 0.519;sequence=TAATTTTAT;
E_coli_genome	fimo	Nucleotide motif (loose)	2629640	2629648	39.8	-	.	Motif 1004_gi;Alias=;ID=1004-1055-E_coli_genome;pvalue=0.000106;qvalue= 0.519;sequence=ATATATTAA;
E_coli_genome	fimo	Nucleotide motif (loose)	2629698	2629706	39.8	+	.	Motif 1004_gi;Alias=;ID=1004-1056-E_coli_genome;pvalue=0.000106;qvalue= 0.519;sequence=AAATTTAAT;
E_coli_genome	fimo	Nucleotide motif (loose)	2629798	2629806	39.8	+	.	Motif 1004_gi;Alias=;ID=1004-1057-E_coli_genome;pvalue=0.000106;qvalue= 0.519;sequence=AAATTTAAA;
E_coli_genome	fimo	Nucleotide motif (loose)	2629935	2629943	39.8	+	.	Motif 1004_gi;Alias=;ID=1004-1058-E_coli_genome;pvalue=0.000106;qvalue= 0.519;sequence=TAATATTAT;
E_coli_genome	fimo	Nucleotide motif (loose)	2629934	2629942	39.8	-	.	Motif 1004_gi;Alias=;ID=1004-1059-E_coli_genome;pvalue=0.000106;qvalue= 0.519;sequence=TAATATTAA;
E_coli_genome	fimo	Nucleotide motif (loose)	2632566	2632574	39.8	+	.	Motif 1004_gi;Alias=;ID=1004-1060-E_coli_genome;pvalue=0.000106;qvalue= 0.519;sequence=TAATATAAA;
E_coli_genome	fimo	Nucleotide motif (loose)	2632565	2632573	39.8	-	.	Motif 1004_gi;Alias=;ID=1004-1061-E_coli_genome;pvalue=0.000106;qvalue= 0.519;sequence=TTATATTAT;
E_coli_genome	fimo	Nucleotide motif (loose)	2644970	2644978	39.8	-	.	Motif 1004_gi;Alias=;ID=1004-1062-E_coli_genome;pvalue=0.000106;qvalue= 0.519;sequence=TTATTTTAA;
E_coli_genome	fimo	Nucleotide motif (loose)	2653558	2653566	39.8	-	.	Motif 1004_gi;Alias=;ID=1004-1063-E_coli_genome;pvalue=0.000106;qvalue= 0.519;sequence=TTATTTTAT;
E_coli_genome	fimo	Nucleotide motif (loose)	2653593	2653601	39.8	+	.	Motif 1004_gi;Alias=;ID=1004-1064-E_coli_genome;pvalue=0.000106;qvalue= 0.519;sequence=AAATATAAA;
E_coli_genome	fimo	Nucleotide motif (loose)	2654445	2654453	39.8	-	.	Motif 1004_gi;Alias=;ID=1004-1065-E_coli_genome;pvalue=0.000106;qvalue= 0.519;sequence=TTATTTAAA;
E_coli_genome	fimo	Nucleotide motif (loose)	2663489	2663497	39.8	+	.	Motif 1004_gi;Alias=;ID=1004-1066-E_coli_genome;pvalue=0.000106;qvalue= 0.519;sequence=TAATTTAAT;
E_coli_genome	fimo	Nucleotide motif (loose)	2664505	2664513	39.8	-	.	Motif 1004_gi;Alias=;ID=1004-1067-E_coli_genome;pvalue=0.000106;qvalue= 0.519;sequence=AAATTTTAT;
E_coli_genome	fimo	Nucleotide motif (loose)	2668151	2668159	39.8	-	.	Motif 1004_gi;Alias=;ID=1004-1068-E_coli_genome;pvalue=0.000106;qvalue= 0.519;sequence=TAATTTTAA;
E_coli_genome	fimo	Nucleotide motif (loose)	2678904	2678912	39.8	-	.	Motif 1004_gi;Alias=;ID=1004-1069-E_coli_genome;pvalue=0.000106;qvalue= 0.519;sequence=TTATTTTAT;
E_coli_genome	fimo	Nucleotide motif (loose)	2679088	2679096	39.8	-	.	Motif 1004_gi;Alias=;ID=1004-1070-E_coli_genome;pvalue=0.000106;qvalue= 0.519;sequence=TTATTTTAT;
E_coli_genome	fimo	Nucleotide motif (loose)	2685532	2685540	39.8	-	.	Motif 1004_gi;Alias=;ID=1004-1071-E_coli_genome;pvalue=0.000106;qvalue= 0.519;sequence=AAATTTTAT;
E_coli_genome	fimo	Nucleotide motif (loose)	2691496	2691504	39.8	+	.	Motif 1004_gi;Alias=;ID=1004-1072-E_coli_genome;pvalue=0.000106;qvalue= 0.519;sequence=TAATATTAA;
E_coli_genome	fimo	Nucleotide motif (loose)	2691495	2691503	39.8	-	.	Motif 1004_gi;Alias=;ID=1004-1073-E_coli_genome;pvalue=0.000106;qvalue= 0.519;sequence=TAATATTAT;
E_coli_genome	fimo	Nucleotide motif (loose)	2699916	2699924	39.8	+	.	Motif 1004_gi;Alias=;ID=1004-1074-E_coli_genome;pvalue=0.000106;qvalue= 0.519;sequence=AAATTTAAT;
E_coli_genome	fimo	Nucleotide motif (loose)	2699913	2699921	39.8	-	.	Motif 1004_gi;Alias=;ID=1004-1075-E_coli_genome;pvalue=0.000106;qvalue= 0.519;sequence=AAATTTTAT;
E_coli_genome	fimo	Nucleotide motif (loose)	2699950	2699958	39.8	-	.	Motif 1004_gi;Alias=;ID=1004-1076-E_coli_genome;pvalue=0.000106;qvalue= 0.519;sequence=TAATATAAT;
E_coli_genome	fimo	Nucleotide motif (loose)	2699984	2699992	39.8	+	.	Motif 1004_gi;Alias=;ID=1004-1077-E_coli_genome;pvalue=0.000106;qvalue= 0.519;sequence=TTATTTAAT;
E_coli_genome	fimo	Nucleotide motif (loose)	2699977	2699985	39.8	-	.	Motif 1004_gi;Alias=;ID=1004-1078-E_coli_genome;pvalue=0.000106;qvalue= 0.519;sequence=AAATATAAT;
E_coli_genome	fimo	Nucleotide motif (loose)	2704902	2704910	39.8	+	.	Motif 1004_gi;Alias=;ID=1004-1079-E_coli_genome;pvalue=0.000106;qvalue= 0.519;sequence=ATATTTAAA;
E_coli_genome	fimo	Nucleotide motif (loose)	2710339	2710347	39.8	+	.	Motif 1004_gi;Alias=;ID=1004-1080-E_coli_genome;pvalue=0.000106;qvalue= 0.519;sequence=AAATATTAA;
E_coli_genome	fimo	Nucleotide motif (loose)	2725814	2725822	39.8	+	.	Motif 1004_gi;Alias=;ID=1004-1081-E_coli_genome;pvalue=0.000106;qvalue= 0.519;sequence=AAATATTAT;
E_coli_genome	fimo	Nucleotide motif (loose)	2731490	2731498	39.8	+	.	Motif 1004_gi;Alias=;ID=1004-1082-E_coli_genome;pvalue=0.000106;qvalue= 0.519;sequence=AAATATAAA;
E_coli_genome	fimo	Nucleotide motif (loose)	2738034	2738042	39.8	-	.	Motif 1004_gi;Alias=;ID=1004-1083-E_coli_genome;pvalue=0.000106;qvalue= 0.519;sequence=TAATTTTAT;
E_coli_genome	fimo	Nucleotide motif (loose)	2741716	2741724	39.8	-	.	Motif 1004_gi;Alias=;ID=1004-1084-E_coli_genome;pvalue=0.000106;qvalue= 0.519;sequence=TAATTTAAT;
E_coli_genome	fimo	Nucleotide motif (loose)	2741810	2741818	39.8	+	.	Motif 1004_gi;Alias=;ID=1004-1085-E_coli_genome;pvalue=0.000106;qvalue= 0.519;sequence=ATATTTTAA;
E_coli_genome	fimo	Nucleotide motif (loose)	2744530	2744538	39.8	+	.	Motif 1004_gi;Alias=;ID=1004-1086-E_coli_genome;pvalue=0.000106;qvalue= 0.519;sequence=TAATTTAAT;
E_coli_genome	fimo	Nucleotide motif (loose)	2757397	2757405	39.8	-	.	Motif 1004_gi;Alias=;ID=1004-1087-E_coli_genome;pvalue=0.000106;qvalue= 0.519;sequence=ATATTTTAT;
E_coli_genome	fimo	Nucleotide motif (loose)	2758959	2758967	39.8	+	.	Motif 1004_gi;Alias=;ID=1004-1088-E_coli_genome;pvalue=0.000106;qvalue= 0.519;sequence=TAATTTAAT;
E_coli_genome	fimo	Nucleotide motif (loose)	2758966	2758974	39.8	-	.	Motif 1004_gi;Alias=;ID=1004-1089-E_coli_genome;pvalue=0.000106;qvalue= 0.519;sequence=TTATTTAAT;
E_coli_genome	fimo	Nucleotide motif (loose)	2759871	2759879	39.8	-	.	Motif 1004_gi;Alias=;ID=1004-1090-E_coli_genome;pvalue=0.000106;qvalue= 0.519;sequence=TAATTTTAA;
E_coli_genome	fimo	Nucleotide motif (loose)	2760247	2760255	39.8	+	.	Motif 1004_gi;Alias=;ID=1004-1091-E_coli_genome;pvalue=0.000106;qvalue= 0.519;sequence=AAATATTAT;
E_coli_genome	fimo	Nucleotide motif (loose)	2771883	2771891	39.8	-	.	Motif 1004_gi;Alias=;ID=1004-1092-E_coli_genome;pvalue=0.000106;qvalue= 0.519;sequence=TAATTTTAA;
E_coli_genome	fimo	Nucleotide motif (loose)	2773688	2773696	39.8	-	.	Motif 1004_gi;Alias=;ID=1004-1093-E_coli_genome;pvalue=0.000106;qvalue= 0.519;sequence=AAATATTAT;
E_coli_genome	fimo	Nucleotide motif (loose)	2774035	2774043	39.8	+	.	Motif 1004_gi;Alias=;ID=1004-1094-E_coli_genome;pvalue=0.000106;qvalue= 0.519;sequence=ATATATAAT;
E_coli_genome	fimo	Nucleotide motif (loose)	2774305	2774313	39.8	+	.	Motif 1004_gi;Alias=;ID=1004-1095-E_coli_genome;pvalue=0.000106;qvalue= 0.519;sequence=AAATTTAAA;
E_coli_genome	fimo	Nucleotide motif (loose)	2774302	2774310	39.8	-	.	Motif 1004_gi;Alias=;ID=1004-1096-E_coli_genome;pvalue=0.000106;qvalue= 0.519;sequence=AAATTTTAT;
E_coli_genome	fimo	Nucleotide motif (loose)	2774413	2774421	39.8	+	.	Motif 1004_gi;Alias=;ID=1004-1097-E_coli_genome;pvalue=0.000106;qvalue= 0.519;sequence=AAATATAAA;
E_coli_genome	fimo	Nucleotide motif (loose)	2774648	2774656	39.8	-	.	Motif 1004_gi;Alias=;ID=1004-1098-E_coli_genome;pvalue=0.000106;qvalue= 0.519;sequence=ATATTTTAT;
E_coli_genome	fimo	Nucleotide motif (loose)	2774921	2774929	39.8	+	.	Motif 1004_gi;Alias=;ID=1004-1099-E_coli_genome;pvalue=0.000106;qvalue= 0.519;sequence=ATATATTAA;
E_coli_genome	fimo	Nucleotide motif (loose)	2775061	2775069	39.8	-	.	Motif 1004_gi;Alias=;ID=1004-1100-E_coli_genome;pvalue=0.000106;qvalue= 0.519;sequence=ATATTTTAA;
E_coli_genome	fimo	Nucleotide motif (loose)	2779362	2779370	39.8	-	.	Motif 1004_gi;Alias=;ID=1004-1101-E_coli_genome;pvalue=0.000106;qvalue= 0.519;sequence=TAATTTTAA;
E_coli_genome	fimo	Nucleotide motif (loose)	2783745	2783753	39.8	-	.	Motif 1004_gi;Alias=;ID=1004-1102-E_coli_genome;pvalue=0.000106;qvalue= 0.519;sequence=ATATTTTAT;
E_coli_genome	fimo	Nucleotide motif (loose)	2783784	2783792	39.8	+	.	Motif 1004_gi;Alias=;ID=1004-1103-E_coli_genome;pvalue=0.000106;qvalue= 0.519;sequence=TTATTTTAT;
E_coli_genome	fimo	Nucleotide motif (loose)	2783999	2784007	39.8	+	.	Motif 1004_gi;Alias=;ID=1004-1104-E_coli_genome;pvalue=0.000106;qvalue= 0.519;sequence=TTATATAAA;
E_coli_genome	fimo	Nucleotide motif (loose)	2783998	2784006	39.8	-	.	Motif 1004_gi;Alias=;ID=1004-1105-E_coli_genome;pvalue=0.000106;qvalue= 0.519;sequence=TTATATAAT;
E_coli_genome	fimo	Nucleotide motif (loose)	2784510	2784518	39.8	+	.	Motif 1004_gi;Alias=;ID=1004-1106-E_coli_genome;pvalue=0.000106;qvalue= 0.519;sequence=TTATATTAT;
E_coli_genome	fimo	Nucleotide motif (loose)	2784757	2784765	39.8	+	.	Motif 1004_gi;Alias=;ID=1004-1107-E_coli_genome;pvalue=0.000106;qvalue= 0.519;sequence=ATATTTAAT;
E_coli_genome	fimo	Nucleotide motif (loose)	2784895	2784903	39.8	+	.	Motif 1004_gi;Alias=;ID=1004-1108-E_coli_genome;pvalue=0.000106;qvalue= 0.519;sequence=TAATTTTAA;
E_coli_genome	fimo	Nucleotide motif (loose)	2785139	2785147	39.8	-	.	Motif 1004_gi;Alias=;ID=1004-1109-E_coli_genome;pvalue=0.000106;qvalue= 0.519;sequence=TAATTTAAT;
E_coli_genome	fimo	Nucleotide motif (loose)	2785161	2785169	39.8	+	.	Motif 1004_gi;Alias=;ID=1004-1110-E_coli_genome;pvalue=0.000106;qvalue= 0.519;sequence=AAATTTAAT;
E_coli_genome	fimo	Nucleotide motif (loose)	2786074	2786082	39.8	-	.	Motif 1004_gi;Alias=;ID=1004-1111-E_coli_genome;pvalue=0.000106;qvalue= 0.519;sequence=TTATATTAT;
E_coli_genome	fimo	Nucleotide motif (loose)	2786522	2786530	39.8	+	.	Motif 1004_gi;Alias=;ID=1004-1112-E_coli_genome;pvalue=0.000106;qvalue= 0.519;sequence=AAATATTAT;
E_coli_genome	fimo	Nucleotide motif (loose)	2786629	2786637	39.8	-	.	Motif 1004_gi;Alias=;ID=1004-1113-E_coli_genome;pvalue=0.000106;qvalue= 0.519;sequence=AAATTTTAT;
E_coli_genome	fimo	Nucleotide motif (loose)	2786897	2786905	39.8	+	.	Motif 1004_gi;Alias=;ID=1004-1114-E_coli_genome;pvalue=0.000106;qvalue= 0.519;sequence=TAATATTAA;
E_coli_genome	fimo	Nucleotide motif (loose)	2786896	2786904	39.8	-	.	Motif 1004_gi;Alias=;ID=1004-1115-E_coli_genome;pvalue=0.000106;qvalue= 0.519;sequence=TAATATTAT;
E_coli_genome	fimo	Nucleotide motif (loose)	2786941	2786949	39.8	+	.	Motif 1004_gi;Alias=;ID=1004-1116-E_coli_genome;pvalue=0.000106;qvalue= 0.519;sequence=AAATATTAA;
E_coli_genome	fimo	Nucleotide motif (loose)	2786938	2786946	39.8	-	.	Motif 1004_gi;Alias=;ID=1004-1117-E_coli_genome;pvalue=0.000106;qvalue= 0.519;sequence=ATATTTTAA;
E_coli_genome	fimo	Nucleotide motif (loose)	2788289	2788297	39.8	-	.	Motif 1004_gi;Alias=;ID=1004-1118-E_coli_genome;pvalue=0.000106;qvalue= 0.519;sequence=ATATATAAT;
E_coli_genome	fimo	Nucleotide motif (loose)	2788647	2788655	39.8	+	.	Motif 1004_gi;Alias=;ID=1004-1119-E_coli_genome;pvalue=0.000106;qvalue= 0.519;sequence=TAATTTAAT;
E_coli_genome	fimo	Nucleotide motif (loose)	2795330	2795338	39.8	-	.	Motif 1004_gi;Alias=;ID=1004-1120-E_coli_genome;pvalue=0.000106;qvalue= 0.519;sequence=AAATTTAAA;
E_coli_genome	fimo	Nucleotide motif (loose)	2796372	2796380	39.8	+	.	Motif 1004_gi;Alias=;ID=1004-1121-E_coli_genome;pvalue=0.000106;qvalue= 0.519;sequence=AAATTTTAT;
E_coli_genome	fimo	Nucleotide motif (loose)	2797890	2797898	39.8	+	.	Motif 1004_gi;Alias=;ID=1004-1122-E_coli_genome;pvalue=0.000106;qvalue= 0.519;sequence=TAATATTAA;
E_coli_genome	fimo	Nucleotide motif (loose)	2797889	2797897	39.8	-	.	Motif 1004_gi;Alias=;ID=1004-1123-E_coli_genome;pvalue=0.000106;qvalue= 0.519;sequence=TAATATTAA;
E_coli_genome	fimo	Nucleotide motif (loose)	2798202	2798210	39.8	-	.	Motif 1004_gi;Alias=;ID=1004-1124-E_coli_genome;pvalue=0.000106;qvalue= 0.519;sequence=AAATATAAA;
E_coli_genome	fimo	Nucleotide motif (loose)	2798467	2798475	39.8	+	.	Motif 1004_gi;Alias=;ID=1004-1125-E_coli_genome;pvalue=0.000106;qvalue= 0.519;sequence=TTATTTAAA;
E_coli_genome	fimo	Nucleotide motif (loose)	2798562	2798570	39.8	-	.	Motif 1004_gi;Alias=;ID=1004-1126-E_coli_genome;pvalue=0.000106;qvalue= 0.519;sequence=AAATATAAT;
E_coli_genome	fimo	Nucleotide motif (loose)	2798576	2798584	39.8	+	.	Motif 1004_gi;Alias=;ID=1004-1127-E_coli_genome;pvalue=0.000106;qvalue= 0.519;sequence=AAATTTAAT;
E_coli_genome	fimo	Nucleotide motif (loose)	2798651	2798659	39.8	-	.	Motif 1004_gi;Alias=;ID=1004-1128-E_coli_genome;pvalue=0.000106;qvalue= 0.519;sequence=ATATATAAT;
E_coli_genome	fimo	Nucleotide motif (loose)	2799009	2799017	39.8	+	.	Motif 1004_gi;Alias=;ID=1004-1129-E_coli_genome;pvalue=0.000106;qvalue= 0.519;sequence=ATATTTTAT;
E_coli_genome	fimo	Nucleotide motif (loose)	2804821	2804829	39.8	-	.	Motif 1004_gi;Alias=;ID=1004-1130-E_coli_genome;pvalue=0.000106;qvalue= 0.519;sequence=TAATTTAAT;
E_coli_genome	fimo	Nucleotide motif (loose)	2804846	2804854	39.8	-	.	Motif 1004_gi;Alias=;ID=1004-1131-E_coli_genome;pvalue=0.000106;qvalue= 0.519;sequence=ATATTTTAT;
E_coli_genome	fimo	Nucleotide motif (loose)	2805365	2805373	39.8	+	.	Motif 1004_gi;Alias=;ID=1004-1132-E_coli_genome;pvalue=0.000106;qvalue= 0.519;sequence=ATATATTAT;
E_coli_genome	fimo	Nucleotide motif (loose)	2807435	2807443	39.8	+	.	Motif 1004_gi;Alias=;ID=1004-1133-E_coli_genome;pvalue=0.000106;qvalue= 0.519;sequence=AAATTTTAT;
E_coli_genome	fimo	Nucleotide motif (loose)	2809587	2809595	39.8	+	.	Motif 1004_gi;Alias=;ID=1004-1134-E_coli_genome;pvalue=0.000106;qvalue= 0.519;sequence=TAATATTAA;
E_coli_genome	fimo	Nucleotide motif (loose)	2809586	2809594	39.8	-	.	Motif 1004_gi;Alias=;ID=1004-1135-E_coli_genome;pvalue=0.000106;qvalue= 0.519;sequence=TAATATTAT;
E_coli_genome	fimo	Nucleotide motif (loose)	2810671	2810679	39.8	-	.	Motif 1004_gi;Alias=;ID=1004-1136-E_coli_genome;pvalue=0.000106;qvalue= 0.519;sequence=TTATATAAT;
E_coli_genome	fimo	Nucleotide motif (loose)	2819376	2819384	39.8	+	.	Motif 1004_gi;Alias=;ID=1004-1137-E_coli_genome;pvalue=0.000106;qvalue= 0.519;sequence=TTATATTAT;
E_coli_genome	fimo	Nucleotide motif (loose)	2825720	2825728	39.8	-	.	Motif 1004_gi;Alias=;ID=1004-1138-E_coli_genome;pvalue=0.000106;qvalue= 0.519;sequence=ATATTTTAA;
E_coli_genome	fimo	Nucleotide motif (loose)	2825966	2825974	39.8	+	.	Motif 1004_gi;Alias=;ID=1004-1139-E_coli_genome;pvalue=0.000106;qvalue= 0.519;sequence=TAATTTTAT;
E_coli_genome	fimo	Nucleotide motif (loose)	2830771	2830779	39.8	+	.	Motif 1004_gi;Alias=;ID=1004-1140-E_coli_genome;pvalue=0.000106;qvalue= 0.519;sequence=TTATTTAAT;
E_coli_genome	fimo	Nucleotide motif (loose)	2832374	2832382	39.8	+	.	Motif 1004_gi;Alias=;ID=1004-1141-E_coli_genome;pvalue=0.000106;qvalue= 0.519;sequence=TAATTTTAT;
E_coli_genome	fimo	Nucleotide motif (loose)	2839365	2839373	39.8	+	.	Motif 1004_gi;Alias=;ID=1004-1142-E_coli_genome;pvalue=0.000106;qvalue= 0.519;sequence=AAATATAAA;
E_coli_genome	fimo	Nucleotide motif (loose)	2840037	2840045	39.8	+	.	Motif 1004_gi;Alias=;ID=1004-1143-E_coli_genome;pvalue=0.000106;qvalue= 0.519;sequence=AAATTTAAA;
E_coli_genome	fimo	Nucleotide motif (loose)	2852768	2852776	39.8	+	.	Motif 1004_gi;Alias=;ID=1004-1144-E_coli_genome;pvalue=0.000106;qvalue= 0.519;sequence=TAATTTTAT;
E_coli_genome	fimo	Nucleotide motif (loose)	2854548	2854556	39.8	-	.	Motif 1004_gi;Alias=;ID=1004-1145-E_coli_genome;pvalue=0.000106;qvalue= 0.519;sequence=ATATTTAAT;
E_coli_genome	fimo	Nucleotide motif (loose)	2856832	2856840	39.8	-	.	Motif 1004_gi;Alias=;ID=1004-1146-E_coli_genome;pvalue=0.000106;qvalue= 0.519;sequence=TAATATAAA;
E_coli_genome	fimo	Nucleotide motif (loose)	2859707	2859715	39.8	-	.	Motif 1004_gi;Alias=;ID=1004-1147-E_coli_genome;pvalue=0.000106;qvalue= 0.519;sequence=TTATTTTAT;
E_coli_genome	fimo	Nucleotide motif (loose)	2860159	2860167	39.8	-	.	Motif 1004_gi;Alias=;ID=1004-1148-E_coli_genome;pvalue=0.000106;qvalue= 0.519;sequence=ATATTTTAT;
E_coli_genome	fimo	Nucleotide motif (loose)	2860302	2860310	39.8	+	.	Motif 1004_gi;Alias=;ID=1004-1149-E_coli_genome;pvalue=0.000106;qvalue= 0.519;sequence=TTATTTTAT;
E_coli_genome	fimo	Nucleotide motif (loose)	2860306	2860314	39.8	-	.	Motif 1004_gi;Alias=;ID=1004-1150-E_coli_genome;pvalue=0.000106;qvalue= 0.519;sequence=AAATATAAA;
E_coli_genome	fimo	Nucleotide motif (loose)	2860403	2860411	39.8	-	.	Motif 1004_gi;Alias=;ID=1004-1151-E_coli_genome;pvalue=0.000106;qvalue= 0.519;sequence=TTATTTTAT;
E_coli_genome	fimo	Nucleotide motif (loose)	2861317	2861325	39.8	-	.	Motif 1004_gi;Alias=;ID=1004-1152-E_coli_genome;pvalue=0.000106;qvalue= 0.519;sequence=TTATTTTAT;
E_coli_genome	fimo	Nucleotide motif (loose)	2865789	2865797	39.8	-	.	Motif 1004_gi;Alias=;ID=1004-1153-E_coli_genome;pvalue=0.000106;qvalue= 0.519;sequence=TTATTTTAT;
E_coli_genome	fimo	Nucleotide motif (loose)	2869800	2869808	39.8	+	.	Motif 1004_gi;Alias=;ID=1004-1154-E_coli_genome;pvalue=0.000106;qvalue= 0.519;sequence=TAATATTAA;
E_coli_genome	fimo	Nucleotide motif (loose)	2869799	2869807	39.8	-	.	Motif 1004_gi;Alias=;ID=1004-1155-E_coli_genome;pvalue=0.000106;qvalue= 0.519;sequence=TAATATTAA;
E_coli_genome	fimo	Nucleotide motif (loose)	2879098	2879106	39.8	+	.	Motif 1004_gi;Alias=;ID=1004-1156-E_coli_genome;pvalue=0.000106;qvalue= 0.519;sequence=AAATTTAAT;
E_coli_genome	fimo	Nucleotide motif (loose)	2880467	2880475	39.8	+	.	Motif 1004_gi;Alias=;ID=1004-1157-E_coli_genome;pvalue=0.000106;qvalue= 0.519;sequence=AAATTTTAA;
E_coli_genome	fimo	Nucleotide motif (loose)	2880528	2880536	39.8	+	.	Motif 1004_gi;Alias=;ID=1004-1158-E_coli_genome;pvalue=0.000106;qvalue= 0.519;sequence=TAATTTAAT;
E_coli_genome	fimo	Nucleotide motif (loose)	2884296	2884304	39.8	+	.	Motif 1004_gi;Alias=;ID=1004-1159-E_coli_genome;pvalue=0.000106;qvalue= 0.519;sequence=ATATATTAA;
E_coli_genome	fimo	Nucleotide motif (loose)	2884415	2884423	39.8	-	.	Motif 1004_gi;Alias=;ID=1004-1160-E_coli_genome;pvalue=0.000106;qvalue= 0.519;sequence=ATATTTTAT;
E_coli_genome	fimo	Nucleotide motif (loose)	2886728	2886736	39.8	+	.	Motif 1004_gi;Alias=;ID=1004-1161-E_coli_genome;pvalue=0.000106;qvalue= 0.519;sequence=TAATATAAA;
E_coli_genome	fimo	Nucleotide motif (loose)	2886881	2886889	39.8	-	.	Motif 1004_gi;Alias=;ID=1004-1162-E_coli_genome;pvalue=0.000106;qvalue= 0.519;sequence=AAATTTAAT;
E_coli_genome	fimo	Nucleotide motif (loose)	2887202	2887210	39.8	+	.	Motif 1004_gi;Alias=;ID=1004-1163-E_coli_genome;pvalue=0.000106;qvalue= 0.519;sequence=ATATTTAAA;
E_coli_genome	fimo	Nucleotide motif (loose)	2888715	2888723	39.8	-	.	Motif 1004_gi;Alias=;ID=1004-1164-E_coli_genome;pvalue=0.000106;qvalue= 0.519;sequence=TAATTTAAT;
E_coli_genome	fimo	Nucleotide motif (loose)	2892229	2892237	39.8	+	.	Motif 1004_gi;Alias=;ID=1004-1165-E_coli_genome;pvalue=0.000106;qvalue= 0.519;sequence=TTATTTAAA;
E_coli_genome	fimo	Nucleotide motif (loose)	2900436	2900444	39.8	+	.	Motif 1004_gi;Alias=;ID=1004-1166-E_coli_genome;pvalue=0.000106;qvalue= 0.519;sequence=TAATTTTAA;
E_coli_genome	fimo	Nucleotide motif (loose)	2903826	2903834	39.8	-	.	Motif 1004_gi;Alias=;ID=1004-1167-E_coli_genome;pvalue=0.000106;qvalue= 0.519;sequence=AAATTTTAA;
E_coli_genome	fimo	Nucleotide motif (loose)	2903873	2903881	39.8	+	.	Motif 1004_gi;Alias=;ID=1004-1168-E_coli_genome;pvalue=0.000106;qvalue= 0.519;sequence=AAATTTAAT;
E_coli_genome	fimo	Nucleotide motif (loose)	2903870	2903878	39.8	-	.	Motif 1004_gi;Alias=;ID=1004-1169-E_coli_genome;pvalue=0.000106;qvalue= 0.519;sequence=AAATTTAAT;
E_coli_genome	fimo	Nucleotide motif (loose)	2903974	2903982	39.8	+	.	Motif 1004_gi;Alias=;ID=1004-1170-E_coli_genome;pvalue=0.000106;qvalue= 0.519;sequence=TAATATAAA;
E_coli_genome	fimo	Nucleotide motif (loose)	2904534	2904542	39.8	+	.	Motif 1004_gi;Alias=;ID=1004-1171-E_coli_genome;pvalue=0.000106;qvalue= 0.519;sequence=ATATTTAAA;
E_coli_genome	fimo	Nucleotide motif (loose)	2904538	2904546	39.8	-	.	Motif 1004_gi;Alias=;ID=1004-1172-E_coli_genome;pvalue=0.000106;qvalue= 0.519;sequence=TTATTTTAA;
E_coli_genome	fimo	Nucleotide motif (loose)	2905611	2905619	39.8	-	.	Motif 1004_gi;Alias=;ID=1004-1173-E_coli_genome;pvalue=0.000106;qvalue= 0.519;sequence=AAATATAAT;
E_coli_genome	fimo	Nucleotide motif (loose)	2905654	2905662	39.8	-	.	Motif 1004_gi;Alias=;ID=1004-1174-E_coli_genome;pvalue=0.000106;qvalue= 0.519;sequence=TAATTTTAT;
E_coli_genome	fimo	Nucleotide motif (loose)	2906378	2906386	39.8	-	.	Motif 1004_gi;Alias=;ID=1004-1175-E_coli_genome;pvalue=0.000106;qvalue= 0.519;sequence=AAATTTTAT;
E_coli_genome	fimo	Nucleotide motif (loose)	2908886	2908894	39.8	+	.	Motif 1004_gi;Alias=;ID=1004-1176-E_coli_genome;pvalue=0.000106;qvalue= 0.519;sequence=AAATATAAT;
E_coli_genome	fimo	Nucleotide motif (loose)	2912578	2912586	39.8	-	.	Motif 1004_gi;Alias=;ID=1004-1177-E_coli_genome;pvalue=0.000106;qvalue= 0.519;sequence=AAATATAAA;
E_coli_genome	fimo	Nucleotide motif (loose)	2916717	2916725	39.8	+	.	Motif 1004_gi;Alias=;ID=1004-1178-E_coli_genome;pvalue=0.000106;qvalue= 0.519;sequence=ATATTTTAA;
E_coli_genome	fimo	Nucleotide motif (loose)	2938261	2938269	39.8	+	.	Motif 1004_gi;Alias=;ID=1004-1179-E_coli_genome;pvalue=0.000106;qvalue= 0.519;sequence=AAATTTTAA;
E_coli_genome	fimo	Nucleotide motif (loose)	2939998	2940006	39.8	+	.	Motif 1004_gi;Alias=;ID=1004-1180-E_coli_genome;pvalue=0.000106;qvalue= 0.519;sequence=AAATTTAAT;
E_coli_genome	fimo	Nucleotide motif (loose)	2942127	2942135	39.8	-	.	Motif 1004_gi;Alias=;ID=1004-1181-E_coli_genome;pvalue=0.000106;qvalue= 0.519;sequence=ATATTTTAT;
E_coli_genome	fimo	Nucleotide motif (loose)	2946264	2946272	39.8	-	.	Motif 1004_gi;Alias=;ID=1004-1182-E_coli_genome;pvalue=0.000106;qvalue= 0.519;sequence=AAATTTAAT;
E_coli_genome	fimo	Nucleotide motif (loose)	2947465	2947473	39.8	-	.	Motif 1004_gi;Alias=;ID=1004-1183-E_coli_genome;pvalue=0.000106;qvalue= 0.519;sequence=AAATTTTAA;
E_coli_genome	fimo	Nucleotide motif (loose)	2949163	2949171	39.8	-	.	Motif 1004_gi;Alias=;ID=1004-1184-E_coli_genome;pvalue=0.000106;qvalue= 0.519;sequence=AAATTTTAT;
E_coli_genome	fimo	Nucleotide motif (loose)	2958985	2958993	39.8	-	.	Motif 1004_gi;Alias=;ID=1004-1185-E_coli_genome;pvalue=0.000106;qvalue= 0.519;sequence=TTATATAAA;
E_coli_genome	fimo	Nucleotide motif (loose)	2969227	2969235	39.8	-	.	Motif 1004_gi;Alias=;ID=1004-1186-E_coli_genome;pvalue=0.000106;qvalue= 0.519;sequence=ATATTTTAA;
E_coli_genome	fimo	Nucleotide motif (loose)	2972664	2972672	39.8	+	.	Motif 1004_gi;Alias=;ID=1004-1187-E_coli_genome;pvalue=0.000106;qvalue= 0.519;sequence=AAATATTAA;
E_coli_genome	fimo	Nucleotide motif (loose)	2987670	2987678	39.8	+	.	Motif 1004_gi;Alias=;ID=1004-1188-E_coli_genome;pvalue=0.000106;qvalue= 0.519;sequence=ATATTTTAA;
E_coli_genome	fimo	Nucleotide motif (loose)	2987899	2987907	39.8	+	.	Motif 1004_gi;Alias=;ID=1004-1189-E_coli_genome;pvalue=0.000106;qvalue= 0.519;sequence=ATATATAAT;
E_coli_genome	fimo	Nucleotide motif (loose)	2988408	2988416	39.8	+	.	Motif 1004_gi;Alias=;ID=1004-1190-E_coli_genome;pvalue=0.000106;qvalue= 0.519;sequence=AAATATAAA;
E_coli_genome	fimo	Nucleotide motif (loose)	2988412	2988420	39.8	-	.	Motif 1004_gi;Alias=;ID=1004-1191-E_coli_genome;pvalue=0.000106;qvalue= 0.519;sequence=TAATTTTAT;
E_coli_genome	fimo	Nucleotide motif (loose)	2988418	2988426	39.8	-	.	Motif 1004_gi;Alias=;ID=1004-1192-E_coli_genome;pvalue=0.000106;qvalue= 0.519;sequence=ATATATTAA;
E_coli_genome	fimo	Nucleotide motif (loose)	2989135	2989143	39.8	+	.	Motif 1004_gi;Alias=;ID=1004-1193-E_coli_genome;pvalue=0.000106;qvalue= 0.519;sequence=AAATATAAA;
E_coli_genome	fimo	Nucleotide motif (loose)	2989833	2989841	39.8	-	.	Motif 1004_gi;Alias=;ID=1004-1194-E_coli_genome;pvalue=0.000106;qvalue= 0.519;sequence=TAATTTTAT;
E_coli_genome	fimo	Nucleotide motif (loose)	2989838	2989846	39.8	-	.	Motif 1004_gi;Alias=;ID=1004-1195-E_coli_genome;pvalue=0.000106;qvalue= 0.519;sequence=ATATTTAAT;
E_coli_genome	fimo	Nucleotide motif (loose)	2990565	2990573	39.8	+	.	Motif 1004_gi;Alias=;ID=1004-1196-E_coli_genome;pvalue=0.000106;qvalue= 0.519;sequence=AAATATTAA;
E_coli_genome	fimo	Nucleotide motif (loose)	2990676	2990684	39.8	-	.	Motif 1004_gi;Alias=;ID=1004-1197-E_coli_genome;pvalue=0.000106;qvalue= 0.519;sequence=TAATTTAAA;
E_coli_genome	fimo	Nucleotide motif (loose)	2990794	2990802	39.8	+	.	Motif 1004_gi;Alias=;ID=1004-1198-E_coli_genome;pvalue=0.000106;qvalue= 0.519;sequence=ATATATAAA;
E_coli_genome	fimo	Nucleotide motif (loose)	2991184	2991192	39.8	+	.	Motif 1004_gi;Alias=;ID=1004-1199-E_coli_genome;pvalue=0.000106;qvalue= 0.519;sequence=TAATTTAAA;
E_coli_genome	fimo	Nucleotide motif (loose)	2991199	2991207	39.8	+	.	Motif 1004_gi;Alias=;ID=1004-1200-E_coli_genome;pvalue=0.000106;qvalue= 0.519;sequence=AAATATAAA;
E_coli_genome	fimo	Nucleotide motif (loose)	2992279	2992287	39.8	+	.	Motif 1004_gi;Alias=;ID=1004-1201-E_coli_genome;pvalue=0.000106;qvalue= 0.519;sequence=AAATATTAT;
E_coli_genome	fimo	Nucleotide motif (loose)	2993514	2993522	39.8	+	.	Motif 1004_gi;Alias=;ID=1004-1202-E_coli_genome;pvalue=0.000106;qvalue= 0.519;sequence=TTATTTAAA;
E_coli_genome	fimo	Nucleotide motif (loose)	2993565	2993573	39.8	+	.	Motif 1004_gi;Alias=;ID=1004-1203-E_coli_genome;pvalue=0.000106;qvalue= 0.519;sequence=ATATTTAAA;
E_coli_genome	fimo	Nucleotide motif (loose)	2994058	2994066	39.8	+	.	Motif 1004_gi;Alias=;ID=1004-1204-E_coli_genome;pvalue=0.000106;qvalue= 0.519;sequence=AAATTTAAT;
E_coli_genome	fimo	Nucleotide motif (loose)	2994274	2994282	39.8	-	.	Motif 1004_gi;Alias=;ID=1004-1205-E_coli_genome;pvalue=0.000106;qvalue= 0.519;sequence=TTATATAAA;
E_coli_genome	fimo	Nucleotide motif (loose)	2995196	2995204	39.8	+	.	Motif 1004_gi;Alias=;ID=1004-1206-E_coli_genome;pvalue=0.000106;qvalue= 0.519;sequence=AAATATAAT;
E_coli_genome	fimo	Nucleotide motif (loose)	2995210	2995218	39.8	-	.	Motif 1004_gi;Alias=;ID=1004-1207-E_coli_genome;pvalue=0.000106;qvalue= 0.519;sequence=AAATTTTAT;
E_coli_genome	fimo	Nucleotide motif (loose)	2995262	2995270	39.8	-	.	Motif 1004_gi;Alias=;ID=1004-1208-E_coli_genome;pvalue=0.000106;qvalue= 0.519;sequence=ATATTTTAA;
E_coli_genome	fimo	Nucleotide motif (loose)	2995450	2995458	39.8	-	.	Motif 1004_gi;Alias=;ID=1004-1209-E_coli_genome;pvalue=0.000106;qvalue= 0.519;sequence=ATATTTAAT;
E_coli_genome	fimo	Nucleotide motif (loose)	2995794	2995802	39.8	-	.	Motif 1004_gi;Alias=;ID=1004-1210-E_coli_genome;pvalue=0.000106;qvalue= 0.519;sequence=TAATTTTAT;
E_coli_genome	fimo	Nucleotide motif (loose)	2998827	2998835	39.8	-	.	Motif 1004_gi;Alias=;ID=1004-1211-E_coli_genome;pvalue=0.000106;qvalue= 0.519;sequence=ATATTTTAT;
E_coli_genome	fimo	Nucleotide motif (loose)	3003163	3003171	39.8	-	.	Motif 1004_gi;Alias=;ID=1004-1212-E_coli_genome;pvalue=0.000106;qvalue= 0.519;sequence=ATATTTAAA;
E_coli_genome	fimo	Nucleotide motif (loose)	3005186	3005194	39.8	+	.	Motif 1004_gi;Alias=;ID=1004-1213-E_coli_genome;pvalue=0.000106;qvalue= 0.519;sequence=TAATATTAT;
E_coli_genome	fimo	Nucleotide motif (loose)	3005185	3005193	39.8	-	.	Motif 1004_gi;Alias=;ID=1004-1214-E_coli_genome;pvalue=0.000106;qvalue= 0.519;sequence=TAATATTAT;
E_coli_genome	fimo	Nucleotide motif (loose)	3012391	3012399	39.8	+	.	Motif 1004_gi;Alias=;ID=1004-1215-E_coli_genome;pvalue=0.000106;qvalue= 0.519;sequence=TAATTTAAA;
E_coli_genome	fimo	Nucleotide motif (loose)	3015766	3015774	39.8	+	.	Motif 1004_gi;Alias=;ID=1004-1216-E_coli_genome;pvalue=0.000106;qvalue= 0.519;sequence=ATATTTAAT;
E_coli_genome	fimo	Nucleotide motif (loose)	3015943	3015951	39.8	-	.	Motif 1004_gi;Alias=;ID=1004-1217-E_coli_genome;pvalue=0.000106;qvalue= 0.519;sequence=AAATATAAA;
E_coli_genome	fimo	Nucleotide motif (loose)	3024179	3024187	39.8	+	.	Motif 1004_gi;Alias=;ID=1004-1218-E_coli_genome;pvalue=0.000106;qvalue= 0.519;sequence=AAATATAAA;
E_coli_genome	fimo	Nucleotide motif (loose)	3025600	3025608	39.8	-	.	Motif 1004_gi;Alias=;ID=1004-1219-E_coli_genome;pvalue=0.000106;qvalue= 0.519;sequence=ATATTTTAA;
E_coli_genome	fimo	Nucleotide motif (loose)	3025676	3025684	39.8	+	.	Motif 1004_gi;Alias=;ID=1004-1220-E_coli_genome;pvalue=0.000106;qvalue= 0.519;sequence=AAATATTAT;
E_coli_genome	fimo	Nucleotide motif (loose)	3025673	3025681	39.8	-	.	Motif 1004_gi;Alias=;ID=1004-1221-E_coli_genome;pvalue=0.000106;qvalue= 0.519;sequence=ATATTTAAT;
E_coli_genome	fimo	Nucleotide motif (loose)	3027180	3027188	39.8	+	.	Motif 1004_gi;Alias=;ID=1004-1222-E_coli_genome;pvalue=0.000106;qvalue= 0.519;sequence=TTATTTTAA;
E_coli_genome	fimo	Nucleotide motif (loose)	3027185	3027193	39.8	-	.	Motif 1004_gi;Alias=;ID=1004-1223-E_coli_genome;pvalue=0.000106;qvalue= 0.519;sequence=TAATTTTAA;
E_coli_genome	fimo	Nucleotide motif (loose)	3030385	3030393	39.8	+	.	Motif 1004_gi;Alias=;ID=1004-1224-E_coli_genome;pvalue=0.000106;qvalue= 0.519;sequence=AAATTTTAT;
E_coli_genome	fimo	Nucleotide motif (loose)	3032382	3032390	39.8	+	.	Motif 1004_gi;Alias=;ID=1004-1225-E_coli_genome;pvalue=0.000106;qvalue= 0.519;sequence=TTATATTAA;
E_coli_genome	fimo	Nucleotide motif (loose)	3032381	3032389	39.8	-	.	Motif 1004_gi;Alias=;ID=1004-1226-E_coli_genome;pvalue=0.000106;qvalue= 0.519;sequence=TAATATAAT;
E_coli_genome	fimo	Nucleotide motif (loose)	3042728	3042736	39.8	-	.	Motif 1004_gi;Alias=;ID=1004-1227-E_coli_genome;pvalue=0.000106;qvalue= 0.519;sequence=AAATTTTAT;
E_coli_genome	fimo	Nucleotide motif (loose)	3050997	3051005	39.8	+	.	Motif 1004_gi;Alias=;ID=1004-1228-E_coli_genome;pvalue=0.000106;qvalue= 0.519;sequence=AAATATAAT;
E_coli_genome	fimo	Nucleotide motif (loose)	3057029	3057037	39.8	-	.	Motif 1004_gi;Alias=;ID=1004-1229-E_coli_genome;pvalue=0.000106;qvalue= 0.519;sequence=TTATTTAAT;
E_coli_genome	fimo	Nucleotide motif (loose)	3058618	3058626	39.8	+	.	Motif 1004_gi;Alias=;ID=1004-1230-E_coli_genome;pvalue=0.000106;qvalue= 0.519;sequence=AAATTTAAT;
E_coli_genome	fimo	Nucleotide motif (loose)	3059418	3059426	39.8	-	.	Motif 1004_gi;Alias=;ID=1004-1231-E_coli_genome;pvalue=0.000106;qvalue= 0.519;sequence=ATATTTTAT;
E_coli_genome	fimo	Nucleotide motif (loose)	3066247	3066255	39.8	+	.	Motif 1004_gi;Alias=;ID=1004-1232-E_coli_genome;pvalue=0.000106;qvalue= 0.519;sequence=TAATTTAAT;
E_coli_genome	fimo	Nucleotide motif (loose)	3067335	3067343	39.8	+	.	Motif 1004_gi;Alias=;ID=1004-1233-E_coli_genome;pvalue=0.000106;qvalue= 0.519;sequence=AAATATTAT;
E_coli_genome	fimo	Nucleotide motif (loose)	3068877	3068885	39.8	+	.	Motif 1004_gi;Alias=;ID=1004-1234-E_coli_genome;pvalue=0.000106;qvalue= 0.519;sequence=TAATATTAA;
E_coli_genome	fimo	Nucleotide motif (loose)	3068876	3068884	39.8	-	.	Motif 1004_gi;Alias=;ID=1004-1235-E_coli_genome;pvalue=0.000106;qvalue= 0.519;sequence=TAATATTAT;
E_coli_genome	fimo	Nucleotide motif (loose)	3069281	3069289	39.8	-	.	Motif 1004_gi;Alias=;ID=1004-1236-E_coli_genome;pvalue=0.000106;qvalue= 0.519;sequence=AAATATTAT;
E_coli_genome	fimo	Nucleotide motif (loose)	3075233	3075241	39.8	-	.	Motif 1004_gi;Alias=;ID=1004-1237-E_coli_genome;pvalue=0.000106;qvalue= 0.519;sequence=TAATATAAT;
E_coli_genome	fimo	Nucleotide motif (loose)	3077199	3077207	39.8	-	.	Motif 1004_gi;Alias=;ID=1004-1238-E_coli_genome;pvalue=0.000106;qvalue= 0.519;sequence=AAATATAAA;
E_coli_genome	fimo	Nucleotide motif (loose)	3077498	3077506	39.8	-	.	Motif 1004_gi;Alias=;ID=1004-1239-E_coli_genome;pvalue=0.000106;qvalue= 0.519;sequence=TTATTTAAT;
E_coli_genome	fimo	Nucleotide motif (loose)	3078518	3078526	39.8	+	.	Motif 1004_gi;Alias=;ID=1004-1240-E_coli_genome;pvalue=0.000106;qvalue= 0.519;sequence=ATATTTTAT;
E_coli_genome	fimo	Nucleotide motif (loose)	3078859	3078867	39.8	+	.	Motif 1004_gi;Alias=;ID=1004-1241-E_coli_genome;pvalue=0.000106;qvalue= 0.519;sequence=TAATATTAT;
E_coli_genome	fimo	Nucleotide motif (loose)	3078858	3078866	39.8	-	.	Motif 1004_gi;Alias=;ID=1004-1242-E_coli_genome;pvalue=0.000106;qvalue= 0.519;sequence=TAATATTAT;
E_coli_genome	fimo	Nucleotide motif (loose)	3079034	3079042	39.8	+	.	Motif 1004_gi;Alias=;ID=1004-1243-E_coli_genome;pvalue=0.000106;qvalue= 0.519;sequence=TAATTTAAT;
E_coli_genome	fimo	Nucleotide motif (loose)	3079340	3079348	39.8	+	.	Motif 1004_gi;Alias=;ID=1004-1244-E_coli_genome;pvalue=0.000106;qvalue= 0.519;sequence=TTATTTTAT;
E_coli_genome	fimo	Nucleotide motif (loose)	3085925	3085933	39.8	+	.	Motif 1004_gi;Alias=;ID=1004-1245-E_coli_genome;pvalue=0.000106;qvalue= 0.519;sequence=TTATTTTAT;
E_coli_genome	fimo	Nucleotide motif (loose)	3086699	3086707	39.8	-	.	Motif 1004_gi;Alias=;ID=1004-1246-E_coli_genome;pvalue=0.000106;qvalue= 0.519;sequence=ATATTTAAT;
E_coli_genome	fimo	Nucleotide motif (loose)	3100904	3100912	39.8	+	.	Motif 1004_gi;Alias=;ID=1004-1247-E_coli_genome;pvalue=0.000106;qvalue= 0.519;sequence=TTATTTTAA;
E_coli_genome	fimo	Nucleotide motif (loose)	3101308	3101316	39.8	+	.	Motif 1004_gi;Alias=;ID=1004-1248-E_coli_genome;pvalue=0.000106;qvalue= 0.519;sequence=TAATTTTAT;
E_coli_genome	fimo	Nucleotide motif (loose)	3106920	3106928	39.8	+	.	Motif 1004_gi;Alias=;ID=1004-1249-E_coli_genome;pvalue=0.000106;qvalue= 0.519;sequence=AAATATAAA;
E_coli_genome	fimo	Nucleotide motif (loose)	3110560	3110568	39.8	+	.	Motif 1004_gi;Alias=;ID=1004-1250-E_coli_genome;pvalue=0.000106;qvalue= 0.519;sequence=TAATTTTAT;
E_coli_genome	fimo	Nucleotide motif (loose)	3119092	3119100	39.8	+	.	Motif 1004_gi;Alias=;ID=1004-1251-E_coli_genome;pvalue=0.000106;qvalue= 0.519;sequence=ATATTTAAA;
E_coli_genome	fimo	Nucleotide motif (loose)	3119095	3119103	39.8	-	.	Motif 1004_gi;Alias=;ID=1004-1252-E_coli_genome;pvalue=0.000106;qvalue= 0.519;sequence=AAATTTAAA;
E_coli_genome	fimo	Nucleotide motif (loose)	3121132	3121140	39.8	-	.	Motif 1004_gi;Alias=;ID=1004-1253-E_coli_genome;pvalue=0.000106;qvalue= 0.519;sequence=TTATATTAT;
E_coli_genome	fimo	Nucleotide motif (loose)	3131581	3131589	39.8	-	.	Motif 1004_gi;Alias=;ID=1004-1254-E_coli_genome;pvalue=0.000106;qvalue= 0.519;sequence=TTATTTAAA;
E_coli_genome	fimo	Nucleotide motif (loose)	3134107	3134115	39.8	+	.	Motif 1004_gi;Alias=;ID=1004-1255-E_coli_genome;pvalue=0.000106;qvalue= 0.519;sequence=ATATTTAAA;
E_coli_genome	fimo	Nucleotide motif (loose)	3134110	3134118	39.8	-	.	Motif 1004_gi;Alias=;ID=1004-1256-E_coli_genome;pvalue=0.000106;qvalue= 0.519;sequence=TAATTTAAA;
E_coli_genome	fimo	Nucleotide motif (loose)	3136548	3136556	39.8	-	.	Motif 1004_gi;Alias=;ID=1004-1257-E_coli_genome;pvalue=0.000106;qvalue= 0.519;sequence=ATATATTAA;
E_coli_genome	fimo	Nucleotide motif (loose)	3136584	3136592	39.8	+	.	Motif 1004_gi;Alias=;ID=1004-1258-E_coli_genome;pvalue=0.000106;qvalue= 0.519;sequence=ATATATAAA;
E_coli_genome	fimo	Nucleotide motif (loose)	3144400	3144408	39.8	-	.	Motif 1004_gi;Alias=;ID=1004-1259-E_coli_genome;pvalue=0.000106;qvalue= 0.519;sequence=AAATATTAT;
E_coli_genome	fimo	Nucleotide motif (loose)	3145121	3145129	39.8	-	.	Motif 1004_gi;Alias=;ID=1004-1260-E_coli_genome;pvalue=0.000106;qvalue= 0.519;sequence=TAATTTTAT;
E_coli_genome	fimo	Nucleotide motif (loose)	3151968	3151976	39.8	-	.	Motif 1004_gi;Alias=;ID=1004-1261-E_coli_genome;pvalue=0.000106;qvalue= 0.519;sequence=TAATTTAAT;
E_coli_genome	fimo	Nucleotide motif (loose)	3154476	3154484	39.8	-	.	Motif 1004_gi;Alias=;ID=1004-1262-E_coli_genome;pvalue=0.000106;qvalue= 0.519;sequence=TAATTTTAA;
E_coli_genome	fimo	Nucleotide motif (loose)	3158582	3158590	39.8	-	.	Motif 1004_gi;Alias=;ID=1004-1263-E_coli_genome;pvalue=0.000106;qvalue= 0.519;sequence=TTATTTAAT;
E_coli_genome	fimo	Nucleotide motif (loose)	3165791	3165799	39.8	-	.	Motif 1004_gi;Alias=;ID=1004-1264-E_coli_genome;pvalue=0.000106;qvalue= 0.519;sequence=AAATTTAAA;
E_coli_genome	fimo	Nucleotide motif (loose)	3168292	3168300	39.8	+	.	Motif 1004_gi;Alias=;ID=1004-1265-E_coli_genome;pvalue=0.000106;qvalue= 0.519;sequence=TAATTTTAA;
E_coli_genome	fimo	Nucleotide motif (loose)	3169751	3169759	39.8	-	.	Motif 1004_gi;Alias=;ID=1004-1266-E_coli_genome;pvalue=0.000106;qvalue= 0.519;sequence=AAATTTTAT;
E_coli_genome	fimo	Nucleotide motif (loose)	3171888	3171896	39.8	+	.	Motif 1004_gi;Alias=;ID=1004-1267-E_coli_genome;pvalue=0.000106;qvalue= 0.519;sequence=AAATATAAA;
E_coli_genome	fimo	Nucleotide motif (loose)	3172162	3172170	39.8	-	.	Motif 1004_gi;Alias=;ID=1004-1268-E_coli_genome;pvalue=0.000106;qvalue= 0.519;sequence=ATATATAAT;
E_coli_genome	fimo	Nucleotide motif (loose)	3183562	3183570	39.8	-	.	Motif 1004_gi;Alias=;ID=1004-1269-E_coli_genome;pvalue=0.000106;qvalue= 0.519;sequence=AAATATTAA;
E_coli_genome	fimo	Nucleotide motif (loose)	3185304	3185312	39.8	+	.	Motif 1004_gi;Alias=;ID=1004-1270-E_coli_genome;pvalue=0.000106;qvalue= 0.519;sequence=TAATTTTAT;
E_coli_genome	fimo	Nucleotide motif (loose)	3185325	3185333	39.8	-	.	Motif 1004_gi;Alias=;ID=1004-1271-E_coli_genome;pvalue=0.000106;qvalue= 0.519;sequence=ATATTTTAT;
E_coli_genome	fimo	Nucleotide motif (loose)	3185397	3185405	39.8	+	.	Motif 1004_gi;Alias=;ID=1004-1272-E_coli_genome;pvalue=0.000106;qvalue= 0.519;sequence=TTATATAAA;
E_coli_genome	fimo	Nucleotide motif (loose)	3185396	3185404	39.8	-	.	Motif 1004_gi;Alias=;ID=1004-1273-E_coli_genome;pvalue=0.000106;qvalue= 0.519;sequence=TTATATAAA;
E_coli_genome	fimo	Nucleotide motif (loose)	3185504	3185512	39.8	+	.	Motif 1004_gi;Alias=;ID=1004-1274-E_coli_genome;pvalue=0.000106;qvalue= 0.519;sequence=AAATTTAAA;
E_coli_genome	fimo	Nucleotide motif (loose)	3186037	3186045	39.8	-	.	Motif 1004_gi;Alias=;ID=1004-1275-E_coli_genome;pvalue=0.000106;qvalue= 0.519;sequence=TAATTTTAA;
E_coli_genome	fimo	Nucleotide motif (loose)	3190808	3190816	39.8	+	.	Motif 1004_gi;Alias=;ID=1004-1276-E_coli_genome;pvalue=0.000106;qvalue= 0.519;sequence=ATATTTTAT;
E_coli_genome	fimo	Nucleotide motif (loose)	3190883	3190891	39.8	+	.	Motif 1004_gi;Alias=;ID=1004-1277-E_coli_genome;pvalue=0.000106;qvalue= 0.519;sequence=AAATATAAT;
E_coli_genome	fimo	Nucleotide motif (loose)	3191120	3191128	39.8	+	.	Motif 1004_gi;Alias=;ID=1004-1278-E_coli_genome;pvalue=0.000106;qvalue= 0.519;sequence=ATATATTAA;
E_coli_genome	fimo	Nucleotide motif (loose)	3191261	3191269	39.8	-	.	Motif 1004_gi;Alias=;ID=1004-1279-E_coli_genome;pvalue=0.000106;qvalue= 0.519;sequence=TTATTTAAT;
E_coli_genome	fimo	Nucleotide motif (loose)	3191431	3191439	39.8	-	.	Motif 1004_gi;Alias=;ID=1004-1280-E_coli_genome;pvalue=0.000106;qvalue= 0.519;sequence=AAATATTAA;
E_coli_genome	fimo	Nucleotide motif (loose)	3191911	3191919	39.8	+	.	Motif 1004_gi;Alias=;ID=1004-1281-E_coli_genome;pvalue=0.000106;qvalue= 0.519;sequence=TTATTTAAA;
E_coli_genome	fimo	Nucleotide motif (loose)	3192854	3192862	39.8	+	.	Motif 1004_gi;Alias=;ID=1004-1282-E_coli_genome;pvalue=0.000106;qvalue= 0.519;sequence=AAATTTAAT;
E_coli_genome	fimo	Nucleotide motif (loose)	3206388	3206396	39.8	+	.	Motif 1004_gi;Alias=;ID=1004-1283-E_coli_genome;pvalue=0.000106;qvalue= 0.519;sequence=AAATATAAA;
E_coli_genome	fimo	Nucleotide motif (loose)	3215715	3215723	39.8	-	.	Motif 1004_gi;Alias=;ID=1004-1284-E_coli_genome;pvalue=0.000106;qvalue= 0.519;sequence=ATATATAAA;
E_coli_genome	fimo	Nucleotide motif (loose)	3217285	3217293	39.8	+	.	Motif 1004_gi;Alias=;ID=1004-1285-E_coli_genome;pvalue=0.000106;qvalue= 0.519;sequence=TAATTTTAA;
E_coli_genome	fimo	Nucleotide motif (loose)	3219367	3219375	39.8	-	.	Motif 1004_gi;Alias=;ID=1004-1286-E_coli_genome;pvalue=0.000106;qvalue= 0.519;sequence=ATATTTAAT;
E_coli_genome	fimo	Nucleotide motif (loose)	3223020	3223028	39.8	-	.	Motif 1004_gi;Alias=;ID=1004-1287-E_coli_genome;pvalue=0.000106;qvalue= 0.519;sequence=AAATTTAAT;
E_coli_genome	fimo	Nucleotide motif (loose)	3226018	3226026	39.8	+	.	Motif 1004_gi;Alias=;ID=1004-1288-E_coli_genome;pvalue=0.000106;qvalue= 0.519;sequence=ATATTTAAA;
E_coli_genome	fimo	Nucleotide motif (loose)	3226380	3226388	39.8	+	.	Motif 1004_gi;Alias=;ID=1004-1289-E_coli_genome;pvalue=0.000106;qvalue= 0.519;sequence=TTATTTTAT;
E_coli_genome	fimo	Nucleotide motif (loose)	3226590	3226598	39.8	+	.	Motif 1004_gi;Alias=;ID=1004-1290-E_coli_genome;pvalue=0.000106;qvalue= 0.519;sequence=ATATATTAT;
E_coli_genome	fimo	Nucleotide motif (loose)	3227601	3227609	39.8	+	.	Motif 1004_gi;Alias=;ID=1004-1291-E_coli_genome;pvalue=0.000106;qvalue= 0.519;sequence=ATATATAAA;
E_coli_genome	fimo	Nucleotide motif (loose)	3227737	3227745	39.8	-	.	Motif 1004_gi;Alias=;ID=1004-1292-E_coli_genome;pvalue=0.000106;qvalue= 0.519;sequence=AAATATAAA;
E_coli_genome	fimo	Nucleotide motif (loose)	3235891	3235899	39.8	-	.	Motif 1004_gi;Alias=;ID=1004-1293-E_coli_genome;pvalue=0.000106;qvalue= 0.519;sequence=AAATTTTAT;
E_coli_genome	fimo	Nucleotide motif (loose)	3237567	3237575	39.8	-	.	Motif 1004_gi;Alias=;ID=1004-1294-E_coli_genome;pvalue=0.000106;qvalue= 0.519;sequence=TAATTTTAT;
E_coli_genome	fimo	Nucleotide motif (loose)	3252745	3252753	39.8	+	.	Motif 1004_gi;Alias=;ID=1004-1295-E_coli_genome;pvalue=0.000106;qvalue= 0.519;sequence=TTATTTAAA;
E_coli_genome	fimo	Nucleotide motif (loose)	3252749	3252757	39.8	-	.	Motif 1004_gi;Alias=;ID=1004-1296-E_coli_genome;pvalue=0.000106;qvalue= 0.519;sequence=ATATTTTAA;
E_coli_genome	fimo	Nucleotide motif (loose)	3252768	3252776	39.8	+	.	Motif 1004_gi;Alias=;ID=1004-1297-E_coli_genome;pvalue=0.000106;qvalue= 0.519;sequence=TTATATAAA;
E_coli_genome	fimo	Nucleotide motif (loose)	3253313	3253321	39.8	+	.	Motif 1004_gi;Alias=;ID=1004-1298-E_coli_genome;pvalue=0.000106;qvalue= 0.519;sequence=AAATATTAT;
E_coli_genome	fimo	Nucleotide motif (loose)	3254506	3254514	39.8	+	.	Motif 1004_gi;Alias=;ID=1004-1299-E_coli_genome;pvalue=0.000106;qvalue= 0.519;sequence=ATATTTTAA;
E_coli_genome	fimo	Nucleotide motif (loose)	3256662	3256670	39.8	-	.	Motif 1004_gi;Alias=;ID=1004-1300-E_coli_genome;pvalue=0.000106;qvalue= 0.519;sequence=AAATTTTAA;
E_coli_genome	fimo	Nucleotide motif (loose)	3262135	3262143	39.8	-	.	Motif 1004_gi;Alias=;ID=1004-1301-E_coli_genome;pvalue=0.000106;qvalue= 0.519;sequence=ATATATTAA;
E_coli_genome	fimo	Nucleotide motif (loose)	3263169	3263177	39.8	-	.	Motif 1004_gi;Alias=;ID=1004-1302-E_coli_genome;pvalue=0.000106;qvalue= 0.519;sequence=AAATATTAT;
E_coli_genome	fimo	Nucleotide motif (loose)	3266049	3266057	39.8	-	.	Motif 1004_gi;Alias=;ID=1004-1303-E_coli_genome;pvalue=0.000106;qvalue= 0.519;sequence=ATATTTAAT;
E_coli_genome	fimo	Nucleotide motif (loose)	3266108	3266116	39.8	-	.	Motif 1004_gi;Alias=;ID=1004-1304-E_coli_genome;pvalue=0.000106;qvalue= 0.519;sequence=TTATTTAAA;
E_coli_genome	fimo	Nucleotide motif (loose)	3267193	3267201	39.8	-	.	Motif 1004_gi;Alias=;ID=1004-1305-E_coli_genome;pvalue=0.000106;qvalue= 0.519;sequence=ATATTTAAA;
E_coli_genome	fimo	Nucleotide motif (loose)	3267269	3267277	39.8	+	.	Motif 1004_gi;Alias=;ID=1004-1306-E_coli_genome;pvalue=0.000106;qvalue= 0.519;sequence=ATATTTTAT;
E_coli_genome	fimo	Nucleotide motif (loose)	3267373	3267381	39.8	+	.	Motif 1004_gi;Alias=;ID=1004-1307-E_coli_genome;pvalue=0.000106;qvalue= 0.519;sequence=AAATTTAAT;
E_coli_genome	fimo	Nucleotide motif (loose)	3267394	3267402	39.8	+	.	Motif 1004_gi;Alias=;ID=1004-1308-E_coli_genome;pvalue=0.000106;qvalue= 0.519;sequence=AAATTTTAT;
E_coli_genome	fimo	Nucleotide motif (loose)	3267479	3267487	39.8	+	.	Motif 1004_gi;Alias=;ID=1004-1309-E_coli_genome;pvalue=0.000106;qvalue= 0.519;sequence=TTATTTTAT;
E_coli_genome	fimo	Nucleotide motif (loose)	3267490	3267498	39.8	+	.	Motif 1004_gi;Alias=;ID=1004-1310-E_coli_genome;pvalue=0.000106;qvalue= 0.519;sequence=ATATTTTAA;
E_coli_genome	fimo	Nucleotide motif (loose)	3267495	3267503	39.8	-	.	Motif 1004_gi;Alias=;ID=1004-1311-E_coli_genome;pvalue=0.000106;qvalue= 0.519;sequence=AAATTTTAA;
E_coli_genome	fimo	Nucleotide motif (loose)	3267993	3268001	39.8	-	.	Motif 1004_gi;Alias=;ID=1004-1312-E_coli_genome;pvalue=0.000106;qvalue= 0.519;sequence=AAATTTTAT;
E_coli_genome	fimo	Nucleotide motif (loose)	3268407	3268415	39.8	-	.	Motif 1004_gi;Alias=;ID=1004-1313-E_coli_genome;pvalue=0.000106;qvalue= 0.519;sequence=TTATTTTAT;
E_coli_genome	fimo	Nucleotide motif (loose)	3269243	3269251	39.8	+	.	Motif 1004_gi;Alias=;ID=1004-1314-E_coli_genome;pvalue=0.000106;qvalue= 0.519;sequence=ATATATAAA;
E_coli_genome	fimo	Nucleotide motif (loose)	3269285	3269293	39.8	-	.	Motif 1004_gi;Alias=;ID=1004-1315-E_coli_genome;pvalue=0.000106;qvalue= 0.519;sequence=TAATTTAAT;
E_coli_genome	fimo	Nucleotide motif (loose)	3274123	3274131	39.8	-	.	Motif 1004_gi;Alias=;ID=1004-1316-E_coli_genome;pvalue=0.000106;qvalue= 0.519;sequence=ATATTTTAT;
E_coli_genome	fimo	Nucleotide motif (loose)	3274848	3274856	39.8	+	.	Motif 1004_gi;Alias=;ID=1004-1317-E_coli_genome;pvalue=0.000106;qvalue= 0.519;sequence=TAATATTAA;
E_coli_genome	fimo	Nucleotide motif (loose)	3275046	3275054	39.8	+	.	Motif 1004_gi;Alias=;ID=1004-1318-E_coli_genome;pvalue=0.000106;qvalue= 0.519;sequence=TAATTTAAT;
E_coli_genome	fimo	Nucleotide motif (loose)	3275066	3275074	39.8	+	.	Motif 1004_gi;Alias=;ID=1004-1319-E_coli_genome;pvalue=0.000106;qvalue= 0.519;sequence=AAATATTAT;
E_coli_genome	fimo	Nucleotide motif (loose)	3275063	3275071	39.8	-	.	Motif 1004_gi;Alias=;ID=1004-1320-E_coli_genome;pvalue=0.000106;qvalue= 0.519;sequence=ATATTTAAA;
E_coli_genome	fimo	Nucleotide motif (loose)	3275323	3275331	39.8	+	.	Motif 1004_gi;Alias=;ID=1004-1321-E_coli_genome;pvalue=0.000106;qvalue= 0.519;sequence=TTATATAAA;
E_coli_genome	fimo	Nucleotide motif (loose)	3275322	3275330	39.8	-	.	Motif 1004_gi;Alias=;ID=1004-1322-E_coli_genome;pvalue=0.000106;qvalue= 0.519;sequence=TTATATAAA;
E_coli_genome	fimo	Nucleotide motif (loose)	3280676	3280684	39.8	-	.	Motif 1004_gi;Alias=;ID=1004-1323-E_coli_genome;pvalue=0.000106;qvalue= 0.519;sequence=TAATTTAAA;
E_coli_genome	fimo	Nucleotide motif (loose)	3283960	3283968	39.8	-	.	Motif 1004_gi;Alias=;ID=1004-1324-E_coli_genome;pvalue=0.000106;qvalue= 0.519;sequence=TAATTTTAT;
E_coli_genome	fimo	Nucleotide motif (loose)	3284123	3284131	39.8	+	.	Motif 1004_gi;Alias=;ID=1004-1325-E_coli_genome;pvalue=0.000106;qvalue= 0.519;sequence=ATATTTAAA;
E_coli_genome	fimo	Nucleotide motif (loose)	3284118	3284126	39.8	-	.	Motif 1004_gi;Alias=;ID=1004-1326-E_coli_genome;pvalue=0.000106;qvalue= 0.519;sequence=ATATATTAT;
E_coli_genome	fimo	Nucleotide motif (loose)	3284136	3284144	39.8	+	.	Motif 1004_gi;Alias=;ID=1004-1327-E_coli_genome;pvalue=0.000106;qvalue= 0.519;sequence=TTATATTAT;
E_coli_genome	fimo	Nucleotide motif (loose)	3284135	3284143	39.8	-	.	Motif 1004_gi;Alias=;ID=1004-1328-E_coli_genome;pvalue=0.000106;qvalue= 0.519;sequence=TAATATAAT;
E_coli_genome	fimo	Nucleotide motif (loose)	3287051	3287059	39.8	-	.	Motif 1004_gi;Alias=;ID=1004-1329-E_coli_genome;pvalue=0.000106;qvalue= 0.519;sequence=TAATTTAAA;
E_coli_genome	fimo	Nucleotide motif (loose)	3287080	3287088	39.8	+	.	Motif 1004_gi;Alias=;ID=1004-1330-E_coli_genome;pvalue=0.000106;qvalue= 0.519;sequence=TTATATTAA;
E_coli_genome	fimo	Nucleotide motif (loose)	3287079	3287087	39.8	-	.	Motif 1004_gi;Alias=;ID=1004-1331-E_coli_genome;pvalue=0.000106;qvalue= 0.519;sequence=TAATATAAT;
E_coli_genome	fimo	Nucleotide motif (loose)	3287084	3287092	39.8	-	.	Motif 1004_gi;Alias=;ID=1004-1332-E_coli_genome;pvalue=0.000106;qvalue= 0.519;sequence=TTATTTAAT;
E_coli_genome	fimo	Nucleotide motif (loose)	3287297	3287305	39.8	+	.	Motif 1004_gi;Alias=;ID=1004-1333-E_coli_genome;pvalue=0.000106;qvalue= 0.519;sequence=AAATATAAT;
E_coli_genome	fimo	Nucleotide motif (loose)	3287384	3287392	39.8	-	.	Motif 1004_gi;Alias=;ID=1004-1334-E_coli_genome;pvalue=0.000106;qvalue= 0.519;sequence=ATATTTAAT;
E_coli_genome	fimo	Nucleotide motif (loose)	3288787	3288795	39.8	+	.	Motif 1004_gi;Alias=;ID=1004-1335-E_coli_genome;pvalue=0.000106;qvalue= 0.519;sequence=AAATATAAA;
E_coli_genome	fimo	Nucleotide motif (loose)	3304605	3304613	39.8	-	.	Motif 1004_gi;Alias=;ID=1004-1336-E_coli_genome;pvalue=0.000106;qvalue= 0.519;sequence=ATATTTTAT;
E_coli_genome	fimo	Nucleotide motif (loose)	3305931	3305939	39.8	+	.	Motif 1004_gi;Alias=;ID=1004-1337-E_coli_genome;pvalue=0.000106;qvalue= 0.519;sequence=ATATATTAT;
E_coli_genome	fimo	Nucleotide motif (loose)	3308500	3308508	39.8	+	.	Motif 1004_gi;Alias=;ID=1004-1338-E_coli_genome;pvalue=0.000106;qvalue= 0.519;sequence=TAATATAAT;
E_coli_genome	fimo	Nucleotide motif (loose)	3313219	3313227	39.8	-	.	Motif 1004_gi;Alias=;ID=1004-1339-E_coli_genome;pvalue=0.000106;qvalue= 0.519;sequence=TAATTTTAA;
E_coli_genome	fimo	Nucleotide motif (loose)	3318089	3318097	39.8	-	.	Motif 1004_gi;Alias=;ID=1004-1340-E_coli_genome;pvalue=0.000106;qvalue= 0.519;sequence=TTATATAAA;
E_coli_genome	fimo	Nucleotide motif (loose)	3318630	3318638	39.8	+	.	Motif 1004_gi;Alias=;ID=1004-1341-E_coli_genome;pvalue=0.000106;qvalue= 0.519;sequence=TTATTTTAT;
E_coli_genome	fimo	Nucleotide motif (loose)	3321215	3321223	39.8	+	.	Motif 1004_gi;Alias=;ID=1004-1342-E_coli_genome;pvalue=0.000106;qvalue= 0.519;sequence=ATATTTTAT;
E_coli_genome	fimo	Nucleotide motif (loose)	3321661	3321669	39.8	+	.	Motif 1004_gi;Alias=;ID=1004-1343-E_coli_genome;pvalue=0.000106;qvalue= 0.519;sequence=TAATTTTAT;
E_coli_genome	fimo	Nucleotide motif (loose)	3321760	3321768	39.8	-	.	Motif 1004_gi;Alias=;ID=1004-1344-E_coli_genome;pvalue=0.000106;qvalue= 0.519;sequence=TTATTTAAT;
E_coli_genome	fimo	Nucleotide motif (loose)	3330822	3330830	39.8	-	.	Motif 1004_gi;Alias=;ID=1004-1345-E_coli_genome;pvalue=0.000106;qvalue= 0.519;sequence=AAATATTAT;
E_coli_genome	fimo	Nucleotide motif (loose)	3334782	3334790	39.8	-	.	Motif 1004_gi;Alias=;ID=1004-1346-E_coli_genome;pvalue=0.000106;qvalue= 0.519;sequence=ATATATAAA;
E_coli_genome	fimo	Nucleotide motif (loose)	3339984	3339992	39.8	+	.	Motif 1004_gi;Alias=;ID=1004-1347-E_coli_genome;pvalue=0.000106;qvalue= 0.519;sequence=AAATATTAT;
E_coli_genome	fimo	Nucleotide motif (loose)	3350868	3350876	39.8	+	.	Motif 1004_gi;Alias=;ID=1004-1348-E_coli_genome;pvalue=0.000106;qvalue= 0.519;sequence=TAATTTTAT;
E_coli_genome	fimo	Nucleotide motif (loose)	3351675	3351683	39.8	+	.	Motif 1004_gi;Alias=;ID=1004-1349-E_coli_genome;pvalue=0.000106;qvalue= 0.519;sequence=AAATTTTAT;
E_coli_genome	fimo	Nucleotide motif (loose)	3360920	3360928	39.8	+	.	Motif 1004_gi;Alias=;ID=1004-1350-E_coli_genome;pvalue=0.000106;qvalue= 0.519;sequence=ATATATTAT;
E_coli_genome	fimo	Nucleotide motif (loose)	3361047	3361055	39.8	-	.	Motif 1004_gi;Alias=;ID=1004-1351-E_coli_genome;pvalue=0.000106;qvalue= 0.519;sequence=TTATTTAAT;
E_coli_genome	fimo	Nucleotide motif (loose)	3361136	3361144	39.8	+	.	Motif 1004_gi;Alias=;ID=1004-1352-E_coli_genome;pvalue=0.000106;qvalue= 0.519;sequence=TTATTTTAA;
E_coli_genome	fimo	Nucleotide motif (loose)	3361421	3361429	39.8	-	.	Motif 1004_gi;Alias=;ID=1004-1353-E_coli_genome;pvalue=0.000106;qvalue= 0.519;sequence=ATATTTAAT;
E_coli_genome	fimo	Nucleotide motif (loose)	3362055	3362063	39.8	+	.	Motif 1004_gi;Alias=;ID=1004-1354-E_coli_genome;pvalue=0.000106;qvalue= 0.519;sequence=ATATATTAA;
E_coli_genome	fimo	Nucleotide motif (loose)	3362104	3362112	39.8	+	.	Motif 1004_gi;Alias=;ID=1004-1355-E_coli_genome;pvalue=0.000106;qvalue= 0.519;sequence=TAATTTAAA;
E_coli_genome	fimo	Nucleotide motif (loose)	3362231	3362239	39.8	+	.	Motif 1004_gi;Alias=;ID=1004-1356-E_coli_genome;pvalue=0.000106;qvalue= 0.519;sequence=TAATATTAA;
E_coli_genome	fimo	Nucleotide motif (loose)	3362230	3362238	39.8	-	.	Motif 1004_gi;Alias=;ID=1004-1357-E_coli_genome;pvalue=0.000106;qvalue= 0.519;sequence=TAATATTAA;
E_coli_genome	fimo	Nucleotide motif (loose)	3362778	3362786	39.8	-	.	Motif 1004_gi;Alias=;ID=1004-1358-E_coli_genome;pvalue=0.000106;qvalue= 0.519;sequence=TTATTTTAA;
E_coli_genome	fimo	Nucleotide motif (loose)	3363352	3363360	39.8	+	.	Motif 1004_gi;Alias=;ID=1004-1359-E_coli_genome;pvalue=0.000106;qvalue= 0.519;sequence=TAATATTAA;
E_coli_genome	fimo	Nucleotide motif (loose)	3363351	3363359	39.8	-	.	Motif 1004_gi;Alias=;ID=1004-1360-E_coli_genome;pvalue=0.000106;qvalue= 0.519;sequence=TAATATTAA;
E_coli_genome	fimo	Nucleotide motif (loose)	3364273	3364281	39.8	+	.	Motif 1004_gi;Alias=;ID=1004-1361-E_coli_genome;pvalue=0.000106;qvalue= 0.519;sequence=TAATATTAA;
E_coli_genome	fimo	Nucleotide motif (loose)	3364272	3364280	39.8	-	.	Motif 1004_gi;Alias=;ID=1004-1362-E_coli_genome;pvalue=0.000106;qvalue= 0.519;sequence=TAATATTAA;
E_coli_genome	fimo	Nucleotide motif (loose)	3367129	3367137	39.8	+	.	Motif 1004_gi;Alias=;ID=1004-1363-E_coli_genome;pvalue=0.000106;qvalue= 0.519;sequence=TAATATTAA;
E_coli_genome	fimo	Nucleotide motif (loose)	3382588	3382596	39.8	-	.	Motif 1004_gi;Alias=;ID=1004-1364-E_coli_genome;pvalue=0.000106;qvalue= 0.519;sequence=TAATTTTAA;
E_coli_genome	fimo	Nucleotide motif (loose)	3386783	3386791	39.8	-	.	Motif 1004_gi;Alias=;ID=1004-1365-E_coli_genome;pvalue=0.000106;qvalue= 0.519;sequence=AAATATTAT;
E_coli_genome	fimo	Nucleotide motif (loose)	3389442	3389450	39.8	+	.	Motif 1004_gi;Alias=;ID=1004-1366-E_coli_genome;pvalue=0.000106;qvalue= 0.519;sequence=ATATTTAAT;
E_coli_genome	fimo	Nucleotide motif (loose)	3389446	3389454	39.8	-	.	Motif 1004_gi;Alias=;ID=1004-1367-E_coli_genome;pvalue=0.000106;qvalue= 0.519;sequence=ATATATTAA;
E_coli_genome	fimo	Nucleotide motif (loose)	3397822	3397830	39.8	-	.	Motif 1004_gi;Alias=;ID=1004-1368-E_coli_genome;pvalue=0.000106;qvalue= 0.519;sequence=TAATTTTAA;
E_coli_genome	fimo	Nucleotide motif (loose)	3413593	3413601	39.8	+	.	Motif 1004_gi;Alias=;ID=1004-1369-E_coli_genome;pvalue=0.000106;qvalue= 0.519;sequence=ATATATTAT;
E_coli_genome	fimo	Nucleotide motif (loose)	3413588	3413596	39.8	-	.	Motif 1004_gi;Alias=;ID=1004-1370-E_coli_genome;pvalue=0.000106;qvalue= 0.519;sequence=ATATATTAT;
E_coli_genome	fimo	Nucleotide motif (loose)	3415615	3415623	39.8	+	.	Motif 1004_gi;Alias=;ID=1004-1371-E_coli_genome;pvalue=0.000106;qvalue= 0.519;sequence=AAATATAAA;
E_coli_genome	fimo	Nucleotide motif (loose)	3418668	3418676	39.8	-	.	Motif 1004_gi;Alias=;ID=1004-1372-E_coli_genome;pvalue=0.000106;qvalue= 0.519;sequence=ATATTTTAT;
E_coli_genome	fimo	Nucleotide motif (loose)	3422522	3422530	39.8	+	.	Motif 1004_gi;Alias=;ID=1004-1373-E_coli_genome;pvalue=0.000106;qvalue= 0.519;sequence=AAATATAAA;
E_coli_genome	fimo	Nucleotide motif (loose)	3426938	3426946	39.8	+	.	Motif 1004_gi;Alias=;ID=1004-1374-E_coli_genome;pvalue=0.000106;qvalue= 0.519;sequence=TTATTTAAT;
E_coli_genome	fimo	Nucleotide motif (loose)	3436909	3436917	39.8	-	.	Motif 1004_gi;Alias=;ID=1004-1375-E_coli_genome;pvalue=0.000106;qvalue= 0.519;sequence=AAATATTAT;
E_coli_genome	fimo	Nucleotide motif (loose)	3444701	3444709	39.8	+	.	Motif 1004_gi;Alias=;ID=1004-1376-E_coli_genome;pvalue=0.000106;qvalue= 0.519;sequence=TAATTTTAA;
E_coli_genome	fimo	Nucleotide motif (loose)	3453287	3453295	39.8	+	.	Motif 1004_gi;Alias=;ID=1004-1377-E_coli_genome;pvalue=0.000106;qvalue= 0.519;sequence=TTATTTTAT;
E_coli_genome	fimo	Nucleotide motif (loose)	3453838	3453846	39.8	+	.	Motif 1004_gi;Alias=;ID=1004-1378-E_coli_genome;pvalue=0.000106;qvalue= 0.519;sequence=ATATATTAT;
E_coli_genome	fimo	Nucleotide motif (loose)	3455476	3455484	39.8	+	.	Motif 1004_gi;Alias=;ID=1004-1379-E_coli_genome;pvalue=0.000106;qvalue= 0.519;sequence=TAATATAAA;
E_coli_genome	fimo	Nucleotide motif (loose)	3455644	3455652	39.8	-	.	Motif 1004_gi;Alias=;ID=1004-1380-E_coli_genome;pvalue=0.000106;qvalue= 0.519;sequence=AAATATAAT;
E_coli_genome	fimo	Nucleotide motif (loose)	3456099	3456107	39.8	+	.	Motif 1004_gi;Alias=;ID=1004-1381-E_coli_genome;pvalue=0.000106;qvalue= 0.519;sequence=TTATATTAT;
E_coli_genome	fimo	Nucleotide motif (loose)	3456098	3456106	39.8	-	.	Motif 1004_gi;Alias=;ID=1004-1382-E_coli_genome;pvalue=0.000106;qvalue= 0.519;sequence=TAATATAAT;
E_coli_genome	fimo	Nucleotide motif (loose)	3459533	3459541	39.8	-	.	Motif 1004_gi;Alias=;ID=1004-1383-E_coli_genome;pvalue=0.000106;qvalue= 0.519;sequence=ATATTTAAA;
E_coli_genome	fimo	Nucleotide motif (loose)	3469840	3469848	39.8	+	.	Motif 1004_gi;Alias=;ID=1004-1384-E_coli_genome;pvalue=0.000106;qvalue= 0.519;sequence=ATATTTAAT;
E_coli_genome	fimo	Nucleotide motif (loose)	3469937	3469945	39.8	-	.	Motif 1004_gi;Alias=;ID=1004-1385-E_coli_genome;pvalue=0.000106;qvalue= 0.519;sequence=TAATTTAAT;
E_coli_genome	fimo	Nucleotide motif (loose)	3470005	3470013	39.8	+	.	Motif 1004_gi;Alias=;ID=1004-1386-E_coli_genome;pvalue=0.000106;qvalue= 0.519;sequence=ATATTTAAA;
E_coli_genome	fimo	Nucleotide motif (loose)	3470030	3470038	39.8	+	.	Motif 1004_gi;Alias=;ID=1004-1387-E_coli_genome;pvalue=0.000106;qvalue= 0.519;sequence=ATATTTTAA;
E_coli_genome	fimo	Nucleotide motif (loose)	3470034	3470042	39.8	-	.	Motif 1004_gi;Alias=;ID=1004-1388-E_coli_genome;pvalue=0.000106;qvalue= 0.519;sequence=ATATTTAAA;
E_coli_genome	fimo	Nucleotide motif (loose)	3473113	3473121	39.8	-	.	Motif 1004_gi;Alias=;ID=1004-1389-E_coli_genome;pvalue=0.000106;qvalue= 0.519;sequence=AAATATAAA;
E_coli_genome	fimo	Nucleotide motif (loose)	3477546	3477554	39.8	-	.	Motif 1004_gi;Alias=;ID=1004-1390-E_coli_genome;pvalue=0.000106;qvalue= 0.519;sequence=TAATTTAAA;
E_coli_genome	fimo	Nucleotide motif (loose)	3481929	3481937	39.8	-	.	Motif 1004_gi;Alias=;ID=1004-1391-E_coli_genome;pvalue=0.000106;qvalue= 0.519;sequence=TAATTTTAT;
E_coli_genome	fimo	Nucleotide motif (loose)	3484259	3484267	39.8	+	.	Motif 1004_gi;Alias=;ID=1004-1392-E_coli_genome;pvalue=0.000106;qvalue= 0.519;sequence=AAATTTAAT;
E_coli_genome	fimo	Nucleotide motif (loose)	3497777	3497785	39.8	+	.	Motif 1004_gi;Alias=;ID=1004-1393-E_coli_genome;pvalue=0.000106;qvalue= 0.519;sequence=AAATTTAAT;
E_coli_genome	fimo	Nucleotide motif (loose)	3499244	3499252	39.8	-	.	Motif 1004_gi;Alias=;ID=1004-1394-E_coli_genome;pvalue=0.000106;qvalue= 0.519;sequence=ATATATAAA;
E_coli_genome	fimo	Nucleotide motif (loose)	3499280	3499288	39.8	+	.	Motif 1004_gi;Alias=;ID=1004-1395-E_coli_genome;pvalue=0.000106;qvalue= 0.519;sequence=AAATATTAT;
E_coli_genome	fimo	Nucleotide motif (loose)	3499355	3499363	39.8	-	.	Motif 1004_gi;Alias=;ID=1004-1396-E_coli_genome;pvalue=0.000106;qvalue= 0.519;sequence=ATATTTAAT;
E_coli_genome	fimo	Nucleotide motif (loose)	3499424	3499432	39.8	+	.	Motif 1004_gi;Alias=;ID=1004-1397-E_coli_genome;pvalue=0.000106;qvalue= 0.519;sequence=ATATATAAT;
E_coli_genome	fimo	Nucleotide motif (loose)	3499421	3499429	39.8	-	.	Motif 1004_gi;Alias=;ID=1004-1398-E_coli_genome;pvalue=0.000106;qvalue= 0.519;sequence=ATATATTAA;
E_coli_genome	fimo	Nucleotide motif (loose)	3511003	3511011	39.8	-	.	Motif 1004_gi;Alias=;ID=1004-1399-E_coli_genome;pvalue=0.000106;qvalue= 0.519;sequence=ATATTTAAT;
E_coli_genome	fimo	Nucleotide motif (loose)	3515573	3515581	39.8	+	.	Motif 1004_gi;Alias=;ID=1004-1400-E_coli_genome;pvalue=0.000106;qvalue= 0.519;sequence=AAATATAAA;
E_coli_genome	fimo	Nucleotide motif (loose)	3539849	3539857	39.8	-	.	Motif 1004_gi;Alias=;ID=1004-1401-E_coli_genome;pvalue=0.000106;qvalue= 0.519;sequence=ATATATTAT;
E_coli_genome	fimo	Nucleotide motif (loose)	3539935	3539943	39.8	-	.	Motif 1004_gi;Alias=;ID=1004-1402-E_coli_genome;pvalue=0.000106;qvalue= 0.519;sequence=AAATATAAT;
E_coli_genome	fimo	Nucleotide motif (loose)	3540063	3540071	39.8	+	.	Motif 1004_gi;Alias=;ID=1004-1403-E_coli_genome;pvalue=0.000106;qvalue= 0.519;sequence=TTATTTAAT;
E_coli_genome	fimo	Nucleotide motif (loose)	3546342	3546350	39.8	+	.	Motif 1004_gi;Alias=;ID=1004-1404-E_coli_genome;pvalue=0.000106;qvalue= 0.519;sequence=TAATTTAAA;
E_coli_genome	fimo	Nucleotide motif (loose)	3546345	3546353	39.8	-	.	Motif 1004_gi;Alias=;ID=1004-1405-E_coli_genome;pvalue=0.000106;qvalue= 0.519;sequence=AAATTTAAA;
E_coli_genome	fimo	Nucleotide motif (loose)	3553047	3553055	39.8	-	.	Motif 1004_gi;Alias=;ID=1004-1406-E_coli_genome;pvalue=0.000106;qvalue= 0.519;sequence=AAATATTAT;
E_coli_genome	fimo	Nucleotide motif (loose)	3558138	3558146	39.8	-	.	Motif 1004_gi;Alias=;ID=1004-1407-E_coli_genome;pvalue=0.000106;qvalue= 0.519;sequence=TTATTTAAT;
E_coli_genome	fimo	Nucleotide motif (loose)	3568761	3568769	39.8	+	.	Motif 1004_gi;Alias=;ID=1004-1408-E_coli_genome;pvalue=0.000106;qvalue= 0.519;sequence=TAATTTTAT;
E_coli_genome	fimo	Nucleotide motif (loose)	3574505	3574513	39.8	+	.	Motif 1004_gi;Alias=;ID=1004-1409-E_coli_genome;pvalue=0.000106;qvalue= 0.519;sequence=TTATTTAAT;
E_coli_genome	fimo	Nucleotide motif (loose)	3580021	3580029	39.8	-	.	Motif 1004_gi;Alias=;ID=1004-1410-E_coli_genome;pvalue=0.000106;qvalue= 0.519;sequence=TAATATTAT;
E_coli_genome	fimo	Nucleotide motif (loose)	3581750	3581758	39.8	+	.	Motif 1004_gi;Alias=;ID=1004-1411-E_coli_genome;pvalue=0.000106;qvalue= 0.519;sequence=ATATTTTAT;
E_coli_genome	fimo	Nucleotide motif (loose)	3581762	3581770	39.8	-	.	Motif 1004_gi;Alias=;ID=1004-1412-E_coli_genome;pvalue=0.000106;qvalue= 0.519;sequence=ATATATTAA;
E_coli_genome	fimo	Nucleotide motif (loose)	3582000	3582008	39.8	+	.	Motif 1004_gi;Alias=;ID=1004-1413-E_coli_genome;pvalue=0.000106;qvalue= 0.519;sequence=TAATATTAA;
E_coli_genome	fimo	Nucleotide motif (loose)	3581999	3582007	39.8	-	.	Motif 1004_gi;Alias=;ID=1004-1414-E_coli_genome;pvalue=0.000106;qvalue= 0.519;sequence=TAATATTAT;
E_coli_genome	fimo	Nucleotide motif (loose)	3583017	3583025	39.8	+	.	Motif 1004_gi;Alias=;ID=1004-1415-E_coli_genome;pvalue=0.000106;qvalue= 0.519;sequence=AAATATTAT;
E_coli_genome	fimo	Nucleotide motif (loose)	3584597	3584605	39.8	-	.	Motif 1004_gi;Alias=;ID=1004-1416-E_coli_genome;pvalue=0.000106;qvalue= 0.519;sequence=ATATTTTAT;
E_coli_genome	fimo	Nucleotide motif (loose)	3584723	3584731	39.8	-	.	Motif 1004_gi;Alias=;ID=1004-1417-E_coli_genome;pvalue=0.000106;qvalue= 0.519;sequence=TTATATTAT;
E_coli_genome	fimo	Nucleotide motif (loose)	3584741	3584749	39.8	-	.	Motif 1004_gi;Alias=;ID=1004-1418-E_coli_genome;pvalue=0.000106;qvalue= 0.519;sequence=AAATATTAT;
E_coli_genome	fimo	Nucleotide motif (loose)	3597782	3597790	39.8	-	.	Motif 1004_gi;Alias=;ID=1004-1419-E_coli_genome;pvalue=0.000106;qvalue= 0.519;sequence=TTATTTTAT;
E_coli_genome	fimo	Nucleotide motif (loose)	3597931	3597939	39.8	-	.	Motif 1004_gi;Alias=;ID=1004-1420-E_coli_genome;pvalue=0.000106;qvalue= 0.519;sequence=TAATTTAAT;
E_coli_genome	fimo	Nucleotide motif (loose)	3599374	3599382	39.8	+	.	Motif 1004_gi;Alias=;ID=1004-1421-E_coli_genome;pvalue=0.000106;qvalue= 0.519;sequence=ATATTTAAT;
E_coli_genome	fimo	Nucleotide motif (loose)	3605228	3605236	39.8	+	.	Motif 1004_gi;Alias=;ID=1004-1422-E_coli_genome;pvalue=0.000106;qvalue= 0.519;sequence=AAATTTAAA;
E_coli_genome	fimo	Nucleotide motif (loose)	3619166	3619174	39.8	-	.	Motif 1004_gi;Alias=;ID=1004-1423-E_coli_genome;pvalue=0.000106;qvalue= 0.519;sequence=TTATTTTAA;
E_coli_genome	fimo	Nucleotide motif (loose)	3623051	3623059	39.8	-	.	Motif 1004_gi;Alias=;ID=1004-1424-E_coli_genome;pvalue=0.000106;qvalue= 0.519;sequence=TTATTTTAT;
E_coli_genome	fimo	Nucleotide motif (loose)	3623340	3623348	39.8	+	.	Motif 1004_gi;Alias=;ID=1004-1425-E_coli_genome;pvalue=0.000106;qvalue= 0.519;sequence=TAATTTTAA;
E_coli_genome	fimo	Nucleotide motif (loose)	3623503	3623511	39.8	+	.	Motif 1004_gi;Alias=;ID=1004-1426-E_coli_genome;pvalue=0.000106;qvalue= 0.519;sequence=TAATATTAA;
E_coli_genome	fimo	Nucleotide motif (loose)	3623502	3623510	39.8	-	.	Motif 1004_gi;Alias=;ID=1004-1427-E_coli_genome;pvalue=0.000106;qvalue= 0.519;sequence=TAATATTAT;
E_coli_genome	fimo	Nucleotide motif (loose)	3623508	3623516	39.8	-	.	Motif 1004_gi;Alias=;ID=1004-1428-E_coli_genome;pvalue=0.000106;qvalue= 0.519;sequence=TTATTTTAA;
E_coli_genome	fimo	Nucleotide motif (loose)	3623932	3623940	39.8	+	.	Motif 1004_gi;Alias=;ID=1004-1429-E_coli_genome;pvalue=0.000106;qvalue= 0.519;sequence=TTATATAAT;
E_coli_genome	fimo	Nucleotide motif (loose)	3623931	3623939	39.8	-	.	Motif 1004_gi;Alias=;ID=1004-1430-E_coli_genome;pvalue=0.000106;qvalue= 0.519;sequence=TTATATAAA;
E_coli_genome	fimo	Nucleotide motif (loose)	3624125	3624133	39.8	+	.	Motif 1004_gi;Alias=;ID=1004-1431-E_coli_genome;pvalue=0.000106;qvalue= 0.519;sequence=AAATATAAA;
E_coli_genome	fimo	Nucleotide motif (loose)	3624161	3624169	39.8	-	.	Motif 1004_gi;Alias=;ID=1004-1432-E_coli_genome;pvalue=0.000106;qvalue= 0.519;sequence=AAATATTAA;
E_coli_genome	fimo	Nucleotide motif (loose)	3625019	3625027	39.8	-	.	Motif 1004_gi;Alias=;ID=1004-1433-E_coli_genome;pvalue=0.000106;qvalue= 0.519;sequence=TTATTTAAT;
E_coli_genome	fimo	Nucleotide motif (loose)	3625399	3625407	39.8	-	.	Motif 1004_gi;Alias=;ID=1004-1434-E_coli_genome;pvalue=0.000106;qvalue= 0.519;sequence=AAATATTAA;
E_coli_genome	fimo	Nucleotide motif (loose)	3632675	3632683	39.8	-	.	Motif 1004_gi;Alias=;ID=1004-1435-E_coli_genome;pvalue=0.000106;qvalue= 0.519;sequence=AAATATAAT;
E_coli_genome	fimo	Nucleotide motif (loose)	3632890	3632898	39.8	+	.	Motif 1004_gi;Alias=;ID=1004-1436-E_coli_genome;pvalue=0.000106;qvalue= 0.519;sequence=TTATTTTAT;
E_coli_genome	fimo	Nucleotide motif (loose)	3634049	3634057	39.8	-	.	Motif 1004_gi;Alias=;ID=1004-1437-E_coli_genome;pvalue=0.000106;qvalue= 0.519;sequence=TTATTTTAT;
E_coli_genome	fimo	Nucleotide motif (loose)	3634099	3634107	39.8	+	.	Motif 1004_gi;Alias=;ID=1004-1438-E_coli_genome;pvalue=0.000106;qvalue= 0.519;sequence=TAATTTTAA;
E_coli_genome	fimo	Nucleotide motif (loose)	3634534	3634542	39.8	-	.	Motif 1004_gi;Alias=;ID=1004-1439-E_coli_genome;pvalue=0.000106;qvalue= 0.519;sequence=TTATTTTAT;
E_coli_genome	fimo	Nucleotide motif (loose)	3634771	3634779	39.8	+	.	Motif 1004_gi;Alias=;ID=1004-1440-E_coli_genome;pvalue=0.000106;qvalue= 0.519;sequence=TTATATTAA;
E_coli_genome	fimo	Nucleotide motif (loose)	3634770	3634778	39.8	-	.	Motif 1004_gi;Alias=;ID=1004-1441-E_coli_genome;pvalue=0.000106;qvalue= 0.519;sequence=TAATATAAT;
E_coli_genome	fimo	Nucleotide motif (loose)	3635794	3635802	39.8	+	.	Motif 1004_gi;Alias=;ID=1004-1442-E_coli_genome;pvalue=0.000106;qvalue= 0.519;sequence=ATATTTTAT;
E_coli_genome	fimo	Nucleotide motif (loose)	3636087	3636095	39.8	+	.	Motif 1004_gi;Alias=;ID=1004-1443-E_coli_genome;pvalue=0.000106;qvalue= 0.519;sequence=TTATATTAA;
E_coli_genome	fimo	Nucleotide motif (loose)	3637505	3637513	39.8	-	.	Motif 1004_gi;Alias=;ID=1004-1444-E_coli_genome;pvalue=0.000106;qvalue= 0.519;sequence=TTATATAAT;
E_coli_genome	fimo	Nucleotide motif (loose)	3650963	3650971	39.8	-	.	Motif 1004_gi;Alias=;ID=1004-1445-E_coli_genome;pvalue=0.000106;qvalue= 0.519;sequence=TTATTTAAT;
E_coli_genome	fimo	Nucleotide motif (loose)	3651791	3651799	39.8	+	.	Motif 1004_gi;Alias=;ID=1004-1446-E_coli_genome;pvalue=0.000106;qvalue= 0.519;sequence=TAATTTTAT;
E_coli_genome	fimo	Nucleotide motif (loose)	3651827	3651835	39.8	+	.	Motif 1004_gi;Alias=;ID=1004-1447-E_coli_genome;pvalue=0.000106;qvalue= 0.519;sequence=TAATATAAA;
E_coli_genome	fimo	Nucleotide motif (loose)	3652007	3652015	39.8	+	.	Motif 1004_gi;Alias=;ID=1004-1448-E_coli_genome;pvalue=0.000106;qvalue= 0.519;sequence=TAATATAAA;
E_coli_genome	fimo	Nucleotide motif (loose)	3652006	3652014	39.8	-	.	Motif 1004_gi;Alias=;ID=1004-1449-E_coli_genome;pvalue=0.000106;qvalue= 0.519;sequence=TTATATTAA;
E_coli_genome	fimo	Nucleotide motif (loose)	3653276	3653284	39.8	+	.	Motif 1004_gi;Alias=;ID=1004-1450-E_coli_genome;pvalue=0.000106;qvalue= 0.519;sequence=TTATATAAA;
E_coli_genome	fimo	Nucleotide motif (loose)	3653275	3653283	39.8	-	.	Motif 1004_gi;Alias=;ID=1004-1451-E_coli_genome;pvalue=0.000106;qvalue= 0.519;sequence=TTATATAAT;
E_coli_genome	fimo	Nucleotide motif (loose)	3653387	3653395	39.8	-	.	Motif 1004_gi;Alias=;ID=1004-1452-E_coli_genome;pvalue=0.000106;qvalue= 0.519;sequence=AAATTTAAT;
E_coli_genome	fimo	Nucleotide motif (loose)	3653435	3653443	39.8	-	.	Motif 1004_gi;Alias=;ID=1004-1453-E_coli_genome;pvalue=0.000106;qvalue= 0.519;sequence=ATATTTTAA;
E_coli_genome	fimo	Nucleotide motif (loose)	3653599	3653607	39.8	+	.	Motif 1004_gi;Alias=;ID=1004-1454-E_coli_genome;pvalue=0.000106;qvalue= 0.519;sequence=TTATTTAAA;
E_coli_genome	fimo	Nucleotide motif (loose)	3653934	3653942	39.8	-	.	Motif 1004_gi;Alias=;ID=1004-1455-E_coli_genome;pvalue=0.000106;qvalue= 0.519;sequence=AAATATTAA;
E_coli_genome	fimo	Nucleotide motif (loose)	3654907	3654915	39.8	+	.	Motif 1004_gi;Alias=;ID=1004-1456-E_coli_genome;pvalue=0.000106;qvalue= 0.519;sequence=TAATATTAA;
E_coli_genome	fimo	Nucleotide motif (loose)	3654906	3654914	39.8	-	.	Motif 1004_gi;Alias=;ID=1004-1457-E_coli_genome;pvalue=0.000106;qvalue= 0.519;sequence=TAATATTAA;
E_coli_genome	fimo	Nucleotide motif (loose)	3656316	3656324	39.8	-	.	Motif 1004_gi;Alias=;ID=1004-1458-E_coli_genome;pvalue=0.000106;qvalue= 0.519;sequence=ATATATAAT;
E_coli_genome	fimo	Nucleotide motif (loose)	3656975	3656983	39.8	+	.	Motif 1004_gi;Alias=;ID=1004-1459-E_coli_genome;pvalue=0.000106;qvalue= 0.519;sequence=TAATTTTAT;
E_coli_genome	fimo	Nucleotide motif (loose)	3657134	3657142	39.8	+	.	Motif 1004_gi;Alias=;ID=1004-1460-E_coli_genome;pvalue=0.000106;qvalue= 0.519;sequence=ATATTTTAA;
E_coli_genome	fimo	Nucleotide motif (loose)	3658037	3658045	39.8	+	.	Motif 1004_gi;Alias=;ID=1004-1461-E_coli_genome;pvalue=0.000106;qvalue= 0.519;sequence=ATATTTAAA;
E_coli_genome	fimo	Nucleotide motif (loose)	3658537	3658545	39.8	-	.	Motif 1004_gi;Alias=;ID=1004-1462-E_coli_genome;pvalue=0.000106;qvalue= 0.519;sequence=AAATTTAAT;
E_coli_genome	fimo	Nucleotide motif (loose)	3665818	3665826	39.8	-	.	Motif 1004_gi;Alias=;ID=1004-1463-E_coli_genome;pvalue=0.000106;qvalue= 0.519;sequence=TAATATTAA;
E_coli_genome	fimo	Nucleotide motif (loose)	3665891	3665899	39.8	+	.	Motif 1004_gi;Alias=;ID=1004-1464-E_coli_genome;pvalue=0.000106;qvalue= 0.519;sequence=AAATTTAAA;
E_coli_genome	fimo	Nucleotide motif (loose)	3666097	3666105	39.8	+	.	Motif 1004_gi;Alias=;ID=1004-1465-E_coli_genome;pvalue=0.000106;qvalue= 0.519;sequence=ATATATTAT;
E_coli_genome	fimo	Nucleotide motif (loose)	3667657	3667665	39.8	+	.	Motif 1004_gi;Alias=;ID=1004-1466-E_coli_genome;pvalue=0.000106;qvalue= 0.519;sequence=TAATTTAAA;
E_coli_genome	fimo	Nucleotide motif (loose)	3667660	3667668	39.8	-	.	Motif 1004_gi;Alias=;ID=1004-1467-E_coli_genome;pvalue=0.000106;qvalue= 0.519;sequence=TTATTTAAA;
E_coli_genome	fimo	Nucleotide motif (loose)	3667699	3667707	39.8	+	.	Motif 1004_gi;Alias=;ID=1004-1468-E_coli_genome;pvalue=0.000106;qvalue= 0.519;sequence=TAATATAAA;
E_coli_genome	fimo	Nucleotide motif (loose)	3667698	3667706	39.8	-	.	Motif 1004_gi;Alias=;ID=1004-1469-E_coli_genome;pvalue=0.000106;qvalue= 0.519;sequence=TTATATTAT;
E_coli_genome	fimo	Nucleotide motif (loose)	3667720	3667728	39.8	+	.	Motif 1004_gi;Alias=;ID=1004-1470-E_coli_genome;pvalue=0.000106;qvalue= 0.519;sequence=TAATATTAA;
E_coli_genome	fimo	Nucleotide motif (loose)	3667719	3667727	39.8	-	.	Motif 1004_gi;Alias=;ID=1004-1471-E_coli_genome;pvalue=0.000106;qvalue= 0.519;sequence=TAATATTAT;
E_coli_genome	fimo	Nucleotide motif (loose)	3668148	3668156	39.8	-	.	Motif 1004_gi;Alias=;ID=1004-1472-E_coli_genome;pvalue=0.000106;qvalue= 0.519;sequence=TTATTTAAA;
E_coli_genome	fimo	Nucleotide motif (loose)	3671238	3671246	39.8	-	.	Motif 1004_gi;Alias=;ID=1004-1473-E_coli_genome;pvalue=0.000106;qvalue= 0.519;sequence=AAATATTAT;
E_coli_genome	fimo	Nucleotide motif (loose)	3674625	3674633	39.8	-	.	Motif 1004_gi;Alias=;ID=1004-1474-E_coli_genome;pvalue=0.000106;qvalue= 0.519;sequence=TAATTTTAT;
E_coli_genome	fimo	Nucleotide motif (loose)	3683503	3683511	39.8	-	.	Motif 1004_gi;Alias=;ID=1004-1475-E_coli_genome;pvalue=0.000106;qvalue= 0.519;sequence=TTATTTTAA;
E_coli_genome	fimo	Nucleotide motif (loose)	3696695	3696703	39.8	-	.	Motif 1004_gi;Alias=;ID=1004-1476-E_coli_genome;pvalue=0.000106;qvalue= 0.519;sequence=TAATTTTAT;
E_coli_genome	fimo	Nucleotide motif (loose)	3698525	3698533	39.8	+	.	Motif 1004_gi;Alias=;ID=1004-1477-E_coli_genome;pvalue=0.000106;qvalue= 0.519;sequence=TTATTTAAT;
E_coli_genome	fimo	Nucleotide motif (loose)	3700763	3700771	39.8	+	.	Motif 1004_gi;Alias=;ID=1004-1478-E_coli_genome;pvalue=0.000106;qvalue= 0.519;sequence=TTATTTAAA;
E_coli_genome	fimo	Nucleotide motif (loose)	3708026	3708034	39.8	-	.	Motif 1004_gi;Alias=;ID=1004-1479-E_coli_genome;pvalue=0.000106;qvalue= 0.519;sequence=AAATATTAA;
E_coli_genome	fimo	Nucleotide motif (loose)	3708182	3708190	39.8	+	.	Motif 1004_gi;Alias=;ID=1004-1480-E_coli_genome;pvalue=0.000106;qvalue= 0.519;sequence=AAATATAAA;
E_coli_genome	fimo	Nucleotide motif (loose)	3712205	3712213	39.8	+	.	Motif 1004_gi;Alias=;ID=1004-1481-E_coli_genome;pvalue=0.000106;qvalue= 0.519;sequence=TTATTTAAT;
E_coli_genome	fimo	Nucleotide motif (loose)	3713013	3713021	39.8	-	.	Motif 1004_gi;Alias=;ID=1004-1482-E_coli_genome;pvalue=0.000106;qvalue= 0.519;sequence=ATATTTAAT;
E_coli_genome	fimo	Nucleotide motif (loose)	3722215	3722223	39.8	-	.	Motif 1004_gi;Alias=;ID=1004-1483-E_coli_genome;pvalue=0.000106;qvalue= 0.519;sequence=TAATTTTAT;
E_coli_genome	fimo	Nucleotide motif (loose)	3722221	3722229	39.8	-	.	Motif 1004_gi;Alias=;ID=1004-1484-E_coli_genome;pvalue=0.000106;qvalue= 0.519;sequence=ATATATTAA;
E_coli_genome	fimo	Nucleotide motif (loose)	3725711	3725719	39.8	-	.	Motif 1004_gi;Alias=;ID=1004-1485-E_coli_genome;pvalue=0.000106;qvalue= 0.519;sequence=TAATTTAAT;
E_coli_genome	fimo	Nucleotide motif (loose)	3727848	3727856	39.8	+	.	Motif 1004_gi;Alias=;ID=1004-1486-E_coli_genome;pvalue=0.000106;qvalue= 0.519;sequence=AAATATTAA;
E_coli_genome	fimo	Nucleotide motif (loose)	3731498	3731506	39.8	-	.	Motif 1004_gi;Alias=;ID=1004-1487-E_coli_genome;pvalue=0.000106;qvalue= 0.519;sequence=AAATATAAA;
E_coli_genome	fimo	Nucleotide motif (loose)	3732787	3732795	39.8	-	.	Motif 1004_gi;Alias=;ID=1004-1488-E_coli_genome;pvalue=0.000106;qvalue= 0.519;sequence=AAATATAAA;
E_coli_genome	fimo	Nucleotide motif (loose)	3742366	3742374	39.8	+	.	Motif 1004_gi;Alias=;ID=1004-1489-E_coli_genome;pvalue=0.000106;qvalue= 0.519;sequence=TTATTTAAA;
E_coli_genome	fimo	Nucleotide motif (loose)	3742688	3742696	39.8	+	.	Motif 1004_gi;Alias=;ID=1004-1490-E_coli_genome;pvalue=0.000106;qvalue= 0.519;sequence=AAATTTTAA;
E_coli_genome	fimo	Nucleotide motif (loose)	3744398	3744406	39.8	+	.	Motif 1004_gi;Alias=;ID=1004-1491-E_coli_genome;pvalue=0.000106;qvalue= 0.519;sequence=TTATTTTAA;
E_coli_genome	fimo	Nucleotide motif (loose)	3746087	3746095	39.8	+	.	Motif 1004_gi;Alias=;ID=1004-1492-E_coli_genome;pvalue=0.000106;qvalue= 0.519;sequence=AAATATTAT;
E_coli_genome	fimo	Nucleotide motif (loose)	3751884	3751892	39.8	-	.	Motif 1004_gi;Alias=;ID=1004-1493-E_coli_genome;pvalue=0.000106;qvalue= 0.519;sequence=TTATTTTAA;
E_coli_genome	fimo	Nucleotide motif (loose)	3751959	3751967	39.8	+	.	Motif 1004_gi;Alias=;ID=1004-1494-E_coli_genome;pvalue=0.000106;qvalue= 0.519;sequence=ATATATAAA;
E_coli_genome	fimo	Nucleotide motif (loose)	3751971	3751979	39.8	+	.	Motif 1004_gi;Alias=;ID=1004-1495-E_coli_genome;pvalue=0.000106;qvalue= 0.519;sequence=ATATATAAT;
E_coli_genome	fimo	Nucleotide motif (loose)	3751963	3751971	39.8	-	.	Motif 1004_gi;Alias=;ID=1004-1496-E_coli_genome;pvalue=0.000106;qvalue= 0.519;sequence=TAATTTTAT;
E_coli_genome	fimo	Nucleotide motif (loose)	3751968	3751976	39.8	-	.	Motif 1004_gi;Alias=;ID=1004-1497-E_coli_genome;pvalue=0.000106;qvalue= 0.519;sequence=ATATATAAT;
E_coli_genome	fimo	Nucleotide motif (loose)	3752243	3752251	39.8	+	.	Motif 1004_gi;Alias=;ID=1004-1498-E_coli_genome;pvalue=0.000106;qvalue= 0.519;sequence=TAATTTTAT;
E_coli_genome	fimo	Nucleotide motif (loose)	3752338	3752346	39.8	-	.	Motif 1004_gi;Alias=;ID=1004-1499-E_coli_genome;pvalue=0.000106;qvalue= 0.519;sequence=TAATTTTAT;
E_coli_genome	fimo	Nucleotide motif (loose)	3754503	3754511	39.8	-	.	Motif 1004_gi;Alias=;ID=1004-1500-E_coli_genome;pvalue=0.000106;qvalue= 0.519;sequence=TTATATAAA;
E_coli_genome	fimo	Nucleotide motif (loose)	3757989	3757997	39.8	+	.	Motif 1004_gi;Alias=;ID=1004-1501-E_coli_genome;pvalue=0.000106;qvalue= 0.519;sequence=TTATTTTAA;
E_coli_genome	fimo	Nucleotide motif (loose)	3766382	3766390	39.8	+	.	Motif 1004_gi;Alias=;ID=1004-1502-E_coli_genome;pvalue=0.000106;qvalue= 0.519;sequence=TTATATAAT;
E_coli_genome	fimo	Nucleotide motif (loose)	3766381	3766389	39.8	-	.	Motif 1004_gi;Alias=;ID=1004-1503-E_coli_genome;pvalue=0.000106;qvalue= 0.519;sequence=TTATATAAA;
E_coli_genome	fimo	Nucleotide motif (loose)	3766611	3766619	39.8	-	.	Motif 1004_gi;Alias=;ID=1004-1504-E_coli_genome;pvalue=0.000106;qvalue= 0.519;sequence=AAATATTAA;
E_coli_genome	fimo	Nucleotide motif (loose)	3767833	3767841	39.8	-	.	Motif 1004_gi;Alias=;ID=1004-1505-E_coli_genome;pvalue=0.000106;qvalue= 0.519;sequence=AAATTTAAT;
E_coli_genome	fimo	Nucleotide motif (loose)	3769212	3769220	39.8	-	.	Motif 1004_gi;Alias=;ID=1004-1506-E_coli_genome;pvalue=0.000106;qvalue= 0.519;sequence=AAATATTAA;
E_coli_genome	fimo	Nucleotide motif (loose)	3769506	3769514	39.8	+	.	Motif 1004_gi;Alias=;ID=1004-1507-E_coli_genome;pvalue=0.000106;qvalue= 0.519;sequence=TAATATAAT;
E_coli_genome	fimo	Nucleotide motif (loose)	3769646	3769654	39.8	-	.	Motif 1004_gi;Alias=;ID=1004-1508-E_coli_genome;pvalue=0.000106;qvalue= 0.519;sequence=TTATTTTAT;
E_coli_genome	fimo	Nucleotide motif (loose)	3769692	3769700	39.8	-	.	Motif 1004_gi;Alias=;ID=1004-1509-E_coli_genome;pvalue=0.000106;qvalue= 0.519;sequence=AAATATTAA;
E_coli_genome	fimo	Nucleotide motif (loose)	3769714	3769722	39.8	+	.	Motif 1004_gi;Alias=;ID=1004-1510-E_coli_genome;pvalue=0.000106;qvalue= 0.519;sequence=AAATATAAA;
E_coli_genome	fimo	Nucleotide motif (loose)	3769789	3769797	39.8	+	.	Motif 1004_gi;Alias=;ID=1004-1511-E_coli_genome;pvalue=0.000106;qvalue= 0.519;sequence=TAATTTTAT;
E_coli_genome	fimo	Nucleotide motif (loose)	3769794	3769802	39.8	+	.	Motif 1004_gi;Alias=;ID=1004-1512-E_coli_genome;pvalue=0.000106;qvalue= 0.519;sequence=TTATTTAAA;
E_coli_genome	fimo	Nucleotide motif (loose)	3769804	3769812	39.8	+	.	Motif 1004_gi;Alias=;ID=1004-1513-E_coli_genome;pvalue=0.000106;qvalue= 0.519;sequence=ATATATTAA;
E_coli_genome	fimo	Nucleotide motif (loose)	3769928	3769936	39.8	-	.	Motif 1004_gi;Alias=;ID=1004-1514-E_coli_genome;pvalue=0.000106;qvalue= 0.519;sequence=ATATTTAAT;
E_coli_genome	fimo	Nucleotide motif (loose)	3771028	3771036	39.8	+	.	Motif 1004_gi;Alias=;ID=1004-1515-E_coli_genome;pvalue=0.000106;qvalue= 0.519;sequence=TTATATTAT;
E_coli_genome	fimo	Nucleotide motif (loose)	3771027	3771035	39.8	-	.	Motif 1004_gi;Alias=;ID=1004-1516-E_coli_genome;pvalue=0.000106;qvalue= 0.519;sequence=TAATATAAA;
E_coli_genome	fimo	Nucleotide motif (loose)	3789441	3789449	39.8	+	.	Motif 1004_gi;Alias=;ID=1004-1517-E_coli_genome;pvalue=0.000106;qvalue= 0.519;sequence=TTATATAAT;
E_coli_genome	fimo	Nucleotide motif (loose)	3789434	3789442	39.8	-	.	Motif 1004_gi;Alias=;ID=1004-1518-E_coli_genome;pvalue=0.000106;qvalue= 0.519;sequence=AAATATTAT;
E_coli_genome	fimo	Nucleotide motif (loose)	3789440	3789448	39.8	-	.	Motif 1004_gi;Alias=;ID=1004-1519-E_coli_genome;pvalue=0.000106;qvalue= 0.519;sequence=TTATATAAA;
E_coli_genome	fimo	Nucleotide motif (loose)	3789533	3789541	39.8	+	.	Motif 1004_gi;Alias=;ID=1004-1520-E_coli_genome;pvalue=0.000106;qvalue= 0.519;sequence=AAATTTAAT;
E_coli_genome	fimo	Nucleotide motif (loose)	3790034	3790042	39.8	-	.	Motif 1004_gi;Alias=;ID=1004-1521-E_coli_genome;pvalue=0.000106;qvalue= 0.519;sequence=TTATATAAT;
E_coli_genome	fimo	Nucleotide motif (loose)	3793085	3793093	39.8	-	.	Motif 1004_gi;Alias=;ID=1004-1522-E_coli_genome;pvalue=0.000106;qvalue= 0.519;sequence=ATATATTAT;
E_coli_genome	fimo	Nucleotide motif (loose)	3793699	3793707	39.8	+	.	Motif 1004_gi;Alias=;ID=1004-1523-E_coli_genome;pvalue=0.000106;qvalue= 0.519;sequence=TAATATAAA;
E_coli_genome	fimo	Nucleotide motif (loose)	3793698	3793706	39.8	-	.	Motif 1004_gi;Alias=;ID=1004-1524-E_coli_genome;pvalue=0.000106;qvalue= 0.519;sequence=TTATATTAA;
E_coli_genome	fimo	Nucleotide motif (loose)	3793724	3793732	39.8	+	.	Motif 1004_gi;Alias=;ID=1004-1525-E_coli_genome;pvalue=0.000106;qvalue= 0.519;sequence=AAATATTAA;
E_coli_genome	fimo	Nucleotide motif (loose)	3796884	3796892	39.8	+	.	Motif 1004_gi;Alias=;ID=1004-1526-E_coli_genome;pvalue=0.000106;qvalue= 0.519;sequence=AAATTTAAT;
E_coli_genome	fimo	Nucleotide motif (loose)	3797024	3797032	39.8	+	.	Motif 1004_gi;Alias=;ID=1004-1527-E_coli_genome;pvalue=0.000106;qvalue= 0.519;sequence=ATATATTAT;
E_coli_genome	fimo	Nucleotide motif (loose)	3797083	3797091	39.8	+	.	Motif 1004_gi;Alias=;ID=1004-1528-E_coli_genome;pvalue=0.000106;qvalue= 0.519;sequence=ATATATAAT;
E_coli_genome	fimo	Nucleotide motif (loose)	3797148	3797156	39.8	+	.	Motif 1004_gi;Alias=;ID=1004-1529-E_coli_genome;pvalue=0.000106;qvalue= 0.519;sequence=TAATATAAA;
E_coli_genome	fimo	Nucleotide motif (loose)	3797147	3797155	39.8	-	.	Motif 1004_gi;Alias=;ID=1004-1530-E_coli_genome;pvalue=0.000106;qvalue= 0.519;sequence=TTATATTAT;
E_coli_genome	fimo	Nucleotide motif (loose)	3797262	3797270	39.8	+	.	Motif 1004_gi;Alias=;ID=1004-1531-E_coli_genome;pvalue=0.000106;qvalue= 0.519;sequence=TTATTTAAA;
E_coli_genome	fimo	Nucleotide motif (loose)	3797284	3797292	39.8	-	.	Motif 1004_gi;Alias=;ID=1004-1532-E_coli_genome;pvalue=0.000106;qvalue= 0.519;sequence=AAATATAAA;
E_coli_genome	fimo	Nucleotide motif (loose)	3797716	3797724	39.8	+	.	Motif 1004_gi;Alias=;ID=1004-1533-E_coli_genome;pvalue=0.000106;qvalue= 0.519;sequence=ATATTTAAT;
E_coli_genome	fimo	Nucleotide motif (loose)	3797713	3797721	39.8	-	.	Motif 1004_gi;Alias=;ID=1004-1534-E_coli_genome;pvalue=0.000106;qvalue= 0.519;sequence=AAATATAAT;
E_coli_genome	fimo	Nucleotide motif (loose)	3797832	3797840	39.8	-	.	Motif 1004_gi;Alias=;ID=1004-1535-E_coli_genome;pvalue=0.000106;qvalue= 0.519;sequence=ATATTTAAA;
E_coli_genome	fimo	Nucleotide motif (loose)	3798572	3798580	39.8	+	.	Motif 1004_gi;Alias=;ID=1004-1536-E_coli_genome;pvalue=0.000106;qvalue= 0.519;sequence=AAATATAAT;
E_coli_genome	fimo	Nucleotide motif (loose)	3798709	3798717	39.8	+	.	Motif 1004_gi;Alias=;ID=1004-1537-E_coli_genome;pvalue=0.000106;qvalue= 0.519;sequence=TTATTTTAT;
E_coli_genome	fimo	Nucleotide motif (loose)	3798908	3798916	39.8	+	.	Motif 1004_gi;Alias=;ID=1004-1538-E_coli_genome;pvalue=0.000106;qvalue= 0.519;sequence=TAATATTAA;
E_coli_genome	fimo	Nucleotide motif (loose)	3798907	3798915	39.8	-	.	Motif 1004_gi;Alias=;ID=1004-1539-E_coli_genome;pvalue=0.000106;qvalue= 0.519;sequence=TAATATTAT;
E_coli_genome	fimo	Nucleotide motif (loose)	3799096	3799104	39.8	+	.	Motif 1004_gi;Alias=;ID=1004-1540-E_coli_genome;pvalue=0.000106;qvalue= 0.519;sequence=TTATTTTAA;
E_coli_genome	fimo	Nucleotide motif (loose)	3799222	3799230	39.8	+	.	Motif 1004_gi;Alias=;ID=1004-1541-E_coli_genome;pvalue=0.000106;qvalue= 0.519;sequence=TTATTTTAT;
E_coli_genome	fimo	Nucleotide motif (loose)	3799270	3799278	39.8	+	.	Motif 1004_gi;Alias=;ID=1004-1542-E_coli_genome;pvalue=0.000106;qvalue= 0.519;sequence=TTATATAAA;
E_coli_genome	fimo	Nucleotide motif (loose)	3799269	3799277	39.8	-	.	Motif 1004_gi;Alias=;ID=1004-1543-E_coli_genome;pvalue=0.000106;qvalue= 0.519;sequence=TTATATAAA;
E_coli_genome	fimo	Nucleotide motif (loose)	3799485	3799493	39.8	+	.	Motif 1004_gi;Alias=;ID=1004-1544-E_coli_genome;pvalue=0.000106;qvalue= 0.519;sequence=AAATATTAA;
E_coli_genome	fimo	Nucleotide motif (loose)	3799791	3799799	39.8	+	.	Motif 1004_gi;Alias=;ID=1004-1545-E_coli_genome;pvalue=0.000106;qvalue= 0.519;sequence=AAATATTAA;
E_coli_genome	fimo	Nucleotide motif (loose)	3799798	3799806	39.8	+	.	Motif 1004_gi;Alias=;ID=1004-1546-E_coli_genome;pvalue=0.000106;qvalue= 0.519;sequence=AAATTTAAT;
E_coli_genome	fimo	Nucleotide motif (loose)	3799795	3799803	39.8	-	.	Motif 1004_gi;Alias=;ID=1004-1547-E_coli_genome;pvalue=0.000106;qvalue= 0.519;sequence=AAATTTAAT;
E_coli_genome	fimo	Nucleotide motif (loose)	3799999	3800007	39.8	+	.	Motif 1004_gi;Alias=;ID=1004-1548-E_coli_genome;pvalue=0.000106;qvalue= 0.519;sequence=ATATATAAA;
E_coli_genome	fimo	Nucleotide motif (loose)	3800136	3800144	39.8	+	.	Motif 1004_gi;Alias=;ID=1004-1549-E_coli_genome;pvalue=0.000106;qvalue= 0.519;sequence=ATATTTTAT;
E_coli_genome	fimo	Nucleotide motif (loose)	3800866	3800874	39.8	+	.	Motif 1004_gi;Alias=;ID=1004-1550-E_coli_genome;pvalue=0.000106;qvalue= 0.519;sequence=TTATATTAT;
E_coli_genome	fimo	Nucleotide motif (loose)	3800865	3800873	39.8	-	.	Motif 1004_gi;Alias=;ID=1004-1551-E_coli_genome;pvalue=0.000106;qvalue= 0.519;sequence=TAATATAAA;
E_coli_genome	fimo	Nucleotide motif (loose)	3801813	3801821	39.8	+	.	Motif 1004_gi;Alias=;ID=1004-1552-E_coli_genome;pvalue=0.000106;qvalue= 0.519;sequence=TAATATAAA;
E_coli_genome	fimo	Nucleotide motif (loose)	3801812	3801820	39.8	-	.	Motif 1004_gi;Alias=;ID=1004-1553-E_coli_genome;pvalue=0.000106;qvalue= 0.519;sequence=TTATATTAT;
E_coli_genome	fimo	Nucleotide motif (loose)	3801932	3801940	39.8	-	.	Motif 1004_gi;Alias=;ID=1004-1554-E_coli_genome;pvalue=0.000106;qvalue= 0.519;sequence=TAATATAAA;
E_coli_genome	fimo	Nucleotide motif (loose)	3802058	3802066	39.8	-	.	Motif 1004_gi;Alias=;ID=1004-1555-E_coli_genome;pvalue=0.000106;qvalue= 0.519;sequence=TTATTTTAT;
E_coli_genome	fimo	Nucleotide motif (loose)	3802342	3802350	39.8	+	.	Motif 1004_gi;Alias=;ID=1004-1556-E_coli_genome;pvalue=0.000106;qvalue= 0.519;sequence=ATATTTAAT;
E_coli_genome	fimo	Nucleotide motif (loose)	3802791	3802799	39.8	+	.	Motif 1004_gi;Alias=;ID=1004-1557-E_coli_genome;pvalue=0.000106;qvalue= 0.519;sequence=ATATTTTAA;
E_coli_genome	fimo	Nucleotide motif (loose)	3802900	3802908	39.8	+	.	Motif 1004_gi;Alias=;ID=1004-1558-E_coli_genome;pvalue=0.000106;qvalue= 0.519;sequence=ATATTTTAA;
E_coli_genome	fimo	Nucleotide motif (loose)	3802897	3802905	39.8	-	.	Motif 1004_gi;Alias=;ID=1004-1559-E_coli_genome;pvalue=0.000106;qvalue= 0.519;sequence=AAATATAAT;
E_coli_genome	fimo	Nucleotide motif (loose)	3803443	3803451	39.8	+	.	Motif 1004_gi;Alias=;ID=1004-1560-E_coli_genome;pvalue=0.000106;qvalue= 0.519;sequence=ATATTTAAT;
E_coli_genome	fimo	Nucleotide motif (loose)	3804236	3804244	39.8	+	.	Motif 1004_gi;Alias=;ID=1004-1561-E_coli_genome;pvalue=0.000106;qvalue= 0.519;sequence=TTATATAAA;
E_coli_genome	fimo	Nucleotide motif (loose)	3804235	3804243	39.8	-	.	Motif 1004_gi;Alias=;ID=1004-1562-E_coli_genome;pvalue=0.000106;qvalue= 0.519;sequence=TTATATAAA;
E_coli_genome	fimo	Nucleotide motif (loose)	3804360	3804368	39.8	+	.	Motif 1004_gi;Alias=;ID=1004-1563-E_coli_genome;pvalue=0.000106;qvalue= 0.519;sequence=TTATATTAT;
E_coli_genome	fimo	Nucleotide motif (loose)	3804359	3804367	39.8	-	.	Motif 1004_gi;Alias=;ID=1004-1564-E_coli_genome;pvalue=0.000106;qvalue= 0.519;sequence=TAATATAAA;
E_coli_genome	fimo	Nucleotide motif (loose)	3804452	3804460	39.8	-	.	Motif 1004_gi;Alias=;ID=1004-1565-E_coli_genome;pvalue=0.000106;qvalue= 0.519;sequence=TAATATAAT;
E_coli_genome	fimo	Nucleotide motif (loose)	3804766	3804774	39.8	+	.	Motif 1004_gi;Alias=;ID=1004-1566-E_coli_genome;pvalue=0.000106;qvalue= 0.519;sequence=ATATATAAT;
E_coli_genome	fimo	Nucleotide motif (loose)	3804848	3804856	39.8	-	.	Motif 1004_gi;Alias=;ID=1004-1567-E_coli_genome;pvalue=0.000106;qvalue= 0.519;sequence=AAATATTAA;
E_coli_genome	fimo	Nucleotide motif (loose)	3804858	3804866	39.8	-	.	Motif 1004_gi;Alias=;ID=1004-1568-E_coli_genome;pvalue=0.000106;qvalue= 0.519;sequence=AAATATTAA;
E_coli_genome	fimo	Nucleotide motif (loose)	3805100	3805108	39.8	-	.	Motif 1004_gi;Alias=;ID=1004-1569-E_coli_genome;pvalue=0.000106;qvalue= 0.519;sequence=TTATTTTAT;
E_coli_genome	fimo	Nucleotide motif (loose)	3805319	3805327	39.8	+	.	Motif 1004_gi;Alias=;ID=1004-1570-E_coli_genome;pvalue=0.000106;qvalue= 0.519;sequence=AAATATAAA;
E_coli_genome	fimo	Nucleotide motif (loose)	3807042	3807050	39.8	+	.	Motif 1004_gi;Alias=;ID=1004-1571-E_coli_genome;pvalue=0.000106;qvalue= 0.519;sequence=TTATATAAA;
E_coli_genome	fimo	Nucleotide motif (loose)	3807041	3807049	39.8	-	.	Motif 1004_gi;Alias=;ID=1004-1572-E_coli_genome;pvalue=0.000106;qvalue= 0.519;sequence=TTATATAAA;
E_coli_genome	fimo	Nucleotide motif (loose)	3807915	3807923	39.8	+	.	Motif 1004_gi;Alias=;ID=1004-1573-E_coli_genome;pvalue=0.000106;qvalue= 0.519;sequence=TAATTTTAT;
E_coli_genome	fimo	Nucleotide motif (loose)	3828829	3828837	39.8	+	.	Motif 1004_gi;Alias=;ID=1004-1574-E_coli_genome;pvalue=0.000106;qvalue= 0.519;sequence=TTATATAAA;
E_coli_genome	fimo	Nucleotide motif (loose)	3828855	3828863	39.8	-	.	Motif 1004_gi;Alias=;ID=1004-1575-E_coli_genome;pvalue=0.000106;qvalue= 0.519;sequence=ATATTTAAA;
E_coli_genome	fimo	Nucleotide motif (loose)	3835412	3835420	39.8	-	.	Motif 1004_gi;Alias=;ID=1004-1576-E_coli_genome;pvalue=0.000106;qvalue= 0.519;sequence=TAATTTAAT;
E_coli_genome	fimo	Nucleotide motif (loose)	3836700	3836708	39.8	-	.	Motif 1004_gi;Alias=;ID=1004-1577-E_coli_genome;pvalue=0.000106;qvalue= 0.519;sequence=ATATATTAA;
E_coli_genome	fimo	Nucleotide motif (loose)	3836766	3836774	39.8	+	.	Motif 1004_gi;Alias=;ID=1004-1578-E_coli_genome;pvalue=0.000106;qvalue= 0.519;sequence=ATATATAAA;
E_coli_genome	fimo	Nucleotide motif (loose)	3836763	3836771	39.8	-	.	Motif 1004_gi;Alias=;ID=1004-1579-E_coli_genome;pvalue=0.000106;qvalue= 0.519;sequence=ATATATTAA;
E_coli_genome	fimo	Nucleotide motif (loose)	3843727	3843735	39.8	-	.	Motif 1004_gi;Alias=;ID=1004-1580-E_coli_genome;pvalue=0.000106;qvalue= 0.519;sequence=TTATTTAAA;
E_coli_genome	fimo	Nucleotide motif (loose)	3844056	3844064	39.8	+	.	Motif 1004_gi;Alias=;ID=1004-1581-E_coli_genome;pvalue=0.000106;qvalue= 0.519;sequence=TTATATTAT;
E_coli_genome	fimo	Nucleotide motif (loose)	3844055	3844063	39.8	-	.	Motif 1004_gi;Alias=;ID=1004-1582-E_coli_genome;pvalue=0.000106;qvalue= 0.519;sequence=TAATATAAT;
E_coli_genome	fimo	Nucleotide motif (loose)	3848332	3848340	39.8	-	.	Motif 1004_gi;Alias=;ID=1004-1583-E_coli_genome;pvalue=0.000106;qvalue= 0.519;sequence=TTATTTTAT;
E_coli_genome	fimo	Nucleotide motif (loose)	3853688	3853696	39.8	-	.	Motif 1004_gi;Alias=;ID=1004-1584-E_coli_genome;pvalue=0.000106;qvalue= 0.519;sequence=AAATATAAA;
E_coli_genome	fimo	Nucleotide motif (loose)	3861874	3861882	39.8	-	.	Motif 1004_gi;Alias=;ID=1004-1585-E_coli_genome;pvalue=0.000106;qvalue= 0.519;sequence=AAATTTTAT;
E_coli_genome	fimo	Nucleotide motif (loose)	3870006	3870014	39.8	+	.	Motif 1004_gi;Alias=;ID=1004-1586-E_coli_genome;pvalue=0.000106;qvalue= 0.519;sequence=TTATTTTAT;
E_coli_genome	fimo	Nucleotide motif (loose)	3871474	3871482	39.8	-	.	Motif 1004_gi;Alias=;ID=1004-1587-E_coli_genome;pvalue=0.000106;qvalue= 0.519;sequence=TTATTTTAT;
E_coli_genome	fimo	Nucleotide motif (loose)	3877704	3877712	39.8	-	.	Motif 1004_gi;Alias=;ID=1004-1588-E_coli_genome;pvalue=0.000106;qvalue= 0.519;sequence=ATATTTAAT;
E_coli_genome	fimo	Nucleotide motif (loose)	3882345	3882353	39.8	-	.	Motif 1004_gi;Alias=;ID=1004-1589-E_coli_genome;pvalue=0.000106;qvalue= 0.519;sequence=AAATTTAAT;
E_coli_genome	fimo	Nucleotide motif (loose)	3884019	3884027	39.8	+	.	Motif 1004_gi;Alias=;ID=1004-1590-E_coli_genome;pvalue=0.000106;qvalue= 0.519;sequence=AAATTTAAT;
E_coli_genome	fimo	Nucleotide motif (loose)	3888706	3888714	39.8	-	.	Motif 1004_gi;Alias=;ID=1004-1591-E_coli_genome;pvalue=0.000106;qvalue= 0.519;sequence=TTATTTTAA;
E_coli_genome	fimo	Nucleotide motif (loose)	3890424	3890432	39.8	+	.	Motif 1004_gi;Alias=;ID=1004-1592-E_coli_genome;pvalue=0.000106;qvalue= 0.519;sequence=AAATTTAAA;
E_coli_genome	fimo	Nucleotide motif (loose)	3890427	3890435	39.8	-	.	Motif 1004_gi;Alias=;ID=1004-1593-E_coli_genome;pvalue=0.000106;qvalue= 0.519;sequence=TAATTTAAA;
E_coli_genome	fimo	Nucleotide motif (loose)	3892141	3892149	39.8	+	.	Motif 1004_gi;Alias=;ID=1004-1594-E_coli_genome;pvalue=0.000106;qvalue= 0.519;sequence=TTATTTTAA;
E_coli_genome	fimo	Nucleotide motif (loose)	3898610	3898618	39.8	+	.	Motif 1004_gi;Alias=;ID=1004-1595-E_coli_genome;pvalue=0.000106;qvalue= 0.519;sequence=TTATTTAAA;
E_coli_genome	fimo	Nucleotide motif (loose)	3898613	3898621	39.8	-	.	Motif 1004_gi;Alias=;ID=1004-1596-E_coli_genome;pvalue=0.000106;qvalue= 0.519;sequence=TTATTTAAA;
E_coli_genome	fimo	Nucleotide motif (loose)	3899403	3899411	39.8	+	.	Motif 1004_gi;Alias=;ID=1004-1597-E_coli_genome;pvalue=0.000106;qvalue= 0.519;sequence=TTATTTTAT;
E_coli_genome	fimo	Nucleotide motif (loose)	3899408	3899416	39.8	+	.	Motif 1004_gi;Alias=;ID=1004-1598-E_coli_genome;pvalue=0.000106;qvalue= 0.519;sequence=TTATTTAAA;
E_coli_genome	fimo	Nucleotide motif (loose)	3899411	3899419	39.8	-	.	Motif 1004_gi;Alias=;ID=1004-1599-E_coli_genome;pvalue=0.000106;qvalue= 0.519;sequence=TTATTTAAA;
E_coli_genome	fimo	Nucleotide motif (loose)	3900793	3900801	39.8	-	.	Motif 1004_gi;Alias=;ID=1004-1600-E_coli_genome;pvalue=0.000106;qvalue= 0.519;sequence=AAATTTAAT;
E_coli_genome	fimo	Nucleotide motif (loose)	3905165	3905173	39.8	-	.	Motif 1004_gi;Alias=;ID=1004-1601-E_coli_genome;pvalue=0.000106;qvalue= 0.519;sequence=TAATTTTAT;
E_coli_genome	fimo	Nucleotide motif (loose)	3905170	3905178	39.8	-	.	Motif 1004_gi;Alias=;ID=1004-1602-E_coli_genome;pvalue=0.000106;qvalue= 0.519;sequence=TTATTTAAT;
E_coli_genome	fimo	Nucleotide motif (loose)	3905502	3905510	39.8	+	.	Motif 1004_gi;Alias=;ID=1004-1603-E_coli_genome;pvalue=0.000106;qvalue= 0.519;sequence=TAATTTAAA;
E_coli_genome	fimo	Nucleotide motif (loose)	3905723	3905731	39.8	-	.	Motif 1004_gi;Alias=;ID=1004-1604-E_coli_genome;pvalue=0.000106;qvalue= 0.519;sequence=AAATATTAT;
E_coli_genome	fimo	Nucleotide motif (loose)	3906001	3906009	39.8	+	.	Motif 1004_gi;Alias=;ID=1004-1605-E_coli_genome;pvalue=0.000106;qvalue= 0.519;sequence=AAATTTTAT;
E_coli_genome	fimo	Nucleotide motif (loose)	3906704	3906712	39.8	+	.	Motif 1004_gi;Alias=;ID=1004-1606-E_coli_genome;pvalue=0.000106;qvalue= 0.519;sequence=TAATTTAAT;
E_coli_genome	fimo	Nucleotide motif (loose)	3911654	3911662	39.8	-	.	Motif 1004_gi;Alias=;ID=1004-1607-E_coli_genome;pvalue=0.000106;qvalue= 0.519;sequence=TTATTTAAA;
E_coli_genome	fimo	Nucleotide motif (loose)	3920929	3920937	39.8	-	.	Motif 1004_gi;Alias=;ID=1004-1608-E_coli_genome;pvalue=0.000106;qvalue= 0.519;sequence=TTATTTAAA;
E_coli_genome	fimo	Nucleotide motif (loose)	3922589	3922597	39.8	-	.	Motif 1004_gi;Alias=;ID=1004-1609-E_coli_genome;pvalue=0.000106;qvalue= 0.519;sequence=ATATTTAAA;
E_coli_genome	fimo	Nucleotide motif (loose)	3923059	3923067	39.8	+	.	Motif 1004_gi;Alias=;ID=1004-1610-E_coli_genome;pvalue=0.000106;qvalue= 0.519;sequence=AAATTTTAT;
E_coli_genome	fimo	Nucleotide motif (loose)	3923056	3923064	39.8	-	.	Motif 1004_gi;Alias=;ID=1004-1611-E_coli_genome;pvalue=0.000106;qvalue= 0.519;sequence=AAATTTAAT;
E_coli_genome	fimo	Nucleotide motif (loose)	3926776	3926784	39.8	+	.	Motif 1004_gi;Alias=;ID=1004-1612-E_coli_genome;pvalue=0.000106;qvalue= 0.519;sequence=TAATATAAT;
E_coli_genome	fimo	Nucleotide motif (loose)	3926775	3926783	39.8	-	.	Motif 1004_gi;Alias=;ID=1004-1613-E_coli_genome;pvalue=0.000106;qvalue= 0.519;sequence=TTATATTAA;
E_coli_genome	fimo	Nucleotide motif (loose)	3931511	3931519	39.8	-	.	Motif 1004_gi;Alias=;ID=1004-1614-E_coli_genome;pvalue=0.000106;qvalue= 0.519;sequence=ATATTTAAT;
E_coli_genome	fimo	Nucleotide motif (loose)	3937228	3937236	39.8	+	.	Motif 1004_gi;Alias=;ID=1004-1615-E_coli_genome;pvalue=0.000106;qvalue= 0.519;sequence=TAATATAAA;
E_coli_genome	fimo	Nucleotide motif (loose)	3939521	3939529	39.8	+	.	Motif 1004_gi;Alias=;ID=1004-1616-E_coli_genome;pvalue=0.000106;qvalue= 0.519;sequence=TAATATAAA;
E_coli_genome	fimo	Nucleotide motif (loose)	3939833	3939841	39.8	-	.	Motif 1004_gi;Alias=;ID=1004-1617-E_coli_genome;pvalue=0.000106;qvalue= 0.519;sequence=TTATTTAAA;
E_coli_genome	fimo	Nucleotide motif (loose)	3941463	3941471	39.8	+	.	Motif 1004_gi;Alias=;ID=1004-1618-E_coli_genome;pvalue=0.000106;qvalue= 0.519;sequence=TTATTTTAA;
E_coli_genome	fimo	Nucleotide motif (loose)	3941467	3941475	39.8	-	.	Motif 1004_gi;Alias=;ID=1004-1619-E_coli_genome;pvalue=0.000106;qvalue= 0.519;sequence=AAATTTAAA;
E_coli_genome	fimo	Nucleotide motif (loose)	3952329	3952337	39.8	+	.	Motif 1004_gi;Alias=;ID=1004-1620-E_coli_genome;pvalue=0.000106;qvalue= 0.519;sequence=AAATATAAA;
E_coli_genome	fimo	Nucleotide motif (loose)	3960001	3960009	39.8	+	.	Motif 1004_gi;Alias=;ID=1004-1621-E_coli_genome;pvalue=0.000106;qvalue= 0.519;sequence=TTATTTTAT;
E_coli_genome	fimo	Nucleotide motif (loose)	3965768	3965776	39.8	-	.	Motif 1004_gi;Alias=;ID=1004-1622-E_coli_genome;pvalue=0.000106;qvalue= 0.519;sequence=TAATTTTAT;
E_coli_genome	fimo	Nucleotide motif (loose)	3969740	3969748	39.8	-	.	Motif 1004_gi;Alias=;ID=1004-1623-E_coli_genome;pvalue=0.000106;qvalue= 0.519;sequence=AAATATTAT;
E_coli_genome	fimo	Nucleotide motif (loose)	3980154	3980162	39.8	-	.	Motif 1004_gi;Alias=;ID=1004-1624-E_coli_genome;pvalue=0.000106;qvalue= 0.519;sequence=ATATTTAAA;
E_coli_genome	fimo	Nucleotide motif (loose)	3980381	3980389	39.8	+	.	Motif 1004_gi;Alias=;ID=1004-1625-E_coli_genome;pvalue=0.000106;qvalue= 0.519;sequence=TTATTTTAA;
E_coli_genome	fimo	Nucleotide motif (loose)	3982309	3982317	39.8	+	.	Motif 1004_gi;Alias=;ID=1004-1626-E_coli_genome;pvalue=0.000106;qvalue= 0.519;sequence=TTATTTAAA;
E_coli_genome	fimo	Nucleotide motif (loose)	3986251	3986259	39.8	-	.	Motif 1004_gi;Alias=;ID=1004-1627-E_coli_genome;pvalue=0.000106;qvalue= 0.519;sequence=ATATATTAA;
E_coli_genome	fimo	Nucleotide motif (loose)	4001399	4001407	39.8	+	.	Motif 1004_gi;Alias=;ID=1004-1628-E_coli_genome;pvalue=0.000106;qvalue= 0.519;sequence=ATATTTTAA;
E_coli_genome	fimo	Nucleotide motif (loose)	4003121	4003129	39.8	-	.	Motif 1004_gi;Alias=;ID=1004-1629-E_coli_genome;pvalue=0.000106;qvalue= 0.519;sequence=TTATTTTAA;
E_coli_genome	fimo	Nucleotide motif (loose)	4004123	4004131	39.8	-	.	Motif 1004_gi;Alias=;ID=1004-1630-E_coli_genome;pvalue=0.000106;qvalue= 0.519;sequence=TTATTTTAT;
E_coli_genome	fimo	Nucleotide motif (loose)	4010188	4010196	39.8	-	.	Motif 1004_gi;Alias=;ID=1004-1631-E_coli_genome;pvalue=0.000106;qvalue= 0.519;sequence=AAATTTAAA;
E_coli_genome	fimo	Nucleotide motif (loose)	4012918	4012926	39.8	-	.	Motif 1004_gi;Alias=;ID=1004-1632-E_coli_genome;pvalue=0.000106;qvalue= 0.519;sequence=AAATTTAAA;
E_coli_genome	fimo	Nucleotide motif (loose)	4035186	4035194	39.8	+	.	Motif 1004_gi;Alias=;ID=1004-1633-E_coli_genome;pvalue=0.000106;qvalue= 0.519;sequence=TTATTTTAA;
E_coli_genome	fimo	Nucleotide motif (loose)	4035190	4035198	39.8	-	.	Motif 1004_gi;Alias=;ID=1004-1634-E_coli_genome;pvalue=0.000106;qvalue= 0.519;sequence=AAATTTAAA;
E_coli_genome	fimo	Nucleotide motif (loose)	4037347	4037355	39.8	-	.	Motif 1004_gi;Alias=;ID=1004-1635-E_coli_genome;pvalue=0.000106;qvalue= 0.519;sequence=TTATTTAAT;
E_coli_genome	fimo	Nucleotide motif (loose)	4042577	4042585	39.8	+	.	Motif 1004_gi;Alias=;ID=1004-1636-E_coli_genome;pvalue=0.000106;qvalue= 0.519;sequence=AAATTTTAT;
E_coli_genome	fimo	Nucleotide motif (loose)	4044093	4044101	39.8	+	.	Motif 1004_gi;Alias=;ID=1004-1637-E_coli_genome;pvalue=0.000106;qvalue= 0.519;sequence=TTATTTAAT;
E_coli_genome	fimo	Nucleotide motif (loose)	4044102	4044110	39.8	+	.	Motif 1004_gi;Alias=;ID=1004-1638-E_coli_genome;pvalue=0.000106;qvalue= 0.519;sequence=AAATATAAA;
E_coli_genome	fimo	Nucleotide motif (loose)	4044886	4044894	39.8	+	.	Motif 1004_gi;Alias=;ID=1004-1639-E_coli_genome;pvalue=0.000106;qvalue= 0.519;sequence=AAATTTAAT;
E_coli_genome	fimo	Nucleotide motif (loose)	4050958	4050966	39.8	+	.	Motif 1004_gi;Alias=;ID=1004-1640-E_coli_genome;pvalue=0.000106;qvalue= 0.519;sequence=TTATATAAA;
E_coli_genome	fimo	Nucleotide motif (loose)	4050957	4050965	39.8	-	.	Motif 1004_gi;Alias=;ID=1004-1641-E_coli_genome;pvalue=0.000106;qvalue= 0.519;sequence=TTATATAAA;
E_coli_genome	fimo	Nucleotide motif (loose)	4056152	4056160	39.8	+	.	Motif 1004_gi;Alias=;ID=1004-1642-E_coli_genome;pvalue=0.000106;qvalue= 0.519;sequence=ATATTTAAT;
E_coli_genome	fimo	Nucleotide motif (loose)	4060878	4060886	39.8	+	.	Motif 1004_gi;Alias=;ID=1004-1643-E_coli_genome;pvalue=0.000106;qvalue= 0.519;sequence=ATATATTAA;
E_coli_genome	fimo	Nucleotide motif (loose)	4061245	4061253	39.8	-	.	Motif 1004_gi;Alias=;ID=1004-1644-E_coli_genome;pvalue=0.000106;qvalue= 0.519;sequence=ATATTTAAA;
E_coli_genome	fimo	Nucleotide motif (loose)	4064050	4064058	39.8	-	.	Motif 1004_gi;Alias=;ID=1004-1645-E_coli_genome;pvalue=0.000106;qvalue= 0.519;sequence=TTATTTAAA;
E_coli_genome	fimo	Nucleotide motif (loose)	4064268	4064276	39.8	-	.	Motif 1004_gi;Alias=;ID=1004-1646-E_coli_genome;pvalue=0.000106;qvalue= 0.519;sequence=TAATTTTAT;
E_coli_genome	fimo	Nucleotide motif (loose)	4065493	4065501	39.8	-	.	Motif 1004_gi;Alias=;ID=1004-1647-E_coli_genome;pvalue=0.000106;qvalue= 0.519;sequence=TTATTTTAT;
E_coli_genome	fimo	Nucleotide motif (loose)	4065644	4065652	39.8	-	.	Motif 1004_gi;Alias=;ID=1004-1648-E_coli_genome;pvalue=0.000106;qvalue= 0.519;sequence=AAATTTTAT;
E_coli_genome	fimo	Nucleotide motif (loose)	4069186	4069194	39.8	-	.	Motif 1004_gi;Alias=;ID=1004-1649-E_coli_genome;pvalue=0.000106;qvalue= 0.519;sequence=TTATTTTAA;
E_coli_genome	fimo	Nucleotide motif (loose)	4069358	4069366	39.8	+	.	Motif 1004_gi;Alias=;ID=1004-1650-E_coli_genome;pvalue=0.000106;qvalue= 0.519;sequence=ATATATAAA;
E_coli_genome	fimo	Nucleotide motif (loose)	4069492	4069500	39.8	+	.	Motif 1004_gi;Alias=;ID=1004-1651-E_coli_genome;pvalue=0.000106;qvalue= 0.519;sequence=AAATATTAA;
E_coli_genome	fimo	Nucleotide motif (loose)	4069764	4069772	39.8	+	.	Motif 1004_gi;Alias=;ID=1004-1652-E_coli_genome;pvalue=0.000106;qvalue= 0.519;sequence=AAATTTAAA;
E_coli_genome	fimo	Nucleotide motif (loose)	4078479	4078487	39.8	-	.	Motif 1004_gi;Alias=;ID=1004-1653-E_coli_genome;pvalue=0.000106;qvalue= 0.519;sequence=TAATATAAA;
E_coli_genome	fimo	Nucleotide motif (loose)	4078505	4078513	39.8	+	.	Motif 1004_gi;Alias=;ID=1004-1654-E_coli_genome;pvalue=0.000106;qvalue= 0.519;sequence=TTATATTAA;
E_coli_genome	fimo	Nucleotide motif (loose)	4078509	4078517	39.8	-	.	Motif 1004_gi;Alias=;ID=1004-1655-E_coli_genome;pvalue=0.000106;qvalue= 0.519;sequence=TTATTTAAT;
E_coli_genome	fimo	Nucleotide motif (loose)	4078587	4078595	39.8	+	.	Motif 1004_gi;Alias=;ID=1004-1656-E_coli_genome;pvalue=0.000106;qvalue= 0.519;sequence=AAATATTAT;
E_coli_genome	fimo	Nucleotide motif (loose)	4078584	4078592	39.8	-	.	Motif 1004_gi;Alias=;ID=1004-1657-E_coli_genome;pvalue=0.000106;qvalue= 0.519;sequence=ATATTTAAA;
E_coli_genome	fimo	Nucleotide motif (loose)	4078732	4078740	39.8	+	.	Motif 1004_gi;Alias=;ID=1004-1658-E_coli_genome;pvalue=0.000106;qvalue= 0.519;sequence=AAATATTAT;
E_coli_genome	fimo	Nucleotide motif (loose)	4079085	4079093	39.8	-	.	Motif 1004_gi;Alias=;ID=1004-1659-E_coli_genome;pvalue=0.000106;qvalue= 0.519;sequence=ATATATTAT;
E_coli_genome	fimo	Nucleotide motif (loose)	4086850	4086858	39.8	-	.	Motif 1004_gi;Alias=;ID=1004-1660-E_coli_genome;pvalue=0.000106;qvalue= 0.519;sequence=TTATTTTAA;
E_coli_genome	fimo	Nucleotide motif (loose)	4086869	4086877	39.8	+	.	Motif 1004_gi;Alias=;ID=1004-1661-E_coli_genome;pvalue=0.000106;qvalue= 0.519;sequence=ATATATTAA;
E_coli_genome	fimo	Nucleotide motif (loose)	4086909	4086917	39.8	+	.	Motif 1004_gi;Alias=;ID=1004-1662-E_coli_genome;pvalue=0.000106;qvalue= 0.519;sequence=TTATTTTAT;
E_coli_genome	fimo	Nucleotide motif (loose)	4090462	4090470	39.8	-	.	Motif 1004_gi;Alias=;ID=1004-1663-E_coli_genome;pvalue=0.000106;qvalue= 0.519;sequence=TAATTTTAT;
E_coli_genome	fimo	Nucleotide motif (loose)	4092843	4092851	39.8	+	.	Motif 1004_gi;Alias=;ID=1004-1664-E_coli_genome;pvalue=0.000106;qvalue= 0.519;sequence=ATATTTTAA;
E_coli_genome	fimo	Nucleotide motif (loose)	4092836	4092844	39.8	-	.	Motif 1004_gi;Alias=;ID=1004-1665-E_coli_genome;pvalue=0.000106;qvalue= 0.519;sequence=ATATTTTAT;
E_coli_genome	fimo	Nucleotide motif (loose)	4092960	4092968	39.8	+	.	Motif 1004_gi;Alias=;ID=1004-1666-E_coli_genome;pvalue=0.000106;qvalue= 0.519;sequence=TTATTTAAA;
E_coli_genome	fimo	Nucleotide motif (loose)	4092963	4092971	39.8	-	.	Motif 1004_gi;Alias=;ID=1004-1667-E_coli_genome;pvalue=0.000106;qvalue= 0.519;sequence=TTATTTAAA;
E_coli_genome	fimo	Nucleotide motif (loose)	4093079	4093087	39.8	+	.	Motif 1004_gi;Alias=;ID=1004-1668-E_coli_genome;pvalue=0.000106;qvalue= 0.519;sequence=AAATTTAAA;
E_coli_genome	fimo	Nucleotide motif (loose)	4093083	4093091	39.8	-	.	Motif 1004_gi;Alias=;ID=1004-1669-E_coli_genome;pvalue=0.000106;qvalue= 0.519;sequence=ATATTTTAA;
E_coli_genome	fimo	Nucleotide motif (loose)	4096556	4096564	39.8	-	.	Motif 1004_gi;Alias=;ID=1004-1670-E_coli_genome;pvalue=0.000106;qvalue= 0.519;sequence=AAATATTAT;
E_coli_genome	fimo	Nucleotide motif (loose)	4101873	4101881	39.8	-	.	Motif 1004_gi;Alias=;ID=1004-1671-E_coli_genome;pvalue=0.000106;qvalue= 0.519;sequence=TAATTTTAT;
E_coli_genome	fimo	Nucleotide motif (loose)	4102773	4102781	39.8	-	.	Motif 1004_gi;Alias=;ID=1004-1672-E_coli_genome;pvalue=0.000106;qvalue= 0.519;sequence=TTATTTTAT;
E_coli_genome	fimo	Nucleotide motif (loose)	4106545	4106553	39.8	-	.	Motif 1004_gi;Alias=;ID=1004-1673-E_coli_genome;pvalue=0.000106;qvalue= 0.519;sequence=AAATTTTAA;
E_coli_genome	fimo	Nucleotide motif (loose)	4107034	4107042	39.8	+	.	Motif 1004_gi;Alias=;ID=1004-1674-E_coli_genome;pvalue=0.000106;qvalue= 0.519;sequence=ATATTTTAT;
E_coli_genome	fimo	Nucleotide motif (loose)	4112759	4112767	39.8	-	.	Motif 1004_gi;Alias=;ID=1004-1675-E_coli_genome;pvalue=0.000106;qvalue= 0.519;sequence=ATATATTAA;
E_coli_genome	fimo	Nucleotide motif (loose)	4128535	4128543	39.8	+	.	Motif 1004_gi;Alias=;ID=1004-1676-E_coli_genome;pvalue=0.000106;qvalue= 0.519;sequence=TAATTTTAA;
E_coli_genome	fimo	Nucleotide motif (loose)	4132274	4132282	39.8	+	.	Motif 1004_gi;Alias=;ID=1004-1677-E_coli_genome;pvalue=0.000106;qvalue= 0.519;sequence=AAATTTAAT;
E_coli_genome	fimo	Nucleotide motif (loose)	4132405	4132413	39.8	-	.	Motif 1004_gi;Alias=;ID=1004-1678-E_coli_genome;pvalue=0.000106;qvalue= 0.519;sequence=AAATATAAA;
E_coli_genome	fimo	Nucleotide motif (loose)	4133543	4133551	39.8	+	.	Motif 1004_gi;Alias=;ID=1004-1679-E_coli_genome;pvalue=0.000106;qvalue= 0.519;sequence=AAATTTTAA;
E_coli_genome	fimo	Nucleotide motif (loose)	4147726	4147734	39.8	+	.	Motif 1004_gi;Alias=;ID=1004-1680-E_coli_genome;pvalue=0.000106;qvalue= 0.519;sequence=AAATATAAA;
E_coli_genome	fimo	Nucleotide motif (loose)	4150058	4150066	39.8	+	.	Motif 1004_gi;Alias=;ID=1004-1681-E_coli_genome;pvalue=0.000106;qvalue= 0.519;sequence=TAATTTTAA;
E_coli_genome	fimo	Nucleotide motif (loose)	4151236	4151244	39.8	+	.	Motif 1004_gi;Alias=;ID=1004-1682-E_coli_genome;pvalue=0.000106;qvalue= 0.519;sequence=ATATTTAAA;
E_coli_genome	fimo	Nucleotide motif (loose)	4153289	4153297	39.8	-	.	Motif 1004_gi;Alias=;ID=1004-1683-E_coli_genome;pvalue=0.000106;qvalue= 0.519;sequence=TTATTTAAA;
E_coli_genome	fimo	Nucleotide motif (loose)	4166314	4166322	39.8	+	.	Motif 1004_gi;Alias=;ID=1004-1684-E_coli_genome;pvalue=0.000106;qvalue= 0.519;sequence=TTATTTTAA;
E_coli_genome	fimo	Nucleotide motif (loose)	4166318	4166326	39.8	-	.	Motif 1004_gi;Alias=;ID=1004-1685-E_coli_genome;pvalue=0.000106;qvalue= 0.519;sequence=AAATTTAAA;
E_coli_genome	fimo	Nucleotide motif (loose)	4173005	4173013	39.8	+	.	Motif 1004_gi;Alias=;ID=1004-1686-E_coli_genome;pvalue=0.000106;qvalue= 0.519;sequence=AAATTTAAT;
E_coli_genome	fimo	Nucleotide motif (loose)	4173888	4173896	39.8	+	.	Motif 1004_gi;Alias=;ID=1004-1687-E_coli_genome;pvalue=0.000106;qvalue= 0.519;sequence=TAATTTTAT;
E_coli_genome	fimo	Nucleotide motif (loose)	4174438	4174446	39.8	-	.	Motif 1004_gi;Alias=;ID=1004-1688-E_coli_genome;pvalue=0.000106;qvalue= 0.519;sequence=ATATTTTAA;
E_coli_genome	fimo	Nucleotide motif (loose)	4192348	4192356	39.8	+	.	Motif 1004_gi;Alias=;ID=1004-1689-E_coli_genome;pvalue=0.000106;qvalue= 0.519;sequence=TAATTTTAA;
E_coli_genome	fimo	Nucleotide motif (loose)	4215306	4215314	39.8	+	.	Motif 1004_gi;Alias=;ID=1004-1690-E_coli_genome;pvalue=0.000106;qvalue= 0.519;sequence=AAATTTTAT;
E_coli_genome	fimo	Nucleotide motif (loose)	4219360	4219368	39.8	+	.	Motif 1004_gi;Alias=;ID=1004-1691-E_coli_genome;pvalue=0.000106;qvalue= 0.519;sequence=TTATTTTAT;
E_coli_genome	fimo	Nucleotide motif (loose)	4220404	4220412	39.8	+	.	Motif 1004_gi;Alias=;ID=1004-1692-E_coli_genome;pvalue=0.000106;qvalue= 0.519;sequence=TTATTTAAT;
E_coli_genome	fimo	Nucleotide motif (loose)	4221325	4221333	39.8	+	.	Motif 1004_gi;Alias=;ID=1004-1693-E_coli_genome;pvalue=0.000106;qvalue= 0.519;sequence=AAATATAAA;
E_coli_genome	fimo	Nucleotide motif (loose)	4221659	4221667	39.8	+	.	Motif 1004_gi;Alias=;ID=1004-1694-E_coli_genome;pvalue=0.000106;qvalue= 0.519;sequence=TTATTTTAT;
E_coli_genome	fimo	Nucleotide motif (loose)	4221997	4222005	39.8	-	.	Motif 1004_gi;Alias=;ID=1004-1695-E_coli_genome;pvalue=0.000106;qvalue= 0.519;sequence=ATATATTAA;
E_coli_genome	fimo	Nucleotide motif (loose)	4222272	4222280	39.8	+	.	Motif 1004_gi;Alias=;ID=1004-1696-E_coli_genome;pvalue=0.000106;qvalue= 0.519;sequence=AAATTTAAT;
E_coli_genome	fimo	Nucleotide motif (loose)	4222444	4222452	39.8	-	.	Motif 1004_gi;Alias=;ID=1004-1697-E_coli_genome;pvalue=0.000106;qvalue= 0.519;sequence=AAATATTAA;
E_coli_genome	fimo	Nucleotide motif (loose)	4222487	4222495	39.8	-	.	Motif 1004_gi;Alias=;ID=1004-1698-E_coli_genome;pvalue=0.000106;qvalue= 0.519;sequence=ATATTTAAA;
E_coli_genome	fimo	Nucleotide motif (loose)	4222543	4222551	39.8	+	.	Motif 1004_gi;Alias=;ID=1004-1699-E_coli_genome;pvalue=0.000106;qvalue= 0.519;sequence=AAATTTAAT;
E_coli_genome	fimo	Nucleotide motif (loose)	4229089	4229097	39.8	+	.	Motif 1004_gi;Alias=;ID=1004-1700-E_coli_genome;pvalue=0.000106;qvalue= 0.519;sequence=TAATTTAAA;
E_coli_genome	fimo	Nucleotide motif (loose)	4230377	4230385	39.8	-	.	Motif 1004_gi;Alias=;ID=1004-1701-E_coli_genome;pvalue=0.000106;qvalue= 0.519;sequence=TTATTTAAA;
E_coli_genome	fimo	Nucleotide motif (loose)	4232222	4232230	39.8	+	.	Motif 1004_gi;Alias=;ID=1004-1702-E_coli_genome;pvalue=0.000106;qvalue= 0.519;sequence=AAATATTAT;
E_coli_genome	fimo	Nucleotide motif (loose)	4235551	4235559	39.8	-	.	Motif 1004_gi;Alias=;ID=1004-1703-E_coli_genome;pvalue=0.000106;qvalue= 0.519;sequence=TTATTTAAT;
E_coli_genome	fimo	Nucleotide motif (loose)	4235714	4235722	39.8	+	.	Motif 1004_gi;Alias=;ID=1004-1704-E_coli_genome;pvalue=0.000106;qvalue= 0.519;sequence=TTATTTTAA;
E_coli_genome	fimo	Nucleotide motif (loose)	4235740	4235748	39.8	+	.	Motif 1004_gi;Alias=;ID=1004-1705-E_coli_genome;pvalue=0.000106;qvalue= 0.519;sequence=TTATTTAAA;
E_coli_genome	fimo	Nucleotide motif (loose)	4235743	4235751	39.8	-	.	Motif 1004_gi;Alias=;ID=1004-1706-E_coli_genome;pvalue=0.000106;qvalue= 0.519;sequence=ATATTTAAA;
E_coli_genome	fimo	Nucleotide motif (loose)	4242492	4242500	39.8	+	.	Motif 1004_gi;Alias=;ID=1004-1707-E_coli_genome;pvalue=0.000106;qvalue= 0.519;sequence=AAATATTAA;
E_coli_genome	fimo	Nucleotide motif (loose)	4244623	4244631	39.8	+	.	Motif 1004_gi;Alias=;ID=1004-1708-E_coli_genome;pvalue=0.000106;qvalue= 0.519;sequence=AAATTTAAA;
E_coli_genome	fimo	Nucleotide motif (loose)	4250336	4250344	39.8	+	.	Motif 1004_gi;Alias=;ID=1004-1709-E_coli_genome;pvalue=0.000106;qvalue= 0.519;sequence=TTATTTTAA;
E_coli_genome	fimo	Nucleotide motif (loose)	4250674	4250682	39.8	+	.	Motif 1004_gi;Alias=;ID=1004-1710-E_coli_genome;pvalue=0.000106;qvalue= 0.519;sequence=TTATTTTAT;
E_coli_genome	fimo	Nucleotide motif (loose)	4250798	4250806	39.8	+	.	Motif 1004_gi;Alias=;ID=1004-1711-E_coli_genome;pvalue=0.000106;qvalue= 0.519;sequence=TAATTTAAA;
E_coli_genome	fimo	Nucleotide motif (loose)	4250861	4250869	39.8	+	.	Motif 1004_gi;Alias=;ID=1004-1712-E_coli_genome;pvalue=0.000106;qvalue= 0.519;sequence=AAATATAAA;
E_coli_genome	fimo	Nucleotide motif (loose)	4251683	4251691	39.8	+	.	Motif 1004_gi;Alias=;ID=1004-1713-E_coli_genome;pvalue=0.000106;qvalue= 0.519;sequence=TTATATAAA;
E_coli_genome	fimo	Nucleotide motif (loose)	4260169	4260177	39.8	-	.	Motif 1004_gi;Alias=;ID=1004-1714-E_coli_genome;pvalue=0.000106;qvalue= 0.519;sequence=TTATTTAAA;
E_coli_genome	fimo	Nucleotide motif (loose)	4260440	4260448	39.8	-	.	Motif 1004_gi;Alias=;ID=1004-1715-E_coli_genome;pvalue=0.000106;qvalue= 0.519;sequence=TTATTTAAT;
E_coli_genome	fimo	Nucleotide motif (loose)	4260445	4260453	39.8	-	.	Motif 1004_gi;Alias=;ID=1004-1716-E_coli_genome;pvalue=0.000106;qvalue= 0.519;sequence=ATATATTAT;
E_coli_genome	fimo	Nucleotide motif (loose)	4260914	4260922	39.8	-	.	Motif 1004_gi;Alias=;ID=1004-1717-E_coli_genome;pvalue=0.000106;qvalue= 0.519;sequence=TAATTTTAA;
E_coli_genome	fimo	Nucleotide motif (loose)	4261161	4261169	39.8	+	.	Motif 1004_gi;Alias=;ID=1004-1718-E_coli_genome;pvalue=0.000106;qvalue= 0.519;sequence=ATATTTTAA;
E_coli_genome	fimo	Nucleotide motif (loose)	4261338	4261346	39.8	+	.	Motif 1004_gi;Alias=;ID=1004-1719-E_coli_genome;pvalue=0.000106;qvalue= 0.519;sequence=TTATATAAA;
E_coli_genome	fimo	Nucleotide motif (loose)	4261337	4261345	39.8	-	.	Motif 1004_gi;Alias=;ID=1004-1720-E_coli_genome;pvalue=0.000106;qvalue= 0.519;sequence=TTATATAAT;
E_coli_genome	fimo	Nucleotide motif (loose)	4261645	4261653	39.8	-	.	Motif 1004_gi;Alias=;ID=1004-1721-E_coli_genome;pvalue=0.000106;qvalue= 0.519;sequence=TTATTTTAT;
E_coli_genome	fimo	Nucleotide motif (loose)	4265733	4265741	39.8	+	.	Motif 1004_gi;Alias=;ID=1004-1722-E_coli_genome;pvalue=0.000106;qvalue= 0.519;sequence=TTATTTTAT;
E_coli_genome	fimo	Nucleotide motif (loose)	4268525	4268533	39.8	+	.	Motif 1004_gi;Alias=;ID=1004-1723-E_coli_genome;pvalue=0.000106;qvalue= 0.519;sequence=AAATTTAAT;
E_coli_genome	fimo	Nucleotide motif (loose)	4268522	4268530	39.8	-	.	Motif 1004_gi;Alias=;ID=1004-1724-E_coli_genome;pvalue=0.000106;qvalue= 0.519;sequence=AAATTTAAT;
E_coli_genome	fimo	Nucleotide motif (loose)	4269035	4269043	39.8	-	.	Motif 1004_gi;Alias=;ID=1004-1725-E_coli_genome;pvalue=0.000106;qvalue= 0.519;sequence=TAATTTTAT;
E_coli_genome	fimo	Nucleotide motif (loose)	4269275	4269283	39.8	+	.	Motif 1004_gi;Alias=;ID=1004-1726-E_coli_genome;pvalue=0.000106;qvalue= 0.519;sequence=AAATATAAT;
E_coli_genome	fimo	Nucleotide motif (loose)	4275743	4275751	39.8	+	.	Motif 1004_gi;Alias=;ID=1004-1727-E_coli_genome;pvalue=0.000106;qvalue= 0.519;sequence=TTATATTAA;
E_coli_genome	fimo	Nucleotide motif (loose)	4275742	4275750	39.8	-	.	Motif 1004_gi;Alias=;ID=1004-1728-E_coli_genome;pvalue=0.000106;qvalue= 0.519;sequence=TAATATAAA;
E_coli_genome	fimo	Nucleotide motif (loose)	4276638	4276646	39.8	-	.	Motif 1004_gi;Alias=;ID=1004-1729-E_coli_genome;pvalue=0.000106;qvalue= 0.519;sequence=AAATTTAAT;
E_coli_genome	fimo	Nucleotide motif (loose)	4277054	4277062	39.8	-	.	Motif 1004_gi;Alias=;ID=1004-1730-E_coli_genome;pvalue=0.000106;qvalue= 0.519;sequence=TAATTTTAT;
E_coli_genome	fimo	Nucleotide motif (loose)	4278525	4278533	39.8	-	.	Motif 1004_gi;Alias=;ID=1004-1731-E_coli_genome;pvalue=0.000106;qvalue= 0.519;sequence=AAATTTTAA;
E_coli_genome	fimo	Nucleotide motif (loose)	4282072	4282080	39.8	-	.	Motif 1004_gi;Alias=;ID=1004-1732-E_coli_genome;pvalue=0.000106;qvalue= 0.519;sequence=TAATTTTAA;
E_coli_genome	fimo	Nucleotide motif (loose)	4282273	4282281	39.8	-	.	Motif 1004_gi;Alias=;ID=1004-1733-E_coli_genome;pvalue=0.000106;qvalue= 0.519;sequence=ATATATTAA;
E_coli_genome	fimo	Nucleotide motif (loose)	4282696	4282704	39.8	-	.	Motif 1004_gi;Alias=;ID=1004-1734-E_coli_genome;pvalue=0.000106;qvalue= 0.519;sequence=ATATTTTAT;
E_coli_genome	fimo	Nucleotide motif (loose)	4282798	4282806	39.8	-	.	Motif 1004_gi;Alias=;ID=1004-1735-E_coli_genome;pvalue=0.000106;qvalue= 0.519;sequence=ATATTTTAT;
E_coli_genome	fimo	Nucleotide motif (loose)	4283053	4283061	39.8	+	.	Motif 1004_gi;Alias=;ID=1004-1736-E_coli_genome;pvalue=0.000106;qvalue= 0.519;sequence=TTATTTAAA;
E_coli_genome	fimo	Nucleotide motif (loose)	4283074	4283082	39.8	-	.	Motif 1004_gi;Alias=;ID=1004-1737-E_coli_genome;pvalue=0.000106;qvalue= 0.519;sequence=ATATTTTAT;
E_coli_genome	fimo	Nucleotide motif (loose)	4283177	4283185	39.8	+	.	Motif 1004_gi;Alias=;ID=1004-1738-E_coli_genome;pvalue=0.000106;qvalue= 0.519;sequence=TAATATTAT;
E_coli_genome	fimo	Nucleotide motif (loose)	4283176	4283184	39.8	-	.	Motif 1004_gi;Alias=;ID=1004-1739-E_coli_genome;pvalue=0.000106;qvalue= 0.519;sequence=TAATATTAA;
E_coli_genome	fimo	Nucleotide motif (loose)	4286499	4286507	39.8	+	.	Motif 1004_gi;Alias=;ID=1004-1740-E_coli_genome;pvalue=0.000106;qvalue= 0.519;sequence=ATATTTAAA;
E_coli_genome	fimo	Nucleotide motif (loose)	4294486	4294494	39.8	+	.	Motif 1004_gi;Alias=;ID=1004-1741-E_coli_genome;pvalue=0.000106;qvalue= 0.519;sequence=AAATATAAA;
E_coli_genome	fimo	Nucleotide motif (loose)	4304531	4304539	39.8	+	.	Motif 1004_gi;Alias=;ID=1004-1742-E_coli_genome;pvalue=0.000106;qvalue= 0.519;sequence=ATATTTTAT;
E_coli_genome	fimo	Nucleotide motif (loose)	4304563	4304571	39.8	-	.	Motif 1004_gi;Alias=;ID=1004-1743-E_coli_genome;pvalue=0.000106;qvalue= 0.519;sequence=TTATTTTAA;
E_coli_genome	fimo	Nucleotide motif (loose)	4306807	4306815	39.8	-	.	Motif 1004_gi;Alias=;ID=1004-1744-E_coli_genome;pvalue=0.000106;qvalue= 0.519;sequence=ATATATAAT;
E_coli_genome	fimo	Nucleotide motif (loose)	4308082	4308090	39.8	+	.	Motif 1004_gi;Alias=;ID=1004-1745-E_coli_genome;pvalue=0.000106;qvalue= 0.519;sequence=TAATTTTAT;
E_coli_genome	fimo	Nucleotide motif (loose)	4308431	4308439	39.8	-	.	Motif 1004_gi;Alias=;ID=1004-1746-E_coli_genome;pvalue=0.000106;qvalue= 0.519;sequence=AAATTTAAA;
E_coli_genome	fimo	Nucleotide motif (loose)	4309310	4309318	39.8	+	.	Motif 1004_gi;Alias=;ID=1004-1747-E_coli_genome;pvalue=0.000106;qvalue= 0.519;sequence=TAATATTAT;
E_coli_genome	fimo	Nucleotide motif (loose)	4310673	4310681	39.8	+	.	Motif 1004_gi;Alias=;ID=1004-1748-E_coli_genome;pvalue=0.000106;qvalue= 0.519;sequence=ATATATAAA;
E_coli_genome	fimo	Nucleotide motif (loose)	4312156	4312164	39.8	-	.	Motif 1004_gi;Alias=;ID=1004-1749-E_coli_genome;pvalue=0.000106;qvalue= 0.519;sequence=TAATATTAA;
E_coli_genome	fimo	Nucleotide motif (loose)	4312283	4312291	39.8	+	.	Motif 1004_gi;Alias=;ID=1004-1750-E_coli_genome;pvalue=0.000106;qvalue= 0.519;sequence=TAATATAAT;
E_coli_genome	fimo	Nucleotide motif (loose)	4312282	4312290	39.8	-	.	Motif 1004_gi;Alias=;ID=1004-1751-E_coli_genome;pvalue=0.000106;qvalue= 0.519;sequence=TTATATTAT;
E_coli_genome	fimo	Nucleotide motif (loose)	4313074	4313082	39.8	-	.	Motif 1004_gi;Alias=;ID=1004-1752-E_coli_genome;pvalue=0.000106;qvalue= 0.519;sequence=AAATTTTAT;
E_coli_genome	fimo	Nucleotide motif (loose)	4313090	4313098	39.8	+	.	Motif 1004_gi;Alias=;ID=1004-1753-E_coli_genome;pvalue=0.000106;qvalue= 0.519;sequence=TTATTTTAT;
E_coli_genome	fimo	Nucleotide motif (loose)	4313122	4313130	39.8	+	.	Motif 1004_gi;Alias=;ID=1004-1754-E_coli_genome;pvalue=0.000106;qvalue= 0.519;sequence=AAATTTTAT;
E_coli_genome	fimo	Nucleotide motif (loose)	4313119	4313127	39.8	-	.	Motif 1004_gi;Alias=;ID=1004-1755-E_coli_genome;pvalue=0.000106;qvalue= 0.519;sequence=AAATTTTAA;
E_coli_genome	fimo	Nucleotide motif (loose)	4321039	4321047	39.8	+	.	Motif 1004_gi;Alias=;ID=1004-1756-E_coli_genome;pvalue=0.000106;qvalue= 0.519;sequence=TTATTTAAT;
E_coli_genome	fimo	Nucleotide motif (loose)	4327031	4327039	39.8	+	.	Motif 1004_gi;Alias=;ID=1004-1757-E_coli_genome;pvalue=0.000106;qvalue= 0.519;sequence=AAATATAAA;
E_coli_genome	fimo	Nucleotide motif (loose)	4327035	4327043	39.8	-	.	Motif 1004_gi;Alias=;ID=1004-1758-E_coli_genome;pvalue=0.000106;qvalue= 0.519;sequence=TAATTTTAT;
E_coli_genome	fimo	Nucleotide motif (loose)	4327098	4327106	39.8	-	.	Motif 1004_gi;Alias=;ID=1004-1759-E_coli_genome;pvalue=0.000106;qvalue= 0.519;sequence=TTATTTTAT;
E_coli_genome	fimo	Nucleotide motif (loose)	4327648	4327656	39.8	+	.	Motif 1004_gi;Alias=;ID=1004-1760-E_coli_genome;pvalue=0.000106;qvalue= 0.519;sequence=AAATATTAT;
E_coli_genome	fimo	Nucleotide motif (loose)	4330293	4330301	39.8	+	.	Motif 1004_gi;Alias=;ID=1004-1761-E_coli_genome;pvalue=0.000106;qvalue= 0.519;sequence=AAATTTAAA;
E_coli_genome	fimo	Nucleotide motif (loose)	4331679	4331687	39.8	-	.	Motif 1004_gi;Alias=;ID=1004-1762-E_coli_genome;pvalue=0.000106;qvalue= 0.519;sequence=AAATATTAA;
E_coli_genome	fimo	Nucleotide motif (loose)	4337797	4337805	39.8	+	.	Motif 1004_gi;Alias=;ID=1004-1763-E_coli_genome;pvalue=0.000106;qvalue= 0.519;sequence=TAATATTAT;
E_coli_genome	fimo	Nucleotide motif (loose)	4337796	4337804	39.8	-	.	Motif 1004_gi;Alias=;ID=1004-1764-E_coli_genome;pvalue=0.000106;qvalue= 0.519;sequence=TAATATTAT;
E_coli_genome	fimo	Nucleotide motif (loose)	4337995	4338003	39.8	+	.	Motif 1004_gi;Alias=;ID=1004-1765-E_coli_genome;pvalue=0.000106;qvalue= 0.519;sequence=TTATATAAT;
E_coli_genome	fimo	Nucleotide motif (loose)	4338219	4338227	39.8	+	.	Motif 1004_gi;Alias=;ID=1004-1766-E_coli_genome;pvalue=0.000106;qvalue= 0.519;sequence=TTATTTAAA;
E_coli_genome	fimo	Nucleotide motif (loose)	4340649	4340657	39.8	+	.	Motif 1004_gi;Alias=;ID=1004-1767-E_coli_genome;pvalue=0.000106;qvalue= 0.519;sequence=TTATTTTAA;
E_coli_genome	fimo	Nucleotide motif (loose)	4340653	4340661	39.8	-	.	Motif 1004_gi;Alias=;ID=1004-1768-E_coli_genome;pvalue=0.000106;qvalue= 0.519;sequence=TAATTTAAA;
E_coli_genome	fimo	Nucleotide motif (loose)	4348769	4348777	39.8	-	.	Motif 1004_gi;Alias=;ID=1004-1769-E_coli_genome;pvalue=0.000106;qvalue= 0.519;sequence=AAATTTAAA;
E_coli_genome	fimo	Nucleotide motif (loose)	4349210	4349218	39.8	-	.	Motif 1004_gi;Alias=;ID=1004-1770-E_coli_genome;pvalue=0.000106;qvalue= 0.519;sequence=AAATATAAT;
E_coli_genome	fimo	Nucleotide motif (loose)	4351960	4351968	39.8	+	.	Motif 1004_gi;Alias=;ID=1004-1771-E_coli_genome;pvalue=0.000106;qvalue= 0.519;sequence=TTATTTAAT;
E_coli_genome	fimo	Nucleotide motif (loose)	4352924	4352932	39.8	+	.	Motif 1004_gi;Alias=;ID=1004-1772-E_coli_genome;pvalue=0.000106;qvalue= 0.519;sequence=AAATATTAA;
E_coli_genome	fimo	Nucleotide motif (loose)	4358201	4358209	39.8	+	.	Motif 1004_gi;Alias=;ID=1004-1773-E_coli_genome;pvalue=0.000106;qvalue= 0.519;sequence=ATATTTAAA;
E_coli_genome	fimo	Nucleotide motif (loose)	4358429	4358437	39.8	-	.	Motif 1004_gi;Alias=;ID=1004-1774-E_coli_genome;pvalue=0.000106;qvalue= 0.519;sequence=AAATATAAT;
E_coli_genome	fimo	Nucleotide motif (loose)	4358574	4358582	39.8	-	.	Motif 1004_gi;Alias=;ID=1004-1775-E_coli_genome;pvalue=0.000106;qvalue= 0.519;sequence=TTATTTTAA;
E_coli_genome	fimo	Nucleotide motif (loose)	4360675	4360683	39.8	+	.	Motif 1004_gi;Alias=;ID=1004-1776-E_coli_genome;pvalue=0.000106;qvalue= 0.519;sequence=ATATATAAT;
E_coli_genome	fimo	Nucleotide motif (loose)	4374260	4374268	39.8	-	.	Motif 1004_gi;Alias=;ID=1004-1777-E_coli_genome;pvalue=0.000106;qvalue= 0.519;sequence=TTATTTAAT;
E_coli_genome	fimo	Nucleotide motif (loose)	4374270	4374278	39.8	+	.	Motif 1004_gi;Alias=;ID=1004-1778-E_coli_genome;pvalue=0.000106;qvalue= 0.519;sequence=TAATTTTAA;
E_coli_genome	fimo	Nucleotide motif (loose)	4374317	4374325	39.8	-	.	Motif 1004_gi;Alias=;ID=1004-1779-E_coli_genome;pvalue=0.000106;qvalue= 0.519;sequence=TTATTTTAA;
E_coli_genome	fimo	Nucleotide motif (loose)	4382508	4382516	39.8	+	.	Motif 1004_gi;Alias=;ID=1004-1780-E_coli_genome;pvalue=0.000106;qvalue= 0.519;sequence=TAATTTAAT;
E_coli_genome	fimo	Nucleotide motif (loose)	4383960	4383968	39.8	-	.	Motif 1004_gi;Alias=;ID=1004-1781-E_coli_genome;pvalue=0.000106;qvalue= 0.519;sequence=ATATATAAA;
E_coli_genome	fimo	Nucleotide motif (loose)	4392672	4392680	39.8	-	.	Motif 1004_gi;Alias=;ID=1004-1782-E_coli_genome;pvalue=0.000106;qvalue= 0.519;sequence=ATATTTTAT;
E_coli_genome	fimo	Nucleotide motif (loose)	4396633	4396641	39.8	-	.	Motif 1004_gi;Alias=;ID=1004-1783-E_coli_genome;pvalue=0.000106;qvalue= 0.519;sequence=TAATTTTAT;
E_coli_genome	fimo	Nucleotide motif (loose)	4404301	4404309	39.8	-	.	Motif 1004_gi;Alias=;ID=1004-1784-E_coli_genome;pvalue=0.000106;qvalue= 0.519;sequence=TTATATTAA;
E_coli_genome	fimo	Nucleotide motif (loose)	4404501	4404509	39.8	-	.	Motif 1004_gi;Alias=;ID=1004-1785-E_coli_genome;pvalue=0.000106;qvalue= 0.519;sequence=AAATATTAT;
E_coli_genome	fimo	Nucleotide motif (loose)	4408397	4408405	39.8	-	.	Motif 1004_gi;Alias=;ID=1004-1786-E_coli_genome;pvalue=0.000106;qvalue= 0.519;sequence=ATATTTAAT;
E_coli_genome	fimo	Nucleotide motif (loose)	4409351	4409359	39.8	+	.	Motif 1004_gi;Alias=;ID=1004-1787-E_coli_genome;pvalue=0.000106;qvalue= 0.519;sequence=TTATTTTAA;
E_coli_genome	fimo	Nucleotide motif (loose)	4410102	4410110	39.8	+	.	Motif 1004_gi;Alias=;ID=1004-1788-E_coli_genome;pvalue=0.000106;qvalue= 0.519;sequence=ATATTTAAA;
E_coli_genome	fimo	Nucleotide motif (loose)	4410099	4410107	39.8	-	.	Motif 1004_gi;Alias=;ID=1004-1789-E_coli_genome;pvalue=0.000106;qvalue= 0.519;sequence=AAATATTAA;
E_coli_genome	fimo	Nucleotide motif (loose)	4410126	4410134	39.8	-	.	Motif 1004_gi;Alias=;ID=1004-1790-E_coli_genome;pvalue=0.000106;qvalue= 0.519;sequence=ATATATTAT;
E_coli_genome	fimo	Nucleotide motif (loose)	4411295	4411303	39.8	-	.	Motif 1004_gi;Alias=;ID=1004-1791-E_coli_genome;pvalue=0.000106;qvalue= 0.519;sequence=ATATTTTAT;
E_coli_genome	fimo	Nucleotide motif (loose)	4414316	4414324	39.8	-	.	Motif 1004_gi;Alias=;ID=1004-1792-E_coli_genome;pvalue=0.000106;qvalue= 0.519;sequence=TTATTTAAT;
E_coli_genome	fimo	Nucleotide motif (loose)	4418465	4418473	39.8	-	.	Motif 1004_gi;Alias=;ID=1004-1793-E_coli_genome;pvalue=0.000106;qvalue= 0.519;sequence=AAATTTTAT;
E_coli_genome	fimo	Nucleotide motif (loose)	4424848	4424856	39.8	+	.	Motif 1004_gi;Alias=;ID=1004-1794-E_coli_genome;pvalue=0.000106;qvalue= 0.519;sequence=TAATTTTAA;
E_coli_genome	fimo	Nucleotide motif (loose)	4427339	4427347	39.8	+	.	Motif 1004_gi;Alias=;ID=1004-1795-E_coli_genome;pvalue=0.000106;qvalue= 0.519;sequence=AAATTTTAA;
E_coli_genome	fimo	Nucleotide motif (loose)	4429716	4429724	39.8	-	.	Motif 1004_gi;Alias=;ID=1004-1796-E_coli_genome;pvalue=0.000106;qvalue= 0.519;sequence=TAATTTTAT;
E_coli_genome	fimo	Nucleotide motif (loose)	4437661	4437669	39.8	+	.	Motif 1004_gi;Alias=;ID=1004-1797-E_coli_genome;pvalue=0.000106;qvalue= 0.519;sequence=ATATTTAAT;
E_coli_genome	fimo	Nucleotide motif (loose)	4437689	4437697	39.8	-	.	Motif 1004_gi;Alias=;ID=1004-1798-E_coli_genome;pvalue=0.000106;qvalue= 0.519;sequence=TTATTTTAT;
E_coli_genome	fimo	Nucleotide motif (loose)	4437730	4437738	39.8	+	.	Motif 1004_gi;Alias=;ID=1004-1799-E_coli_genome;pvalue=0.000106;qvalue= 0.519;sequence=TAATTTTAT;
E_coli_genome	fimo	Nucleotide motif (loose)	4438562	4438570	39.8	+	.	Motif 1004_gi;Alias=;ID=1004-1800-E_coli_genome;pvalue=0.000106;qvalue= 0.519;sequence=AAATATAAA;
E_coli_genome	fimo	Nucleotide motif (loose)	4439514	4439522	39.8	-	.	Motif 1004_gi;Alias=;ID=1004-1801-E_coli_genome;pvalue=0.000106;qvalue= 0.519;sequence=AAATTTTAA;
E_coli_genome	fimo	Nucleotide motif (loose)	4459197	4459205	39.8	+	.	Motif 1004_gi;Alias=;ID=1004-1802-E_coli_genome;pvalue=0.000106;qvalue= 0.519;sequence=TAATTTAAA;
E_coli_genome	fimo	Nucleotide motif (loose)	4466235	4466243	39.8	+	.	Motif 1004_gi;Alias=;ID=1004-1803-E_coli_genome;pvalue=0.000106;qvalue= 0.519;sequence=AAATTTAAA;
E_coli_genome	fimo	Nucleotide motif (loose)	4467926	4467934	39.8	-	.	Motif 1004_gi;Alias=;ID=1004-1804-E_coli_genome;pvalue=0.000106;qvalue= 0.519;sequence=AAATATTAA;
E_coli_genome	fimo	Nucleotide motif (loose)	4475454	4475462	39.8	-	.	Motif 1004_gi;Alias=;ID=1004-1805-E_coli_genome;pvalue=0.000106;qvalue= 0.519;sequence=TAATTTAAA;
E_coli_genome	fimo	Nucleotide motif (loose)	4475848	4475856	39.8	-	.	Motif 1004_gi;Alias=;ID=1004-1806-E_coli_genome;pvalue=0.000106;qvalue= 0.519;sequence=AAATATAAT;
E_coli_genome	fimo	Nucleotide motif (loose)	4475991	4475999	39.8	-	.	Motif 1004_gi;Alias=;ID=1004-1807-E_coli_genome;pvalue=0.000106;qvalue= 0.519;sequence=TTATTTAAT;
E_coli_genome	fimo	Nucleotide motif (loose)	4476027	4476035	39.8	-	.	Motif 1004_gi;Alias=;ID=1004-1808-E_coli_genome;pvalue=0.000106;qvalue= 0.519;sequence=TTATTTAAT;
E_coli_genome	fimo	Nucleotide motif (loose)	4476561	4476569	39.8	+	.	Motif 1004_gi;Alias=;ID=1004-1809-E_coli_genome;pvalue=0.000106;qvalue= 0.519;sequence=ATATATTAA;
E_coli_genome	fimo	Nucleotide motif (loose)	4476819	4476827	39.8	+	.	Motif 1004_gi;Alias=;ID=1004-1810-E_coli_genome;pvalue=0.000106;qvalue= 0.519;sequence=AAATTTAAT;
E_coli_genome	fimo	Nucleotide motif (loose)	4476856	4476864	39.8	+	.	Motif 1004_gi;Alias=;ID=1004-1811-E_coli_genome;pvalue=0.000106;qvalue= 0.519;sequence=ATATTTAAT;
E_coli_genome	fimo	Nucleotide motif (loose)	4476993	4477001	39.8	+	.	Motif 1004_gi;Alias=;ID=1004-1812-E_coli_genome;pvalue=0.000106;qvalue= 0.519;sequence=TAATTTAAA;
E_coli_genome	fimo	Nucleotide motif (loose)	4476997	4477005	39.8	-	.	Motif 1004_gi;Alias=;ID=1004-1813-E_coli_genome;pvalue=0.000106;qvalue= 0.519;sequence=ATATTTTAA;
E_coli_genome	fimo	Nucleotide motif (loose)	4477152	4477160	39.8	+	.	Motif 1004_gi;Alias=;ID=1004-1814-E_coli_genome;pvalue=0.000106;qvalue= 0.519;sequence=ATATATTAA;
E_coli_genome	fimo	Nucleotide motif (loose)	4477170	4477178	39.8	-	.	Motif 1004_gi;Alias=;ID=1004-1815-E_coli_genome;pvalue=0.000106;qvalue= 0.519;sequence=TTATTTAAA;
E_coli_genome	fimo	Nucleotide motif (loose)	4477248	4477256	39.8	-	.	Motif 1004_gi;Alias=;ID=1004-1816-E_coli_genome;pvalue=0.000106;qvalue= 0.519;sequence=TTATTTTAT;
E_coli_genome	fimo	Nucleotide motif (loose)	4480408	4480416	39.8	-	.	Motif 1004_gi;Alias=;ID=1004-1817-E_coli_genome;pvalue=0.000106;qvalue= 0.519;sequence=ATATTTTAT;
E_coli_genome	fimo	Nucleotide motif (loose)	4480464	4480472	39.8	+	.	Motif 1004_gi;Alias=;ID=1004-1818-E_coli_genome;pvalue=0.000106;qvalue= 0.519;sequence=TTATATTAT;
E_coli_genome	fimo	Nucleotide motif (loose)	4480481	4480489	39.8	+	.	Motif 1004_gi;Alias=;ID=1004-1819-E_coli_genome;pvalue=0.000106;qvalue= 0.519;sequence=AAATATTAA;
E_coli_genome	fimo	Nucleotide motif (loose)	4491193	4491201	39.8	+	.	Motif 1004_gi;Alias=;ID=1004-1820-E_coli_genome;pvalue=0.000106;qvalue= 0.519;sequence=ATATTTTAT;
E_coli_genome	fimo	Nucleotide motif (loose)	4491896	4491904	39.8	-	.	Motif 1004_gi;Alias=;ID=1004-1821-E_coli_genome;pvalue=0.000106;qvalue= 0.519;sequence=TTATTTAAT;
E_coli_genome	fimo	Nucleotide motif (loose)	4492922	4492930	39.8	+	.	Motif 1004_gi;Alias=;ID=1004-1822-E_coli_genome;pvalue=0.000106;qvalue= 0.519;sequence=AAATATTAA;
E_coli_genome	fimo	Nucleotide motif (loose)	4499534	4499542	39.8	+	.	Motif 1004_gi;Alias=;ID=1004-1823-E_coli_genome;pvalue=0.000106;qvalue= 0.519;sequence=ATATTTTAT;
E_coli_genome	fimo	Nucleotide motif (loose)	4504510	4504518	39.8	+	.	Motif 1004_gi;Alias=;ID=1004-1824-E_coli_genome;pvalue=0.000106;qvalue= 0.519;sequence=AAATATTAT;
E_coli_genome	fimo	Nucleotide motif (loose)	4505045	4505053	39.8	-	.	Motif 1004_gi;Alias=;ID=1004-1825-E_coli_genome;pvalue=0.000106;qvalue= 0.519;sequence=ATATATAAA;
E_coli_genome	fimo	Nucleotide motif (loose)	4505705	4505713	39.8	+	.	Motif 1004_gi;Alias=;ID=1004-1826-E_coli_genome;pvalue=0.000106;qvalue= 0.519;sequence=AAATATTAT;
E_coli_genome	fimo	Nucleotide motif (loose)	4507441	4507449	39.8	+	.	Motif 1004_gi;Alias=;ID=1004-1827-E_coli_genome;pvalue=0.000106;qvalue= 0.519;sequence=AAATATTAA;
E_coli_genome	fimo	Nucleotide motif (loose)	4508690	4508698	39.8	-	.	Motif 1004_gi;Alias=;ID=1004-1828-E_coli_genome;pvalue=0.000106;qvalue= 0.519;sequence=ATATATTAA;
E_coli_genome	fimo	Nucleotide motif (loose)	4510404	4510412	39.8	+	.	Motif 1004_gi;Alias=;ID=1004-1829-E_coli_genome;pvalue=0.000106;qvalue= 0.519;sequence=AAATTTTAA;
E_coli_genome	fimo	Nucleotide motif (loose)	4520419	4520427	39.8	+	.	Motif 1004_gi;Alias=;ID=1004-1830-E_coli_genome;pvalue=0.000106;qvalue= 0.519;sequence=ATATTTTAT;
E_coli_genome	fimo	Nucleotide motif (loose)	4525706	4525714	39.8	+	.	Motif 1004_gi;Alias=;ID=1004-1831-E_coli_genome;pvalue=0.000106;qvalue= 0.519;sequence=TTATTTAAT;
E_coli_genome	fimo	Nucleotide motif (loose)	4525755	4525763	39.8	-	.	Motif 1004_gi;Alias=;ID=1004-1832-E_coli_genome;pvalue=0.000106;qvalue= 0.519;sequence=AAATATTAA;
E_coli_genome	fimo	Nucleotide motif (loose)	4533183	4533191	39.8	+	.	Motif 1004_gi;Alias=;ID=1004-1833-E_coli_genome;pvalue=0.000106;qvalue= 0.519;sequence=TTATTTAAT;
E_coli_genome	fimo	Nucleotide motif (loose)	4533592	4533600	39.8	-	.	Motif 1004_gi;Alias=;ID=1004-1834-E_coli_genome;pvalue=0.000106;qvalue= 0.519;sequence=ATATTTTAT;
E_coli_genome	fimo	Nucleotide motif (loose)	4536221	4536229	39.8	+	.	Motif 1004_gi;Alias=;ID=1004-1835-E_coli_genome;pvalue=0.000106;qvalue= 0.519;sequence=TAATATAAT;
E_coli_genome	fimo	Nucleotide motif (loose)	4536220	4536228	39.8	-	.	Motif 1004_gi;Alias=;ID=1004-1836-E_coli_genome;pvalue=0.000106;qvalue= 0.519;sequence=TTATATTAT;
E_coli_genome	fimo	Nucleotide motif (loose)	4536943	4536951	39.8	+	.	Motif 1004_gi;Alias=;ID=1004-1837-E_coli_genome;pvalue=0.000106;qvalue= 0.519;sequence=TAATATTAT;
E_coli_genome	fimo	Nucleotide motif (loose)	4538020	4538028	39.8	-	.	Motif 1004_gi;Alias=;ID=1004-1838-E_coli_genome;pvalue=0.000106;qvalue= 0.519;sequence=TAATTTAAA;
E_coli_genome	fimo	Nucleotide motif (loose)	4539622	4539630	39.8	-	.	Motif 1004_gi;Alias=;ID=1004-1839-E_coli_genome;pvalue=0.000106;qvalue= 0.519;sequence=AAATATAAA;
E_coli_genome	fimo	Nucleotide motif (loose)	4539669	4539677	39.8	+	.	Motif 1004_gi;Alias=;ID=1004-1840-E_coli_genome;pvalue=0.000106;qvalue= 0.519;sequence=TTATTTAAA;
E_coli_genome	fimo	Nucleotide motif (loose)	4539672	4539680	39.8	-	.	Motif 1004_gi;Alias=;ID=1004-1841-E_coli_genome;pvalue=0.000106;qvalue= 0.519;sequence=TTATTTAAA;
E_coli_genome	fimo	Nucleotide motif (loose)	4540616	4540624	39.8	-	.	Motif 1004_gi;Alias=;ID=1004-1842-E_coli_genome;pvalue=0.000106;qvalue= 0.519;sequence=AAATTTAAT;
E_coli_genome	fimo	Nucleotide motif (loose)	4540738	4540746	39.8	+	.	Motif 1004_gi;Alias=;ID=1004-1843-E_coli_genome;pvalue=0.000106;qvalue= 0.519;sequence=ATATATAAA;
E_coli_genome	fimo	Nucleotide motif (loose)	4541885	4541893	39.8	+	.	Motif 1004_gi;Alias=;ID=1004-1844-E_coli_genome;pvalue=0.000106;qvalue= 0.519;sequence=ATATTTTAT;
E_coli_genome	fimo	Nucleotide motif (loose)	4541903	4541911	39.8	+	.	Motif 1004_gi;Alias=;ID=1004-1845-E_coli_genome;pvalue=0.000106;qvalue= 0.519;sequence=ATATTTAAT;
E_coli_genome	fimo	Nucleotide motif (loose)	4542737	4542745	39.8	+	.	Motif 1004_gi;Alias=;ID=1004-1846-E_coli_genome;pvalue=0.000106;qvalue= 0.519;sequence=AAATATTAA;
E_coli_genome	fimo	Nucleotide motif (loose)	4545716	4545724	39.8	+	.	Motif 1004_gi;Alias=;ID=1004-1847-E_coli_genome;pvalue=0.000106;qvalue= 0.519;sequence=ATATTTAAA;
E_coli_genome	fimo	Nucleotide motif (loose)	4546550	4546558	39.8	+	.	Motif 1004_gi;Alias=;ID=1004-1848-E_coli_genome;pvalue=0.000106;qvalue= 0.519;sequence=ATATTTTAA;
E_coli_genome	fimo	Nucleotide motif (loose)	4556216	4556224	39.8	+	.	Motif 1004_gi;Alias=;ID=1004-1849-E_coli_genome;pvalue=0.000106;qvalue= 0.519;sequence=ATATTTTAA;
E_coli_genome	fimo	Nucleotide motif (loose)	4556491	4556499	39.8	-	.	Motif 1004_gi;Alias=;ID=1004-1850-E_coli_genome;pvalue=0.000106;qvalue= 0.519;sequence=TAATTTTAA;
E_coli_genome	fimo	Nucleotide motif (loose)	4556618	4556626	39.8	+	.	Motif 1004_gi;Alias=;ID=1004-1851-E_coli_genome;pvalue=0.000106;qvalue= 0.519;sequence=TTATATTAT;
E_coli_genome	fimo	Nucleotide motif (loose)	4556617	4556625	39.8	-	.	Motif 1004_gi;Alias=;ID=1004-1852-E_coli_genome;pvalue=0.000106;qvalue= 0.519;sequence=TAATATAAA;
E_coli_genome	fimo	Nucleotide motif (loose)	4560072	4560080	39.8	+	.	Motif 1004_gi;Alias=;ID=1004-1853-E_coli_genome;pvalue=0.000106;qvalue= 0.519;sequence=AAATTTAAA;
E_coli_genome	fimo	Nucleotide motif (loose)	4561372	4561380	39.8	+	.	Motif 1004_gi;Alias=;ID=1004-1854-E_coli_genome;pvalue=0.000106;qvalue= 0.519;sequence=TTATTTTAA;
E_coli_genome	fimo	Nucleotide motif (loose)	4566009	4566017	39.8	+	.	Motif 1004_gi;Alias=;ID=1004-1855-E_coli_genome;pvalue=0.000106;qvalue= 0.519;sequence=AAATATAAA;
E_coli_genome	fimo	Nucleotide motif (loose)	4566013	4566021	39.8	-	.	Motif 1004_gi;Alias=;ID=1004-1856-E_coli_genome;pvalue=0.000106;qvalue= 0.519;sequence=TAATTTTAT;
E_coli_genome	fimo	Nucleotide motif (loose)	4568781	4568789	39.8	-	.	Motif 1004_gi;Alias=;ID=1004-1857-E_coli_genome;pvalue=0.000106;qvalue= 0.519;sequence=AAATTTTAA;
E_coli_genome	fimo	Nucleotide motif (loose)	4569034	4569042	39.8	+	.	Motif 1004_gi;Alias=;ID=1004-1858-E_coli_genome;pvalue=0.000106;qvalue= 0.519;sequence=TTATTTAAA;
E_coli_genome	fimo	Nucleotide motif (loose)	4569185	4569193	39.8	+	.	Motif 1004_gi;Alias=;ID=1004-1859-E_coli_genome;pvalue=0.000106;qvalue= 0.519;sequence=ATATTTTAT;
E_coli_genome	fimo	Nucleotide motif (loose)	4569762	4569770	39.8	+	.	Motif 1004_gi;Alias=;ID=1004-1860-E_coli_genome;pvalue=0.000106;qvalue= 0.519;sequence=ATATATAAA;
E_coli_genome	fimo	Nucleotide motif (loose)	4569982	4569990	39.8	-	.	Motif 1004_gi;Alias=;ID=1004-1861-E_coli_genome;pvalue=0.000106;qvalue= 0.519;sequence=ATATTTAAT;
E_coli_genome	fimo	Nucleotide motif (loose)	4571932	4571940	39.8	+	.	Motif 1004_gi;Alias=;ID=1004-1862-E_coli_genome;pvalue=0.000106;qvalue= 0.519;sequence=ATATATAAT;
E_coli_genome	fimo	Nucleotide motif (loose)	4571929	4571937	39.8	-	.	Motif 1004_gi;Alias=;ID=1004-1863-E_coli_genome;pvalue=0.000106;qvalue= 0.519;sequence=ATATATAAA;
E_coli_genome	fimo	Nucleotide motif (loose)	4571957	4571965	39.8	-	.	Motif 1004_gi;Alias=;ID=1004-1864-E_coli_genome;pvalue=0.000106;qvalue= 0.519;sequence=TAATTTAAA;
E_coli_genome	fimo	Nucleotide motif (loose)	4572687	4572695	39.8	+	.	Motif 1004_gi;Alias=;ID=1004-1865-E_coli_genome;pvalue=0.000106;qvalue= 0.519;sequence=ATATATAAA;
E_coli_genome	fimo	Nucleotide motif (loose)	4577010	4577018	39.8	+	.	Motif 1004_gi;Alias=;ID=1004-1866-E_coli_genome;pvalue=0.000106;qvalue= 0.519;sequence=TAATTTTAT;
E_coli_genome	fimo	Nucleotide motif (loose)	4577050	4577058	39.8	+	.	Motif 1004_gi;Alias=;ID=1004-1867-E_coli_genome;pvalue=0.000106;qvalue= 0.519;sequence=ATATATTAA;
E_coli_genome	fimo	Nucleotide motif (loose)	4577288	4577296	39.8	-	.	Motif 1004_gi;Alias=;ID=1004-1868-E_coli_genome;pvalue=0.000106;qvalue= 0.519;sequence=TTATTTAAA;
E_coli_genome	fimo	Nucleotide motif (loose)	4577816	4577824	39.8	+	.	Motif 1004_gi;Alias=;ID=1004-1869-E_coli_genome;pvalue=0.000106;qvalue= 0.519;sequence=TTATTTAAT;
E_coli_genome	fimo	Nucleotide motif (loose)	4578745	4578753	39.8	-	.	Motif 1004_gi;Alias=;ID=1004-1870-E_coli_genome;pvalue=0.000106;qvalue= 0.519;sequence=AAATATTAT;
E_coli_genome	fimo	Nucleotide motif (loose)	4578882	4578890	39.8	+	.	Motif 1004_gi;Alias=;ID=1004-1871-E_coli_genome;pvalue=0.000106;qvalue= 0.519;sequence=AAATATTAA;
E_coli_genome	fimo	Nucleotide motif (loose)	4578879	4578887	39.8	-	.	Motif 1004_gi;Alias=;ID=1004-1872-E_coli_genome;pvalue=0.000106;qvalue= 0.519;sequence=ATATTTAAT;
E_coli_genome	fimo	Nucleotide motif (loose)	4579990	4579998	39.8	-	.	Motif 1004_gi;Alias=;ID=1004-1873-E_coli_genome;pvalue=0.000106;qvalue= 0.519;sequence=ATATTTAAA;
E_coli_genome	fimo	Nucleotide motif (loose)	4581021	4581029	39.8	+	.	Motif 1004_gi;Alias=;ID=1004-1874-E_coli_genome;pvalue=0.000106;qvalue= 0.519;sequence=TAATATTAT;
E_coli_genome	fimo	Nucleotide motif (loose)	4581020	4581028	39.8	-	.	Motif 1004_gi;Alias=;ID=1004-1875-E_coli_genome;pvalue=0.000106;qvalue= 0.519;sequence=TAATATTAA;
E_coli_genome	fimo	Nucleotide motif (loose)	4581029	4581037	39.8	-	.	Motif 1004_gi;Alias=;ID=1004-1876-E_coli_genome;pvalue=0.000106;qvalue= 0.519;sequence=AAATATTAA;
E_coli_genome	fimo	Nucleotide motif (loose)	4594741	4594749	39.8	+	.	Motif 1004_gi;Alias=;ID=1004-1877-E_coli_genome;pvalue=0.000106;qvalue= 0.519;sequence=TAATTTTAA;
E_coli_genome	fimo	Nucleotide motif (loose)	4599314	4599322	39.8	+	.	Motif 1004_gi;Alias=;ID=1004-1878-E_coli_genome;pvalue=0.000106;qvalue= 0.519;sequence=ATATTTAAA;
E_coli_genome	fimo	Nucleotide motif (loose)	4603260	4603268	39.8	+	.	Motif 1004_gi;Alias=;ID=1004-1879-E_coli_genome;pvalue=0.000106;qvalue= 0.519;sequence=ATATTTTAA;
E_coli_genome	fimo	Nucleotide motif (loose)	4604721	4604729	39.8	+	.	Motif 1004_gi;Alias=;ID=1004-1880-E_coli_genome;pvalue=0.000106;qvalue= 0.519;sequence=AAATTTAAT;
E_coli_genome	fimo	Nucleotide motif (loose)	4612307	4612315	39.8	+	.	Motif 1004_gi;Alias=;ID=1004-1881-E_coli_genome;pvalue=0.000106;qvalue= 0.519;sequence=AAATTTTAT;
E_coli_genome	fimo	Nucleotide motif (loose)	4616390	4616398	39.8	+	.	Motif 1004_gi;Alias=;ID=1004-1882-E_coli_genome;pvalue=0.000106;qvalue= 0.519;sequence=AAATTTTAT;
E_coli_genome	fimo	Nucleotide motif (loose)	4619571	4619579	39.8	-	.	Motif 1004_gi;Alias=;ID=1004-1883-E_coli_genome;pvalue=0.000106;qvalue= 0.519;sequence=AAATTTAAA;
E_coli_genome	fimo	Nucleotide motif (loose)	4627705	4627713	39.8	-	.	Motif 1004_gi;Alias=;ID=1004-1884-E_coli_genome;pvalue=0.000106;qvalue= 0.519;sequence=ATATTTAAA;
E_coli_genome	fimo	Nucleotide motif (loose)	4635309	4635317	39.8	-	.	Motif 1004_gi;Alias=;ID=1004-1885-E_coli_genome;pvalue=0.000106;qvalue= 0.519;sequence=ATATTTTAT;
E_coli_genome	fimo	Nucleotide motif (loose)	4640662	4640670	39.8	+	.	Motif 1004_gi;Alias=;ID=1004-1886-E_coli_genome;pvalue=0.000106;qvalue= 0.519;sequence=TTATTTTAA;
E_coli_genome	fimo	Nucleotide motif (loose)	4640737	4640745	39.8	-	.	Motif 1004_gi;Alias=;ID=1004-1887-E_coli_genome;pvalue=0.000106;qvalue= 0.519;sequence=TAATTTTAT;
E_coli_genome	fimo	Nucleotide motif (loose)	4641109	4641117	39.8	+	.	Motif 1004_gi;Alias=;ID=1004-1888-E_coli_genome;pvalue=0.000106;qvalue= 0.519;sequence=TAATATTAA;
E_coli_genome	fimo	Nucleotide motif (loose)	4641108	4641116	39.8	-	.	Motif 1004_gi;Alias=;ID=1004-1889-E_coli_genome;pvalue=0.000106;qvalue= 0.519;sequence=TAATATTAT;
##gff-version 3
E_coli_genome	fimo	Nucleotide motif (loose)	127	134	30.5	+	.	Motif 1005_gi;Alias=;ID=1005-1-E_coli_genome;pvalue=0.000886;qvalue= 0.858;sequence=AATACTTT;
E_coli_genome	fimo	Nucleotide motif (loose)	607	614	30.5	+	.	Motif 1005_gi;Alias=;ID=1005-2-E_coli_genome;pvalue=0.000886;qvalue= 0.858;sequence=AAAACTTT;
E_coli_genome	fimo	Nucleotide motif (loose)	1580	1587	30.5	+	.	Motif 1005_gi;Alias=;ID=1005-3-E_coli_genome;pvalue=0.000886;qvalue= 0.858;sequence=AATTCTTT;
E_coli_genome	fimo	Nucleotide motif (loose)	1815	1822	30.5	+	.	Motif 1005_gi;Alias=;ID=1005-4-E_coli_genome;pvalue=0.000886;qvalue= 0.858;sequence=TAAACATA;
E_coli_genome	fimo	Nucleotide motif (loose)	1960	1967	30.5	-	.	Motif 1005_gi;Alias=;ID=1005-5-E_coli_genome;pvalue=0.000886;qvalue= 0.858;sequence=TATTCTTT;
E_coli_genome	fimo	Nucleotide motif (loose)	2379	2386	30.5	+	.	Motif 1005_gi;Alias=;ID=1005-6-E_coli_genome;pvalue=0.000886;qvalue= 0.858;sequence=TAAACTAT;
E_coli_genome	fimo	Nucleotide motif (loose)	2557	2564	30.5	-	.	Motif 1005_gi;Alias=;ID=1005-7-E_coli_genome;pvalue=0.000886;qvalue= 0.858;sequence=AAAACTTT;
E_coli_genome	fimo	Nucleotide motif (loose)	2807	2814	30.5	-	.	Motif 1005_gi;Alias=;ID=1005-8-E_coli_genome;pvalue=0.000886;qvalue= 0.858;sequence=TAAACTTT;
E_coli_genome	fimo	Nucleotide motif (loose)	3061	3068	30.5	-	.	Motif 1005_gi;Alias=;ID=1005-9-E_coli_genome;pvalue=0.000886;qvalue= 0.858;sequence=TATTCTTT;
E_coli_genome	fimo	Nucleotide motif (loose)	3726	3733	30.5	+	.	Motif 1005_gi;Alias=;ID=1005-10-E_coli_genome;pvalue=0.000886;qvalue= 0.858;sequence=AAAACTAA;
E_coli_genome	fimo	Nucleotide motif (loose)	4052	4059	30.5	-	.	Motif 1005_gi;Alias=;ID=1005-11-E_coli_genome;pvalue=0.000886;qvalue= 0.858;sequence=AAATCTTT;
E_coli_genome	fimo	Nucleotide motif (loose)	5020	5027	30.5	+	.	Motif 1005_gi;Alias=;ID=1005-12-E_coli_genome;pvalue=0.000886;qvalue= 0.858;sequence=AAATCTAT;
E_coli_genome	fimo	Nucleotide motif (loose)	5025	5032	30.5	+	.	Motif 1005_gi;Alias=;ID=1005-13-E_coli_genome;pvalue=0.000886;qvalue= 0.858;sequence=TATTCATT;
E_coli_genome	fimo	Nucleotide motif (loose)	6838	6845	30.5	-	.	Motif 1005_gi;Alias=;ID=1005-14-E_coli_genome;pvalue=0.000886;qvalue= 0.858;sequence=AAAACAAT;
E_coli_genome	fimo	Nucleotide motif (loose)	7152	7159	30.5	+	.	Motif 1005_gi;Alias=;ID=1005-15-E_coli_genome;pvalue=0.000886;qvalue= 0.858;sequence=AAAACATA;
E_coli_genome	fimo	Nucleotide motif (loose)	7281	7288	30.5	+	.	Motif 1005_gi;Alias=;ID=1005-16-E_coli_genome;pvalue=0.000886;qvalue= 0.858;sequence=TATTCATT;
E_coli_genome	fimo	Nucleotide motif (loose)	7433	7440	30.5	+	.	Motif 1005_gi;Alias=;ID=1005-17-E_coli_genome;pvalue=0.000886;qvalue= 0.858;sequence=AAATCAAA;
E_coli_genome	fimo	Nucleotide motif (loose)	7905	7912	30.5	+	.	Motif 1005_gi;Alias=;ID=1005-18-E_coli_genome;pvalue=0.000886;qvalue= 0.858;sequence=AAATCATT;
E_coli_genome	fimo	Nucleotide motif (loose)	8012	8019	30.5	-	.	Motif 1005_gi;Alias=;ID=1005-19-E_coli_genome;pvalue=0.000886;qvalue= 0.858;sequence=TAAACAAT;
E_coli_genome	fimo	Nucleotide motif (loose)	8074	8081	30.5	-	.	Motif 1005_gi;Alias=;ID=1005-20-E_coli_genome;pvalue=0.000886;qvalue= 0.858;sequence=TATACAAA;
E_coli_genome	fimo	Nucleotide motif (loose)	8229	8236	30.5	+	.	Motif 1005_gi;Alias=;ID=1005-21-E_coli_genome;pvalue=0.000886;qvalue= 0.858;sequence=AATACTAT;
E_coli_genome	fimo	Nucleotide motif (loose)	9189	9196	30.5	+	.	Motif 1005_gi;Alias=;ID=1005-22-E_coli_genome;pvalue=0.000886;qvalue= 0.858;sequence=TAATCATT;
E_coli_genome	fimo	Nucleotide motif (loose)	9309	9316	30.5	+	.	Motif 1005_gi;Alias=;ID=1005-23-E_coli_genome;pvalue=0.000886;qvalue= 0.858;sequence=AATACTTT;
E_coli_genome	fimo	Nucleotide motif (loose)	9921	9928	30.5	+	.	Motif 1005_gi;Alias=;ID=1005-24-E_coli_genome;pvalue=0.000886;qvalue= 0.858;sequence=AAAACAAT;
E_coli_genome	fimo	Nucleotide motif (loose)	11865	11872	30.5	+	.	Motif 1005_gi;Alias=;ID=1005-25-E_coli_genome;pvalue=0.000886;qvalue= 0.858;sequence=TAATCTTT;
E_coli_genome	fimo	Nucleotide motif (loose)	11924	11931	30.5	-	.	Motif 1005_gi;Alias=;ID=1005-26-E_coli_genome;pvalue=0.000886;qvalue= 0.858;sequence=TATTCATA;
E_coli_genome	fimo	Nucleotide motif (loose)	15428	15435	30.5	-	.	Motif 1005_gi;Alias=;ID=1005-27-E_coli_genome;pvalue=0.000886;qvalue= 0.858;sequence=AAATCATA;
E_coli_genome	fimo	Nucleotide motif (loose)	17084	17091	30.5	-	.	Motif 1005_gi;Alias=;ID=1005-28-E_coli_genome;pvalue=0.000886;qvalue= 0.858;sequence=AAAACAAA;
E_coli_genome	fimo	Nucleotide motif (loose)	17141	17148	30.5	-	.	Motif 1005_gi;Alias=;ID=1005-29-E_coli_genome;pvalue=0.000886;qvalue= 0.858;sequence=AAATCATT;
E_coli_genome	fimo	Nucleotide motif (loose)	17298	17305	30.5	-	.	Motif 1005_gi;Alias=;ID=1005-30-E_coli_genome;pvalue=0.000886;qvalue= 0.858;sequence=TAATCATA;
E_coli_genome	fimo	Nucleotide motif (loose)	17536	17543	30.5	+	.	Motif 1005_gi;Alias=;ID=1005-31-E_coli_genome;pvalue=0.000886;qvalue= 0.858;sequence=TATTCTTA;
E_coli_genome	fimo	Nucleotide motif (loose)	19653	19660	30.5	-	.	Motif 1005_gi;Alias=;ID=1005-32-E_coli_genome;pvalue=0.000886;qvalue= 0.858;sequence=TAATCTAT;
E_coli_genome	fimo	Nucleotide motif (loose)	20338	20345	30.5	-	.	Motif 1005_gi;Alias=;ID=1005-33-E_coli_genome;pvalue=0.000886;qvalue= 0.858;sequence=AAATCATT;
E_coli_genome	fimo	Nucleotide motif (loose)	20590	20597	30.5	+	.	Motif 1005_gi;Alias=;ID=1005-34-E_coli_genome;pvalue=0.000886;qvalue= 0.858;sequence=TATTCTTT;
E_coli_genome	fimo	Nucleotide motif (loose)	20866	20873	30.5	-	.	Motif 1005_gi;Alias=;ID=1005-35-E_coli_genome;pvalue=0.000886;qvalue= 0.858;sequence=AAAACAAA;
E_coli_genome	fimo	Nucleotide motif (loose)	20972	20979	30.5	+	.	Motif 1005_gi;Alias=;ID=1005-36-E_coli_genome;pvalue=0.000886;qvalue= 0.858;sequence=TATACTTT;
E_coli_genome	fimo	Nucleotide motif (loose)	21110	21117	30.5	+	.	Motif 1005_gi;Alias=;ID=1005-37-E_coli_genome;pvalue=0.000886;qvalue= 0.858;sequence=AATTCAAA;
E_coli_genome	fimo	Nucleotide motif (loose)	22359	22366	30.5	+	.	Motif 1005_gi;Alias=;ID=1005-38-E_coli_genome;pvalue=0.000886;qvalue= 0.858;sequence=TAATCAAA;
E_coli_genome	fimo	Nucleotide motif (loose)	25493	25500	30.5	+	.	Motif 1005_gi;Alias=;ID=1005-39-E_coli_genome;pvalue=0.000886;qvalue= 0.858;sequence=TAAACAAT;
E_coli_genome	fimo	Nucleotide motif (loose)	25692	25699	30.5	+	.	Motif 1005_gi;Alias=;ID=1005-40-E_coli_genome;pvalue=0.000886;qvalue= 0.858;sequence=AAAACAAT;
E_coli_genome	fimo	Nucleotide motif (loose)	27169	27176	30.5	+	.	Motif 1005_gi;Alias=;ID=1005-41-E_coli_genome;pvalue=0.000886;qvalue= 0.858;sequence=AAAACATT;
E_coli_genome	fimo	Nucleotide motif (loose)	27174	27181	30.5	-	.	Motif 1005_gi;Alias=;ID=1005-42-E_coli_genome;pvalue=0.000886;qvalue= 0.858;sequence=AAAACAAT;
E_coli_genome	fimo	Nucleotide motif (loose)	29239	29246	30.5	-	.	Motif 1005_gi;Alias=;ID=1005-43-E_coli_genome;pvalue=0.000886;qvalue= 0.858;sequence=TAATCAAT;
E_coli_genome	fimo	Nucleotide motif (loose)	29285	29292	30.5	-	.	Motif 1005_gi;Alias=;ID=1005-44-E_coli_genome;pvalue=0.000886;qvalue= 0.858;sequence=AAAACATA;
E_coli_genome	fimo	Nucleotide motif (loose)	29584	29591	30.5	-	.	Motif 1005_gi;Alias=;ID=1005-45-E_coli_genome;pvalue=0.000886;qvalue= 0.858;sequence=AAATCAAT;
E_coli_genome	fimo	Nucleotide motif (loose)	29650	29657	30.5	-	.	Motif 1005_gi;Alias=;ID=1005-46-E_coli_genome;pvalue=0.000886;qvalue= 0.858;sequence=TAATCAAA;
E_coli_genome	fimo	Nucleotide motif (loose)	30239	30246	30.5	-	.	Motif 1005_gi;Alias=;ID=1005-47-E_coli_genome;pvalue=0.000886;qvalue= 0.858;sequence=AAATCATA;
E_coli_genome	fimo	Nucleotide motif (loose)	31591	31598	30.5	-	.	Motif 1005_gi;Alias=;ID=1005-48-E_coli_genome;pvalue=0.000886;qvalue= 0.858;sequence=TATTCTTT;
E_coli_genome	fimo	Nucleotide motif (loose)	34132	34139	30.5	+	.	Motif 1005_gi;Alias=;ID=1005-49-E_coli_genome;pvalue=0.000886;qvalue= 0.858;sequence=AAATCTTT;
E_coli_genome	fimo	Nucleotide motif (loose)	34392	34399	30.5	+	.	Motif 1005_gi;Alias=;ID=1005-50-E_coli_genome;pvalue=0.000886;qvalue= 0.858;sequence=TATTCATT;
E_coli_genome	fimo	Nucleotide motif (loose)	36219	36226	30.5	-	.	Motif 1005_gi;Alias=;ID=1005-51-E_coli_genome;pvalue=0.000886;qvalue= 0.858;sequence=AAAACAAT;
E_coli_genome	fimo	Nucleotide motif (loose)	36552	36559	30.5	+	.	Motif 1005_gi;Alias=;ID=1005-52-E_coli_genome;pvalue=0.000886;qvalue= 0.858;sequence=TAATCATA;
E_coli_genome	fimo	Nucleotide motif (loose)	37018	37025	30.5	+	.	Motif 1005_gi;Alias=;ID=1005-53-E_coli_genome;pvalue=0.000886;qvalue= 0.858;sequence=AATACATT;
E_coli_genome	fimo	Nucleotide motif (loose)	37465	37472	30.5	-	.	Motif 1005_gi;Alias=;ID=1005-54-E_coli_genome;pvalue=0.000886;qvalue= 0.858;sequence=AATTCTAT;
E_coli_genome	fimo	Nucleotide motif (loose)	38033	38040	30.5	-	.	Motif 1005_gi;Alias=;ID=1005-55-E_coli_genome;pvalue=0.000886;qvalue= 0.858;sequence=AATTCAAA;
E_coli_genome	fimo	Nucleotide motif (loose)	39945	39952	30.5	+	.	Motif 1005_gi;Alias=;ID=1005-56-E_coli_genome;pvalue=0.000886;qvalue= 0.858;sequence=AAATCTTA;
E_coli_genome	fimo	Nucleotide motif (loose)	40418	40425	30.5	+	.	Motif 1005_gi;Alias=;ID=1005-57-E_coli_genome;pvalue=0.000886;qvalue= 0.858;sequence=TAATCTTT;
E_coli_genome	fimo	Nucleotide motif (loose)	41976	41983	30.5	-	.	Motif 1005_gi;Alias=;ID=1005-58-E_coli_genome;pvalue=0.000886;qvalue= 0.858;sequence=AAAACAAA;
E_coli_genome	fimo	Nucleotide motif (loose)	42052	42059	30.5	+	.	Motif 1005_gi;Alias=;ID=1005-59-E_coli_genome;pvalue=0.000886;qvalue= 0.858;sequence=TATTCAAT;
E_coli_genome	fimo	Nucleotide motif (loose)	42126	42133	30.5	-	.	Motif 1005_gi;Alias=;ID=1005-60-E_coli_genome;pvalue=0.000886;qvalue= 0.858;sequence=TAATCAAA;
E_coli_genome	fimo	Nucleotide motif (loose)	42201	42208	30.5	+	.	Motif 1005_gi;Alias=;ID=1005-61-E_coli_genome;pvalue=0.000886;qvalue= 0.858;sequence=AAAACAAT;
E_coli_genome	fimo	Nucleotide motif (loose)	42314	42321	30.5	-	.	Motif 1005_gi;Alias=;ID=1005-62-E_coli_genome;pvalue=0.000886;qvalue= 0.858;sequence=AAAACTTT;
E_coli_genome	fimo	Nucleotide motif (loose)	43271	43278	30.5	+	.	Motif 1005_gi;Alias=;ID=1005-63-E_coli_genome;pvalue=0.000886;qvalue= 0.858;sequence=TAATCAAA;
E_coli_genome	fimo	Nucleotide motif (loose)	45506	45513	30.5	+	.	Motif 1005_gi;Alias=;ID=1005-64-E_coli_genome;pvalue=0.000886;qvalue= 0.858;sequence=AATTCAAT;
E_coli_genome	fimo	Nucleotide motif (loose)	47216	47223	30.5	+	.	Motif 1005_gi;Alias=;ID=1005-65-E_coli_genome;pvalue=0.000886;qvalue= 0.858;sequence=AAAACAAA;
E_coli_genome	fimo	Nucleotide motif (loose)	47483	47490	30.5	-	.	Motif 1005_gi;Alias=;ID=1005-66-E_coli_genome;pvalue=0.000886;qvalue= 0.858;sequence=AAAACTTT;
E_coli_genome	fimo	Nucleotide motif (loose)	49360	49367	30.5	-	.	Motif 1005_gi;Alias=;ID=1005-67-E_coli_genome;pvalue=0.000886;qvalue= 0.858;sequence=TAAACTTT;
E_coli_genome	fimo	Nucleotide motif (loose)	49580	49587	30.5	+	.	Motif 1005_gi;Alias=;ID=1005-68-E_coli_genome;pvalue=0.000886;qvalue= 0.858;sequence=TAAACATA;
E_coli_genome	fimo	Nucleotide motif (loose)	49668	49675	30.5	-	.	Motif 1005_gi;Alias=;ID=1005-69-E_coli_genome;pvalue=0.000886;qvalue= 0.858;sequence=AAAACAAA;
E_coli_genome	fimo	Nucleotide motif (loose)	50304	50311	30.5	-	.	Motif 1005_gi;Alias=;ID=1005-70-E_coli_genome;pvalue=0.000886;qvalue= 0.858;sequence=TATACAAA;
E_coli_genome	fimo	Nucleotide motif (loose)	50309	50316	30.5	-	.	Motif 1005_gi;Alias=;ID=1005-71-E_coli_genome;pvalue=0.000886;qvalue= 0.858;sequence=AATTCTAT;
E_coli_genome	fimo	Nucleotide motif (loose)	51222	51229	30.5	+	.	Motif 1005_gi;Alias=;ID=1005-72-E_coli_genome;pvalue=0.000886;qvalue= 0.858;sequence=TATTCTTT;
E_coli_genome	fimo	Nucleotide motif (loose)	51930	51937	30.5	-	.	Motif 1005_gi;Alias=;ID=1005-73-E_coli_genome;pvalue=0.000886;qvalue= 0.858;sequence=AATACTAT;
E_coli_genome	fimo	Nucleotide motif (loose)	52374	52381	30.5	-	.	Motif 1005_gi;Alias=;ID=1005-74-E_coli_genome;pvalue=0.000886;qvalue= 0.858;sequence=AAAACTTT;
E_coli_genome	fimo	Nucleotide motif (loose)	52424	52431	30.5	+	.	Motif 1005_gi;Alias=;ID=1005-75-E_coli_genome;pvalue=0.000886;qvalue= 0.858;sequence=TATTCATT;
E_coli_genome	fimo	Nucleotide motif (loose)	55179	55186	30.5	+	.	Motif 1005_gi;Alias=;ID=1005-76-E_coli_genome;pvalue=0.000886;qvalue= 0.858;sequence=TATTCAAT;
E_coli_genome	fimo	Nucleotide motif (loose)	55652	55659	30.5	-	.	Motif 1005_gi;Alias=;ID=1005-77-E_coli_genome;pvalue=0.000886;qvalue= 0.858;sequence=AATTCAAA;
E_coli_genome	fimo	Nucleotide motif (loose)	56082	56089	30.5	+	.	Motif 1005_gi;Alias=;ID=1005-78-E_coli_genome;pvalue=0.000886;qvalue= 0.858;sequence=AAATCATT;
E_coli_genome	fimo	Nucleotide motif (loose)	57380	57387	30.5	+	.	Motif 1005_gi;Alias=;ID=1005-79-E_coli_genome;pvalue=0.000886;qvalue= 0.858;sequence=AAATCATT;
E_coli_genome	fimo	Nucleotide motif (loose)	57591	57598	30.5	+	.	Motif 1005_gi;Alias=;ID=1005-80-E_coli_genome;pvalue=0.000886;qvalue= 0.858;sequence=TATTCATA;
E_coli_genome	fimo	Nucleotide motif (loose)	58415	58422	30.5	-	.	Motif 1005_gi;Alias=;ID=1005-81-E_coli_genome;pvalue=0.000886;qvalue= 0.858;sequence=TATACTTT;
E_coli_genome	fimo	Nucleotide motif (loose)	58694	58701	30.5	+	.	Motif 1005_gi;Alias=;ID=1005-82-E_coli_genome;pvalue=0.000886;qvalue= 0.858;sequence=AATACTTT;
E_coli_genome	fimo	Nucleotide motif (loose)	58731	58738	30.5	-	.	Motif 1005_gi;Alias=;ID=1005-83-E_coli_genome;pvalue=0.000886;qvalue= 0.858;sequence=TAAACTTT;
E_coli_genome	fimo	Nucleotide motif (loose)	58754	58761	30.5	+	.	Motif 1005_gi;Alias=;ID=1005-84-E_coli_genome;pvalue=0.000886;qvalue= 0.858;sequence=TATTCAAT;
E_coli_genome	fimo	Nucleotide motif (loose)	58761	58768	30.5	+	.	Motif 1005_gi;Alias=;ID=1005-85-E_coli_genome;pvalue=0.000886;qvalue= 0.858;sequence=TAAACTTA;
E_coli_genome	fimo	Nucleotide motif (loose)	58872	58879	30.5	-	.	Motif 1005_gi;Alias=;ID=1005-86-E_coli_genome;pvalue=0.000886;qvalue= 0.858;sequence=TATTCTTT;
E_coli_genome	fimo	Nucleotide motif (loose)	58990	58997	30.5	+	.	Motif 1005_gi;Alias=;ID=1005-87-E_coli_genome;pvalue=0.000886;qvalue= 0.858;sequence=AAAACAAT;
E_coli_genome	fimo	Nucleotide motif (loose)	60844	60851	30.5	-	.	Motif 1005_gi;Alias=;ID=1005-88-E_coli_genome;pvalue=0.000886;qvalue= 0.858;sequence=AAAACAAA;
E_coli_genome	fimo	Nucleotide motif (loose)	64388	64395	30.5	-	.	Motif 1005_gi;Alias=;ID=1005-89-E_coli_genome;pvalue=0.000886;qvalue= 0.858;sequence=AAAACATT;
E_coli_genome	fimo	Nucleotide motif (loose)	64861	64868	30.5	-	.	Motif 1005_gi;Alias=;ID=1005-90-E_coli_genome;pvalue=0.000886;qvalue= 0.858;sequence=AAATCTAT;
E_coli_genome	fimo	Nucleotide motif (loose)	70125	70132	30.5	+	.	Motif 1005_gi;Alias=;ID=1005-91-E_coli_genome;pvalue=0.000886;qvalue= 0.858;sequence=TAATCTTA;
E_coli_genome	fimo	Nucleotide motif (loose)	70177	70184	30.5	+	.	Motif 1005_gi;Alias=;ID=1005-92-E_coli_genome;pvalue=0.000886;qvalue= 0.858;sequence=TAATCAAT;
E_coli_genome	fimo	Nucleotide motif (loose)	70793	70800	30.5	+	.	Motif 1005_gi;Alias=;ID=1005-93-E_coli_genome;pvalue=0.000886;qvalue= 0.858;sequence=AAATCATT;
E_coli_genome	fimo	Nucleotide motif (loose)	71393	71400	30.5	+	.	Motif 1005_gi;Alias=;ID=1005-94-E_coli_genome;pvalue=0.000886;qvalue= 0.858;sequence=TATTCATT;
E_coli_genome	fimo	Nucleotide motif (loose)	71628	71635	30.5	+	.	Motif 1005_gi;Alias=;ID=1005-95-E_coli_genome;pvalue=0.000886;qvalue= 0.858;sequence=AAAACAAA;
E_coli_genome	fimo	Nucleotide motif (loose)	75116	75123	30.5	+	.	Motif 1005_gi;Alias=;ID=1005-96-E_coli_genome;pvalue=0.000886;qvalue= 0.858;sequence=TAATCAAA;
E_coli_genome	fimo	Nucleotide motif (loose)	75992	75999	30.5	-	.	Motif 1005_gi;Alias=;ID=1005-97-E_coli_genome;pvalue=0.000886;qvalue= 0.858;sequence=AAATCAAA;
E_coli_genome	fimo	Nucleotide motif (loose)	78511	78518	30.5	-	.	Motif 1005_gi;Alias=;ID=1005-98-E_coli_genome;pvalue=0.000886;qvalue= 0.858;sequence=AAATCAAT;
E_coli_genome	fimo	Nucleotide motif (loose)	78850	78857	30.5	+	.	Motif 1005_gi;Alias=;ID=1005-99-E_coli_genome;pvalue=0.000886;qvalue= 0.858;sequence=AATTCATA;
E_coli_genome	fimo	Nucleotide motif (loose)	79680	79687	30.5	-	.	Motif 1005_gi;Alias=;ID=1005-100-E_coli_genome;pvalue=0.000886;qvalue= 0.858;sequence=AAATCTTT;
E_coli_genome	fimo	Nucleotide motif (loose)	80101	80108	30.5	+	.	Motif 1005_gi;Alias=;ID=1005-101-E_coli_genome;pvalue=0.000886;qvalue= 0.858;sequence=AAATCTTT;
E_coli_genome	fimo	Nucleotide motif (loose)	80587	80594	30.5	+	.	Motif 1005_gi;Alias=;ID=1005-102-E_coli_genome;pvalue=0.000886;qvalue= 0.858;sequence=AATTCTTT;
E_coli_genome	fimo	Nucleotide motif (loose)	82412	82419	30.5	+	.	Motif 1005_gi;Alias=;ID=1005-103-E_coli_genome;pvalue=0.000886;qvalue= 0.858;sequence=TAATCAAA;
E_coli_genome	fimo	Nucleotide motif (loose)	83238	83245	30.5	-	.	Motif 1005_gi;Alias=;ID=1005-104-E_coli_genome;pvalue=0.000886;qvalue= 0.858;sequence=TATTCATA;
E_coli_genome	fimo	Nucleotide motif (loose)	83980	83987	30.5	-	.	Motif 1005_gi;Alias=;ID=1005-105-E_coli_genome;pvalue=0.000886;qvalue= 0.858;sequence=AATACAAA;
E_coli_genome	fimo	Nucleotide motif (loose)	83985	83992	30.5	-	.	Motif 1005_gi;Alias=;ID=1005-106-E_coli_genome;pvalue=0.000886;qvalue= 0.858;sequence=AATTCAAT;
E_coli_genome	fimo	Nucleotide motif (loose)	83994	84001	30.5	-	.	Motif 1005_gi;Alias=;ID=1005-107-E_coli_genome;pvalue=0.000886;qvalue= 0.858;sequence=AAAACATA;
E_coli_genome	fimo	Nucleotide motif (loose)	84017	84024	30.5	-	.	Motif 1005_gi;Alias=;ID=1005-108-E_coli_genome;pvalue=0.000886;qvalue= 0.858;sequence=AAATCAAT;
E_coli_genome	fimo	Nucleotide motif (loose)	84051	84058	30.5	-	.	Motif 1005_gi;Alias=;ID=1005-109-E_coli_genome;pvalue=0.000886;qvalue= 0.858;sequence=AATTCTTA;
[truncated: 356,743 more rows]
