# Supplementary material for: Dynamic landscape of protein occupancy across the Escherichia coli chromosome
Source: PLoS Biol. 2021 Jun 25;19(6):e3001306. doi: 10.1371/journal.pbio.3001306 (PMC8282354; doi:10.1371/journal.pbio.3001306)
Supplement: S5 Data — Jaccard indices were calculated at the gene level (using gene names as individual items), using the definitions of regulated genes used elsewhere in the present paper for the newly inferred motifs and the network_tf_gene.txt entries from RegulonDB (release 10.8). Motif indices match those in S3 Data for members of the redundancy-pruned set. TF, transcription factor. (ZIP) [file pbio.3001306.s020.zip › regulon_jaccard_indices.txt]

known_tf unknown_tf jaccard_index
AccB 1_gi 0
AcrR 1_gi 0
Ada 1_gi 0
AdiY 1_gi 0
AgaR 1_gi 0
AidB 1_gi 0
AlaS 1_gi 0
AllR 1_gi 0
AllS 1_gi 0
AlsR 1_gi .03759398496240601503
AppY 1_gi 0
AraC 1_gi 0
ArcA 1_gi .04347826086956521739
ArgP 1_gi 0
ArgR 1_gi 0
ArsR 1_gi 0
AscG 1_gi 0
AsnC 1_gi 0
AtoC 1_gi 0
BaeR 1_gi 0
BasR 1_gi .02112676056338028169
BetI 1_gi 0
BirA 1_gi 0
BluR 1_gi 0
BolA 1_gi 0
BtsR 1_gi .02083333333333333333
CadC 1_gi 0
CaiF 1_gi .04411764705882352941
Cbl 1_gi 0
CdaR 1_gi 0
CecR 1_gi 0
ChbR 1_gi 0
ComR 1_gi 0
CpxR 1_gi .02020202020202020202
Cra 1_gi .00476190476190476190
CreB 1_gi 0
CRP 1_gi .04709576138147566718
CRP_Sxy 1_gi 0
CsgD 1_gi .03225806451612903225
CspA 1_gi 0
CsqR 1_gi 0
CueR 1_gi 0
CusR 1_gi 0
CynR 1_gi 0
CysB 1_gi .00617283950617283950
CytR 1_gi 0
Dan 1_gi 0
DcuR 1_gi .01408450704225352112
DeoR 1_gi 0
DgoR 1_gi 0
DhaR 1_gi 0
DicA 1_gi 0
DinJ_YafQ 1_gi .01503759398496240601
DnaA 1_gi 0
DpiA 1_gi 0
DsdC 1_gi 0
EbgR 1_gi 0
EnvR 1_gi 0
EnvY 1_gi 0
EvgA 1_gi 0
ExuR 1_gi 0
FabR 1_gi 0
FadR 1_gi .01307189542483660130
FeaR 1_gi 0
FhlA 1_gi 0
Fis 1_gi .02240896358543417366
FlhDC 1_gi .03883495145631067961
FliZ 1_gi .02000000000000000000
FNR 1_gi .05084745762711864406
FucR 1_gi 0
Fur 1_gi .07317073170731707317
GadE 1_gi .00613496932515337423
GadE_RcsB 1_gi .00714285714285714285
GadW 1_gi 0
GadX 1_gi 0
GalR 1_gi 0
GalS 1_gi 0
GatR 1_gi 0
GcvA 1_gi 0
GlaR 1_gi 0
GlcC 1_gi 0
GlpR 1_gi 0
GlrR 1_gi 0
GntR 1_gi 0
GutM 1_gi .05303030303030303030
HcaR 1_gi 0
HdfR 1_gi 0
HicB 1_gi 0
HigA 1_gi 0
HigBA 1_gi 0
HipAB 1_gi 0
HipB 1_gi 0
H_NS 1_gi .13194444444444444444
HprR 1_gi 0
HU 1_gi 0
HyfR 1_gi 0
HypT 1_gi 0
IclR 1_gi 0
IdnR 1_gi 0
IHF 1_gi .03724928366762177650
IlvY 1_gi 0
IscR 1_gi .04458598726114649681
KdgR 1_gi 0
KdpE 1_gi 0
LacI 1_gi 0
LeuO 1_gi .06293706293706293706
LexA 1_gi .01047120418848167539
LldR 1_gi 0
LrhA 1_gi .00735294117647058823
Lrp 1_gi .04385964912280701754
LsrR 1_gi 0
LysR 1_gi 0
MalI 1_gi 0
MalT 1_gi 0
MarA 1_gi 0
MarR 1_gi 0
MatA 1_gi .00719424460431654676
MazE 1_gi 0
MazE_MazF 1_gi 0
McbR 1_gi 0
MelR 1_gi 0
MetJ 1_gi 0
MetR 1_gi 0
MhpR 1_gi 0
Mlc 1_gi .00709219858156028368
MlrA 1_gi 0
MngR 1_gi 0
MntR 1_gi 0
ModE 1_gi .04093567251461988304
MprA 1_gi 0
MqsA 1_gi 0
MraZ 1_gi 0
MurR 1_gi 0
Nac 1_gi .01324503311258278145
NadR 1_gi 0
NagC 1_gi .01197604790419161676
NanR 1_gi 0
NarL 1_gi .04489795918367346938
NarP 1_gi .03977272727272727272
NemR 1_gi 0
NfeR 1_gi 0
NhaR 1_gi 0
NikR 1_gi 0
NimR 1_gi 0
NorR 1_gi 0
NrdR 1_gi 0
NsrR 1_gi .00465116279069767441
NtrC 1_gi 0
OmpR 1_gi 0
OxyR 1_gi .00574712643678160919
PaaX 1_gi 0
PdeL 1_gi 0
PdhR 1_gi 0
PepA 1_gi 0
PgrR 1_gi 0
PhoB 1_gi .00523560209424083769
PhoP 1_gi .01621621621621621621
PrpR 1_gi 0
PspF 1_gi 0
PurR 1_gi .01234567901234567901
PutA 1_gi 0
PuuR 1_gi 0
PyrR 1_gi 0
QseB 1_gi .01408450704225352112
RbsR 1_gi 0
RcdA 1_gi 0
RclR 1_gi 0
RcnR 1_gi 0
RcsAB 1_gi 0
RcsB 1_gi .00636942675159235668
RcsB_BglJ 1_gi .02777777777777777777
RelB 1_gi 0
RelB_RelE 1_gi 0
RhaR 1_gi 0
RhaS 1_gi 0
Rob 1_gi 0
RstA 1_gi 0
RtcR 1_gi .01515151515151515151
RutR 1_gi 0
SdiA 1_gi 0
SgrR 1_gi 0
SlyA 1_gi .09032258064516129032
SoxR 1_gi 0
SoxS 1_gi .00568181818181818181
SrlR 1_gi .05303030303030303030
StpA 1_gi .02962962962962962962
SutR 1_gi .00735294117647058823
TdcA 1_gi 0
TdcR 1_gi 0
TorR 1_gi 0
TreR 1_gi 0
TrpR 1_gi .02127659574468085106
TyrR 1_gi .02127659574468085106
UhpA 1_gi 0
UidR 1_gi 0
UlaR 1_gi 0
UvrY 1_gi 0
UxuR 1_gi 0
XapR 1_gi 0
XylR 1_gi 0
YdeO 1_gi 0
YefM 1_gi 0
YefM_YoeB 1_gi 0
YeiL 1_gi 0
YhaJ 1_gi 0
YiaJ 1_gi 0
YjjQ 1_gi 0
YqhC 1_gi 0
ZntR 1_gi 0
ZraR 1_gi 0
Zur 1_gi .00729927007299270072
AccB 2_gi 0
AcrR 2_gi 0
Ada 2_gi 0
AdiY 2_gi .00653594771241830065
AgaR 2_gi 0
AidB 2_gi 0
AlaS 2_gi 0
AllR 2_gi 0
AllS 2_gi 0
AlsR 2_gi .03401360544217687074
AppY 2_gi 0
AraC 2_gi 0
ArcA 2_gi .07590759075907590759
ArgP 2_gi 0
ArgR 2_gi .00546448087431693989
ArsR 2_gi 0
AscG 2_gi 0
AsnC 2_gi 0
AtoC 2_gi 0
BaeR 2_gi 0
BasR 2_gi .00632911392405063291
BetI 2_gi 0
BirA 2_gi 0
BluR 2_gi 0
BolA 2_gi 0
BtsR 2_gi 0
CadC 2_gi 0
CaiF 2_gi .04000000000000000000
Cbl 2_gi 0
CdaR 2_gi 0
CecR 2_gi 0
ChbR 2_gi 0
ComR 2_gi .00684931506849315068
CpxR 2_gi .00934579439252336448
Cra 2_gi .02272727272727272727
CreB 2_gi 0
CRP 2_gi .05092592592592592592
CRP_Sxy 2_gi 0
CsgD 2_gi 0
CspA 2_gi 0
CsqR 2_gi 0
CueR 2_gi 0
CusR 2_gi 0
CynR 2_gi 0
CysB 2_gi 0
CytR 2_gi 0
Dan 2_gi 0
DcuR 2_gi .01282051282051282051
DeoR 2_gi 0
DgoR 2_gi 0
DhaR 2_gi 0
DicA 2_gi 0
DinJ_YafQ 2_gi 0
DnaA 2_gi 0
DpiA 2_gi .06081081081081081081
DsdC 2_gi 0
EbgR 2_gi 0
EnvR 2_gi 0
EnvY 2_gi 0
EvgA 2_gi .01226993865030674846
ExuR 2_gi 0
FabR 2_gi 0
FadR 2_gi .01197604790419161676
FeaR 2_gi 0
FhlA 2_gi 0
Fis 2_gi .05277777777777777777
FlhDC 2_gi .03167420814479638009
FliZ 2_gi 0
FNR 2_gi .06921241050119331742
FucR 2_gi 0
Fur 2_gi .04905660377358490566
GadE 2_gi .01136363636363636363
GadE_RcsB 2_gi .00649350649350649350
GadW 2_gi .01257861635220125786
GadX 2_gi .01123595505617977528
GalR 2_gi 0
GalS 2_gi 0
GatR 2_gi 0
GcvA 2_gi 0
GlaR 2_gi 0
GlcC 2_gi 0
GlpR 2_gi 0
GlrR 2_gi 0
GntR 2_gi 0
GutM 2_gi .04794520547945205479
HcaR 2_gi 0
HdfR 2_gi 0
HicB 2_gi 0
HigA 2_gi 0
HigBA 2_gi 0
HipAB 2_gi 0
HipB 2_gi 0
H_NS 2_gi .16438356164383561643
HprR 2_gi 0
HU 2_gi .00649350649350649350
HyfR 2_gi 0
HypT 2_gi 0
IclR 2_gi 0
IdnR 2_gi 0
IHF 2_gi .03013698630136986301
IlvY 2_gi 0
IscR 2_gi .04093567251461988304
KdgR 2_gi 0
KdpE 2_gi 0
LacI 2_gi 0
LeuO 2_gi .03750000000000000000
LexA 2_gi .00485436893203883495
LldR 2_gi 0
LrhA 2_gi .00666666666666666666
Lrp 2_gi .09090909090909090909
LsrR 2_gi 0
LysR 2_gi 0
MalI 2_gi 0
MalT 2_gi 0
MarA 2_gi 0
MarR 2_gi 0
MatA 2_gi 0
MazE 2_gi 0
MazE_MazF 2_gi 0
McbR 2_gi 0
MelR 2_gi 0
MetJ 2_gi 0
MetR 2_gi 0
MhpR 2_gi 0
Mlc 2_gi .00645161290322580645
MlrA 2_gi 0
MngR 2_gi 0
MntR 2_gi 0
ModE 2_gi .03783783783783783783
MprA 2_gi 0
MqsA 2_gi 0
MraZ 2_gi 0
MurR 2_gi 0
Nac 2_gi .01212121212121212121
NadR 2_gi 0
NagC 2_gi 0
NanR 2_gi 0
NarL 2_gi .06719367588932806324
NarP 2_gi .03684210526315789473
NemR 2_gi 0
NfeR 2_gi 0
NhaR 2_gi .02684563758389261744
NikR 2_gi 0
NimR 2_gi 0
NorR 2_gi 0
NrdR 2_gi 0
NsrR 2_gi 0
NtrC 2_gi 0
OmpR 2_gi .02409638554216867469
OxyR 2_gi .00531914893617021276
PaaX 2_gi 0
PdeL 2_gi 0
PdhR 2_gi 0
PepA 2_gi 0
PgrR 2_gi 0
PhoB 2_gi .00980392156862745098
PhoP 2_gi .01000000000000000000
PrpR 2_gi .02721088435374149659
PspF 2_gi 0
PurR 2_gi .01136363636363636363
PutA 2_gi 0
PuuR 2_gi 0
PyrR 2_gi 0
QseB 2_gi .04635761589403973509
RbsR 2_gi 0
RcdA 2_gi 0
RclR 2_gi 0
RcnR 2_gi 0
RcsAB 2_gi 0
RcsB 2_gi .01176470588235294117
RcsB_BglJ 2_gi .00621118012422360248
RelB 2_gi 0
RelB_RelE 2_gi 0
RhaR 2_gi 0
RhaS 2_gi 0
Rob 2_gi 0
RstA 2_gi 0
RtcR 2_gi 0
RutR 2_gi .01242236024844720496
SdiA 2_gi .00657894736842105263
SgrR 2_gi 0
SlyA 2_gi .08284023668639053254
SoxR 2_gi 0
SoxS 2_gi .00526315789473684210
SrlR 2_gi .04794520547945205479
StpA 2_gi .00657894736842105263
SutR 2_gi 0
TdcA 2_gi 0
TdcR 2_gi 0
TorR 2_gi .00636942675159235668
TreR 2_gi 0
TrpR 2_gi .00636942675159235668
TyrR 2_gi .00636942675159235668
UhpA 2_gi 0
UidR 2_gi 0
UlaR 2_gi 0
UvrY 2_gi 0
UxuR 2_gi 0
XapR 2_gi 0
XylR 2_gi 0
YdeO 2_gi .00602409638554216867
YefM 2_gi 0
YefM_YoeB 2_gi 0
YeiL 2_gi 0
YhaJ 2_gi 0
YiaJ 2_gi 0
YjjQ 2_gi .01960784313725490196
YqhC 2_gi 0
ZntR 2_gi 0
ZraR 2_gi 0
Zur 2_gi .00662251655629139072
AccB 3_gi 0
AcrR 3_gi 0
Ada 3_gi 0
AdiY 3_gi .01869158878504672897
AgaR 3_gi 0
AidB 3_gi 0
AlaS 3_gi 0
AllR 3_gi 0
AllS 3_gi 0
AlsR 3_gi .02369668246445497630
AppY 3_gi 0
AraC 3_gi 0
ArcA 3_gi .06267029972752043596
ArgP 3_gi 0
ArgR 3_gi .01224489795918367346
ArsR 3_gi 0
AscG 3_gi 0
AsnC 3_gi 0
AtoC 3_gi 0
BaeR 3_gi 0
BasR 3_gi .00904977375565610859
BetI 3_gi 0
BirA 3_gi 0
BluR 3_gi 0
BolA 3_gi 0
BtsR 3_gi .01351351351351351351
CadC 3_gi 0
CaiF 3_gi .02803738317757009345
Cbl 3_gi .02336448598130841121
CdaR 3_gi 0
CecR 3_gi 0
ChbR 3_gi 0
ComR 3_gi .00476190476190476190
CpxR 3_gi .01818181818181818181
Cra 3_gi .01760563380281690140
CreB 3_gi 0
CRP 3_gi .05524079320113314447
CRP_Sxy 3_gi 0
CsgD 3_gi .01709401709401709401
CspA 3_gi 0
CsqR 3_gi 0
CueR 3_gi 0
CusR 3_gi 0
CynR 3_gi 0
CysB 3_gi .04329004329004329004
CytR 3_gi 0
Dan 3_gi 0
DcuR 3_gi .02777777777777777777
DeoR 3_gi 0
DgoR 3_gi 0
DhaR 3_gi 0
DicA 3_gi 0
DinJ_YafQ 3_gi .00947867298578199052
DnaA 3_gi 0
DpiA 3_gi .04245283018867924528
DsdC 3_gi 0
EbgR 3_gi 0
EnvR 3_gi 0
EnvY 3_gi 0
EvgA 3_gi .00881057268722466960
ExuR 3_gi 0
FabR 3_gi 0
FadR 3_gi .00865800865800865800
FeaR 3_gi 0
FhlA 3_gi 0
Fis 3_gi .06235011990407673860
FlhDC 3_gi .02456140350877192982
FliZ 3_gi .02212389380530973451
FNR 3_gi .08936170212765957446
FucR 3_gi 0
Fur 3_gi .04268292682926829268
GadE 3_gi .02109704641350210970
GadE_RcsB 3_gi .00921658986175115207
GadW 3_gi .01809954751131221719
GadX 3_gi .01666666666666666666
GalR 3_gi 0
GalS 3_gi 0
GatR 3_gi 0
GcvA 3_gi 0
GlaR 3_gi 0
GlcC 3_gi 0
GlpR 3_gi 0
GlrR 3_gi 0
GntR 3_gi 0
GutM 3_gi .03333333333333333333
HcaR 3_gi 0
HdfR 3_gi 0
HicB 3_gi 0
HigA 3_gi 0
HigBA 3_gi 0
HipAB 3_gi 0
HipB 3_gi 0
H_NS 3_gi .18128654970760233918
HprR 3_gi 0
HU 3_gi .00458715596330275229
HyfR 3_gi 0
HypT 3_gi 0
IclR 3_gi 0
IdnR 3_gi 0
IHF 3_gi .05515587529976019184
IlvY 3_gi 0
IscR 3_gi .02978723404255319148
KdgR 3_gi 0
KdpE 3_gi 0
LacI 3_gi 0
LeuO 3_gi .04072398190045248868
LexA 3_gi .01119402985074626865
LldR 3_gi 0
LrhA 3_gi .00467289719626168224
Lrp 3_gi .07482993197278911564
LsrR 3_gi 0
LysR 3_gi 0
MalI 3_gi 0
MalT 3_gi 0
MarA 3_gi 0
MarR 3_gi 0
MatA 3_gi 0
MazE 3_gi 0
MazE_MazF 3_gi 0
McbR 3_gi 0
MelR 3_gi 0
MetJ 3_gi 0
MetR 3_gi 0
MhpR 3_gi 0
Mlc 3_gi .00456621004566210045
MlrA 3_gi 0
MngR 3_gi 0
MntR 3_gi 0
ModE 3_gi .02811244979919678714
MprA 3_gi 0
MqsA 3_gi 0
MraZ 3_gi 0
MurR 3_gi 0
Nac 3_gi .01315789473684210526
NadR 3_gi 0
NagC 3_gi .00406504065040650406
NanR 3_gi .01376146788990825688
NarL 3_gi .06709265175718849840
NarP 3_gi .02755905511811023622
NemR 3_gi 0
NfeR 3_gi 0
NhaR 3_gi .01877934272300469483
NikR 3_gi 0
NimR 3_gi 0
NorR 3_gi 0
NrdR 3_gi 0
NsrR 3_gi 0
NtrC 3_gi 0
OmpR 3_gi .01739130434782608695
OxyR 3_gi .00396825396825396825
PaaX 3_gi 0
PdeL 3_gi 0
PdhR 3_gi 0
PepA 3_gi .00947867298578199052
PgrR 3_gi 0
PhoB 3_gi .00746268656716417910
PhoP 3_gi .00757575757575757575
PrpR 3_gi .01895734597156398104
PspF 3_gi 0
PurR 3_gi .01680672268907563025
PutA 3_gi 0
PuuR 3_gi 0
PyrR 3_gi 0
QseB 3_gi .03255813953488372093
RbsR 3_gi 0
RcdA 3_gi 0
RclR 3_gi 0
RcnR 3_gi 0
RcsAB 3_gi 0
RcsB 3_gi .01724137931034482758
RcsB_BglJ 3_gi .01801801801801801801
RelB 3_gi 0
RelB_RelE 3_gi 0
RhaR 3_gi 0
RhaS 3_gi 0
Rob 3_gi 0
RstA 3_gi 0
RtcR 3_gi .00952380952380952380
RutR 3_gi .01793721973094170403
SdiA 3_gi .00462962962962962962
SgrR 3_gi 0
SlyA 3_gi .06008583690987124463
SoxR 3_gi 0
SoxS 3_gi .00393700787401574803
SrlR 3_gi .03333333333333333333
StpA 3_gi .01877934272300469483
SutR 3_gi 0
TdcA 3_gi 0
TdcR 3_gi 0
TorR 3_gi .00452488687782805429
TreR 3_gi 0
TrpR 3_gi .00452488687782805429
TyrR 3_gi .00909090909090909090
UhpA 3_gi 0
UidR 3_gi 0
UlaR 3_gi 0
UvrY 3_gi .00467289719626168224
UxuR 3_gi 0
XapR 3_gi 0
XylR 3_gi 0
YdeO 3_gi .00434782608695652173
YefM 3_gi 0
YefM_YoeB 3_gi 0
YeiL 3_gi 0
YhaJ 3_gi 0
YiaJ 3_gi 0
YjjQ 3_gi .01382488479262672811
YqhC 3_gi 0
ZntR 3_gi 0
ZraR 3_gi 0
Zur 3_gi .00465116279069767441
AccB 4_gi 0
AcrR 4_gi 0
Ada 4_gi 0
AdiY 4_gi 0
AgaR 4_gi 0
AidB 4_gi 0
AlaS 4_gi 0
AllR 4_gi 0
AllS 4_gi 0
AlsR 4_gi 0
AppY 4_gi 0
AraC 4_gi 0
ArcA 4_gi .09427609427609427609
ArgP 4_gi .00632911392405063291
ArgR 4_gi 0
ArsR 4_gi 0
AscG 4_gi 0
AsnC 4_gi .00675675675675675675
AtoC 4_gi 0
BaeR 4_gi 0
BasR 4_gi 0
BetI 4_gi 0
BirA 4_gi 0
BluR 4_gi 0
BolA 4_gi 0
BtsR 4_gi 0
CadC 4_gi 0
CaiF 4_gi 0
Cbl 4_gi .03355704697986577181
CdaR 4_gi 0
CecR 4_gi 0
ChbR 4_gi 0
ComR 4_gi 0
CpxR 4_gi .03365384615384615384
Cra 4_gi .00448430493273542600
CreB 4_gi 0
CRP 4_gi .06416275430359937402
CRP_Sxy 4_gi 0
CsgD 4_gi .00581395348837209302
CspA 4_gi 0
CsqR 4_gi 0
CueR 4_gi 0
CusR 4_gi 0
CynR 4_gi 0
CysB 4_gi .03529411764705882352
CytR 4_gi 0
Dan 4_gi 0
DcuR 4_gi .01290322580645161290
DeoR 4_gi 0
DgoR 4_gi 0
DhaR 4_gi 0
DicA 4_gi 0
DinJ_YafQ 4_gi .01369863013698630136
DnaA 4_gi .00632911392405063291
DpiA 4_gi .06122448979591836734
DsdC 4_gi .00680272108843537414
EbgR 4_gi 0
EnvR 4_gi 0
EnvY 4_gi 0
EvgA 4_gi 0
ExuR 4_gi 0
FabR 4_gi 0
FadR 4_gi .01818181818181818181
FeaR 4_gi 0
FhlA 4_gi 0
Fis 4_gi .00531914893617021276
FlhDC 4_gi .03181818181818181818
FliZ 4_gi 0
FNR 4_gi .06175771971496437054
FucR 4_gi 0
Fur 4_gi .06538461538461538461
GadE 4_gi .00568181818181818181
GadE_RcsB 4_gi .00653594771241830065
GadW 4_gi 0
GadX 4_gi .00561797752808988764
GalR 4_gi 0
GalS 4_gi 0
GatR 4_gi .03424657534246575342
GcvA 4_gi 0
GlaR 4_gi 0
GlcC 4_gi 0
GlpR 4_gi 0
GlrR 4_gi .03424657534246575342
GntR 4_gi 0
GutM 4_gi 0
HcaR 4_gi 0
HdfR 4_gi 0
HicB 4_gi 0
HigA 4_gi 0
HigBA 4_gi 0
HipAB 4_gi 0
HipB 4_gi 0
H_NS 4_gi .06269592476489028213
HprR 4_gi 0
HU 4_gi .00653594771241830065
HyfR 4_gi 0
HypT 4_gi 0
IclR 4_gi 0
IdnR 4_gi 0
IHF 4_gi .07758620689655172413
IlvY 4_gi 0
IscR 4_gi .04117647058823529411
KdgR 4_gi 0
KdpE 4_gi 0
LacI 4_gi 0
LeuO 4_gi 0
LexA 4_gi .01477832512315270935
LldR 4_gi 0
LrhA 4_gi 0
Lrp 4_gi .00803212851405622489
LsrR 4_gi 0
LysR 4_gi 0
MalI 4_gi 0
MalT 4_gi 0
MarA 4_gi 0
MarR 4_gi 0
MatA 4_gi 0
MazE 4_gi 0
MazE_MazF 4_gi 0
McbR 4_gi 0
MelR 4_gi 0
MetJ 4_gi .00628930817610062893
MetR 4_gi 0
MhpR 4_gi 0
Mlc 4_gi 0
MlrA 4_gi 0
MngR 4_gi 0
MntR 4_gi 0
ModE 4_gi .03804347826086956521
MprA 4_gi 0
MqsA 4_gi 0
MraZ 4_gi 0
MurR 4_gi 0
Nac 4_gi .01219512195121951219
NadR 4_gi .00675675675675675675
NagC 4_gi 0
NanR 4_gi 0
NarL 4_gi .10245901639344262295
NarP 4_gi .03703703703703703703
NemR 4_gi 0
NfeR 4_gi 0
NhaR 4_gi 0
NikR 4_gi 0
NimR 4_gi 0
NorR 4_gi 0
NrdR 4_gi 0
NsrR 4_gi .00438596491228070175
NtrC 4_gi .02631578947368421052
OmpR 4_gi .00595238095238095238
OxyR 4_gi 0
PaaX 4_gi .07432432432432432432
PdeL 4_gi 0
PdhR 4_gi 0
PepA 4_gi 0
PgrR 4_gi 0
PhoB 4_gi .01485148514851485148
PhoP 4_gi .02030456852791878172
PrpR 4_gi 0
PspF 4_gi 0
PurR 4_gi 0
PutA 4_gi 0
PuuR 4_gi 0
PyrR 4_gi 0
QseB 4_gi 0
RbsR 4_gi 0
RcdA 4_gi .00645161290322580645
RclR 4_gi 0
RcnR 4_gi 0
RcsAB 4_gi 0
RcsB 4_gi .04268292682926829268
RcsB_BglJ 4_gi 0
RelB 4_gi 0
RelB_RelE 4_gi 0
RhaR 4_gi 0
RhaS 4_gi 0
Rob 4_gi 0
RstA 4_gi 0
RtcR 4_gi .01379310344827586206
RutR 4_gi 0
SdiA 4_gi 0
SgrR 4_gi 0
SlyA 4_gi .14465408805031446540
SoxR 4_gi 0
SoxS 4_gi 0
SrlR 4_gi 0
StpA 4_gi 0
SutR 4_gi 0
TdcA 4_gi 0
TdcR 4_gi 0
TorR 4_gi 0
TreR 4_gi 0
TrpR 4_gi .02614379084967320261
TyrR 4_gi .02614379084967320261
UhpA 4_gi 0
UidR 4_gi 0
UlaR 4_gi 0
UvrY 4_gi 0
UxuR 4_gi 0
XapR 4_gi 0
XylR 4_gi 0
YdeO 4_gi 0
YefM 4_gi 0
YefM_YoeB 4_gi 0
YeiL 4_gi 0
YhaJ 4_gi .00689655172413793103
YiaJ 4_gi 0
YjjQ 4_gi 0
YqhC 4_gi 0
ZntR 4_gi 0
ZraR 4_gi 0
Zur 4_gi 0
AccB 5_gi 0
AcrR 5_gi 0
Ada 5_gi 0
AdiY 5_gi .01197604790419161676
AgaR 5_gi 0
AidB 5_gi 0
AlaS 5_gi 0
AllR 5_gi 0
AllS 5_gi 0
AlsR 5_gi .03086419753086419753
AppY 5_gi 0
AraC 5_gi 0
ArcA 5_gi .06896551724137931034
ArgP 5_gi 0
ArgR 5_gi .01530612244897959183
ArsR 5_gi 0
AscG 5_gi 0
AsnC 5_gi 0
AtoC 5_gi 0
BaeR 5_gi 0
BasR 5_gi .00578034682080924855
BetI 5_gi 0
BirA 5_gi 0
BluR 5_gi 0
BolA 5_gi 0
BtsR 5_gi .01734104046242774566
CadC 5_gi 0
CaiF 5_gi .03636363636363636363
Cbl 5_gi 0
CdaR 5_gi .03012048192771084337
CecR 5_gi 0
ChbR 5_gi 0
ComR 5_gi .00621118012422360248
CpxR 5_gi .01315789473684210526
Cra 5_gi .02127659574468085106
CreB 5_gi 0
CRP 5_gi .06097560975609756097
CRP_Sxy 5_gi 0
CsgD 5_gi .02717391304347826086
CspA 5_gi 0
CsqR 5_gi 0
CueR 5_gi 0
CusR 5_gi 0
CynR 5_gi 0
CysB 5_gi .01052631578947368421
CytR 5_gi 0
Dan 5_gi 0
DcuR 5_gi .01169590643274853801
DeoR 5_gi 0
DgoR 5_gi 0
DhaR 5_gi 0
DicA 5_gi 0
DinJ_YafQ 5_gi .01234567901234567901
DnaA 5_gi 0
DpiA 5_gi .05521472392638036809
DsdC 5_gi 0
EbgR 5_gi 0
EnvR 5_gi 0
EnvY 5_gi 0
EvgA 5_gi .01694915254237288135
ExuR 5_gi 0
FabR 5_gi 0
FadR 5_gi 0
FeaR 5_gi 0
FhlA 5_gi 0
Fis 5_gi .03141361256544502617
FlhDC 5_gi .00413223140495867768
FliZ 5_gi .01675977653631284916
FNR 5_gi .06682027649769585253
FucR 5_gi 0
Fur 5_gi .06159420289855072463
GadE 5_gi .00520833333333333333
GadE_RcsB 5_gi .01190476190476190476
GadW 5_gi .01149425287356321839
GadX 5_gi .01036269430051813471
GalR 5_gi 0
GalS 5_gi 0
GatR 5_gi 0
GcvA 5_gi 0
GlaR 5_gi 0
GlcC 5_gi 0
GlpR 5_gi 0
GlrR 5_gi 0
GntR 5_gi 0
GutM 5_gi .04347826086956521739
HcaR 5_gi 0
HdfR 5_gi 0
HicB 5_gi 0
HigA 5_gi 0
HigBA 5_gi 0
HipAB 5_gi 0
HipB 5_gi 0
H_NS 5_gi .15635179153094462540
HprR 5_gi 0
HU 5_gi 0
HyfR 5_gi 0
HypT 5_gi 0
IclR 5_gi 0
IdnR 5_gi 0
IHF 5_gi .06250000000000000000
IlvY 5_gi 0
IscR 5_gi 0
KdgR 5_gi 0
KdpE 5_gi 0
LacI 5_gi 0
LeuO 5_gi .03428571428571428571
LexA 5_gi .00909090909090909090
LldR 5_gi 0
LrhA 5_gi .00606060606060606060
Lrp 5_gi .06374501992031872509
LsrR 5_gi 0
LysR 5_gi 0
MalI 5_gi 0
MalT 5_gi 0
MarA 5_gi .00471698113207547169
MarR 5_gi 0
MatA 5_gi .00595238095238095238
MazE 5_gi 0
MazE_MazF 5_gi 0
McbR 5_gi 0
MelR 5_gi 0
MetJ 5_gi 0
MetR 5_gi 0
MhpR 5_gi 0
Mlc 5_gi 0
MlrA 5_gi 0
MngR 5_gi 0
MntR 5_gi 0
ModE 5_gi 0
MprA 5_gi 0
MqsA 5_gi 0
MraZ 5_gi 0
MurR 5_gi 0
Nac 5_gi .01111111111111111111
NadR 5_gi 0
NagC 5_gi .01538461538461538461
NanR 5_gi 0
NarL 5_gi .05166051660516605166
NarP 5_gi .01923076923076923076
NemR 5_gi 0
NfeR 5_gi 0
NhaR 5_gi .02439024390243902439
NikR 5_gi 0
NimR 5_gi 0
NorR 5_gi 0
NrdR 5_gi 0
NsrR 5_gi .01659751037344398340
NtrC 5_gi 0
OmpR 5_gi .02777777777777777777
OxyR 5_gi .01492537313432835820
PaaX 5_gi 0
PdeL 5_gi 0
PdhR 5_gi 0
PepA 5_gi .01234567901234567901
PgrR 5_gi 0
PhoB 5_gi .01843317972350230414
PhoP 5_gi .02358490566037735849
PrpR 5_gi .02469135802469135802
PspF 5_gi 0
PurR 5_gi .02116402116402116402
PutA 5_gi 0
PuuR 5_gi 0
PyrR 5_gi 0
QseB 5_gi .04216867469879518072
RbsR 5_gi 0
RcdA 5_gi 0
RclR 5_gi 0
RcnR 5_gi 0
RcsAB 5_gi 0
RcsB 5_gi .03314917127071823204
RcsB_BglJ 5_gi .00568181818181818181
RelB 5_gi 0
RelB_RelE 5_gi 0
RhaR 5_gi 0
RhaS 5_gi 0
Rob 5_gi 0
RstA 5_gi 0
RtcR 5_gi .01242236024844720496
RutR 5_gi .01714285714285714285
SdiA 5_gi 0
SgrR 5_gi 0
SlyA 5_gi .07608695652173913043
SoxR 5_gi 0
SoxS 5_gi .00487804878048780487
SrlR 5_gi .04347826086956521739
StpA 5_gi .00598802395209580838
SutR 5_gi .00606060606060606060
TdcA 5_gi 0
TdcR 5_gi 0
TorR 5_gi .01169590643274853801
TreR 5_gi 0
TrpR 5_gi 0
TyrR 5_gi 0
UhpA 5_gi 0
UidR 5_gi 0
UlaR 5_gi 0
UvrY 5_gi .00606060606060606060
UxuR 5_gi 0
XapR 5_gi 0
XylR 5_gi 0
YdeO 5_gi 0
YefM 5_gi 0
YefM_YoeB 5_gi 0
YeiL 5_gi 0
YhaJ 5_gi 0
YiaJ 5_gi 0
YjjQ 5_gi .01785714285714285714
YqhC 5_gi 0
ZntR 5_gi 0
ZraR 5_gi 0
Zur 5_gi 0
AccB 6_gi 0
AcrR 6_gi 0
Ada 6_gi 0
AdiY 6_gi .03797468354430379746
AgaR 6_gi 0
AidB 6_gi 0
AlaS 6_gi 0
AllR 6_gi 0
AllS 6_gi 0
AlsR 6_gi 0
AppY 6_gi 0
AraC 6_gi 0
ArcA 6_gi .02419354838709677419
ArgP 6_gi 0
ArgR 6_gi .00900900900900900900
ArsR 6_gi 0
AscG 6_gi 0
AsnC 6_gi 0
AtoC 6_gi 0
BaeR 6_gi 0
BasR 6_gi .01162790697674418604
BetI 6_gi 0
BirA 6_gi 0
BluR 6_gi .05405405405405405405
BolA 6_gi 0
BtsR 6_gi 0
CadC 6_gi 0
CaiF 6_gi 0
Cbl 6_gi 0
CdaR 6_gi 0
CecR 6_gi 0
ChbR 6_gi 0
ComR 6_gi 0
CpxR 6_gi .00699300699300699300
Cra 6_gi 0
CreB 6_gi 0
CRP 6_gi .01331114808652246256
CRP_Sxy 6_gi 0
CsgD 6_gi .00990099009900990099
CspA 6_gi 0
CsqR 6_gi 0
CueR 6_gi 0
CusR 6_gi 0
CynR 6_gi 0
CysB 6_gi .00961538461538461538
CytR 6_gi 0
Dan 6_gi 0
DcuR 6_gi 0
DeoR 6_gi 0
DgoR 6_gi 0
DhaR 6_gi 0
DicA 6_gi 0
DinJ_YafQ 6_gi .02666666666666666666
DnaA 6_gi 0
DpiA 6_gi .01190476190476190476
DsdC 6_gi 0
EbgR 6_gi 0
EnvR 6_gi 0
EnvY 6_gi 0
EvgA 6_gi .02197802197802197802
ExuR 6_gi 0
FabR 6_gi 0
FadR 6_gi .02105263157894736842
FeaR 6_gi 0
FhlA 6_gi 0
Fis 6_gi .01320132013201320132
FlhDC 6_gi .00645161290322580645
FliZ 6_gi 0
FNR 6_gi .01347708894878706199
FucR 6_gi 0
Fur 6_gi .06735751295336787564
GadE 6_gi .02912621359223300970
GadE_RcsB 6_gi .03750000000000000000
GadW 6_gi .03488372093023255813
GadX 6_gi .02857142857142857142
GalR 6_gi 0
GalS 6_gi 0
GatR 6_gi 0
GcvA 6_gi 0
GlaR 6_gi 0
GlcC 6_gi 0
GlpR 6_gi 0
GlrR 6_gi 0
GntR 6_gi 0
GutM 6_gi 0
HcaR 6_gi 0
HdfR 6_gi 0
HicB 6_gi 0
HigA 6_gi 0
HigBA 6_gi 0
HipAB 6_gi 0
HipB 6_gi 0
H_NS 6_gi .08943089430894308943
HprR 6_gi 0
HU 6_gi 0
HyfR 6_gi 0
HypT 6_gi 0
IclR 6_gi 0
IdnR 6_gi 0
IHF 6_gi .03754266211604095563
IlvY 6_gi 0
IscR 6_gi 0
KdgR 6_gi 0
KdpE 6_gi 0
LacI 6_gi 0
LeuO 6_gi 0
LexA 6_gi .02272727272727272727
LldR 6_gi 0
LrhA 6_gi 0
Lrp 6_gi .04046242774566473988
LsrR 6_gi 0
LysR 6_gi 0
MalI 6_gi 0
MalT 6_gi 0
MarA 6_gi .03278688524590163934
MarR 6_gi 0
MatA 6_gi .01234567901234567901
MazE 6_gi 0
MazE_MazF 6_gi 0
McbR 6_gi 0
MelR 6_gi 0
MetJ 6_gi 0
MetR 6_gi 0
MhpR 6_gi 0
Mlc 6_gi 0
MlrA 6_gi 0
MngR 6_gi 0
MntR 6_gi 0
ModE 6_gi 0
MprA 6_gi 0
MqsA 6_gi 0
MraZ 6_gi 0
MurR 6_gi 0
Nac 6_gi 0
NadR 6_gi 0
NagC 6_gi 0
NanR 6_gi 0
NarL 6_gi 0
NarP 6_gi 0
NemR 6_gi 0
NfeR 6_gi 0
NhaR 6_gi .05194805194805194805
NikR 6_gi 0
NimR 6_gi 0
NorR 6_gi 0
NrdR 6_gi 0
NsrR 6_gi .00636942675159235668
NtrC 6_gi 0
OmpR 6_gi .05376344086021505376
OxyR 6_gi .00862068965517241379
PaaX 6_gi 0
PdeL 6_gi 0
PdhR 6_gi 0
PepA 6_gi 0
PgrR 6_gi 0
PhoB 6_gi .03076923076923076923
PhoP 6_gi .01562500000000000000
PrpR 6_gi 0
PspF 6_gi 0
PurR 6_gi 0
PutA 6_gi 0
PuuR 6_gi 0
PyrR 6_gi 0
QseB 6_gi 0
RbsR 6_gi 0
RcdA 6_gi 0
RclR 6_gi 0
RcnR 6_gi 0
RcsAB 6_gi 0
RcsB 6_gi .05263157894736842105
RcsB_BglJ 6_gi 0
RelB 6_gi 0
RelB_RelE 6_gi 0
RhaR 6_gi 0
RhaS 6_gi 0
Rob 6_gi 0
RstA 6_gi 0
RtcR 6_gi 0
RutR 6_gi .02247191011235955056
SdiA 6_gi .01250000000000000000
SgrR 6_gi 0
SlyA 6_gi .12121212121212121212
SoxR 6_gi 0
SoxS 6_gi .00847457627118644067
SrlR 6_gi 0
StpA 6_gi 0
SutR 6_gi .01282051282051282051
TdcA 6_gi 0
TdcR 6_gi 0
TorR 6_gi .02380952380952380952
TreR 6_gi 0
TrpR 6_gi 0
TyrR 6_gi 0
UhpA 6_gi 0
UidR 6_gi 0
UlaR 6_gi 0
UvrY 6_gi 0
UxuR 6_gi 0
XapR 6_gi 0
XylR 6_gi 0
YdeO 6_gi .01063829787234042553
YefM 6_gi 0
YefM_YoeB 6_gi 0
YeiL 6_gi 0
YhaJ 6_gi 0
YiaJ 6_gi 0
YjjQ 6_gi 0
YqhC 6_gi 0
ZntR 6_gi 0
ZraR 6_gi 0
Zur 6_gi .01265822784810126582
AccB 7_gi 0
AcrR 7_gi 0
Ada 7_gi 0
AdiY 7_gi 0
AgaR 7_gi 0
AidB 7_gi 0
AlaS 7_gi 0
AllR 7_gi 0
AllS 7_gi 0
AlsR 7_gi .08620689655172413793
AppY 7_gi 0
AraC 7_gi 0
ArcA 7_gi .03947368421052631578
ArgP 7_gi 0
ArgR 7_gi 0
ArsR 7_gi 0
AscG 7_gi 0
AsnC 7_gi 0
AtoC 7_gi 0
BaeR 7_gi 0
BasR 7_gi 0
BetI 7_gi 0
BirA 7_gi 0
BluR 7_gi 0
BolA 7_gi 0
BtsR 7_gi 0
CadC 7_gi 0
CaiF 7_gi .09836065573770491803
Cbl 7_gi 0
CdaR 7_gi 0
CecR 7_gi 0
ChbR 7_gi 0
ComR 7_gi .01754385964912280701
CpxR 7_gi 0
Cra 7_gi 0
CreB 7_gi 0
CRP 7_gi .01369863013698630136
CRP_Sxy 7_gi 0
CsgD 7_gi 0
CspA 7_gi 0
CsqR 7_gi 0
CueR 7_gi 0
CusR 7_gi 0
CynR 7_gi 0
CysB 7_gi 0
CytR 7_gi 0
Dan 7_gi 0
DcuR 7_gi 0
DeoR 7_gi 0
DgoR 7_gi 0
DhaR 7_gi 0
DicA 7_gi 0
DinJ_YafQ 7_gi 0
DnaA 7_gi 0
DpiA 7_gi 0
DsdC 7_gi 0
EbgR 7_gi 0
EnvR 7_gi 0
EnvY 7_gi 0
EvgA 7_gi 0
ExuR 7_gi 0
FabR 7_gi 0
FadR 7_gi 0
FeaR 7_gi 0
FhlA 7_gi 0
Fis 7_gi .00694444444444444444
FlhDC 7_gi .05303030303030303030
FliZ 7_gi 0
FNR 7_gi .04970760233918128654
FucR 7_gi 0
Fur 7_gi .00531914893617021276
GadE 7_gi 0
GadE_RcsB 7_gi 0
GadW 7_gi 0
GadX 7_gi 0
GalR 7_gi 0
GalS 7_gi 0
GatR 7_gi 0
GcvA 7_gi 0
GlaR 7_gi 0
GlcC 7_gi 0
GlpR 7_gi 0
GlrR 7_gi 0
GntR 7_gi 0
GutM 7_gi 0
HcaR 7_gi 0
HdfR 7_gi 0
HicB 7_gi 0
HigA 7_gi 0
HigBA 7_gi 0
HipAB 7_gi 0
HipB 7_gi 0
H_NS 7_gi .06808510638297872340
HprR 7_gi 0
HU 7_gi 0
HyfR 7_gi 0
HypT 7_gi 0
IclR 7_gi 0
IdnR 7_gi 0
IHF 7_gi .02867383512544802867
IlvY 7_gi 0
IscR 7_gi .08536585365853658536
KdgR 7_gi 0
KdpE 7_gi 0
LacI 7_gi 0
LeuO 7_gi .08450704225352112676
LexA 7_gi 0
LldR 7_gi 0
LrhA 7_gi .01639344262295081967
Lrp 7_gi .04487179487179487179
LsrR 7_gi 0
LysR 7_gi 0
MalI 7_gi 0
MalT 7_gi 0
MarA 7_gi 0
MarR 7_gi 0
MatA 7_gi 0
MazE 7_gi 0
MazE_MazF 7_gi 0
McbR 7_gi 0
MelR 7_gi 0
MetJ 7_gi 0
MetR 7_gi 0
MhpR 7_gi 0
Mlc 7_gi 0
MlrA 7_gi 0
MngR 7_gi 0
MntR 7_gi 0
ModE 7_gi .07291666666666666666
MprA 7_gi 0
MqsA 7_gi 0
MraZ 7_gi 0
MurR 7_gi 0
Nac 7_gi 0
NadR 7_gi 0
NagC 7_gi 0
NanR 7_gi 0
NarL 7_gi .04022988505747126436
NarP 7_gi .06930693069306930693
NemR 7_gi 0
NfeR 7_gi 0
NhaR 7_gi 0
NikR 7_gi 0
NimR 7_gi 0
NorR 7_gi 0
NrdR 7_gi 0
NsrR 7_gi 0
NtrC 7_gi 0
OmpR 7_gi 0
OxyR 7_gi .01010101010101010101
PaaX 7_gi 0
PdeL 7_gi 0
PdhR 7_gi 0
PepA 7_gi 0
PgrR 7_gi 0
PhoB 7_gi 0
PhoP 7_gi .00892857142857142857
PrpR 7_gi 0
PspF 7_gi 0
PurR 7_gi 0
PutA 7_gi 0
PuuR 7_gi 0
PyrR 7_gi 0
QseB 7_gi .11290322580645161290
RbsR 7_gi 0
RcdA 7_gi 0
RclR 7_gi 0
RcnR 7_gi 0
RcsAB 7_gi 0
RcsB 7_gi 0
RcsB_BglJ 7_gi .01388888888888888888
RelB 7_gi 0
RelB_RelE 7_gi 0
RhaR 7_gi 0
RhaS 7_gi 0
Rob 7_gi 0
RstA 7_gi 0
RtcR 7_gi 0
RutR 7_gi 0
SdiA 7_gi 0
SgrR 7_gi 0
SlyA 7_gi .01075268817204301075
SoxR 7_gi 0
SoxS 7_gi .00990099009900990099
SrlR 7_gi 0
StpA 7_gi .01587301587301587301
SutR 7_gi 0
TdcA 7_gi 0
TdcR 7_gi 0
TorR 7_gi 0
TreR 7_gi 0
TrpR 7_gi 0
TyrR 7_gi 0
UhpA 7_gi 0
UidR 7_gi 0
UlaR 7_gi 0
UvrY 7_gi 0
UxuR 7_gi 0
XapR 7_gi 0
XylR 7_gi 0
YdeO 7_gi 0
YefM 7_gi 0
YefM_YoeB 7_gi 0
YeiL 7_gi 0
YhaJ 7_gi 0
YiaJ 7_gi 0
YjjQ 7_gi 0
YqhC 7_gi 0
ZntR 7_gi 0
ZraR 7_gi 0
Zur 7_gi .01612903225806451612
AccB 8_gi 0
AcrR 8_gi 0
Ada 8_gi 0
AdiY 8_gi .00864553314121037463
AgaR 8_gi 0
AidB 8_gi 0
AlaS 8_gi 0
AllR 8_gi 0
AllS 8_gi 0
AlsR 8_gi 0
AppY 8_gi 0
AraC 8_gi 0
ArcA 8_gi .10126582278481012658
ArgP 8_gi .00564971751412429378
ArgR 8_gi .00795755968169761273
ArsR 8_gi 0
AscG 8_gi 0
AsnC 8_gi 0
AtoC 8_gi 0
BaeR 8_gi 0
BasR 8_gi .00282485875706214689
BetI 8_gi 0
BirA 8_gi 0
BluR 8_gi .01169590643274853801
BolA 8_gi 0
BtsR 8_gi 0
CadC 8_gi .00583090379008746355
CaiF 8_gi .01734104046242774566
Cbl 8_gi .01445086705202312138
CdaR 8_gi .01440922190201729106
CecR 8_gi 0
ChbR 8_gi 0
ComR 8_gi .00292397660818713450
CpxR 8_gi .00733496332518337408
Cra 8_gi .02433090024330900243
CreB 8_gi 0
CRP 8_gi .11435832274459974587
CRP_Sxy 8_gi 0
CsgD 8_gi .00543478260869565217
CspA 8_gi 0
CsqR 8_gi 0
CueR 8_gi 0
CusR 8_gi 0
CynR 8_gi 0
CysB 8_gi .02191780821917808219
CytR 8_gi 0
Dan 8_gi 0
DcuR 8_gi .01724137931034482758
DeoR 8_gi 0
DgoR 8_gi 0
DhaR 8_gi 0
DicA 8_gi 0
DinJ_YafQ 8_gi 0
DnaA 8_gi .01136363636363636363
DpiA 8_gi .02616279069767441860
DsdC 8_gi 0
EbgR 8_gi 0
EnvR 8_gi 0
EnvY 8_gi 0
EvgA 8_gi .00837988826815642458
ExuR 8_gi .00573065902578796561
FabR 8_gi 0
FadR 8_gi 0
FeaR 8_gi 0
FhlA 8_gi .02479338842975206611
Fis 8_gi .07677902621722846441
FlhDC 8_gi .04691358024691358024
FliZ 8_gi 0
FNR 8_gi .12587412587412587412
FucR 8_gi 0
Fur 8_gi .06756756756756756756
GadE 8_gi .01081081081081081081
GadE_RcsB 8_gi .01445086705202312138
GadW 8_gi .00847457627118644067
GadX 8_gi .01621621621621621621
GalR 8_gi .00284900284900284900
GalS 8_gi .00284900284900284900
GatR 8_gi .01457725947521865889
GcvA 8_gi 0
GlaR 8_gi 0
GlcC 8_gi 0
GlpR 8_gi .01445086705202312138
GlrR 8_gi 0
GntR 8_gi .00283286118980169971
GutM 8_gi .02046783625730994152
HcaR 8_gi .01754385964912280701
HdfR 8_gi 0
HicB 8_gi 0
HigA 8_gi 0
HigBA 8_gi 0
HipAB 8_gi 0
HipB 8_gi 0
H_NS 8_gi .14285714285714285714
HprR 8_gi 0
HU 8_gi 0
HyfR 8_gi 0
HypT 8_gi .00852272727272727272
IclR 8_gi .00874635568513119533
IdnR 8_gi 0
IHF 8_gi .11284046692607003891
IlvY 8_gi 0
IscR 8_gi .01907356948228882833
KdgR 8_gi 0
KdpE 8_gi 0
LacI 8_gi 0
LeuO 8_gi .02549575070821529745
LexA 8_gi .00248756218905472636
LldR 8_gi 0
LrhA 8_gi .00579710144927536231
Lrp 8_gi .04672897196261682242
LsrR 8_gi 0
LysR 8_gi .00584795321637426900
MalI 8_gi 0
MalT 8_gi 0
MarA 8_gi .01546391752577319587
MarR 8_gi 0
MatA 8_gi .00286532951289398280
MazE 8_gi 0
MazE_MazF 8_gi 0
McbR 8_gi 0
MelR 8_gi 0
MetJ 8_gi .01133144475920679886
MetR 8_gi .00289017341040462427
MhpR 8_gi 0
Mlc 8_gi .00859598853868194842
MlrA 8_gi 0
MngR 8_gi 0
MntR 8_gi 0
ModE 8_gi .06593406593406593406
MprA 8_gi 0
MqsA 8_gi 0
MraZ 8_gi 0
MurR 8_gi 0
Nac 8_gi .01114206128133704735
NadR 8_gi 0
NagC 8_gi .01336898395721925133
NanR 8_gi 0
NarL 8_gi .10952380952380952380
NarP 8_gi .06504065040650406504
NemR 8_gi 0
NfeR 8_gi 0
NhaR 8_gi .02046783625730994152
NikR 8_gi 0
NimR 8_gi 0
NorR 8_gi .00877192982456140350
NrdR 8_gi 0
NsrR 8_gi .03398058252427184466
NtrC 8_gi .02617801047120418848
OmpR 8_gi .01949860724233983286
OxyR 8_gi .00260416666666666666
PaaX 8_gi .03188405797101449275
PdeL 8_gi 0
PdhR 8_gi .00261780104712041884
PepA 8_gi .00583090379008746355
PgrR 8_gi 0
PhoB 8_gi .01259445843828715365
PhoP 8_gi .01790281329923273657
PrpR 8_gi .01166180758017492711
PspF 8_gi 0
PurR 8_gi .01630434782608695652
PutA 8_gi 0
PuuR 8_gi .00864553314121037463
PyrR 8_gi 0
QseB 8_gi 0
RbsR 8_gi 0
RcdA 8_gi 0
RclR 8_gi 0
RcnR 8_gi 0
RcsAB 8_gi .01416430594900849858
RcsB 8_gi .01939058171745152354
RcsB_BglJ 8_gi .01129943502824858757
RelB 8_gi 0
RelB_RelE 8_gi 0
RhaR 8_gi 0
RhaS 8_gi 0
Rob 8_gi .00272479564032697547
RstA 8_gi 0
RtcR 8_gi .00584795321637426900
RutR 8_gi .01126760563380281690
SdiA 8_gi .00287356321839080459
SgrR 8_gi 0
SlyA 8_gi .07062146892655367231
SoxR 8_gi 0
SoxS 8_gi .00519480519480519480
SrlR 8_gi .02046783625730994152
StpA 8_gi .01159420289855072463
SutR 8_gi .00289017341040462427
TdcA 8_gi 0
TdcR 8_gi 0
TorR 8_gi .00568181818181818181
TreR 8_gi 0
TrpR 8_gi .00854700854700854700
TyrR 8_gi .01142857142857142857
UhpA 8_gi 0
UidR 8_gi 0
UlaR 8_gi 0
UvrY 8_gi .00579710144927536231
UxuR 8_gi 0
XapR 8_gi 0
XylR 8_gi 0
YdeO 8_gi .00276243093922651933
YefM 8_gi 0
YefM_YoeB 8_gi 0
YeiL 8_gi 0
YhaJ 8_gi 0
YiaJ 8_gi .02623906705539358600
YjjQ 8_gi .00859598853868194842
YqhC 8_gi 0
ZntR 8_gi 0
ZraR 8_gi 0
Zur 8_gi .00288184438040345821
AccB 9_gi 0
AcrR 9_gi .00457142857142857142
Ada 9_gi .00114810562571756601
AdiY 9_gi .00921658986175115207
AgaR 9_gi 0
AidB 9_gi .00115207373271889400
AlaS 9_gi 0
AllR 9_gi 0
AllS 9_gi 0
AlsR 9_gi .00575373993095512082
AppY 9_gi 0
AraC 9_gi .00455580865603644646
ArcA 9_gi .08713692946058091286
ArgP 9_gi .00570125427594070695
ArgR 9_gi .01342281879194630872
ArsR 9_gi 0
AscG 9_gi .00229621125143513203
AsnC 9_gi .00114810562571756601
AtoC 9_gi .00460829493087557603
BaeR 9_gi 0
BasR 9_gi .00800915331807780320
BetI 9_gi .00460829493087557603
BirA 9_gi 0
BluR 9_gi .00460829493087557603
BolA 9_gi 0
BtsR 9_gi .00914285714285714285
CadC 9_gi .00230149597238204833
CaiF 9_gi .00688073394495412844
Cbl 9_gi .01036866359447004608
CdaR 9_gi .00572737686139747995
CecR 9_gi .00576036866359447004
ChbR 9_gi 0
ComR 9_gi .00115207373271889400
CpxR 9_gi .02290076335877862595
Cra 9_gi .03046789989118607181
CreB 9_gi .00114678899082568807
CRP 9_gi .15473251028806584362
CRP_Sxy 9_gi .00115207373271889400
CsgD 9_gi .01587301587301587301
CspA 9_gi 0
CsqR 9_gi 0
CueR 9_gi .00229095074455899198
CusR 9_gi 0
CynR 9_gi 0
CysB 9_gi .01581920903954802259
CytR 9_gi .00570776255707762557
Dan 9_gi 0
DcuR 9_gi .00801832760595647193
DeoR 9_gi .00344431687715269804
DgoR 9_gi 0
DhaR 9_gi 0
DicA 9_gi 0
DinJ_YafQ 9_gi .00230149597238204833
DnaA 9_gi .00800000000000000000
DpiA 9_gi .01150747986191024165
DsdC 9_gi 0
EbgR 9_gi 0
EnvR 9_gi .00230414746543778801
EnvY 9_gi .00115074798619102416
EvgA 9_gi .01603665521191294387
ExuR 9_gi .00228571428571428571
FabR 9_gi .00115074798619102416
FadR 9_gi .00450958286358511837
FeaR 9_gi 0
FhlA 9_gi .01012373453318335208
Fis 9_gi .07519531250000000000
FlhDC 9_gi .02813852813852813852
FliZ 9_gi .01484018264840182648
FNR 9_gi .13813229571984435797
FucR 9_gi .00229095074455899198
Fur 9_gi .07181136120042872454
GadE 9_gi .01694915254237288135
GadE_RcsB 9_gi .00804597701149425287
GadW 9_gi .01377726750861079219
GadX 9_gi .01805869074492099322
GalR 9_gi .00114025085518814139
GalS 9_gi .00114025085518814139
GatR 9_gi .00691244239631336405
GcvA 9_gi .00576036866359447004
GlaR 9_gi 0
GlcC 9_gi 0
GlpR 9_gi .00573394495412844036
GlrR 9_gi .00575373993095512082
GntR 9_gi .00571428571428571428
GutM 9_gi .00806451612903225806
HcaR 9_gi .00691244239631336405
HdfR 9_gi .00344827586206896551
HicB 9_gi 0
HigA 9_gi 0
HigBA 9_gi 0
HipAB 9_gi .00576036866359447004
HipB 9_gi .00575373993095512082
H_NS 9_gi .11437565582371458551
HprR 9_gi 0
HU 9_gi .00228571428571428571
HyfR 9_gi 0
HypT 9_gi .00570776255707762557
IclR 9_gi .00345224395857307249
IdnR 9_gi .00229095074455899198
IHF 9_gi .14375000000000000000
IlvY 9_gi 0
IscR 9_gi .02156640181611804767
KdgR 9_gi .00230414746543778801
KdpE 9_gi 0
LacI 9_gi 0
LeuO 9_gi .01369863013698630136
LexA 9_gi .01641137855579868708
LldR 9_gi 0
LrhA 9_gi .00344827586206896551
Lrp 9_gi .06215921483097055616
LsrR 9_gi .00228571428571428571
LysR 9_gi .00230414746543778801
MalI 9_gi .00345622119815668202
MalT 9_gi 0
MarA 9_gi .02108768035516093229
MarR 9_gi 0
MatA 9_gi .00343642611683848797
MazE 9_gi .00230149597238204833
MazE_MazF 9_gi .00230149597238204833
McbR 9_gi .00344431687715269804
MelR 9_gi 0
MetJ 9_gi .00455062571103526734
MetR 9_gi .00229621125143513203
MhpR 9_gi .00691244239631336405
Mlc 9_gi .00572737686139747995
MlrA 9_gi .00457665903890160183
MngR 9_gi 0
MntR 9_gi .00344827586206896551
ModE 9_gi .03510758776896942242
MprA 9_gi .00691244239631336405
MqsA 9_gi .00458715596330275229
MraZ 9_gi 0
MurR 9_gi 0
Nac 9_gi .00793650793650793650
NadR 9_gi .00229885057471264367
NagC 9_gi .02029312288613303269
NanR 9_gi .00113895216400911161
NarL 9_gi .07943416757344940152
NarP 9_gi .03374578177727784026
NemR 9_gi 0
NfeR 9_gi 0
NhaR 9_gi .00806451612903225806
NikR 9_gi 0
NimR 9_gi 0
NorR 9_gi .00345622119815668202
NrdR 9_gi 0
NsrR 9_gi .03253796095444685466
NtrC 9_gi .02455357142857142857
OmpR 9_gi .01594533029612756264
OxyR 9_gi .01674107142857142857
PaaX 9_gi .01262916188289322617
PdeL 9_gi .00115207373271889400
PdhR 9_gi .00110132158590308370
PepA 9_gi .00230149597238204833
PgrR 9_gi 0
PhoB 9_gi .03340757238307349665
PhoP 9_gi .02666666666666666666
PrpR 9_gi .00460299194476409666
PspF 9_gi .00690448791714614499
PurR 9_gi .01123595505617977528
PutA 9_gi .00115074798619102416
PuuR 9_gi .00343642611683848797
PyrR 9_gi 0
QseB 9_gi .00801832760595647193
RbsR 9_gi .00114155251141552511
RcdA 9_gi .00918484500574052812
RclR 9_gi 0
RcnR 9_gi 0
RcsAB 9_gi .01028571428571428571
RcsB 9_gi .02171428571428571428
RcsB_BglJ 9_gi .00913242009132420091
RelB 9_gi 0
RelB_RelE 9_gi 0
RhaR 9_gi 0
RhaS 9_gi 0
Rob 9_gi .01016949152542372881
RstA 9_gi .00572737686139747995
RtcR 9_gi .00230414746543778801
RutR 9_gi .00454029511918274687
SdiA 9_gi .00114416475972540045
SgrR 9_gi .00114155251141552511
SlyA 9_gi .02840909090909090909
SoxR 9_gi .00114285714285714285
SoxS 9_gi .01783723522853957636
SrlR 9_gi .00806451612903225806
StpA 9_gi .00574712643678160919
SutR 9_gi .00114678899082568807
TdcA 9_gi 0
TdcR 9_gi 0
TorR 9_gi .00571428571428571428
TreR 9_gi 0
TrpR 9_gi .00456621004566210045
TyrR 9_gi .00571428571428571428
UhpA 9_gi 0
UidR 9_gi 0
UlaR 9_gi .00690448791714614499
UvrY 9_gi .00344827586206896551
UxuR 9_gi 0
XapR 9_gi 0
XylR 9_gi .00574052812858783008
YdeO 9_gi .01022727272727272727
YefM 9_gi .00230414746543778801
YefM_YoeB 9_gi .00230414746543778801
YeiL 9_gi 0
YhaJ 9_gi 0
YiaJ 9_gi .01035673187571921749
YjjQ 9_gi .00457665903890160183
YqhC 9_gi 0
ZntR 9_gi 0
ZraR 9_gi 0
Zur 9_gi .00459770114942528735
AccB 10_gi 0
AcrR 10_gi 0
Ada 10_gi 0
AdiY 10_gi .01587301587301587301
AgaR 10_gi 0
AidB 10_gi 0
AlaS 10_gi 0
AllR 10_gi 0
AllS 10_gi 0
AlsR 10_gi .08771929824561403508
AppY 10_gi 0
AraC 10_gi 0
ArcA 10_gi .04888888888888888888
ArgP 10_gi 0
ArgR 10_gi 0
ArsR 10_gi 0
AscG 10_gi 0
AsnC 10_gi 0
AtoC 10_gi 0
BaeR 10_gi 0
BasR 10_gi 0
BetI 10_gi 0
BirA 10_gi 0
BluR 10_gi 0
BolA 10_gi 0
BtsR 10_gi .04411764705882352941
CadC 10_gi 0
CaiF 10_gi .10000000000000000000
Cbl 10_gi 0
CdaR 10_gi 0
CecR 10_gi 0
ChbR 10_gi 0
ComR 10_gi 0
CpxR 10_gi .02439024390243902439
Cra 10_gi .00746268656716417910
CreB 10_gi 0
CRP 10_gi .02249134948096885813
CRP_Sxy 10_gi 0
CsgD 10_gi .05000000000000000000
CspA 10_gi 0
CsqR 10_gi 0
CueR 10_gi 0
CusR 10_gi 0
CynR 10_gi 0
CysB 10_gi .01162790697674418604
CytR 10_gi 0
Dan 10_gi 0
DcuR 10_gi 0
DeoR 10_gi 0
DgoR 10_gi 0
DhaR 10_gi 0
DicA 10_gi 0
DinJ_YafQ 10_gi 0
DnaA 10_gi 0
DpiA 10_gi .01515151515151515151
DsdC 10_gi 0
EbgR 10_gi 0
EnvR 10_gi 0
EnvY 10_gi 0
EvgA 10_gi .04166666666666666666
ExuR 10_gi 0
FabR 10_gi 0
FadR 10_gi .02597402597402597402
FeaR 10_gi 0
FhlA 10_gi 0
Fis 10_gi .01048951048951048951
FlhDC 10_gi .00729927007299270072
FliZ 10_gi .04054054054054054054
FNR 10_gi .03768115942028985507
FucR 10_gi 0
Fur 10_gi 0
GadE 10_gi 0
GadE_RcsB 10_gi 0
GadW 10_gi 0
GadX 10_gi 0
GalR 10_gi 0
GalS 10_gi 0
GatR 10_gi 0
GcvA 10_gi 0
GlaR 10_gi 0
GlcC 10_gi 0
GlpR 10_gi 0
GlrR 10_gi 0
GntR 10_gi 0
GutM 10_gi 0
HcaR 10_gi 0
HdfR 10_gi 0
HicB 10_gi 0
HigA 10_gi 0
HigBA 10_gi 0
HipAB 10_gi 0
HipB 10_gi 0
H_NS 10_gi .05485232067510548523
HprR 10_gi 0
HU 10_gi 0
HyfR 10_gi 0
HypT 10_gi 0
IclR 10_gi 0
IdnR 10_gi 0
IHF 10_gi .01060070671378091872
IlvY 10_gi 0
IscR 10_gi 0
KdgR 10_gi 0
KdpE 10_gi 0
LacI 10_gi 0
LeuO 10_gi .08571428571428571428
LexA 10_gi 0
LldR 10_gi 0
LrhA 10_gi .01666666666666666666
Lrp 10_gi .00621118012422360248
LsrR 10_gi 0
LysR 10_gi 0
MalI 10_gi 0
MalT 10_gi 0
MarA 10_gi .00934579439252336448
MarR 10_gi 0
MatA 10_gi .01587301587301587301
MazE 10_gi 0
MazE_MazF 10_gi 0
McbR 10_gi 0
MelR 10_gi 0
MetJ 10_gi 0
MetR 10_gi 0
MhpR 10_gi 0
Mlc 10_gi .01538461538461538461
MlrA 10_gi 0
MngR 10_gi 0
MntR 10_gi 0
ModE 10_gi 0
MprA 10_gi 0
MqsA 10_gi 0
MraZ 10_gi 0
MurR 10_gi 0
Nac 10_gi .02666666666666666666
NadR 10_gi 0
NagC 10_gi .01086956521739130434
NanR 10_gi 0
NarL 10_gi .02272727272727272727
NarP 10_gi .03883495145631067961
NemR 10_gi 0
NfeR 10_gi 0
NhaR 10_gi 0
NikR 10_gi 0
NimR 10_gi 0
NorR 10_gi 0
NrdR 10_gi 0
NsrR 10_gi .02941176470588235294
NtrC 10_gi 0
OmpR 10_gi 0
OxyR 10_gi .03125000000000000000
PaaX 10_gi 0
PdeL 10_gi 0
PdhR 10_gi 0
PepA 10_gi 0
PgrR 10_gi 0
PhoB 10_gi 0
PhoP 10_gi .01818181818181818181
PrpR 10_gi 0
PspF 10_gi 0
PurR 10_gi .02325581395348837209
PutA 10_gi 0
PuuR 10_gi 0
PyrR 10_gi 0
QseB 10_gi 0
RbsR 10_gi 0
RcdA 10_gi 0
RclR 10_gi 0
RcnR 10_gi 0
RcsAB 10_gi 0
RcsB 10_gi .01234567901234567901
RcsB_BglJ 10_gi .01408450704225352112
RelB 10_gi 0
RelB_RelE 10_gi 0
RhaR 10_gi 0
RhaS 10_gi 0
Rob 10_gi 0
RstA 10_gi 0
RtcR 10_gi 0
RutR 10_gi 0
SdiA 10_gi 0
SgrR 10_gi 0
SlyA 10_gi .01086956521739130434
SoxR 10_gi 0
SoxS 10_gi .01000000000000000000
SrlR 10_gi 0
StpA 10_gi .01612903225806451612
SutR 10_gi .01666666666666666666
TdcA 10_gi 0
TdcR 10_gi 0
TorR 10_gi 0
TreR 10_gi 0
TrpR 10_gi 0
TyrR 10_gi 0
UhpA 10_gi 0
UidR 10_gi 0
UlaR 10_gi 0
UvrY 10_gi .01666666666666666666
UxuR 10_gi 0
XapR 10_gi 0
XylR 10_gi 0
YdeO 10_gi 0
YefM 10_gi 0
YefM_YoeB 10_gi 0
YeiL 10_gi 0
YhaJ 10_gi 0
YiaJ 10_gi 0
YjjQ 10_gi 0
YqhC 10_gi 0
ZntR 10_gi 0
ZraR 10_gi 0
Zur 10_gi 0
AccB 11_gi 0
AcrR 11_gi 0
Ada 11_gi 0
AdiY 11_gi .00795755968169761273
AgaR 11_gi 0
AidB 11_gi 0
AlaS 11_gi 0
AllR 11_gi 0
AllS 11_gi 0
AlsR 11_gi .01340482573726541554
AppY 11_gi 0
AraC 11_gi 0
ArcA 11_gi .09090909090909090909
ArgP 11_gi .00259740259740259740
ArgR 11_gi .03274559193954659949
ArsR 11_gi 0
AscG 11_gi 0
AsnC 11_gi 0
AtoC 11_gi 0
BaeR 11_gi 0
BasR 11_gi .01315789473684210526
BetI 11_gi 0
BirA 11_gi 0
BluR 11_gi .01075268817204301075
BolA 11_gi 0
BtsR 11_gi .01308900523560209424
CadC 11_gi .00267379679144385026
CaiF 11_gi .01595744680851063829
Cbl 11_gi 0
CdaR 11_gi 0
CecR 11_gi 0
ChbR 11_gi 0
ComR 11_gi .00268817204301075268
CpxR 11_gi .01144164759725400457
Cra 11_gi .03917050691244239631
CreB 11_gi 0
CRP 11_gi .11975308641975308641
CRP_Sxy 11_gi 0
CsgD 11_gi .01265822784810126582
CspA 11_gi 0
CsqR 11_gi 0
CueR 11_gi 0
CusR 11_gi 0
CynR 11_gi 0
CysB 11_gi .00498753117206982543
CytR 11_gi 0
Dan 11_gi 0
DcuR 11_gi .00523560209424083769
DeoR 11_gi 0
DgoR 11_gi 0
DhaR 11_gi 0
DicA 11_gi 0
DinJ_YafQ 11_gi .00536193029490616621
DnaA 11_gi .00783289817232375979
DpiA 11_gi .02680965147453083109
DsdC 11_gi 0
EbgR 11_gi 0
EnvR 11_gi 0
EnvY 11_gi 0
EvgA 11_gi .00773195876288659793
ExuR 11_gi 0
FabR 11_gi 0
FadR 11_gi 0
FeaR 11_gi 0
FhlA 11_gi .02290076335877862595
Fis 11_gi .06140350877192982456
FlhDC 11_gi .02714932126696832579
FliZ 11_gi .01028277634961439588
FNR 11_gi .12897822445561139028
FucR 11_gi 0
Fur 11_gi .07006369426751592356
GadE 11_gi .00748129675810473815
GadE_RcsB 11_gi .00793650793650793650
GadW 11_gi .00519480519480519480
GadX 11_gi .00744416873449131513
GalR 11_gi 0
GalS 11_gi 0
GatR 11_gi .01612903225806451612
GcvA 11_gi 0
GlaR 11_gi 0
GlcC 11_gi 0
GlpR 11_gi .01329787234042553191
GlrR 11_gi 0
GntR 11_gi 0
GutM 11_gi 0
HcaR 11_gi 0
HdfR 11_gi 0
HicB 11_gi 0
HigA 11_gi 0
HigBA 11_gi 0
HipAB 11_gi 0
HipB 11_gi 0
H_NS 11_gi .15040650406504065040
HprR 11_gi 0
HU 11_gi 0
HyfR 11_gi 0
HypT 11_gi 0
IclR 11_gi .00804289544235924932
IdnR 11_gi 0
IHF 11_gi .14448669201520912547
IlvY 11_gi 0
IscR 11_gi .01763224181360201511
KdgR 11_gi 0
KdpE 11_gi 0
LacI 11_gi 0
LeuO 11_gi .01818181818181818181
LexA 11_gi .01168224299065420560
LldR 11_gi 0
LrhA 11_gi .00533333333333333333
Lrp 11_gi .07900677200902934537
LsrR 11_gi .00263157894736842105
LysR 11_gi .00537634408602150537
MalI 11_gi 0
MalT 11_gi 0
MarA 11_gi .01923076923076923076
MarR 11_gi 0
MatA 11_gi .00529100529100529100
MazE 11_gi 0
MazE_MazF 11_gi 0
McbR 11_gi .00531914893617021276
MelR 11_gi 0
MetJ 11_gi 0
MetR 11_gi 0
MhpR 11_gi .01612903225806451612
Mlc 11_gi .01058201058201058201
MlrA 11_gi .01326259946949602122
MngR 11_gi 0
MntR 11_gi 0
ModE 11_gi .03980099502487562189
MprA 11_gi 0
MqsA 11_gi .01063829787234042553
MraZ 11_gi 0
MurR 11_gi 0
Nac 11_gi .00769230769230769230
NadR 11_gi 0
NagC 11_gi .00987654320987654320
NanR 11_gi 0
NarL 11_gi .06437768240343347639
NarP 11_gi .02669902912621359223
NemR 11_gi 0
NfeR 11_gi .00268096514745308310
NhaR 11_gi .01608579088471849865
NikR 11_gi 0
NimR 11_gi 0
NorR 11_gi 0
NrdR 11_gi 0
NsrR 11_gi .03401360544217687074
NtrC 11_gi .04714640198511166253
OmpR 11_gi .02590673575129533678
OxyR 11_gi .00973236009732360097
PaaX 11_gi .02933333333333333333
PdeL 11_gi .00268817204301075268
PdhR 11_gi 0
PepA 11_gi 0
PgrR 11_gi 0
PhoB 11_gi .00699300699300699300
PhoP 11_gi .01182033096926713947
PrpR 11_gi .01072386058981233243
PspF 11_gi .01608579088471849865
PurR 11_gi .00497512437810945273
PutA 11_gi 0
PuuR 11_gi 0
PyrR 11_gi 0
QseB 11_gi .01856763925729442970
RbsR 11_gi 0
RcdA 11_gi .01322751322751322751
RclR 11_gi 0
RcnR 11_gi 0
RcsAB 11_gi .02374670184696569920
RcsB 11_gi .01790281329923273657
RcsB_BglJ 11_gi .00779220779220779220
RelB 11_gi 0
RelB_RelE 11_gi 0
RhaR 11_gi 0
RhaS 11_gi 0
Rob 11_gi .00505050505050505050
RstA 11_gi .02139037433155080213
RtcR 11_gi 0
RutR 11_gi .00257731958762886597
SdiA 11_gi .00264550264550264550
SgrR 11_gi .00263157894736842105
SlyA 11_gi .06788511749347258485
SoxR 11_gi .00263852242744063324
SoxS 11_gi .01213592233009708737
SrlR 11_gi 0
StpA 11_gi .00264550264550264550
SutR 11_gi .00265957446808510638
TdcA 11_gi .01881720430107526881
TdcR 11_gi .01881720430107526881
TorR 11_gi .01319261213720316622
TreR 11_gi 0
TrpR 11_gi 0
TyrR 11_gi 0
UhpA 11_gi 0
UidR 11_gi 0
UlaR 11_gi 0
UvrY 11_gi .00265957446808510638
UxuR 11_gi 0
XapR 11_gi 0
XylR 11_gi 0
YdeO 11_gi 0
YefM 11_gi .00537634408602150537
YefM_YoeB 11_gi .00537634408602150537
YeiL 11_gi 0
YhaJ 11_gi 0
YiaJ 11_gi 0
YjjQ 11_gi .00791556728232189973
YqhC 11_gi 0
ZntR 11_gi 0
ZraR 11_gi 0
Zur 11_gi .00265251989389920424
AccB 12_gi 0
AcrR 12_gi 0
Ada 12_gi 0
AdiY 12_gi .01960784313725490196
AgaR 12_gi 0
AidB 12_gi 0
AlaS 12_gi 0
AllR 12_gi 0
AllS 12_gi 0
AlsR 12_gi 0
AppY 12_gi 0
AraC 12_gi 0
ArcA 12_gi .06976744186046511627
ArgP 12_gi 0
ArgR 12_gi .00751879699248120300
ArsR 12_gi 0
AscG 12_gi 0
AsnC 12_gi 0
AtoC 12_gi 0
BaeR 12_gi 0
BasR 12_gi .00925925925925925925
BetI 12_gi 0
BirA 12_gi 0
BluR 12_gi 0
BolA 12_gi 0
BtsR 12_gi 0
CadC 12_gi 0
CaiF 12_gi .06000000000000000000
Cbl 12_gi 0
CdaR 12_gi 0
CecR 12_gi 0
ChbR 12_gi 0
ComR 12_gi .01041666666666666666
CpxR 12_gi 0
Cra 12_gi .02339181286549707602
CreB 12_gi 0
CRP 12_gi .04991680532445923460
CRP_Sxy 12_gi 0
CsgD 12_gi 0
CspA 12_gi 0
CsqR 12_gi 0
CueR 12_gi 0
CusR 12_gi 0
CynR 12_gi 0
CysB 12_gi 0
CytR 12_gi 0
Dan 12_gi 0
DcuR 12_gi .01886792452830188679
DeoR 12_gi 0
DgoR 12_gi 0
DhaR 12_gi 0
DicA 12_gi 0
DinJ_YafQ 12_gi 0
DnaA 12_gi 0
DpiA 12_gi .09183673469387755102
DsdC 12_gi 0
EbgR 12_gi 0
EnvR 12_gi 0
EnvY 12_gi 0
EvgA 12_gi 0
ExuR 12_gi 0
FabR 12_gi 0
FadR 12_gi 0
FeaR 12_gi 0
FhlA 12_gi 0
Fis 12_gi .01857585139318885448
FlhDC 12_gi .04093567251461988304
FliZ 12_gi 0
FNR 12_gi .07567567567567567567
FucR 12_gi 0
Fur 12_gi .00440528634361233480
GadE 12_gi .01587301587301587301
GadE_RcsB 12_gi .00961538461538461538
GadW 12_gi .01834862385321100917
GadX 12_gi .01562500000000000000
GalR 12_gi 0
GalS 12_gi 0
GatR 12_gi 0
GcvA 12_gi 0
GlaR 12_gi 0
GlcC 12_gi 0
GlpR 12_gi 0
GlrR 12_gi 0
GntR 12_gi 0
GutM 12_gi .07291666666666666666
HcaR 12_gi 0
HdfR 12_gi 0
HicB 12_gi 0
HigA 12_gi 0
HigBA 12_gi 0
HipAB 12_gi 0
HipB 12_gi 0
H_NS 12_gi .10687022900763358778
HprR 12_gi 0
HU 12_gi 0
HyfR 12_gi 0
HypT 12_gi 0
IclR 12_gi 0
IdnR 12_gi 0
IHF 12_gi .03492063492063492063
IlvY 12_gi 0
IscR 12_gi .05785123966942148760
KdgR 12_gi 0
KdpE 12_gi 0
LacI 12_gi 0
LeuO 12_gi .05454545454545454545
LexA 12_gi .00641025641025641025
LldR 12_gi 0
LrhA 12_gi .01000000000000000000
Lrp 12_gi .04663212435233160621
LsrR 12_gi 0
LysR 12_gi 0
MalI 12_gi 0
MalT 12_gi 0
MarA 12_gi 0
MarR 12_gi 0
MatA 12_gi 0
MazE 12_gi 0
MazE_MazF 12_gi 0
McbR 12_gi 0
MelR 12_gi 0
MetJ 12_gi 0
MetR 12_gi 0
MhpR 12_gi 0
Mlc 12_gi 0
MlrA 12_gi 0
MngR 12_gi 0
MntR 12_gi 0
ModE 12_gi .05185185185185185185
MprA 12_gi 0
MqsA 12_gi 0
MraZ 12_gi 0
MurR 12_gi 0
Nac 12_gi 0
NadR 12_gi 0
NagC 12_gi .01526717557251908396
NanR 12_gi 0
NarL 12_gi .08374384236453201970
NarP 12_gi .06521739130434782608
NemR 12_gi 0
NfeR 12_gi 0
NhaR 12_gi .04040404040404040404
NikR 12_gi 0
NimR 12_gi 0
NorR 12_gi .03125000000000000000
NrdR 12_gi 0
NsrR 12_gi .00558659217877094972
NtrC 12_gi 0
OmpR 12_gi .04347826086956521739
OxyR 12_gi .00724637681159420289
PaaX 12_gi 0
PdeL 12_gi 0
PdhR 12_gi 0
PepA 12_gi 0
PgrR 12_gi 0
PhoB 12_gi .01960784313725490196
PhoP 12_gi .03401360544217687074
PrpR 12_gi .04123711340206185567
PspF 12_gi 0
PurR 12_gi 0
PutA 12_gi 0
PuuR 12_gi 0
PyrR 12_gi 0
QseB 12_gi .06930693069306930693
RbsR 12_gi 0
RcdA 12_gi 0
RclR 12_gi 0
RcnR 12_gi 0
RcsAB 12_gi 0
RcsB 12_gi .02521008403361344537
RcsB_BglJ 12_gi .00900900900900900900
RelB 12_gi 0
RelB_RelE 12_gi 0
RhaR 12_gi 0
RhaS 12_gi 0
Rob 12_gi 0
RstA 12_gi 0
RtcR 12_gi 0
RutR 12_gi .01801801801801801801
SdiA 12_gi .00980392156862745098
SgrR 12_gi 0
SlyA 12_gi .01526717557251908396
SoxR 12_gi 0
SoxS 12_gi .00714285714285714285
SrlR 12_gi .07291666666666666666
StpA 12_gi .00980392156862745098
SutR 12_gi 0
TdcA 12_gi 0
TdcR 12_gi 0
TorR 12_gi .00934579439252336448
TreR 12_gi 0
TrpR 12_gi 0
TyrR 12_gi 0
UhpA 12_gi 0
UidR 12_gi 0
UlaR 12_gi 0
UvrY 12_gi 0
UxuR 12_gi 0
XapR 12_gi 0
XylR 12_gi 0
YdeO 12_gi .00862068965517241379
YefM 12_gi 0
YefM_YoeB 12_gi 0
YeiL 12_gi 0
YhaJ 12_gi 0
YiaJ 12_gi 0
YjjQ 12_gi .02912621359223300970
YqhC 12_gi 0
ZntR 12_gi 0
ZraR 12_gi 0
Zur 12_gi .00990099009900990099
AccB 13_gi 0
AcrR 13_gi 0
Ada 13_gi 0
AdiY 13_gi 0
AgaR 13_gi 0
AidB 13_gi 0
AlaS 13_gi 0
AllR 13_gi 0
AllS 13_gi 0
AlsR 13_gi .13888888888888888888
AppY 13_gi 0
AraC 13_gi 0
ArcA 13_gi .03365384615384615384
ArgP 13_gi 0
ArgR 13_gi 0
ArsR 13_gi 0
AscG 13_gi 0
AsnC 13_gi 0
AtoC 13_gi 0
BaeR 13_gi 0
BasR 13_gi 0
BetI 13_gi 0
BirA 13_gi 0
BluR 13_gi 0
BolA 13_gi 0
BtsR 13_gi 0
CadC 13_gi 0
CaiF 13_gi .15384615384615384615
Cbl 13_gi 0
CdaR 13_gi 0
CecR 13_gi 0
ChbR 13_gi 0
ComR 13_gi 0
CpxR 13_gi 0
Cra 13_gi 0
CreB 13_gi 0
CRP 13_gi .01063829787234042553
CRP_Sxy 13_gi 0
CsgD 13_gi 0
CspA 13_gi 0
CsqR 13_gi 0
CueR 13_gi 0
CusR 13_gi 0
CynR 13_gi 0
CysB 13_gi 0
CytR 13_gi 0
Dan 13_gi 0
DcuR 13_gi 0
DeoR 13_gi 0
DgoR 13_gi 0
DhaR 13_gi 0
DicA 13_gi 0
DinJ_YafQ 13_gi 0
DnaA 13_gi 0
DpiA 13_gi 0
DsdC 13_gi 0
EbgR 13_gi 0
EnvR 13_gi 0
EnvY 13_gi 0
EvgA 13_gi 0
ExuR 13_gi 0
FabR 13_gi 0
FadR 13_gi 0
FeaR 13_gi 0
FhlA 13_gi 0
Fis 13_gi .00751879699248120300
FlhDC 13_gi .06363636363636363636
FliZ 13_gi 0
FNR 13_gi .04984423676012461059
FucR 13_gi 0
Fur 13_gi .00602409638554216867
GadE 13_gi 0
GadE_RcsB 13_gi 0
GadW 13_gi 0
GadX 13_gi 0
GalR 13_gi 0
GalS 13_gi 0
GatR 13_gi 0
GcvA 13_gi 0
GlaR 13_gi 0
GlcC 13_gi 0
GlpR 13_gi 0
GlrR 13_gi 0
GntR 13_gi 0
GutM 13_gi 0
HcaR 13_gi 0
HdfR 13_gi 0
HicB 13_gi 0
HigA 13_gi 0
HigBA 13_gi 0
HipAB 13_gi 0
HipB 13_gi 0
H_NS 13_gi .04090909090909090909
HprR 13_gi 0
HU 13_gi 0
HyfR 13_gi 0
HypT 13_gi 0
IclR 13_gi 0
IdnR 13_gi 0
IHF 13_gi 0
IlvY 13_gi 0
IscR 13_gi .11666666666666666666
KdgR 13_gi 0
KdpE 13_gi 0
LacI 13_gi 0
LeuO 13_gi .12244897959183673469
LexA 13_gi 0
LldR 13_gi 0
LrhA 13_gi .02564102564102564102
Lrp 13_gi 0
LsrR 13_gi 0
LysR 13_gi 0
MalI 13_gi 0
MalT 13_gi 0
MarA 13_gi 0
MarR 13_gi 0
MatA 13_gi 0
MazE 13_gi 0
MazE_MazF 13_gi 0
McbR 13_gi 0
MelR 13_gi 0
MetJ 13_gi 0
MetR 13_gi 0
MhpR 13_gi 0
Mlc 13_gi 0
MlrA 13_gi 0
MngR 13_gi 0
MntR 13_gi 0
ModE 13_gi .09459459459459459459
MprA 13_gi 0
MqsA 13_gi 0
MraZ 13_gi 0
MurR 13_gi 0
Nac 13_gi 0
NadR 13_gi 0
NagC 13_gi 0
NanR 13_gi 0
NarL 13_gi .04605263157894736842
NarP 13_gi .08860759493670886075
NemR 13_gi 0
NfeR 13_gi 0
NhaR 13_gi 0
NikR 13_gi 0
NimR 13_gi 0
NorR 13_gi 0
NrdR 13_gi 0
NsrR 13_gi 0
NtrC 13_gi 0
OmpR 13_gi 0
OxyR 13_gi .01298701298701298701
PaaX 13_gi 0
PdeL 13_gi 0
PdhR 13_gi 0
PepA 13_gi 0
PgrR 13_gi 0
PhoB 13_gi 0
PhoP 13_gi .01111111111111111111
PrpR 13_gi 0
PspF 13_gi 0
PurR 13_gi 0
PutA 13_gi 0
PuuR 13_gi 0
PyrR 13_gi 0
QseB 13_gi 0
RbsR 13_gi 0
RcdA 13_gi 0
RclR 13_gi 0
RcnR 13_gi 0
RcsAB 13_gi 0
RcsB 13_gi 0
RcsB_BglJ 13_gi .02000000000000000000
RelB 13_gi 0
RelB_RelE 13_gi 0
RhaR 13_gi 0
RhaS 13_gi 0
Rob 13_gi 0
RstA 13_gi 0
RtcR 13_gi 0
RutR 13_gi 0
SdiA 13_gi 0
SgrR 13_gi 0
SlyA 13_gi .01408450704225352112
SoxR 13_gi 0
SoxS 13_gi .01265822784810126582
SrlR 13_gi 0
StpA 13_gi .02439024390243902439
SutR 13_gi 0
TdcA 13_gi 0
TdcR 13_gi 0
TorR 13_gi 0
TreR 13_gi 0
TrpR 13_gi 0
TyrR 13_gi 0
UhpA 13_gi 0
UidR 13_gi 0
UlaR 13_gi 0
UvrY 13_gi 0
UxuR 13_gi 0
XapR 13_gi 0
XylR 13_gi 0
YdeO 13_gi 0
YefM 13_gi 0
YefM_YoeB 13_gi 0
YeiL 13_gi 0
YhaJ 13_gi 0
YiaJ 13_gi 0
YjjQ 13_gi 0
YqhC 13_gi 0
ZntR 13_gi 0
ZraR 13_gi 0
Zur 13_gi .02500000000000000000
AccB 14_gi 0
AcrR 14_gi 0
Ada 14_gi 0
AdiY 14_gi .00761421319796954314
AgaR 14_gi 0
AidB 14_gi 0
AlaS 14_gi 0
AllR 14_gi 0
AllS 14_gi 0
AlsR 14_gi .01282051282051282051
AppY 14_gi 0
AraC 14_gi 0
ArcA 14_gi .07156308851224105461
ArgP 14_gi .00750000000000000000
ArgR 14_gi .00470588235294117647
ArsR 14_gi 0
AscG 14_gi .00510204081632653061
AsnC 14_gi 0
AtoC 14_gi 0
BaeR 14_gi 0
BasR 14_gi .01515151515151515151
BetI 14_gi 0
BirA 14_gi 0
BluR 14_gi 0
BolA 14_gi 0
BtsR 14_gi .01763224181360201511
CadC 14_gi 0
CaiF 14_gi .01526717557251908396
Cbl 14_gi .01272264631043256997
CdaR 14_gi .01269035532994923857
CecR 14_gi 0
ChbR 14_gi 0
ComR 14_gi .00257069408740359897
CpxR 14_gi .03378378378378378378
Cra 14_gi .01518438177874186550
CreB 14_gi 0
CRP 14_gi .11729141475211608222
CRP_Sxy 14_gi 0
CsgD 14_gi .02205882352941176470
CspA 14_gi 0
CsqR 14_gi 0
CueR 14_gi 0
CusR 14_gi 0
CynR 14_gi 0
CysB 14_gi .03194103194103194103
CytR 14_gi 0
Dan 14_gi .01028277634961439588
DcuR 14_gi .01007556675062972292
DeoR 14_gi 0
DgoR 14_gi 0
DhaR 14_gi 0
DicA 14_gi 0
DinJ_YafQ 14_gi .00512820512820512820
DnaA 14_gi .00750000000000000000
DpiA 14_gi .02301790281329923273
DsdC 14_gi 0
EbgR 14_gi 0
EnvR 14_gi 0
EnvY 14_gi 0
EvgA 14_gi .01492537313432835820
ExuR 14_gi 0
FabR 14_gi 0
FadR 14_gi .00733496332518337408
FeaR 14_gi 0
FhlA 14_gi 0
Fis 14_gi .07056798623063683304
FlhDC 14_gi .04666666666666666666
FliZ 14_gi .02500000000000000000
FNR 14_gi .11993517017828200972
FucR 14_gi 0
Fur 14_gi .05894308943089430894
GadE 14_gi .01445783132530120481
GadE_RcsB 14_gi .00759493670886075949
GadW 14_gi .01763224181360201511
GadX 14_gi .01927710843373493975
GalR 14_gi .00757575757575757575
GalS 14_gi .00757575757575757575
GatR 14_gi .01542416452442159383
GcvA 14_gi 0
GlaR 14_gi 0
GlcC 14_gi 0
GlpR 14_gi .01272264631043256997
GlrR 14_gi .01282051282051282051
GntR 14_gi 0
GutM 14_gi .01799485861182519280
HcaR 14_gi .01542416452442159383
HdfR 14_gi 0
HicB 14_gi 0
HigA 14_gi 0
HigBA 14_gi 0
HipAB 14_gi 0
HipB 14_gi 0
H_NS 14_gi .17540322580645161290
HprR 14_gi 0
HU 14_gi .00251889168765743073
HyfR 14_gi 0
HypT 14_gi .01259445843828715365
IclR 14_gi 0
IdnR 14_gi 0
IHF 14_gi .12545454545454545454
IlvY 14_gi 0
IscR 14_gi .01690821256038647342
KdgR 14_gi 0
KdpE 14_gi 0
LacI 14_gi 0
LeuO 14_gi .01995012468827930174
LexA 14_gi .00896860986547085201
LldR 14_gi 0
LrhA 14_gi .00510204081632653061
Lrp 14_gi .07608695652173913043
LsrR 14_gi 0
LysR 14_gi .00514138817480719794
MalI 14_gi 0
MalT 14_gi 0
MarA 14_gi .01146788990825688073
MarR 14_gi 0
MatA 14_gi .00506329113924050632
MazE 14_gi 0
MazE_MazF 14_gi 0
McbR 14_gi .00253807106598984771
MelR 14_gi 0
MetJ 14_gi .01253132832080200501
MetR 14_gi .00254452926208651399
MhpR 14_gi 0
Mlc 14_gi .00251256281407035175
MlrA 14_gi .01012658227848101265
MngR 14_gi 0
MntR 14_gi .00254452926208651399
ModE 14_gi .03571428571428571428
MprA 14_gi .00253807106598984771
MqsA 14_gi .01017811704834605597
MraZ 14_gi 0
MurR 14_gi 0
Nac 14_gi .00985221674876847290
NadR 14_gi .00255102040816326530
NagC 14_gi .00709219858156028368
NanR 14_gi .00755667506297229219
NarL 14_gi .08000000000000000000
NarP 14_gi .06024096385542168674
NemR 14_gi 0
NfeR 14_gi 0
NhaR 14_gi 0
NikR 14_gi 0
NimR 14_gi 0
NorR 14_gi 0
NrdR 14_gi 0
NsrR 14_gi .01939655172413793103
NtrC 14_gi .03537735849056603773
OmpR 14_gi .01724137931034482758
OxyR 14_gi .00934579439252336448
PaaX 14_gi .02806122448979591836
PdeL 14_gi .00257069408740359897
PdhR 14_gi 0
PepA 14_gi .00512820512820512820
PgrR 14_gi 0
PhoB 14_gi .01814058956916099773
PhoP 14_gi .03729603729603729603
PrpR 14_gi 0
PspF 14_gi 0
PurR 14_gi .01445783132530120481
PutA 14_gi 0
PuuR 14_gi .00761421319796954314
PyrR 14_gi 0
QseB 14_gi .01776649746192893401
RbsR 14_gi 0
RcdA 14_gi .01265822784810126582
RclR 14_gi 0
RcnR 14_gi 0
RcsAB 14_gi .00997506234413965087
RcsB 14_gi .04010025062656641604
RcsB_BglJ 14_gi .00496277915632754342
RelB 14_gi 0
RelB_RelE 14_gi 0
RhaR 14_gi 0
RhaS 14_gi 0
Rob 14_gi 0
RstA 14_gi .01012658227848101265
RtcR 14_gi .00514138817480719794
RutR 14_gi .00995024875621890547
SdiA 14_gi .00253164556962025316
SgrR 14_gi 0
SlyA 14_gi .06234413965087281795
SoxR 14_gi 0
SoxS 14_gi .00462962962962962962
SrlR 14_gi .01799485861182519280
StpA 14_gi .00507614213197969543
SutR 14_gi .00254452926208651399
TdcA 14_gi 0
TdcR 14_gi 0
TorR 14_gi .01262626262626262626
TreR 14_gi 0
TrpR 14_gi .00250000000000000000
TyrR 14_gi .00501253132832080200
UhpA 14_gi 0
UidR 14_gi 0
UlaR 14_gi 0
UvrY 14_gi .00254452926208651399
UxuR 14_gi 0
XapR 14_gi 0
XylR 14_gi 0
YdeO 14_gi .00244498777506112469
YefM 14_gi 0
YefM_YoeB 14_gi 0
YeiL 14_gi 0
YhaJ 14_gi .00257069408740359897
YiaJ 14_gi .02307692307692307692
YjjQ 14_gi 0
YqhC 14_gi 0
ZntR 14_gi 0
ZraR 14_gi 0
Zur 14_gi .00253807106598984771
AccB 15_gi 0
AcrR 15_gi 0
Ada 15_gi 0
AdiY 15_gi .00810810810810810810
AgaR 15_gi 0
AidB 15_gi 0
AlaS 15_gi 0
AllR 15_gi 0
AllS 15_gi 0
AlsR 15_gi .01366120218579234972
AppY 15_gi 0
AraC 15_gi 0
ArcA 15_gi .10323886639676113360
ArgP 15_gi .00530503978779840848
ArgR 15_gi .00750000000000000000
ArsR 15_gi 0
AscG 15_gi .00543478260869565217
AsnC 15_gi 0
AtoC 15_gi 0
BaeR 15_gi 0
BasR 15_gi .01612903225806451612
BetI 15_gi 0
BirA 15_gi 0
BluR 15_gi 0
BolA 15_gi 0
BtsR 15_gi .01063829787234042553
CadC 15_gi 0
CaiF 15_gi .01626016260162601626
Cbl 15_gi .01355013550135501355
CdaR 15_gi .01351351351351351351
CecR 15_gi 0
ChbR 15_gi 0
ComR 15_gi .00273972602739726027
CpxR 15_gi .02352941176470588235
Cra 15_gi .02068965517241379310
CreB 15_gi .00271002710027100271
CRP 15_gi .09223300970873786407
CRP_Sxy 15_gi 0
CsgD 15_gi .01550387596899224806
CspA 15_gi 0
CsqR 15_gi 0
CueR 15_gi 0
CusR 15_gi 0
CynR 15_gi 0
CysB 15_gi .02325581395348837209
CytR 15_gi .00265251989389920424
Dan 15_gi 0
DcuR 15_gi .01617250673854447439
DeoR 15_gi .00270270270270270270
DgoR 15_gi 0
DhaR 15_gi 0
DicA 15_gi 0
DinJ_YafQ 15_gi .00546448087431693989
DnaA 15_gi 0
DpiA 15_gi .02452316076294277929
DsdC 15_gi 0
EbgR 15_gi 0
EnvR 15_gi 0
EnvY 15_gi 0
EvgA 15_gi .01319261213720316622
ExuR 15_gi 0
FabR 15_gi 0
FadR 15_gi 0
FeaR 15_gi 0
FhlA 15_gi .02331606217616580310
Fis 15_gi .09124087591240875912
FlhDC 15_gi .01590909090909090909
FliZ 15_gi .01047120418848167539
FNR 15_gi .12478920741989881956
FucR 15_gi 0
Fur 15_gi .07343412526997840172
GadE 15_gi .00761421319796954314
GadE_RcsB 15_gi .00537634408602150537
GadW 15_gi .01063829787234042553
GadX 15_gi .01526717557251908396
GalR 15_gi .00267379679144385026
GalS 15_gi .00267379679144385026
GatR 15_gi 0
GcvA 15_gi 0
GlaR 15_gi 0
GlcC 15_gi 0
GlpR 15_gi .01355013550135501355
GlrR 15_gi .01366120218579234972
GntR 15_gi .00265957446808510638
GutM 15_gi .01917808219178082191
HcaR 15_gi .01643835616438356164
HdfR 15_gi 0
HicB 15_gi 0
HigA 15_gi 0
HigBA 15_gi 0
HipAB 15_gi 0
HipB 15_gi 0
H_NS 15_gi .15495867768595041322
HprR 15_gi 0
HU 15_gi .00268096514745308310
HyfR 15_gi 0
HypT 15_gi 0
IclR 15_gi .00819672131147540983
IdnR 15_gi .00269541778975741239
IHF 15_gi .16895874263261296660
IlvY 15_gi 0
IscR 15_gi 0
KdgR 15_gi 0
KdpE 15_gi 0
LacI 15_gi 0
LeuO 15_gi .02666666666666666666
LexA 15_gi .01187648456057007125
LldR 15_gi 0
LrhA 15_gi .00271002710027100271
Lrp 15_gi .05605381165919282511
LsrR 15_gi 0
LysR 15_gi .00547945205479452054
MalI 15_gi 0
MalT 15_gi 0
MarA 15_gi .00240384615384615384
MarR 15_gi 0
MatA 15_gi .00268817204301075268
MazE 15_gi 0
MazE_MazF 15_gi 0
McbR 15_gi 0
MelR 15_gi 0
MetJ 15_gi .00263852242744063324
MetR 15_gi .00543478260869565217
MhpR 15_gi 0
Mlc 15_gi 0
MlrA 15_gi .01078167115902964959
MngR 15_gi 0
MntR 15_gi .00817438692098092643
ModE 15_gi .02238805970149253731
MprA 15_gi .00270270270270270270
MqsA 15_gi .01084010840108401084
MraZ 15_gi 0
MurR 15_gi 0
Nac 15_gi .00783289817232375979
NadR 15_gi .00271739130434782608
NagC 15_gi .00751879699248120300
NanR 15_gi .00266666666666666666
NarL 15_gi .09887640449438202247
NarP 15_gi .02211302211302211302
NemR 15_gi 0
NfeR 15_gi 0
NhaR 15_gi .01639344262295081967
NikR 15_gi 0
NimR 15_gi 0
NorR 15_gi .00821917808219178082
NrdR 15_gi 0
NsrR 15_gi .04662004662004662004
NtrC 15_gi .02469135802469135802
OmpR 15_gi .02638522427440633245
OxyR 15_gi .00990099009900990099
PaaX 15_gi .02989130434782608695
PdeL 15_gi .00273972602739726027
PdhR 15_gi 0
PepA 15_gi .00546448087431693989
PgrR 15_gi 0
PhoB 15_gi .01674641148325358851
PhoP 15_gi .02933985330073349633
PrpR 15_gi 0
PspF 15_gi 0
PurR 15_gi .01275510204081632653
PutA 15_gi 0
PuuR 15_gi 0
PyrR 15_gi 0
QseB 15_gi .01891891891891891891
RbsR 15_gi 0
RcdA 15_gi .01621621621621621621
RclR 15_gi 0
RcnR 15_gi 0
RcsAB 15_gi .01061007957559681697
RcsB 15_gi .03713527851458885941
RcsB_BglJ 15_gi .01329787234042553191
RelB 15_gi 0
RelB_RelE 15_gi 0
RhaR 15_gi 0
RhaS 15_gi 0
Rob 15_gi 0
RstA 15_gi .01078167115902964959
RtcR 15_gi .00547945205479452054
RutR 15_gi .01058201058201058201
SdiA 15_gi .00269541778975741239
SgrR 15_gi .00268096514745308310
SlyA 15_gi .06631299734748010610
SoxR 15_gi 0
SoxS 15_gi .00490196078431372549
SrlR 15_gi .01917808219178082191
StpA 15_gi .01086956521739130434
SutR 15_gi .00271002710027100271
TdcA 15_gi 0
TdcR 15_gi 0
TorR 15_gi .00533333333333333333
TreR 15_gi 0
TrpR 15_gi .01072386058981233243
TyrR 15_gi .01344086021505376344
UhpA 15_gi 0
UidR 15_gi 0
UlaR 15_gi 0
UvrY 15_gi .00817438692098092643
UxuR 15_gi 0
XapR 15_gi 0
XylR 15_gi 0
YdeO 15_gi .00783289817232375979
YefM 15_gi .00547945205479452054
YefM_YoeB 15_gi .00547945205479452054
YeiL 15_gi 0
YhaJ 15_gi 0
YiaJ 15_gi 0
YjjQ 15_gi .01078167115902964959
YqhC 15_gi 0
ZntR 15_gi 0
ZraR 15_gi 0
Zur 15_gi .00270270270270270270
AccB 16_gi 0
AcrR 16_gi .00101626016260162601
Ada 16_gi 0
AdiY 16_gi .00614754098360655737
AgaR 16_gi .01025641025641025641
AidB 16_gi 0
AlaS 16_gi 0
AllR 16_gi .00101832993890020366
AllS 16_gi .00308008213552361396
AlsR 16_gi .00616016427104722792
AppY 16_gi .00408163265306122448
AraC 16_gi .00304568527918781725
ArcA 16_gi .08560677328316086547
ArgP 16_gi .00406504065040650406
ArgR 16_gi .02222222222222222222
ArsR 16_gi 0
AscG 16_gi .00204708290685772773
AsnC 16_gi .00102354145342886386
AtoC 16_gi .00410677618069815195
BaeR 16_gi .00717948717948717948
BasR 16_gi .00920245398773006134
BetI 16_gi .00410677618069815195
BirA 16_gi 0
BluR 16_gi .00410677618069815195
BolA 16_gi 0
BtsR 16_gi .01021450459652706843
CadC 16_gi .00205128205128205128
CaiF 16_gi .01026694045174537987
Cbl 16_gi .00511247443762781186
CdaR 16_gi .00510725229826353421
CecR 16_gi 0
ChbR 16_gi .00616016427104722792
ComR 16_gi .00102669404517453798
CpxR 16_gi .03060217176702862783
Cra 16_gi .03539823008849557522
CreB 16_gi .00410256410256410256
CRP 16_gi .18818897637795275590
CRP_Sxy 16_gi .00102669404517453798
CsgD 16_gi .01417004048582995951
CspA 16_gi 0
CsqR 16_gi 0
CueR 16_gi 0
CusR 16_gi 0
CynR 16_gi 0
CysB 16_gi .01617795753286147623
CytR 16_gi .00509164969450101832
Dan 16_gi .00410677618069815195
DcuR 16_gi .00921187308085977482
DeoR 16_gi .00307062436028659160
DgoR 16_gi 0
DhaR 16_gi 0
DicA 16_gi .00306435137895812053
DinJ_YafQ 16_gi .00205128205128205128
DnaA 16_gi .00816326530612244897
DpiA 16_gi .01025641025641025641
DsdC 16_gi .00102459016393442622
EbgR 16_gi 0
EnvR 16_gi 0
EnvY 16_gi 0
EvgA 16_gi .01223241590214067278
ExuR 16_gi .00101832993890020366
FabR 16_gi .00102564102564102564
FadR 16_gi .00707070707070707070
FeaR 16_gi 0
FhlA 16_gi .01107754279959718026
Fis 16_gi .07193605683836589698
FlhDC 16_gi .01930501930501930501
FliZ 16_gi .01530612244897959183
FNR 16_gi .12028094820017559262
FucR 16_gi .00718685831622176591
Fur 16_gi .05635148042024832855
GadE 16_gi .01411290322580645161
GadE_RcsB 16_gi .00717213114754098360
GadW 16_gi .01331967213114754098
GadX 16_gi .01921132457027300303
GalR 16_gi .00408163265306122448
GalS 16_gi .00408163265306122448
GatR 16_gi .00616016427104722792
GcvA 16_gi .00204708290685772773
GlaR 16_gi 0
GlcC 16_gi 0
GlpR 16_gi .00511247443762781186
GlrR 16_gi .00512820512820512820
GntR 16_gi .00612244897959183673
GutM 16_gi .00718685831622176591
HcaR 16_gi 0
HdfR 16_gi .00307377049180327868
HicB 16_gi 0
HigA 16_gi 0
HigBA 16_gi 0
HipAB 16_gi .00307377049180327868
HipB 16_gi .00307062436028659160
H_NS 16_gi .11556829035339063992
HprR 16_gi 0
HU 16_gi .00614124872057318321
HyfR 16_gi 0
HypT 16_gi .00509164969450101832
IclR 16_gi .00307692307692307692
IdnR 16_gi .00306748466257668711
IHF 16_gi .11584800741427247451
IlvY 16_gi 0
IscR 16_gi .01513622603430877901
KdgR 16_gi .00205338809034907597
KdpE 16_gi .00410677618069815195
LacI 16_gi 0
LeuO 16_gi .01119023397761953204
LexA 16_gi .01272015655577299412
LldR 16_gi .00308008213552361396
LrhA 16_gi .00204708290685772773
Lrp 16_gi .05160662122687439143
LsrR 16_gi .00924024640657084188
LysR 16_gi 0
MalI 16_gi .00308008213552361396
MalT 16_gi .00305810397553516819
MarA 16_gi .02497502497502497502
MarR 16_gi 0
MatA 16_gi .00204081632653061224
MazE 16_gi .00205128205128205128
MazE_MazF 16_gi .00205128205128205128
McbR 16_gi 0
MelR 16_gi 0
MetJ 16_gi .00712830957230142566
MetR 16_gi .00410256410256410256
MhpR 16_gi 0
Mlc 16_gi .00408163265306122448
MlrA 16_gi .00819672131147540983
MngR 16_gi 0
MntR 16_gi .00204708290685772773
ModE 16_gi .01796407185628742514
MprA 16_gi .00102145045965270684
MqsA 16_gi .00717948717948717948
MraZ 16_gi 0
MurR 16_gi 0
Nac 16_gi .00912778904665314401
NadR 16_gi .00410677618069815195
NagC 16_gi .01812688821752265861
NanR 16_gi .00101626016260162601
NarL 16_gi .05576923076923076923
NarP 16_gi .02500000000000000000
NemR 16_gi 0
NfeR 16_gi .00205338809034907597
NhaR 16_gi .00718685831622176591
NikR 16_gi 0
NimR 16_gi 0
NorR 16_gi .00308008213552361396
NrdR 16_gi 0
NsrR 16_gi .04960317460317460317
NtrC 16_gi .03434343434343434343
OmpR 16_gi .01422764227642276422
OxyR 16_gi .01801801801801801801
PaaX 16_gi .01125895598771750255
PdeL 16_gi .00102669404517453798
PdhR 16_gi .00395647873392680514
PepA 16_gi .00205128205128205128
PgrR 16_gi 0
PhoB 16_gi .03090727816550348953
PhoP 16_gi .03000000000000000000
PrpR 16_gi .00410256410256410256
PspF 16_gi .00615384615384615384
PurR 16_gi .01309164149043303121
PutA 16_gi .00102564102564102564
PuuR 16_gi .00306435137895812053
PyrR 16_gi .00102669404517453798
QseB 16_gi .00921187308085977482
RbsR 16_gi .00101832993890020366
RcdA 16_gi .00612870275791624106
RclR 16_gi 0
RcnR 16_gi 0
RcsAB 16_gi .00405679513184584178
RcsB 16_gi .01832993890020366598
RcsB_BglJ 16_gi .00814663951120162932
RelB 16_gi 0
RelB_RelE 16_gi 0
RhaR 16_gi 0
RhaS 16_gi 0
Rob 16_gi .01010101010101010101
RstA 16_gi .00408163265306122448
RtcR 16_gi .00205338809034907597
RutR 16_gi .01225740551583248212
SdiA 16_gi .00102040816326530612
SgrR 16_gi .00924024640657084188
SlyA 16_gi .02848423194303153611
SoxR 16_gi .00306435137895812053
SoxS 16_gi .01900000000000000000
SrlR 16_gi .00718685831622176591
StpA 16_gi .00409416581371545547
SutR 16_gi .00102249488752556237
TdcA 16_gi .00718685831622176591
TdcR 16_gi .00718685831622176591
TorR 16_gi .00817995910020449897
TreR 16_gi .00205338809034907597
TrpR 16_gi .00305188199389623601
TyrR 16_gi .00715015321756894790
UhpA 16_gi 0
UidR 16_gi .00307692307692307692
UlaR 16_gi 0
UvrY 16_gi .00307377049180327868
UxuR 16_gi .00408580183861082737
XapR 16_gi .00205338809034907597
XylR 16_gi .00717948717948717948
YdeO 16_gi .01117886178861788617
YefM 16_gi .00205338809034907597
YefM_YoeB 16_gi .00205338809034907597
YeiL 16_gi 0
YhaJ 16_gi .00102669404517453798
YiaJ 16_gi .00923076923076923076
YjjQ 16_gi .00305810397553516819
YqhC 16_gi 0
ZntR 16_gi 0
ZraR 16_gi 0
Zur 16_gi .00102145045965270684
AccB 17_gi 0
AcrR 17_gi .00265957446808510638
Ada 17_gi 0
AdiY 17_gi 0
AgaR 17_gi 0
AidB 17_gi 0
AlaS 17_gi 0
AllR 17_gi 0
AllS 17_gi .00819672131147540983
AlsR 17_gi 0
AppY 17_gi 0
AraC 17_gi 0
ArcA 17_gi .07269155206286836935
ArgP 17_gi .00263852242744063324
ArgR 17_gi .03856041131105398457
ArsR 17_gi 0
AscG 17_gi 0
AsnC 17_gi 0
AtoC 17_gi 0
BaeR 17_gi 0
BasR 17_gi .01336898395721925133
BetI 17_gi .01092896174863387978
BirA 17_gi 0
BluR 17_gi .01092896174863387978
BolA 17_gi 0
BtsR 17_gi .02144772117962466487
CadC 17_gi 0
CaiF 17_gi .01621621621621621621
Cbl 17_gi .01351351351351351351
CdaR 17_gi .01347708894878706199
CecR 17_gi 0
ChbR 17_gi 0
ComR 17_gi 0
CpxR 17_gi .02830188679245283018
Cra 17_gi .04952830188679245283
CreB 17_gi 0
CRP 17_gi .08685162846803377563
CRP_Sxy 17_gi 0
CsgD 17_gi .01546391752577319587
CspA 17_gi 0
CsqR 17_gi 0
CueR 17_gi 0
CusR 17_gi 0
CynR 17_gi .01092896174863387978
CysB 17_gi .02056555269922879177
CytR 17_gi .00264550264550264550
Dan 17_gi 0
DcuR 17_gi .00265251989389920424
DeoR 17_gi 0
DgoR 17_gi 0
DhaR 17_gi 0
DicA 17_gi 0
DinJ_YafQ 17_gi .00544959128065395095
DnaA 17_gi .00263852242744063324
DpiA 17_gi .00533333333333333333
DsdC 17_gi 0
EbgR 17_gi 0
EnvR 17_gi 0
EnvY 17_gi 0
EvgA 17_gi .00785340314136125654
ExuR 17_gi .00267379679144385026
FabR 17_gi 0
FadR 17_gi .01302083333333333333
FeaR 17_gi 0
FhlA 17_gi .02325581395348837209
Fis 17_gi .08318264014466546112
FlhDC 17_gi .01128668171557562076
FliZ 17_gi .01044386422976501305
FNR 17_gi .07915993537964458804
FucR 17_gi 0
Fur 17_gi .06183368869936034115
GadE 17_gi .00505050505050505050
GadE_RcsB 17_gi 0
GadW 17_gi 0
GadX 17_gi .00502512562814070351
GalR 17_gi 0
GalS 17_gi 0
GatR 17_gi 0
GcvA 17_gi 0
GlaR 17_gi 0
GlcC 17_gi 0
GlpR 17_gi 0
GlrR 17_gi .01362397820163487738
GntR 17_gi .00531914893617021276
GutM 17_gi 0
HcaR 17_gi 0
HdfR 17_gi 0
HicB 17_gi 0
HigA 17_gi 0
HigBA 17_gi 0
HipAB 17_gi 0
HipB 17_gi .00269541778975741239
H_NS 17_gi .14989733059548254620
HprR 17_gi 0
HU 17_gi .00267379679144385026
HyfR 17_gi 0
HypT 17_gi .00530503978779840848
IclR 17_gi .00271002710027100271
IdnR 17_gi .00539083557951482479
IHF 17_gi .07194244604316546762
IlvY 17_gi 0
IscR 17_gi 0
KdgR 17_gi 0
KdpE 17_gi 0
LacI 17_gi 0
LeuO 17_gi .02116402116402116402
LexA 17_gi .01425178147268408551
LldR 17_gi 0
LrhA 17_gi .00542005420054200542
Lrp 17_gi .12649164677804295942
LsrR 17_gi .00267379679144385026
LysR 17_gi 0
MalI 17_gi .00819672131147540983
MalT 17_gi .00266666666666666666
MarA 17_gi .02450980392156862745
MarR 17_gi 0
MatA 17_gi .00537634408602150537
MazE 17_gi 0
MazE_MazF 17_gi 0
McbR 17_gi 0
MelR 17_gi 0
MetJ 17_gi 0
MetR 17_gi .00270270270270270270
MhpR 17_gi .01639344262295081967
Mlc 17_gi .00804289544235924932
MlrA 17_gi .01075268817204301075
MngR 17_gi 0
MntR 17_gi .00542005420054200542
ModE 17_gi .02233250620347394540
MprA 17_gi 0
MqsA 17_gi .01081081081081081081
MraZ 17_gi 0
MurR 17_gi 0
Nac 17_gi .00259067357512953367
NadR 17_gi .00271002710027100271
NagC 17_gi .01256281407035175879
NanR 17_gi .00265957446808510638
NarL 17_gi .04255319148936170212
NarP 17_gi .02709359605911330049
NemR 17_gi 0
NfeR 17_gi .00546448087431693989
NhaR 17_gi 0
NikR 17_gi 0
NimR 17_gi .00546448087431693989
NorR 17_gi 0
NrdR 17_gi 0
NsrR 17_gi .03686635944700460829
NtrC 17_gi .07772020725388601036
OmpR 17_gi .01298701298701298701
OxyR 17_gi .02250000000000000000
PaaX 17_gi 0
PdeL 17_gi 0
PdhR 17_gi .00246305418719211822
PepA 17_gi 0
PgrR 17_gi 0
PhoB 17_gi .00947867298578199052
PhoP 17_gi .02676399026763990267
PrpR 17_gi 0
PspF 17_gi 0
PurR 17_gi .01015228426395939086
PutA 17_gi 0
PuuR 17_gi 0
PyrR 17_gi 0
QseB 17_gi .01886792452830188679
RbsR 17_gi 0
RcdA 17_gi .01344086021505376344
RclR 17_gi 0
RcnR 17_gi 0
RcsAB 17_gi .02139037433155080213
RcsB 17_gi .02083333333333333333
RcsB_BglJ 17_gi .00791556728232189973
RelB 17_gi 0
RelB_RelE 17_gi 0
RhaR 17_gi 0
RhaS 17_gi 0
Rob 17_gi .00771208226221079691
RstA 17_gi .01075268817204301075
RtcR 17_gi 0
RutR 17_gi .02133333333333333333
SdiA 17_gi 0
SgrR 17_gi .00267379679144385026
SlyA 17_gi .00248756218905472636
SoxR 17_gi .00268096514745308310
SoxS 17_gi .01985111662531017369
SrlR 17_gi 0
StpA 17_gi .00810810810810810810
SutR 17_gi 0
TdcA 17_gi 0
TdcR 17_gi 0
TorR 17_gi 0
TreR 17_gi 0
TrpR 17_gi .00265251989389920424
TyrR 17_gi 0
UhpA 17_gi 0
UidR 17_gi 0
UlaR 17_gi 0
UvrY 17_gi .00270270270270270270
UxuR 17_gi .00267379679144385026
XapR 17_gi 0
XylR 17_gi 0
YdeO 17_gi .00519480519480519480
YefM 17_gi .00546448087431693989
YefM_YoeB 17_gi .00546448087431693989
YeiL 17_gi 0
YhaJ 17_gi 0
YiaJ 17_gi 0
YjjQ 17_gi .01075268817204301075
YqhC 17_gi 0
ZntR 17_gi 0
ZraR 17_gi 0
Zur 17_gi 0
AccB 18_gi 0
AcrR 18_gi 0
Ada 18_gi 0
AdiY 18_gi .00847457627118644067
AgaR 18_gi 0
AidB 18_gi 0
AlaS 18_gi 0
AllR 18_gi 0
AllS 18_gi 0
AlsR 18_gi .04464285714285714285
AppY 18_gi 0
AraC 18_gi 0
ArcA 18_gi .03928571428571428571
ArgP 18_gi 0
ArgR 18_gi 0
ArsR 18_gi 0
AscG 18_gi 0
AsnC 18_gi 0
AtoC 18_gi 0
BaeR 18_gi 0
BasR 18_gi .01639344262295081967
BetI 18_gi 0
BirA 18_gi 0
BluR 18_gi 0
BolA 18_gi 0
BtsR 18_gi .02439024390243902439
CadC 18_gi 0
CaiF 18_gi .05217391304347826086
Cbl 18_gi 0
CdaR 18_gi 0
CecR 18_gi 0
ChbR 18_gi 0
ComR 18_gi 0
CpxR 18_gi .02259887005649717514
Cra 18_gi .01604278074866310160
CreB 18_gi 0
CRP 18_gi .02866242038216560509
CRP_Sxy 18_gi 0
CsgD 18_gi .02962962962962962962
CspA 18_gi 0
CsqR 18_gi 0
CueR 18_gi 0
CusR 18_gi 0
CynR 18_gi 0
CysB 18_gi .00709219858156028368
CytR 18_gi 0
Dan 18_gi 0
DcuR 18_gi .01652892561983471074
DeoR 18_gi 0
DgoR 18_gi 0
DhaR 18_gi 0
DicA 18_gi 0
DinJ_YafQ 18_gi 0
DnaA 18_gi 0
DpiA 18_gi .00826446280991735537
DsdC 18_gi 0
EbgR 18_gi 0
EnvR 18_gi 0
EnvY 18_gi 0
EvgA 18_gi .02362204724409448818
ExuR 18_gi 0
FabR 18_gi 0
FadR 18_gi .01515151515151515151
FeaR 18_gi 0
FhlA 18_gi 0
Fis 18_gi .04878048780487804878
FlhDC 18_gi .00520833333333333333
FliZ 18_gi .02325581395348837209
FNR 18_gi .04292929292929292929
FucR 18_gi 0
Fur 18_gi .00413223140495867768
GadE 18_gi .01418439716312056737
GadE_RcsB 18_gi .00840336134453781512
GadW 18_gi 0
GadX 18_gi .00694444444444444444
GalR 18_gi 0
GalS 18_gi 0
GatR 18_gi 0
GcvA 18_gi 0
GlaR 18_gi 0
GlcC 18_gi 0
GlpR 18_gi 0
GlrR 18_gi 0
GntR 18_gi 0
GutM 18_gi 0
HcaR 18_gi 0
HdfR 18_gi 0
HicB 18_gi 0
HigA 18_gi 0
HigBA 18_gi 0
HipAB 18_gi 0
HipB 18_gi 0
H_NS 18_gi .09712230215827338129
HprR 18_gi 0
HU 18_gi 0
HyfR 18_gi 0
HypT 18_gi 0
IclR 18_gi 0
IdnR 18_gi 0
IHF 18_gi .02710843373493975903
IlvY 18_gi 0
IscR 18_gi 0
KdgR 18_gi 0
KdpE 18_gi 0
LacI 18_gi 0
LeuO 18_gi .04800000000000000000
LexA 18_gi 0
LldR 18_gi 0
LrhA 18_gi .00869565217391304347
Lrp 18_gi .06896551724137931034
LsrR 18_gi 0
LysR 18_gi 0
MalI 18_gi 0
MalT 18_gi 0
MarA 18_gi .00617283950617283950
MarR 18_gi 0
MatA 18_gi .00847457627118644067
MazE 18_gi 0
MazE_MazF 18_gi 0
McbR 18_gi 0
MelR 18_gi 0
MetJ 18_gi 0
MetR 18_gi 0
MhpR 18_gi 0
Mlc 18_gi .00833333333333333333
MlrA 18_gi 0
MngR 18_gi 0
MntR 18_gi 0
ModE 18_gi 0
MprA 18_gi 0
MqsA 18_gi 0
MraZ 18_gi 0
MurR 18_gi 0
Nac 18_gi .01538461538461538461
NadR 18_gi 0
NagC 18_gi .02068965517241379310
NanR 18_gi 0
NarL 18_gi .03524229074889867841
NarP 18_gi .03846153846153846153
NemR 18_gi 0
NfeR 18_gi 0
NhaR 18_gi 0
NikR 18_gi 0
NimR 18_gi 0
NorR 18_gi .02702702702702702702
NrdR 18_gi 0
NsrR 18_gi .03174603174603174603
NtrC 18_gi 0
OmpR 18_gi 0
OxyR 18_gi .02666666666666666666
PaaX 18_gi 0
PdeL 18_gi .00900900900900900900
PdhR 18_gi 0
PepA 18_gi 0
PgrR 18_gi 0
PhoB 18_gi 0
PhoP 18_gi .02453987730061349693
PrpR 18_gi 0
PspF 18_gi 0
PurR 18_gi .01418439716312056737
PutA 18_gi 0
PuuR 18_gi 0
PyrR 18_gi 0
QseB 18_gi .01652892561983471074
RbsR 18_gi 0
RcdA 18_gi 0
RclR 18_gi 0
RcnR 18_gi 0
RcsAB 18_gi 0
RcsB 18_gi .01481481481481481481
RcsB_BglJ 18_gi .00793650793650793650
RelB 18_gi 0
RelB_RelE 18_gi 0
RhaR 18_gi 0
RhaS 18_gi 0
Rob 18_gi 0
RstA 18_gi 0
RtcR 18_gi 0
RutR 18_gi 0
SdiA 18_gi 0
SgrR 18_gi 0
SlyA 18_gi .00680272108843537414
SoxR 18_gi 0
SoxS 18_gi .01298701298701298701
SrlR 18_gi 0
StpA 18_gi .00854700854700854700
SutR 18_gi .00869565217391304347
TdcA 18_gi 0
TdcR 18_gi 0
TorR 18_gi 0
TreR 18_gi 0
TrpR 18_gi .02500000000000000000
TyrR 18_gi .02500000000000000000
UhpA 18_gi 0
UidR 18_gi 0
UlaR 18_gi 0
UvrY 18_gi .00869565217391304347
UxuR 18_gi 0
XapR 18_gi 0
XylR 18_gi 0
YdeO 18_gi 0
YefM 18_gi 0
YefM_YoeB 18_gi 0
YeiL 18_gi 0
YhaJ 18_gi 0
YiaJ 18_gi 0
YjjQ 18_gi 0
YqhC 18_gi 0
ZntR 18_gi 0
ZraR 18_gi 0
Zur 18_gi .00862068965517241379
AccB 19_gi 0
AcrR 19_gi 0
Ada 19_gi 0
AdiY 19_gi .02702702702702702702
AgaR 19_gi 0
AidB 19_gi 0
AlaS 19_gi 0
AllR 19_gi 0
AllS 19_gi 0
AlsR 19_gi 0
AppY 19_gi 0
AraC 19_gi 0
ArcA 19_gi .07518796992481203007
ArgP 19_gi 0
ArgR 19_gi .02127659574468085106
ArsR 19_gi 0
AscG 19_gi 0
AsnC 19_gi 0
AtoC 19_gi 0
BaeR 19_gi 0
BasR 19_gi 0
BetI 19_gi 0
BirA 19_gi 0
BluR 19_gi 0
BolA 19_gi 0
BtsR 19_gi .00833333333333333333
CadC 19_gi 0
CaiF 19_gi 0
Cbl 19_gi 0
CdaR 19_gi 0
CecR 19_gi 0
ChbR 19_gi 0
ComR 19_gi .00943396226415094339
CpxR 19_gi 0
Cra 19_gi .02209944751381215469
CreB 19_gi 0
CRP 19_gi .07731092436974789915
CRP_Sxy 19_gi 0
CsgD 19_gi .00751879699248120300
CspA 19_gi 0
CsqR 19_gi 0
CueR 19_gi 0
CusR 19_gi 0
CynR 19_gi 0
CysB 19_gi 0
CytR 19_gi 0
Dan 19_gi 0
DcuR 19_gi .01724137931034482758
DeoR 19_gi 0
DgoR 19_gi 0
DhaR 19_gi 0
DicA 19_gi 0
DinJ_YafQ 19_gi 0
DnaA 19_gi 0
DpiA 19_gi .09345794392523364485
DsdC 19_gi 0
EbgR 19_gi 0
EnvR 19_gi 0
EnvY 19_gi 0
EvgA 19_gi .02459016393442622950
ExuR 19_gi 0
FabR 19_gi 0
FadR 19_gi 0
FeaR 19_gi 0
FhlA 19_gi 0
Fis 19_gi .02108433734939759036
FlhDC 19_gi .02173913043478260869
FliZ 19_gi 0
FNR 19_gi .06806282722513089005
FucR 19_gi .04629629629629629629
Fur 19_gi .09174311926605504587
GadE 19_gi .02222222222222222222
GadE_RcsB 19_gi 0
GadW 19_gi 0
GadX 19_gi 0
GalR 19_gi 0
GalS 19_gi 0
GatR 19_gi .05660377358490566037
GcvA 19_gi 0
GlaR 19_gi 0
GlcC 19_gi 0
GlpR 19_gi .04545454545454545454
GlrR 19_gi 0
GntR 19_gi 0
GutM 19_gi .06603773584905660377
HcaR 19_gi 0
HdfR 19_gi .02777777777777777777
HicB 19_gi 0
HigA 19_gi 0
HigBA 19_gi 0
HipAB 19_gi 0
HipB 19_gi 0
H_NS 19_gi .11524163568773234200
HprR 19_gi 0
HU 19_gi 0
HyfR 19_gi 0
HypT 19_gi 0
IclR 19_gi 0
IdnR 19_gi 0
IHF 19_gi .04347826086956521739
IlvY 19_gi 0
IscR 19_gi 0
KdgR 19_gi 0
KdpE 19_gi 0
LacI 19_gi 0
LeuO 19_gi 0
LexA 19_gi 0
LldR 19_gi 0
LrhA 19_gi 0
Lrp 19_gi .03414634146341463414
LsrR 19_gi 0
LysR 19_gi 0
MalI 19_gi 0
MalT 19_gi 0
MarA 19_gi .01935483870967741935
MarR 19_gi 0
MatA 19_gi 0
MazE 19_gi 0
MazE_MazF 19_gi 0
McbR 19_gi 0
MelR 19_gi 0
MetJ 19_gi 0
MetR 19_gi 0
MhpR 19_gi 0
Mlc 19_gi .02654867256637168141
MlrA 19_gi 0
MngR 19_gi 0
MntR 19_gi 0
ModE 19_gi 0
MprA 19_gi 0
MqsA 19_gi 0
MraZ 19_gi 0
MurR 19_gi 0
Nac 19_gi .04958677685950413223
NadR 19_gi 0
NagC 19_gi .02877697841726618705
NanR 19_gi 0
NarL 19_gi .06481481481481481481
NarP 19_gi .00641025641025641025
NemR 19_gi 0
NfeR 19_gi .00934579439252336448
NhaR 19_gi 0
NikR 19_gi 0
NimR 19_gi 0
NorR 19_gi 0
NrdR 19_gi 0
NsrR 19_gi .01063829787234042553
NtrC 19_gi 0
OmpR 19_gi 0
OxyR 19_gi 0
PaaX 19_gi 0
PdeL 19_gi .00943396226415094339
PdhR 19_gi 0
PepA 19_gi 0
PgrR 19_gi 0
PhoB 19_gi .00606060606060606060
PhoP 19_gi .01250000000000000000
PrpR 19_gi 0
PspF 19_gi 0
PurR 19_gi .01470588235294117647
PutA 19_gi 0
PuuR 19_gi 0
PyrR 19_gi 0
QseB 19_gi 0
RbsR 19_gi 0
RcdA 19_gi 0
RclR 19_gi 0
RcnR 19_gi 0
RcsAB 19_gi 0
RcsB 19_gi .00763358778625954198
RcsB_BglJ 19_gi .00826446280991735537
RelB 19_gi 0
RelB_RelE 19_gi 0
RhaR 19_gi 0
RhaS 19_gi 0
Rob 19_gi .00763358778625954198
RstA 19_gi 0
RtcR 19_gi .01886792452830188679
RutR 19_gi 0
SdiA 19_gi 0
SgrR 19_gi 0
SlyA 19_gi .09160305343511450381
SoxR 19_gi .00884955752212389380
SoxS 19_gi .02027027027027027027
SrlR 19_gi .06603773584905660377
StpA 19_gi 0
SutR 19_gi 0
TdcA 19_gi 0
TdcR 19_gi 0
TorR 19_gi .02608695652173913043
TreR 19_gi 0
TrpR 19_gi 0
TyrR 19_gi 0
UhpA 19_gi 0
UidR 19_gi 0
UlaR 19_gi 0
UvrY 19_gi .00909090909090909090
UxuR 19_gi 0
XapR 19_gi 0
XylR 19_gi 0
YdeO 19_gi 0
YefM 19_gi 0
YefM_YoeB 19_gi 0
YeiL 19_gi 0
YhaJ 19_gi 0
YiaJ 19_gi 0
YjjQ 19_gi 0
YqhC 19_gi 0
ZntR 19_gi 0
ZraR 19_gi 0
Zur 19_gi 0
AccB 20_gi 0
AcrR 20_gi 0
Ada 20_gi 0
AdiY 20_gi .00802139037433155080
AgaR 20_gi .01063829787234042553
AidB 20_gi 0
AlaS 20_gi 0
AllR 20_gi 0
AllS 20_gi 0
AlsR 20_gi .01351351351351351351
AppY 20_gi 0
AraC 20_gi 0
ArcA 20_gi .09580838323353293413
ArgP 20_gi .00524934383202099737
ArgR 20_gi .00493827160493827160
ArsR 20_gi 0
AscG 20_gi 0
AsnC 20_gi 0
AtoC 20_gi 0
BaeR 20_gi 0
BasR 20_gi .01595744680851063829
BetI 20_gi 0
BirA 20_gi 0
BluR 20_gi 0
BolA 20_gi 0
BtsR 20_gi .01052631578947368421
CadC 20_gi .00540540540540540540
CaiF 20_gi 0
Cbl 20_gi .01340482573726541554
CdaR 20_gi .01336898395721925133
CecR 20_gi 0
ChbR 20_gi 0
ComR 20_gi .00271002710027100271
CpxR 20_gi .03294117647058823529
Cra 20_gi .02752293577981651376
CreB 20_gi 0
CRP 20_gi .11881188118811881188
CRP_Sxy 20_gi 0
CsgD 20_gi .01534526854219948849
CspA 20_gi 0
CsqR 20_gi 0
CueR 20_gi 0
CusR 20_gi 0
CynR 20_gi 0
CysB 20_gi .03626943005181347150
CytR 20_gi 0
Dan 20_gi 0
DcuR 20_gi .01061007957559681697
DeoR 20_gi 0
DgoR 20_gi 0
DhaR 20_gi 0
DicA 20_gi 0
DinJ_YafQ 20_gi .00540540540540540540
DnaA 20_gi .01055408970976253298
DpiA 20_gi .02425876010781671159
DsdC 20_gi 0
EbgR 20_gi 0
EnvR 20_gi 0
EnvY 20_gi .00270270270270270270
EvgA 20_gi .01041666666666666666
ExuR 20_gi 0
FabR 20_gi 0
FadR 20_gi .01291989664082687338
FeaR 20_gi 0
FhlA 20_gi .02307692307692307692
Fis 20_gi .04878048780487804878
FlhDC 20_gi .04883720930232558139
FliZ 20_gi .01036269430051813471
FNR 20_gi .09105691056910569105
FucR 20_gi 0
Fur 20_gi .05252100840336134453
GadE 20_gi .01007556675062972292
GadE_RcsB 20_gi .01612903225806451612
GadW 20_gi .01052631578947368421
GadX 20_gi .01767676767676767676
GalR 20_gi .00797872340425531914
GalS 20_gi .00797872340425531914
GatR 20_gi .01626016260162601626
GcvA 20_gi 0
GlaR 20_gi 0
GlcC 20_gi 0
GlpR 20_gi .01340482573726541554
GlrR 20_gi .01351351351351351351
GntR 20_gi 0
GutM 20_gi 0
HcaR 20_gi .01626016260162601626
HdfR 20_gi 0
HicB 20_gi 0
HigA 20_gi 0
HigBA 20_gi 0
HipAB 20_gi 0
HipB 20_gi 0
H_NS 20_gi .11928429423459244532
HprR 20_gi 0
HU 20_gi .00265251989389920424
HyfR 20_gi 0
HypT 20_gi .01326259946949602122
IclR 20_gi .00810810810810810810
IdnR 20_gi 0
IHF 20_gi .16310679611650485436
IlvY 20_gi 0
IscR 20_gi .01776649746192893401
KdgR 20_gi 0
KdpE 20_gi 0
LacI 20_gi 0
LeuO 20_gi .01566579634464751958
LexA 20_gi .00938967136150234741
LldR 20_gi 0
LrhA 20_gi .00537634408602150537
Lrp 20_gi .04166666666666666666
LsrR 20_gi 0
LysR 20_gi 0
MalI 20_gi 0
MalT 20_gi 0
MarA 20_gi .00238095238095238095
MarR 20_gi 0
MatA 20_gi .00265957446808510638
MazE 20_gi 0
MazE_MazF 20_gi 0
McbR 20_gi .00267379679144385026
MelR 20_gi 0
MetJ 20_gi .02127659574468085106
MetR 20_gi .00537634408602150537
MhpR 20_gi 0
Mlc 20_gi 0
MlrA 20_gi .01066666666666666666
MngR 20_gi 0
MntR 20_gi 0
ModE 20_gi .06138107416879795396
MprA 20_gi .00267379679144385026
MqsA 20_gi .01072386058981233243
MraZ 20_gi 0
MurR 20_gi 0
Nac 20_gi .00257069408740359897
NadR 20_gi .00268817204301075268
NagC 20_gi .01246882793017456359
NanR 20_gi .00263852242744063324
NarL 20_gi .07877461706783369803
NarP 20_gi .03960396039603960396
NemR 20_gi 0
NfeR 20_gi 0
NhaR 20_gi 0
NikR 20_gi 0
NimR 20_gi 0
NorR 20_gi 0
NrdR 20_gi 0
NsrR 20_gi .02954545454545454545
NtrC 20_gi .03712871287128712871
OmpR 20_gi .02610966057441253263
OxyR 20_gi .00487804878048780487
PaaX 20_gi .02956989247311827956
PdeL 20_gi 0
PdhR 20_gi 0
PepA 20_gi .00540540540540540540
PgrR 20_gi 0
PhoB 20_gi .01900237529691211401
PhoP 20_gi .02905569007263922518
PrpR 20_gi .01081081081081081081
PspF 20_gi 0
PurR 20_gi .01007556675062972292
PutA 20_gi 0
PuuR 20_gi .00802139037433155080
PyrR 20_gi 0
QseB 20_gi .01871657754010695187
RbsR 20_gi 0
RcdA 20_gi .01333333333333333333
RclR 20_gi 0
RcnR 20_gi 0
RcsAB 20_gi .01049868766404199475
RcsB 20_gi .03403141361256544502
RcsB_BglJ 20_gi .00522193211488250652
RelB 20_gi 0
RelB_RelE 20_gi 0
RhaR 20_gi 0
RhaS 20_gi 0
Rob 20_gi 0
RstA 20_gi .01336898395721925133
RtcR 20_gi .00542005420054200542
RutR 20_gi .01047120418848167539
SdiA 20_gi .00266666666666666666
SgrR 20_gi 0
SlyA 20_gi .06561679790026246719
SoxR 20_gi 0
SoxS 20_gi 0
SrlR 20_gi 0
StpA 20_gi .00266666666666666666
SutR 20_gi .00268096514745308310
TdcA 20_gi 0
TdcR 20_gi 0
TorR 20_gi .00527704485488126649
TreR 20_gi 0
TrpR 20_gi .01061007957559681697
TyrR 20_gi .01061007957559681697
UhpA 20_gi 0
UidR 20_gi 0
UlaR 20_gi 0
UvrY 20_gi .00268096514745308310
UxuR 20_gi 0
XapR 20_gi 0
XylR 20_gi 0
YdeO 20_gi .00257069408740359897
YefM 20_gi 0
YefM_YoeB 20_gi 0
YeiL 20_gi 0
YhaJ 20_gi .00271002710027100271
YiaJ 20_gi .02432432432432432432
YjjQ 20_gi 0
YqhC 20_gi 0
ZntR 20_gi 0
ZraR 20_gi 0
Zur 20_gi 0
AccB 21_gi .00087527352297592997
AcrR 21_gi .00481400437636761487
Ada 21_gi .00175054704595185995
AdiY 21_gi .00350109409190371991
AgaR 21_gi .00481400437636761487
AidB 21_gi .00043763676148796498
AlaS 21_gi .00043763676148796498
AllR 21_gi .00087260034904013961
AllS 21_gi .00131291028446389496
AlsR 21_gi .00262582056892778993
AppY 21_gi .00437636761487964989
AraC 21_gi .00480769230769230769
ArcA 21_gi .06895056374674761491
ArgP 21_gi .00349192492361414229
ArgR 21_gi .01663019693654266958
ArsR 21_gi .00131291028446389496
AscG 21_gi .00131176213379973764
AsnC 21_gi .00175054704595185995
AtoC 21_gi .00175054704595185995
BaeR 21_gi .00350109409190371991
BasR 21_gi .00568927789934354485
BetI 21_gi .00175054704595185995
BirA 21_gi .00218818380743982494
BluR 21_gi .00175054704595185995
BolA 21_gi .00218818380743982494
BtsR 21_gi .00656455142231947483
CadC 21_gi .00131291028446389496
CaiF 21_gi .00437636761487964989
Cbl 21_gi .00393873085339168490
CdaR 21_gi .00262123197903014416
CecR 21_gi .00218818380743982494
ChbR 21_gi .00262582056892778993
ComR 21_gi .00043763676148796498
CpxR 21_gi .02569686411149825783
Cra 21_gi .03096380287832533798
CreB 21_gi .00174978127734033245
CRP 21_gi .19542178889359898261
CRP_Sxy 21_gi .00043763676148796498
CsgD 21_gi .01136860515959772627
CspA 21_gi .00043744531933508311
CsqR 21_gi 0
CueR 21_gi .00306345733041575492
CusR 21_gi .00218150087260034904
CynR 21_gi .00175054704595185995
CysB 21_gi .01091226538629419467
CytR 21_gi .00437062937062937062
Dan 21_gi .00175054704595185995
DcuR 21_gi .00525164113785557986
DeoR 21_gi .00174901617839965019
DgoR 21_gi 0
DhaR 21_gi .00175054704595185995
DicA 21_gi .00306211723534558180
DinJ_YafQ 21_gi .00131291028446389496
DnaA 21_gi .00349192492361414229
DpiA 21_gi .00437445319335083114
DsdC 21_gi .00131291028446389496
EbgR 21_gi .00087527352297592997
EnvR 21_gi .00087527352297592997
EnvY 21_gi .00087527352297592997
EvgA 21_gi .00831509846827133479
ExuR 21_gi .00349956255468066491
FabR 21_gi .00043744531933508311
FadR 21_gi .00918233493659816353
FeaR 21_gi .00087527352297592997
FhlA 21_gi .01224311324879755137
Fis 21_gi .08862948551664504971
FlhDC 21_gi .03002610966057441253
FliZ 21_gi .00874890638670166229
FNR 21_gi .12625163256421419242
FucR 21_gi .00306345733041575492
Fur 21_gi .05638111888111888111
GadE 21_gi .01267482517482517482
GadE_RcsB 21_gi .00393873085339168490
GadW 21_gi .00656455142231947483
GadX 21_gi .01310615989515072083
GalR 21_gi .00349803235679930039
GalS 21_gi .00349803235679930039
GatR 21_gi .00262582056892778993
GcvA 21_gi .00218818380743982494
GlaR 21_gi .00218818380743982494
GlcC 21_gi .00043649061545176778
GlpR 21_gi .00262237762237762237
GlrR 21_gi .00262582056892778993
GntR 21_gi .00393356643356643356
GutM 21_gi .00306345733041575492
HcaR 21_gi .00262582056892778993
HdfR 21_gi .00218818380743982494
HicB 21_gi .00087527352297592997
HigA 21_gi .00087527352297592997
HigBA 21_gi .00087527352297592997
HipAB 21_gi .00218818380743982494
HipB 21_gi .00262582056892778993
H_NS 21_gi .07688966116420503909
HprR 21_gi .00218150087260034904
HU 21_gi .00306077831219938784
HyfR 21_gi .00525164113785557986
HypT 21_gi .00480979449059903804
IclR 21_gi .00175054704595185995
IdnR 21_gi .00306345733041575492
IHF 21_gi .09205384281372123317
IlvY 21_gi .00087527352297592997
IscR 21_gi .01311762133799737647
KdgR 21_gi .00043744531933508311
KdpE 21_gi .00175054704595185995
LacI 21_gi .00131291028446389496
LeuO 21_gi .00611086861632474901
LexA 21_gi .02177700348432055749
LldR 21_gi 0
LrhA 21_gi .00218818380743982494
Lrp 21_gi .04456094364351245085
LsrR 21_gi .00393873085339168490
LysR 21_gi .00087527352297592997
MalI 21_gi .00131291028446389496
MalT 21_gi .00262123197903014416
MarA 21_gi .01830065359477124183
MarR 21_gi .00131291028446389496
MatA 21_gi .00350109409190371991
MazE 21_gi .00131291028446389496
MazE_MazF 21_gi .00131291028446389496
McbR 21_gi .00218722659667541557
MelR 21_gi .00087489063867016622
MetJ 21_gi .00568430257979886313
MetR 21_gi .00218818380743982494
MhpR 21_gi .00262582056892778993
Mlc 21_gi .00437636761487964989
MlrA 21_gi .00437636761487964989
MngR 21_gi .00043725404459991254
MntR 21_gi .00131176213379973764
ModE 21_gi .01923917796239615216
MprA 21_gi .00262582056892778993
MqsA 21_gi .00350109409190371991
MraZ 21_gi .00699912510936132983
MurR 21_gi .00043725404459991254
Nac 21_gi .00874890638670166229
NadR 21_gi .00175054704595185995
NagC 21_gi .01574803149606299212
NanR 21_gi .00481400437636761487
NarL 21_gi .05196506550218340611
NarP 21_gi .02097902097902097902
NemR 21_gi .00131291028446389496
NfeR 21_gi .00087527352297592997
NhaR 21_gi .00306345733041575492
NikR 21_gi .00262582056892778993
NimR 21_gi 0
NorR 21_gi .00131291028446389496
NrdR 21_gi .00262237762237762237
NsrR 21_gi .03540209790209790209
NtrC 21_gi .02143482064741907261
OmpR 21_gi .01006124234470691163
OxyR 21_gi .01837270341207349081
PaaX 21_gi .00612691466083150984
PdeL 21_gi .00043763676148796498
PdhR 21_gi .01483420593368237347
PepA 21_gi .00131291028446389496
PgrR 21_gi .00174748798602009611
PhoB 21_gi .01383484651967142239
PhoP 21_gi .02137870855148342059
PrpR 21_gi .00174978127734033245
PspF 21_gi .00306345733041575492
PurR 21_gi .00958605664488017429
PutA 21_gi .00087527352297592997
PuuR 21_gi .00350109409190371991
PyrR 21_gi 0
QseB 21_gi .00525164113785557986
RbsR 21_gi .00306077831219938784
RcdA 21_gi .00393528640139921294
RclR 21_gi .00131291028446389496
RcnR 21_gi .00131291028446389496
RcsAB 21_gi .00700218818380743982
RcsB 21_gi .01137855579868708971
RcsB_BglJ 21_gi .00612155662439877568
RelB 21_gi .00131291028446389496
RelB_RelE 21_gi .00131291028446389496
RhaR 21_gi .00087527352297592997
RhaS 21_gi .00218722659667541557
Rob 21_gi .01049409707039790118
RstA 21_gi .00437636761487964989
RtcR 21_gi .00087527352297592997
RutR 21_gi .00699912510936132983
SdiA 21_gi .00262467191601049868
SgrR 21_gi .00043610989969472307
SlyA 21_gi .01308900523560209424
SoxR 21_gi .00218531468531468531
SoxS 21_gi .01613606628870475359
SrlR 21_gi .00306345733041575492
StpA 21_gi .00306345733041575492
SutR 21_gi .00218818380743982494
TdcA 21_gi .00306345733041575492
TdcR 21_gi .00306345733041575492
TorR 21_gi .00525164113785557986
TreR 21_gi 0
TrpR 21_gi .00437254044599912549
TyrR 21_gi .00261894369271060672
UhpA 21_gi .00043763676148796498
UidR 21_gi .00175054704595185995
UlaR 21_gi .00306345733041575492
UvrY 21_gi .00218818380743982494
UxuR 21_gi .00393873085339168490
XapR 21_gi .00087527352297592997
XylR 21_gi .00306211723534558180
YdeO 21_gi .00919037199124726477
YefM 21_gi .00087527352297592997
YefM_YoeB 21_gi .00087527352297592997
YeiL 21_gi .00043763676148796498
YhaJ 21_gi .00043763676148796498
YiaJ 21_gi .00393700787401574803
YjjQ 21_gi .00437636761487964989
YqhC 21_gi .00087527352297592997
ZntR 21_gi .00043763676148796498
ZraR 21_gi .00043725404459991254
Zur 21_gi .00262582056892778993
AccB 22_gi .00156862745098039215
AcrR 22_gi .00468750000000000000
Ada 22_gi 0
AdiY 22_gi .00391236306729264475
AgaR 22_gi .00468750000000000000
AidB 22_gi 0
AlaS 22_gi 0
AllR 22_gi 0
AllS 22_gi .00235294117647058823
AlsR 22_gi .00470588235294117647
AppY 22_gi .00784313725490196078
AraC 22_gi .00389408099688473520
ArcA 22_gi .08663181478715459297
ArgP 22_gi .00546021840873634945
ArgR 22_gi .01546790409899458623
ArsR 22_gi 0
AscG 22_gi 0
AsnC 22_gi 0
AtoC 22_gi .00313725490196078431
BaeR 22_gi .00078003120124804992
BasR 22_gi .00940438871473354231
BetI 22_gi .00313725490196078431
BirA 22_gi .00392156862745098039
BluR 22_gi .00313725490196078431
BolA 22_gi 0
BtsR 22_gi .00938967136150234741
CadC 22_gi .00156739811912225705
CaiF 22_gi .00784313725490196078
Cbl 22_gi .00390930414386239249
CdaR 22_gi .00390625000000000000
CecR 22_gi .00392156862745098039
ChbR 22_gi .00470588235294117647
ComR 22_gi .00078431372549019607
CpxR 22_gi .02203647416413373860
Cra 22_gi .02965779467680608365
CreB 22_gi .00313479623824451410
CRP 22_gi .18922470433639947437
CRP_Sxy 22_gi 0
CsgD 22_gi .01479750778816199376
CspA 22_gi 0
CsqR 22_gi 0
CueR 22_gi .00470219435736677115
CusR 22_gi .00390015600624024960
CynR 22_gi 0
CysB 22_gi .01083591331269349845
CytR 22_gi .00233463035019455252
Dan 22_gi .00313725490196078431
DcuR 22_gi .00862068965517241379
DeoR 22_gi .00156372165754495699
DgoR 22_gi 0
DhaR 22_gi 0
DicA 22_gi .00548589341692789968
DinJ_YafQ 22_gi .00078308535630383711
DnaA 22_gi .00467653936087295401
DpiA 22_gi .00783699059561128526
DsdC 22_gi .00078308535630383711
EbgR 22_gi .00156862745098039215
EnvR 22_gi .00156862745098039215
EnvY 22_gi 0
EvgA 22_gi .00700389105058365758
ExuR 22_gi .00156006240249609984
FabR 22_gi 0
FadR 22_gi .00309119010819165378
FeaR 22_gi 0
FhlA 22_gi .02192638997650743931
Fis 22_gi .11127487103905674281
FlhDC 22_gi .02415094339622641509
FliZ 22_gi .01487862176977290524
FNR 22_gi .14607558139534883720
FucR 22_gi .00549019607843137254
Fur 22_gi .05709992486851990984
GadE 22_gi .01632970451010886469
GadE_RcsB 22_gi .00626959247648902821
GadW 22_gi .01176470588235294117
GadX 22_gi .02026500389711613406
GalR 22_gi 0
GalS 22_gi 0
GatR 22_gi .00470588235294117647
GcvA 22_gi .00392156862745098039
GlaR 22_gi .00392156862745098039
GlcC 22_gi 0
GlpR 22_gi .00469483568075117370
GlrR 22_gi .00391849529780564263
GntR 22_gi .00155642023346303501
GutM 22_gi .00549019607843137254
HcaR 22_gi .00470588235294117647
HdfR 22_gi .00156494522691705790
HicB 22_gi 0
HigA 22_gi 0
HigBA 22_gi 0
HipAB 22_gi .00234925606891151135
HipB 22_gi .00234741784037558685
H_NS 22_gi .10700828937452901281
HprR 22_gi .00390015600624024960
HU 22_gi .00077942322681215900
HyfR 22_gi .00941176470588235294
HypT 22_gi .00389711613406079501
IclR 22_gi .00235109717868338557
IdnR 22_gi .00078064012490241998
IHF 22_gi .13072877535687453042
IlvY 22_gi .00156862745098039215
IscR 22_gi .01554001554001554001
KdgR 22_gi 0
KdpE 22_gi .00313725490196078431
LacI 22_gi 0
LeuO 22_gi .00778210116731517509
LexA 22_gi .01984732824427480916
LldR 22_gi 0
LrhA 22_gi .00234925606891151135
Lrp 22_gi .06640926640926640926
LsrR 22_gi .00705882352941176470
LysR 22_gi .00156862745098039215
MalI 22_gi .00235294117647058823
MalT 22_gi .00469116497263487099
MarA 22_gi .01920122887864823348
MarR 22_gi 0
MatA 22_gi .00312744331508991399
MazE 22_gi .00235294117647058823
MazE_MazF 22_gi .00235294117647058823
McbR 22_gi .00391849529780564263
MelR 22_gi 0
MetJ 22_gi .00702576112412177985
MetR 22_gi 0
MhpR 22_gi .00470588235294117647
Mlc 22_gi .00155884645362431800
MlrA 22_gi .00312256049960967993
MngR 22_gi .00078308535630383711
MntR 22_gi .00234925606891151135
ModE 22_gi .02403100775193798449
MprA 22_gi .00470588235294117647
MqsA 22_gi .00627450980392156862
MraZ 22_gi .01174628034455755677
MurR 22_gi 0
Nac 22_gi .00309597523219814241
NadR 22_gi .00235109717868338557
NagC 22_gi .01705426356589147286
NanR 22_gi .00468750000000000000
NarL 22_gi .07120980091883614088
NarP 22_gi .03030303030303030303
NemR 22_gi .00235294117647058823
NfeR 22_gi .00156862745098039215
NhaR 22_gi .00470219435736677115
NikR 22_gi 0
NimR 22_gi 0
NorR 22_gi .00235294117647058823
NrdR 22_gi 0
NsrR 22_gi .03267477203647416413
NtrC 22_gi .02001539645881447267
OmpR 22_gi .01247077162899454403
OxyR 22_gi .01619121048573631457
PaaX 22_gi .00939702427564604541
PdeL 22_gi .00078431372549019607
PdhR 22_gi .01936483346243222308
PepA 22_gi .00156739811912225705
PgrR 22_gi .00234375000000000000
PhoB 22_gi .00907029478458049886
PhoP 22_gi .02227342549923195084
PrpR 22_gi .00313479623824451410
PspF 22_gi .00549019607843137254
PurR 22_gi .00615858352578906851
PutA 22_gi 0
PuuR 22_gi .00627450980392156862
PyrR 22_gi 0
QseB 22_gi .00862068965517241379
RbsR 22_gi .00077942322681215900
RcdA 22_gi .00704776820673453406
RclR 22_gi .00235294117647058823
RcnR 22_gi .00235294117647058823
RcsAB 22_gi .01254901960784313725
RcsB 22_gi .01640625000000000000
RcsB_BglJ 22_gi .00859375000000000000
RelB 22_gi .00235294117647058823
RelB_RelE 22_gi .00235294117647058823
RhaR 22_gi 0
RhaS 22_gi 0
Rob 22_gi .01009316770186335403
RstA 22_gi .00390625000000000000
RtcR 22_gi .00156862745098039215
RutR 22_gi .00544747081712062256
SdiA 22_gi .00470219435736677115
SgrR 22_gi .00077942322681215900
SlyA 22_gi .02180685358255451713
SoxR 22_gi .00391236306729264475
SoxS 22_gi .01460415065334358186
SrlR 22_gi .00549019607843137254
StpA 22_gi .00470219435736677115
SutR 22_gi 0
TdcA 22_gi .00549019607843137254
TdcR 22_gi .00549019607843137254
TorR 22_gi .00704225352112676056
TreR 22_gi 0
TrpR 22_gi 0
TyrR 22_gi .00233644859813084112
UhpA 22_gi .00078431372549019607
UidR 22_gi 0
UlaR 22_gi .00549019607843137254
UvrY 22_gi .00313479623824451410
UxuR 22_gi .00156006240249609984
XapR 22_gi .00156862745098039215
XylR 22_gi .00156128024980483996
YdeO 22_gi .01647058823529411764
YefM 22_gi .00156862745098039215
YefM_YoeB 22_gi .00156862745098039215
YeiL 22_gi .00078431372549019607
YhaJ 22_gi 0
YiaJ 22_gi .00705329153605015673
YjjQ 22_gi .00390625000000000000
YqhC 22_gi 0
ZntR 22_gi 0
ZraR 22_gi 0
Zur 22_gi .00078125000000000000
AccB 23_gi 0
AcrR 23_gi 0
Ada 23_gi 0
AdiY 23_gi .03225806451612903225
AgaR 23_gi 0
AidB 23_gi 0
AlaS 23_gi 0
AllR 23_gi 0
AllS 23_gi 0
AlsR 23_gi .05617977528089887640
AppY 23_gi 0
AraC 23_gi 0
ArcA 23_gi .02290076335877862595
ArgP 23_gi .00990099009900990099
ArgR 23_gi .02439024390243902439
ArsR 23_gi 0
AscG 23_gi 0
AsnC 23_gi 0
AtoC 23_gi 0
BaeR 23_gi 0
BasR 23_gi 0
BetI 23_gi 0
BirA 23_gi 0
BluR 23_gi 0
BolA 23_gi 0
BtsR 23_gi 0
CadC 23_gi 0
CaiF 23_gi 0
Cbl 23_gi 0
CdaR 23_gi 0
CecR 23_gi 0
ChbR 23_gi 0
ComR 23_gi 0
CpxR 23_gi 0
Cra 23_gi 0
CreB 23_gi 0
CRP 23_gi .02975206611570247933
CRP_Sxy 23_gi 0
CsgD 23_gi .00869565217391304347
CspA 23_gi 0
CsqR 23_gi 0
CueR 23_gi 0
CusR 23_gi 0
CynR 23_gi 0
CysB 23_gi .00847457627118644067
CytR 23_gi 0
Dan 23_gi 0
DcuR 23_gi 0
DeoR 23_gi 0
DgoR 23_gi 0
DhaR 23_gi 0
DicA 23_gi 0
DinJ_YafQ 23_gi 0
DnaA 23_gi 0
DpiA 23_gi .01020408163265306122
DsdC 23_gi 0
EbgR 23_gi 0
EnvR 23_gi 0
EnvY 23_gi 0
EvgA 23_gi .01904761904761904761
ExuR 23_gi 0
FabR 23_gi 0
FadR 23_gi 0
FeaR 23_gi 0
FhlA 23_gi .08256880733944954128
Fis 23_gi .01904761904761904761
FlhDC 23_gi .00591715976331360946
FliZ 23_gi 0
FNR 23_gi .02362204724409448818
FucR 23_gi 0
Fur 23_gi .04265402843601895734
GadE 23_gi .00840336134453781512
GadE_RcsB 23_gi .02105263157894736842
GadW 23_gi .01980198019801980198
GadX 23_gi .01666666666666666666
GalR 23_gi 0
GalS 23_gi 0
GatR 23_gi 0
GcvA 23_gi 0
GlaR 23_gi 0
GlcC 23_gi 0
GlpR 23_gi 0
GlrR 23_gi 0
GntR 23_gi .01010101010101010101
GutM 23_gi .07954545454545454545
HcaR 23_gi 0
HdfR 23_gi 0
HicB 23_gi 0
HigA 23_gi 0
HigBA 23_gi 0
HipAB 23_gi 0
HipB 23_gi 0
H_NS 23_gi .06015037593984962406
HprR 23_gi 0
HU 23_gi .01041666666666666666
HyfR 23_gi 0
HypT 23_gi 0
IclR 23_gi 0
IdnR 23_gi .01063829787234042553
IHF 23_gi .07070707070707070707
IlvY 23_gi 0
IscR 23_gi 0
KdgR 23_gi 0
KdpE 23_gi 0
LacI 23_gi 0
LeuO 23_gi .05882352941176470588
LexA 23_gi .01360544217687074829
LldR 23_gi 0
LrhA 23_gi .01086956521739130434
Lrp 23_gi 0
LsrR 23_gi 0
LysR 23_gi 0
MalI 23_gi 0
MalT 23_gi 0
MarA 23_gi 0
MarR 23_gi 0
MatA 23_gi .01052631578947368421
MazE 23_gi 0
MazE_MazF 23_gi 0
McbR 23_gi 0
MelR 23_gi 0
MetJ 23_gi .00980392156862745098
MetR 23_gi 0
MhpR 23_gi 0
Mlc 23_gi 0
MlrA 23_gi 0
MngR 23_gi 0
MntR 23_gi .03333333333333333333
ModE 23_gi .07200000000000000000
MprA 23_gi 0
MqsA 23_gi 0
MraZ 23_gi 0
MurR 23_gi 0
Nac 23_gi .00925925925925925925
NadR 23_gi 0
NagC 23_gi 0
NanR 23_gi 0
NarL 23_gi .00952380952380952380
NarP 23_gi 0
NemR 23_gi 0
NfeR 23_gi 0
NhaR 23_gi 0
NikR 23_gi 0
NimR 23_gi 0
NorR 23_gi 0
NrdR 23_gi 0
NsrR 23_gi .07500000000000000000
NtrC 23_gi 0
OmpR 23_gi 0
OxyR 23_gi .00769230769230769230
PaaX 23_gi 0
PdeL 23_gi 0
PdhR 23_gi 0
PepA 23_gi .02247191011235955056
PgrR 23_gi 0
PhoB 23_gi .00680272108843537414
PhoP 23_gi .00699300699300699300
PrpR 23_gi 0
PspF 23_gi 0
PurR 23_gi .01694915254237288135
PutA 23_gi 0
PuuR 23_gi 0
PyrR 23_gi 0
QseB 23_gi 0
RbsR 23_gi 0
RcdA 23_gi 0
RclR 23_gi 0
RcnR 23_gi 0
RcsAB 23_gi 0
RcsB 23_gi .01785714285714285714
RcsB_BglJ 23_gi .00970873786407766990
RelB 23_gi 0
RelB_RelE 23_gi 0
RhaR 23_gi 0
RhaS 23_gi 0
Rob 23_gi 0
RstA 23_gi 0
RtcR 23_gi 0
RutR 23_gi .02941176470588235294
SdiA 23_gi 0
SgrR 23_gi 0
SlyA 23_gi .00806451612903225806
SoxR 23_gi 0
SoxS 23_gi .00757575757575757575
SrlR 23_gi .07954545454545454545
StpA 23_gi .01063829787234042553
SutR 23_gi .01086956521739130434
TdcA 23_gi 0
TdcR 23_gi 0
TorR 23_gi .02040816326530612244
TreR 23_gi 0
TrpR 23_gi .01010101010101010101
TyrR 23_gi .01010101010101010101
UhpA 23_gi 0
UidR 23_gi 0
UlaR 23_gi 0
UvrY 23_gi 0
UxuR 23_gi 0
XapR 23_gi 0
XylR 23_gi 0
YdeO 23_gi 0
YefM 23_gi 0
YefM_YoeB 23_gi 0
YeiL 23_gi 0
YhaJ 23_gi 0
YiaJ 23_gi 0
YjjQ 23_gi .03157894736842105263
YqhC 23_gi 0
ZntR 23_gi 0
ZraR 23_gi 0
Zur 23_gi .01075268817204301075
AccB 24_gi 0
AcrR 24_gi 0
Ada 24_gi 0
AdiY 24_gi .01612903225806451612
AgaR 24_gi 0
AidB 24_gi 0
AlaS 24_gi 0
AllR 24_gi 0
AllS 24_gi 0
AlsR 24_gi 0
AppY 24_gi 0
AraC 24_gi 0
ArcA 24_gi .04910714285714285714
ArgP 24_gi 0
ArgR 24_gi 0
ArsR 24_gi 0
AscG 24_gi 0
AsnC 24_gi 0
AtoC 24_gi 0
BaeR 24_gi 0
BasR 24_gi .01492537313432835820
BetI 24_gi 0
BirA 24_gi 0
BluR 24_gi 0
BolA 24_gi 0
BtsR 24_gi 0
CadC 24_gi 0
CaiF 24_gi .10169491525423728813
Cbl 24_gi 0
CdaR 24_gi 0
CecR 24_gi 0
ChbR 24_gi 0
ComR 24_gi 0
CpxR 24_gi 0
Cra 24_gi .02290076335877862595
CreB 24_gi 0
CRP 24_gi .02076124567474048442
CRP_Sxy 24_gi 0
CsgD 24_gi 0
CspA 24_gi 0
CsqR 24_gi 0
CueR 24_gi 0
CusR 24_gi 0
CynR 24_gi 0
CysB 24_gi 0
CytR 24_gi 0
Dan 24_gi 0
DcuR 24_gi 0
DeoR 24_gi 0
DgoR 24_gi 0
DhaR 24_gi 0
DicA 24_gi 0
DinJ_YafQ 24_gi 0
DnaA 24_gi 0
DpiA 24_gi 0
DsdC 24_gi 0
EbgR 24_gi 0
EnvR 24_gi 0
EnvY 24_gi 0
EvgA 24_gi 0
ExuR 24_gi 0
FabR 24_gi 0
FadR 24_gi 0
FeaR 24_gi 0
FhlA 24_gi 0
Fis 24_gi .01408450704225352112
FlhDC 24_gi 0
FliZ 24_gi 0
FNR 24_gi .02292263610315186246
FucR 24_gi 0
Fur 24_gi .06857142857142857142
GadE 24_gi 0
GadE_RcsB 24_gi 0
GadW 24_gi 0
GadX 24_gi 0
GalR 24_gi 0
GalS 24_gi 0
GatR 24_gi 0
GcvA 24_gi 0
GlaR 24_gi 0
GlcC 24_gi 0
GlpR 24_gi 0
GlrR 24_gi 0
GntR 24_gi 0
GutM 24_gi 0
HcaR 24_gi 0
HdfR 24_gi 0
HicB 24_gi 0
HigA 24_gi 0
HigBA 24_gi 0
HipAB 24_gi 0
HipB 24_gi 0
H_NS 24_gi .11160714285714285714
HprR 24_gi 0
HU 24_gi 0
HyfR 24_gi 0
HypT 24_gi 0
IclR 24_gi .05357142857142857142
IdnR 24_gi 0
IHF 24_gi .04014598540145985401
IlvY 24_gi 0
IscR 24_gi 0
KdgR 24_gi 0
KdpE 24_gi 0
LacI 24_gi 0
LeuO 24_gi .08695652173913043478
LexA 24_gi 0
LldR 24_gi 0
LrhA 24_gi .01694915254237288135
Lrp 24_gi .05921052631578947368
LsrR 24_gi 0
LysR 24_gi 0
MalI 24_gi 0
MalT 24_gi 0
MarA 24_gi 0
MarR 24_gi 0
MatA 24_gi 0
MazE 24_gi 0
MazE_MazF 24_gi 0
McbR 24_gi 0
MelR 24_gi 0
MetJ 24_gi 0
MetR 24_gi 0
MhpR 24_gi 0
Mlc 24_gi 0
MlrA 24_gi 0
MngR 24_gi 0
MntR 24_gi 0
ModE 24_gi 0
MprA 24_gi 0
MqsA 24_gi 0
MraZ 24_gi 0
MurR 24_gi 0
Nac 24_gi .02702702702702702702
NadR 24_gi 0
NagC 24_gi .02222222222222222222
NanR 24_gi 0
NarL 24_gi 0
NarP 24_gi 0
NemR 24_gi 0
NfeR 24_gi 0
NhaR 24_gi 0
NikR 24_gi 0
NimR 24_gi 0
NorR 24_gi 0
NrdR 24_gi 0
NsrR 24_gi 0
NtrC 24_gi 0
OmpR 24_gi 0
OxyR 24_gi 0
PaaX 24_gi 0
PdeL 24_gi 0
PdhR 24_gi 0
PepA 24_gi 0
PgrR 24_gi 0
PhoB 24_gi 0
PhoP 24_gi .00909090909090909090
PrpR 24_gi 0
PspF 24_gi 0
PurR 24_gi .02352941176470588235
PutA 24_gi 0
PuuR 24_gi 0
PyrR 24_gi 0
QseB 24_gi 0
RbsR 24_gi 0
RcdA 24_gi 0
RclR 24_gi 0
RcnR 24_gi 0
RcsAB 24_gi 0
RcsB 24_gi 0
RcsB_BglJ 24_gi .01428571428571428571
RelB 24_gi 0
RelB_RelE 24_gi 0
RhaR 24_gi 0
RhaS 24_gi 0
Rob 24_gi 0
RstA 24_gi 0
RtcR 24_gi 0
RutR 24_gi 0
SdiA 24_gi 0
SgrR 24_gi 0
SlyA 24_gi .17948717948717948717
SoxR 24_gi 0
SoxS 24_gi 0
SrlR 24_gi 0
StpA 24_gi .01639344262295081967
SutR 24_gi 0
TdcA 24_gi 0
TdcR 24_gi 0
TorR 24_gi 0
TreR 24_gi 0
TrpR 24_gi 0
TyrR 24_gi 0
UhpA 24_gi 0
UidR 24_gi 0
UlaR 24_gi 0
UvrY 24_gi 0
UxuR 24_gi 0
XapR 24_gi 0
XylR 24_gi 0
YdeO 24_gi 0
YefM 24_gi 0
YefM_YoeB 24_gi 0
YeiL 24_gi 0
YhaJ 24_gi 0
YiaJ 24_gi 0
YjjQ 24_gi 0
YqhC 24_gi 0
ZntR 24_gi 0
ZraR 24_gi 0
Zur 24_gi 0
AccB 25_gi 0
AcrR 25_gi .00630252100840336134
Ada 25_gi 0
AdiY 25_gi .00634249471458773784
AgaR 25_gi 0
AidB 25_gi 0
AlaS 25_gi 0
AllR 25_gi 0
AllS 25_gi 0
AlsR 25_gi .01066098081023454157
AppY 25_gi 0
AraC 25_gi .00626304801670146137
ArcA 25_gi .05882352941176470588
ArgP 25_gi .00207900207900207900
ArgR 25_gi .00998003992015968063
ArsR 25_gi 0
AscG 25_gi 0
AsnC 25_gi 0
AtoC 25_gi 0
BaeR 25_gi .00421940928270042194
BasR 25_gi .01050420168067226890
BetI 25_gi 0
BirA 25_gi 0
BluR 25_gi .00854700854700854700
BolA 25_gi 0
BtsR 25_gi .01257861635220125786
CadC 25_gi 0
CaiF 25_gi .01271186440677966101
Cbl 25_gi 0
CdaR 25_gi 0
CecR 25_gi .01068376068376068376
ChbR 25_gi 0
ComR 25_gi .00213675213675213675
CpxR 25_gi .02868068833652007648
Cra 25_gi .04190476190476190476
CreB 25_gi .00211864406779661016
CRP 25_gi .09617486338797814207
CRP_Sxy 25_gi .00213675213675213675
CsgD 25_gi .01018329938900203665
CspA 25_gi 0
CsqR 25_gi 0
CueR 25_gi .00210970464135021097
CusR 25_gi 0
CynR 25_gi 0
CysB 25_gi .00808080808080808080
CytR 25_gi .00417536534446764091
Dan 25_gi 0
DcuR 25_gi .01052631578947368421
DeoR 25_gi .00211416490486257928
DgoR 25_gi 0
DhaR 25_gi 0
DicA 25_gi 0
DinJ_YafQ 25_gi .00641025641025641025
DnaA 25_gi .00416666666666666666
DpiA 25_gi .00419287211740041928
DsdC 25_gi 0
EbgR 25_gi 0
EnvR 25_gi .00427350427350427350
EnvY 25_gi 0
EvgA 25_gi .01670146137787056367
ExuR 25_gi 0
FabR 25_gi .00213219616204690831
FadR 25_gi .00614754098360655737
FeaR 25_gi 0
FhlA 25_gi .02258726899383983572
Fis 25_gi .05097451274362818590
FlhDC 25_gi .00732600732600732600
FliZ 25_gi .00824742268041237113
FNR 25_gi .06648199445983379501
FucR 25_gi 0
Fur 25_gi .05263157894736842105
GadE 25_gi .00603621730382293762
GadE_RcsB 25_gi .00845665961945031712
GadW 25_gi .00415800415800415800
GadX 25_gi .00400000000000000000
GalR 25_gi .00843881856540084388
GalS 25_gi .00843881856540084388
GatR 25_gi 0
GcvA 25_gi 0
GlaR 25_gi 0
GlcC 25_gi 0
GlpR 25_gi .00421052631578947368
GlrR 25_gi .01282051282051282051
GntR 25_gi .01052631578947368421
GutM 25_gi .01495726495726495726
HcaR 25_gi 0
HdfR 25_gi 0
HicB 25_gi 0
HigA 25_gi 0
HigBA 25_gi 0
HipAB 25_gi .00424628450106157112
HipB 25_gi .00636942675159235668
H_NS 25_gi .13550600343053173241
HprR 25_gi 0
HU 25_gi .01059322033898305084
HyfR 25_gi 0
HypT 25_gi .00417536534446764091
IclR 25_gi 0
IdnR 25_gi .00210970464135021097
IHF 25_gi .09921259842519685039
IlvY 25_gi 0
IscR 25_gi .00200400801603206412
KdgR 25_gi .00427350427350427350
KdpE 25_gi 0
LacI 25_gi 0
LeuO 25_gi .02306079664570230607
LexA 25_gi .01340996168582375478
LldR 25_gi 0
LrhA 25_gi .00638297872340425531
Lrp 25_gi .06493506493506493506
LsrR 25_gi 0
LysR 25_gi 0
MalI 25_gi 0
MalT 25_gi 0
MarA 25_gi .01960784313725490196
MarR 25_gi 0
MatA 25_gi .00210526315789473684
MazE 25_gi 0
MazE_MazF 25_gi 0
McbR 25_gi .00636942675159235668
MelR 25_gi 0
MetJ 25_gi .00207468879668049792
MetR 25_gi 0
MhpR 25_gi 0
Mlc 25_gi .00843881856540084388
MlrA 25_gi .00843881856540084388
MngR 25_gi 0
MntR 25_gi .00638297872340425531
ModE 25_gi .01782178217821782178
MprA 25_gi .00423728813559322033
MqsA 25_gi .00847457627118644067
MraZ 25_gi 0
MurR 25_gi 0
Nac 25_gi .00204918032786885245
NadR 25_gi .00212314225053078556
NagC 25_gi .03061224489795918367
NanR 25_gi .00209205020920502092
NarL 25_gi .03135888501742160278
NarP 25_gi .00972762645914396887
NemR 25_gi 0
NfeR 25_gi .00213219616204690831
NhaR 25_gi .01063829787234042553
NikR 25_gi .01282051282051282051
NimR 25_gi 0
NorR 25_gi 0
NrdR 25_gi 0
NsrR 25_gi .03759398496240601503
NtrC 25_gi .02371541501976284584
OmpR 25_gi .01863354037267080745
OxyR 25_gi .01792828685258964143
PaaX 25_gi 0
PdeL 25_gi .00213675213675213675
PdhR 25_gi 0
PepA 25_gi .00426439232409381663
PgrR 25_gi 0
PhoB 25_gi .01734104046242774566
PhoP 25_gi .03762376237623762376
PrpR 25_gi 0
PspF 25_gi .00210970464135021097
PurR 25_gi .00603621730382293762
PutA 25_gi 0
PuuR 25_gi .01709401709401709401
PyrR 25_gi 0
QseB 25_gi .01479915433403805496
RbsR 25_gi 0
RcdA 25_gi .01483050847457627118
RclR 25_gi 0
RcnR 25_gi 0
RcsAB 25_gi .01894736842105263157
RcsB 25_gi .02702702702702702702
RcsB_BglJ 25_gi .01467505241090146750
RelB 25_gi 0
RelB_RelE 25_gi 0
RhaR 25_gi 0
RhaS 25_gi 0
Rob 25_gi .00610997963340122199
RstA 25_gi .01057082452431289640
RtcR 25_gi 0
RutR 25_gi .02320675105485232067
SdiA 25_gi 0
SgrR 25_gi .01705756929637526652
SlyA 25_gi .02642276422764227642
SoxR 25_gi 0
SoxS 25_gi .01785714285714285714
SrlR 25_gi .01495726495726495726
StpA 25_gi .01063829787234042553
SutR 25_gi .00424628450106157112
TdcA 25_gi 0
TdcR 25_gi 0
TorR 25_gi .00418410041841004184
TreR 25_gi 0
TrpR 25_gi .00840336134453781512
TyrR 25_gi .00840336134453781512
UhpA 25_gi 0
UidR 25_gi 0
UlaR 25_gi 0
UvrY 25_gi .00211864406779661016
UxuR 25_gi 0
XapR 25_gi 0
XylR 25_gi 0
YdeO 25_gi .00410677618069815195
YefM 25_gi 0
YefM_YoeB 25_gi 0
YeiL 25_gi 0
YhaJ 25_gi 0
YiaJ 25_gi .01918976545842217484
YjjQ 25_gi .00631578947368421052
YqhC 25_gi 0
ZntR 25_gi 0
ZraR 25_gi 0
Zur 25_gi .00851063829787234042
AccB 26_gi 0
AcrR 26_gi 0
Ada 26_gi .00714285714285714285
AdiY 26_gi .01779359430604982206
AgaR 26_gi 0
AidB 26_gi 0
AlaS 26_gi 0
AllR 26_gi 0
AllS 26_gi 0
AlsR 26_gi .01792114695340501792
AppY 26_gi 0
AraC 26_gi 0
ArcA 26_gi .09307875894988066825
ArgP 26_gi .00689655172413793103
ArgR 26_gi .00958466453674121405
ArsR 26_gi 0
AscG 26_gi 0
AsnC 26_gi 0
AtoC 26_gi 0
BaeR 26_gi 0
BasR 26_gi .00692041522491349480
BetI 26_gi 0
BirA 26_gi 0
BluR 26_gi 0
BolA 26_gi 0
BtsR 26_gi 0
CadC 26_gi 0
CaiF 26_gi .02127659574468085106
Cbl 26_gi .01773049645390070921
CdaR 26_gi 0
CecR 26_gi 0
ChbR 26_gi 0
ComR 26_gi .00359712230215827338
CpxR 26_gi .01457725947521865889
Cra 26_gi .01420454545454545454
CreB 26_gi 0
CRP 26_gi .07682119205298013245
CRP_Sxy 26_gi 0
CsgD 26_gi .00657894736842105263
CspA 26_gi 0
CsqR 26_gi 0
CueR 26_gi 0
CusR 26_gi 0
CynR 26_gi 0
CysB 26_gi .02317880794701986754
CytR 26_gi 0
Dan 26_gi .01438848920863309352
DcuR 26_gi .01398601398601398601
DeoR 26_gi 0
DgoR 26_gi 0
DhaR 26_gi 0
DicA 26_gi 0
DinJ_YafQ 26_gi .00716845878136200716
DnaA 26_gi .01388888888888888888
DpiA 26_gi .03214285714285714285
DsdC 26_gi 0
EbgR 26_gi 0
EnvR 26_gi 0
EnvY 26_gi .00358422939068100358
EvgA 26_gi .01020408163265306122
ExuR 26_gi 0
FabR 26_gi 0
FadR 26_gi .00668896321070234113
FeaR 26_gi 0
FhlA 26_gi 0
Fis 26_gi .04498977505112474437
FlhDC 26_gi .01123595505617977528
FliZ 26_gi .00673400673400673400
FNR 26_gi .08411214953271028037
FucR 26_gi 0
Fur 26_gi .05943152454780361757
GadE 26_gi .01307189542483660130
GadE_RcsB 26_gi .01056338028169014084
GadW 26_gi .01384083044982698961
GadX 26_gi .01298701298701298701
GalR 26_gi .00348432055749128919
GalS 26_gi .00348432055749128919
GatR 26_gi 0
GcvA 26_gi 0
GlaR 26_gi 0
GlcC 26_gi 0
GlpR 26_gi .01773049645390070921
GlrR 26_gi 0
GntR 26_gi 0
GutM 26_gi .02517985611510791366
HcaR 26_gi .02158273381294964028
HdfR 26_gi 0
HicB 26_gi 0
HigA 26_gi 0
HigBA 26_gi 0
HipAB 26_gi 0
HipB 26_gi 0
H_NS 26_gi .13461538461538461538
HprR 26_gi 0
HU 26_gi .00349650349650349650
HyfR 26_gi 0
HypT 26_gi .01041666666666666666
IclR 26_gi .01075268817204301075
IdnR 26_gi 0
IHF 26_gi .07627118644067796610
IlvY 26_gi 0
IscR 26_gi 0
KdgR 26_gi 0
KdpE 26_gi 0
LacI 26_gi 0
LeuO 26_gi .02054794520547945205
LexA 26_gi .01194029850746268656
LldR 26_gi 0
LrhA 26_gi .00711743772241992882
Lrp 26_gi .02673796791443850267
LsrR 26_gi 0
LysR 26_gi .00719424460431654676
MalI 26_gi 0
MalT 26_gi 0
MarA 26_gi .00609756097560975609
MarR 26_gi 0
MatA 26_gi .00704225352112676056
MazE 26_gi 0
MazE_MazF 26_gi 0
McbR 26_gi 0
MelR 26_gi 0
MetJ 26_gi .01384083044982698961
MetR 26_gi .00354609929078014184
MhpR 26_gi 0
Mlc 26_gi .00348432055749128919
MlrA 26_gi 0
MngR 26_gi 0
MntR 26_gi .00354609929078014184
ModE 26_gi 0
MprA 26_gi 0
MqsA 26_gi 0
MraZ 26_gi 0
MurR 26_gi 0
Nac 26_gi .01355932203389830508
NadR 26_gi 0
NagC 26_gi .01612903225806451612
NanR 26_gi .00347222222222222222
NarL 26_gi .06349206349206349206
NarP 26_gi .01230769230769230769
NemR 26_gi 0
NfeR 26_gi 0
NhaR 26_gi .02150537634408602150
NikR 26_gi 0
NimR 26_gi 0
NorR 26_gi 0
NrdR 26_gi 0
NsrR 26_gi .01685393258426966292
NtrC 26_gi .01863354037267080745
OmpR 26_gi .02027027027027027027
OxyR 26_gi .01261829652996845425
PaaX 26_gi 0
PdeL 26_gi 0
PdhR 26_gi 0
PepA 26_gi .00716845878136200716
PgrR 26_gi 0
PhoB 26_gi .01807228915662650602
PhoP 26_gi .01829268292682926829
PrpR 26_gi 0
PspF 26_gi 0
PurR 26_gi .02310231023102310231
PutA 26_gi 0
PuuR 26_gi 0
PyrR 26_gi 0
QseB 26_gi .02473498233215547703
RbsR 26_gi 0
RcdA 26_gi 0
RclR 26_gi 0
RcnR 26_gi 0
RcsAB 26_gi 0
RcsB 26_gi .02356902356902356902
RcsB_BglJ 26_gi .00341296928327645051
RelB 26_gi 0
RelB_RelE 26_gi 0
RhaR 26_gi 0
RhaS 26_gi 0
Rob 26_gi 0
RstA 26_gi .00348432055749128919
RtcR 26_gi .00719424460431654676
RutR 26_gi .01027397260273972602
SdiA 26_gi 0
SgrR 26_gi 0
SlyA 26_gi .04651162790697674418
SoxR 26_gi 0
SoxS 26_gi .00623052959501557632
SrlR 26_gi .02517985611510791366
StpA 26_gi .00352112676056338028
SutR 26_gi .00354609929078014184
TdcA 26_gi 0
TdcR 26_gi 0
TorR 26_gi .00694444444444444444
TreR 26_gi 0
TrpR 26_gi .01398601398601398601
TyrR 26_gi .01754385964912280701
UhpA 26_gi 0
UidR 26_gi 0
UlaR 26_gi 0
UvrY 26_gi .00711743772241992882
UxuR 26_gi 0
XapR 26_gi 0
XylR 26_gi 0
YdeO 26_gi 0
YefM 26_gi 0
YefM_YoeB 26_gi 0
YeiL 26_gi 0
YhaJ 26_gi 0
YiaJ 26_gi 0
YjjQ 26_gi .01052631578947368421
YqhC 26_gi 0
ZntR 26_gi 0
ZraR 26_gi 0
Zur 26_gi .00353356890459363957
AccB 27_gi 0
AcrR 27_gi 0
Ada 27_gi 0
AdiY 27_gi .01006711409395973154
AgaR 27_gi 0
AidB 27_gi 0
AlaS 27_gi 0
AllR 27_gi 0
AllS 27_gi 0
AlsR 27_gi .01700680272108843537
AppY 27_gi 0
AraC 27_gi 0
ArcA 27_gi .07990867579908675799
ArgP 27_gi .00326797385620915032
ArgR 27_gi .00914634146341463414
ArsR 27_gi 0
AscG 27_gi 0
AsnC 27_gi 0
AtoC 27_gi 0
BaeR 27_gi 0
BasR 27_gi .00657894736842105263
BetI 27_gi 0
BirA 27_gi 0
BluR 27_gi .01365187713310580204
BolA 27_gi 0
BtsR 27_gi .00983606557377049180
CadC 27_gi 0
CaiF 27_gi .02020202020202020202
Cbl 27_gi .01683501683501683501
CdaR 27_gi 0
CecR 27_gi 0
ChbR 27_gi 0
ComR 27_gi .00341296928327645051
CpxR 27_gi .00833333333333333333
Cra 27_gi .01917808219178082191
CreB 27_gi 0
CRP 27_gi .09379128137384412153
CRP_Sxy 27_gi 0
CsgD 27_gi .01582278481012658227
CspA 27_gi 0
CsqR 27_gi 0
CueR 27_gi 0
CusR 27_gi 0
CynR 27_gi 0
CysB 27_gi .03846153846153846153
CytR 27_gi 0
Dan 27_gi 0
DcuR 27_gi .02006688963210702341
DeoR 27_gi 0
DgoR 27_gi 0
DhaR 27_gi 0
DicA 27_gi 0
DinJ_YafQ 27_gi .00680272108843537414
DnaA 27_gi .00326797385620915032
DpiA 27_gi .03050847457627118644
DsdC 27_gi 0
EbgR 27_gi 0
EnvR 27_gi 0
EnvY 27_gi 0
EvgA 27_gi .00645161290322580645
ExuR 27_gi .00666666666666666666
FabR 27_gi 0
FadR 27_gi 0
FeaR 27_gi 0
FhlA 27_gi .02866242038216560509
Fis 27_gi .07128309572301425661
FlhDC 27_gi .03021978021978021978
FliZ 27_gi .00964630225080385852
FNR 27_gi .11214953271028037383
FucR 27_gi .00671140939597315436
Fur 27_gi .07323232323232323232
GadE 27_gi .00931677018633540372
GadE_RcsB 27_gi .00666666666666666666
GadW 27_gi .00983606557377049180
GadX 27_gi .01238390092879256965
GalR 27_gi 0
GalS 27_gi 0
GatR 27_gi 0
GcvA 27_gi 0
GlaR 27_gi 0
GlcC 27_gi 0
GlpR 27_gi .01683501683501683501
GlrR 27_gi 0
GntR 27_gi 0
GutM 27_gi .02389078498293515358
HcaR 27_gi .02047781569965870307
HdfR 27_gi 0
HicB 27_gi 0
HigA 27_gi 0
HigBA 27_gi 0
HipAB 27_gi 0
HipB 27_gi 0
H_NS 27_gi .17067307692307692307
HprR 27_gi 0
HU 27_gi 0
HyfR 27_gi 0
HypT 27_gi .00657894736842105263
IclR 27_gi 0
IdnR 27_gi 0
IHF 27_gi .11276595744680851063
IlvY 27_gi 0
IscR 27_gi .02201257861635220125
KdgR 27_gi 0
KdpE 27_gi 0
LacI 27_gi 0
LeuO 27_gi .02960526315789473684
LexA 27_gi .00854700854700854700
LldR 27_gi 0
LrhA 27_gi .00336700336700336700
Lrp 27_gi .06117021276595744680
LsrR 27_gi 0
LysR 27_gi 0
MalI 27_gi 0
MalT 27_gi 0
MarA 27_gi .01173020527859237536
MarR 27_gi 0
MatA 27_gi .00333333333333333333
MazE 27_gi 0
MazE_MazF 27_gi 0
McbR 27_gi 0
MelR 27_gi .00680272108843537414
MetJ 27_gi .00983606557377049180
MetR 27_gi 0
MhpR 27_gi 0
Mlc 27_gi .01000000000000000000
MlrA 27_gi 0
MngR 27_gi 0
MntR 27_gi 0
ModE 27_gi .04953560371517027863
MprA 27_gi 0
MqsA 27_gi 0
MraZ 27_gi 0
MurR 27_gi 0
Nac 27_gi .00641025641025641025
NadR 27_gi 0
NagC 27_gi .01226993865030674846
NanR 27_gi .00996677740863787375
NarL 27_gi .08877284595300261096
NarP 27_gi .03614457831325301204
NemR 27_gi 0
NfeR 27_gi 0
NhaR 27_gi .01351351351351351351
NikR 27_gi 0
NimR 27_gi 0
NorR 27_gi .01023890784982935153
NrdR 27_gi 0
NsrR 27_gi .03856749311294765840
NtrC 27_gi 0
OmpR 27_gi .01277955271565495207
OxyR 27_gi .00298507462686567164
PaaX 27_gi .03716216216216216216
PdeL 27_gi 0
PdhR 27_gi .00300300300300300300
PepA 27_gi .00680272108843537414
PgrR 27_gi 0
PhoB 27_gi .01436781609195402298
PhoP 27_gi .02046783625730994152
PrpR 27_gi .01360544217687074829
PspF 27_gi 0
PurR 27_gi .00931677018633540372
PutA 27_gi 0
PuuR 27_gi 0
PyrR 27_gi 0
QseB 27_gi .02348993288590604026
RbsR 27_gi 0
RcdA 27_gi .00330033003300330033
RclR 27_gi 0
RcnR 27_gi 0
RcsAB 27_gi .01644736842105263157
RcsB 27_gi .01269841269841269841
RcsB_BglJ 27_gi .01644736842105263157
RelB 27_gi 0
RelB_RelE 27_gi 0
RhaR 27_gi 0
RhaS 27_gi 0
Rob 27_gi 0
RstA 27_gi 0
RtcR 27_gi .00682593856655290102
RutR 27_gi .01307189542483660130
SdiA 27_gi .00334448160535117056
SgrR 27_gi 0
SlyA 27_gi .08196721311475409836
SoxR 27_gi 0
SoxS 27_gi .00296735905044510385
SrlR 27_gi .02389078498293515358
StpA 27_gi .01351351351351351351
SutR 27_gi .00336700336700336700
TdcA 27_gi 0
TdcR 27_gi 0
TorR 27_gi .00660066006600660066
TreR 27_gi 0
TrpR 27_gi 0
TyrR 27_gi 0
UhpA 27_gi 0
UidR 27_gi 0
UlaR 27_gi 0
UvrY 27_gi .00336700336700336700
UxuR 27_gi 0
XapR 27_gi 0
XylR 27_gi 0
YdeO 27_gi .00319488817891373801
YefM 27_gi .00682593856655290102
YefM_YoeB 27_gi .00682593856655290102
YeiL 27_gi 0
YhaJ 27_gi 0
YiaJ 27_gi 0
YjjQ 27_gi .01000000000000000000
YqhC 27_gi 0
ZntR 27_gi 0
ZraR 27_gi 0
Zur 27_gi .00335570469798657718
AccB 28_gi 0
AcrR 28_gi 0
Ada 28_gi 0
AdiY 28_gi .00542495479204339963
AgaR 28_gi 0
AidB 28_gi 0
AlaS 28_gi 0
AllR 28_gi 0
AllS 28_gi .00547445255474452554
AlsR 28_gi .00910746812386156648
AppY 28_gi .00722021660649819494
AraC 28_gi 0
ArcA 28_gi .07692307692307692307
ArgP 28_gi .00357142857142857142
ArgR 28_gi .00687285223367697594
ArsR 28_gi 0
AscG 28_gi .00362976406533575317
AsnC 28_gi .00181488203266787658
AtoC 28_gi 0
BaeR 28_gi 0
BasR 28_gi .00718132854578096947
BetI 28_gi .00729927007299270072
BirA 28_gi 0
BluR 28_gi 0
BolA 28_gi .00181159420289855072
BtsR 28_gi .00356506238859180035
CadC 28_gi 0
CaiF 28_gi .01824817518248175182
Cbl 28_gi .00905797101449275362
CdaR 28_gi .00904159132007233273
CecR 28_gi 0
ChbR 28_gi .01094890510948905109
ComR 28_gi 0
CpxR 28_gi .01644736842105263157
Cra 28_gi .03125000000000000000
CreB 28_gi 0
CRP 28_gi .15705128205128205128
CRP_Sxy 28_gi 0
CsgD 28_gi .00348432055749128919
CspA 28_gi 0
CsqR 28_gi 0
CueR 28_gi 0
CusR 28_gi 0
CynR 28_gi .00729927007299270072
CysB 28_gi .01223776223776223776
CytR 28_gi .00718132854578096947
Dan 28_gi 0
DcuR 28_gi .01083032490974729241
DeoR 28_gi .00544464609800362976
DgoR 28_gi 0
DhaR 28_gi 0
DicA 28_gi .00542495479204339963
DinJ_YafQ 28_gi 0
DnaA 28_gi .00716845878136200716
DpiA 28_gi .01451905626134301270
DsdC 28_gi 0
EbgR 28_gi 0
EnvR 28_gi 0
EnvY 28_gi .00182149362477231329
EvgA 28_gi .01795332136445242369
ExuR 28_gi 0
FabR 28_gi .00182149362477231329
FadR 28_gi .01061946902654867256
FeaR 28_gi .00182149362477231329
FhlA 28_gi .01581722319859402460
Fis 28_gi .04973118279569892473
FlhDC 28_gi .00318471337579617834
FliZ 28_gi .00886524822695035460
FNR 28_gi .12433862433862433862
FucR 28_gi .01277372262773722627
Fur 28_gi .06250000000000000000
GadE 28_gi .01045296167247386759
GadE_RcsB 28_gi .00723327305605786618
GadW 28_gi .01441441441441441441
GadX 28_gi .01570680628272251308
GalR 28_gi .00904159132007233273
GalS 28_gi .00904159132007233273
GatR 28_gi .01094890510948905109
GcvA 28_gi .00362976406533575317
GlaR 28_gi .00912408759124087591
GlcC 28_gi 0
GlpR 28_gi 0
GlrR 28_gi .00910746812386156648
GntR 28_gi .00178890876565295169
GutM 28_gi .01277372262773722627
HcaR 28_gi 0
HdfR 28_gi 0
HicB 28_gi 0
HigA 28_gi 0
HigBA 28_gi 0
HipAB 28_gi 0
HipB 28_gi .00180831826401446654
H_NS 28_gi .16118935837245696400
HprR 28_gi 0
HU 28_gi .00723327305605786618
HyfR 28_gi 0
HypT 28_gi 0
IclR 28_gi .00181488203266787658
IdnR 28_gi .00180505415162454873
IHF 28_gi .08811188811188811188
IlvY 28_gi 0
IscR 28_gi .00694444444444444444
KdgR 28_gi 0
KdpE 28_gi 0
LacI 28_gi 0
LeuO 28_gi .01428571428571428571
LexA 28_gi .00329489291598023064
LldR 28_gi 0
LrhA 28_gi .00181159420289855072
Lrp 28_gi .06341463414634146341
LsrR 28_gi .01272727272727272727
LysR 28_gi 0
MalI 28_gi 0
MalT 28_gi 0
MarA 28_gi .01010101010101010101
MarR 28_gi 0
MatA 28_gi .00180180180180180180
MazE 28_gi 0
MazE_MazF 28_gi 0
McbR 28_gi .00910746812386156648
MelR 28_gi 0
MetJ 28_gi .00356506238859180035
MetR 28_gi .00181159420289855072
MhpR 28_gi .01094890510948905109
Mlc 28_gi .01454545454545454545
MlrA 28_gi 0
MngR 28_gi .00181818181818181818
MntR 28_gi .00362976406533575317
ModE 28_gi .01886792452830188679
MprA 28_gi .00180831826401446654
MqsA 28_gi 0
MraZ 28_gi 0
MurR 28_gi 0
Nac 28_gi .01971326164874551971
NadR 28_gi .00181488203266787658
NagC 28_gi .02811950790861159929
NanR 28_gi .00539568345323741007
NarL 28_gi .06836248012718600953
NarP 28_gi .02568493150684931506
NemR 28_gi 0
NfeR 28_gi .00364963503649635036
NhaR 28_gi .01092896174863387978
NikR 28_gi .01094890510948905109
NimR 28_gi 0
NorR 28_gi .00547445255474452554
NrdR 28_gi 0
NsrR 28_gi .02764227642276422764
NtrC 28_gi .02222222222222222222
OmpR 28_gi .01418439716312056737
OxyR 28_gi .01198630136986301369
PaaX 28_gi 0
PdeL 28_gi .00182481751824817518
PdhR 28_gi .00340715502555366269
PepA 28_gi .00364298724954462659
PgrR 28_gi .00180180180180180180
PhoB 28_gi .01502504173622704507
PhoP 28_gi .02199661590524534686
PrpR 28_gi 0
PspF 28_gi 0
PurR 28_gi .01045296167247386759
PutA 28_gi .00182149362477231329
PuuR 28_gi .01459854014598540145
PyrR 28_gi 0
QseB 28_gi .01818181818181818181
RbsR 28_gi 0
RcdA 28_gi .00179211469534050179
RclR 28_gi 0
RcnR 28_gi 0
RcsAB 28_gi 0
RcsB 28_gi .01592920353982300884
RcsB_BglJ 28_gi .00177619893428063943
RelB 28_gi 0
RelB_RelE 28_gi 0
RhaR 28_gi 0
RhaS 28_gi 0
Rob 28_gi .00174520069808027923
RstA 28_gi .00179533213644524236
RtcR 28_gi 0
RutR 28_gi .00533807829181494661
SdiA 28_gi .00180505415162454873
SgrR 28_gi 0
SlyA 28_gi .02992957746478873239
SoxR 28_gi .00180180180180180180
SoxS 28_gi .01194539249146757679
SrlR 28_gi .01277372262773722627
StpA 28_gi .00180505415162454873
SutR 28_gi 0
TdcA 28_gi .01277372262773722627
TdcR 28_gi .01277372262773722627
TorR 28_gi .00358422939068100358
TreR 28_gi 0
TrpR 28_gi .00178890876565295169
TyrR 28_gi .00538599640933572710
UhpA 28_gi 0
UidR 28_gi 0
UlaR 28_gi 0
UvrY 28_gi .00181159420289855072
UxuR 28_gi 0
XapR 28_gi 0
XylR 28_gi 0
YdeO 28_gi .02154398563734290843
YefM 28_gi .00364963503649635036
YefM_YoeB 28_gi .00364963503649635036
YeiL 28_gi 0
YhaJ 28_gi .00182481751824817518
YiaJ 28_gi 0
YjjQ 28_gi .00722021660649819494
YqhC 28_gi 0
ZntR 28_gi 0
ZraR 28_gi 0
Zur 28_gi .00544464609800362976
AccB 29_gi 0
AcrR 29_gi 0
Ada 29_gi 0
AdiY 29_gi 0
AgaR 29_gi 0
AidB 29_gi 0
AlaS 29_gi 0
AllR 29_gi 0
AllS 29_gi 0
AlsR 29_gi .06578947368421052631
AppY 29_gi 0
AraC 29_gi 0
ArcA 29_gi .02822580645161290322
ArgP 29_gi 0
ArgR 29_gi 0
ArsR 29_gi 0
AscG 29_gi 0
AsnC 29_gi 0
AtoC 29_gi 0
BaeR 29_gi 0
BasR 29_gi 0
BetI 29_gi 0
BirA 29_gi 0
BluR 29_gi 0
BolA 29_gi 0
BtsR 29_gi .03448275862068965517
CadC 29_gi 0
CaiF 29_gi .07594936708860759493
Cbl 29_gi 0
CdaR 29_gi 0
CecR 29_gi 0
ChbR 29_gi 0
ComR 29_gi 0
CpxR 29_gi .02112676056338028169
Cra 29_gi .01315789473684210526
CreB 29_gi 0
CRP 29_gi .02348993288590604026
CRP_Sxy 29_gi 0
CsgD 29_gi .05102040816326530612
CspA 29_gi 0
CsqR 29_gi 0
CueR 29_gi 0
CusR 29_gi 0
CynR 29_gi 0
CysB 29_gi .00952380952380952380
CytR 29_gi 0
Dan 29_gi 0
DcuR 29_gi 0
DeoR 29_gi 0
DgoR 29_gi 0
DhaR 29_gi 0
DicA 29_gi 0
DinJ_YafQ 29_gi 0
DnaA 29_gi 0
DpiA 29_gi 0
DsdC 29_gi 0
EbgR 29_gi 0
EnvR 29_gi 0
EnvY 29_gi 0
EvgA 29_gi .01075268817204301075
ExuR 29_gi 0
FabR 29_gi 0
FadR 29_gi 0
FeaR 29_gi 0
FhlA 29_gi 0
Fis 29_gi .01650165016501650165
FlhDC 29_gi .00641025641025641025
FliZ 29_gi .03225806451612903225
FNR 29_gi .04143646408839779005
FucR 29_gi 0
Fur 29_gi .08947368421052631578
GadE 29_gi 0
GadE_RcsB 29_gi 0
GadW 29_gi 0
GadX 29_gi 0
GalR 29_gi 0
GalS 29_gi 0
GatR 29_gi 0
GcvA 29_gi 0
GlaR 29_gi 0
GlcC 29_gi 0
GlpR 29_gi 0
GlrR 29_gi 0
GntR 29_gi 0
GutM 29_gi 0
HcaR 29_gi 0
HdfR 29_gi 0
HicB 29_gi 0
HigA 29_gi 0
HigBA 29_gi 0
HipAB 29_gi 0
HipB 29_gi 0
H_NS 29_gi .12552301255230125523
HprR 29_gi 0
HU 29_gi 0
HyfR 29_gi 0
HypT 29_gi 0
IclR 29_gi 0
IdnR 29_gi 0
IHF 29_gi .00993377483443708609
IlvY 29_gi 0
IscR 29_gi 0
KdgR 29_gi 0
KdpE 29_gi 0
LacI 29_gi 0
LeuO 29_gi .03260869565217391304
LexA 29_gi 0
LldR 29_gi 0
LrhA 29_gi 0
Lrp 29_gi .01117318435754189944
LsrR 29_gi 0
LysR 29_gi 0
MalI 29_gi 0
MalT 29_gi 0
MarA 29_gi .00793650793650793650
MarR 29_gi 0
MatA 29_gi .01219512195121951219
MazE 29_gi 0
MazE_MazF 29_gi 0
McbR 29_gi 0
MelR 29_gi 0
MetJ 29_gi 0
MetR 29_gi 0
MhpR 29_gi 0
Mlc 29_gi 0
MlrA 29_gi 0
MngR 29_gi 0
MntR 29_gi 0
ModE 29_gi 0
MprA 29_gi 0
MqsA 29_gi 0
MraZ 29_gi 0
MurR 29_gi 0
Nac 29_gi .02127659574468085106
NadR 29_gi 0
NagC 29_gi .00900900900900900900
NanR 29_gi 0
NarL 29_gi .03108808290155440414
NarP 29_gi .05000000000000000000
NemR 29_gi 0
NfeR 29_gi 0
NhaR 29_gi 0
NikR 29_gi 0
NimR 29_gi 0
NorR 29_gi .04000000000000000000
NrdR 29_gi 0
NsrR 29_gi .03246753246753246753
NtrC 29_gi 0
OmpR 29_gi 0
OxyR 29_gi .03508771929824561403
PaaX 29_gi 0
PdeL 29_gi .01333333333333333333
PdhR 29_gi 0
PepA 29_gi 0
PgrR 29_gi 0
PhoB 29_gi .00746268656716417910
PhoP 29_gi .02343750000000000000
PrpR 29_gi 0
PspF 29_gi 0
PurR 29_gi .01904761904761904761
PutA 29_gi 0
PuuR 29_gi 0
PyrR 29_gi 0
QseB 29_gi 0
RbsR 29_gi 0
RcdA 29_gi 0
RclR 29_gi 0
RcnR 29_gi 0
RcsAB 29_gi 0
RcsB 29_gi .01000000000000000000
RcsB_BglJ 29_gi .03409090909090909090
RelB 29_gi 0
RelB_RelE 29_gi 0
RhaR 29_gi 0
RhaS 29_gi 0
Rob 29_gi 0
RstA 29_gi 0
RtcR 29_gi 0
RutR 29_gi 0
SdiA 29_gi 0
SgrR 29_gi 0
SlyA 29_gi .12000000000000000000
SoxR 29_gi 0
SoxS 29_gi .01694915254237288135
SrlR 29_gi 0
StpA 29_gi .03797468354430379746
SutR 29_gi .01265822784810126582
TdcA 29_gi 0
TdcR 29_gi 0
TorR 29_gi 0
TreR 29_gi 0
TrpR 29_gi 0
TyrR 29_gi 0
UhpA 29_gi 0
UidR 29_gi 0
UlaR 29_gi 0
UvrY 29_gi .01265822784810126582
UxuR 29_gi 0
XapR 29_gi 0
XylR 29_gi 0
YdeO 29_gi 0
YefM 29_gi 0
YefM_YoeB 29_gi 0
YeiL 29_gi 0
YhaJ 29_gi 0
YiaJ 29_gi 0
YjjQ 29_gi 0
YqhC 29_gi 0
ZntR 29_gi 0
ZraR 29_gi 0
Zur 29_gi .01250000000000000000
AccB 30_gi .00188857412653446647
AcrR 30_gi .00375234521575984990
Ada 30_gi .00094161958568738229
AdiY 30_gi .00470809792843691148
AgaR 30_gi .00563909774436090225
AidB 30_gi .00094428706326723323
AlaS 30_gi 0
AllR 30_gi .00187617260787992495
AllS 30_gi .00283286118980169971
AlsR 30_gi .00566572237960339943
AppY 30_gi .00564440263405456255
AraC 30_gi .00374181478016838166
ArcA 30_gi .09355692850838481906
ArgP 30_gi .00562324273664479850
ArgR 30_gi .01951672862453531598
ArsR 30_gi 0
AscG 30_gi .00094073377234242709
AsnC 30_gi 0
AtoC 30_gi 0
BaeR 30_gi .00093808630393996247
BasR 30_gi .00657276995305164319
BetI 30_gi .00377714825306893295
BirA 30_gi 0
BluR 30_gi .00377714825306893295
BolA 30_gi .00282752120640904806
BtsR 30_gi .00939849624060150375
CadC 30_gi .00094250706880301602
CaiF 30_gi .00944287063267233238
Cbl 30_gi .00375939849624060150
CdaR 30_gi .00469924812030075187
CecR 30_gi 0
ChbR 30_gi 0
ComR 30_gi .00094428706326723323
CpxR 30_gi .03105022831050228310
Cra 30_gi .03926940639269406392
CreB 30_gi .00377358490566037735
CRP 30_gi .17899408284023668639
CRP_Sxy 30_gi .00094428706326723323
CsgD 30_gi .00648148148148148148
CspA 30_gi 0
CsqR 30_gi 0
CueR 30_gi 0
CusR 30_gi .00469043151969981238
CynR 30_gi 0
CysB 30_gi .00832562442183163737
CytR 30_gi .00374531835205992509
Dan 30_gi .00377714825306893295
DcuR 30_gi .00847457627118644067
DeoR 30_gi .00188146754468485418
DgoR 30_gi 0
DhaR 30_gi 0
DicA 30_gi 0
DinJ_YafQ 30_gi .00283286118980169971
DnaA 30_gi .00468164794007490636
DpiA 30_gi .00848256361922714420
DsdC 30_gi .00283286118980169971
EbgR 30_gi 0
EnvR 30_gi 0
EnvY 30_gi .00094339622641509433
EvgA 30_gi .01411100658513640639
ExuR 30_gi .00093720712277413308
FabR 30_gi 0
FadR 30_gi .01121495327102803738
FeaR 30_gi .00094339622641509433
FhlA 30_gi .02061855670103092783
Fis 30_gi .08845829823083403538
FlhDC 30_gi .01784121320249776984
FliZ 30_gi .01218369259606373008
FNR 30_gi .15143824027072758037
FucR 30_gi .00187969924812030075
Fur 30_gi .06529516994633273703
GadE 30_gi .01867413632119514472
GadE_RcsB 30_gi .00659754948162111215
GadW 30_gi .01416430594900849858
GadX 30_gi .02054154995331465919
GalR 30_gi 0
GalS 30_gi 0
GatR 30_gi .00566572237960339943
GcvA 30_gi .00188323917137476459
GlaR 30_gi .00282752120640904806
GlcC 30_gi .00093896713615023474
GlpR 30_gi 0
GlrR 30_gi .00471698113207547169
GntR 30_gi 0
GutM 30_gi .00661000944287063267
HcaR 30_gi 0
HdfR 30_gi 0
HicB 30_gi 0
HigA 30_gi .00188857412653446647
HigBA 30_gi .00188857412653446647
HipAB 30_gi .00188323917137476459
HipB 30_gi .00282485875706214689
H_NS 30_gi .10591350397175639894
HprR 30_gi .00469043151969981238
HU 30_gi .00281690140845070422
HyfR 30_gi .01133144475920679886
HypT 30_gi .00468603561387066541
IclR 30_gi .00283018867924528301
IdnR 30_gi 0
IHF 30_gi .11601731601731601731
IlvY 30_gi .00188857412653446647
IscR 30_gi .00738688827331486611
KdgR 30_gi 0
KdpE 30_gi 0
LacI 30_gi 0
LeuO 30_gi .00841121495327102803
LexA 30_gi .01265822784810126582
LldR 30_gi 0
LrhA 30_gi .00094073377234242709
Lrp 30_gi .03647686832740213523
LsrR 30_gi .00093720712277413308
LysR 30_gi .00188857412653446647
MalI 30_gi 0
MalT 30_gi .00281425891181988742
MarA 30_gi .02020202020202020202
MarR 30_gi .00283286118980169971
MatA 30_gi .00187793427230046948
MazE 30_gi .00283286118980169971
MazE_MazF 30_gi .00283286118980169971
McbR 30_gi .00471698113207547169
MelR 30_gi .00188679245283018867
MetJ 30_gi .00561797752808988764
MetR 30_gi .00282752120640904806
MhpR 30_gi .00566572237960339943
Mlc 30_gi .00469924812030075187
MlrA 30_gi .00093632958801498127
MngR 30_gi .00094250706880301602
MntR 30_gi .00188323917137476459
ModE 30_gi .01005484460694698354
MprA 30_gi .00093984962406015037
MqsA 30_gi .00093808630393996247
MraZ 30_gi 0
MurR 30_gi 0
Nac 30_gi .00371747211895910780
NadR 30_gi .00377714825306893295
NagC 30_gi .01669758812615955473
NanR 30_gi .00093545369504209541
NarL 30_gi .07545454545454545454
NarP 30_gi .03064066852367688022
NemR 30_gi 0
NfeR 30_gi .00094339622641509433
NhaR 30_gi 0
NikR 30_gi .00566572237960339943
NimR 30_gi 0
NorR 30_gi .00188679245283018867
NrdR 30_gi .00187617260787992495
NsrR 30_gi .04098360655737704918
NtrC 30_gi .02875695732838589981
OmpR 30_gi .00744186046511627906
OxyR 30_gi .01754385964912280701
PaaX 30_gi .01035781544256120527
PdeL 30_gi .00094428706326723323
PdhR 30_gi .01195952161913523459
PepA 30_gi 0
PgrR 30_gi .00281954887218045112
PhoB 30_gi .01358695652173913043
PhoP 30_gi .02859778597785977859
PrpR 30_gi .00377358490566037735
PspF 30_gi .00566037735849056603
PurR 30_gi .00367985280588776448
PutA 30_gi .00188857412653446647
PuuR 30_gi .00755429650613786591
PyrR 30_gi 0
QseB 30_gi .00942507068803016022
RbsR 30_gi .00093720712277413308
RcdA 30_gi .00281162136832239925
RclR 30_gi 0
RcnR 30_gi .00283286118980169971
RcsAB 30_gi .00373482726423902894
RcsB 30_gi .02165725047080979284
RcsB_BglJ 30_gi .01128880526810912511
RelB 30_gi .00283286118980169971
RelB_RelE 30_gi .00283286118980169971
RhaR 30_gi 0
RhaS 30_gi 0
Rob 30_gi .00930232558139534883
RstA 30_gi .00469924812030075187
RtcR 30_gi .00188857412653446647
RutR 30_gi .00938086303939962476
SdiA 30_gi .00187969924812030075
SgrR 30_gi .00093720712277413308
SlyA 30_gi .02621722846441947565
SoxR 30_gi .00093808630393996247
SoxS 30_gi .01377410468319559228
SrlR 30_gi .00661000944287063267
StpA 30_gi .00376647834274952919
SutR 30_gi .00094073377234242709
TdcA 30_gi 0
TdcR 30_gi 0
TorR 30_gi .00752587017873941674
TreR 30_gi 0
TrpR 30_gi .00847457627118644067
TyrR 30_gi .00469043151969981238
UhpA 30_gi .00094428706326723323
UidR 30_gi 0
UlaR 30_gi .00566037735849056603
UvrY 30_gi .00377358490566037735
UxuR 30_gi .00187617260787992495
XapR 30_gi .00188857412653446647
XylR 30_gi .00470809792843691148
YdeO 30_gi .01408450704225352112
YefM 30_gi 0
YefM_YoeB 30_gi 0
YeiL 30_gi .00094428706326723323
YhaJ 30_gi 0
YiaJ 30_gi .00849056603773584905
YjjQ 30_gi .00564440263405456255
YqhC 30_gi 0
ZntR 30_gi 0
ZraR 30_gi 0
Zur 30_gi .00377002827521206409
AccB 31_gi 0
AcrR 31_gi 0
Ada 31_gi 0
AdiY 31_gi .02247191011235955056
AgaR 31_gi 0
AidB 31_gi 0
AlaS 31_gi 0
AllR 31_gi 0
AllS 31_gi 0
AlsR 31_gi .05952380952380952380
AppY 31_gi 0
AraC 31_gi 0
ArcA 31_gi .03543307086614173228
ArgP 31_gi 0
ArgR 31_gi .01680672268907563025
ArsR 31_gi 0
AscG 31_gi 0
AsnC 31_gi 0
AtoC 31_gi 0
BaeR 31_gi 0
BasR 31_gi 0
BetI 31_gi 0
BirA 31_gi 0
BluR 31_gi 0
BolA 31_gi 0
BtsR 31_gi 0
CadC 31_gi 0
CaiF 31_gi .06896551724137931034
Cbl 31_gi 0
CdaR 31_gi .05681818181818181818
CecR 31_gi 0
ChbR 31_gi 0
ComR 31_gi 0
CpxR 31_gi 0
Cra 31_gi 0
CreB 31_gi 0
CRP 31_gi .03171953255425709515
CRP_Sxy 31_gi 0
CsgD 31_gi 0
CspA 31_gi 0
CsqR 31_gi 0
CueR 31_gi 0
CusR 31_gi 0
CynR 31_gi 0
CysB 31_gi 0
CytR 31_gi 0
Dan 31_gi 0
DcuR 31_gi 0
DeoR 31_gi 0
DgoR 31_gi 0
DhaR 31_gi 0
DicA 31_gi 0
DinJ_YafQ 31_gi 0
DnaA 31_gi 0
DpiA 31_gi .01075268817204301075
DsdC 31_gi 0
EbgR 31_gi 0
EnvR 31_gi 0
EnvY 31_gi 0
EvgA 31_gi 0
ExuR 31_gi 0
FabR 31_gi 0
FadR 31_gi 0
FeaR 31_gi 0
FhlA 31_gi 0
Fis 31_gi .02265372168284789644
FlhDC 31_gi .04430379746835443037
FliZ 31_gi 0
FNR 31_gi .06648199445983379501
FucR 31_gi .02272727272727272727
Fur 31_gi .02870813397129186602
GadE 31_gi .01769911504424778761
GadE_RcsB 31_gi .01098901098901098901
GadW 31_gi .02083333333333333333
GadX 31_gi .01739130434782608695
GalR 31_gi 0
GalS 31_gi 0
GatR 31_gi 0
GcvA 31_gi 0
GlaR 31_gi 0
GlcC 31_gi 0
GlpR 31_gi 0
GlrR 31_gi 0
GntR 31_gi 0
GutM 31_gi .08433734939759036144
HcaR 31_gi 0
HdfR 31_gi 0
HicB 31_gi 0
HigA 31_gi 0
HigBA 31_gi 0
HipAB 31_gi 0
HipB 31_gi 0
H_NS 31_gi .12145748987854251012
HprR 31_gi 0
HU 31_gi 0
HyfR 31_gi 0
HypT 31_gi 0
IclR 31_gi 0
IdnR 31_gi 0
IHF 31_gi .03986710963455149501
IlvY 31_gi 0
IscR 31_gi .06481481481481481481
KdgR 31_gi 0
KdpE 31_gi 0
LacI 31_gi 0
LeuO 31_gi .06185567010309278350
LexA 31_gi .00699300699300699300
LldR 31_gi 0
LrhA 31_gi .01149425287356321839
Lrp 31_gi .03846153846153846153
LsrR 31_gi 0
LysR 31_gi 0
MalI 31_gi 0
MalT 31_gi 0
MarA 31_gi 0
MarR 31_gi 0
MatA 31_gi 0
MazE 31_gi 0
MazE_MazF 31_gi 0
McbR 31_gi 0
MelR 31_gi 0
MetJ 31_gi 0
MetR 31_gi 0
MhpR 31_gi 0
Mlc 31_gi 0
MlrA 31_gi 0
MngR 31_gi 0
MntR 31_gi 0
ModE 31_gi .05737704918032786885
MprA 31_gi 0
MqsA 31_gi 0
MraZ 31_gi 0
MurR 31_gi 0
Nac 31_gi 0
NadR 31_gi 0
NagC 31_gi .01694915254237288135
NanR 31_gi 0
NarL 31_gi .04545454545454545454
NarP 31_gi .07200000000000000000
NemR 31_gi 0
NfeR 31_gi 0
NhaR 31_gi 0
NikR 31_gi 0
NimR 31_gi 0
NorR 31_gi .03614457831325301204
NrdR 31_gi 0
NsrR 31_gi .00602409638554216867
NtrC 31_gi 0
OmpR 31_gi 0
OxyR 31_gi .00800000000000000000
PaaX 31_gi 0
PdeL 31_gi 0
PdhR 31_gi 0
PepA 31_gi .02380952380952380952
PgrR 31_gi 0
PhoB 31_gi .01418439716312056737
PhoP 31_gi .01459854014598540145
PrpR 31_gi 0
PspF 31_gi 0
PurR 31_gi .01769911504424778761
PutA 31_gi 0
PuuR 31_gi 0
PyrR 31_gi 0
QseB 31_gi .07954545454545454545
RbsR 31_gi 0
RcdA 31_gi 0
RclR 31_gi 0
RcnR 31_gi 0
RcsAB 31_gi 0
RcsB 31_gi .00925925925925925925
RcsB_BglJ 31_gi .01020408163265306122
RelB 31_gi 0
RelB_RelE 31_gi 0
RhaR 31_gi 0
RhaS 31_gi 0
Rob 31_gi 0
RstA 31_gi 0
RtcR 31_gi 0
RutR 31_gi .04166666666666666666
SdiA 31_gi .01123595505617977528
SgrR 31_gi 0
SlyA 31_gi .00840336134453781512
SoxR 31_gi 0
SoxS 31_gi .00787401574803149606
SrlR 31_gi .08433734939759036144
StpA 31_gi .01123595505617977528
SutR 31_gi 0
TdcA 31_gi 0
TdcR 31_gi 0
TorR 31_gi .01063829787234042553
TreR 31_gi 0
TrpR 31_gi 0
TyrR 31_gi 0
UhpA 31_gi 0
UidR 31_gi 0
UlaR 31_gi 0
UvrY 31_gi 0
UxuR 31_gi 0
XapR 31_gi 0
XylR 31_gi 0
YdeO 31_gi .00970873786407766990
YefM 31_gi 0
YefM_YoeB 31_gi 0
YeiL 31_gi 0
YhaJ 31_gi 0
YiaJ 31_gi 0
YjjQ 31_gi 0
YqhC 31_gi 0
ZntR 31_gi 0
ZraR 31_gi 0
Zur 31_gi .01136363636363636363
AccB 32_gi 0
AcrR 32_gi .00550964187327823691
Ada 32_gi .00138504155124653739
AdiY 32_gi .01112656467315716272
AgaR 32_gi 0
AidB 32_gi .00139082058414464534
AlaS 32_gi 0
AllR 32_gi 0
AllS 32_gi 0
AlsR 32_gi .00694444444444444444
AppY 32_gi 0
AraC 32_gi .00686813186813186813
ArcA 32_gi .08837772397094430992
ArgP 32_gi .00686813186813186813
ArgR 32_gi .02435723951285520974
ArsR 32_gi 0
AscG 32_gi .00277008310249307479
AsnC 32_gi 0
AtoC 32_gi .00556328233657858136
BaeR 32_gi .00137741046831955922
BasR 32_gi .00826446280991735537
BetI 32_gi 0
BirA 32_gi 0
BluR 32_gi .00556328233657858136
BolA 32_gi 0
BtsR 32_gi .01101928374655647382
CadC 32_gi 0
CaiF 32_gi .00829875518672199170
Cbl 32_gi .01251738525730180806
CdaR 32_gi .00690607734806629834
CecR 32_gi .00695410292072322670
ChbR 32_gi 0
ComR 32_gi .00139082058414464534
CpxR 32_gi .01806451612903225806
Cra 32_gi .03636363636363636363
CreB 32_gi .00138312586445366528
CRP 32_gi .16542750929368029739
CRP_Sxy 32_gi .00139082058414464534
CsgD 32_gi .01356852103120759837
CspA 32_gi .00138888888888888888
CsqR 32_gi 0
CueR 32_gi 0
CusR 32_gi 0
CynR 32_gi 0
CysB 32_gi .02459016393442622950
CytR 32_gi .00826446280991735537
Dan 32_gi .00556328233657858136
DcuR 32_gi .01106500691562932226
DeoR 32_gi .00276625172890733056
DgoR 32_gi 0
DhaR 32_gi 0
DicA 32_gi .00414364640883977900
DinJ_YafQ 32_gi .00277777777777777777
DnaA 32_gi .00825309491059147180
DpiA 32_gi .01248266296809986130
DsdC 32_gi 0
EbgR 32_gi 0
EnvR 32_gi .00278164116828929068
EnvY 32_gi .00138888888888888888
EvgA 32_gi .01652892561983471074
ExuR 32_gi 0
FabR 32_gi 0
FadR 32_gi .00270270270270270270
FeaR 32_gi 0
FhlA 32_gi .01490514905149051490
Fis 32_gi .08800000000000000000
FlhDC 32_gi .01908396946564885496
FliZ 32_gi .01508916323731138545
FNR 32_gi .14078212290502793296
FucR 32_gi .00276243093922651933
Fur 32_gi .07313997477931904161
GadE 32_gi .02038043478260869565
GadE_RcsB 32_gi .00413793103448275862
GadW 32_gi .01381215469613259668
GadX 32_gi .01756756756756756756
GalR 32_gi .00551724137931034482
GalS 32_gi .00551724137931034482
GatR 32_gi .00834492350486787204
GcvA 32_gi 0
GlaR 32_gi 0
GlcC 32_gi 0
GlpR 32_gi .00691562932226832641
GlrR 32_gi 0
GntR 32_gi .00136986301369863013
GutM 32_gi .00973574408901251738
HcaR 32_gi 0
HdfR 32_gi .00416088765603328710
HicB 32_gi 0
HigA 32_gi 0
HigBA 32_gi 0
HipAB 32_gi 0
HipB 32_gi 0
H_NS 32_gi .15569620253164556962
HprR 32_gi 0
HU 32_gi .00970873786407766990
HyfR 32_gi 0
HypT 32_gi .00687757909215955983
IclR 32_gi .00416666666666666666
IdnR 32_gi 0
IHF 32_gi .12976190476190476190
IlvY 32_gi .00278164116828929068
IscR 32_gi .01076716016150740242
KdgR 32_gi 0
KdpE 32_gi 0
LacI 32_gi 0
LeuO 32_gi .01510989010989010989
LexA 32_gi .01562500000000000000
LldR 32_gi 0
LrhA 32_gi .00416088765603328710
Lrp 32_gi .05769230769230769230
LsrR 32_gi .00275482093663911845
LysR 32_gi 0
MalI 32_gi .00417246175243393602
MalT 32_gi 0
MarA 32_gi .01181102362204724409
MarR 32_gi 0
MatA 32_gi .00414364640883977900
MazE 32_gi 0
MazE_MazF 32_gi 0
McbR 32_gi .00554785020804438280
MelR 32_gi 0
MetJ 32_gi .00824175824175824175
MetR 32_gi .00277008310249307479
MhpR 32_gi 0
Mlc 32_gi .00551724137931034482
MlrA 32_gi .01250000000000000000
MngR 32_gi 0
MntR 32_gi .00138312586445366528
ModE 32_gi .03378378378378378378
MprA 32_gi .00834492350486787204
MqsA 32_gi .00553250345781466113
MraZ 32_gi 0
MurR 32_gi 0
Nac 32_gi .01788170563961485557
NadR 32_gi 0
NagC 32_gi .01612903225806451612
NanR 32_gi .00137174211248285322
NarL 32_gi .07662835249042145593
NarP 32_gi .03217158176943699731
NemR 32_gi 0
NfeR 32_gi .00138888888888888888
NhaR 32_gi .00693481276005547850
NikR 32_gi .00834492350486787204
NimR 32_gi 0
NorR 32_gi .00417246175243393602
NrdR 32_gi 0
NsrR 32_gi .02816901408450704225
NtrC 32_gi .03083109919571045576
OmpR 32_gi .01780821917808219178
OxyR 32_gi .00927152317880794701
PaaX 32_gi .01523545706371191135
PdeL 32_gi .00139082058414464534
PdhR 32_gi .00662251655629139072
PepA 32_gi .00277777777777777777
PgrR 32_gi 0
PhoB 32_gi .01963350785340314136
PhoP 32_gi .02242744063324538258
PrpR 32_gi 0
PspF 32_gi 0
PurR 32_gi .00805369127516778523
PutA 32_gi .00138888888888888888
PuuR 32_gi .01112656467315716272
PyrR 32_gi 0
QseB 32_gi .00966850828729281767
RbsR 32_gi 0
RcdA 32_gi .01108033240997229916
RclR 32_gi 0
RcnR 32_gi 0
RcsAB 32_gi .01800554016620498614
RcsB 32_gi .01637107776261937244
RcsB_BglJ 32_gi .01379310344827586206
RelB 32_gi 0
RelB_RelE 32_gi 0
RhaR 32_gi .00278164116828929068
RhaS 32_gi .00276625172890733056
Rob 32_gi .00404312668463611859
RstA 32_gi .00829875518672199170
RtcR 32_gi .00278164116828929068
RutR 32_gi .00546448087431693989
SdiA 32_gi .00137931034482758620
SgrR 32_gi .00137551581843191196
SlyA 32_gi .03561643835616438356
SoxR 32_gi 0
SoxS 32_gi .01058201058201058201
SrlR 32_gi .00973574408901251738
StpA 32_gi .00693481276005547850
SutR 32_gi .00277008310249307479
TdcA 32_gi 0
TdcR 32_gi 0
TorR 32_gi .00274348422496570644
TreR 32_gi .00278164116828929068
TrpR 32_gi .00550206327372764786
TyrR 32_gi .00688705234159779614
UhpA 32_gi 0
UidR 32_gi 0
UlaR 32_gi .00833333333333333333
UvrY 32_gi .00277008310249307479
UxuR 32_gi 0
XapR 32_gi 0
XylR 32_gi 0
YdeO 32_gi .00954979536152796725
YefM 32_gi 0
YefM_YoeB 32_gi 0
YeiL 32_gi 0
YhaJ 32_gi .00139082058414464534
YiaJ 32_gi .01250000000000000000
YjjQ 32_gi .00551724137931034482
YqhC 32_gi 0
ZntR 32_gi 0
ZraR 32_gi 0
Zur 32_gi 0
AccB 33_gi 0
AcrR 33_gi .00175131348511383537
Ada 33_gi .00355239786856127886
AdiY 33_gi 0
AgaR 33_gi 0
AidB 33_gi 0
AlaS 33_gi 0
AllR 33_gi 0
AllS 33_gi .00534759358288770053
AlsR 33_gi .00889679715302491103
AppY 33_gi 0
AraC 33_gi 0
ArcA 33_gi .08017492711370262390
ArgP 33_gi .00349040139616055846
ArgR 33_gi .01011804384485666104
ArsR 33_gi 0
AscG 33_gi 0
AsnC 33_gi .00177304964539007092
AtoC 33_gi 0
BaeR 33_gi .00176056338028169014
BasR 33_gi .00701754385964912280
BetI 33_gi 0
BirA 33_gi 0
BluR 33_gi .00713012477718360071
BolA 33_gi .00354609929078014184
BtsR 33_gi .00523560209424083769
CadC 33_gi 0
CaiF 33_gi .01061946902654867256
Cbl 33_gi .00884955752212389380
CdaR 33_gi .00883392226148409893
CecR 33_gi 0
ChbR 33_gi 0
ComR 33_gi .00178253119429590017
CpxR 33_gi .00960000000000000000
Cra 33_gi .02564102564102564102
CreB 33_gi 0
CRP 33_gi .12180143295803480040
CRP_Sxy 33_gi 0
CsgD 33_gi .00340715502555366269
CspA 33_gi 0
CsqR 33_gi 0
CueR 33_gi .00176366843033509700
CusR 33_gi 0
CynR 33_gi 0
CysB 33_gi .01196581196581196581
CytR 33_gi .00174520069808027923
Dan 33_gi 0
DcuR 33_gi .01058201058201058201
DeoR 33_gi 0
DgoR 33_gi 0
DhaR 33_gi 0
DicA 33_gi 0
DinJ_YafQ 33_gi .00355871886120996441
DnaA 33_gi .01054481546572934973
DpiA 33_gi .01779359430604982206
DsdC 33_gi .00177619893428063943
EbgR 33_gi 0
EnvR 33_gi 0
EnvY 33_gi 0
EvgA 33_gi .00869565217391304347
ExuR 33_gi .00352112676056338028
FabR 33_gi .00177935943060498220
FadR 33_gi .01038062283737024221
FeaR 33_gi .00177935943060498220
FhlA 33_gi .01546391752577319587
Fis 33_gi .04336399474375821287
FlhDC 33_gi .03542673107890499194
FliZ 33_gi .00344827586206896551
FNR 33_gi .12516297262059973924
FucR 33_gi 0
Fur 33_gi .05640243902439024390
GadE 33_gi .00338409475465313028
GadE_RcsB 33_gi 0
GadW 33_gi .00348432055749128919
GadX 33_gi .00337268128161888701
GalR 33_gi .00883392226148409893
GalS 33_gi .00883392226148409893
GatR 33_gi .00889679715302491103
GcvA 33_gi 0
GlaR 33_gi 0
GlcC 33_gi 0
GlpR 33_gi .00884955752212389380
GlrR 33_gi 0
GntR 33_gi .00350262697022767075
GutM 33_gi 0
HcaR 33_gi .01069518716577540106
HdfR 33_gi 0
HicB 33_gi 0
HigA 33_gi 0
HigBA 33_gi 0
HipAB 33_gi 0
HipB 33_gi 0
H_NS 33_gi .11521418020679468242
HprR 33_gi 0
HU 33_gi .01063829787234042553
HyfR 33_gi 0
HypT 33_gi .00878734622144112478
IclR 33_gi 0
IdnR 33_gi .00353356890459363957
IHF 33_gi .11881188118811881188
IlvY 33_gi 0
IscR 33_gi .01194539249146757679
KdgR 33_gi 0
KdpE 33_gi 0
LacI 33_gi 0
LeuO 33_gi .01396160558464223385
LexA 33_gi .00974025974025974025
LldR 33_gi 0
LrhA 33_gi .00354609929078014184
Lrp 33_gi .05205047318611987381
LsrR 33_gi 0
LysR 33_gi .00356506238859180035
MalI 33_gi .00177619893428063943
MalT 33_gi 0
MarA 33_gi .01658374792703150912
MarR 33_gi 0
MatA 33_gi .00352733686067019400
MazE 33_gi 0
MazE_MazF 33_gi 0
McbR 33_gi 0
MelR 33_gi 0
MetJ 33_gi .00699300699300699300
MetR 33_gi .00176991150442477876
MhpR 33_gi 0
Mlc 33_gi .01420959147424511545
MlrA 33_gi 0
MngR 33_gi .00177619893428063943
MntR 33_gi .00532859680284191829
ModE 33_gi .05017301038062283737
MprA 33_gi .00176678445229681978
MqsA 33_gi 0
MraZ 33_gi 0
MurR 33_gi 0
Nac 33_gi .01748251748251748251
NadR 33_gi 0
NagC 33_gi .01873935264054514480
NanR 33_gi .00527240773286467486
NarL 33_gi .08214849921011058451
NarP 33_gi .04258943781942078364
NemR 33_gi 0
NfeR 33_gi .00177935943060498220
NhaR 33_gi .01247771836007130124
NikR 33_gi 0
NimR 33_gi 0
NorR 33_gi 0
NrdR 33_gi 0
NsrR 33_gi .05737704918032786885
NtrC 33_gi .02345058626465661641
OmpR 33_gi .01211072664359861591
OxyR 33_gi .01003344481605351170
PaaX 33_gi .01950354609929078014
PdeL 33_gi .00178253119429590017
PdhR 33_gi .00500834724540901502
PepA 33_gi .00355871886120996441
PgrR 33_gi 0
PhoB 33_gi .01470588235294117647
PhoP 33_gi .02321724709784411276
PrpR 33_gi 0
PspF 33_gi 0
PurR 33_gi .01022146507666098807
PutA 33_gi .00177935943060498220
PuuR 33_gi .00530035335689045936
PyrR 33_gi 0
QseB 33_gi .01595744680851063829
RbsR 33_gi 0
RcdA 33_gi .00350877192982456140
RclR 33_gi 0
RcnR 33_gi 0
RcsAB 33_gi 0
RcsB 33_gi .00513698630136986301
RcsB_BglJ 33_gi .00347826086956521739
RelB 33_gi 0
RelB_RelE 33_gi 0
RhaR 33_gi 0
RhaS 33_gi 0
Rob 33_gi .00513698630136986301
RstA 33_gi .00175438596491228070
RtcR 33_gi .00356506238859180035
RutR 33_gi .00347222222222222222
SdiA 33_gi 0
SgrR 33_gi .00175746924428822495
SlyA 33_gi .04545454545454545454
SoxR 33_gi .00176056338028169014
SoxS 33_gi .01507537688442211055
SrlR 33_gi 0
StpA 33_gi .00353356890459363957
SutR 33_gi .00354609929078014184
TdcA 33_gi .01247771836007130124
TdcR 33_gi .01247771836007130124
TorR 33_gi 0
TreR 33_gi 0
TrpR 33_gi .00880281690140845070
TyrR 33_gi .00880281690140845070
UhpA 33_gi 0
UidR 33_gi 0
UlaR 33_gi 0
UvrY 33_gi .00354609929078014184
UxuR 33_gi 0
XapR 33_gi 0
XylR 33_gi 0
YdeO 33_gi .00692041522491349480
YefM 33_gi .00356506238859180035
YefM_YoeB 33_gi .00356506238859180035
YeiL 33_gi 0
YhaJ 33_gi .00178253119429590017
YiaJ 33_gi .01601423487544483985
YjjQ 33_gi .00705467372134038800
YqhC 33_gi 0
ZntR 33_gi 0
ZraR 33_gi 0
Zur 33_gi .00176678445229681978
AccB 34_gi 0
AcrR 34_gi .00133868808567603748
Ada 34_gi 0
AdiY 34_gi .01085481682496607869
AgaR 34_gi 0
AidB 34_gi 0
AlaS 34_gi 0
AllR 34_gi 0
AllS 34_gi .00407055630936227951
AlsR 34_gi .00677506775067750677
AppY 34_gi 0
AraC 34_gi 0
ArcA 34_gi .09166666666666666666
ArgP 34_gi .00805369127516778523
ArgR 34_gi .01706036745406824146
ArsR 34_gi 0
AscG 34_gi .00270270270270270270
AsnC 34_gi .00135135135135135135
AtoC 34_gi 0
BaeR 34_gi 0
BasR 34_gi .01078167115902964959
BetI 34_gi .00542740841248303934
BirA 34_gi 0
BluR 34_gi 0
BolA 34_gi 0
BtsR 34_gi .01211305518169582772
CadC 34_gi .00271002710027100271
CaiF 34_gi .00809716599190283400
Cbl 34_gi .00674763832658569500
CdaR 34_gi .00673854447439353099
CecR 34_gi 0
ChbR 34_gi 0
ComR 34_gi .00135685210312075983
CpxR 34_gi .02281368821292775665
Cra 34_gi .03160556257901390644
CreB 34_gi .00134952766531713900
CRP 34_gi .14905149051490514905
CRP_Sxy 34_gi 0
CsgD 34_gi .01324503311258278145
CspA 34_gi 0
CsqR 34_gi 0
CueR 34_gi .00134589502018842530
CusR 34_gi 0
CynR 34_gi 0
CysB 34_gi .01319261213720316622
CytR 34_gi .00536193029490616621
Dan 34_gi .00542740841248303934
DcuR 34_gi .01353179972936400541
DeoR 34_gi .00405405405405405405
DgoR 34_gi 0
DhaR 34_gi 0
DicA 34_gi 0
DinJ_YafQ 34_gi .00271002710027100271
DnaA 34_gi .00535475234270414993
DpiA 34_gi .01355013550135501355
DsdC 34_gi 0
EbgR 34_gi 0
EnvR 34_gi 0
EnvY 34_gi .00135501355013550135
EvgA 34_gi .01612903225806451612
ExuR 34_gi 0
FabR 34_gi .00135501355013550135
FadR 34_gi .00529100529100529100
FeaR 34_gi .00135501355013550135
FhlA 34_gi .00261437908496732026
Fis 34_gi .08258928571428571428
FlhDC 34_gi .02119700748129675810
FliZ 34_gi .02156334231805929919
FNR 34_gi .14553472987872105843
FucR 34_gi .00676589986468200270
Fur 34_gi .07019704433497536945
GadE 34_gi .02396804260985352862
GadE_RcsB 34_gi .01084010840108401084
GadW 34_gi .02035278154681139755
GadX 34_gi .02526595744680851063
GalR 34_gi .00268456375838926174
GalS 34_gi .00268456375838926174
GatR 34_gi .00814111261872455902
GcvA 34_gi .00270270270270270270
GlaR 34_gi 0
GlcC 34_gi 0
GlpR 34_gi .00674763832658569500
GlrR 34_gi .00677506775067750677
GntR 34_gi .00943396226415094339
GutM 34_gi .00949796472184531886
HcaR 34_gi .00814111261872455902
HdfR 34_gi .00405953991880920162
HicB 34_gi 0
HigA 34_gi 0
HigBA 34_gi 0
HipAB 34_gi .00405953991880920162
HipB 34_gi .00405405405405405405
H_NS 34_gi .14373464373464373464
HprR 34_gi 0
HU 34_gi .00403768506056527590
HyfR 34_gi 0
HypT 34_gi 0
IclR 34_gi .00406504065040650406
IdnR 34_gi .00540540540540540540
IHF 34_gi .11534025374855824682
IlvY 34_gi 0
IscR 34_gi .01051248357424441524
KdgR 34_gi .00271370420624151967
KdpE 34_gi 0
LacI 34_gi 0
LeuO 34_gi .01610738255033557046
LexA 34_gi .01269035532994923857
LldR 34_gi 0
LrhA 34_gi .00270270270270270270
Lrp 34_gi .08494208494208494208
LsrR 34_gi .00268817204301075268
LysR 34_gi .00271370420624151967
MalI 34_gi 0
MalT 34_gi 0
MarA 34_gi .01413881748071979434
MarR 34_gi 0
MatA 34_gi .00269179004037685060
MazE 34_gi .00271002710027100271
MazE_MazF 34_gi .00271002710027100271
McbR 34_gi .00405405405405405405
MelR 34_gi 0
MetJ 34_gi .00266666666666666666
MetR 34_gi .00678426051560379918
MhpR 34_gi .00814111261872455902
Mlc 34_gi .00268456375838926174
MlrA 34_gi .00538358008075370121
MngR 34_gi 0
MntR 34_gi .00405953991880920162
ModE 34_gi .01820546163849154746
MprA 34_gi .00134770889487870619
MqsA 34_gi .00539811066126855600
MraZ 34_gi 0
MurR 34_gi 0
Nac 34_gi .01066666666666666666
NadR 34_gi .00270635994587280108
NagC 34_gi .00781250000000000000
NanR 34_gi .00402684563758389261
NarL 34_gi .07759699624530663329
NarP 34_gi .03276539973787680209
NemR 34_gi 0
NfeR 34_gi 0
NhaR 34_gi .00676589986468200270
NikR 34_gi 0
NimR 34_gi 0
NorR 34_gi .00407055630936227951
NrdR 34_gi 0
NsrR 34_gi .02496878901373283395
NtrC 34_gi .02875816993464052287
OmpR 34_gi .02147651006711409395
OxyR 34_gi .00775193798449612403
PaaX 34_gi .01486486486486486486
PdeL 34_gi .00135685210312075983
PdhR 34_gi .00128700128700128700
PepA 34_gi .00271002710027100271
PgrR 34_gi 0
PhoB 34_gi .02574002574002574002
PhoP 34_gi .02987012987012987012
PrpR 34_gi .00542005420054200542
PspF 34_gi 0
PurR 34_gi .01317523056653491436
PutA 34_gi 0
PuuR 34_gi 0
PyrR 34_gi 0
QseB 34_gi .01353179972936400541
RbsR 34_gi .00134228187919463087
RcdA 34_gi .00808625336927223719
RclR 34_gi 0
RcnR 34_gi 0
RcsAB 34_gi .01209677419354838709
RcsB 34_gi .02553763440860215053
RcsB_BglJ 34_gi .01619433198380566801
RelB 34_gi 0
RelB_RelE 34_gi 0
RhaR 34_gi 0
RhaS 34_gi 0
Rob 34_gi .00394736842105263157
RstA 34_gi .00673854447439353099
RtcR 34_gi .00271370420624151967
RutR 34_gi .01617250673854447439
SdiA 34_gi .00134589502018842530
SgrR 34_gi .01221166892808683853
SlyA 34_gi .03614457831325301204
SoxR 34_gi .00269179004037685060
SoxS 34_gi .01033591731266149870
SrlR 34_gi .00949796472184531886
StpA 34_gi .00676589986468200270
SutR 34_gi .00134952766531713900
TdcA 34_gi 0
TdcR 34_gi 0
TorR 34_gi .01079622132253711201
TreR 34_gi .00271370420624151967
TrpR 34_gi .00536912751677852348
TyrR 34_gi .01079622132253711201
UhpA 34_gi 0
UidR 34_gi 0
UlaR 34_gi 0
UvrY 34_gi .00405953991880920162
UxuR 34_gi 0
XapR 34_gi 0
XylR 34_gi 0
YdeO 34_gi .00932090545938748335
YefM 34_gi .00271370420624151967
YefM_YoeB 34_gi .00271370420624151967
YeiL 34_gi 0
YhaJ 34_gi .00135685210312075983
YiaJ 34_gi 0
YjjQ 34_gi .00403225806451612903
YqhC 34_gi 0
ZntR 34_gi 0
ZraR 34_gi 0
Zur 34_gi .00134770889487870619
AccB 35_gi 0
AcrR 35_gi 0
Ada 35_gi 0
AdiY 35_gi 0
AgaR 35_gi 0
AidB 35_gi 0
AlaS 35_gi 0
AllR 35_gi 0
AllS 35_gi 0
AlsR 35_gi .21739130434782608695
AppY 35_gi 0
AraC 35_gi 0
ArcA 35_gi .00497512437810945273
ArgP 35_gi 0
ArgR 35_gi 0
ArsR 35_gi 0
AscG 35_gi 0
AsnC 35_gi 0
AtoC 35_gi 0
BaeR 35_gi 0
BasR 35_gi 0
BetI 35_gi 0
BirA 35_gi 0
BluR 35_gi 0
BolA 35_gi 0
BtsR 35_gi 0
CadC 35_gi 0
CaiF 35_gi 0
Cbl 35_gi 0
CdaR 35_gi 0
CecR 35_gi 0
ChbR 35_gi 0
ComR 35_gi 0
CpxR 35_gi 0
Cra 35_gi 0
CreB 35_gi 0
CRP 35_gi 0
CRP_Sxy 35_gi 0
CsgD 35_gi 0
CspA 35_gi 0
CsqR 35_gi 0
CueR 35_gi 0
CusR 35_gi 0
CynR 35_gi 0
CysB 35_gi 0
CytR 35_gi 0
Dan 35_gi 0
DcuR 35_gi 0
DeoR 35_gi 0
DgoR 35_gi 0
DhaR 35_gi 0
DicA 35_gi 0
DinJ_YafQ 35_gi 0
DnaA 35_gi 0
DpiA 35_gi 0
DsdC 35_gi 0
EbgR 35_gi 0
EnvR 35_gi 0
EnvY 35_gi 0
EvgA 35_gi 0
ExuR 35_gi 0
FabR 35_gi 0
FadR 35_gi 0
FeaR 35_gi 0
FhlA 35_gi 0
Fis 35_gi 0
FlhDC 35_gi 0
FliZ 35_gi 0
FNR 35_gi .01250000000000000000
FucR 35_gi 0
Fur 35_gi .00653594771241830065
GadE 35_gi 0
GadE_RcsB 35_gi 0
GadW 35_gi 0
GadX 35_gi 0
GalR 35_gi 0
GalS 35_gi 0
GatR 35_gi 0
GcvA 35_gi 0
GlaR 35_gi 0
GlcC 35_gi 0
GlpR 35_gi 0
GlrR 35_gi 0
GntR 35_gi 0
GutM 35_gi 0
HcaR 35_gi 0
HdfR 35_gi 0
HicB 35_gi 0
HigA 35_gi 0
HigBA 35_gi 0
HipAB 35_gi 0
HipB 35_gi 0
H_NS 35_gi .01408450704225352112
HprR 35_gi 0
HU 35_gi 0
HyfR 35_gi 0
HypT 35_gi 0
IclR 35_gi 0
IdnR 35_gi 0
IHF 35_gi 0
IlvY 35_gi 0
IscR 35_gi 0
KdgR 35_gi 0
KdpE 35_gi 0
LacI 35_gi 0
LeuO 35_gi .16666666666666666666
LexA 35_gi 0
LldR 35_gi 0
LrhA 35_gi .03846153846153846153
Lrp 35_gi 0
LsrR 35_gi 0
LysR 35_gi 0
MalI 35_gi 0
MalT 35_gi 0
MarA 35_gi 0
MarR 35_gi 0
MatA 35_gi 0
MazE 35_gi 0
MazE_MazF 35_gi 0
McbR 35_gi 0
MelR 35_gi 0
MetJ 35_gi 0
MetR 35_gi 0
MhpR 35_gi 0
Mlc 35_gi 0
MlrA 35_gi 0
MngR 35_gi 0
MntR 35_gi 0
ModE 35_gi 0
MprA 35_gi 0
MqsA 35_gi 0
MraZ 35_gi 0
MurR 35_gi 0
Nac 35_gi 0
NadR 35_gi 0
NagC 35_gi 0
NanR 35_gi 0
NarL 35_gi 0
NarP 35_gi 0
NemR 35_gi 0
NfeR 35_gi 0
NhaR 35_gi 0
NikR 35_gi 0
NimR 35_gi 0
NorR 35_gi 0
NrdR 35_gi 0
NsrR 35_gi 0
NtrC 35_gi 0
OmpR 35_gi 0
OxyR 35_gi .01562500000000000000
PaaX 35_gi 0
PdeL 35_gi 0
PdhR 35_gi 0
PepA 35_gi 0
PgrR 35_gi 0
PhoB 35_gi 0
PhoP 35_gi .01298701298701298701
PrpR 35_gi 0
PspF 35_gi 0
PurR 35_gi 0
PutA 35_gi 0
PuuR 35_gi 0
PyrR 35_gi 0
QseB 35_gi 0
RbsR 35_gi 0
RcdA 35_gi 0
RclR 35_gi 0
RcnR 35_gi 0
RcsAB 35_gi 0
RcsB 35_gi 0
RcsB_BglJ 35_gi .02702702702702702702
RelB 35_gi 0
RelB_RelE 35_gi 0
RhaR 35_gi 0
RhaS 35_gi 0
Rob 35_gi 0
RstA 35_gi 0
RtcR 35_gi 0
RutR 35_gi 0
SdiA 35_gi 0
SgrR 35_gi 0
SlyA 35_gi .01724137931034482758
SoxR 35_gi 0
SoxS 35_gi .01515151515151515151
SrlR 35_gi 0
StpA 35_gi .03571428571428571428
SutR 35_gi 0
TdcA 35_gi 0
TdcR 35_gi 0
TorR 35_gi 0
TreR 35_gi 0
TrpR 35_gi 0
TyrR 35_gi 0
UhpA 35_gi 0
UidR 35_gi 0
UlaR 35_gi 0
UvrY 35_gi .03846153846153846153
UxuR 35_gi 0
XapR 35_gi 0
XylR 35_gi 0
YdeO 35_gi 0
YefM 35_gi 0
YefM_YoeB 35_gi 0
YeiL 35_gi 0
YhaJ 35_gi 0
YiaJ 35_gi 0
YjjQ 35_gi 0
YqhC 35_gi 0
ZntR 35_gi 0
ZraR 35_gi 0
Zur 35_gi .03703703703703703703
AccB 36_gi 0
AcrR 36_gi 0
Ada 36_gi 0
AdiY 36_gi .00970873786407766990
AgaR 36_gi 0
AidB 36_gi 0
AlaS 36_gi 0
AllR 36_gi 0
AllS 36_gi 0
AlsR 36_gi .05154639175257731958
AppY 36_gi 0
AraC 36_gi 0
ArcA 36_gi .05747126436781609195
ArgP 36_gi 0
ArgR 36_gi .01515151515151515151
ArsR 36_gi 0
AscG 36_gi 0
AsnC 36_gi 0
AtoC 36_gi 0
BaeR 36_gi 0
BasR 36_gi .00925925925925925925
BetI 36_gi 0
BirA 36_gi 0
BluR 36_gi 0
BolA 36_gi 0
BtsR 36_gi 0
CadC 36_gi 0
CaiF 36_gi .06000000000000000000
Cbl 36_gi 0
CdaR 36_gi 0
CecR 36_gi 0
ChbR 36_gi 0
ComR 36_gi .01041666666666666666
CpxR 36_gi 0
Cra 36_gi .01744186046511627906
CreB 36_gi 0
CRP 36_gi .03953871499176276771
CRP_Sxy 36_gi 0
CsgD 36_gi 0
CspA 36_gi 0
CsqR 36_gi 0
CueR 36_gi 0
CusR 36_gi 0
CynR 36_gi 0
CysB 36_gi 0
CytR 36_gi 0
Dan 36_gi 0
DcuR 36_gi 0
DeoR 36_gi 0
DgoR 36_gi 0
DhaR 36_gi 0
DicA 36_gi 0
DinJ_YafQ 36_gi 0
DnaA 36_gi 0
DpiA 36_gi .00943396226415094339
DsdC 36_gi 0
EbgR 36_gi 0
EnvR 36_gi 0
EnvY 36_gi 0
EvgA 36_gi 0
ExuR 36_gi 0
FabR 36_gi 0
FadR 36_gi 0
FeaR 36_gi 0
FhlA 36_gi 0
Fis 36_gi .02173913043478260869
FlhDC 36_gi .04093567251461988304
FliZ 36_gi 0
FNR 36_gi .05291005291005291005
FucR 36_gi 0
Fur 36_gi .06046511627906976744
GadE 36_gi 0
GadE_RcsB 36_gi 0
GadW 36_gi 0
GadX 36_gi 0
GalR 36_gi 0
GalS 36_gi 0
GatR 36_gi 0
GcvA 36_gi 0
GlaR 36_gi 0
GlcC 36_gi 0
GlpR 36_gi 0
GlrR 36_gi 0
GntR 36_gi 0
GutM 36_gi .07291666666666666666
HcaR 36_gi 0
HdfR 36_gi 0
HicB 36_gi 0
HigA 36_gi 0
HigBA 36_gi 0
HipAB 36_gi 0
HipB 36_gi 0
H_NS 36_gi .12840466926070038910
HprR 36_gi 0
HU 36_gi 0
HyfR 36_gi 0
HypT 36_gi 0
IclR 36_gi .03092783505154639175
IdnR 36_gi 0
IHF 36_gi .05844155844155844155
IlvY 36_gi 0
IscR 36_gi .05785123966942148760
KdgR 36_gi 0
KdpE 36_gi 0
LacI 36_gi 0
LeuO 36_gi .05454545454545454545
LexA 36_gi 0
LldR 36_gi 0
LrhA 36_gi .01000000000000000000
Lrp 36_gi .04663212435233160621
LsrR 36_gi 0
LysR 36_gi 0
MalI 36_gi 0
MalT 36_gi 0
MarA 36_gi 0
MarR 36_gi 0
MatA 36_gi 0
MazE 36_gi 0
MazE_MazF 36_gi 0
McbR 36_gi 0
MelR 36_gi 0
MetJ 36_gi 0
MetR 36_gi 0
MhpR 36_gi 0
Mlc 36_gi 0
MlrA 36_gi 0
MngR 36_gi 0
MntR 36_gi 0
ModE 36_gi .05185185185185185185
MprA 36_gi 0
MqsA 36_gi 0
MraZ 36_gi 0
MurR 36_gi 0
Nac 36_gi 0
NadR 36_gi 0
NagC 36_gi .01526717557251908396
NanR 36_gi 0
NarL 36_gi .05263157894736842105
NarP 36_gi .06521739130434782608
NemR 36_gi 0
NfeR 36_gi 0
NhaR 36_gi 0
NikR 36_gi 0
NimR 36_gi 0
NorR 36_gi .03125000000000000000
NrdR 36_gi 0
NsrR 36_gi .00558659217877094972
NtrC 36_gi 0
OmpR 36_gi 0
OxyR 36_gi .00724637681159420289
PaaX 36_gi 0
PdeL 36_gi 0
PdhR 36_gi 0
PepA 36_gi .02061855670103092783
PgrR 36_gi 0
PhoB 36_gi .00645161290322580645
PhoP 36_gi .02013422818791946308
PrpR 36_gi 0
PspF 36_gi 0
PurR 36_gi .01587301587301587301
PutA 36_gi 0
PuuR 36_gi 0
PyrR 36_gi 0
QseB 36_gi 0
RbsR 36_gi 0
RcdA 36_gi 0
RclR 36_gi 0
RcnR 36_gi 0
RcsAB 36_gi 0
RcsB 36_gi 0
RcsB_BglJ 36_gi .00900900900900900900
RelB 36_gi 0
RelB_RelE 36_gi 0
RhaR 36_gi 0
RhaS 36_gi 0
Rob 36_gi 0
RstA 36_gi 0
RtcR 36_gi 0
RutR 36_gi .01801801801801801801
SdiA 36_gi 0
SgrR 36_gi 0
SlyA 36_gi .11764705882352941176
SoxR 36_gi 0
SoxS 36_gi .00714285714285714285
SrlR 36_gi .07291666666666666666
StpA 36_gi .00980392156862745098
SutR 36_gi 0
TdcA 36_gi 0
TdcR 36_gi 0
TorR 36_gi 0
TreR 36_gi 0
TrpR 36_gi 0
TyrR 36_gi 0
UhpA 36_gi 0
UidR 36_gi 0
UlaR 36_gi 0
UvrY 36_gi .01000000000000000000
UxuR 36_gi 0
XapR 36_gi 0
XylR 36_gi 0
YdeO 36_gi 0
YefM 36_gi 0
YefM_YoeB 36_gi 0
YeiL 36_gi 0
YhaJ 36_gi 0
YiaJ 36_gi 0
YjjQ 36_gi 0
YqhC 36_gi 0
ZntR 36_gi 0
ZraR 36_gi 0
Zur 36_gi .00990099009900990099
AccB 37_gi 0
AcrR 37_gi 0
Ada 37_gi 0
AdiY 37_gi .02222222222222222222
AgaR 37_gi 0
AidB 37_gi 0
AlaS 37_gi 0
AllR 37_gi 0
AllS 37_gi 0
AlsR 37_gi .05882352941176470588
AppY 37_gi 0
AraC 37_gi 0
ArcA 37_gi .01149425287356321839
ArgP 37_gi 0
ArgR 37_gi .00826446280991735537
ArsR 37_gi 0
AscG 37_gi 0
AsnC 37_gi 0
AtoC 37_gi 0
BaeR 37_gi 0
BasR 37_gi 0
BetI 37_gi 0
BirA 37_gi 0
BluR 37_gi .04761904761904761904
BolA 37_gi 0
BtsR 37_gi 0
CadC 37_gi 0
CaiF 37_gi 0
Cbl 37_gi 0
CdaR 37_gi .05617977528089887640
CecR 37_gi 0
ChbR 37_gi 0
ComR 37_gi .01190476190476190476
CpxR 37_gi .00653594771241830065
Cra 37_gi 0
CreB 37_gi 0
CRP 37_gi .02823920265780730897
CRP_Sxy 37_gi 0
CsgD 37_gi .00900900900900900900
CspA 37_gi 0
CsqR 37_gi 0
CueR 37_gi 0
CusR 37_gi 0
CynR 37_gi 0
CysB 37_gi .00877192982456140350
CytR 37_gi 0
Dan 37_gi 0
DcuR 37_gi 0
DeoR 37_gi 0
DgoR 37_gi 0
DhaR 37_gi 0
DicA 37_gi 0
DinJ_YafQ 37_gi 0
DnaA 37_gi 0
DpiA 37_gi .01063829787234042553
DsdC 37_gi 0
EbgR 37_gi 0
EnvR 37_gi 0
EnvY 37_gi 0
EvgA 37_gi 0
ExuR 37_gi 0
FabR 37_gi 0
FadR 37_gi 0
FeaR 37_gi 0
FhlA 37_gi 0
Fis 37_gi .05666666666666666666
FlhDC 37_gi .00606060606060606060
FliZ 37_gi 0
FNR 37_gi .02387267904509283819
FucR 37_gi .02247191011235955056
Fur 37_gi .03349282296650717703
GadE 37_gi .02654867256637168141
GadE_RcsB 37_gi .02197802197802197802
GadW 37_gi .02061855670103092783
GadX 37_gi .01724137931034482758
GalR 37_gi 0
GalS 37_gi 0
GatR 37_gi 0
GcvA 37_gi 0
GlaR 37_gi 0
GlcC 37_gi 0
GlpR 37_gi 0
GlrR 37_gi 0
GntR 37_gi 0
GutM 37_gi .08333333333333333333
HcaR 37_gi 0
HdfR 37_gi 0
HicB 37_gi 0
HigA 37_gi 0
HigBA 37_gi 0
HipAB 37_gi 0
HipB 37_gi 0
H_NS 37_gi .10756972111553784860
HprR 37_gi 0
HU 37_gi 0
HyfR 37_gi 0
HypT 37_gi 0
IclR 37_gi 0
IdnR 37_gi 0
IHF 37_gi .01948051948051948051
IlvY 37_gi 0
IscR 37_gi 0
KdgR 37_gi 0
KdpE 37_gi 0
LacI 37_gi 0
LeuO 37_gi 0
LexA 37_gi .00694444444444444444
LldR 37_gi 0
LrhA 37_gi 0
Lrp 37_gi .07344632768361581920
LsrR 37_gi 0
LysR 37_gi 0
MalI 37_gi 0
MalT 37_gi 0
MarA 37_gi .03030303030303030303
MarR 37_gi 0
MatA 37_gi .01098901098901098901
MazE 37_gi 0
MazE_MazF 37_gi 0
McbR 37_gi 0
MelR 37_gi 0
MetJ 37_gi 0
MetR 37_gi .01136363636363636363
MhpR 37_gi 0
Mlc 37_gi 0
MlrA 37_gi 0
MngR 37_gi 0
MntR 37_gi 0
ModE 37_gi 0
MprA 37_gi 0
MqsA 37_gi 0
MraZ 37_gi 0
MurR 37_gi 0
Nac 37_gi 0
NadR 37_gi 0
NagC 37_gi 0
NanR 37_gi 0
NarL 37_gi 0
NarP 37_gi 0
NemR 37_gi 0
NfeR 37_gi 0
NhaR 37_gi .04597701149425287356
NikR 37_gi 0
NimR 37_gi 0
NorR 37_gi 0
NrdR 37_gi 0
NsrR 37_gi .00598802395209580838
NtrC 37_gi 0
OmpR 37_gi .04854368932038834951
OxyR 37_gi .00793650793650793650
PaaX 37_gi 0
PdeL 37_gi 0
PdhR 37_gi 0
PepA 37_gi 0
PgrR 37_gi 0
PhoB 37_gi .01408450704225352112
PhoP 37_gi .00719424460431654676
PrpR 37_gi 0
PspF 37_gi 0
PurR 37_gi 0
PutA 37_gi 0
PuuR 37_gi 0
PyrR 37_gi 0
QseB 37_gi 0
RbsR 37_gi 0
RcdA 37_gi 0
RclR 37_gi 0
RcnR 37_gi 0
RcsAB 37_gi 0
RcsB 37_gi .03773584905660377358
RcsB_BglJ 37_gi 0
RelB 37_gi 0
RelB_RelE 37_gi 0
RhaR 37_gi 0
RhaS 37_gi 0
Rob 37_gi 0
RstA 37_gi 0
RtcR 37_gi .02380952380952380952
RutR 37_gi .02020202020202020202
SdiA 37_gi .01111111111111111111
SgrR 37_gi 0
SlyA 37_gi 0
SoxR 37_gi 0
SoxS 37_gi .00781250000000000000
SrlR 37_gi .08333333333333333333
StpA 37_gi 0
SutR 37_gi .01136363636363636363
TdcA 37_gi 0
TdcR 37_gi 0
TorR 37_gi .01052631578947368421
TreR 37_gi 0
TrpR 37_gi 0
TyrR 37_gi 0
UhpA 37_gi 0
UidR 37_gi 0
UlaR 37_gi 0
UvrY 37_gi .01136363636363636363
UxuR 37_gi 0
XapR 37_gi 0
XylR 37_gi 0
YdeO 37_gi .00961538461538461538
YefM 37_gi 0
YefM_YoeB 37_gi 0
YeiL 37_gi 0
YhaJ 37_gi 0
YiaJ 37_gi 0
YjjQ 37_gi 0
YqhC 37_gi 0
ZntR 37_gi 0
ZraR 37_gi 0
Zur 37_gi .01123595505617977528
AccB 38_gi 0
AcrR 38_gi 0
Ada 38_gi 0
AdiY 38_gi 0
AgaR 38_gi 0
AidB 38_gi 0
AlaS 38_gi 0
AllR 38_gi 0
AllS 38_gi 0
AlsR 38_gi 0
AppY 38_gi 0
AraC 38_gi 0
ArcA 38_gi .03448275862068965517
ArgP 38_gi 0
ArgR 38_gi 0
ArsR 38_gi 0
AscG 38_gi 0
AsnC 38_gi 0
AtoC 38_gi 0
BaeR 38_gi 0
BasR 38_gi 0
BetI 38_gi 0
BirA 38_gi 0
BluR 38_gi 0
BolA 38_gi 0
BtsR 38_gi 0
CadC 38_gi 0
CaiF 38_gi .09375000000000000000
Cbl 38_gi 0
CdaR 38_gi 0
CecR 38_gi 0
ChbR 38_gi 0
ComR 38_gi 0
CpxR 38_gi 0
Cra 38_gi 0
CreB 38_gi 0
CRP 38_gi .02058319039451114922
CRP_Sxy 38_gi 0
CsgD 38_gi .01149425287356321839
CspA 38_gi 0
CsqR 38_gi 0
CueR 38_gi 0
CusR 38_gi 0
CynR 38_gi 0
CysB 38_gi .01111111111111111111
CytR 38_gi 0
Dan 38_gi 0
DcuR 38_gi 0
DeoR 38_gi 0
DgoR 38_gi 0
DhaR 38_gi 0
DicA 38_gi 0
DinJ_YafQ 38_gi 0
DnaA 38_gi 0
DpiA 38_gi .01428571428571428571
DsdC 38_gi 0
EbgR 38_gi 0
EnvR 38_gi 0
EnvY 38_gi 0
EvgA 38_gi 0
ExuR 38_gi 0
FabR 38_gi 0
FadR 38_gi 0
FeaR 38_gi 0
FhlA 38_gi 0
Fis 38_gi .00342465753424657534
FlhDC 38_gi .05970149253731343283
FliZ 38_gi 0
FNR 38_gi .04624277456647398843
FucR 38_gi 0
Fur 38_gi .06666666666666666666
GadE 38_gi 0
GadE_RcsB 38_gi 0
GadW 38_gi 0
GadX 38_gi 0
GalR 38_gi 0
GalS 38_gi 0
GatR 38_gi 0
GcvA 38_gi 0
GlaR 38_gi 0
GlcC 38_gi 0
GlpR 38_gi 0
GlrR 38_gi 0
GntR 38_gi 0
GutM 38_gi 0
HcaR 38_gi 0
HdfR 38_gi 0
HicB 38_gi 0
HigA 38_gi 0
HigBA 38_gi 0
HipAB 38_gi 0
HipB 38_gi 0
H_NS 38_gi .10917030567685589519
HprR 38_gi 0
HU 38_gi 0
HyfR 38_gi 0
HypT 38_gi 0
IclR 38_gi 0
IdnR 38_gi 0
IHF 38_gi .00346020761245674740
IlvY 38_gi 0
IscR 38_gi .08235294117647058823
KdgR 38_gi 0
KdpE 38_gi 0
LacI 38_gi 0
LeuO 38_gi .08108108108108108108
LexA 38_gi 0
LldR 38_gi 0
LrhA 38_gi .01562500000000000000
Lrp 38_gi .00606060606060606060
LsrR 38_gi 0
LysR 38_gi 0
MalI 38_gi 0
MalT 38_gi 0
MarA 38_gi 0
MarR 38_gi 0
MatA 38_gi .01492537313432835820
MazE 38_gi 0
MazE_MazF 38_gi 0
McbR 38_gi 0
MelR 38_gi 0
MetJ 38_gi 0
MetR 38_gi 0
MhpR 38_gi 0
Mlc 38_gi .01449275362318840579
MlrA 38_gi 0
MngR 38_gi 0
MntR 38_gi 0
ModE 38_gi .07070707070707070707
MprA 38_gi 0
MqsA 38_gi 0
MraZ 38_gi 0
MurR 38_gi 0
Nac 38_gi .02531645569620253164
NadR 38_gi 0
NagC 38_gi 0
NanR 38_gi 0
NarL 38_gi .03954802259887005649
NarP 38_gi .06730769230769230769
NemR 38_gi 0
NfeR 38_gi 0
NhaR 38_gi 0
NikR 38_gi 0
NimR 38_gi 0
NorR 38_gi 0
NrdR 38_gi 0
NsrR 38_gi .00699300699300699300
NtrC 38_gi 0
OmpR 38_gi 0
OxyR 38_gi 0
PaaX 38_gi 0
PdeL 38_gi 0
PdhR 38_gi 0
PepA 38_gi 0
PgrR 38_gi 0
PhoB 38_gi 0
PhoP 38_gi .00869565217391304347
PrpR 38_gi 0
PspF 38_gi 0
PurR 38_gi .02222222222222222222
PutA 38_gi 0
PuuR 38_gi 0
PyrR 38_gi 0
QseB 38_gi 0
RbsR 38_gi 0
RcdA 38_gi 0
RclR 38_gi 0
RcnR 38_gi 0
RcsAB 38_gi 0
RcsB 38_gi .01176470588235294117
RcsB_BglJ 38_gi .01333333333333333333
RelB 38_gi 0
RelB_RelE 38_gi 0
RhaR 38_gi 0
RhaS 38_gi 0
Rob 38_gi 0
RstA 38_gi 0
RtcR 38_gi 0
RutR 38_gi 0
SdiA 38_gi 0
SgrR 38_gi 0
SlyA 38_gi .15476190476190476190
SoxR 38_gi 0
SoxS 38_gi 0
SrlR 38_gi 0
StpA 38_gi .01515151515151515151
SutR 38_gi .01562500000000000000
TdcA 38_gi 0
TdcR 38_gi 0
TorR 38_gi 0
TreR 38_gi 0
TrpR 38_gi 0
TyrR 38_gi 0
UhpA 38_gi 0
UidR 38_gi 0
UlaR 38_gi 0
UvrY 38_gi 0
UxuR 38_gi 0
XapR 38_gi 0
XylR 38_gi 0
YdeO 38_gi 0
YefM 38_gi 0
YefM_YoeB 38_gi 0
YeiL 38_gi 0
YhaJ 38_gi 0
YiaJ 38_gi 0
YjjQ 38_gi 0
YqhC 38_gi 0
ZntR 38_gi 0
ZraR 38_gi 0
Zur 38_gi 0
AccB 39_gi 0
AcrR 39_gi .00505050505050505050
Ada 39_gi .00340136054421768707
AdiY 39_gi .00848896434634974533
AgaR 39_gi .00674536256323777403
AidB 39_gi 0
AlaS 39_gi 0
AllR 39_gi 0
AllS 39_gi .00511945392491467576
AlsR 39_gi .00851788756388415672
AppY 39_gi 0
AraC 39_gi .00502512562814070351
ArcA 39_gi .08961593172119487908
ArgP 39_gi .00840336134453781512
ArgR 39_gi .00483091787439613526
ArsR 39_gi 0
AscG 39_gi 0
AsnC 39_gi 0
AtoC 39_gi 0
BaeR 39_gi 0
BasR 39_gi .01353637901861252115
BetI 39_gi 0
BirA 39_gi 0
BluR 39_gi .00682593856655290102
BolA 39_gi .00510204081632653061
BtsR 39_gi .01349072512647554806
CadC 39_gi 0
CaiF 39_gi .01016949152542372881
Cbl 39_gi .00847457627118644067
CdaR 39_gi .00846023688663282571
CecR 39_gi 0
ChbR 39_gi 0
ComR 39_gi .00170648464163822525
CpxR 39_gi .02340093603744149765
Cra 39_gi .03260869565217391304
CreB 39_gi .00169491525423728813
CRP 39_gi .14504596527068437180
CRP_Sxy 39_gi .00170648464163822525
CsgD 39_gi .01487603305785123966
CspA 39_gi 0
CsqR 39_gi 0
CueR 39_gi .00168918918918918918
CusR 39_gi 0
CynR 39_gi 0
CysB 39_gi .02321724709784411276
CytR 39_gi 0
Dan 39_gi .00682593856655290102
DcuR 39_gi .01355932203389830508
DeoR 39_gi 0
DgoR 39_gi 0
DhaR 39_gi 0
DicA 39_gi 0
DinJ_YafQ 39_gi .00340715502555366269
DnaA 39_gi .01010101010101010101
DpiA 39_gi .01703577512776831345
DsdC 39_gi 0
EbgR 39_gi 0
EnvR 39_gi .00341296928327645051
EnvY 39_gi 0
EvgA 39_gi .00833333333333333333
ExuR 39_gi 0
FabR 39_gi .00170357751277683134
FadR 39_gi .01331114808652246256
FeaR 39_gi 0
FhlA 39_gi .01482701812191103789
Fis 39_gi .07198952879581151832
FlhDC 39_gi .02453987730061349693
FliZ 39_gi .01505016722408026755
FNR 39_gi .10861423220973782771
FucR 39_gi .00338409475465313028
Fur 39_gi .08295625942684766214
GadE 39_gi .00980392156862745098
GadE_RcsB 39_gi .00847457627118644067
GadW 39_gi .01349072512647554806
GadX 39_gi .01973684210526315789
GalR 39_gi .00336700336700336700
GalS 39_gi .00336700336700336700
GatR 39_gi .01023890784982935153
GcvA 39_gi 0
GlaR 39_gi 0
GlcC 39_gi 0
GlpR 39_gi .00847457627118644067
GlrR 39_gi .00851788756388415672
GntR 39_gi .00335570469798657718
GutM 39_gi .01194539249146757679
HcaR 39_gi 0
HdfR 39_gi 0
HicB 39_gi 0
HigA 39_gi 0
HigBA 39_gi 0
HipAB 39_gi .00510204081632653061
HipB 39_gi .00509337860780984719
H_NS 39_gi .15727002967359050445
HprR 39_gi 0
HU 39_gi .00337268128161888701
HyfR 39_gi 0
HypT 39_gi .00335008375209380234
IclR 39_gi .00511073253833049403
IdnR 39_gi .00168918918918918918
IHF 39_gi .10869565217391304347
IlvY 39_gi 0
IscR 39_gi .01145662847790507364
KdgR 39_gi 0
KdpE 39_gi 0
LacI 39_gi 0
LeuO 39_gi .01848739495798319327
LexA 39_gi .01251956181533646322
LldR 39_gi 0
LrhA 39_gi .00339558573853989813
Lrp 39_gi .06790123456790123456
LsrR 39_gi 0
LysR 39_gi 0
MalI 39_gi 0
MalT 39_gi 0
MarA 39_gi .01916932907348242811
MarR 39_gi 0
MatA 39_gi .00337837837837837837
MazE 39_gi .00340715502555366269
MazE_MazF 39_gi .00340715502555366269
McbR 39_gi .00680272108843537414
MelR 39_gi .00340715502555366269
MetJ 39_gi .00838926174496644295
MetR 39_gi .00510204081632653061
MhpR 39_gi 0
Mlc 39_gi .00675675675675675675
MlrA 39_gi .00675675675675675675
MngR 39_gi 0
MntR 39_gi .00510204081632653061
ModE 39_gi .03436988543371522094
MprA 39_gi .00338983050847457627
MqsA 39_gi .00677966101694915254
MraZ 39_gi 0
MurR 39_gi 0
Nac 39_gi .01505016722408026755
NadR 39_gi .00169779286926994906
NagC 39_gi .01300813008130081300
NanR 39_gi .00505050505050505050
NarL 39_gi .05654761904761904761
NarP 39_gi .03241491085899513776
NemR 39_gi 0
NfeR 39_gi 0
NhaR 39_gi .00850340136054421768
NikR 39_gi 0
NimR 39_gi 0
NorR 39_gi .00511945392491467576
NrdR 39_gi 0
NsrR 39_gi .02446483180428134556
NtrC 39_gi .02746365105008077544
OmpR 39_gi .01666666666666666666
OxyR 39_gi .00479233226837060702
PaaX 39_gi 0
PdeL 39_gi .00170648464163822525
PdhR 39_gi .00159744408945686900
PepA 39_gi .00340715502555366269
PgrR 39_gi 0
PhoB 39_gi .01892744479495268138
PhoP 39_gi .03049759229534510433
PrpR 39_gi .00681431005110732538
PspF 39_gi 0
PurR 39_gi .01311475409836065573
PutA 39_gi .00170357751277683134
PuuR 39_gi .01365187713310580204
PyrR 39_gi 0
QseB 39_gi .01528013582342954159
RbsR 39_gi 0
RcdA 39_gi .00844594594594594594
RclR 39_gi 0
RcnR 39_gi 0
RcsAB 39_gi .01517706576728499156
RcsB 39_gi .03030303030303030303
RcsB_BglJ 39_gi .01006711409395973154
RelB 39_gi 0
RelB_RelE 39_gi 0
RhaR 39_gi 0
RhaS 39_gi 0
Rob 39_gi .01157024793388429752
RstA 39_gi .00675675675675675675
RtcR 39_gi 0
RutR 39_gi .00667779632721202003
SdiA 39_gi .00168918918918918918
SgrR 39_gi 0
SlyA 39_gi .02298850574712643678
SoxR 39_gi .00168634064080944350
SoxS 39_gi .01121794871794871794
SrlR 39_gi .01194539249146757679
StpA 39_gi .00850340136054421768
SutR 39_gi .00169491525423728813
TdcA 39_gi 0
TdcR 39_gi 0
TorR 39_gi .00335570469798657718
TreR 39_gi .00341296928327645051
TrpR 39_gi .00673400673400673400
TyrR 39_gi .01013513513513513513
UhpA 39_gi 0
UidR 39_gi 0
UlaR 39_gi 0
UvrY 39_gi .00169491525423728813
UxuR 39_gi 0
XapR 39_gi 0
XylR 39_gi 0
YdeO 39_gi .00830564784053156146
YefM 39_gi 0
YefM_YoeB 39_gi 0
YeiL 39_gi 0
YhaJ 39_gi .00170648464163822525
YiaJ 39_gi .01533219761499148211
YjjQ 39_gi .00505902192242833052
YqhC 39_gi 0
ZntR 39_gi 0
ZraR 39_gi 0
Zur 39_gi .00169204737732656514
AccB 40_gi 0
AcrR 40_gi 0
Ada 40_gi 0
AdiY 40_gi .01136363636363636363
AgaR 40_gi 0
AidB 40_gi 0
AlaS 40_gi 0
AllR 40_gi 0
AllS 40_gi 0
AlsR 40_gi 0
AppY 40_gi 0
AraC 40_gi 0
ArcA 40_gi .01162790697674418604
ArgP 40_gi 0
ArgR 40_gi .00847457627118644067
ArsR 40_gi 0
AscG 40_gi 0
AsnC 40_gi 0
AtoC 40_gi 0
BaeR 40_gi 0
BasR 40_gi .01075268817204301075
BetI 40_gi 0
BirA 40_gi 0
BluR 40_gi .04938271604938271604
BolA 40_gi 0
BtsR 40_gi 0
CadC 40_gi 0
CaiF 40_gi 0
Cbl 40_gi 0
CdaR 40_gi 0
CecR 40_gi 0
ChbR 40_gi 0
ComR 40_gi 0
CpxR 40_gi .00666666666666666666
Cra 40_gi .00628930817610062893
CreB 40_gi 0
CRP 40_gi .02155887230514096185
CRP_Sxy 40_gi 0
CsgD 40_gi .01869158878504672897
CspA 40_gi 0
CsqR 40_gi 0
CueR 40_gi 0
CusR 40_gi 0
CynR 40_gi 0
CysB 40_gi .00900900900900900900
CytR 40_gi 0
Dan 40_gi 0
DcuR 40_gi 0
DeoR 40_gi 0
DgoR 40_gi 0
DhaR 40_gi 0
DicA 40_gi 0
DinJ_YafQ 40_gi .02439024390243902439
DnaA 40_gi 0
DpiA 40_gi 0
DsdC 40_gi 0
EbgR 40_gi 0
EnvR 40_gi 0
EnvY 40_gi 0
EvgA 40_gi .01010101010101010101
ExuR 40_gi 0
FabR 40_gi 0
FadR 40_gi .01960784313725490196
FeaR 40_gi 0
FhlA 40_gi 0
Fis 40_gi .01290322580645161290
FlhDC 40_gi .00617283950617283950
FliZ 40_gi 0
FNR 40_gi .01591511936339522546
FucR 40_gi 0
Fur 40_gi .02898550724637681159
GadE 40_gi .00892857142857142857
GadE_RcsB 40_gi .01123595505617977528
GadW 40_gi 0
GadX 40_gi 0
GalR 40_gi 0
GalS 40_gi 0
GatR 40_gi 0
GcvA 40_gi 0
GlaR 40_gi 0
GlcC 40_gi 0
GlpR 40_gi 0
GlrR 40_gi 0
GntR 40_gi .01086956521739130434
GutM 40_gi .08641975308641975308
HcaR 40_gi 0
HdfR 40_gi 0
HicB 40_gi 0
HigA 40_gi 0
HigBA 40_gi 0
HipAB 40_gi 0
HipB 40_gi 0
H_NS 40_gi .07003891050583657587
HprR 40_gi 0
HU 40_gi .01123595505617977528
HyfR 40_gi 0
HypT 40_gi 0
IclR 40_gi 0
IdnR 40_gi 0
IHF 40_gi .04013377926421404682
IlvY 40_gi 0
IscR 40_gi 0
KdgR 40_gi 0
KdpE 40_gi 0
LacI 40_gi 0
LeuO 40_gi 0
LexA 40_gi .02158273381294964028
LldR 40_gi 0
LrhA 40_gi 0
Lrp 40_gi .01081081081081081081
LsrR 40_gi 0
LysR 40_gi 0
MalI 40_gi 0
MalT 40_gi 0
MarA 40_gi .03100775193798449612
MarR 40_gi 0
MatA 40_gi .01136363636363636363
MazE 40_gi 0
MazE_MazF 40_gi 0
McbR 40_gi 0
MelR 40_gi 0
MetJ 40_gi 0
MetR 40_gi 0
MhpR 40_gi 0
Mlc 40_gi 0
MlrA 40_gi 0
MngR 40_gi 0
MntR 40_gi 0
ModE 40_gi 0
MprA 40_gi .01162790697674418604
MqsA 40_gi 0
MraZ 40_gi 0
MurR 40_gi 0
Nac 40_gi .02000000000000000000
NadR 40_gi 0
NagC 40_gi .00854700854700854700
NanR 40_gi 0
NarL 40_gi .01485148514851485148
NarP 40_gi .02325581395348837209
NemR 40_gi 0
NfeR 40_gi 0
NhaR 40_gi .04761904761904761904
NikR 40_gi 0
NimR 40_gi 0
NorR 40_gi .03703703703703703703
NrdR 40_gi 0
NsrR 40_gi .01226993865030674846
NtrC 40_gi 0
OmpR 40_gi .06060606060606060606
OxyR 40_gi .00813008130081300813
PaaX 40_gi 0
PdeL 40_gi .01234567901234567901
PdhR 40_gi 0
PepA 40_gi 0
PgrR 40_gi 0
PhoB 40_gi 0
PhoP 40_gi .01481481481481481481
PrpR 40_gi 0
PspF 40_gi 0
PurR 40_gi .01801801801801801801
PutA 40_gi 0
PuuR 40_gi 0
PyrR 40_gi 0
QseB 40_gi 0
RbsR 40_gi 0
RcdA 40_gi 0
RclR 40_gi 0
RcnR 40_gi 0
RcsAB 40_gi 0
RcsB 40_gi .03883495145631067961
RcsB_BglJ 40_gi 0
RelB 40_gi 0
RelB_RelE 40_gi 0
RhaR 40_gi 0
RhaS 40_gi 0
Rob 40_gi 0
RstA 40_gi 0
RtcR 40_gi 0
RutR 40_gi 0
SdiA 40_gi 0
SgrR 40_gi 0
SlyA 40_gi 0
SoxR 40_gi 0
SoxS 40_gi .00800000000000000000
SrlR 40_gi .08641975308641975308
StpA 40_gi 0
SutR 40_gi .01176470588235294117
TdcA 40_gi 0
TdcR 40_gi 0
TorR 40_gi 0
TreR 40_gi 0
TrpR 40_gi .04494382022471910112
TyrR 40_gi .04494382022471910112
UhpA 40_gi 0
UidR 40_gi 0
UlaR 40_gi 0
UvrY 40_gi .01176470588235294117
UxuR 40_gi 0
XapR 40_gi 0
XylR 40_gi 0
YdeO 40_gi 0
YefM 40_gi 0
YefM_YoeB 40_gi 0
YeiL 40_gi 0
YhaJ 40_gi 0
YiaJ 40_gi 0
YjjQ 40_gi 0
YqhC 40_gi 0
ZntR 40_gi 0
ZraR 40_gi 0
Zur 40_gi .01162790697674418604
AccB 41_gi 0
AcrR 41_gi 0
Ada 41_gi 0
AdiY 41_gi 0
AgaR 41_gi 0
AidB 41_gi 0
AlaS 41_gi 0
AllR 41_gi 0
AllS 41_gi 0
AlsR 41_gi .16666666666666666666
AppY 41_gi 0
AraC 41_gi 0
ArcA 41_gi .00480769230769230769
ArgP 41_gi 0
ArgR 41_gi 0
ArsR 41_gi 0
AscG 41_gi 0
AsnC 41_gi 0
AtoC 41_gi 0
BaeR 41_gi 0
BasR 41_gi .02439024390243902439
BetI 41_gi 0
BirA 41_gi 0
BluR 41_gi 0
BolA 41_gi 0
BtsR 41_gi 0
CadC 41_gi 0
CaiF 41_gi 0
Cbl 41_gi 0
CdaR 41_gi 0
CecR 41_gi 0
ChbR 41_gi 0
ComR 41_gi 0
CpxR 41_gi 0
Cra 41_gi 0
CreB 41_gi 0
CRP 41_gi .00355871886120996441
CRP_Sxy 41_gi 0
CsgD 41_gi 0
CspA 41_gi 0
CsqR 41_gi 0
CueR 41_gi 0
CusR 41_gi 0
CynR 41_gi 0
CysB 41_gi 0
CytR 41_gi 0
Dan 41_gi 0
DcuR 41_gi 0
DeoR 41_gi 0
DgoR 41_gi 0
DhaR 41_gi 0
DicA 41_gi 0
DinJ_YafQ 41_gi 0
DnaA 41_gi 0
DpiA 41_gi 0
DsdC 41_gi 0
EbgR 41_gi 0
EnvR 41_gi 0
EnvY 41_gi 0
EvgA 41_gi 0
ExuR 41_gi 0
FabR 41_gi 0
FadR 41_gi 0
FeaR 41_gi 0
FhlA 41_gi 0
Fis 41_gi .01158301158301158301
FlhDC 41_gi 0
FliZ 41_gi 0
FNR 41_gi .00303030303030303030
FucR 41_gi 0
Fur 41_gi 0
GadE 41_gi 0
GadE_RcsB 41_gi 0
GadW 41_gi 0
GadX 41_gi 0
GalR 41_gi 0
GalS 41_gi 0
GatR 41_gi 0
GcvA 41_gi 0
GlaR 41_gi 0
GlcC 41_gi 0
GlpR 41_gi 0
GlrR 41_gi 0
GntR 41_gi 0
GutM 41_gi 0
HcaR 41_gi 0
HdfR 41_gi 0
HicB 41_gi 0
HigA 41_gi 0
HigBA 41_gi 0
HipAB 41_gi 0
HipB 41_gi 0
H_NS 41_gi .00450450450450450450
HprR 41_gi 0
HU 41_gi 0
HyfR 41_gi 0
HypT 41_gi 0
IclR 41_gi 0
IdnR 41_gi 0
IHF 41_gi 0
IlvY 41_gi 0
IscR 41_gi 0
KdgR 41_gi 0
KdpE 41_gi 0
LacI 41_gi 0
LeuO 41_gi .13953488372093023255
LexA 41_gi 0
LldR 41_gi 0
LrhA 41_gi .03030303030303030303
Lrp 41_gi 0
LsrR 41_gi 0
LysR 41_gi 0
MalI 41_gi 0
MalT 41_gi 0
MarA 41_gi 0
MarR 41_gi 0
MatA 41_gi 0
MazE 41_gi 0
MazE_MazF 41_gi 0
McbR 41_gi 0
MelR 41_gi 0
MetJ 41_gi 0
MetR 41_gi 0
MhpR 41_gi 0
Mlc 41_gi 0
MlrA 41_gi 0
MngR 41_gi 0
MntR 41_gi 0
ModE 41_gi 0
MprA 41_gi 0
MqsA 41_gi 0
MraZ 41_gi 0
MurR 41_gi 0
Nac 41_gi .04166666666666666666
NadR 41_gi 0
NagC 41_gi .03125000000000000000
NanR 41_gi 0
NarL 41_gi 0
NarP 41_gi 0
NemR 41_gi 0
NfeR 41_gi 0
NhaR 41_gi 0
NikR 41_gi 0
NimR 41_gi 0
NorR 41_gi 0
NrdR 41_gi 0
NsrR 41_gi 0
NtrC 41_gi 0
OmpR 41_gi 0
OxyR 41_gi 0
PaaX 41_gi 0
PdeL 41_gi 0
PdhR 41_gi 0
PepA 41_gi 0
PgrR 41_gi 0
PhoB 41_gi 0
PhoP 41_gi .01190476190476190476
PrpR 41_gi 0
PspF 41_gi 0
PurR 41_gi .03389830508474576271
PutA 41_gi 0
PuuR 41_gi 0
PyrR 41_gi 0
QseB 41_gi 0
RbsR 41_gi 0
RcdA 41_gi 0
RclR 41_gi 0
RcnR 41_gi 0
RcsAB 41_gi 0
RcsB 41_gi 0
RcsB_BglJ 41_gi .02272727272727272727
RelB 41_gi 0
RelB_RelE 41_gi 0
RhaR 41_gi 0
RhaS 41_gi 0
Rob 41_gi 0
RstA 41_gi 0
RtcR 41_gi 0
RutR 41_gi 0
SdiA 41_gi 0
SgrR 41_gi 0
SlyA 41_gi .01538461538461538461
SoxR 41_gi 0
SoxS 41_gi 0
SrlR 41_gi 0
StpA 41_gi .02857142857142857142
SutR 41_gi 0
TdcA 41_gi 0
TdcR 41_gi 0
TorR 41_gi 0
TreR 41_gi 0
TrpR 41_gi 0
TyrR 41_gi 0
UhpA 41_gi 0
UidR 41_gi 0
UlaR 41_gi 0
UvrY 41_gi 0
UxuR 41_gi 0
XapR 41_gi 0
XylR 41_gi 0
YdeO 41_gi 0
YefM 41_gi 0
YefM_YoeB 41_gi 0
YeiL 41_gi 0
YhaJ 41_gi 0
YiaJ 41_gi 0
YjjQ 41_gi 0
YqhC 41_gi 0
ZntR 41_gi 0
ZraR 41_gi 0
Zur 41_gi 0
AccB 42_gi 0
AcrR 42_gi 0
Ada 42_gi 0
AdiY 42_gi .00699300699300699300
AgaR 42_gi 0
AidB 42_gi 0
AlaS 42_gi 0
AllR 42_gi 0
AllS 42_gi 0
AlsR 42_gi .03649635036496350364
AppY 42_gi 0
AraC 42_gi 0
ArcA 42_gi .04983388704318936877
ArgP 42_gi 0
ArgR 42_gi 0
ArsR 42_gi 0
AscG 42_gi 0
AsnC 42_gi 0
AtoC 42_gi 0
BaeR 42_gi 0
BasR 42_gi .02054794520547945205
BetI 42_gi 0
BirA 42_gi 0
BluR 42_gi 0
BolA 42_gi 0
BtsR 42_gi .02027027027027027027
CadC 42_gi 0
CaiF 42_gi .04285714285714285714
Cbl 42_gi 0
CdaR 42_gi 0
CecR 42_gi 0
ChbR 42_gi 0
ComR 42_gi 0
CpxR 42_gi .04568527918781725888
Cra 42_gi .00467289719626168224
CreB 42_gi 0
CRP 42_gi .07017543859649122807
CRP_Sxy 42_gi 0
CsgD 42_gi .02500000000000000000
CspA 42_gi 0
CsqR 42_gi 0
CueR 42_gi 0
CusR 42_gi 0
CynR 42_gi 0
CysB 42_gi 0
CytR 42_gi 0
Dan 42_gi 0
DcuR 42_gi .01369863013698630136
DeoR 42_gi 0
DgoR 42_gi 0
DhaR 42_gi 0
DicA 42_gi 0
DinJ_YafQ 42_gi 0
DnaA 42_gi 0
DpiA 42_gi .00684931506849315068
DsdC 42_gi 0
EbgR 42_gi 0
EnvR 42_gi 0
EnvY 42_gi 0
EvgA 42_gi .00649350649350649350
ExuR 42_gi 0
FabR 42_gi 0
FadR 42_gi .02580645161290322580
FeaR 42_gi 0
FhlA 42_gi 0
Fis 42_gi .06034482758620689655
FlhDC 42_gi 0
FliZ 42_gi .01948051948051948051
FNR 42_gi .03791469194312796208
FucR 42_gi 0
Fur 42_gi .07630522088353413654
GadE 42_gi .00598802395209580838
GadE_RcsB 42_gi .00694444444444444444
GadW 42_gi 0
GadX 42_gi 0
GalR 42_gi 0
GalS 42_gi 0
GatR 42_gi 0
GcvA 42_gi 0
GlaR 42_gi 0
GlcC 42_gi 0
GlpR 42_gi 0
GlrR 42_gi .03649635036496350364
GntR 42_gi 0
GutM 42_gi .05147058823529411764
HcaR 42_gi 0
HdfR 42_gi 0
HicB 42_gi 0
HigA 42_gi 0
HigBA 42_gi 0
HipAB 42_gi 0
HipB 42_gi 0
H_NS 42_gi .17021276595744680851
HprR 42_gi 0
HU 42_gi 0
HyfR 42_gi 0
HypT 42_gi 0
IclR 42_gi 0
IdnR 42_gi 0
IHF 42_gi .05475504322766570605
IlvY 42_gi 0
IscR 42_gi 0
KdgR 42_gi 0
KdpE 42_gi 0
LacI 42_gi 0
LeuO 42_gi .06122448979591836734
LexA 42_gi 0
LldR 42_gi 0
LrhA 42_gi .00714285714285714285
Lrp 42_gi .07079646017699115044
LsrR 42_gi 0
LysR 42_gi 0
MalI 42_gi 0
MalT 42_gi 0
MarA 42_gi 0
MarR 42_gi 0
MatA 42_gi 0
MazE 42_gi 0
MazE_MazF 42_gi 0
McbR 42_gi 0
MelR 42_gi 0
MetJ 42_gi 0
MetR 42_gi 0
MhpR 42_gi 0
Mlc 42_gi .00689655172413793103
MlrA 42_gi 0
MngR 42_gi 0
MntR 42_gi 0
ModE 42_gi 0
MprA 42_gi 0
MqsA 42_gi 0
MraZ 42_gi 0
MurR 42_gi 0
Nac 42_gi 0
NadR 42_gi .00719424460431654676
NagC 42_gi .01764705882352941176
NanR 42_gi 0
NarL 42_gi .02362204724409448818
NarP 42_gi .02185792349726775956
NemR 42_gi 0
NfeR 42_gi 0
NhaR 42_gi 0
NikR 42_gi 0
NimR 42_gi 0
NorR 42_gi 0
NrdR 42_gi 0
NsrR 42_gi 0
NtrC 42_gi .02762430939226519337
OmpR 42_gi 0
OxyR 42_gi .00561797752808988764
PaaX 42_gi .07913669064748201438
PdeL 42_gi .00735294117647058823
PdhR 42_gi 0
PepA 42_gi 0
PgrR 42_gi 0
PhoB 42_gi .00512820512820512820
PhoP 42_gi .02127659574468085106
PrpR 42_gi 0
PspF 42_gi 0
PurR 42_gi 0
PutA 42_gi 0
PuuR 42_gi 0
PyrR 42_gi 0
QseB 42_gi .01369863013698630136
RbsR 42_gi 0
RcdA 42_gi .00684931506849315068
RclR 42_gi 0
RcnR 42_gi 0
RcsAB 42_gi 0
RcsB 42_gi .03846153846153846153
RcsB_BglJ 42_gi .02702702702702702702
RelB 42_gi 0
RelB_RelE 42_gi 0
RhaR 42_gi 0
RhaS 42_gi 0
Rob 42_gi 0
RstA 42_gi 0
RtcR 42_gi 0
RutR 42_gi 0
SdiA 42_gi 0
SgrR 42_gi 0
SlyA 42_gi .16891891891891891891
SoxR 42_gi 0
SoxS 42_gi .00555555555555555555
SrlR 42_gi .05147058823529411764
StpA 42_gi .02877697841726618705
SutR 42_gi 0
TdcA 42_gi 0
TdcR 42_gi 0
TorR 42_gi 0
TreR 42_gi 0
TrpR 42_gi 0
TyrR 42_gi 0
UhpA 42_gi 0
UidR 42_gi 0
UlaR 42_gi 0
UvrY 42_gi .00714285714285714285
UxuR 42_gi 0
XapR 42_gi 0
XylR 42_gi 0
YdeO 42_gi 0
YefM 42_gi 0
YefM_YoeB 42_gi 0
YeiL 42_gi 0
YhaJ 42_gi 0
YiaJ 42_gi 0
YjjQ 42_gi 0
YqhC 42_gi 0
ZntR 42_gi 0
ZraR 42_gi 0
Zur 42_gi .00709219858156028368
AccB 43_gi .00148920327624720774
AcrR 43_gi .00819061801935964259
Ada 43_gi .00074294205052005943
AdiY 43_gi .00595681310498883097
AgaR 43_gi .00445103857566765578
AidB 43_gi .00074460163812360387
AlaS 43_gi 0
AllR 43_gi .00074019245003700962
AllS 43_gi .00223380491437081161
AlsR 43_gi .00446760982874162323
AppY 43_gi .00296515937731653076
AraC 43_gi .00369822485207100591
ArcA 43_gi .07329105003523608174
ArgP 43_gi .00369822485207100591
ArgR 43_gi .01172161172161172161
ArsR 43_gi .00223380491437081161
AscG 43_gi .00074239049740163325
AsnC 43_gi .00074294205052005943
AtoC 43_gi 0
BaeR 43_gi .00074074074074074074
BasR 43_gi .00742942050520059435
BetI 43_gi .00297840655249441548
BirA 43_gi .00372300819061801935
BluR 43_gi .00297840655249441548
BolA 43_gi .00223048327137546468
BtsR 43_gi .00667160859896219421
CadC 43_gi .00148809523809523809
CaiF 43_gi .00744601638123603871
Cbl 43_gi .00670141474311243484
CdaR 43_gi .00370919881305637982
CecR 43_gi .00372300819061801935
ChbR 43_gi 0
ComR 43_gi .00074460163812360387
CpxR 43_gi .02763636363636363636
Cra 43_gi .02819956616052060737
CreB 43_gi .00372300819061801935
CRP 43_gi .17155333749220212102
CRP_Sxy 43_gi .00074460163812360387
CsgD 43_gi .00957290132547864506
CspA 43_gi .00148920327624720774
CsqR 43_gi 0
CueR 43_gi .00371747211895910780
CusR 43_gi .00296076980014803849
CynR 43_gi 0
CysB 43_gi .01777777777777777777
CytR 43_gi .00668151447661469933
Dan 43_gi .00297840655249441548
DcuR 43_gi .00743494423791821561
DeoR 43_gi .00446760982874162323
DgoR 43_gi 0
DhaR 43_gi .00297840655249441548
DicA 43_gi .00520833333333333333
DinJ_YafQ 43_gi .00223380491437081161
DnaA 43_gi .00518518518518518518
DpiA 43_gi .00669144981412639405
DsdC 43_gi .00223380491437081161
EbgR 43_gi 0
EnvR 43_gi .00148920327624720774
EnvY 43_gi .00074404761904761904
EvgA 43_gi .00739644970414201183
ExuR 43_gi .00148148148148148148
FabR 43_gi 0
FadR 43_gi .00811808118081180811
FeaR 43_gi .00074404761904761904
FhlA 43_gi .01779095626389918458
Fis 43_gi .07576791808873720136
FlhDC 43_gi .01207386363636363636
FliZ 43_gi .01488095238095238095
FNR 43_gi .10849056603773584905
FucR 43_gi .00371747211895910780
Fur 43_gi .04387827317763623496
GadE 43_gi .01550960118168389955
GadE_RcsB 43_gi .00670141474311243484
GadW 43_gi .01116902457185405807
GadX 43_gi .01924500370096225018
GalR 43_gi .00445434298440979955
GalS 43_gi .00445434298440979955
GatR 43_gi .00446760982874162323
GcvA 43_gi .00372300819061801935
GlaR 43_gi 0
GlcC 43_gi .00446428571428571428
GlpR 43_gi .00296735905044510385
GlrR 43_gi .00372023809523809523
GntR 43_gi .00221893491124260355
GutM 43_gi .00521221146686522710
HcaR 43_gi 0
HdfR 43_gi .00372300819061801935
HicB 43_gi .00148920327624720774
HigA 43_gi .00148920327624720774
HigBA 43_gi .00148920327624720774
HipAB 43_gi .00148588410104011887
HipB 43_gi .00148478099480326651
H_NS 43_gi .09472934472934472934
HprR 43_gi .00296076980014803849
HU 43_gi .00445765230312035661
HyfR 43_gi .00893521965748324646
HypT 43_gi .00593471810089020771
IclR 43_gi 0
IdnR 43_gi .00074128984432913269
IHF 43_gi .10618846694796061884
IlvY 43_gi .00148920327624720774
IscR 43_gi .00072780203784570596
KdgR 43_gi .00148920327624720774
KdpE 43_gi .00297840655249441548
LacI 43_gi 0
LeuO 43_gi .00664697193500738552
LexA 43_gi .02631578947368421052
LldR 43_gi 0
LrhA 43_gi .00297619047619047619
Lrp 43_gi .05612244897959183673
LsrR 43_gi .00148148148148148148
LysR 43_gi .00148920327624720774
MalI 43_gi .00223380491437081161
MalT 43_gi .00296515937731653076
MarA 43_gi .02048280907095830285
MarR 43_gi .00223380491437081161
MatA 43_gi .00296956198960653303
MazE 43_gi .00223380491437081161
MazE_MazF 43_gi .00223380491437081161
McbR 43_gi .00372023809523809523
MelR 43_gi .00148809523809523809
MetJ 43_gi .00369549150036954915
MetR 43_gi .00074239049740163325
MhpR 43_gi .00446760982874162323
Mlc 43_gi .00520059435364041604
MlrA 43_gi .00669642857142857142
MngR 43_gi .00074349442379182156
MntR 43_gi .00148588410104011887
ModE 43_gi .01982378854625550660
MprA 43_gi .00446760982874162323
MqsA 43_gi .00520833333333333333
MraZ 43_gi .01190476190476190476
MurR 43_gi 0
Nac 43_gi .00441826215022091310
NadR 43_gi .00297840655249441548
NagC 43_gi .01694915254237288135
NanR 43_gi .00296296296296296296
NarL 43_gi .03748231966053748231
NarP 43_gi .00722543352601156069
NemR 43_gi 0
NfeR 43_gi .00074404761904761904
NhaR 43_gi .00446428571428571428
NikR 43_gi 0
NimR 43_gi 0
NorR 43_gi .00223380491437081161
NrdR 43_gi .00148148148148148148
NsrR 43_gi .01855817273376159885
NtrC 43_gi .01604668125455871626
OmpR 43_gi .01484780994803266518
OxyR 43_gi .00873362445414847161
PaaX 43_gi .00967261904761904761
PdeL 43_gi .00074460163812360387
PdhR 43_gi .02215657311669128508
PepA 43_gi .00148809523809523809
PgrR 43_gi .00222551928783382789
PhoB 43_gi .02036363636363636363
PhoP 43_gi .02490842490842490842
PrpR 43_gi .00297619047619047619
PspF 43_gi .00521221146686522710
PurR 43_gi .01102941176470588235
PutA 43_gi .00074404761904761904
PuuR 43_gi .00222551928783382789
PyrR 43_gi 0
QseB 43_gi .00743494423791821561
RbsR 43_gi .00670141474311243484
RcdA 43_gi .00519673348181143281
RclR 43_gi .00223380491437081161
RcnR 43_gi .00223380491437081161
RcsAB 43_gi .00517751479289940828
RcsB 43_gi .01784386617100371747
RcsB_BglJ 43_gi .00965824665676077265
RelB 43_gi .00223380491437081161
RelB_RelE 43_gi .00223380491437081161
RhaR 43_gi .00148920327624720774
RhaS 43_gi .00148478099480326651
Rob 43_gi .01182557280118255728
RstA 43_gi .00370919881305637982
RtcR 43_gi .00148920327624720774
RutR 43_gi .00890207715133531157
SdiA 43_gi .00371747211895910780
SgrR 43_gi .00148148148148148148
SlyA 43_gi .02146558105107327905
SoxR 43_gi .00222551928783382789
SoxS 43_gi .01759530791788856304
SrlR 43_gi .00521221146686522710
StpA 43_gi .00521221146686522710
SutR 43_gi .00074239049740163325
TdcA 43_gi .00521221146686522710
TdcR 43_gi .00521221146686522710
TorR 43_gi .00593912397921306607
TreR 43_gi 0
TrpR 43_gi .00668647845468053491
TyrR 43_gi .00593912397921306607
UhpA 43_gi .00074460163812360387
UidR 43_gi 0
UlaR 43_gi .00446428571428571428
UvrY 43_gi .00297619047619047619
UxuR 43_gi .00222386953298739807
XapR 43_gi 0
XylR 43_gi .00446096654275092936
YdeO 43_gi .01111934766493699036
YefM 43_gi 0
YefM_YoeB 43_gi 0
YeiL 43_gi 0
YhaJ 43_gi .00074460163812360387
YiaJ 43_gi .00669642857142857142
YjjQ 43_gi .00669642857142857142
YqhC 43_gi 0
ZntR 43_gi 0
ZraR 43_gi 0
Zur 43_gi .00446760982874162323
AccB 44_gi 0
AcrR 44_gi .00374531835205992509
Ada 44_gi 0
AdiY 44_gi .00760456273764258555
AgaR 44_gi 0
AidB 44_gi 0
AlaS 44_gi 0
AllR 44_gi 0
AllS 44_gi 0
AlsR 44_gi .01937984496124031007
AppY 44_gi 0
AraC 44_gi 0
ArcA 44_gi .08436724565756823821
ArgP 44_gi .00743494423791821561
ArgR 44_gi .01724137931034482758
ArsR 44_gi 0
AscG 44_gi 0
AsnC 44_gi 0
AtoC 44_gi 0
BaeR 44_gi .00378787878787878787
BasR 44_gi .00746268656716417910
BetI 44_gi 0
BirA 44_gi 0
BluR 44_gi .01556420233463035019
BolA 44_gi .00383141762452107279
BtsR 44_gi 0
CadC 44_gi 0
CaiF 44_gi .02298850574712643678
Cbl 44_gi .01915708812260536398
CdaR 44_gi 0
CecR 44_gi 0
ChbR 44_gi 0
ComR 44_gi .00389105058365758754
CpxR 44_gi .01869158878504672897
Cra 44_gi .00900900900900900900
CreB 44_gi 0
CRP 44_gi .06882591093117408906
CRP_Sxy 44_gi 0
CsgD 44_gi .00352112676056338028
CspA 44_gi 0
CsqR 44_gi 0
CueR 44_gi .00380228136882129277
CusR 44_gi 0
CynR 44_gi 0
CysB 44_gi .04347826086956521739
CytR 44_gi 0
Dan 44_gi 0
DcuR 44_gi .02281368821292775665
DeoR 44_gi 0
DgoR 44_gi 0
DhaR 44_gi 0
DicA 44_gi 0
DinJ_YafQ 44_gi .00775193798449612403
DnaA 44_gi .00743494423791821561
DpiA 44_gi .03474903474903474903
DsdC 44_gi 0
EbgR 44_gi 0
EnvR 44_gi 0
EnvY 44_gi 0
EvgA 44_gi 0
ExuR 44_gi 0
FabR 44_gi 0
FadR 44_gi .01083032490974729241
FeaR 44_gi 0
FhlA 44_gi .00701754385964912280
Fis 44_gi .03594080338266384778
FlhDC 44_gi .05607476635514018691
FliZ 44_gi .00361010830324909747
FNR 44_gi .11133200795228628230
FucR 44_gi 0
Fur 44_gi .06284153005464480874
GadE 44_gi .00696864111498257839
GadE_RcsB 44_gi .01140684410646387832
GadW 44_gi .01115241635687732342
GadX 44_gi .01041666666666666666
GalR 44_gi 0
GalS 44_gi 0
GatR 44_gi 0
GcvA 44_gi 0
GlaR 44_gi 0
GlcC 44_gi 0
GlpR 44_gi 0
GlrR 44_gi 0
GntR 44_gi 0
GutM 44_gi 0
HcaR 44_gi 0
HdfR 44_gi 0
HicB 44_gi 0
HigA 44_gi 0
HigBA 44_gi 0
HipAB 44_gi 0
HipB 44_gi 0
H_NS 44_gi .11633663366336633663
HprR 44_gi 0
HU 44_gi .00377358490566037735
HyfR 44_gi 0
HypT 44_gi .01123595505617977528
IclR 44_gi 0
IdnR 44_gi 0
IHF 44_gi .05183585313174946004
IlvY 44_gi 0
IscR 44_gi .02482269503546099290
KdgR 44_gi 0
KdpE 44_gi 0
LacI 44_gi 0
LeuO 44_gi .03358208955223880597
LexA 44_gi .00952380952380952380
LldR 44_gi 0
LrhA 44_gi .00383141762452107279
Lrp 44_gi .01966292134831460674
LsrR 44_gi 0
LysR 44_gi 0
MalI 44_gi 0
MalT 44_gi 0
MarA 44_gi .01980198019801980198
MarR 44_gi 0
MatA 44_gi .00760456273764258555
MazE 44_gi 0
MazE_MazF 44_gi 0
McbR 44_gi .01153846153846153846
MelR 44_gi 0
MetJ 44_gi .01115241635687732342
MetR 44_gi 0
MhpR 44_gi 0
Mlc 44_gi .00375939849624060150
MlrA 44_gi 0
MngR 44_gi 0
MntR 44_gi 0
ModE 44_gi .05208333333333333333
MprA 44_gi 0
MqsA 44_gi 0
MraZ 44_gi 0
MurR 44_gi 0
Nac 44_gi .01090909090909090909
NadR 44_gi 0
NagC 44_gi .00341296928327645051
NanR 44_gi .00374531835205992509
NarL 44_gi .12058823529411764705
NarP 44_gi .07317073170731707317
NemR 44_gi 0
NfeR 44_gi .00387596899224806201
NhaR 44_gi .02325581395348837209
NikR 44_gi 0
NimR 44_gi 0
NorR 44_gi 0
NrdR 44_gi 0
NsrR 44_gi .01488095238095238095
NtrC 44_gi .01655629139072847682
OmpR 44_gi .02181818181818181818
OxyR 44_gi .00334448160535117056
PaaX 44_gi 0
PdeL 44_gi .00389105058365758754
PdhR 44_gi .00336700336700336700
PepA 44_gi 0
PgrR 44_gi 0
PhoB 44_gi .01602564102564102564
PhoP 44_gi .01294498381877022653
PrpR 44_gi 0
PspF 44_gi 0
PurR 44_gi .01403508771929824561
PutA 44_gi 0
PuuR 44_gi .01145038167938931297
PyrR 44_gi 0
QseB 44_gi 0
RbsR 44_gi 0
RcdA 44_gi 0
RclR 44_gi 0
RcnR 44_gi 0
RcsAB 44_gi 0
RcsB 44_gi .00711743772241992882
RcsB_BglJ 44_gi .01865671641791044776
RelB 44_gi 0
RelB_RelE 44_gi 0
RhaR 44_gi 0
RhaS 44_gi 0
Rob 44_gi .00354609929078014184
RstA 44_gi 0
RtcR 44_gi 0
RutR 44_gi .00735294117647058823
SdiA 44_gi .00380228136882129277
SgrR 44_gi 0
SlyA 44_gi .05755395683453237410
SoxR 44_gi 0
SoxS 44_gi .01003344481605351170
SrlR 44_gi 0
StpA 44_gi .01930501930501930501
SutR 44_gi .00383141762452107279
TdcA 44_gi 0
TdcR 44_gi 0
TorR 44_gi .00749063670411985018
TreR 44_gi 0
TrpR 44_gi .01127819548872180451
TyrR 44_gi .01127819548872180451
UhpA 44_gi 0
UidR 44_gi 0
UlaR 44_gi 0
UvrY 44_gi 0
UxuR 44_gi 0
XapR 44_gi 0
XylR 44_gi 0
YdeO 44_gi .00361010830324909747
YefM 44_gi .00778210116731517509
YefM_YoeB 44_gi .00778210116731517509
YeiL 44_gi 0
YhaJ 44_gi 0
YiaJ 44_gi .03488372093023255813
YjjQ 44_gi .01136363636363636363
YqhC 44_gi 0
ZntR 44_gi 0
ZraR 44_gi 0
Zur 44_gi .00381679389312977099
AccB 45_gi 0
AcrR 45_gi 0
Ada 45_gi 0
AdiY 45_gi .01060070671378091872
AgaR 45_gi 0
AidB 45_gi 0
AlaS 45_gi 0
AllR 45_gi 0
AllS 45_gi 0
AlsR 45_gi .01792114695340501792
AppY 45_gi 0
AraC 45_gi 0
ArcA 45_gi .06018518518518518518
ArgP 45_gi .00343642611683848797
ArgR 45_gi .00636942675159235668
ArsR 45_gi 0
AscG 45_gi 0
AsnC 45_gi 0
AtoC 45_gi 0
BaeR 45_gi 0
BasR 45_gi .00692041522491349480
BetI 45_gi 0
BirA 45_gi 0
BluR 45_gi 0
BolA 45_gi 0
BtsR 45_gi .01034482758620689655
CadC 45_gi 0
CaiF 45_gi .02127659574468085106
Cbl 45_gi .01773049645390070921
CdaR 45_gi .01766784452296819787
CecR 45_gi 0
ChbR 45_gi 0
ComR 45_gi .00359712230215827338
CpxR 45_gi .03264094955489614243
Cra 45_gi .02586206896551724137
CreB 45_gi 0
CRP 45_gi .08111702127659574468
CRP_Sxy 45_gi 0
CsgD 45_gi .01324503311258278145
CspA 45_gi 0
CsqR 45_gi 0
CueR 45_gi 0
CusR 45_gi 0
CynR 45_gi 0
CysB 45_gi .02657807308970099667
CytR 45_gi 0
Dan 45_gi 0
DcuR 45_gi .02112676056338028169
DeoR 45_gi 0
DgoR 45_gi 0
DhaR 45_gi 0
DicA 45_gi 0
DinJ_YafQ 45_gi .00716845878136200716
DnaA 45_gi .00689655172413793103
DpiA 45_gi .03214285714285714285
DsdC 45_gi 0
EbgR 45_gi 0
EnvR 45_gi 0
EnvY 45_gi .00358422939068100358
EvgA 45_gi .01020408163265306122
ExuR 45_gi 0
FabR 45_gi 0
FadR 45_gi .01006711409395973154
FeaR 45_gi 0
FhlA 45_gi .03010033444816053511
Fis 45_gi .06237006237006237006
FlhDC 45_gi .03151862464183381088
FliZ 45_gi .01013513513513513513
FNR 45_gi .10266159695817490494
FucR 45_gi 0
Fur 45_gi .06217616580310880829
GadE 45_gi .01307189542483660130
GadE_RcsB 45_gi .01056338028169014084
GadW 45_gi .01034482758620689655
GadX 45_gi .01298701298701298701
GalR 45_gi .00348432055749128919
GalS 45_gi .00348432055749128919
GatR 45_gi 0
GcvA 45_gi 0
GlaR 45_gi 0
GlcC 45_gi 0
GlpR 45_gi 0
GlrR 45_gi .01792114695340501792
GntR 45_gi .00346020761245674740
GutM 45_gi 0
HcaR 45_gi 0
HdfR 45_gi 0
HicB 45_gi 0
HigA 45_gi 0
HigBA 45_gi 0
HipAB 45_gi 0
HipB 45_gi 0
H_NS 45_gi .14563106796116504854
HprR 45_gi 0
HU 45_gi .00349650349650349650
HyfR 45_gi 0
HypT 45_gi 0
IclR 45_gi .01075268817204301075
IdnR 45_gi 0
IHF 45_gi .13901345291479820627
IlvY 45_gi 0
IscR 45_gi .02310231023102310231
KdgR 45_gi 0
KdpE 45_gi 0
LacI 45_gi 0
LeuO 45_gi .02054794520547945205
LexA 45_gi .00892857142857142857
LldR 45_gi 0
LrhA 45_gi .00354609929078014184
Lrp 45_gi .07865168539325842696
LsrR 45_gi 0
LysR 45_gi 0
MalI 45_gi 0
MalT 45_gi 0
MarA 45_gi .01226993865030674846
MarR 45_gi 0
MatA 45_gi .00350877192982456140
MazE 45_gi 0
MazE_MazF 45_gi 0
McbR 45_gi 0
MelR 45_gi 0
MetJ 45_gi 0
MetR 45_gi .00711743772241992882
MhpR 45_gi 0
Mlc 45_gi 0
MlrA 45_gi 0
MngR 45_gi 0
MntR 45_gi 0
ModE 45_gi .05194805194805194805
MprA 45_gi .00353356890459363957
MqsA 45_gi 0
MraZ 45_gi 0
MurR 45_gi 0
Nac 45_gi .00335570469798657718
NadR 45_gi .00355871886120996441
NagC 45_gi .01612903225806451612
NanR 45_gi .00347222222222222222
NarL 45_gi .06914893617021276595
NarP 45_gi .04444444444444444444
NemR 45_gi 0
NfeR 45_gi 0
NhaR 45_gi .01063829787234042553
NikR 45_gi 0
NimR 45_gi 0
NorR 45_gi 0
NrdR 45_gi 0
NsrR 45_gi .04322766570605187319
NtrC 45_gi .03470031545741324921
OmpR 45_gi .01003344481605351170
OxyR 45_gi .00943396226415094339
PaaX 45_gi .03914590747330960854
PdeL 45_gi 0
PdhR 45_gi 0
PepA 45_gi .00716845878136200716
PgrR 45_gi 0
PhoB 45_gi .00895522388059701492
PhoP 45_gi .02453987730061349693
PrpR 45_gi .01433691756272401433
PspF 45_gi 0
PurR 45_gi .01307189542483660130
PutA 45_gi 0
PuuR 45_gi 0
PyrR 45_gi 0
QseB 45_gi .02473498233215547703
RbsR 45_gi 0
RcdA 45_gi 0
RclR 45_gi 0
RcnR 45_gi 0
RcsAB 45_gi 0
RcsB 45_gi .03754266211604095563
RcsB_BglJ 45_gi .00341296928327645051
RelB 45_gi 0
RelB_RelE 45_gi 0
RhaR 45_gi 0
RhaS 45_gi 0
Rob 45_gi 0
RstA 45_gi .00348432055749128919
RtcR 45_gi 0
RutR 45_gi .01374570446735395189
SdiA 45_gi .00352112676056338028
SgrR 45_gi 0
SlyA 45_gi .08620689655172413793
SoxR 45_gi 0
SoxS 45_gi .00937500000000000000
SrlR 45_gi 0
StpA 45_gi .00352112676056338028
SutR 45_gi .00354609929078014184
TdcA 45_gi 0
TdcR 45_gi 0
TorR 45_gi .00694444444444444444
TreR 45_gi 0
TrpR 45_gi .01398601398601398601
TyrR 45_gi .01398601398601398601
UhpA 45_gi 0
UidR 45_gi 0
UlaR 45_gi 0
UvrY 45_gi .00711743772241992882
UxuR 45_gi 0
XapR 45_gi 0
XylR 45_gi 0
YdeO 45_gi .00335570469798657718
YefM 45_gi .00719424460431654676
YefM_YoeB 45_gi .00719424460431654676
YeiL 45_gi 0
YhaJ 45_gi 0
YiaJ 45_gi 0
YjjQ 45_gi .01052631578947368421
YqhC 45_gi 0
ZntR 45_gi 0
ZraR 45_gi 0
Zur 45_gi 0
AccB 46_gi 0
AcrR 46_gi 0
Ada 46_gi 0
AdiY 46_gi 0
AgaR 46_gi 0
AidB 46_gi 0
AlaS 46_gi 0
AllR 46_gi 0
AllS 46_gi 0
AlsR 46_gi .33333333333333333333
AppY 46_gi 0
AraC 46_gi 0
ArcA 46_gi .00518134715025906735
ArgP 46_gi 0
ArgR 46_gi 0
ArsR 46_gi 0
AscG 46_gi 0
AsnC 46_gi 0
AtoC 46_gi 0
BaeR 46_gi 0
BasR 46_gi 0
BetI 46_gi 0
BirA 46_gi 0
BluR 46_gi 0
BolA 46_gi 0
BtsR 46_gi 0
CadC 46_gi 0
CaiF 46_gi 0
Cbl 46_gi 0
CdaR 46_gi 0
CecR 46_gi 0
ChbR 46_gi 0
ComR 46_gi 0
CpxR 46_gi 0
Cra 46_gi 0
CreB 46_gi 0
CRP 46_gi 0
CRP_Sxy 46_gi 0
CsgD 46_gi 0
CspA 46_gi 0
CsqR 46_gi 0
CueR 46_gi 0
CusR 46_gi 0
CynR 46_gi 0
CysB 46_gi 0
CytR 46_gi 0
Dan 46_gi 0
DcuR 46_gi 0
DeoR 46_gi 0
DgoR 46_gi 0
DhaR 46_gi 0
DicA 46_gi 0
DinJ_YafQ 46_gi 0
DnaA 46_gi 0
DpiA 46_gi 0
DsdC 46_gi 0
EbgR 46_gi 0
EnvR 46_gi 0
EnvY 46_gi 0
EvgA 46_gi 0
ExuR 46_gi 0
FabR 46_gi 0
FadR 46_gi 0
FeaR 46_gi 0
FhlA 46_gi 0
Fis 46_gi 0
FlhDC 46_gi 0
FliZ 46_gi 0
FNR 46_gi .00317460317460317460
FucR 46_gi 0
Fur 46_gi 0
GadE 46_gi 0
GadE_RcsB 46_gi 0
GadW 46_gi 0
GadX 46_gi 0
GalR 46_gi 0
GalS 46_gi 0
GatR 46_gi 0
GcvA 46_gi 0
GlaR 46_gi 0
GlcC 46_gi 0
GlpR 46_gi 0
GlrR 46_gi 0
GntR 46_gi 0
GutM 46_gi 0
HcaR 46_gi 0
HdfR 46_gi 0
HicB 46_gi 0
HigA 46_gi 0
HigBA 46_gi 0
HipAB 46_gi 0
HipB 46_gi 0
H_NS 46_gi .00483091787439613526
HprR 46_gi 0
HU 46_gi 0
HyfR 46_gi 0
HypT 46_gi 0
IclR 46_gi 0
IdnR 46_gi 0
IHF 46_gi 0
IlvY 46_gi 0
IscR 46_gi 0
KdgR 46_gi 0
KdpE 46_gi 0
LacI 46_gi 0
LeuO 46_gi .21428571428571428571
LexA 46_gi 0
LldR 46_gi 0
LrhA 46_gi .05555555555555555555
Lrp 46_gi 0
LsrR 46_gi 0
LysR 46_gi 0
MalI 46_gi 0
MalT 46_gi 0
MarA 46_gi 0
MarR 46_gi 0
MatA 46_gi 0
MazE 46_gi 0
MazE_MazF 46_gi 0
McbR 46_gi 0
MelR 46_gi 0
MetJ 46_gi 0
MetR 46_gi 0
MhpR 46_gi 0
Mlc 46_gi 0
MlrA 46_gi 0
MngR 46_gi 0
MntR 46_gi 0
ModE 46_gi 0
MprA 46_gi 0
MqsA 46_gi 0
MraZ 46_gi 0
MurR 46_gi 0
Nac 46_gi 0
NadR 46_gi 0
NagC 46_gi 0
NanR 46_gi 0
NarL 46_gi 0
NarP 46_gi 0
NemR 46_gi 0
NfeR 46_gi 0
NhaR 46_gi 0
NikR 46_gi 0
NimR 46_gi 0
NorR 46_gi 0
NrdR 46_gi 0
NsrR 46_gi 0
NtrC 46_gi 0
OmpR 46_gi 0
OxyR 46_gi 0
PaaX 46_gi 0
PdeL 46_gi 0
PdhR 46_gi 0
PepA 46_gi 0
PgrR 46_gi 0
PhoB 46_gi 0
PhoP 46_gi .01449275362318840579
PrpR 46_gi 0
PspF 46_gi 0
PurR 46_gi 0
PutA 46_gi 0
PuuR 46_gi 0
PyrR 46_gi 0
QseB 46_gi 0
RbsR 46_gi 0
RcdA 46_gi 0
RclR 46_gi 0
RcnR 46_gi 0
RcsAB 46_gi 0
RcsB 46_gi 0
RcsB_BglJ 46_gi .03448275862068965517
RelB 46_gi 0
RelB_RelE 46_gi 0
RhaR 46_gi 0
RhaS 46_gi 0
Rob 46_gi 0
RstA 46_gi 0
RtcR 46_gi 0
RutR 46_gi 0
SdiA 46_gi 0
SgrR 46_gi 0
SlyA 46_gi .02000000000000000000
SoxR 46_gi 0
SoxS 46_gi 0
SrlR 46_gi 0
StpA 46_gi .05000000000000000000
SutR 46_gi 0
TdcA 46_gi 0
TdcR 46_gi 0
TorR 46_gi 0
TreR 46_gi 0
TrpR 46_gi 0
TyrR 46_gi 0
UhpA 46_gi 0
UidR 46_gi 0
UlaR 46_gi 0
UvrY 46_gi 0
UxuR 46_gi 0
XapR 46_gi 0
XylR 46_gi 0
YdeO 46_gi 0
YefM 46_gi 0
YefM_YoeB 46_gi 0
YeiL 46_gi 0
YhaJ 46_gi 0
YiaJ 46_gi 0
YjjQ 46_gi 0
YqhC 46_gi 0
ZntR 46_gi 0
ZraR 46_gi 0
Zur 46_gi 0
AccB 47_gi 0
AcrR 47_gi 0
Ada 47_gi 0
AdiY 47_gi .03571428571428571428
AgaR 47_gi 0
AidB 47_gi 0
AlaS 47_gi 0
AllR 47_gi 0
AllS 47_gi 0
AlsR 47_gi .22727272727272727272
AppY 47_gi 0
AraC 47_gi 0
ArcA 47_gi .00500000000000000000
ArgP 47_gi 0
ArgR 47_gi 0
ArsR 47_gi 0
AscG 47_gi 0
AsnC 47_gi 0
AtoC 47_gi 0
BaeR 47_gi 0
BasR 47_gi .03030303030303030303
BetI 47_gi 0
BirA 47_gi 0
BluR 47_gi 0
BolA 47_gi 0
BtsR 47_gi 0
CadC 47_gi 0
CaiF 47_gi 0
Cbl 47_gi 0
CdaR 47_gi 0
CecR 47_gi 0
ChbR 47_gi 0
ComR 47_gi 0
CpxR 47_gi 0
Cra 47_gi 0
CreB 47_gi 0
CRP 47_gi 0
CRP_Sxy 47_gi 0
CsgD 47_gi 0
CspA 47_gi 0
CsqR 47_gi 0
CueR 47_gi 0
CusR 47_gi 0
CynR 47_gi 0
CysB 47_gi 0
CytR 47_gi 0
Dan 47_gi 0
DcuR 47_gi 0
DeoR 47_gi 0
DgoR 47_gi 0
DhaR 47_gi 0
DicA 47_gi 0
DinJ_YafQ 47_gi 0
DnaA 47_gi 0
DpiA 47_gi 0
DsdC 47_gi 0
EbgR 47_gi 0
EnvR 47_gi 0
EnvY 47_gi 0
EvgA 47_gi 0
ExuR 47_gi 0
FabR 47_gi 0
FadR 47_gi 0
FeaR 47_gi 0
FhlA 47_gi 0
Fis 47_gi .01195219123505976095
FlhDC 47_gi 0
FliZ 47_gi 0
FNR 47_gi .00310559006211180124
FucR 47_gi 0
Fur 47_gi 0
GadE 47_gi 0
GadE_RcsB 47_gi 0
GadW 47_gi 0
GadX 47_gi 0
GalR 47_gi 0
GalS 47_gi 0
GatR 47_gi 0
GcvA 47_gi 0
GlaR 47_gi 0
GlcC 47_gi 0
GlpR 47_gi 0
GlrR 47_gi 0
GntR 47_gi 0
GutM 47_gi 0
HcaR 47_gi 0
HdfR 47_gi 0
HicB 47_gi 0
HigA 47_gi 0
HigBA 47_gi 0
HipAB 47_gi 0
HipB 47_gi 0
H_NS 47_gi .00938967136150234741
HprR 47_gi 0
HU 47_gi 0
HyfR 47_gi 0
HypT 47_gi 0
IclR 47_gi 0
IdnR 47_gi 0
IHF 47_gi .00400000000000000000
IlvY 47_gi 0
IscR 47_gi 0
KdgR 47_gi 0
KdpE 47_gi 0
LacI 47_gi 0
LeuO 47_gi .17142857142857142857
LexA 47_gi 0
LldR 47_gi 0
LrhA 47_gi .04000000000000000000
Lrp 47_gi 0
LsrR 47_gi 0
LysR 47_gi 0
MalI 47_gi 0
MalT 47_gi 0
MarA 47_gi 0
MarR 47_gi 0
MatA 47_gi 0
MazE 47_gi 0
MazE_MazF 47_gi 0
McbR 47_gi 0
MelR 47_gi 0
MetJ 47_gi 0
MetR 47_gi 0
MhpR 47_gi 0
Mlc 47_gi 0
MlrA 47_gi 0
MngR 47_gi 0
MntR 47_gi 0
ModE 47_gi 0
MprA 47_gi 0
MqsA 47_gi 0
MraZ 47_gi 0
MurR 47_gi 0
Nac 47_gi .05000000000000000000
NadR 47_gi 0
NagC 47_gi 0
NanR 47_gi 0
NarL 47_gi 0
NarP 47_gi 0
NemR 47_gi 0
NfeR 47_gi 0
NhaR 47_gi 0
NikR 47_gi 0
NimR 47_gi 0
NorR 47_gi 0
NrdR 47_gi 0
NsrR 47_gi 0
NtrC 47_gi 0
OmpR 47_gi 0
OxyR 47_gi 0
PaaX 47_gi 0
PdeL 47_gi 0
PdhR 47_gi 0
PepA 47_gi 0
PgrR 47_gi 0
PhoB 47_gi 0
PhoP 47_gi .01315789473684210526
PrpR 47_gi 0
PspF 47_gi 0
PurR 47_gi .03921568627450980392
PutA 47_gi 0
PuuR 47_gi 0
PyrR 47_gi 0
QseB 47_gi 0
RbsR 47_gi 0
RcdA 47_gi 0
RclR 47_gi 0
RcnR 47_gi 0
RcsAB 47_gi 0
RcsB 47_gi 0
RcsB_BglJ 47_gi .02777777777777777777
RelB 47_gi 0
RelB_RelE 47_gi 0
RhaR 47_gi 0
RhaS 47_gi 0
Rob 47_gi 0
RstA 47_gi 0
RtcR 47_gi 0
RutR 47_gi 0
SdiA 47_gi 0
SgrR 47_gi 0
SlyA 47_gi .01754385964912280701
SoxR 47_gi 0
SoxS 47_gi 0
SrlR 47_gi 0
StpA 47_gi .03703703703703703703
SutR 47_gi 0
TdcA 47_gi 0
TdcR 47_gi 0
TorR 47_gi 0
TreR 47_gi 0
TrpR 47_gi 0
TyrR 47_gi 0
UhpA 47_gi 0
UidR 47_gi 0
UlaR 47_gi 0
UvrY 47_gi 0
UxuR 47_gi 0
XapR 47_gi 0
XylR 47_gi 0
YdeO 47_gi 0
YefM 47_gi 0
YefM_YoeB 47_gi 0
YeiL 47_gi 0
YhaJ 47_gi 0
YiaJ 47_gi 0
YjjQ 47_gi 0
YqhC 47_gi 0
ZntR 47_gi 0
ZraR 47_gi 0
Zur 47_gi 0
AccB 48_gi 0
AcrR 48_gi 0
Ada 48_gi 0
AdiY 48_gi 0
AgaR 48_gi 0
AidB 48_gi 0
AlaS 48_gi 0
AllR 48_gi 0
AllS 48_gi 0
AlsR 48_gi .29411764705882352941
AppY 48_gi 0
AraC 48_gi 0
ArcA 48_gi .00512820512820512820
ArgP 48_gi 0
ArgR 48_gi 0
ArsR 48_gi 0
AscG 48_gi 0
AsnC 48_gi 0
AtoC 48_gi 0
BaeR 48_gi 0
BasR 48_gi 0
BetI 48_gi 0
BirA 48_gi 0
BluR 48_gi 0
BolA 48_gi 0
BtsR 48_gi 0
CadC 48_gi 0
CaiF 48_gi 0
Cbl 48_gi 0
CdaR 48_gi 0
CecR 48_gi 0
ChbR 48_gi 0
ComR 48_gi 0
CpxR 48_gi 0
Cra 48_gi 0
CreB 48_gi 0
CRP 48_gi 0
CRP_Sxy 48_gi 0
CsgD 48_gi 0
CspA 48_gi 0
CsqR 48_gi 0
CueR 48_gi 0
CusR 48_gi 0
CynR 48_gi 0
CysB 48_gi 0
CytR 48_gi 0
Dan 48_gi 0
DcuR 48_gi 0
DeoR 48_gi 0
DgoR 48_gi 0
DhaR 48_gi 0
DicA 48_gi 0
DinJ_YafQ 48_gi 0
DnaA 48_gi 0
DpiA 48_gi .03846153846153846153
DsdC 48_gi 0
EbgR 48_gi 0
EnvR 48_gi 0
EnvY 48_gi 0
EvgA 48_gi 0
ExuR 48_gi 0
FabR 48_gi 0
FadR 48_gi 0
FeaR 48_gi 0
FhlA 48_gi 0
Fis 48_gi 0
FlhDC 48_gi 0
FliZ 48_gi 0
FNR 48_gi 0
FucR 48_gi 0
Fur 48_gi 0
GadE 48_gi 0
GadE_RcsB 48_gi 0
GadW 48_gi 0
GadX 48_gi 0
GalR 48_gi 0
GalS 48_gi 0
GatR 48_gi 0
GcvA 48_gi 0
GlaR 48_gi 0
GlcC 48_gi 0
GlpR 48_gi 0
GlrR 48_gi 0
GntR 48_gi 0
GutM 48_gi 0
HcaR 48_gi 0
HdfR 48_gi 0
HicB 48_gi 0
HigA 48_gi 0
HigBA 48_gi 0
HipAB 48_gi 0
HipB 48_gi 0
H_NS 48_gi .00478468899521531100
HprR 48_gi 0
HU 48_gi 0
HyfR 48_gi 0
HypT 48_gi 0
IclR 48_gi 0
IdnR 48_gi 0
IHF 48_gi .00819672131147540983
IlvY 48_gi 0
IscR 48_gi 0
KdgR 48_gi 0
KdpE 48_gi 0
LacI 48_gi 0
LeuO 48_gi 0
LexA 48_gi 0
LldR 48_gi 0
LrhA 48_gi 0
Lrp 48_gi 0
LsrR 48_gi 0
LysR 48_gi 0
MalI 48_gi 0
MalT 48_gi 0
MarA 48_gi 0
MarR 48_gi 0
MatA 48_gi 0
MazE 48_gi 0
MazE_MazF 48_gi 0
McbR 48_gi 0
MelR 48_gi 0
MetJ 48_gi 0
MetR 48_gi 0
MhpR 48_gi 0
Mlc 48_gi 0
MlrA 48_gi 0
MngR 48_gi 0
MntR 48_gi 0
ModE 48_gi 0
MprA 48_gi 0
MqsA 48_gi 0
MraZ 48_gi 0
MurR 48_gi 0
Nac 48_gi 0
NadR 48_gi 0
NagC 48_gi 0
NanR 48_gi 0
NarL 48_gi 0
NarP 48_gi 0
NemR 48_gi 0
NfeR 48_gi 0
NhaR 48_gi 0
NikR 48_gi 0
NimR 48_gi 0
NorR 48_gi 0
NrdR 48_gi 0
NsrR 48_gi 0
NtrC 48_gi 0
OmpR 48_gi 0
OxyR 48_gi 0
PaaX 48_gi 0
PdeL 48_gi 0
PdhR 48_gi 0
PepA 48_gi 0
PgrR 48_gi 0
PhoB 48_gi 0
PhoP 48_gi 0
PrpR 48_gi 0
PspF 48_gi 0
PurR 48_gi 0
PutA 48_gi 0
PuuR 48_gi 0
PyrR 48_gi 0
QseB 48_gi 0
RbsR 48_gi 0
RcdA 48_gi 0
RclR 48_gi 0
RcnR 48_gi 0
RcsAB 48_gi 0
RcsB 48_gi 0
RcsB_BglJ 48_gi 0
RelB 48_gi 0
RelB_RelE 48_gi 0
RhaR 48_gi 0
RhaS 48_gi 0
Rob 48_gi 0
RstA 48_gi 0
RtcR 48_gi .12500000000000000000
RutR 48_gi 0
SdiA 48_gi 0
SgrR 48_gi 0
SlyA 48_gi 0
SoxR 48_gi 0
SoxS 48_gi 0
SrlR 48_gi 0
StpA 48_gi 0
SutR 48_gi 0
TdcA 48_gi 0
TdcR 48_gi 0
TorR 48_gi 0
TreR 48_gi 0
TrpR 48_gi 0
TyrR 48_gi 0
UhpA 48_gi 0
UidR 48_gi 0
UlaR 48_gi 0
UvrY 48_gi 0
UxuR 48_gi 0
XapR 48_gi 0
XylR 48_gi 0
YdeO 48_gi 0
YefM 48_gi 0
YefM_YoeB 48_gi 0
YeiL 48_gi 0
YhaJ 48_gi 0
YiaJ 48_gi 0
YjjQ 48_gi 0
YqhC 48_gi 0
ZntR 48_gi 0
ZraR 48_gi 0
Zur 48_gi 0
AccB 49_gi 0
AcrR 49_gi 0
Ada 49_gi 0
AdiY 49_gi 0
AgaR 49_gi 0
AidB 49_gi 0
AlaS 49_gi 0
AllR 49_gi 0
AllS 49_gi 0
AlsR 49_gi 0
AppY 49_gi 0
AraC 49_gi 0
ArcA 49_gi .00510204081632653061
ArgP 49_gi 0
ArgR 49_gi 0
ArsR 49_gi 0
AscG 49_gi 0
AsnC 49_gi 0
AtoC 49_gi 0
BaeR 49_gi 0
BasR 49_gi .03448275862068965517
BetI 49_gi 0
BirA 49_gi 0
BluR 49_gi 0
BolA 49_gi 0
BtsR 49_gi 0
CadC 49_gi 0
CaiF 49_gi 0
Cbl 49_gi 0
CdaR 49_gi 0
CecR 49_gi 0
ChbR 49_gi 0
ComR 49_gi 0
CpxR 49_gi 0
Cra 49_gi 0
CreB 49_gi 0
CRP 49_gi .00363636363636363636
CRP_Sxy 49_gi 0
CsgD 49_gi 0
CspA 49_gi 0
CsqR 49_gi 0
CueR 49_gi 0
CusR 49_gi 0
CynR 49_gi 0
CysB 49_gi 0
CytR 49_gi 0
Dan 49_gi 0
DcuR 49_gi 0
DeoR 49_gi 0
DgoR 49_gi 0
DhaR 49_gi 0
DicA 49_gi 0
DinJ_YafQ 49_gi .11111111111111111111
DnaA 49_gi 0
DpiA 49_gi 0
DsdC 49_gi 0
EbgR 49_gi 0
EnvR 49_gi 0
EnvY 49_gi 0
EvgA 49_gi 0
ExuR 49_gi 0
FabR 49_gi 0
FadR 49_gi 0
FeaR 49_gi 0
FhlA 49_gi 0
Fis 49_gi .00401606425702811244
FlhDC 49_gi 0
FliZ 49_gi 0
FNR 49_gi 0
FucR 49_gi 0
Fur 49_gi 0
GadE 49_gi 0
GadE_RcsB 49_gi 0
GadW 49_gi 0
GadX 49_gi 0
GalR 49_gi 0
GalS 49_gi 0
GatR 49_gi 0
GcvA 49_gi 0
GlaR 49_gi 0
GlcC 49_gi 0
GlpR 49_gi 0
GlrR 49_gi 0
GntR 49_gi 0
GutM 49_gi 0
HcaR 49_gi 0
HdfR 49_gi 0
HicB 49_gi 0
HigA 49_gi 0
HigBA 49_gi 0
HipAB 49_gi 0
HipB 49_gi 0
H_NS 49_gi .00476190476190476190
HprR 49_gi 0
HU 49_gi 0
HyfR 49_gi 0
HypT 49_gi 0
IclR 49_gi 0
IdnR 49_gi 0
IHF 49_gi .00406504065040650406
IlvY 49_gi 0
IscR 49_gi 0
KdgR 49_gi 0
KdpE 49_gi 0
LacI 49_gi 0
LeuO 49_gi .19354838709677419354
LexA 49_gi .02631578947368421052
LldR 49_gi 0
LrhA 49_gi .04761904761904761904
Lrp 49_gi 0
LsrR 49_gi 0
LysR 49_gi 0
MalI 49_gi 0
MalT 49_gi 0
MarA 49_gi 0
MarR 49_gi 0
MatA 49_gi 0
MazE 49_gi 0
MazE_MazF 49_gi 0
McbR 49_gi 0
MelR 49_gi 0
MetJ 49_gi 0
MetR 49_gi 0
MhpR 49_gi 0
Mlc 49_gi 0
MlrA 49_gi 0
MngR 49_gi 0
MntR 49_gi 0
ModE 49_gi 0
MprA 49_gi 0
MqsA 49_gi 0
MraZ 49_gi 0
MurR 49_gi 0
Nac 49_gi .05555555555555555555
NadR 49_gi 0
NagC 49_gi 0
NanR 49_gi 0
NarL 49_gi 0
NarP 49_gi 0
NemR 49_gi 0
NfeR 49_gi 0
NhaR 49_gi 0
NikR 49_gi 0
NimR 49_gi 0
NorR 49_gi 0
NrdR 49_gi 0
NsrR 49_gi 0
NtrC 49_gi 0
OmpR 49_gi 0
OxyR 49_gi 0
PaaX 49_gi 0
PdeL 49_gi 0
PdhR 49_gi 0
PepA 49_gi 0
PgrR 49_gi 0
PhoB 49_gi 0
PhoP 49_gi 0
PrpR 49_gi 0
PspF 49_gi 0
PurR 49_gi .04255319148936170212
PutA 49_gi 0
PuuR 49_gi 0
PyrR 49_gi 0
QseB 49_gi 0
RbsR 49_gi 0
RcdA 49_gi 0
RclR 49_gi 0
RcnR 49_gi 0
RcsAB 49_gi 0
RcsB 49_gi 0
RcsB_BglJ 49_gi .03125000000000000000
RelB 49_gi 0
RelB_RelE 49_gi 0
RhaR 49_gi 0
RhaS 49_gi 0
Rob 49_gi 0
RstA 49_gi 0
RtcR 49_gi 0
RutR 49_gi 0
SdiA 49_gi 0
SgrR 49_gi 0
SlyA 49_gi .01886792452830188679
SoxR 49_gi 0
SoxS 49_gi 0
SrlR 49_gi 0
StpA 49_gi .04347826086956521739
SutR 49_gi 0
TdcA 49_gi 0
TdcR 49_gi 0
TorR 49_gi 0
TreR 49_gi 0
TrpR 49_gi 0
TyrR 49_gi 0
UhpA 49_gi 0
UidR 49_gi 0
UlaR 49_gi 0
UvrY 49_gi 0
UxuR 49_gi 0
XapR 49_gi 0
XylR 49_gi 0
YdeO 49_gi 0
YefM 49_gi 0
YefM_YoeB 49_gi 0
YeiL 49_gi 0
YhaJ 49_gi 0
YiaJ 49_gi 0
YjjQ 49_gi 0
YqhC 49_gi 0
ZntR 49_gi 0
ZraR 49_gi 0
Zur 49_gi 0
AccB 50_gi 0
AcrR 50_gi .00660792951541850220
Ada 50_gi 0
AdiY 50_gi .00888888888888888888
AgaR 50_gi 0
AidB 50_gi 0
AlaS 50_gi 0
AllR 50_gi .00441501103752759381
AllS 50_gi .00672645739910313901
AlsR 50_gi 0
AppY 50_gi 0
AraC 50_gi .00436681222707423580
ArcA 50_gi .07191780821917808219
ArgP 50_gi 0
ArgR 50_gi .01255230125523012552
ArsR 50_gi 0
AscG 50_gi 0
AsnC 50_gi .00671140939597315436
AtoC 50_gi .00896860986547085201
BaeR 50_gi 0
BasR 50_gi .01773835920177383592
BetI 50_gi 0
BirA 50_gi 0
BluR 50_gi .00896860986547085201
BolA 50_gi 0
BtsR 50_gi .02217294900221729490
CadC 50_gi .00447427293064876957
CaiF 50_gi .00884955752212389380
Cbl 50_gi 0
CdaR 50_gi 0
CecR 50_gi .01121076233183856502
ChbR 50_gi 0
ComR 50_gi .00224215246636771300
CpxR 50_gi .02994011976047904191
Cra 50_gi .04790419161676646706
CreB 50_gi .00222222222222222222
CRP 50_gi .14069767441860465116
CRP_Sxy 50_gi 0
CsgD 50_gi .02375809935205183585
CspA 50_gi 0
CsqR 50_gi 0
CueR 50_gi 0
CusR 50_gi 0
CynR 50_gi .00896860986547085201
CysB 50_gi .00210084033613445378
CytR 50_gi .00657894736842105263
Dan 50_gi 0
DcuR 50_gi .00438596491228070175
DeoR 50_gi .00444444444444444444
DgoR 50_gi 0
DhaR 50_gi 0
DicA 50_gi 0
DinJ_YafQ 50_gi 0
DnaA 50_gi 0
DpiA 50_gi .02008928571428571428
DsdC 50_gi 0
EbgR 50_gi 0
EnvR 50_gi 0
EnvY 50_gi .00223713646532438478
EvgA 50_gi .01528384279475982532
ExuR 50_gi 0
FabR 50_gi 0
FadR 50_gi .01077586206896551724
FeaR 50_gi 0
FhlA 50_gi .02586206896551724137
Fis 50_gi .09163987138263665594
FlhDC 50_gi .03326810176125244618
FliZ 50_gi .03318584070796460176
FNR 50_gi .11144130757800891530
FucR 50_gi 0
Fur 50_gi .03770197486535008976
GadE 50_gi .01702127659574468085
GadE_RcsB 50_gi .01111111111111111111
GadW 50_gi .02217294900221729490
GadX 50_gi .03004291845493562231
GalR 50_gi 0
GalS 50_gi 0
GatR 50_gi 0
GcvA 50_gi 0
GlaR 50_gi 0
GlcC 50_gi .00221238938053097345
GlpR 50_gi .00220264317180616740
GlrR 50_gi 0
GntR 50_gi .01552106430155210643
GutM 50_gi 0
HcaR 50_gi .01345291479820627802
HdfR 50_gi .00445434298440979955
HicB 50_gi 0
HigA 50_gi 0
HigBA 50_gi 0
HipAB 50_gi 0
HipB 50_gi 0
H_NS 50_gi .12874779541446208112
HprR 50_gi 0
HU 50_gi .00220264317180616740
HyfR 50_gi .02690582959641255605
HypT 50_gi .01101321585903083700
IclR 50_gi .00671140939597315436
IdnR 50_gi .01569506726457399103
IHF 50_gi .06289308176100628930
IlvY 50_gi 0
IscR 50_gi .01918976545842217484
KdgR 50_gi 0
KdpE 50_gi 0
LacI 50_gi .00672645739910313901
LeuO 50_gi .00215053763440860215
LexA 50_gi .00197628458498023715
LldR 50_gi .00672645739910313901
LrhA 50_gi .00445434298440979955
Lrp 50_gi .08875739644970414201
LsrR 50_gi 0
LysR 50_gi 0
MalI 50_gi 0
MalT 50_gi 0
MarA 50_gi .02680412371134020618
MarR 50_gi 0
MatA 50_gi .00442477876106194690
MazE 50_gi 0
MazE_MazF 50_gi 0
McbR 50_gi 0
MelR 50_gi 0
MetJ 50_gi .00655021834061135371
MetR 50_gi 0
MhpR 50_gi .01345291479820627802
Mlc 50_gi 0
MlrA 50_gi .00884955752212389380
MngR 50_gi 0
MntR 50_gi .00445434298440979955
ModE 50_gi .03578947368421052631
MprA 50_gi 0
MqsA 50_gi .01113585746102449888
MraZ 50_gi .00216450216450216450
MurR 50_gi 0
Nac 50_gi .00646551724137931034
NadR 50_gi 0
NagC 50_gi .01046025104602510460
NanR 50_gi 0
NarL 50_gi .06542056074766355140
NarP 50_gi .04192872117400419287
NemR 50_gi .00672645739910313901
NfeR 50_gi 0
NhaR 50_gi 0
NikR 50_gi 0
NimR 50_gi 0
NorR 50_gi 0
NrdR 50_gi 0
NsrR 50_gi .00952380952380952380
NtrC 50_gi .04421052631578947368
OmpR 50_gi .02173913043478260869
OxyR 50_gi .01663201663201663201
PaaX 50_gi 0
PdeL 50_gi 0
PdhR 50_gi .00619834710743801652
PepA 50_gi .00223214285714285714
PgrR 50_gi .00220750551876379690
PhoB 50_gi .03265306122448979591
PhoP 50_gi .03292181069958847736
PrpR 50_gi .00894854586129753914
PspF 50_gi 0
PurR 50_gi .00420168067226890756
PutA 50_gi .00223713646532438478
PuuR 50_gi 0
PyrR 50_gi 0
QseB 50_gi .02004454342984409799
RbsR 50_gi 0
RcdA 50_gi .01555555555555555555
RclR 50_gi .00672645739910313901
RcnR 50_gi 0
RcsAB 50_gi .02212389380530973451
RcsB 50_gi .01287553648068669527
RcsB_BglJ 50_gi .00216919739696312364
RelB 50_gi 0
RelB_RelE 50_gi 0
RhaR 50_gi 0
RhaS 50_gi 0
Rob 50_gi .01287553648068669527
RstA 50_gi .01108647450110864745
RtcR 50_gi 0
RutR 50_gi .02888888888888888888
SdiA 50_gi .00221238938053097345
SgrR 50_gi .00441501103752759381
SlyA 50_gi 0
SoxR 50_gi .00442477876106194690
SoxS 50_gi .01867219917012448132
SrlR 50_gi 0
StpA 50_gi .00221238938053097345
SutR 50_gi 0
TdcA 50_gi 0
TdcR 50_gi 0
TorR 50_gi .01103752759381898454
TreR 50_gi 0
TrpR 50_gi 0
TyrR 50_gi 0
UhpA 50_gi .00224215246636771300
UidR 50_gi .00671140939597315436
UlaR 50_gi 0
UvrY 50_gi .00445434298440979955
UxuR 50_gi .00663716814159292035
XapR 50_gi 0
XylR 50_gi .00442477876106194690
YdeO 50_gi .01082251082251082251
YefM 50_gi .00448430493273542600
YefM_YoeB 50_gi .00448430493273542600
YeiL 50_gi 0
YhaJ 50_gi 0
YiaJ 50_gi 0
YjjQ 50_gi .01785714285714285714
YqhC 50_gi 0
ZntR 50_gi .00224215246636771300
ZraR 50_gi 0
Zur 50_gi .00668151447661469933
AccB 51_gi 0
AcrR 51_gi 0
Ada 51_gi .00514138817480719794
AdiY 51_gi .00765306122448979591
AgaR 51_gi .01015228426395939086
AidB 51_gi 0
AlaS 51_gi 0
AllR 51_gi 0
AllS 51_gi 0
AlsR 51_gi .01288659793814432989
AppY 51_gi 0
AraC 51_gi 0
ArcA 51_gi .07183364839319470699
ArgP 51_gi .00501253132832080200
ArgR 51_gi .00710900473933649289
ArsR 51_gi 0
AscG 51_gi 0
AsnC 51_gi 0
AtoC 51_gi 0
BaeR 51_gi 0
BasR 51_gi .02040816326530612244
BetI 51_gi 0
BirA 51_gi 0
BluR 51_gi .01033591731266149870
BolA 51_gi 0
BtsR 51_gi .01772151898734177215
CadC 51_gi 0
CaiF 51_gi .01534526854219948849
Cbl 51_gi 0
CdaR 51_gi .01275510204081632653
CecR 51_gi 0
ChbR 51_gi 0
ComR 51_gi .00258397932816537467
CpxR 51_gi .02237136465324384787
Cra 51_gi .02417582417582417582
CreB 51_gi .00255754475703324808
CRP 51_gi .09631391200951248513
CRP_Sxy 51_gi 0
CsgD 51_gi .02216748768472906403
CspA 51_gi 0
CsqR 51_gi 0
CueR 51_gi 0
CusR 51_gi 0
CynR 51_gi 0
CysB 51_gi .01951219512195121951
CytR 51_gi 0
Dan 51_gi .01033591731266149870
DcuR 51_gi .02046035805626598465
DeoR 51_gi 0
DgoR 51_gi 0
DhaR 51_gi 0
DicA 51_gi .00765306122448979591
DinJ_YafQ 51_gi .00515463917525773195
DnaA 51_gi .00753768844221105527
DpiA 51_gi .00251889168765743073
DsdC 51_gi 0
EbgR 51_gi 0
EnvR 51_gi 0
EnvY 51_gi .00257731958762886597
EvgA 51_gi .01246882793017456359
ExuR 51_gi 0
FabR 51_gi 0
FadR 51_gi .01234567901234567901
FeaR 51_gi 0
FhlA 51_gi .02205882352941176470
Fis 51_gi .06712564543889845094
FlhDC 51_gi .01956521739130434782
FliZ 51_gi .01745635910224438902
FNR 51_gi .08675078864353312302
FucR 51_gi .00510204081632653061
Fur 51_gi .09493670886075949367
GadE 51_gi .00963855421686746987
GadE_RcsB 51_gi .00763358778625954198
GadW 51_gi .00751879699248120300
GadX 51_gi .01201923076923076923
GalR 51_gi 0
GalS 51_gi 0
GatR 51_gi 0
GcvA 51_gi 0
GlaR 51_gi 0
GlcC 51_gi 0
GlpR 51_gi 0
GlrR 51_gi 0
GntR 51_gi 0
GutM 51_gi .01808785529715762273
HcaR 51_gi 0
HdfR 51_gi 0
HicB 51_gi 0
HigA 51_gi 0
HigBA 51_gi 0
HipAB 51_gi 0
HipB 51_gi 0
H_NS 51_gi .17373737373737373737
HprR 51_gi 0
HU 51_gi 0
HyfR 51_gi 0
HypT 51_gi .00502512562814070351
IclR 51_gi .00773195876288659793
IdnR 51_gi 0
IHF 51_gi .08818342151675485008
IlvY 51_gi 0
IscR 51_gi .01699029126213592233
KdgR 51_gi 0
KdpE 51_gi 0
LacI 51_gi 0
LeuO 51_gi .02261306532663316582
LexA 51_gi .01128668171557562076
LldR 51_gi 0
LrhA 51_gi .00512820512820512820
Lrp 51_gi .07407407407407407407
LsrR 51_gi 0
LysR 51_gi 0
MalI 51_gi 0
MalT 51_gi 0
MarA 51_gi .01152073732718894009
MarR 51_gi 0
MatA 51_gi .00508905852417302798
MazE 51_gi 0
MazE_MazF 51_gi 0
McbR 51_gi 0
MelR 51_gi .00515463917525773195
MetJ 51_gi .01259445843828715365
MetR 51_gi .00771208226221079691
MhpR 51_gi 0
Mlc 51_gi .00252525252525252525
MlrA 51_gi .01275510204081632653
MngR 51_gi 0
MntR 51_gi 0
ModE 51_gi .04337349397590361445
MprA 51_gi 0
MqsA 51_gi .01023017902813299232
MraZ 51_gi 0
MurR 51_gi 0
Nac 51_gi .00245700245700245700
NadR 51_gi 0
NagC 51_gi .00952380952380952380
NanR 51_gi .00759493670886075949
NarL 51_gi .04285714285714285714
NarP 51_gi .02336448598130841121
NemR 51_gi 0
NfeR 51_gi 0
NhaR 51_gi .01025641025641025641
NikR 51_gi 0
NimR 51_gi 0
NorR 51_gi .00775193798449612403
NrdR 51_gi 0
NsrR 51_gi .03289473684210526315
NtrC 51_gi 0
OmpR 51_gi .02750000000000000000
OxyR 51_gi .01176470588235294117
PaaX 51_gi 0
PdeL 51_gi 0
PdhR 51_gi .00234192037470725995
PepA 51_gi .00515463917525773195
PgrR 51_gi 0
PhoB 51_gi .01822323462414578587
PhoP 51_gi .03023255813953488372
PrpR 51_gi .01030927835051546391
PspF 51_gi 0
PurR 51_gi .00721153846153846153
PutA 51_gi .00257731958762886597
PuuR 51_gi .02067183462532299741
PyrR 51_gi 0
QseB 51_gi .02307692307692307692
RbsR 51_gi 0
RcdA 51_gi .01015228426395939086
RclR 51_gi 0
RcnR 51_gi 0
RcsAB 51_gi .01002506265664160401
RcsB 51_gi .02227722772277227722
RcsB_BglJ 51_gi .01511335012594458438
RelB 51_gi 0
RelB_RelE 51_gi 0
RhaR 51_gi 0
RhaS 51_gi 0
Rob 51_gi .00486618004866180048
RstA 51_gi .01275510204081632653
RtcR 51_gi .00516795865633074935
RutR 51_gi .01000000000000000000
SdiA 51_gi .00254452926208651399
SgrR 51_gi 0
SlyA 51_gi .03414634146341463414
SoxR 51_gi .00253807106598984771
SoxS 51_gi .00465116279069767441
SrlR 51_gi .01808785529715762273
StpA 51_gi .01025641025641025641
SutR 51_gi .00255754475703324808
TdcA 51_gi 0
TdcR 51_gi 0
TorR 51_gi .00503778337531486146
TreR 51_gi .00516795865633074935
TrpR 51_gi .00757575757575757575
TyrR 51_gi .00757575757575757575
UhpA 51_gi 0
UidR 51_gi 0
UlaR 51_gi 0
UvrY 51_gi .00512820512820512820
UxuR 51_gi 0
XapR 51_gi 0
XylR 51_gi .00253807106598984771
YdeO 51_gi .00740740740740740740
YefM 51_gi 0
YefM_YoeB 51_gi 0
YeiL 51_gi 0
YhaJ 51_gi .00258397932816537467
YiaJ 51_gi 0
YjjQ 51_gi .00761421319796954314
YqhC 51_gi 0
ZntR 51_gi 0
ZraR 51_gi 0
Zur 51_gi .00255102040816326530
AccB 52_gi 0
AcrR 52_gi 0
Ada 52_gi 0
AdiY 52_gi .01027397260273972602
AgaR 52_gi 0
AidB 52_gi 0
AlaS 52_gi 0
AllR 52_gi 0
AllS 52_gi 0
AlsR 52_gi .01736111111111111111
AppY 52_gi 0
AraC 52_gi 0
ArcA 52_gi .10663507109004739336
ArgP 52_gi 0
ArgR 52_gi .00308641975308641975
ArsR 52_gi 0
AscG 52_gi 0
AsnC 52_gi 0
AtoC 52_gi 0
BaeR 52_gi 0
BasR 52_gi .01351351351351351351
BetI 52_gi 0
BirA 52_gi 0
BluR 52_gi .01393728222996515679
BolA 52_gi 0
BtsR 52_gi .01003344481605351170
CadC 52_gi 0
CaiF 52_gi .02061855670103092783
Cbl 52_gi .01718213058419243986
CdaR 52_gi 0
CecR 52_gi 0
ChbR 52_gi 0
ComR 52_gi .00348432055749128919
CpxR 52_gi .01420454545454545454
Cra 52_gi .03098591549295774647
CreB 52_gi 0
CRP 52_gi .08300395256916996047
CRP_Sxy 52_gi 0
CsgD 52_gi .01286173633440514469
CspA 52_gi 0
CsqR 52_gi 0
CueR 52_gi 0
CusR 52_gi 0
CynR 52_gi 0
CysB 52_gi .02250803858520900321
CytR 52_gi 0
Dan 52_gi 0
DcuR 52_gi .02749140893470790378
DeoR 52_gi 0
DgoR 52_gi 0
DhaR 52_gi 0
DicA 52_gi 0
DinJ_YafQ 52_gi 0
DnaA 52_gi .00333333333333333333
DpiA 52_gi .03114186851211072664
DsdC 52_gi 0
EbgR 52_gi 0
EnvR 52_gi 0
EnvY 52_gi 0
EvgA 52_gi .00657894736842105263
ExuR 52_gi .00680272108843537414
FabR 52_gi 0
FadR 52_gi .01307189542483660130
FeaR 52_gi 0
FhlA 52_gi 0
Fis 52_gi .06122448979591836734
FlhDC 52_gi .01933701657458563535
FliZ 52_gi .00983606557377049180
FNR 52_gi .09888059701492537313
FucR 52_gi .00684931506849315068
Fur 52_gi .05808080808080808080
GadE 52_gi .00630914826498422712
GadE_RcsB 52_gi .00680272108843537414
GadW 52_gi .01003344481605351170
GadX 52_gi .00943396226415094339
GalR 52_gi 0
GalS 52_gi 0
GatR 52_gi .01736111111111111111
GcvA 52_gi 0
GlaR 52_gi 0
GlcC 52_gi 0
GlpR 52_gi 0
GlrR 52_gi 0
GntR 52_gi 0
GutM 52_gi .02439024390243902439
HcaR 52_gi 0
HdfR 52_gi 0
HicB 52_gi 0
HigA 52_gi 0
HigBA 52_gi 0
HipAB 52_gi 0
HipB 52_gi 0
H_NS 52_gi .16183574879227053140
HprR 52_gi 0
HU 52_gi 0
HyfR 52_gi 0
HypT 52_gi 0
IclR 52_gi 0
IdnR 52_gi 0
IHF 52_gi .06818181818181818181
IlvY 52_gi 0
IscR 52_gi .02243589743589743589
KdgR 52_gi 0
KdpE 52_gi 0
LacI 52_gi 0
LeuO 52_gi .03020134228187919463
LexA 52_gi .00288184438040345821
LldR 52_gi 0
LrhA 52_gi .00689655172413793103
Lrp 52_gi .09166666666666666666
LsrR 52_gi 0
LysR 52_gi 0
MalI 52_gi 0
MalT 52_gi 0
MarA 52_gi .01194029850746268656
MarR 52_gi 0
MatA 52_gi 0
MazE 52_gi 0
MazE_MazF 52_gi 0
McbR 52_gi .01034482758620689655
MelR 52_gi 0
MetJ 52_gi .00332225913621262458
MetR 52_gi 0
MhpR 52_gi 0
Mlc 52_gi .01365187713310580204
MlrA 52_gi 0
MngR 52_gi 0
MntR 52_gi 0
ModE 52_gi .02147239263803680981
MprA 52_gi 0
MqsA 52_gi 0
MraZ 52_gi 0
MurR 52_gi 0
Nac 52_gi .00983606557377049180
NadR 52_gi 0
NagC 52_gi .01567398119122257053
NanR 52_gi .00336700336700336700
NarL 52_gi .09308510638297872340
NarP 52_gi .02735562310030395136
NemR 52_gi 0
NfeR 52_gi 0
NhaR 52_gi .02439024390243902439
NikR 52_gi 0
NimR 52_gi 0
NorR 52_gi .01045296167247386759
NrdR 52_gi 0
NsrR 52_gi .00815217391304347826
NtrC 52_gi 0
OmpR 52_gi .01302931596091205211
OxyR 52_gi .00303951367781155015
PaaX 52_gi 0
PdeL 52_gi 0
PdhR 52_gi .00305810397553516819
PepA 52_gi 0
PgrR 52_gi 0
PhoB 52_gi .01461988304093567251
PhoP 52_gi .00882352941176470588
PrpR 52_gi .01388888888888888888
PspF 52_gi 0
PurR 52_gi .01269841269841269841
PutA 52_gi .00347222222222222222
PuuR 52_gi 0
PyrR 52_gi 0
QseB 52_gi .03103448275862068965
RbsR 52_gi 0
RcdA 52_gi 0
RclR 52_gi 0
RcnR 52_gi 0
RcsAB 52_gi .01677852348993288590
RcsB 52_gi .01294498381877022653
RcsB_BglJ 52_gi .01337792642140468227
RelB 52_gi 0
RelB_RelE 52_gi 0
RhaR 52_gi 0
RhaS 52_gi 0
Rob 52_gi 0
RstA 52_gi 0
RtcR 52_gi .00696864111498257839
RutR 52_gi .00662251655629139072
SdiA 52_gi .00341296928327645051
SgrR 52_gi .02777777777777777777
SlyA 52_gi .04516129032258064516
SoxR 52_gi 0
SoxS 52_gi .00302114803625377643
SrlR 52_gi .02439024390243902439
StpA 52_gi .01379310344827586206
SutR 52_gi 0
TdcA 52_gi 0
TdcR 52_gi 0
TorR 52_gi .00673400673400673400
TreR 52_gi 0
TrpR 52_gi .01013513513513513513
TyrR 52_gi .01355932203389830508
UhpA 52_gi 0
UidR 52_gi 0
UlaR 52_gi 0
UvrY 52_gi .00343642611683848797
UxuR 52_gi 0
XapR 52_gi 0
XylR 52_gi 0
YdeO 52_gi .00325732899022801302
YefM 52_gi 0
YefM_YoeB 52_gi 0
YeiL 52_gi 0
YhaJ 52_gi 0
YiaJ 52_gi 0
YjjQ 52_gi .01020408163265306122
YqhC 52_gi 0
ZntR 52_gi 0
ZraR 52_gi 0
Zur 52_gi .00342465753424657534
AccB 53_gi 0
AcrR 53_gi 0
Ada 53_gi 0
AdiY 53_gi 0
AgaR 53_gi 0
AidB 53_gi 0
AlaS 53_gi 0
AllR 53_gi 0
AllS 53_gi 0
AlsR 53_gi 0
AppY 53_gi 0
AraC 53_gi 0
ArcA 53_gi .04102564102564102564
ArgP 53_gi 0
ArgR 53_gi 0
ArsR 53_gi 0
AscG 53_gi 0
AsnC 53_gi 0
AtoC 53_gi 0
BaeR 53_gi 0
BasR 53_gi .02857142857142857142
BetI 53_gi 0
BirA 53_gi 0
BluR 53_gi 0
BolA 53_gi 0
BtsR 53_gi 0
CadC 53_gi 0
CaiF 53_gi .22222222222222222222
Cbl 53_gi 0
CdaR 53_gi 0
CecR 53_gi 0
ChbR 53_gi 0
ComR 53_gi 0
CpxR 53_gi 0
Cra 53_gi 0
CreB 53_gi 0
CRP 53_gi .01454545454545454545
CRP_Sxy 53_gi 0
CsgD 53_gi 0
CspA 53_gi 0
CsqR 53_gi 0
CueR 53_gi 0
CusR 53_gi 0
CynR 53_gi 0
CysB 53_gi 0
CytR 53_gi 0
Dan 53_gi 0
DcuR 53_gi 0
DeoR 53_gi 0
DgoR 53_gi 0
DhaR 53_gi 0
DicA 53_gi 0
DinJ_YafQ 53_gi 0
DnaA 53_gi 0
DpiA 53_gi 0
DsdC 53_gi 0
EbgR 53_gi 0
EnvR 53_gi 0
EnvY 53_gi 0
EvgA 53_gi 0
ExuR 53_gi 0
FabR 53_gi 0
FadR 53_gi 0
FeaR 53_gi 0
FhlA 53_gi 0
Fis 53_gi .00392156862745098039
FlhDC 53_gi 0
FliZ 53_gi 0
FNR 53_gi .02201257861635220125
FucR 53_gi 0
Fur 53_gi 0
GadE 53_gi 0
GadE_RcsB 53_gi 0
GadW 53_gi 0
GadX 53_gi 0
GalR 53_gi 0
GalS 53_gi 0
GatR 53_gi 0
GcvA 53_gi 0
GlaR 53_gi 0
GlcC 53_gi 0
GlpR 53_gi 0
GlrR 53_gi 0
GntR 53_gi 0
GutM 53_gi 0
HcaR 53_gi 0
HdfR 53_gi 0
HicB 53_gi 0
HigA 53_gi 0
HigBA 53_gi 0
HipAB 53_gi 0
HipB 53_gi 0
H_NS 53_gi .03333333333333333333
HprR 53_gi 0
HU 53_gi 0
HyfR 53_gi 0
HypT 53_gi 0
IclR 53_gi 0
IdnR 53_gi 0
IHF 53_gi 0
IlvY 53_gi 0
IscR 53_gi 0
KdgR 53_gi 0
KdpE 53_gi 0
LacI 53_gi 0
LeuO 53_gi .16216216216216216216
LexA 53_gi 0
LldR 53_gi 0
LrhA 53_gi .03703703703703703703
Lrp 53_gi 0
LsrR 53_gi 0
LysR 53_gi 0
MalI 53_gi 0
MalT 53_gi 0
MarA 53_gi 0
MarR 53_gi 0
MatA 53_gi 0
MazE 53_gi 0
MazE_MazF 53_gi 0
McbR 53_gi 0
MelR 53_gi 0
MetJ 53_gi 0
MetR 53_gi 0
MhpR 53_gi 0
Mlc 53_gi 0
MlrA 53_gi 0
MngR 53_gi 0
MntR 53_gi 0
ModE 53_gi 0
MprA 53_gi 0
MqsA 53_gi 0
MraZ 53_gi 0
MurR 53_gi 0
Nac 53_gi .04761904761904761904
NadR 53_gi 0
NagC 53_gi .03448275862068965517
NanR 53_gi 0
NarL 53_gi 0
NarP 53_gi 0
NemR 53_gi 0
NfeR 53_gi 0
NhaR 53_gi 0
NikR 53_gi 0
NimR 53_gi 0
NorR 53_gi 0
NrdR 53_gi 0
NsrR 53_gi 0
NtrC 53_gi 0
OmpR 53_gi 0
OxyR 53_gi 0
PaaX 53_gi 0
PdeL 53_gi 0
PdhR 53_gi 0
PepA 53_gi 0
PgrR 53_gi 0
PhoB 53_gi 0
PhoP 53_gi .01282051282051282051
PrpR 53_gi 0
PspF 53_gi 0
PurR 53_gi .03773584905660377358
PutA 53_gi 0
PuuR 53_gi 0
PyrR 53_gi 0
QseB 53_gi 0
RbsR 53_gi 0
RcdA 53_gi 0
RclR 53_gi 0
RcnR 53_gi 0
RcsAB 53_gi 0
RcsB 53_gi 0
RcsB_BglJ 53_gi .02631578947368421052
RelB 53_gi 0
RelB_RelE 53_gi 0
RhaR 53_gi 0
RhaS 53_gi 0
Rob 53_gi 0
RstA 53_gi 0
RtcR 53_gi 0
RutR 53_gi 0
SdiA 53_gi 0
SgrR 53_gi 0
SlyA 53_gi .01694915254237288135
SoxR 53_gi 0
SoxS 53_gi 0
SrlR 53_gi 0
StpA 53_gi .03448275862068965517
SutR 53_gi 0
TdcA 53_gi 0
TdcR 53_gi 0
TorR 53_gi 0
TreR 53_gi 0
TrpR 53_gi 0
TyrR 53_gi 0
UhpA 53_gi 0
UidR 53_gi 0
UlaR 53_gi 0
UvrY 53_gi 0
UxuR 53_gi 0
XapR 53_gi 0
XylR 53_gi 0
YdeO 53_gi 0
YefM 53_gi 0
YefM_YoeB 53_gi 0
YeiL 53_gi 0
YhaJ 53_gi 0
YiaJ 53_gi 0
YjjQ 53_gi 0
YqhC 53_gi 0
ZntR 53_gi 0
ZraR 53_gi 0
Zur 53_gi 0
AccB 54_gi 0
AcrR 54_gi 0
Ada 54_gi 0
AdiY 54_gi 0
AgaR 54_gi 0
AidB 54_gi 0
AlaS 54_gi 0
AllR 54_gi 0
AllS 54_gi 0
AlsR 54_gi 0
AppY 54_gi 0
AraC 54_gi 0
ArcA 54_gi .03255813953488372093
ArgP 54_gi 0
ArgR 54_gi .01265822784810126582
ArsR 54_gi 0
AscG 54_gi 0
AsnC 54_gi 0
AtoC 54_gi 0
BaeR 54_gi 0
BasR 54_gi .01851851851851851851
BetI 54_gi 0
BirA 54_gi 0
BluR 54_gi 0
BolA 54_gi 0
BtsR 54_gi 0
CadC 54_gi 0
CaiF 54_gi .13043478260869565217
Cbl 54_gi 0
CdaR 54_gi 0
CecR 54_gi 0
ChbR 54_gi 0
ComR 54_gi 0
CpxR 54_gi 0
Cra 54_gi .03418803418803418803
CreB 54_gi 0
CRP 54_gi .03220035778175313059
CRP_Sxy 54_gi 0
CsgD 54_gi 0
CspA 54_gi 0
CsqR 54_gi 0
CueR 54_gi 0
CusR 54_gi 0
CynR 54_gi 0
CysB 54_gi 0
CytR 54_gi 0
Dan 54_gi 0
DcuR 54_gi 0
DeoR 54_gi 0
DgoR 54_gi 0
DhaR 54_gi 0
DicA 54_gi 0
DinJ_YafQ 54_gi 0
DnaA 54_gi 0
DpiA 54_gi 0
DsdC 54_gi 0
EbgR 54_gi 0
EnvR 54_gi 0
EnvY 54_gi 0
EvgA 54_gi 0
ExuR 54_gi 0
FabR 54_gi 0
FadR 54_gi 0
FeaR 54_gi 0
FhlA 54_gi 0
Fis 54_gi .01102941176470588235
FlhDC 54_gi 0
FliZ 54_gi 0
FNR 54_gi .02380952380952380952
FucR 54_gi 0
Fur 54_gi 0
GadE 54_gi 0
GadE_RcsB 54_gi 0
GadW 54_gi 0
GadX 54_gi 0
GalR 54_gi 0
GalS 54_gi 0
GatR 54_gi 0
GcvA 54_gi 0
GlaR 54_gi 0
GlcC 54_gi 0
GlpR 54_gi 0
GlrR 54_gi 0
GntR 54_gi 0
GutM 54_gi .16666666666666666666
HcaR 54_gi 0
HdfR 54_gi 0
HicB 54_gi 0
HigA 54_gi 0
HigBA 54_gi 0
HipAB 54_gi 0
HipB 54_gi 0
H_NS 54_gi .06787330316742081447
HprR 54_gi 0
HU 54_gi 0
HyfR 54_gi 0
HypT 54_gi 0
IclR 54_gi 0
IdnR 54_gi 0
IHF 54_gi .00369003690036900369
IlvY 54_gi 0
IscR 54_gi 0
KdgR 54_gi 0
KdpE 54_gi 0
LacI 54_gi 0
LeuO 54_gi .10714285714285714285
LexA 54_gi 0
LldR 54_gi 0
LrhA 54_gi .02173913043478260869
Lrp 54_gi 0
LsrR 54_gi 0
LysR 54_gi 0
MalI 54_gi 0
MalT 54_gi 0
MarA 54_gi 0
MarR 54_gi 0
MatA 54_gi 0
MazE 54_gi 0
MazE_MazF 54_gi 0
McbR 54_gi 0
MelR 54_gi 0
MetJ 54_gi 0
MetR 54_gi 0
MhpR 54_gi 0
Mlc 54_gi 0
MlrA 54_gi 0
MngR 54_gi 0
MntR 54_gi 0
ModE 54_gi 0
MprA 54_gi 0
MqsA 54_gi 0
MraZ 54_gi 0
MurR 54_gi 0
Nac 54_gi .03278688524590163934
NadR 54_gi 0
NagC 54_gi 0
NanR 54_gi 0
NarL 54_gi 0
NarP 54_gi 0
NemR 54_gi 0
NfeR 54_gi 0
NhaR 54_gi .08888888888888888888
NikR 54_gi 0
NimR 54_gi 0
NorR 54_gi 0
NrdR 54_gi 0
NsrR 54_gi 0
NtrC 54_gi 0
OmpR 54_gi .08196721311475409836
OxyR 54_gi 0
PaaX 54_gi 0
PdeL 54_gi 0
PdhR 54_gi 0
PepA 54_gi 0
PgrR 54_gi 0
PhoB 54_gi 0
PhoP 54_gi .01030927835051546391
PrpR 54_gi .09302325581395348837
PspF 54_gi 0
PurR 54_gi .02777777777777777777
PutA 54_gi 0
PuuR 54_gi 0
PyrR 54_gi 0
QseB 54_gi 0
RbsR 54_gi 0
RcdA 54_gi 0
RclR 54_gi 0
RcnR 54_gi 0
RcsAB 54_gi 0
RcsB 54_gi .04615384615384615384
RcsB_BglJ 54_gi .01754385964912280701
RelB 54_gi 0
RelB_RelE 54_gi 0
RhaR 54_gi 0
RhaS 54_gi 0
Rob 54_gi 0
RstA 54_gi 0
RtcR 54_gi 0
RutR 54_gi 0
SdiA 54_gi 0
SgrR 54_gi 0
SlyA 54_gi .02597402597402597402
SoxR 54_gi 0
SoxS 54_gi 0
SrlR 54_gi .16666666666666666666
StpA 54_gi .02083333333333333333
SutR 54_gi 0
TdcA 54_gi 0
TdcR 54_gi 0
TorR 54_gi 0
TreR 54_gi 0
TrpR 54_gi 0
TyrR 54_gi 0
UhpA 54_gi 0
UidR 54_gi 0
UlaR 54_gi 0
UvrY 54_gi 0
UxuR 54_gi 0
XapR 54_gi 0
XylR 54_gi 0
YdeO 54_gi 0
YefM 54_gi 0
YefM_YoeB 54_gi 0
YeiL 54_gi 0
YhaJ 54_gi 0
YiaJ 54_gi 0
YjjQ 54_gi 0
YqhC 54_gi 0
ZntR 54_gi 0
ZraR 54_gi 0
Zur 54_gi 0
AccB 55_gi 0
AcrR 55_gi .00438596491228070175
Ada 55_gi 0
AdiY 55_gi 0
AgaR 55_gi 0
AidB 55_gi 0
AlaS 55_gi 0
AllR 55_gi 0
AllS 55_gi 0
AlsR 55_gi .02283105022831050228
AppY 55_gi 0
AraC 55_gi 0
ArcA 55_gi .05291005291005291005
ArgP 55_gi .00432900432900432900
ArgR 55_gi 0
ArsR 55_gi 0
AscG 55_gi 0
AsnC 55_gi 0
AtoC 55_gi 0
BaeR 55_gi 0
BasR 55_gi .00873362445414847161
BetI 55_gi 0
BirA 55_gi 0
BluR 55_gi 0
BolA 55_gi 0
BtsR 55_gi .01304347826086956521
CadC 55_gi 0
CaiF 55_gi .02702702702702702702
Cbl 55_gi .02252252252252252252
CdaR 55_gi .02242152466367713004
CecR 55_gi 0
ChbR 55_gi 0
ComR 55_gi 0
CpxR 55_gi .02857142857142857142
Cra 55_gi .00677966101694915254
CreB 55_gi 0
CRP 55_gi .04149377593360995850
CRP_Sxy 55_gi 0
CsgD 55_gi .01234567901234567901
CspA 55_gi 0
CsqR 55_gi 0
CueR 55_gi .00446428571428571428
CusR 55_gi 0
CynR 55_gi 0
CysB 55_gi .02892561983471074380
CytR 55_gi 0
Dan 55_gi 0
DcuR 55_gi .01769911504424778761
DeoR 55_gi 0
DgoR 55_gi 0
DhaR 55_gi 0
DicA 55_gi 0
DinJ_YafQ 55_gi 0
DnaA 55_gi .00869565217391304347
DpiA 55_gi .04090909090909090909
DsdC 55_gi 0
EbgR 55_gi 0
EnvR 55_gi 0
EnvY 55_gi .00456621004566210045
EvgA 55_gi .02155172413793103448
ExuR 55_gi 0
FabR 55_gi 0
FadR 55_gi .01260504201680672268
FeaR 55_gi 0
FhlA 55_gi 0
Fis 55_gi .02267573696145124716
FlhDC 55_gi .02389078498293515358
FliZ 55_gi .02575107296137339055
FNR 55_gi .09014675052410901467
FucR 55_gi 0
Fur 55_gi .05421686746987951807
GadE 55_gi .02040816326530612244
GadE_RcsB 55_gi .00888888888888888888
GadW 55_gi .01304347826086956521
GadX 55_gi .01612903225806451612
GalR 55_gi 0
GalS 55_gi 0
GatR 55_gi 0
GcvA 55_gi 0
GlaR 55_gi 0
GlcC 55_gi 0
GlpR 55_gi 0
GlrR 55_gi 0
GntR 55_gi 0
GutM 55_gi 0
HcaR 55_gi 0
HdfR 55_gi 0
HicB 55_gi 0
HigA 55_gi 0
HigBA 55_gi 0
HipAB 55_gi 0
HipB 55_gi 0
H_NS 55_gi .12568306010928961748
HprR 55_gi 0
HU 55_gi .00442477876106194690
HyfR 55_gi 0
HypT 55_gi .01315789473684210526
IclR 55_gi 0
IdnR 55_gi 0
IHF 55_gi .04672897196261682242
IlvY 55_gi 0
IscR 55_gi .02880658436213991769
KdgR 55_gi 0
KdpE 55_gi 0
LacI 55_gi 0
LeuO 55_gi .02586206896551724137
LexA 55_gi .00359712230215827338
LldR 55_gi 0
LrhA 55_gi .00450450450450450450
Lrp 55_gi .04180064308681672025
LsrR 55_gi 0
LysR 55_gi 0
MalI 55_gi 0
MalT 55_gi 0
MarA 55_gi .02272727272727272727
MarR 55_gi 0
MatA 55_gi .00444444444444444444
MazE 55_gi 0
MazE_MazF 55_gi 0
McbR 55_gi 0
MelR 55_gi 0
MetJ 55_gi .01304347826086956521
MetR 55_gi 0
MhpR 55_gi 0
Mlc 55_gi .00440528634361233480
MlrA 55_gi 0
MngR 55_gi 0
MntR 55_gi 0
ModE 55_gi .02723735408560311284
MprA 55_gi 0
MqsA 55_gi 0
MraZ 55_gi 0
MurR 55_gi 0
Nac 55_gi 0
NadR 55_gi 0
NagC 55_gi .01190476190476190476
NanR 55_gi .01327433628318584070
NarL 55_gi .06211180124223602484
NarP 55_gi .03861003861003861003
NemR 55_gi 0
NfeR 55_gi 0
NhaR 55_gi .02739726027397260273
NikR 55_gi 0
NimR 55_gi 0
NorR 55_gi 0
NrdR 55_gi 0
NsrR 55_gi .02027027027027027027
NtrC 55_gi 0
OmpR 55_gi .03418803418803418803
OxyR 55_gi .01162790697674418604
PaaX 55_gi 0
PdeL 55_gi .00458715596330275229
PdhR 55_gi 0
PepA 55_gi 0
PgrR 55_gi 0
PhoB 55_gi .01831501831501831501
PhoP 55_gi .04980842911877394636
PrpR 55_gi 0
PspF 55_gi 0
PurR 55_gi .00806451612903225806
PutA 55_gi 0
PuuR 55_gi 0
PyrR 55_gi 0
QseB 55_gi 0
RbsR 55_gi 0
RcdA 55_gi 0
RclR 55_gi 0
RcnR 55_gi 0
RcsAB 55_gi 0
RcsB 55_gi .01666666666666666666
RcsB_BglJ 55_gi .00862068965517241379
RelB 55_gi 0
RelB_RelE 55_gi 0
RhaR 55_gi 0
RhaS 55_gi 0
Rob 55_gi .00411522633744855967
RstA 55_gi .00440528634361233480
RtcR 55_gi 0
RutR 55_gi 0
SdiA 55_gi 0
SgrR 55_gi 0
SlyA 55_gi .05809128630705394190
SoxR 55_gi 0
SoxS 55_gi .01153846153846153846
SrlR 55_gi 0
StpA 55_gi .00896860986547085201
SutR 55_gi 0
TdcA 55_gi 0
TdcR 55_gi 0
TorR 55_gi .01321585903083700440
TreR 55_gi 0
TrpR 55_gi 0
TyrR 55_gi 0
UhpA 55_gi 0
UidR 55_gi 0
UlaR 55_gi 0
UvrY 55_gi .00450450450450450450
UxuR 55_gi 0
XapR 55_gi 0
XylR 55_gi 0
YdeO 55_gi 0
YefM 55_gi .00917431192660550458
YefM_YoeB 55_gi .00917431192660550458
YeiL 55_gi 0
YhaJ 55_gi 0
YiaJ 55_gi 0
YjjQ 55_gi 0
YqhC 55_gi 0
ZntR 55_gi 0
ZraR 55_gi 0
Zur 55_gi 0
AccB 56_gi 0
AcrR 56_gi 0
Ada 56_gi 0
AdiY 56_gi .00297619047619047619
AgaR 56_gi 0
AidB 56_gi 0
AlaS 56_gi 0
AllR 56_gi .01047904191616766467
AllS 56_gi .00450450450450450450
AlsR 56_gi .00749625187406296851
AppY 56_gi 0
AraC 56_gi 0
ArcA 56_gi .08880308880308880308
ArgP 56_gi .00740740740740740740
ArgR 56_gi .03377386196769456681
ArsR 56_gi 0
AscG 56_gi 0
AsnC 56_gi .00600600600600600600
AtoC 56_gi .00600600600600600600
BaeR 56_gi .00148588410104011887
BasR 56_gi .01041666666666666666
BetI 56_gi .00600600600600600600
BirA 56_gi .00750750750750750750
BluR 56_gi .00600600600600600600
BolA 56_gi 0
BtsR 56_gi .01641791044776119402
CadC 56_gi .00149700598802395209
CaiF 56_gi .00895522388059701492
Cbl 56_gi .00596125186289120715
CdaR 56_gi .00745156482861400894
CecR 56_gi 0
ChbR 56_gi .00900900900900900900
ComR 56_gi .00150150150150150150
CpxR 56_gi .02506963788300835654
Cra 56_gi .03760445682451253481
CreB 56_gi .00149253731343283582
CRP 56_gi .14272121788772597526
CRP_Sxy 56_gi 0
CsgD 56_gi .01610541727672035139
CspA 56_gi .00149925037481259370
CsqR 56_gi 0
CueR 56_gi 0
CusR 56_gi .00742942050520059435
CynR 56_gi .00600600600600600600
CysB 56_gi .01014492753623188405
CytR 56_gi .00443786982248520710
Dan 56_gi .00600600600600600600
DcuR 56_gi .00444444444444444444
DeoR 56_gi .00149031296572280178
DgoR 56_gi 0
DhaR 56_gi 0
DicA 56_gi 0
DinJ_YafQ 56_gi .00450450450450450450
DnaA 56_gi .00740740740740740740
DpiA 56_gi .01499250374812593703
DsdC 56_gi .00149700598802395209
EbgR 56_gi 0
EnvR 56_gi 0
EnvY 56_gi .00149925037481259370
EvgA 56_gi .01331360946745562130
ExuR 56_gi .00446428571428571428
FabR 56_gi 0
FadR 56_gi .00583941605839416058
FeaR 56_gi 0
FhlA 56_gi .00143884892086330935
Fis 56_gi .12515644555694618272
FlhDC 56_gi .01492537313432835820
FliZ 56_gi .01928783382789317507
FNR 56_gi .10502283105022831050
FucR 56_gi .00748502994011976047
Fur 56_gi .05138339920948616600
GadE 56_gi .02046783625730994152
GadE_RcsB 56_gi 0
GadW 56_gi .01188707280832095096
GadX 56_gi .01744186046511627906
GalR 56_gi 0
GalS 56_gi 0
GatR 56_gi .00900900900900900900
GcvA 56_gi 0
GlaR 56_gi 0
GlcC 56_gi 0
GlpR 56_gi .00746268656716417910
GlrR 56_gi .00749625187406296851
GntR 56_gi .00444444444444444444
GutM 56_gi .01051051051051051051
HcaR 56_gi 0
HdfR 56_gi 0
HicB 56_gi 0
HigA 56_gi 0
HigBA 56_gi 0
HipAB 56_gi .00298953662182361733
HipB 56_gi .00448430493273542600
H_NS 56_gi .14513981358189081225
HprR 56_gi .00742942050520059435
HU 56_gi 0
HyfR 56_gi 0
HypT 56_gi 0
IclR 56_gi .00149476831091180866
IdnR 56_gi .00298062593144560357
IHF 56_gi .10209102091020910209
IlvY 56_gi 0
IscR 56_gi .00143472022955523672
KdgR 56_gi 0
KdpE 56_gi .00600600600600600600
LacI 56_gi 0
LeuO 56_gi .01329394387001477104
LexA 56_gi .00692520775623268698
LldR 56_gi 0
LrhA 56_gi .00449101796407185628
Lrp 56_gi .06629834254143646408
LsrR 56_gi .00148367952522255192
LysR 56_gi .00300300300300300300
MalI 56_gi .00450450450450450450
MalT 56_gi 0
MarA 56_gi .01412429378531073446
MarR 56_gi 0
MatA 56_gi .00297619047619047619
MazE 56_gi 0
MazE_MazF 56_gi 0
McbR 56_gi .00298507462686567164
MelR 56_gi 0
MetJ 56_gi .00442477876106194690
MetR 56_gi 0
MhpR 56_gi 0
Mlc 56_gi 0
MlrA 56_gi .00745156482861400894
MngR 56_gi .00149700598802395209
MntR 56_gi .00449101796407185628
ModE 56_gi .00423131170662905500
MprA 56_gi 0
MqsA 56_gi .00597014925373134328
MraZ 56_gi .00146627565982404692
MurR 56_gi 0
Nac 56_gi .00733137829912023460
NadR 56_gi .00149476831091180866
NagC 56_gi .02328966521106259097
NanR 56_gi .00445103857566765578
NarL 56_gi .05614973262032085561
NarP 56_gi .01128349788434414668
NemR 56_gi 0
NfeR 56_gi .00149925037481259370
NhaR 56_gi .00298062593144560357
NikR 56_gi 0
NimR 56_gi 0
NorR 56_gi 0
NrdR 56_gi 0
NsrR 56_gi .01488497970230040595
NtrC 56_gi .04831625183016105417
OmpR 56_gi .01024890190336749633
OxyR 56_gi .01721664275466284074
PaaX 56_gi 0
PdeL 56_gi .00150150150150150150
PdhR 56_gi .01144492131616595135
PepA 56_gi .00149700598802395209
PgrR 56_gi .00597014925373134328
PhoB 56_gi .01114206128133704735
PhoP 56_gi .02121640735502121640
PrpR 56_gi .00599700149925037481
PspF 56_gi 0
PurR 56_gi .00431654676258992805
PutA 56_gi .00149925037481259370
PuuR 56_gi 0
PyrR 56_gi 0
QseB 56_gi .01043219076005961251
RbsR 56_gi .00896860986547085201
RcdA 56_gi .01044776119402985074
RclR 56_gi 0
RcnR 56_gi 0
RcsAB 56_gi .01337295690936106983
RcsB 56_gi .01615271659324522760
RcsB_BglJ 56_gi .00589970501474926253
RelB 56_gi 0
RelB_RelE 56_gi 0
RhaR 56_gi 0
RhaS 56_gi 0
Rob 56_gi .00435413642960812772
RstA 56_gi .00745156482861400894
RtcR 56_gi .00300300300300300300
RutR 56_gi .01485884101040118870
SdiA 56_gi .00298062593144560357
SgrR 56_gi 0
SlyA 56_gi .02478134110787172011
SoxR 56_gi .00148588410104011887
SoxS 56_gi .01282051282051282051
SrlR 56_gi .01051051051051051051
StpA 56_gi .00298062593144560357
SutR 56_gi .00149253731343283582
TdcA 56_gi .01051051051051051051
TdcR 56_gi .01051051051051051051
TorR 56_gi 0
TreR 56_gi 0
TrpR 56_gi 0
TyrR 56_gi .00147710487444608567
UhpA 56_gi 0
UidR 56_gi 0
UlaR 56_gi 0
UvrY 56_gi .00149253731343283582
UxuR 56_gi .00446428571428571428
XapR 56_gi 0
XylR 56_gi .00597014925373134328
YdeO 56_gi .00733137829912023460
YefM 56_gi .00300300300300300300
YefM_YoeB 56_gi .00300300300300300300
YeiL 56_gi 0
YhaJ 56_gi .00150150150150150150
YiaJ 56_gi .01349325337331334332
YjjQ 56_gi .00595238095238095238
YqhC 56_gi 0
ZntR 56_gi 0
ZraR 56_gi 0
Zur 56_gi 0
AccB 57_gi 0
AcrR 57_gi 0
Ada 57_gi 0
AdiY 57_gi .01298701298701298701
AgaR 57_gi 0
AidB 57_gi 0
AlaS 57_gi 0
AllR 57_gi 0
AllS 57_gi 0
AlsR 57_gi .02202643171806167400
AppY 57_gi 0
AraC 57_gi 0
ArcA 57_gi .07407407407407407407
ArgP 57_gi 0
ArgR 57_gi 0
ArsR 57_gi 0
AscG 57_gi 0
AsnC 57_gi 0
AtoC 57_gi 0
BaeR 57_gi 0
BasR 57_gi .00420168067226890756
BetI 57_gi 0
BirA 57_gi 0
BluR 57_gi 0
BolA 57_gi 0
BtsR 57_gi .01260504201680672268
CadC 57_gi 0
CaiF 57_gi .02608695652173913043
Cbl 57_gi .02173913043478260869
CdaR 57_gi .02164502164502164502
CecR 57_gi 0
ChbR 57_gi 0
ComR 57_gi .00442477876106194690
CpxR 57_gi .02068965517241379310
Cra 57_gi .03040540540540540540
CreB 57_gi 0
CRP 57_gi .07334273624823695345
CRP_Sxy 57_gi 0
CsgD 57_gi .01600000000000000000
CspA 57_gi 0
CsqR 57_gi 0
CueR 57_gi 0
CusR 57_gi 0
CynR 57_gi 0
CysB 57_gi .02390438247011952191
CytR 57_gi 0
Dan 57_gi 0
DcuR 57_gi .01709401709401709401
DeoR 57_gi 0
DgoR 57_gi 0
DhaR 57_gi 0
DicA 57_gi 0
DinJ_YafQ 57_gi 0
DnaA 57_gi .00840336134453781512
DpiA 57_gi .00423728813559322033
DsdC 57_gi 0
EbgR 57_gi 0
EnvR 57_gi 0
EnvY 57_gi .00440528634361233480
EvgA 57_gi .01239669421487603305
ExuR 57_gi 0
FabR 57_gi 0
FadR 57_gi .01219512195121951219
FeaR 57_gi 0
FhlA 57_gi 0
Fis 57_gi .05760368663594470046
FlhDC 57_gi .06206896551724137931
FliZ 57_gi .01229508196721311475
FNR 57_gi .10691823899371069182
FucR 57_gi 0
Fur 57_gi .03468208092485549132
GadE 57_gi .01176470588235294117
GadE_RcsB 57_gi .01293103448275862068
GadW 57_gi .00836820083682008368
GadX 57_gi .01167315175097276264
GalR 57_gi .01287553648068669527
GalS 57_gi .01287553648068669527
GatR 57_gi 0
GcvA 57_gi 0
GlaR 57_gi 0
GlcC 57_gi 0
GlpR 57_gi 0
GlrR 57_gi 0
GntR 57_gi .00421940928270042194
GutM 57_gi 0
HcaR 57_gi .02654867256637168141
HdfR 57_gi 0
HicB 57_gi 0
HigA 57_gi 0
HigBA 57_gi 0
HipAB 57_gi 0
HipB 57_gi 0
H_NS 57_gi .11405835543766578249
HprR 57_gi 0
HU 57_gi .00858369098712446351
HyfR 57_gi 0
HypT 57_gi .02136752136752136752
IclR 57_gi .01321585903083700440
IdnR 57_gi 0
IHF 57_gi .07294117647058823529
IlvY 57_gi 0
IscR 57_gi .02788844621513944223
KdgR 57_gi 0
KdpE 57_gi 0
LacI 57_gi 0
LeuO 57_gi .02500000000000000000
LexA 57_gi 0
LldR 57_gi 0
LrhA 57_gi .00434782608695652173
Lrp 57_gi .04731861198738170347
LsrR 57_gi 0
LysR 57_gi 0
MalI 57_gi 0
MalT 57_gi 0
MarA 57_gi .01090909090909090909
MarR 57_gi 0
MatA 57_gi .00429184549356223175
MazE 57_gi 0
MazE_MazF 57_gi 0
McbR 57_gi .00432900432900432900
MelR 57_gi 0
MetJ 57_gi .02118644067796610169
MetR 57_gi .00873362445414847161
MhpR 57_gi 0
Mlc 57_gi 0
MlrA 57_gi 0
MngR 57_gi 0
MntR 57_gi 0
ModE 57_gi .05836575875486381322
MprA 57_gi 0
MqsA 57_gi 0
MraZ 57_gi 0
MurR 57_gi 0
Nac 57_gi 0
NadR 57_gi 0
NagC 57_gi .01937984496124031007
NanR 57_gi .00423728813559322033
NarL 57_gi .07033639143730886850
NarP 57_gi .07364341085271317829
NemR 57_gi 0
NfeR 57_gi 0
NhaR 57_gi .01304347826086956521
NikR 57_gi 0
NimR 57_gi 0
NorR 57_gi 0
NrdR 57_gi 0
NsrR 57_gi .01973684210526315789
NtrC 57_gi .02222222222222222222
OmpR 57_gi .00806451612903225806
OxyR 57_gi .01127819548872180451
PaaX 57_gi 0
PdeL 57_gi 0
PdhR 57_gi 0
PepA 57_gi 0
PgrR 57_gi 0
PhoB 57_gi .01060070671378091872
PhoP 57_gi .02919708029197080291
PrpR 57_gi .01762114537444933920
PspF 57_gi 0
PurR 57_gi .00781250000000000000
PutA 57_gi .00440528634361233480
PuuR 57_gi .03539823008849557522
PyrR 57_gi 0
QseB 57_gi 0
RbsR 57_gi 0
RcdA 57_gi 0
RclR 57_gi 0
RcnR 57_gi 0
RcsAB 57_gi 0
RcsB 57_gi .02439024390243902439
RcsB_BglJ 57_gi .00833333333333333333
RelB 57_gi 0
RelB_RelE 57_gi 0
RhaR 57_gi 0
RhaS 57_gi 0
Rob 57_gi .00398406374501992031
RstA 57_gi .00425531914893617021
RtcR 57_gi 0
RutR 57_gi .00413223140495867768
SdiA 57_gi 0
SgrR 57_gi 0
SlyA 57_gi .00381679389312977099
SoxR 57_gi .00862068965517241379
SoxS 57_gi .00743494423791821561
SrlR 57_gi 0
StpA 57_gi .00865800865800865800
SutR 57_gi .00434782608695652173
TdcA 57_gi 0
TdcR 57_gi 0
TorR 57_gi .00847457627118644067
TreR 57_gi 0
TrpR 57_gi .01709401709401709401
TyrR 57_gi .03030303030303030303
UhpA 57_gi 0
UidR 57_gi 0
UlaR 57_gi 0
UvrY 57_gi .00434782608695652173
UxuR 57_gi 0
XapR 57_gi 0
XylR 57_gi 0
YdeO 57_gi 0
YefM 57_gi 0
YefM_YoeB 57_gi 0
YeiL 57_gi 0
YhaJ 57_gi .00442477876106194690
YiaJ 57_gi .03964757709251101321
YjjQ 57_gi 0
YqhC 57_gi 0
ZntR 57_gi 0
ZraR 57_gi 0
Zur 57_gi 0
AccB 58_gi 0
AcrR 58_gi 0
Ada 58_gi 0
AdiY 58_gi 0
AgaR 58_gi 0
AidB 58_gi 0
AlaS 58_gi 0
AllR 58_gi 0
AllS 58_gi 0
AlsR 58_gi 0
AppY 58_gi 0
AraC 58_gi 0
ArcA 58_gi .13622291021671826625
ArgP 58_gi 0
ArgR 58_gi .05140186915887850467
ArsR 58_gi 0
AscG 58_gi 0
AsnC 58_gi .00526315789473684210
AtoC 58_gi 0
BaeR 58_gi 0
BasR 58_gi 0
BetI 58_gi .02139037433155080213
BirA 58_gi 0
BluR 58_gi 0
BolA 58_gi 0
BtsR 58_gi .01000000000000000000
CadC 58_gi 0
CaiF 58_gi .03141361256544502617
Cbl 58_gi 0
CdaR 58_gi .02604166666666666666
CecR 58_gi 0
ChbR 58_gi 0
ComR 58_gi 0
CpxR 58_gi .01984126984126984126
Cra 58_gi .04313725490196078431
CreB 58_gi .01587301587301587301
CRP 58_gi .09393939393939393939
CRP_Sxy 58_gi 0
CsgD 58_gi 0
CspA 58_gi 0
CsqR 58_gi 0
CueR 58_gi 0
CusR 58_gi 0
CynR 58_gi 0
CysB 58_gi .01395348837209302325
CytR 58_gi 0
Dan 58_gi 0
DcuR 58_gi .02577319587628865979
DeoR 58_gi 0
DgoR 58_gi 0
DhaR 58_gi 0
DicA 58_gi 0
DinJ_YafQ 58_gi 0
DnaA 58_gi .00500000000000000000
DpiA 58_gi .05319148936170212765
DsdC 58_gi 0
EbgR 58_gi 0
EnvR 58_gi 0
EnvY 58_gi 0
EvgA 58_gi .00487804878048780487
ExuR 58_gi 0
FabR 58_gi 0
FadR 58_gi .02439024390243902439
FeaR 58_gi 0
FhlA 58_gi .04326923076923076923
Fis 58_gi .03448275862068965517
FlhDC 58_gi .00373134328358208955
FliZ 58_gi 0
FNR 58_gi .09151785714285714285
FucR 58_gi .02645502645502645502
Fur 58_gi .11538461538461538461
GadE 58_gi .00458715596330275229
GadE_RcsB 58_gi 0
GadW 58_gi .01000000000000000000
GadX 58_gi .00913242009132420091
GalR 58_gi 0
GalS 58_gi 0
GatR 58_gi .03208556149732620320
GcvA 58_gi 0
GlaR 58_gi 0
GlcC 58_gi 0
GlpR 58_gi 0
GlrR 58_gi .02659574468085106382
GntR 58_gi 0
GutM 58_gi 0
HcaR 58_gi 0
HdfR 58_gi 0
HicB 58_gi 0
HigA 58_gi 0
HigBA 58_gi 0
HipAB 58_gi 0
HipB 58_gi .00520833333333333333
H_NS 58_gi .13056379821958456973
HprR 58_gi 0
HU 58_gi 0
HyfR 58_gi 0
HypT 58_gi 0
IclR 58_gi 0
IdnR 58_gi 0
IHF 58_gi .06106870229007633587
IlvY 58_gi 0
IscR 58_gi 0
KdgR 58_gi 0
KdpE 58_gi 0
LacI 58_gi 0
LeuO 58_gi .00975609756097560975
LexA 58_gi 0
LldR 58_gi 0
LrhA 58_gi .00523560209424083769
Lrp 58_gi 0
LsrR 58_gi 0
LysR 58_gi 0
MalI 58_gi .01604278074866310160
MalT 58_gi .01546391752577319587
MarA 58_gi .01271186440677966101
MarR 58_gi 0
MatA 58_gi .00515463917525773195
MazE 58_gi 0
MazE_MazF 58_gi 0
McbR 58_gi .00520833333333333333
MelR 58_gi 0
MetJ 58_gi 0
MetR 58_gi 0
MhpR 58_gi 0
Mlc 58_gi 0
MlrA 58_gi 0
MngR 58_gi 0
MntR 58_gi 0
ModE 58_gi .04017857142857142857
MprA 58_gi 0
MqsA 58_gi 0
MraZ 58_gi 0
MurR 58_gi 0
Nac 58_gi 0
NadR 58_gi .00526315789473684210
NagC 58_gi .00448430493273542600
NanR 58_gi 0
NarL 58_gi .06143344709897610921
NarP 58_gi .02145922746781115879
NemR 58_gi 0
NfeR 58_gi 0
NhaR 58_gi 0
NikR 58_gi 0
NimR 58_gi 0
NorR 58_gi 0
NrdR 58_gi 0
NsrR 58_gi .04230769230769230769
NtrC 58_gi .08219178082191780821
OmpR 58_gi .00476190476190476190
OxyR 58_gi .00877192982456140350
PaaX 58_gi 0
PdeL 58_gi .00534759358288770053
PdhR 58_gi .00440528634361233480
PepA 58_gi 0
PgrR 58_gi 0
PhoB 58_gi .01646090534979423868
PhoP 58_gi .05194805194805194805
PrpR 58_gi 0
PspF 58_gi 0
PurR 58_gi 0
PutA 58_gi 0
PuuR 58_gi 0
PyrR 58_gi 0
QseB 58_gi 0
RbsR 58_gi 0
RcdA 58_gi 0
RclR 58_gi 0
RcnR 58_gi 0
RcsAB 58_gi .02525252525252525252
RcsB 58_gi .03398058252427184466
RcsB_BglJ 58_gi .00995024875621890547
RelB 58_gi 0
RelB_RelE 58_gi 0
RhaR 58_gi 0
RhaS 58_gi 0
Rob 58_gi .00471698113207547169
RstA 58_gi 0
RtcR 58_gi 0
RutR 58_gi .04615384615384615384
SdiA 58_gi .00518134715025906735
SgrR 58_gi 0
SlyA 58_gi .06666666666666666666
SoxR 58_gi .00515463917525773195
SoxS 58_gi .01310043668122270742
SrlR 58_gi 0
StpA 58_gi .01041666666666666666
SutR 58_gi 0
TdcA 58_gi 0
TdcR 58_gi 0
TorR 58_gi 0
TreR 58_gi 0
TrpR 58_gi .00505050505050505050
TyrR 58_gi 0
UhpA 58_gi 0
UidR 58_gi 0
UlaR 58_gi 0
UvrY 58_gi .00523560209424083769
UxuR 58_gi 0
XapR 58_gi 0
XylR 58_gi 0
YdeO 58_gi .00483091787439613526
YefM 58_gi .01069518716577540106
YefM_YoeB 58_gi .01069518716577540106
YeiL 58_gi 0
YhaJ 58_gi 0
YiaJ 58_gi 0
YjjQ 58_gi 0
YqhC 58_gi 0
ZntR 58_gi 0
ZraR 58_gi 0
Zur 58_gi 0
AccB 59_gi 0
AcrR 59_gi 0
Ada 59_gi 0
AdiY 59_gi 0
AgaR 59_gi 0
AidB 59_gi 0
AlaS 59_gi 0
AllR 59_gi 0
AllS 59_gi 0
AlsR 59_gi 0
AppY 59_gi 0
AraC 59_gi 0
ArcA 59_gi .04390243902439024390
ArgP 59_gi 0
ArgR 59_gi 0
ArsR 59_gi 0
AscG 59_gi 0
AsnC 59_gi 0
AtoC 59_gi 0
BaeR 59_gi 0
BasR 59_gi .02173913043478260869
BetI 59_gi 0
BirA 59_gi 0
BluR 59_gi 0
BolA 59_gi 0
BtsR 59_gi 0
CadC 59_gi 0
CaiF 59_gi .15789473684210526315
Cbl 59_gi 0
CdaR 59_gi 0
CecR 59_gi 0
ChbR 59_gi 0
ComR 59_gi 0
CpxR 59_gi 0
Cra 59_gi 0
CreB 59_gi 0
CRP 59_gi .01245551601423487544
CRP_Sxy 59_gi 0
CsgD 59_gi 0
CspA 59_gi 0
CsqR 59_gi 0
CueR 59_gi 0
CusR 59_gi 0
CynR 59_gi 0
CysB 59_gi 0
CytR 59_gi 0
Dan 59_gi 0
DcuR 59_gi 0
DeoR 59_gi 0
DgoR 59_gi 0
DhaR 59_gi 0
DicA 59_gi 0
DinJ_YafQ 59_gi .05714285714285714285
DnaA 59_gi 0
DpiA 59_gi .02272727272727272727
DsdC 59_gi 0
EbgR 59_gi 0
EnvR 59_gi 0
EnvY 59_gi 0
EvgA 59_gi 0
ExuR 59_gi 0
FabR 59_gi 0
FadR 59_gi 0
FeaR 59_gi 0
FhlA 59_gi 0
Fis 59_gi .00375939849624060150
FlhDC 59_gi 0
FliZ 59_gi 0
FNR 59_gi .02127659574468085106
FucR 59_gi 0
Fur 59_gi 0
GadE 59_gi 0
GadE_RcsB 59_gi 0
GadW 59_gi 0
GadX 59_gi 0
GalR 59_gi 0
GalS 59_gi 0
GatR 59_gi 0
GcvA 59_gi 0
GlaR 59_gi 0
GlcC 59_gi 0
GlpR 59_gi 0
GlrR 59_gi 0
GntR 59_gi 0
GutM 59_gi 0
HcaR 59_gi 0
HdfR 59_gi 0
HicB 59_gi 0
HigA 59_gi 0
HigBA 59_gi 0
HipAB 59_gi 0
HipB 59_gi 0
H_NS 59_gi .03636363636363636363
HprR 59_gi 0
HU 59_gi 0
HyfR 59_gi 0
HypT 59_gi 0
IclR 59_gi 0
IdnR 59_gi 0
IHF 59_gi .00380228136882129277
IlvY 59_gi 0
IscR 59_gi 0
KdgR 59_gi 0
KdpE 59_gi 0
LacI 59_gi 0
LeuO 59_gi .12500000000000000000
LexA 59_gi .02150537634408602150
LldR 59_gi 0
LrhA 59_gi .02631578947368421052
Lrp 59_gi 0
LsrR 59_gi 0
LysR 59_gi 0
MalI 59_gi 0
MalT 59_gi 0
MarA 59_gi 0
MarR 59_gi 0
MatA 59_gi 0
MazE 59_gi 0
MazE_MazF 59_gi 0
McbR 59_gi 0
MelR 59_gi 0
MetJ 59_gi 0
MetR 59_gi 0
MhpR 59_gi 0
Mlc 59_gi 0
MlrA 59_gi 0
MngR 59_gi 0
MntR 59_gi 0
ModE 59_gi 0
MprA 59_gi 0
MqsA 59_gi 0
MraZ 59_gi 0
MurR 59_gi 0
Nac 59_gi .03773584905660377358
NadR 59_gi 0
NagC 59_gi 0
NanR 59_gi 0
NarL 59_gi 0
NarP 59_gi 0
NemR 59_gi 0
NfeR 59_gi 0
NhaR 59_gi 0
NikR 59_gi 0
NimR 59_gi 0
NorR 59_gi 0
NrdR 59_gi 0
NsrR 59_gi 0
NtrC 59_gi 0
OmpR 59_gi 0
OxyR 59_gi 0
PaaX 59_gi 0
PdeL 59_gi 0
PdhR 59_gi 0
PepA 59_gi 0
PgrR 59_gi 0
PhoB 59_gi 0
PhoP 59_gi .01123595505617977528
PrpR 59_gi 0
PspF 59_gi 0
PurR 59_gi .03125000000000000000
PutA 59_gi 0
PuuR 59_gi 0
PyrR 59_gi 0
QseB 59_gi 0
RbsR 59_gi 0
RcdA 59_gi 0
RclR 59_gi 0
RcnR 59_gi 0
RcsAB 59_gi 0
RcsB 59_gi .01694915254237288135
RcsB_BglJ 59_gi .02040816326530612244
RelB 59_gi 0
RelB_RelE 59_gi 0
RhaR 59_gi 0
RhaS 59_gi 0
Rob 59_gi 0
RstA 59_gi 0
RtcR 59_gi 0
RutR 59_gi 0
SdiA 59_gi 0
SgrR 59_gi 0
SlyA 59_gi .01428571428571428571
SoxR 59_gi 0
SoxS 59_gi 0
SrlR 59_gi 0
StpA 59_gi .02500000000000000000
SutR 59_gi 0
TdcA 59_gi 0
TdcR 59_gi 0
TorR 59_gi 0
TreR 59_gi 0
TrpR 59_gi 0
TyrR 59_gi 0
UhpA 59_gi 0
UidR 59_gi 0
UlaR 59_gi 0
UvrY 59_gi 0
UxuR 59_gi 0
XapR 59_gi 0
XylR 59_gi 0
YdeO 59_gi 0
YefM 59_gi 0
YefM_YoeB 59_gi 0
YeiL 59_gi 0
YhaJ 59_gi 0
YiaJ 59_gi 0
YjjQ 59_gi 0
YqhC 59_gi 0
ZntR 59_gi 0
ZraR 59_gi 0
Zur 59_gi 0
AccB 60_gi 0
AcrR 60_gi 0
Ada 60_gi 0
AdiY 60_gi 0
AgaR 60_gi 0
AidB 60_gi 0
AlaS 60_gi 0
AllR 60_gi 0
AllS 60_gi 0
AlsR 60_gi .06410256410256410256
AppY 60_gi 0
AraC 60_gi 0
ArcA 60_gi .04048582995951417004
ArgP 60_gi 0
ArgR 60_gi 0
ArsR 60_gi 0
AscG 60_gi 0
AsnC 60_gi 0
AtoC 60_gi 0
BaeR 60_gi 0
BasR 60_gi .01123595505617977528
BetI 60_gi 0
BirA 60_gi 0
BluR 60_gi .05194805194805194805
BolA 60_gi 0
BtsR 60_gi .03370786516853932584
CadC 60_gi 0
CaiF 60_gi .07407407407407407407
Cbl 60_gi 0
CdaR 60_gi 0
CecR 60_gi 0
ChbR 60_gi 0
ComR 60_gi 0
CpxR 60_gi .02083333333333333333
Cra 60_gi .01960784313725490196
CreB 60_gi 0
CRP 60_gi .02512562814070351758
CRP_Sxy 60_gi 0
CsgD 60_gi .03960396039603960396
CspA 60_gi 0
CsqR 60_gi 0
CueR 60_gi 0
CusR 60_gi 0
CynR 60_gi 0
CysB 60_gi 0
CytR 60_gi 0
Dan 60_gi 0
DcuR 60_gi 0
DeoR 60_gi 0
DgoR 60_gi 0
DhaR 60_gi 0
DicA 60_gi 0
DinJ_YafQ 60_gi 0
DnaA 60_gi 0
DpiA 60_gi 0
DsdC 60_gi 0
EbgR 60_gi 0
EnvR 60_gi 0
EnvY 60_gi 0
EvgA 60_gi 0
ExuR 60_gi 0
FabR 60_gi 0
FadR 60_gi .02040816326530612244
FeaR 60_gi 0
FhlA 60_gi 0
Fis 60_gi .00977198697068403908
FlhDC 60_gi .04605263157894736842
FliZ 60_gi .03157894736842105263
FNR 60_gi .03835616438356164383
FucR 60_gi 0
Fur 60_gi .06091370558375634517
GadE 60_gi .00925925925925925925
GadE_RcsB 60_gi .01176470588235294117
GadW 60_gi 0
GadX 60_gi 0
GalR 60_gi 0
GalS 60_gi 0
GatR 60_gi 0
GcvA 60_gi 0
GlaR 60_gi 0
GlcC 60_gi 0
GlpR 60_gi 0
GlrR 60_gi 0
GntR 60_gi 0
GutM 60_gi 0
HcaR 60_gi 0
HdfR 60_gi 0
HicB 60_gi 0
HigA 60_gi 0
HigBA 60_gi 0
HipAB 60_gi 0
HipB 60_gi 0
H_NS 60_gi .08835341365461847389
HprR 60_gi 0
HU 60_gi 0
HyfR 60_gi 0
HypT 60_gi 0
IclR 60_gi 0
IdnR 60_gi 0
IHF 60_gi 0
IlvY 60_gi 0
IscR 60_gi .06862745098039215686
KdgR 60_gi 0
KdpE 60_gi 0
LacI 60_gi 0
LeuO 60_gi .06593406593406593406
LexA 60_gi 0
LldR 60_gi 0
LrhA 60_gi .01234567901234567901
Lrp 60_gi 0
LsrR 60_gi 0
LysR 60_gi 0
MalI 60_gi 0
MalT 60_gi 0
MarA 60_gi .03200000000000000000
MarR 60_gi 0
MatA 60_gi 0
MazE 60_gi 0
MazE_MazF 60_gi 0
McbR 60_gi 0
MelR 60_gi 0
MetJ 60_gi 0
MetR 60_gi 0
MhpR 60_gi 0
Mlc 60_gi .03571428571428571428
MlrA 60_gi 0
MngR 60_gi 0
MntR 60_gi 0
ModE 60_gi .06034482758620689655
MprA 60_gi 0
MqsA 60_gi 0
MraZ 60_gi 0
MurR 60_gi 0
Nac 60_gi .02083333333333333333
NadR 60_gi 0
NagC 60_gi .04587155963302752293
NanR 60_gi 0
NarL 60_gi .03608247422680412371
NarP 60_gi .05785123966942148760
NemR 60_gi 0
NfeR 60_gi 0
NhaR 60_gi 0
NikR 60_gi 0
NimR 60_gi 0
NorR 60_gi 0
NrdR 60_gi 0
NsrR 60_gi 0
NtrC 60_gi 0
OmpR 60_gi 0
OxyR 60_gi 0
PaaX 60_gi 0
PdeL 60_gi 0
PdhR 60_gi 0
PepA 60_gi 0
PgrR 60_gi 0
PhoB 60_gi 0
PhoP 60_gi .00757575757575757575
PrpR 60_gi 0
PspF 60_gi 0
PurR 60_gi .01869158878504672897
PutA 60_gi 0
PuuR 60_gi 0
PyrR 60_gi 0
QseB 60_gi 0
RbsR 60_gi 0
RcdA 60_gi 0
RclR 60_gi 0
RcnR 60_gi 0
RcsAB 60_gi 0
RcsB 60_gi 0
RcsB_BglJ 60_gi .01086956521739130434
RelB 60_gi 0
RelB_RelE 60_gi 0
RhaR 60_gi 0
RhaS 60_gi 0
Rob 60_gi 0
RstA 60_gi 0
RtcR 60_gi 0
RutR 60_gi 0
SdiA 60_gi 0
SgrR 60_gi 0
SlyA 60_gi .12871287128712871287
SoxR 60_gi 0
SoxS 60_gi 0
SrlR 60_gi 0
StpA 60_gi .01204819277108433734
SutR 60_gi 0
TdcA 60_gi 0
TdcR 60_gi 0
TorR 60_gi 0
TreR 60_gi 0
TrpR 60_gi 0
TyrR 60_gi 0
UhpA 60_gi 0
UidR 60_gi 0
UlaR 60_gi 0
UvrY 60_gi 0
UxuR 60_gi 0
XapR 60_gi 0
XylR 60_gi 0
YdeO 60_gi 0
YefM 60_gi 0
YefM_YoeB 60_gi 0
YeiL 60_gi 0
YhaJ 60_gi 0
YiaJ 60_gi 0
YjjQ 60_gi 0
YqhC 60_gi 0
ZntR 60_gi 0
ZraR 60_gi 0
Zur 60_gi 0
AccB 61_gi 0
AcrR 61_gi .00168350168350168350
Ada 61_gi 0
AdiY 61_gi .01023890784982935153
AgaR 61_gi .00676818950930626057
AidB 61_gi 0
AlaS 61_gi 0
AllR 61_gi 0
AllS 61_gi 0
AlsR 61_gi .01027397260273972602
AppY 61_gi 0
AraC 61_gi 0
ArcA 61_gi .07152875175315568022
ArgP 61_gi .00504201680672268907
ArgR 61_gi .03322259136212624584
ArsR 61_gi 0
AscG 61_gi 0
AsnC 61_gi .00170357751277683134
AtoC 61_gi 0
BaeR 61_gi 0
BasR 61_gi .01015228426395939086
BetI 61_gi .00684931506849315068
BirA 61_gi 0
BluR 61_gi 0
BolA 61_gi .00170068027210884353
BtsR 61_gi .01353637901861252115
CadC 61_gi 0
CaiF 61_gi .01020408163265306122
Cbl 61_gi .00850340136054421768
CdaR 61_gi .00848896434634974533
CecR 61_gi 0
ChbR 61_gi .01027397260273972602
ComR 61_gi .00171232876712328767
CpxR 61_gi .02507836990595611285
Cra 61_gi .02790697674418604651
CreB 61_gi 0
CRP 61_gi .15838509316770186335
CRP_Sxy 61_gi 0
CsgD 61_gi .01324503311258278145
CspA 61_gi 0
CsqR 61_gi 0
CueR 61_gi .00169491525423728813
CusR 61_gi 0
CynR 61_gi 0
CysB 61_gi .02159468438538205980
CytR 61_gi .00505050505050505050
Dan 61_gi 0
DcuR 61_gi .01016949152542372881
DeoR 61_gi .00511073253833049403
DgoR 61_gi 0
DhaR 61_gi 0
DicA 61_gi 0
DinJ_YafQ 61_gi .00341880341880341880
DnaA 61_gi .00167504187604690117
DpiA 61_gi .01535836177474402730
DsdC 61_gi .00170648464163822525
EbgR 61_gi 0
EnvR 61_gi 0
EnvY 61_gi .00170940170940170940
EvgA 61_gi .02030456852791878172
ExuR 61_gi 0
FabR 61_gi 0
FadR 61_gi .00998336106489184692
FeaR 61_gi .00170940170940170940
FhlA 61_gi .00326797385620915032
Fis 61_gi .07077326343381389252
FlhDC 61_gi .03095975232198142414
FliZ 61_gi .02542372881355932203
FNR 61_gi .12151898734177215189
FucR 61_gi .00339558573853989813
Fur 61_gi .07346326836581709145
GadE 61_gi .02155887230514096185
GadE_RcsB 61_gi .00679117147707979626
GadW 61_gi .01525423728813559322
GadX 61_gi .01644736842105263157
GalR 61_gi .00168634064080944350
GalS 61_gi .00168634064080944350
GatR 61_gi .01027397260273972602
GcvA 61_gi .00340715502555366269
GlaR 61_gi 0
GlcC 61_gi 0
GlpR 61_gi .00338409475465313028
GlrR 61_gi .00854700854700854700
GntR 61_gi .00675675675675675675
GutM 61_gi .01198630136986301369
HcaR 61_gi 0
HdfR 61_gi .00511945392491467576
HicB 61_gi 0
HigA 61_gi 0
HigBA 61_gi 0
HipAB 61_gi .00511945392491467576
HipB 61_gi .00511073253833049403
H_NS 61_gi .14411764705882352941
HprR 61_gi 0
HU 61_gi .00168918918918918918
HyfR 61_gi 0
HypT 61_gi 0
IclR 61_gi .00512820512820512820
IdnR 61_gi .00510204081632653061
IHF 61_gi .11354309165526675786
IlvY 61_gi 0
IscR 61_gi .01149425287356321839
KdgR 61_gi 0
KdpE 61_gi 0
LacI 61_gi 0
LeuO 61_gi .01854974704890387858
LexA 61_gi .01097178683385579937
LldR 61_gi 0
LrhA 61_gi .00170068027210884353
Lrp 61_gi .06811145510835913312
LsrR 61_gi .00338409475465313028
LysR 61_gi 0
MalI 61_gi 0
MalT 61_gi .00337837837837837837
MarA 61_gi .01112877583465818759
MarR 61_gi 0
MatA 61_gi 0
MazE 61_gi .00341880341880341880
MazE_MazF 61_gi .00341880341880341880
McbR 61_gi .00511073253833049403
MelR 61_gi .00341880341880341880
MetJ 61_gi .00503355704697986577
MetR 61_gi .00511945392491467576
MhpR 61_gi .01027397260273972602
Mlc 61_gi 0
MlrA 61_gi .00677966101694915254
MngR 61_gi 0
MntR 61_gi 0
ModE 61_gi .03960396039603960396
MprA 61_gi .00169779286926994906
MqsA 61_gi .01023890784982935153
MraZ 61_gi 0
MurR 61_gi 0
Nac 61_gi .01001669449081803005
NadR 61_gi .00170357751277683134
NagC 61_gi .01803278688524590163
NanR 61_gi .00168350168350168350
NarL 61_gi .07598784194528875379
NarP 61_gi .04098360655737704918
NemR 61_gi 0
NfeR 61_gi .00170940170940170940
NhaR 61_gi .00681431005110732538
NikR 61_gi .01027397260273972602
NimR 61_gi 0
NorR 61_gi 0
NrdR 61_gi 0
NsrR 61_gi .01984732824427480916
NtrC 61_gi .02922077922077922077
OmpR 61_gi .02184873949579831932
OxyR 61_gi .00642054574638844301
PaaX 61_gi .01873935264054514480
PdeL 61_gi .00171232876712328767
PdhR 61_gi .00160256410256410256
PepA 61_gi .00341880341880341880
PgrR 61_gi .00169204737732656514
PhoB 61_gi .02222222222222222222
PhoP 61_gi .02236421725239616613
PrpR 61_gi 0
PspF 61_gi 0
PurR 61_gi .00325732899022801302
PutA 61_gi .00170940170940170940
PuuR 61_gi 0
PyrR 61_gi 0
QseB 61_gi .01360544217687074829
RbsR 61_gi 0
RcdA 61_gi .00847457627118644067
RclR 61_gi 0
RcnR 61_gi .00513698630136986301
RcsAB 61_gi .01522842639593908629
RcsB 61_gi .02177554438860971524
RcsB_BglJ 61_gi .01867572156196943972
RelB 61_gi 0
RelB_RelE 61_gi 0
RhaR 61_gi 0
RhaS 61_gi 0
Rob 61_gi .00328947368421052631
RstA 61_gi .00848896434634974533
RtcR 61_gi .00342465753424657534
RutR 61_gi .00501672240802675585
SdiA 61_gi 0
SgrR 61_gi .00168918918918918918
SlyA 61_gi .04545454545454545454
SoxR 61_gi 0
SoxS 61_gi .00640000000000000000
SrlR 61_gi .01198630136986301369
StpA 61_gi .00681431005110732538
SutR 61_gi 0
TdcA 61_gi 0
TdcR 61_gi 0
TorR 61_gi .00846023688663282571
TreR 61_gi .00342465753424657534
TrpR 61_gi 0
TyrR 61_gi .00168067226890756302
UhpA 61_gi 0
UidR 61_gi .00512820512820512820
UlaR 61_gi 0
UvrY 61_gi .00340715502555366269
UxuR 61_gi .00508474576271186440
XapR 61_gi 0
XylR 61_gi .00169204737732656514
YdeO 61_gi .00665557404326123128
YefM 61_gi .00342465753424657534
YefM_YoeB 61_gi .00342465753424657534
YeiL 61_gi 0
YhaJ 61_gi .00171232876712328767
YiaJ 61_gi .01538461538461538461
YjjQ 61_gi .00507614213197969543
YqhC 61_gi 0
ZntR 61_gi 0
ZraR 61_gi 0
Zur 61_gi 0
AccB 62_gi 0
AcrR 62_gi 0
Ada 62_gi 0
AdiY 62_gi .03174603174603174603
AgaR 62_gi 0
AidB 62_gi 0
AlaS 62_gi 0
AllR 62_gi 0
AllS 62_gi 0
AlsR 62_gi .08620689655172413793
AppY 62_gi 0
AraC 62_gi 0
ArcA 62_gi .02597402597402597402
ArgP 62_gi 0
ArgR 62_gi .01063829787234042553
ArsR 62_gi 0
AscG 62_gi 0
AsnC 62_gi 0
AtoC 62_gi 0
BaeR 62_gi 0
BasR 62_gi 0
BetI 62_gi 0
BirA 62_gi 0
BluR 62_gi 0
BolA 62_gi 0
BtsR 62_gi 0
CadC 62_gi 0
CaiF 62_gi 0
Cbl 62_gi 0
CdaR 62_gi 0
CecR 62_gi 0
ChbR 62_gi 0
ComR 62_gi .01754385964912280701
CpxR 62_gi 0
Cra 62_gi 0
CreB 62_gi 0
CRP 62_gi .00851788756388415672
CRP_Sxy 62_gi 0
CsgD 62_gi 0
CspA 62_gi 0
CsqR 62_gi 0
CueR 62_gi 0
CusR 62_gi 0
CynR 62_gi 0
CysB 62_gi 0
CytR 62_gi 0
Dan 62_gi 0
DcuR 62_gi 0
DeoR 62_gi 0
DgoR 62_gi 0
DhaR 62_gi 0
DicA 62_gi 0
DinJ_YafQ 62_gi 0
DnaA 62_gi 0
DpiA 62_gi .01492537313432835820
DsdC 62_gi 0
EbgR 62_gi 0
EnvR 62_gi 0
EnvY 62_gi 0
EvgA 62_gi .02702702702702702702
ExuR 62_gi 0
FabR 62_gi 0
FadR 62_gi 0
FeaR 62_gi 0
FhlA 62_gi 0
Fis 62_gi .01045296167247386759
FlhDC 62_gi 0
FliZ 62_gi 0
FNR 62_gi .01412429378531073446
FucR 62_gi 0
Fur 62_gi .06779661016949152542
GadE 62_gi .02298850574712643678
GadE_RcsB 62_gi .03125000000000000000
GadW 62_gi .04347826086956521739
GadX 62_gi .03409090909090909090
GalR 62_gi 0
GalS 62_gi 0
GatR 62_gi 0
GcvA 62_gi 0
GlaR 62_gi 0
GlcC 62_gi 0
GlpR 62_gi 0
GlrR 62_gi 0
GntR 62_gi 0
GutM 62_gi 0
HcaR 62_gi 0
HdfR 62_gi 0
HicB 62_gi 0
HigA 62_gi 0
HigBA 62_gi 0
HipAB 62_gi 0
HipB 62_gi 0
H_NS 62_gi .07725321888412017167
HprR 62_gi 0
HU 62_gi 0
HyfR 62_gi 0
HypT 62_gi 0
IclR 62_gi 0
IdnR 62_gi 0
IHF 62_gi .03237410071942446043
IlvY 62_gi 0
IscR 62_gi 0
KdgR 62_gi 0
KdpE 62_gi 0
LacI 62_gi 0
LeuO 62_gi 0
LexA 62_gi .00854700854700854700
LldR 62_gi 0
LrhA 62_gi 0
Lrp 62_gi .04487179487179487179
LsrR 62_gi 0
LysR 62_gi 0
MalI 62_gi 0
MalT 62_gi 0
MarA 62_gi 0
MarR 62_gi 0
MatA 62_gi 0
MazE 62_gi 0
MazE_MazF 62_gi 0
McbR 62_gi 0
MelR 62_gi 0
MetJ 62_gi 0
MetR 62_gi 0
MhpR 62_gi 0
Mlc 62_gi 0
MlrA 62_gi 0
MngR 62_gi 0
MntR 62_gi 0
ModE 62_gi 0
MprA 62_gi 0
MqsA 62_gi 0
MraZ 62_gi 0
MurR 62_gi 0
Nac 62_gi 0
NadR 62_gi 0
NagC 62_gi 0
NanR 62_gi 0
NarL 62_gi .01117318435754189944
NarP 62_gi 0
NemR 62_gi 0
NfeR 62_gi 0
NhaR 62_gi 0
NikR 62_gi 0
NimR 62_gi 0
NorR 62_gi 0
NrdR 62_gi 0
NsrR 62_gi 0
NtrC 62_gi 0
OmpR 62_gi 0
OxyR 62_gi 0
PaaX 62_gi 0
PdeL 62_gi 0
PdhR 62_gi 0
PepA 62_gi 0
PgrR 62_gi 0
PhoB 62_gi .03539823008849557522
PhoP 62_gi .01801801801801801801
PrpR 62_gi 0
PspF 62_gi 0
PurR 62_gi 0
PutA 62_gi 0
PuuR 62_gi 0
PyrR 62_gi 0
QseB 62_gi 0
RbsR 62_gi 0
RcdA 62_gi 0
RclR 62_gi 0
RcnR 62_gi 0
RcsAB 62_gi 0
RcsB 62_gi .02469135802469135802
RcsB_BglJ 62_gi 0
RelB 62_gi 0
RelB_RelE 62_gi 0
RhaR 62_gi 0
RhaS 62_gi 0
Rob 62_gi 0
RstA 62_gi 0
RtcR 62_gi 0
RutR 62_gi .02777777777777777777
SdiA 62_gi .01587301587301587301
SgrR 62_gi 0
SlyA 62_gi .14634146341463414634
SoxR 62_gi 0
SoxS 62_gi 0
SrlR 62_gi 0
StpA 62_gi 0
SutR 62_gi 0
TdcA 62_gi 0
TdcR 62_gi 0
TorR 62_gi .02985074626865671641
TreR 62_gi 0
TrpR 62_gi 0
TyrR 62_gi 0
UhpA 62_gi 0
UidR 62_gi 0
UlaR 62_gi 0
UvrY 62_gi 0
UxuR 62_gi 0
XapR 62_gi 0
XylR 62_gi 0
YdeO 62_gi .01298701298701298701
YefM 62_gi 0
YefM_YoeB 62_gi 0
YeiL 62_gi 0
YhaJ 62_gi 0
YiaJ 62_gi 0
YjjQ 62_gi 0
YqhC 62_gi 0
ZntR 62_gi 0
ZraR 62_gi 0
Zur 62_gi 0
AccB 63_gi 0
AcrR 63_gi 0
Ada 63_gi 0
AdiY 63_gi .03333333333333333333
AgaR 63_gi 0
AidB 63_gi 0
AlaS 63_gi 0
AllR 63_gi 0
AllS 63_gi 0
AlsR 63_gi 0
AppY 63_gi 0
AraC 63_gi 0
ArcA 63_gi .02631578947368421052
ArgP 63_gi 0
ArgR 63_gi 0
ArsR 63_gi 0
AscG 63_gi 0
AsnC 63_gi 0
AtoC 63_gi 0
BaeR 63_gi 0
BasR 63_gi .01515151515151515151
BetI 63_gi 0
BirA 63_gi 0
BluR 63_gi 0
BolA 63_gi 0
BtsR 63_gi 0
CadC 63_gi 0
CaiF 63_gi 0
Cbl 63_gi 0
CdaR 63_gi 0
CecR 63_gi 0
ChbR 63_gi 0
ComR 63_gi 0
CpxR 63_gi .00813008130081300813
Cra 63_gi .02307692307692307692
CreB 63_gi 0
CRP 63_gi .01202749140893470790
CRP_Sxy 63_gi 0
CsgD 63_gi 0
CspA 63_gi 0
CsqR 63_gi 0
CueR 63_gi 0
CusR 63_gi 0
CynR 63_gi 0
CysB 63_gi 0
CytR 63_gi 0
Dan 63_gi 0
DcuR 63_gi 0
DeoR 63_gi 0
DgoR 63_gi 0
DhaR 63_gi 0
DicA 63_gi 0
DinJ_YafQ 63_gi .03636363636363636363
DnaA 63_gi 0
DpiA 63_gi .01562500000000000000
DsdC 63_gi 0
EbgR 63_gi 0
EnvR 63_gi 0
EnvY 63_gi 0
EvgA 63_gi 0
ExuR 63_gi 0
FabR 63_gi 0
FadR 63_gi 0
FeaR 63_gi 0
FhlA 63_gi 0
Fis 63_gi .01773049645390070921
FlhDC 63_gi 0
FliZ 63_gi 0
FNR 63_gi .00849858356940509915
FucR 63_gi 0
Fur 63_gi .06896551724137931034
GadE 63_gi .02380952380952380952
GadE_RcsB 63_gi .01612903225806451612
GadW 63_gi .02985074626865671641
GadX 63_gi .02325581395348837209
GalR 63_gi 0
GalS 63_gi 0
GatR 63_gi 0
GcvA 63_gi 0
GlaR 63_gi 0
GlcC 63_gi 0
GlpR 63_gi 0
GlrR 63_gi 0
GntR 63_gi .01538461538461538461
GutM 63_gi 0
HcaR 63_gi 0
HdfR 63_gi 0
HicB 63_gi 0
HigA 63_gi 0
HigBA 63_gi 0
HipAB 63_gi 0
HipB 63_gi 0
H_NS 63_gi .09251101321585903083
HprR 63_gi 0
HU 63_gi 0
HyfR 63_gi 0
HypT 63_gi 0
IclR 63_gi .05454545454545454545
IdnR 63_gi 0
IHF 63_gi .04411764705882352941
IlvY 63_gi 0
IscR 63_gi 0
KdgR 63_gi 0
KdpE 63_gi 0
LacI 63_gi 0
LeuO 63_gi .08823529411764705882
LexA 63_gi .02678571428571428571
LldR 63_gi 0
LrhA 63_gi .01724137931034482758
Lrp 63_gi .04575163398692810457
LsrR 63_gi 0
LysR 63_gi 0
MalI 63_gi 0
MalT 63_gi 0
MarA 63_gi 0
MarR 63_gi 0
MatA 63_gi 0
MazE 63_gi 0
MazE_MazF 63_gi 0
McbR 63_gi 0
MelR 63_gi 0
MetJ 63_gi 0
MetR 63_gi 0
MhpR 63_gi 0
Mlc 63_gi 0
MlrA 63_gi 0
MngR 63_gi 0
MntR 63_gi 0
ModE 63_gi 0
MprA 63_gi 0
MqsA 63_gi 0
MraZ 63_gi 0
MurR 63_gi 0
Nac 63_gi 0
NadR 63_gi 0
NagC 63_gi 0
NanR 63_gi 0
NarL 63_gi 0
NarP 63_gi 0
NemR 63_gi 0
NfeR 63_gi 0
NhaR 63_gi 0
NikR 63_gi 0
NimR 63_gi 0
NorR 63_gi 0
NrdR 63_gi 0
NsrR 63_gi 0
NtrC 63_gi 0
OmpR 63_gi 0
OxyR 63_gi 0
PaaX 63_gi 0
PdeL 63_gi 0
PdhR 63_gi 0
PepA 63_gi 0
PgrR 63_gi 0
PhoB 63_gi .01785714285714285714
PhoP 63_gi .01851851851851851851
PrpR 63_gi 0
PspF 63_gi 0
PurR 63_gi 0
PutA 63_gi 0
PuuR 63_gi 0
PyrR 63_gi 0
QseB 63_gi 0
RbsR 63_gi 0
RcdA 63_gi 0
RclR 63_gi 0
RcnR 63_gi 0
RcsAB 63_gi 0
RcsB 63_gi .02564102564102564102
RcsB_BglJ 63_gi .01449275362318840579
RelB 63_gi 0
RelB_RelE 63_gi 0
RhaR 63_gi 0
RhaS 63_gi 0
Rob 63_gi 0
RstA 63_gi 0
RtcR 63_gi 0
RutR 63_gi .02898550724637681159
SdiA 63_gi .01666666666666666666
SgrR 63_gi 0
SlyA 63_gi .18181818181818181818
SoxR 63_gi 0
SoxS 63_gi 0
SrlR 63_gi 0
StpA 63_gi .01666666666666666666
SutR 63_gi 0
TdcA 63_gi 0
TdcR 63_gi 0
TorR 63_gi .01538461538461538461
TreR 63_gi 0
TrpR 63_gi 0
TyrR 63_gi 0
UhpA 63_gi 0
UidR 63_gi 0
UlaR 63_gi 0
UvrY 63_gi 0
UxuR 63_gi 0
XapR 63_gi 0
XylR 63_gi 0
YdeO 63_gi .01351351351351351351
YefM 63_gi 0
YefM_YoeB 63_gi 0
YeiL 63_gi 0
YhaJ 63_gi 0
YiaJ 63_gi 0
YjjQ 63_gi 0
YqhC 63_gi 0
ZntR 63_gi 0
ZraR 63_gi 0
Zur 63_gi 0
AccB 64_gi 0
AcrR 64_gi 0
Ada 64_gi 0
AdiY 64_gi 0
AgaR 64_gi 0
AidB 64_gi 0
AlaS 64_gi 0
AllR 64_gi 0
AllS 64_gi 0
AlsR 64_gi 0
AppY 64_gi 0
AraC 64_gi 0
ArcA 64_gi .00429184549356223175
ArgP 64_gi 0
ArgR 64_gi 0
ArsR 64_gi 0
AscG 64_gi 0
AsnC 64_gi 0
AtoC 64_gi 0
BaeR 64_gi 0
BasR 64_gi .06349206349206349206
BetI 64_gi 0
BirA 64_gi 0
BluR 64_gi 0
BolA 64_gi 0
BtsR 64_gi .06153846153846153846
CadC 64_gi 0
CaiF 64_gi 0
Cbl 64_gi 0
CdaR 64_gi 0
CecR 64_gi 0
ChbR 64_gi 0
ComR 64_gi 0
CpxR 64_gi .03333333333333333333
Cra 64_gi .03100775193798449612
CreB 64_gi .01724137931034482758
CRP 64_gi .00683760683760683760
CRP_Sxy 64_gi 0
CsgD 64_gi .05128205128205128205
CspA 64_gi 0
CsqR 64_gi 0
CueR 64_gi 0
CusR 64_gi 0
CynR 64_gi 0
CysB 64_gi 0
CytR 64_gi 0
Dan 64_gi 0
DcuR 64_gi 0
DeoR 64_gi 0
DgoR 64_gi 0
DhaR 64_gi 0
DicA 64_gi 0
DinJ_YafQ 64_gi 0
DnaA 64_gi 0
DpiA 64_gi .01562500000000000000
DsdC 64_gi 0
EbgR 64_gi 0
EnvR 64_gi 0
EnvY 64_gi 0
EvgA 64_gi .02816901408450704225
ExuR 64_gi 0
FabR 64_gi 0
FadR 64_gi 0
FeaR 64_gi 0
FhlA 64_gi .12000000000000000000
Fis 64_gi .00701754385964912280
FlhDC 64_gi 0
FliZ 64_gi .05633802816901408450
FNR 64_gi 0
FucR 64_gi 0
Fur 64_gi .09411764705882352941
GadE 64_gi 0
GadE_RcsB 64_gi 0
GadW 64_gi 0
GadX 64_gi 0
GalR 64_gi 0
GalS 64_gi 0
GatR 64_gi 0
GcvA 64_gi 0
GlaR 64_gi 0
GlcC 64_gi 0
GlpR 64_gi 0
GlrR 64_gi 0
GntR 64_gi 0
GutM 64_gi 0
HcaR 64_gi 0
HdfR 64_gi 0
HicB 64_gi 0
HigA 64_gi 0
HigBA 64_gi 0
HipAB 64_gi 0
HipB 64_gi 0
H_NS 64_gi .09734513274336283185
HprR 64_gi 0
HU 64_gi 0
HyfR 64_gi 0
HypT 64_gi 0
IclR 64_gi 0
IdnR 64_gi 0
IHF 64_gi .05576208178438661710
IlvY 64_gi 0
IscR 64_gi 0
KdgR 64_gi 0
KdpE 64_gi 0
LacI 64_gi 0
LeuO 64_gi 0
LexA 64_gi 0
LldR 64_gi 0
LrhA 64_gi 0
Lrp 64_gi .00628930817610062893
LsrR 64_gi 0
LysR 64_gi 0
MalI 64_gi 0
MalT 64_gi 0
MarA 64_gi 0
MarR 64_gi 0
MatA 64_gi 0
MazE 64_gi 0
MazE_MazF 64_gi 0
McbR 64_gi 0
MelR 64_gi 0
MetJ 64_gi 0
MetR 64_gi 0
MhpR 64_gi 0
Mlc 64_gi 0
MlrA 64_gi .06666666666666666666
MngR 64_gi 0
MntR 64_gi 0
ModE 64_gi .09890109890109890109
MprA 64_gi 0
MqsA 64_gi .06896551724137931034
MraZ 64_gi 0
MurR 64_gi 0
Nac 64_gi 0
NadR 64_gi 0
NagC 64_gi 0
NanR 64_gi 0
NarL 64_gi 0
NarP 64_gi 0
NemR 64_gi 0
NfeR 64_gi 0
NhaR 64_gi 0
NikR 64_gi 0
NimR 64_gi 0
NorR 64_gi 0
NrdR 64_gi 0
NsrR 64_gi .06976744186046511627
NtrC 64_gi 0
OmpR 64_gi .05405405405405405405
OxyR 64_gi 0
PaaX 64_gi 0
PdeL 64_gi 0
PdhR 64_gi 0
PepA 64_gi 0
PgrR 64_gi 0
PhoB 64_gi .00884955752212389380
PhoP 64_gi 0
PrpR 64_gi 0
PspF 64_gi 0
PurR 64_gi 0
PutA 64_gi 0
PuuR 64_gi 0
PyrR 64_gi 0
QseB 64_gi 0
RbsR 64_gi 0
RcdA 64_gi .06557377049180327868
RclR 64_gi 0
RcnR 64_gi 0
RcsAB 64_gi .06060606060606060606
RcsB 64_gi 0
RcsB_BglJ 64_gi .01449275362318840579
RelB 64_gi 0
RelB_RelE 64_gi 0
RhaR 64_gi 0
RhaS 64_gi 0
Rob 64_gi 0
RstA 64_gi .06666666666666666666
RtcR 64_gi 0
RutR 64_gi 0
SdiA 64_gi 0
SgrR 64_gi 0
SlyA 64_gi .15189873417721518987
SoxR 64_gi 0
SoxS 64_gi 0
SrlR 64_gi 0
StpA 64_gi 0
SutR 64_gi 0
TdcA 64_gi 0
TdcR 64_gi 0
TorR 64_gi 0
TreR 64_gi 0
TrpR 64_gi 0
TyrR 64_gi 0
UhpA 64_gi 0
UidR 64_gi 0
UlaR 64_gi 0
UvrY 64_gi 0
UxuR 64_gi 0
XapR 64_gi 0
XylR 64_gi 0
YdeO 64_gi 0
YefM 64_gi .03703703703703703703
YefM_YoeB 64_gi .03703703703703703703
YeiL 64_gi 0
YhaJ 64_gi 0
YiaJ 64_gi 0
YjjQ 64_gi 0
YqhC 64_gi 0
ZntR 64_gi 0
ZraR 64_gi 0
Zur 64_gi 0
AccB 65_gi 0
AcrR 65_gi 0
Ada 65_gi 0
AdiY 65_gi .01104972375690607734
AgaR 65_gi 0
AidB 65_gi 0
AlaS 65_gi 0
AllR 65_gi 0
AllS 65_gi 0
AlsR 65_gi 0
AppY 65_gi 0
AraC 65_gi 0
ArcA 65_gi .05654761904761904761
ArgP 65_gi .00531914893617021276
ArgR 65_gi .00947867298578199052
ArsR 65_gi 0
AscG 65_gi .01123595505617977528
AsnC 65_gi 0
AtoC 65_gi 0
BaeR 65_gi 0
BasR 65_gi .03296703296703296703
BetI 65_gi 0
BirA 65_gi 0
BluR 65_gi 0
BolA 65_gi 0
BtsR 65_gi .02150537634408602150
CadC 65_gi 0
CaiF 65_gi .03351955307262569832
Cbl 65_gi 0
CdaR 65_gi .02777777777777777777
CecR 65_gi 0
ChbR 65_gi 0
ComR 65_gi .00571428571428571428
CpxR 65_gi .04700854700854700854
Cra 65_gi .01600000000000000000
CreB 65_gi 0
CRP 65_gi .05812220566318926974
CRP_Sxy 65_gi 0
CsgD 65_gi .02525252525252525252
CspA 65_gi 0
CsqR 65_gi 0
CueR 65_gi 0
CusR 65_gi 0
CynR 65_gi 0
CysB 65_gi .00980392156862745098
CytR 65_gi 0
Dan 65_gi 0
DcuR 65_gi .01081081081081081081
DeoR 65_gi 0
DgoR 65_gi 0
DhaR 65_gi 0
DicA 65_gi 0
DinJ_YafQ 65_gi .01136363636363636363
DnaA 65_gi 0
DpiA 65_gi .05084745762711864406
DsdC 65_gi 0
EbgR 65_gi 0
EnvR 65_gi 0
EnvY 65_gi 0
EvgA 65_gi .00518134715025906735
ExuR 65_gi 0
FabR 65_gi 0
FadR 65_gi 0
FeaR 65_gi 0
FhlA 65_gi 0
Fis 65_gi .02255639097744360902
FlhDC 65_gi .02800000000000000000
FliZ 65_gi .03703703703703703703
FNR 65_gi .07674943566591422121
FucR 65_gi 0
Fur 65_gi .06228373702422145328
GadE 65_gi .02985074626865671641
GadE_RcsB 65_gi .01098901098901098901
GadW 65_gi .03825136612021857923
GadX 65_gi .03980099502487562189
GalR 65_gi 0
GalS 65_gi 0
GatR 65_gi 0
GcvA 65_gi 0
GlaR 65_gi 0
GlcC 65_gi 0
GlpR 65_gi 0
GlrR 65_gi .02840909090909090909
GntR 65_gi 0
GutM 65_gi .04000000000000000000
HcaR 65_gi 0
HdfR 65_gi 0
HicB 65_gi 0
HigA 65_gi 0
HigBA 65_gi 0
HipAB 65_gi 0
HipB 65_gi 0
H_NS 65_gi .18269230769230769230
HprR 65_gi 0
HU 65_gi 0
HyfR 65_gi 0
HypT 65_gi 0
IclR 65_gi 0
IdnR 65_gi 0
IHF 65_gi .07427055702917771883
IlvY 65_gi 0
IscR 65_gi .03500000000000000000
KdgR 65_gi 0
KdpE 65_gi 0
LacI 65_gi 0
LeuO 65_gi .03174603174603174603
LexA 65_gi .01287553648068669527
LldR 65_gi 0
LrhA 65_gi .00558659217877094972
Lrp 65_gi .07251908396946564885
LsrR 65_gi 0
LysR 65_gi 0
MalI 65_gi 0
MalT 65_gi 0
MarA 65_gi .01339285714285714285
MarR 65_gi 0
MatA 65_gi 0
MazE 65_gi 0
MazE_MazF 65_gi 0
McbR 65_gi 0
MelR 65_gi 0
MetJ 65_gi 0
MetR 65_gi 0
MhpR 65_gi 0
Mlc 65_gi 0
MlrA 65_gi .02209944751381215469
MngR 65_gi 0
MntR 65_gi 0
ModE 65_gi .03271028037383177570
MprA 65_gi .00555555555555555555
MqsA 65_gi .02234636871508379888
MraZ 65_gi 0
MurR 65_gi 0
Nac 65_gi 0
NadR 65_gi .00561797752808988764
NagC 65_gi .00473933649289099526
NanR 65_gi .01639344262295081967
NarL 65_gi .05281690140845070422
NarP 65_gi .03196347031963470319
NemR 65_gi 0
NfeR 65_gi 0
NhaR 65_gi .02247191011235955056
NikR 65_gi 0
NimR 65_gi 0
NorR 65_gi 0
NrdR 65_gi 0
NsrR 65_gi 0
NtrC 65_gi .04651162790697674418
OmpR 65_gi .05291005291005291005
OxyR 65_gi 0
PaaX 65_gi 0
PdeL 65_gi 0
PdhR 65_gi 0
PepA 65_gi .01136363636363636363
PgrR 65_gi 0
PhoB 65_gi .01293103448275862068
PhoP 65_gi .03587443946188340807
PrpR 65_gi 0
PspF 65_gi 0
PurR 65_gi .00975609756097560975
PutA 65_gi 0
PuuR 65_gi 0
PyrR 65_gi 0
QseB 65_gi .03888888888888888888
RbsR 65_gi 0
RcdA 65_gi .02197802197802197802
RclR 65_gi 0
RcnR 65_gi 0
RcsAB 65_gi .02139037433155080213
RcsB 65_gi .07486631016042780748
RcsB_BglJ 65_gi .00526315789473684210
RelB 65_gi 0
RelB_RelE 65_gi 0
RhaR 65_gi 0
RhaS 65_gi 0
Rob 65_gi 0
RstA 65_gi .02209944751381215469
RtcR 65_gi 0
RutR 65_gi .02127659574468085106
SdiA 65_gi .00552486187845303867
SgrR 65_gi 0
SlyA 65_gi .07070707070707070707
SoxR 65_gi 0
SoxS 65_gi 0
SrlR 65_gi .04000000000000000000
StpA 65_gi .00552486187845303867
SutR 65_gi 0
TdcA 65_gi 0
TdcR 65_gi 0
TorR 65_gi .02747252747252747252
TreR 65_gi 0
TrpR 65_gi 0
TyrR 65_gi 0
UhpA 65_gi 0
UidR 65_gi 0
UlaR 65_gi 0
UvrY 65_gi .00558659217877094972
UxuR 65_gi 0
XapR 65_gi 0
XylR 65_gi 0
YdeO 65_gi .00512820512820512820
YefM 65_gi .01142857142857142857
YefM_YoeB 65_gi .01142857142857142857
YeiL 65_gi 0
YhaJ 65_gi 0
YiaJ 65_gi 0
YjjQ 65_gi 0
YqhC 65_gi 0
ZntR 65_gi 0
ZraR 65_gi 0
Zur 65_gi 0
AccB 66_gi 0
AcrR 66_gi 0
Ada 66_gi 0
AdiY 66_gi 0
AgaR 66_gi 0
AidB 66_gi 0
AlaS 66_gi 0
AllR 66_gi 0
AllS 66_gi 0
AlsR 66_gi 0
AppY 66_gi 0
AraC 66_gi 0
ArcA 66_gi .15454545454545454545
ArgP 66_gi 0
ArgR 66_gi .00420168067226890756
ArsR 66_gi 0
AscG 66_gi .00980392156862745098
AsnC 66_gi .00490196078431372549
AtoC 66_gi 0
BaeR 66_gi 0
BasR 66_gi .00469483568075117370
BetI 66_gi 0
BirA 66_gi 0
BluR 66_gi 0
BolA 66_gi 0
BtsR 66_gi .00934579439252336448
CadC 66_gi 0
CaiF 66_gi .02926829268292682926
Cbl 66_gi 0
CdaR 66_gi .02427184466019417475
CecR 66_gi 0
ChbR 66_gi 0
ComR 66_gi .00497512437810945273
CpxR 66_gi .02651515151515151515
Cra 66_gi .02941176470588235294
CreB 66_gi .00487804878048780487
CRP 66_gi .10179640718562874251
CRP_Sxy 66_gi .00497512437810945273
CsgD 66_gi .00881057268722466960
CspA 66_gi 0
CsqR 66_gi 0
CueR 66_gi 0
CusR 66_gi 0
CynR 66_gi 0
CysB 66_gi .00432900432900432900
CytR 66_gi 0
Dan 66_gi 0
DcuR 66_gi .00947867298578199052
DeoR 66_gi 0
DgoR 66_gi 0
DhaR 66_gi 0
DicA 66_gi .01456310679611650485
DinJ_YafQ 66_gi 0
DnaA 66_gi 0
DpiA 66_gi .04950495049504950495
DsdC 66_gi 0
EbgR 66_gi 0
EnvR 66_gi 0
EnvY 66_gi 0
EvgA 66_gi .00917431192660550458
ExuR 66_gi 0
FabR 66_gi 0
FadR 66_gi .01357466063348416289
FeaR 66_gi 0
FhlA 66_gi .04054054054054054054
Fis 66_gi .03827751196172248803
FlhDC 66_gi .01433691756272401433
FliZ 66_gi 0
FNR 66_gi .12026726057906458797
FucR 66_gi 0
Fur 66_gi .11371237458193979933
GadE 66_gi 0
GadE_RcsB 66_gi .00961538461538461538
GadW 66_gi .00934579439252336448
GadX 66_gi .01293103448275862068
GalR 66_gi 0
GalS 66_gi 0
GatR 66_gi .02985074626865671641
GcvA 66_gi 0
GlaR 66_gi 0
GlcC 66_gi 0
GlpR 66_gi .02439024390243902439
GlrR 66_gi .02475247524752475247
GntR 66_gi 0
GutM 66_gi 0
HcaR 66_gi 0
HdfR 66_gi 0
HicB 66_gi 0
HigA 66_gi 0
HigBA 66_gi 0
HipAB 66_gi 0
HipB 66_gi .00485436893203883495
H_NS 66_gi .09722222222222222222
HprR 66_gi 0
HU 66_gi 0
HyfR 66_gi 0
HypT 66_gi 0
IclR 66_gi 0
IdnR 66_gi 0
IHF 66_gi .09113924050632911392
IlvY 66_gi 0
IscR 66_gi 0
KdgR 66_gi 0
KdpE 66_gi 0
LacI 66_gi 0
LeuO 66_gi 0
LexA 66_gi .00383141762452107279
LldR 66_gi 0
LrhA 66_gi 0
Lrp 66_gi .03020134228187919463
LsrR 66_gi 0
LysR 66_gi 0
MalI 66_gi 0
MalT 66_gi 0
MarA 66_gi .01200000000000000000
MarR 66_gi 0
MatA 66_gi .00480769230769230769
MazE 66_gi 0
MazE_MazF 66_gi 0
McbR 66_gi 0
MelR 66_gi 0
MetJ 66_gi 0
MetR 66_gi 0
MhpR 66_gi 0
Mlc 66_gi 0
MlrA 66_gi 0
MngR 66_gi 0
MntR 66_gi .00980392156862745098
ModE 66_gi .03781512605042016806
MprA 66_gi .00485436893203883495
MqsA 66_gi 0
MraZ 66_gi 0
MurR 66_gi 0
Nac 66_gi .00452488687782805429
NadR 66_gi .00490196078431372549
NagC 66_gi 0
NanR 66_gi 0
NarL 66_gi .05177993527508090614
NarP 66_gi 0
NemR 66_gi 0
NfeR 66_gi 0
NhaR 66_gi 0
NikR 66_gi 0
NimR 66_gi 0
NorR 66_gi 0
NrdR 66_gi 0
NsrR 66_gi .03636363636363636363
NtrC 66_gi .05462184873949579831
OmpR 66_gi .00446428571428571428
OxyR 66_gi 0
PaaX 66_gi 0
PdeL 66_gi .00497512437810945273
PdhR 66_gi .00833333333333333333
PepA 66_gi 0
PgrR 66_gi 0
PhoB 66_gi .01556420233463035019
PhoP 66_gi .01581027667984189723
PrpR 66_gi .01980198019801980198
PspF 66_gi 0
PurR 66_gi 0
PutA 66_gi .00495049504950495049
PuuR 66_gi .03980099502487562189
PyrR 66_gi 0
QseB 66_gi 0
RbsR 66_gi 0
RcdA 66_gi .00473933649289099526
RclR 66_gi 0
RcnR 66_gi 0
RcsAB 66_gi 0
RcsB 66_gi .02252252252252252252
RcsB_BglJ 66_gi 0
RelB 66_gi 0
RelB_RelE 66_gi 0
RhaR 66_gi 0
RhaS 66_gi 0
Rob 66_gi .00442477876106194690
RstA 66_gi 0
RtcR 66_gi 0
RutR 66_gi 0
SdiA 66_gi 0
SgrR 66_gi .00478468899521531100
SlyA 66_gi .05777777777777777777
SoxR 66_gi .00480769230769230769
SoxS 66_gi .00408163265306122448
SrlR 66_gi 0
StpA 66_gi 0
SutR 66_gi 0
TdcA 66_gi 0
TdcR 66_gi 0
TorR 66_gi 0
TreR 66_gi 0
TrpR 66_gi 0
TyrR 66_gi 0
UhpA 66_gi 0
UidR 66_gi 0
UlaR 66_gi 0
UvrY 66_gi 0
UxuR 66_gi 0
XapR 66_gi 0
XylR 66_gi 0
YdeO 66_gi .00909090909090909090
YefM 66_gi 0
YefM_YoeB 66_gi 0
YeiL 66_gi 0
YhaJ 66_gi .00497512437810945273
YiaJ 66_gi 0
YjjQ 66_gi .00476190476190476190
YqhC 66_gi 0
ZntR 66_gi 0
ZraR 66_gi 0
Zur 66_gi 0
AccB 67_gi 0
AcrR 67_gi 0
Ada 67_gi 0
AdiY 67_gi .00694444444444444444
AgaR 67_gi 0
AidB 67_gi 0
AlaS 67_gi 0
AllR 67_gi 0
AllS 67_gi 0
AlsR 67_gi 0
AppY 67_gi 0
AraC 67_gi 0
ArcA 67_gi .07457627118644067796
ArgP 67_gi .00666666666666666666
ArgR 67_gi .00574712643678160919
ArsR 67_gi 0
AscG 67_gi 0
AsnC 67_gi 0
AtoC 67_gi 0
BaeR 67_gi 0
BasR 67_gi .00671140939597315436
BetI 67_gi 0
BirA 67_gi 0
BluR 67_gi 0
BolA 67_gi 0
BtsR 67_gi 0
CadC 67_gi 0
CaiF 67_gi .04255319148936170212
Cbl 67_gi 0
CdaR 67_gi 0
CecR 67_gi 0
ChbR 67_gi 0
ComR 67_gi .00729927007299270072
CpxR 67_gi 0
Cra 67_gi 0
CreB 67_gi 0
CRP 67_gi .07520000000000000000
CRP_Sxy 67_gi 0
CsgD 67_gi .00609756097560975609
CspA 67_gi 0
CsqR 67_gi 0
CueR 67_gi 0
CusR 67_gi 0
CynR 67_gi 0
CysB 67_gi 0
CytR 67_gi 0
Dan 67_gi 0
DcuR 67_gi .04195804195804195804
DeoR 67_gi 0
DgoR 67_gi 0
DhaR 67_gi 0
DicA 67_gi 0
DinJ_YafQ 67_gi .01449275362318840579
DnaA 67_gi 0
DpiA 67_gi .06474820143884892086
DsdC 67_gi 0
EbgR 67_gi 0
EnvR 67_gi 0
EnvY 67_gi 0
EvgA 67_gi .01298701298701298701
ExuR 67_gi 0
FabR 67_gi 0
FadR 67_gi 0
FeaR 67_gi 0
FhlA 67_gi 0
Fis 67_gi .06936416184971098265
FlhDC 67_gi .01388888888888888888
FliZ 67_gi 0
FNR 67_gi .07073170731707317073
FucR 67_gi 0
Fur 67_gi .06324110671936758893
GadE 67_gi 0
GadE_RcsB 67_gi 0
GadW 67_gi 0
GadX 67_gi 0
GalR 67_gi 0
GalS 67_gi 0
GatR 67_gi 0
GcvA 67_gi 0
GlaR 67_gi 0
GlcC 67_gi 0
GlpR 67_gi .03546099290780141843
GlrR 67_gi 0
GntR 67_gi 0
GutM 67_gi .05109489051094890510
HcaR 67_gi .04379562043795620437
HdfR 67_gi 0
HicB 67_gi 0
HigA 67_gi 0
HigBA 67_gi 0
HipAB 67_gi 0
HipB 67_gi 0
H_NS 67_gi .15734265734265734265
HprR 67_gi 0
HU 67_gi 0
HyfR 67_gi 0
HypT 67_gi 0
IclR 67_gi 0
IdnR 67_gi 0
IHF 67_gi .05763688760806916426
IlvY 67_gi 0
IscR 67_gi 0
KdgR 67_gi 0
KdpE 67_gi 0
LacI 67_gi 0
LeuO 67_gi .06081081081081081081
LexA 67_gi .01020408163265306122
LldR 67_gi 0
LrhA 67_gi .00709219858156028368
Lrp 67_gi .06578947368421052631
LsrR 67_gi 0
LysR 67_gi 0
MalI 67_gi 0
MalT 67_gi 0
MarA 67_gi 0
MarR 67_gi 0
MatA 67_gi 0
MazE 67_gi 0
MazE_MazF 67_gi 0
McbR 67_gi 0
MelR 67_gi 0
MetJ 67_gi .00662251655629139072
MetR 67_gi 0
MhpR 67_gi 0
Mlc 67_gi 0
MlrA 67_gi 0
MngR 67_gi 0
MntR 67_gi 0
ModE 67_gi 0
MprA 67_gi .00704225352112676056
MqsA 67_gi 0
MraZ 67_gi 0
MurR 67_gi 0
Nac 67_gi .00636942675159235668
NadR 67_gi 0
NagC 67_gi 0
NanR 67_gi 0
NarL 67_gi .05668016194331983805
NarP 67_gi 0
NemR 67_gi 0
NfeR 67_gi 0
NhaR 67_gi .02857142857142857142
NikR 67_gi 0
NimR 67_gi 0
NorR 67_gi 0
NrdR 67_gi 0
NsrR 67_gi 0
NtrC 67_gi 0
OmpR 67_gi .03205128205128205128
OxyR 67_gi 0
PaaX 67_gi .07857142857142857142
PdeL 67_gi 0
PdhR 67_gi 0
PepA 67_gi 0
PgrR 67_gi 0
PhoB 67_gi .01546391752577319587
PhoP 67_gi .02659574468085106382
PrpR 67_gi 0
PspF 67_gi 0
PurR 67_gi 0
PutA 67_gi 0
PuuR 67_gi 0
PyrR 67_gi 0
QseB 67_gi 0
RbsR 67_gi 0
RcdA 67_gi .00680272108843537414
RclR 67_gi 0
RcnR 67_gi 0
RcsAB 67_gi 0
RcsB 67_gi 0
RcsB_BglJ 67_gi .02684563758389261744
RelB 67_gi 0
RelB_RelE 67_gi 0
RhaR 67_gi 0
RhaS 67_gi 0
Rob 67_gi 0
RstA 67_gi 0
RtcR 67_gi .01459854014598540145
RutR 67_gi 0
SdiA 67_gi 0
SgrR 67_gi 0
SlyA 67_gi .16778523489932885906
SoxR 67_gi 0
SoxS 67_gi 0
SrlR 67_gi .05109489051094890510
StpA 67_gi .02857142857142857142
SutR 67_gi 0
TdcA 67_gi 0
TdcR 67_gi 0
TorR 67_gi 0
TreR 67_gi 0
TrpR 67_gi 0
TyrR 67_gi 0
UhpA 67_gi 0
UidR 67_gi 0
UlaR 67_gi 0
UvrY 67_gi 0
UxuR 67_gi 0
XapR 67_gi 0
XylR 67_gi 0
YdeO 67_gi 0
YefM 67_gi 0
YefM_YoeB 67_gi 0
YeiL 67_gi 0
YhaJ 67_gi 0
YiaJ 67_gi 0
YjjQ 67_gi .02083333333333333333
YqhC 67_gi 0
ZntR 67_gi 0
ZraR 67_gi 0
Zur 67_gi 0
AccB 68_gi 0
AcrR 68_gi 0
Ada 68_gi 0
AdiY 68_gi 0
AgaR 68_gi 0
AidB 68_gi 0
AlaS 68_gi 0
AllR 68_gi 0
AllS 68_gi 0
AlsR 68_gi 0
AppY 68_gi 0
AraC 68_gi 0
ArcA 68_gi .00495049504950495049
ArgP 68_gi 0
ArgR 68_gi .03389830508474576271
ArsR 68_gi 0
AscG 68_gi 0
AsnC 68_gi 0
AtoC 68_gi 0
BaeR 68_gi 0
BasR 68_gi .02857142857142857142
BetI 68_gi 0
BirA 68_gi 0
BluR 68_gi 0
BolA 68_gi 0
BtsR 68_gi 0
CadC 68_gi 0
CaiF 68_gi 0
Cbl 68_gi 0
CdaR 68_gi 0
CecR 68_gi 0
ChbR 68_gi 0
ComR 68_gi .04347826086956521739
CpxR 68_gi 0
Cra 68_gi 0
CreB 68_gi 0
CRP 68_gi .00540540540540540540
CRP_Sxy 68_gi 0
CsgD 68_gi 0
CspA 68_gi 0
CsqR 68_gi 0
CueR 68_gi 0
CusR 68_gi 0
CynR 68_gi 0
CysB 68_gi 0
CytR 68_gi 0
Dan 68_gi 0
DcuR 68_gi 0
DeoR 68_gi 0
DgoR 68_gi 0
DhaR 68_gi 0
DicA 68_gi 0
DinJ_YafQ 68_gi 0
DnaA 68_gi 0
DpiA 68_gi 0
DsdC 68_gi 0
EbgR 68_gi 0
EnvR 68_gi 0
EnvY 68_gi 0
EvgA 68_gi 0
ExuR 68_gi 0
FabR 68_gi 0
FadR 68_gi 0
FeaR 68_gi 0
FhlA 68_gi 0
Fis 68_gi .01185770750988142292
FlhDC 68_gi 0
FliZ 68_gi 0
FNR 68_gi .00619195046439628482
FucR 68_gi 0
Fur 68_gi 0
GadE 68_gi 0
GadE_RcsB 68_gi 0
GadW 68_gi 0
GadX 68_gi 0
GalR 68_gi 0
GalS 68_gi 0
GatR 68_gi 0
GcvA 68_gi 0
GlaR 68_gi 0
GlcC 68_gi 0
GlpR 68_gi 0
GlrR 68_gi 0
GntR 68_gi 0
GutM 68_gi 0
HcaR 68_gi 0
HdfR 68_gi 0
HicB 68_gi 0
HigA 68_gi 0
HigBA 68_gi 0
HipAB 68_gi 0
HipB 68_gi 0
H_NS 68_gi .00462962962962962962
HprR 68_gi 0
HU 68_gi 0
HyfR 68_gi 0
HypT 68_gi 0
IclR 68_gi 0
IdnR 68_gi 0
IHF 68_gi .00796812749003984063
IlvY 68_gi 0
IscR 68_gi 0
KdgR 68_gi 0
KdpE 68_gi 0
LacI 68_gi 0
LeuO 68_gi .16216216216216216216
LexA 68_gi 0
LldR 68_gi 0
LrhA 68_gi .03703703703703703703
Lrp 68_gi 0
LsrR 68_gi 0
LysR 68_gi 0
MalI 68_gi 0
MalT 68_gi 0
MarA 68_gi 0
MarR 68_gi 0
MatA 68_gi 0
MazE 68_gi 0
MazE_MazF 68_gi 0
McbR 68_gi 0
MelR 68_gi 0
MetJ 68_gi 0
MetR 68_gi 0
MhpR 68_gi 0
Mlc 68_gi 0
MlrA 68_gi 0
MngR 68_gi 0
MntR 68_gi 0
ModE 68_gi 0
MprA 68_gi 0
MqsA 68_gi 0
MraZ 68_gi 0
MurR 68_gi 0
Nac 68_gi 0
NadR 68_gi 0
NagC 68_gi .03448275862068965517
NanR 68_gi 0
NarL 68_gi 0
NarP 68_gi 0
NemR 68_gi 0
NfeR 68_gi 0
NhaR 68_gi 0
NikR 68_gi 0
NimR 68_gi 0
NorR 68_gi 0
NrdR 68_gi 0
NsrR 68_gi 0
NtrC 68_gi 0
OmpR 68_gi 0
OxyR 68_gi 0
PaaX 68_gi 0
PdeL 68_gi 0
PdhR 68_gi 0
PepA 68_gi .08333333333333333333
PgrR 68_gi 0
PhoB 68_gi 0
PhoP 68_gi .01282051282051282051
PrpR 68_gi 0
PspF 68_gi 0
PurR 68_gi .03773584905660377358
PutA 68_gi 0
PuuR 68_gi 0
PyrR 68_gi 0
QseB 68_gi 0
RbsR 68_gi 0
RcdA 68_gi 0
RclR 68_gi 0
RcnR 68_gi 0
RcsAB 68_gi 0
RcsB 68_gi 0
RcsB_BglJ 68_gi .02631578947368421052
RelB 68_gi 0
RelB_RelE 68_gi 0
RhaR 68_gi 0
RhaS 68_gi 0
Rob 68_gi 0
RstA 68_gi 0
RtcR 68_gi 0
RutR 68_gi .05263157894736842105
SdiA 68_gi 0
SgrR 68_gi 0
SlyA 68_gi .01694915254237288135
SoxR 68_gi 0
SoxS 68_gi 0
SrlR 68_gi 0
StpA 68_gi .03448275862068965517
SutR 68_gi 0
TdcA 68_gi 0
TdcR 68_gi 0
TorR 68_gi 0
TreR 68_gi 0
TrpR 68_gi 0
TyrR 68_gi 0
UhpA 68_gi 0
UidR 68_gi 0
UlaR 68_gi 0
UvrY 68_gi .03703703703703703703
UxuR 68_gi 0
XapR 68_gi 0
XylR 68_gi 0
YdeO 68_gi 0
YefM 68_gi 0
YefM_YoeB 68_gi 0
YeiL 68_gi 0
YhaJ 68_gi 0
YiaJ 68_gi 0
YjjQ 68_gi 0
YqhC 68_gi 0
ZntR 68_gi 0
ZraR 68_gi 0
Zur 68_gi 0
AccB 69_gi 0
AcrR 69_gi 0
Ada 69_gi 0
AdiY 69_gi 0
AgaR 69_gi 0
AidB 69_gi 0
AlaS 69_gi 0
AllR 69_gi 0
AllS 69_gi 0
AlsR 69_gi .11111111111111111111
AppY 69_gi 0
AraC 69_gi 0
ArcA 69_gi .04672897196261682242
ArgP 69_gi 0
ArgR 69_gi 0
ArsR 69_gi 0
AscG 69_gi 0
AsnC 69_gi 0
AtoC 69_gi 0
BaeR 69_gi 0
BasR 69_gi .03636363636363636363
BetI 69_gi 0
BirA 69_gi 0
BluR 69_gi 0
BolA 69_gi 0
BtsR 69_gi 0
CadC 69_gi 0
CaiF 69_gi .12500000000000000000
Cbl 69_gi 0
CdaR 69_gi 0
CecR 69_gi 0
ChbR 69_gi 0
ComR 69_gi 0
CpxR 69_gi .00884955752212389380
Cra 69_gi 0
CreB 69_gi 0
CRP 69_gi .01578947368421052631
CRP_Sxy 69_gi 0
CsgD 69_gi 0
CspA 69_gi 0
CsqR 69_gi 0
CueR 69_gi 0
CusR 69_gi 0
CynR 69_gi 0
CysB 69_gi 0
CytR 69_gi 0
Dan 69_gi 0
DcuR 69_gi 0
DeoR 69_gi 0
DgoR 69_gi 0
DhaR 69_gi 0
DicA 69_gi 0
DinJ_YafQ 69_gi 0
DnaA 69_gi 0
DpiA 69_gi 0
DsdC 69_gi 0
EbgR 69_gi 0
EnvR 69_gi 0
EnvY 69_gi 0
EvgA 69_gi 0
ExuR 69_gi 0
FabR 69_gi 0
FadR 69_gi .03076923076923076923
FeaR 69_gi 0
FhlA 69_gi 0
Fis 69_gi 0
FlhDC 69_gi .05882352941176470588
FliZ 69_gi 0
FNR 69_gi .04216867469879518072
FucR 69_gi 0
Fur 69_gi .00571428571428571428
GadE 69_gi 0
GadE_RcsB 69_gi 0
GadW 69_gi 0
GadX 69_gi 0
GalR 69_gi 0
GalS 69_gi 0
GatR 69_gi 0
GcvA 69_gi 0
GlaR 69_gi 0
GlcC 69_gi 0
GlpR 69_gi 0
GlrR 69_gi 0
GntR 69_gi 0
GutM 69_gi 0
HcaR 69_gi 0
HdfR 69_gi 0
HicB 69_gi 0
HigA 69_gi 0
HigBA 69_gi 0
HipAB 69_gi 0
HipB 69_gi 0
H_NS 69_gi .03030303030303030303
HprR 69_gi 0
HU 69_gi 0
HyfR 69_gi 0
HypT 69_gi 0
IclR 69_gi 0
IdnR 69_gi 0
IHF 69_gi .00366300366300366300
IlvY 69_gi 0
IscR 69_gi .10144927536231884057
KdgR 69_gi 0
KdpE 69_gi 0
LacI 69_gi 0
LeuO 69_gi .10344827586206896551
LexA 69_gi 0
LldR 69_gi 0
LrhA 69_gi .02083333333333333333
Lrp 69_gi 0
LsrR 69_gi 0
LysR 69_gi 0
MalI 69_gi 0
MalT 69_gi 0
MarA 69_gi 0
MarR 69_gi 0
MatA 69_gi 0
MazE 69_gi 0
MazE_MazF 69_gi 0
McbR 69_gi 0
MelR 69_gi 0
MetJ 69_gi 0
MetR 69_gi 0
MhpR 69_gi 0
Mlc 69_gi 0
MlrA 69_gi 0
MngR 69_gi 0
MntR 69_gi 0
ModE 69_gi .08433734939759036144
MprA 69_gi 0
MqsA 69_gi 0
MraZ 69_gi 0
MurR 69_gi 0
Nac 69_gi 0
NadR 69_gi 0
NagC 69_gi .02531645569620253164
NanR 69_gi 0
NarL 69_gi .04347826086956521739
NarP 69_gi .07954545454545454545
NemR 69_gi 0
NfeR 69_gi 0
NhaR 69_gi 0
NikR 69_gi 0
NimR 69_gi 0
NorR 69_gi 0
NrdR 69_gi 0
NsrR 69_gi 0
NtrC 69_gi 0
OmpR 69_gi 0
OxyR 69_gi .01162790697674418604
PaaX 69_gi 0
PdeL 69_gi 0
PdhR 69_gi 0
PepA 69_gi 0
PgrR 69_gi 0
PhoB 69_gi 0
PhoP 69_gi .01010101010101010101
PrpR 69_gi 0
PspF 69_gi 0
PurR 69_gi 0
PutA 69_gi 0
PuuR 69_gi 0
PyrR 69_gi 0
QseB 69_gi .03703703703703703703
RbsR 69_gi 0
RcdA 69_gi 0
RclR 69_gi 0
RcnR 69_gi 0
RcsAB 69_gi 0
RcsB 69_gi 0
RcsB_BglJ 69_gi .01694915254237288135
RelB 69_gi 0
RelB_RelE 69_gi 0
RhaR 69_gi 0
RhaS 69_gi 0
Rob 69_gi 0
RstA 69_gi 0
RtcR 69_gi 0
RutR 69_gi 0
SdiA 69_gi 0
SgrR 69_gi 0
SlyA 69_gi .01250000000000000000
SoxR 69_gi 0
SoxS 69_gi .01136363636363636363
SrlR 69_gi 0
StpA 69_gi .02000000000000000000
SutR 69_gi 0
TdcA 69_gi 0
TdcR 69_gi 0
TorR 69_gi 0
TreR 69_gi 0
TrpR 69_gi 0
TyrR 69_gi 0
UhpA 69_gi 0
UidR 69_gi 0
UlaR 69_gi 0
UvrY 69_gi 0
UxuR 69_gi 0
XapR 69_gi 0
XylR 69_gi 0
YdeO 69_gi 0
YefM 69_gi 0
YefM_YoeB 69_gi 0
YeiL 69_gi 0
YhaJ 69_gi 0
YiaJ 69_gi 0
YjjQ 69_gi 0
YqhC 69_gi 0
ZntR 69_gi 0
ZraR 69_gi 0
Zur 69_gi .02040816326530612244
AccB 70_gi 0
AcrR 70_gi .00292682926829268292
Ada 70_gi .00098039215686274509
AdiY 70_gi .00490196078431372549
AgaR 70_gi .00982318271119842829
AidB 70_gi .00098328416912487708
AlaS 70_gi 0
AllR 70_gi 0
AllS 70_gi .00294985250737463126
AlsR 70_gi .00589970501474926253
AppY 70_gi .00686274509803921568
AraC 70_gi 0
ArcA 70_gi .07740774077407740774
ArgP 70_gi .00389483933787731256
ArgR 70_gi .01442307692307692307
ArsR 70_gi 0
AscG 70_gi .00097943192948090107
AsnC 70_gi .00294695481335952848
AtoC 70_gi .00393313667649950835
BaeR 70_gi .00786627335299901671
BasR 70_gi .00684261974584555229
BetI 70_gi .00393313667649950835
BirA 70_gi 0
BluR 70_gi .00393313667649950835
BolA 70_gi .00097943192948090107
BtsR 70_gi .00978473581213307240
CadC 70_gi .00196463654223968565
CaiF 70_gi .00983284169124877089
Cbl 70_gi .00884955752212389380
CdaR 70_gi .00489236790606653620
CecR 70_gi 0
ChbR 70_gi 0
ComR 70_gi .00098328416912487708
CpxR 70_gi .02935606060606060606
Cra 70_gi .03104421448730009407
CreB 70_gi .00392927308447937131
CRP 70_gi .19018404907975460122
CRP_Sxy 70_gi .00098328416912487708
CsgD 70_gi .01357904946653734238
CspA 70_gi .00196656833824975417
CsqR 70_gi 0
CueR 70_gi .00097751710654936461
CusR 70_gi .00488281250000000000
CynR 70_gi 0
CysB 70_gi .01353965183752417794
CytR 70_gi .00097181729834791059
Dan 70_gi 0
DcuR 70_gi .00981354268891069676
DeoR 70_gi .00097847358121330724
DgoR 70_gi 0
DhaR 70_gi 0
DicA 70_gi .00293542074363992172
DinJ_YafQ 70_gi .00294985250737463126
DnaA 70_gi .00487329434697855750
DpiA 70_gi .00883218842001962708
DsdC 70_gi 0
EbgR 70_gi 0
EnvR 70_gi .00196656833824975417
EnvY 70_gi 0
EvgA 70_gi .01469147894221351616
ExuR 70_gi .00293255131964809384
FabR 70_gi 0
FadR 70_gi .00872938894277400581
FeaR 70_gi 0
FhlA 70_gi .01061776061776061776
Fis 70_gi .06473594548551959114
FlhDC 70_gi .02423112767940354147
FliZ 70_gi .01764705882352941176
FNR 70_gi .13511187607573149741
FucR 70_gi .00195694716242661448
Fur 70_gi .06983240223463687150
GadE 70_gi .02042801556420233463
GadE_RcsB 70_gi .00588235294117647058
GadW 70_gi .01275760549558390578
GadX 70_gi .02237354085603112840
GalR 70_gi .00391006842619745845
GalS 70_gi .00391006842619745845
GatR 70_gi .00589970501474926253
GcvA 70_gi .00196078431372549019
GlaR 70_gi .00491642084562438544
GlcC 70_gi 0
GlpR 70_gi 0
GlrR 70_gi .00491159135559921414
GntR 70_gi .00194741966893865628
GutM 70_gi .00688298918387413962
HcaR 70_gi 0
HdfR 70_gi 0
HicB 70_gi 0
HigA 70_gi 0
HigBA 70_gi 0
HipAB 70_gi .00294406280667320902
HipB 70_gi .00294117647058823529
H_NS 70_gi .10593607305936073059
HprR 70_gi .00488281250000000000
HU 70_gi .00489715964740450538
HyfR 70_gi 0
HypT 70_gi .00487804878048780487
IclR 70_gi 0
IdnR 70_gi .00097751710654936461
IHF 70_gi .11538461538461538461
IlvY 70_gi 0
IscR 70_gi .01450676982591876208
KdgR 70_gi .00098231827111984282
KdpE 70_gi .00393313667649950835
LacI 70_gi 0
LeuO 70_gi .00484496124031007751
LexA 70_gi .01602262016965127238
LldR 70_gi .00294985250737463126
LrhA 70_gi .00196078431372549019
Lrp 70_gi .04757462686567164179
LsrR 70_gi .00884955752212389380
LysR 70_gi 0
MalI 70_gi .00294985250737463126
MalT 70_gi .00292968750000000000
MarA 70_gi .02003816793893129770
MarR 70_gi 0
MatA 70_gi .00293542074363992172
MazE 70_gi .00196463654223968565
MazE_MazF 70_gi .00196463654223968565
McbR 70_gi .00392541707556427870
MelR 70_gi 0
MetJ 70_gi .00389105058365758754
MetR 70_gi .00097943192948090107
MhpR 70_gi .00589970501474926253
Mlc 70_gi .00489236790606653620
MlrA 70_gi .00884086444007858546
MngR 70_gi 0
MntR 70_gi .00097943192948090107
ModE 70_gi .02507232401157184185
MprA 70_gi .00294117647058823529
MqsA 70_gi .00687622789783889980
MraZ 70_gi .00096805421103581800
MurR 70_gi 0
Nac 70_gi .01268292682926829268
NadR 70_gi .00393313667649950835
NagC 70_gi .01541425818882466281
NanR 70_gi .00097370983446932814
NarL 70_gi .06139534883720930232
NarP 70_gi .03689320388349514563
NemR 70_gi 0
NfeR 70_gi .00196656833824975417
NhaR 70_gi .00392156862745098039
NikR 70_gi 0
NimR 70_gi 0
NorR 70_gi .00294985250737463126
NrdR 70_gi 0
NsrR 70_gi .04064272211720226843
NtrC 70_gi .03091787439613526570
OmpR 70_gi .01461988304093567251
OxyR 70_gi .01241642788920725883
PaaX 70_gi .01078431372549019607
PdeL 70_gi .00098328416912487708
PdhR 70_gi .00761904761904761904
PepA 70_gi .00196463654223968565
PgrR 70_gi .00293542074363992172
PhoB 70_gi .02085308056872037914
PhoP 70_gi .03471552555448408871
PrpR 70_gi .00392927308447937131
PspF 70_gi .00688298918387413962
PurR 70_gi .00478927203065134099
PutA 70_gi .00098231827111984282
PuuR 70_gi 0
PyrR 70_gi 0
QseB 70_gi .00684931506849315068
RbsR 70_gi .00097560975609756097
RcdA 70_gi .00685602350636630754
RclR 70_gi 0
RcnR 70_gi .00294985250737463126
RcsAB 70_gi .00682261208576998050
RcsB 70_gi .02054794520547945205
RcsB_BglJ 70_gi .00682261208576998050
RelB 70_gi 0
RelB_RelE 70_gi 0
RhaR 70_gi 0
RhaS 70_gi 0
Rob 70_gi .00968054211035818005
RstA 70_gi .00785083415112855740
RtcR 70_gi .00196656833824975417
RutR 70_gi .01075268817204301075
SdiA 70_gi .00195694716242661448
SgrR 70_gi .00195312500000000000
SlyA 70_gi .02629016553067185978
SoxR 70_gi .00195503421309872922
SoxS 70_gi .01432664756446991404
SrlR 70_gi .00688298918387413962
StpA 70_gi .00392156862745098039
SutR 70_gi .00196078431372549019
TdcA 70_gi 0
TdcR 70_gi 0
TorR 70_gi .00488281250000000000
TreR 70_gi 0
TrpR 70_gi 0
TyrR 70_gi .00194741966893865628
UhpA 70_gi 0
UidR 70_gi .00294695481335952848
UlaR 70_gi .00589390962671905697
UvrY 70_gi .00196078431372549019
UxuR 70_gi .00391389432485322896
XapR 70_gi .00196656833824975417
XylR 70_gi .00391772771792360430
YdeO 70_gi .01367187500000000000
YefM 70_gi .00196656833824975417
YefM_YoeB 70_gi .00196656833824975417
YeiL 70_gi 0
YhaJ 70_gi .00098328416912487708
YiaJ 70_gi .00884086444007858546
YjjQ 70_gi .00489236790606653620
YqhC 70_gi 0
ZntR 70_gi 0
ZraR 70_gi 0
Zur 70_gi .00294117647058823529
AccB 71_gi 0
AcrR 71_gi .00900900900900900900
Ada 71_gi 0
AdiY 71_gi .00909090909090909090
AgaR 71_gi .01204819277108433734
AidB 71_gi 0
AlaS 71_gi 0
AllR 71_gi 0
AllS 71_gi 0
AlsR 71_gi .01533742331288343558
AppY 71_gi 0
AraC 71_gi .00892857142857142857
ArcA 71_gi .04554865424430641821
ArgP 71_gi .00593471810089020771
ArgR 71_gi .02253521126760563380
ArsR 71_gi 0
AscG 71_gi 0
AsnC 71_gi 0
AtoC 71_gi 0
BaeR 71_gi 0
BasR 71_gi .01807228915662650602
BetI 71_gi 0
BirA 71_gi 0
BluR 71_gi .01230769230769230769
BolA 71_gi 0
BtsR 71_gi .02102102102102102102
CadC 71_gi 0
CaiF 71_gi .01823708206686930091
Cbl 71_gi 0
CdaR 71_gi .01515151515151515151
CecR 71_gi 0
ChbR 71_gi 0
ComR 71_gi .00307692307692307692
CpxR 71_gi .02067183462532299741
Cra 71_gi .03061224489795918367
CreB 71_gi .00303951367781155015
CRP 71_gi .08448928121059268600
CRP_Sxy 71_gi .00307692307692307692
CsgD 71_gi .02616279069767441860
CspA 71_gi 0
CsqR 71_gi 0
CueR 71_gi 0
CusR 71_gi 0
CynR 71_gi 0
CysB 71_gi .02298850574712643678
CytR 71_gi 0
Dan 71_gi 0
DcuR 71_gi .01506024096385542168
DeoR 71_gi 0
DgoR 71_gi 0
DhaR 71_gi 0
DicA 71_gi 0
DinJ_YafQ 71_gi .00613496932515337423
DnaA 71_gi 0
DpiA 71_gi .00298507462686567164
DsdC 71_gi 0
EbgR 71_gi 0
EnvR 71_gi .00615384615384615384
EnvY 71_gi 0
EvgA 71_gi .02380952380952380952
ExuR 71_gi 0
FabR 71_gi 0
FadR 71_gi .01754385964912280701
FeaR 71_gi 0
FhlA 71_gi .02601156069364161849
Fis 71_gi .07307692307692307692
FlhDC 71_gi .02777777777777777777
FliZ 71_gi .02976190476190476190
FNR 71_gi .09233449477351916376
FucR 71_gi .00606060606060606060
Fur 71_gi .09069212410501193317
GadE 71_gi .02000000000000000000
GadE_RcsB 71_gi .00906344410876132930
GadW 71_gi .02102102102102102102
GadX 71_gi .02279202279202279202
GalR 71_gi 0
GalS 71_gi 0
GatR 71_gi 0
GcvA 71_gi 0
GlaR 71_gi 0
GlcC 71_gi 0
GlpR 71_gi .01519756838905775075
GlrR 71_gi 0
GntR 71_gi .00297619047619047619
GutM 71_gi .02153846153846153846
HcaR 71_gi 0
HdfR 71_gi 0
HicB 71_gi 0
HigA 71_gi 0
HigBA 71_gi 0
HipAB 71_gi 0
HipB 71_gi 0
H_NS 71_gi .19861431870669745958
HprR 71_gi 0
HU 71_gi 0
HyfR 71_gi 0
HypT 71_gi .00595238095238095238
IclR 71_gi 0
IdnR 71_gi 0
IHF 71_gi .08823529411764705882
IlvY 71_gi 0
IscR 71_gi .02000000000000000000
KdgR 71_gi 0
KdpE 71_gi 0
LacI 71_gi 0
LeuO 71_gi .03293413173652694610
LexA 71_gi .01047120418848167539
LldR 71_gi 0
LrhA 71_gi .00303951367781155015
Lrp 71_gi .08291457286432160804
LsrR 71_gi 0
LysR 71_gi 0
MalI 71_gi 0
MalT 71_gi 0
MarA 71_gi .02724795640326975476
MarR 71_gi 0
MatA 71_gi .00604229607250755287
MazE 71_gi 0
MazE_MazF 71_gi 0
McbR 71_gi 0
MelR 71_gi .00613496932515337423
MetJ 71_gi .01492537313432835820
MetR 71_gi .00609756097560975609
MhpR 71_gi 0
Mlc 71_gi .00903614457831325301
MlrA 71_gi .01208459214501510574
MngR 71_gi 0
MntR 71_gi 0
ModE 71_gi .04507042253521126760
MprA 71_gi .00607902735562310030
MqsA 71_gi .01215805471124620060
MraZ 71_gi 0
MurR 71_gi 0
Nac 71_gi .00289855072463768115
NadR 71_gi 0
NagC 71_gi .01400560224089635854
NanR 71_gi .00900900900900900900
NarL 71_gi .04662004662004662004
NarP 71_gi .03581267217630853994
NemR 71_gi 0
NfeR 71_gi 0
NhaR 71_gi .01529051987767584097
NikR 71_gi 0
NimR 71_gi 0
NorR 71_gi .00923076923076923076
NrdR 71_gi 0
NsrR 71_gi .04603580562659846547
NtrC 71_gi .01351351351351351351
OmpR 71_gi .02647058823529411764
OxyR 71_gi .01657458563535911602
PaaX 71_gi 0
PdeL 71_gi 0
PdhR 71_gi .00273972602739726027
PepA 71_gi .00613496932515337423
PgrR 71_gi 0
PhoB 71_gi .01315789473684210526
PhoP 71_gi .04098360655737704918
PrpR 71_gi .01226993865030674846
PspF 71_gi 0
PurR 71_gi .00563380281690140845
PutA 71_gi 0
PuuR 71_gi 0
PyrR 71_gi 0
QseB 71_gi .02121212121212121212
RbsR 71_gi 0
RcdA 71_gi .01510574018126888217
RclR 71_gi 0
RcnR 71_gi 0
RcsAB 71_gi .02710843373493975903
RcsB 71_gi .03539823008849557522
RcsB_BglJ 71_gi .02095808383233532934
RelB 71_gi 0
RelB_RelE 71_gi 0
RhaR 71_gi 0
RhaS 71_gi 0
Rob 71_gi .00573065902578796561
RstA 71_gi .01208459214501510574
RtcR 71_gi 0
RutR 71_gi .01183431952662721893
SdiA 71_gi .00302114803625377643
SgrR 71_gi 0
SlyA 71_gi .04022988505747126436
SoxR 71_gi 0
SoxS 71_gi .01092896174863387978
SrlR 71_gi .02153846153846153846
StpA 71_gi .01219512195121951219
SutR 71_gi .00303951367781155015
TdcA 71_gi 0
TdcR 71_gi 0
TorR 71_gi .01506024096385542168
TreR 71_gi 0
TrpR 71_gi 0
TyrR 71_gi 0
UhpA 71_gi 0
UidR 71_gi 0
UlaR 71_gi 0
UvrY 71_gi .00303951367781155015
UxuR 71_gi 0
XapR 71_gi 0
XylR 71_gi 0
YdeO 71_gi .00874635568513119533
YefM 71_gi 0
YefM_YoeB 71_gi 0
YeiL 71_gi 0
YhaJ 71_gi 0
YiaJ 71_gi 0
YjjQ 71_gi .00903614457831325301
YqhC 71_gi 0
ZntR 71_gi 0
ZraR 71_gi 0
Zur 71_gi .00303030303030303030
AccB 72_gi 0
AcrR 72_gi 0
Ada 72_gi 0
AdiY 72_gi 0
AgaR 72_gi 0
AidB 72_gi 0
AlaS 72_gi 0
AllR 72_gi 0
AllS 72_gi 0
AlsR 72_gi 0
AppY 72_gi 0
AraC 72_gi 0
ArcA 72_gi .03703703703703703703
ArgP 72_gi 0
ArgR 72_gi 0
ArsR 72_gi 0
AscG 72_gi 0
AsnC 72_gi 0
AtoC 72_gi 0
BaeR 72_gi 0
BasR 72_gi 0
BetI 72_gi 0
BirA 72_gi 0
BluR 72_gi 0
BolA 72_gi 0
BtsR 72_gi 0
CadC 72_gi 0
CaiF 72_gi .30000000000000000000
Cbl 72_gi 0
CdaR 72_gi 0
CecR 72_gi 0
ChbR 72_gi 0
ComR 72_gi 0
CpxR 72_gi 0
Cra 72_gi 0
CreB 72_gi 0
CRP 72_gi .01100917431192660550
CRP_Sxy 72_gi 0
CsgD 72_gi 0
CspA 72_gi 0
CsqR 72_gi 0
CueR 72_gi 0
CusR 72_gi 0
CynR 72_gi 0
CysB 72_gi 0
CytR 72_gi 0
Dan 72_gi 0
DcuR 72_gi 0
DeoR 72_gi 0
DgoR 72_gi 0
DhaR 72_gi 0
DicA 72_gi 0
DinJ_YafQ 72_gi 0
DnaA 72_gi 0
DpiA 72_gi 0
DsdC 72_gi 0
EbgR 72_gi 0
EnvR 72_gi 0
EnvY 72_gi 0
EvgA 72_gi 0
ExuR 72_gi 0
FabR 72_gi 0
FadR 72_gi 0
FeaR 72_gi 0
FhlA 72_gi 0
Fis 72_gi 0
FlhDC 72_gi 0
FliZ 72_gi 0
FNR 72_gi .02580645161290322580
FucR 72_gi 0
Fur 72_gi 0
GadE 72_gi 0
GadE_RcsB 72_gi 0
GadW 72_gi 0
GadX 72_gi 0
GalR 72_gi 0
GalS 72_gi 0
GatR 72_gi 0
GcvA 72_gi 0
GlaR 72_gi 0
GlcC 72_gi 0
GlpR 72_gi 0
GlrR 72_gi 0
GntR 72_gi 0
GutM 72_gi 0
HcaR 72_gi 0
HdfR 72_gi 0
HicB 72_gi 0
HigA 72_gi 0
HigBA 72_gi 0
HipAB 72_gi 0
HipB 72_gi 0
H_NS 72_gi .03448275862068965517
HprR 72_gi 0
HU 72_gi 0
HyfR 72_gi 0
HypT 72_gi 0
IclR 72_gi 0
IdnR 72_gi 0
IHF 72_gi 0
IlvY 72_gi 0
IscR 72_gi 0
KdgR 72_gi 0
KdpE 72_gi 0
LacI 72_gi 0
LeuO 72_gi .20000000000000000000
LexA 72_gi 0
LldR 72_gi 0
LrhA 72_gi .05000000000000000000
Lrp 72_gi 0
LsrR 72_gi 0
LysR 72_gi 0
MalI 72_gi 0
MalT 72_gi 0
MarA 72_gi 0
MarR 72_gi 0
MatA 72_gi 0
MazE 72_gi 0
MazE_MazF 72_gi 0
McbR 72_gi 0
MelR 72_gi 0
MetJ 72_gi 0
MetR 72_gi 0
MhpR 72_gi 0
Mlc 72_gi 0
MlrA 72_gi 0
MngR 72_gi 0
MntR 72_gi 0
ModE 72_gi 0
MprA 72_gi 0
MqsA 72_gi 0
MraZ 72_gi 0
MurR 72_gi 0
Nac 72_gi 0
NadR 72_gi 0
NagC 72_gi 0
NanR 72_gi 0
NarL 72_gi 0
NarP 72_gi 0
NemR 72_gi 0
NfeR 72_gi 0
NhaR 72_gi 0
NikR 72_gi 0
NimR 72_gi 0
NorR 72_gi 0
NrdR 72_gi 0
NsrR 72_gi 0
NtrC 72_gi 0
OmpR 72_gi 0
OxyR 72_gi 0
PaaX 72_gi 0
PdeL 72_gi 0
PdhR 72_gi 0
PepA 72_gi 0
PgrR 72_gi 0
PhoB 72_gi 0
PhoP 72_gi .01408450704225352112
PrpR 72_gi 0
PspF 72_gi 0
PurR 72_gi 0
PutA 72_gi 0
PuuR 72_gi 0
PyrR 72_gi 0
QseB 72_gi 0
RbsR 72_gi 0
RcdA 72_gi 0
RclR 72_gi 0
RcnR 72_gi 0
RcsAB 72_gi 0
RcsB 72_gi 0
RcsB_BglJ 72_gi .03225806451612903225
RelB 72_gi 0
RelB_RelE 72_gi 0
RhaR 72_gi 0
RhaS 72_gi 0
Rob 72_gi 0
RstA 72_gi 0
RtcR 72_gi 0
RutR 72_gi 0
SdiA 72_gi 0
SgrR 72_gi 0
SlyA 72_gi .01923076923076923076
SoxR 72_gi 0
SoxS 72_gi 0
SrlR 72_gi 0
StpA 72_gi .04545454545454545454
SutR 72_gi 0
TdcA 72_gi 0
TdcR 72_gi 0
TorR 72_gi 0
TreR 72_gi 0
TrpR 72_gi 0
TyrR 72_gi 0
UhpA 72_gi 0
UidR 72_gi 0
UlaR 72_gi 0
UvrY 72_gi .05000000000000000000
UxuR 72_gi 0
XapR 72_gi 0
XylR 72_gi 0
YdeO 72_gi 0
YefM 72_gi 0
YefM_YoeB 72_gi 0
YeiL 72_gi 0
YhaJ 72_gi 0
YiaJ 72_gi 0
YjjQ 72_gi 0
YqhC 72_gi 0
ZntR 72_gi 0
ZraR 72_gi 0
Zur 72_gi 0
AccB 73_gi 0
AcrR 73_gi 0
Ada 73_gi 0
AdiY 73_gi .00781250000000000000
AgaR 73_gi 0
AidB 73_gi 0
AlaS 73_gi 0
AllR 73_gi 0
AllS 73_gi 0
AlsR 73_gi 0
AppY 73_gi 0
AraC 73_gi 0
ArcA 73_gi .02380952380952380952
ArgP 73_gi .00746268656716417910
ArgR 73_gi 0
ArsR 73_gi 0
AscG 73_gi 0
AsnC 73_gi 0
AtoC 73_gi 0
BaeR 73_gi 0
BasR 73_gi .01515151515151515151
BetI 73_gi 0
BirA 73_gi 0
BluR 73_gi 0
BolA 73_gi 0
BtsR 73_gi 0
CadC 73_gi 0
CaiF 73_gi 0
Cbl 73_gi .04000000000000000000
CdaR 73_gi .03968253968253968253
CecR 73_gi 0
ChbR 73_gi 0
ComR 73_gi 0
CpxR 73_gi .03243243243243243243
Cra 73_gi .02040816326530612244
CreB 73_gi 0
CRP 73_gi .03470031545741324921
CRP_Sxy 73_gi 0
CsgD 73_gi 0
CspA 73_gi 0
CsqR 73_gi 0
CueR 73_gi 0
CusR 73_gi 0
CynR 73_gi 0
CysB 73_gi .03401360544217687074
CytR 73_gi 0
Dan 73_gi 0
DcuR 73_gi .01526717557251908396
DeoR 73_gi 0
DgoR 73_gi 0
DhaR 73_gi 0
DicA 73_gi 0
DinJ_YafQ 73_gi .01639344262295081967
DnaA 73_gi 0
DpiA 73_gi 0
DsdC 73_gi 0
EbgR 73_gi 0
EnvR 73_gi 0
EnvY 73_gi 0
EvgA 73_gi 0
ExuR 73_gi 0
FabR 73_gi 0
FadR 73_gi 0
FeaR 73_gi 0
FhlA 73_gi 0
Fis 73_gi .05044510385756676557
FlhDC 73_gi 0
FliZ 73_gi 0
FNR 73_gi .05750000000000000000
FucR 73_gi 0
Fur 73_gi .09051724137931034482
GadE 73_gi 0
GadE_RcsB 73_gi 0
GadW 73_gi 0
GadX 73_gi 0
GalR 73_gi 0
GalS 73_gi 0
GatR 73_gi 0
GcvA 73_gi 0
GlaR 73_gi 0
GlcC 73_gi 0
GlpR 73_gi 0
GlrR 73_gi .04098360655737704918
GntR 73_gi 0
GutM 73_gi .05785123966942148760
HcaR 73_gi 0
HdfR 73_gi 0
HicB 73_gi 0
HigA 73_gi 0
HigBA 73_gi 0
HipAB 73_gi 0
HipB 73_gi 0
H_NS 73_gi .17537313432835820895
HprR 73_gi 0
HU 73_gi .00775193798449612403
HyfR 73_gi 0
HypT 73_gi 0
IclR 73_gi .02459016393442622950
IdnR 73_gi 0
IHF 73_gi .08333333333333333333
IlvY 73_gi 0
IscR 73_gi 0
KdgR 73_gi 0
KdpE 73_gi 0
LacI 73_gi 0
LeuO 73_gi .04444444444444444444
LexA 73_gi .01111111111111111111
LldR 73_gi 0
LrhA 73_gi .00800000000000000000
Lrp 73_gi .06074766355140186915
LsrR 73_gi 0
LysR 73_gi 0
MalI 73_gi 0
MalT 73_gi 0
MarA 73_gi 0
MarR 73_gi 0
MatA 73_gi 0
MazE 73_gi 0
MazE_MazF 73_gi 0
McbR 73_gi 0
MelR 73_gi 0
MetJ 73_gi 0
MetR 73_gi 0
MhpR 73_gi 0
Mlc 73_gi 0
MlrA 73_gi 0
MngR 73_gi 0
MntR 73_gi .00800000000000000000
ModE 73_gi 0
MprA 73_gi 0
MqsA 73_gi 0
MraZ 73_gi 0
MurR 73_gi 0
Nac 73_gi .00709219858156028368
NadR 73_gi .00806451612903225806
NagC 73_gi .00636942675159235668
NanR 73_gi .00763358778625954198
NarL 73_gi .01659751037344398340
NarP 73_gi 0
NemR 73_gi 0
NfeR 73_gi 0
NhaR 73_gi .01587301587301587301
NikR 73_gi 0
NimR 73_gi 0
NorR 73_gi 0
NrdR 73_gi 0
NsrR 73_gi .00490196078431372549
NtrC 73_gi .03012048192771084337
OmpR 73_gi .00694444444444444444
OxyR 73_gi .00613496932515337423
PaaX 73_gi 0
PdeL 73_gi .00826446280991735537
PdhR 73_gi 0
PepA 73_gi 0
PgrR 73_gi 0
PhoB 73_gi 0
PhoP 73_gi .00568181818181818181
PrpR 73_gi 0
PspF 73_gi 0
PurR 73_gi 0
PutA 73_gi 0
PuuR 73_gi 0
PyrR 73_gi 0
QseB 73_gi 0
RbsR 73_gi 0
RcdA 73_gi 0
RclR 73_gi 0
RcnR 73_gi 0
RcsAB 73_gi 0
RcsB 73_gi .03521126760563380281
RcsB_BglJ 73_gi .01481481481481481481
RelB 73_gi 0
RelB_RelE 73_gi 0
RhaR 73_gi 0
RhaS 73_gi 0
Rob 73_gi 0
RstA 73_gi 0
RtcR 73_gi .01652892561983471074
RutR 73_gi 0
SdiA 73_gi 0
SgrR 73_gi 0
SlyA 73_gi .09722222222222222222
SoxR 73_gi 0
SoxS 73_gi .00606060606060606060
SrlR 73_gi .05785123966942148760
StpA 73_gi .00787401574803149606
SutR 73_gi 0
TdcA 73_gi 0
TdcR 73_gi 0
TorR 73_gi 0
TreR 73_gi 0
TrpR 73_gi .03100775193798449612
TyrR 73_gi .03906250000000000000
UhpA 73_gi 0
UidR 73_gi 0
UlaR 73_gi 0
UvrY 73_gi 0
UxuR 73_gi 0
XapR 73_gi 0
XylR 73_gi 0
YdeO 73_gi 0
YefM 73_gi .01652892561983471074
YefM_YoeB 73_gi .01652892561983471074
YeiL 73_gi 0
YhaJ 73_gi 0
YiaJ 73_gi 0
YjjQ 73_gi 0
YqhC 73_gi 0
ZntR 73_gi 0
ZraR 73_gi 0
Zur 73_gi .00793650793650793650
AccB 74_gi 0
AcrR 74_gi 0
Ada 74_gi 0
AdiY 74_gi 0
AgaR 74_gi 0
AidB 74_gi 0
AlaS 74_gi 0
AllR 74_gi 0
AllS 74_gi 0
AlsR 74_gi 0
AppY 74_gi 0
AraC 74_gi 0
ArcA 74_gi .00505050505050505050
ArgP 74_gi 0
ArgR 74_gi 0
ArsR 74_gi 0
AscG 74_gi 0
AsnC 74_gi 0
AtoC 74_gi 0
BaeR 74_gi 0
BasR 74_gi 0
BetI 74_gi 0
BirA 74_gi 0
BluR 74_gi 0
BolA 74_gi 0
BtsR 74_gi 0
CadC 74_gi 0
CaiF 74_gi 0
Cbl 74_gi 0
CdaR 74_gi 0
CecR 74_gi 0
ChbR 74_gi 0
ComR 74_gi 0
CpxR 74_gi 0
Cra 74_gi 0
CreB 74_gi 0
CRP 74_gi 0
CRP_Sxy 74_gi 0
CsgD 74_gi 0
CspA 74_gi 0
CsqR 74_gi 0
CueR 74_gi 0
CusR 74_gi 0
CynR 74_gi 0
CysB 74_gi 0
CytR 74_gi 0
Dan 74_gi 0
DcuR 74_gi 0
DeoR 74_gi 0
DgoR 74_gi 0
DhaR 74_gi 0
DicA 74_gi 0
DinJ_YafQ 74_gi 0
DnaA 74_gi 0
DpiA 74_gi 0
DsdC 74_gi 0
EbgR 74_gi 0
EnvR 74_gi 0
EnvY 74_gi 0
EvgA 74_gi 0
ExuR 74_gi 0
FabR 74_gi 0
FadR 74_gi 0
FeaR 74_gi 0
FhlA 74_gi 0
Fis 74_gi .00800000000000000000
FlhDC 74_gi .07446808510638297872
FliZ 74_gi 0
FNR 74_gi .02555910543130990415
FucR 74_gi 0
Fur 74_gi 0
GadE 74_gi 0
GadE_RcsB 74_gi 0
GadW 74_gi 0
GadX 74_gi 0
GalR 74_gi 0
GalS 74_gi 0
GatR 74_gi 0
GcvA 74_gi 0
GlaR 74_gi 0
GlcC 74_gi 0
GlpR 74_gi 0
GlrR 74_gi 0
GntR 74_gi 0
GutM 74_gi 0
HcaR 74_gi 0
HdfR 74_gi 0
HicB 74_gi 0
HigA 74_gi 0
HigBA 74_gi 0
HipAB 74_gi 0
HipB 74_gi 0
H_NS 74_gi .00471698113207547169
HprR 74_gi 0
HU 74_gi 0
HyfR 74_gi 0
HypT 74_gi 0
IclR 74_gi 0
IdnR 74_gi 0
IHF 74_gi 0
IlvY 74_gi 0
IscR 74_gi .15909090909090909090
KdgR 74_gi 0
KdpE 74_gi 0
LacI 74_gi 0
LeuO 74_gi .18181818181818181818
LexA 74_gi 0
LldR 74_gi 0
LrhA 74_gi .04347826086956521739
Lrp 74_gi 0
LsrR 74_gi 0
LysR 74_gi 0
MalI 74_gi 0
MalT 74_gi 0
MarA 74_gi 0
MarR 74_gi 0
MatA 74_gi 0
MazE 74_gi 0
MazE_MazF 74_gi 0
McbR 74_gi 0
MelR 74_gi 0
MetJ 74_gi 0
MetR 74_gi 0
MhpR 74_gi 0
Mlc 74_gi 0
MlrA 74_gi 0
MngR 74_gi 0
MntR 74_gi 0
ModE 74_gi .12068965517241379310
MprA 74_gi 0
MqsA 74_gi 0
MraZ 74_gi 0
MurR 74_gi 0
Nac 74_gi 0
NadR 74_gi 0
NagC 74_gi 0
NanR 74_gi 0
NarL 74_gi .05147058823529411764
NarP 74_gi .11111111111111111111
NemR 74_gi 0
NfeR 74_gi 0
NhaR 74_gi 0
NikR 74_gi 0
NimR 74_gi 0
NorR 74_gi 0
NrdR 74_gi 0
NsrR 74_gi 0
NtrC 74_gi 0
OmpR 74_gi 0
OxyR 74_gi 0
PaaX 74_gi 0
PdeL 74_gi 0
PdhR 74_gi 0
PepA 74_gi 0
PgrR 74_gi 0
PhoB 74_gi 0
PhoP 74_gi .01351351351351351351
PrpR 74_gi 0
PspF 74_gi 0
PurR 74_gi 0
PutA 74_gi 0
PuuR 74_gi 0
PyrR 74_gi 0
QseB 74_gi 0
RbsR 74_gi 0
RcdA 74_gi 0
RclR 74_gi 0
RcnR 74_gi 0
RcsAB 74_gi 0
RcsB 74_gi 0
RcsB_BglJ 74_gi .02941176470588235294
RelB 74_gi 0
RelB_RelE 74_gi 0
RhaR 74_gi 0
RhaS 74_gi 0
Rob 74_gi 0
RstA 74_gi 0
RtcR 74_gi 0
RutR 74_gi 0
SdiA 74_gi 0
SgrR 74_gi 0
SlyA 74_gi .01818181818181818181
SoxR 74_gi 0
SoxS 74_gi 0
SrlR 74_gi 0
StpA 74_gi .04000000000000000000
SutR 74_gi 0
TdcA 74_gi 0
TdcR 74_gi 0
TorR 74_gi 0
TreR 74_gi 0
TrpR 74_gi 0
TyrR 74_gi 0
UhpA 74_gi 0
UidR 74_gi 0
UlaR 74_gi 0
UvrY 74_gi 0
UxuR 74_gi 0
XapR 74_gi 0
XylR 74_gi 0
YdeO 74_gi 0
YefM 74_gi 0
YefM_YoeB 74_gi 0
YeiL 74_gi 0
YhaJ 74_gi 0
YiaJ 74_gi 0
YjjQ 74_gi 0
YqhC 74_gi 0
ZntR 74_gi 0
ZraR 74_gi 0
Zur 74_gi 0
AccB 75_gi 0
AcrR 75_gi 0
Ada 75_gi 0
AdiY 75_gi 0
AgaR 75_gi 0
AidB 75_gi 0
AlaS 75_gi 0
AllR 75_gi 0
AllS 75_gi 0
AlsR 75_gi 0
AppY 75_gi 0
AraC 75_gi 0
ArcA 75_gi .03703703703703703703
ArgP 75_gi 0
ArgR 75_gi 0
ArsR 75_gi 0
AscG 75_gi 0
AsnC 75_gi 0
AtoC 75_gi 0
BaeR 75_gi 0
BasR 75_gi 0
BetI 75_gi 0
BirA 75_gi 0
BluR 75_gi 0
BolA 75_gi 0
BtsR 75_gi 0
CadC 75_gi 0
CaiF 75_gi .30000000000000000000
Cbl 75_gi 0
CdaR 75_gi 0
CecR 75_gi 0
ChbR 75_gi 0
ComR 75_gi 0
CpxR 75_gi 0
Cra 75_gi 0
CreB 75_gi 0
CRP 75_gi .01100917431192660550
CRP_Sxy 75_gi 0
CsgD 75_gi 0
CspA 75_gi 0
CsqR 75_gi 0
CueR 75_gi 0
CusR 75_gi 0
CynR 75_gi 0
CysB 75_gi 0
CytR 75_gi 0
Dan 75_gi 0
DcuR 75_gi 0
DeoR 75_gi 0
DgoR 75_gi 0
DhaR 75_gi 0
DicA 75_gi 0
DinJ_YafQ 75_gi 0
DnaA 75_gi 0
DpiA 75_gi 0
DsdC 75_gi 0
EbgR 75_gi 0
EnvR 75_gi 0
EnvY 75_gi 0
EvgA 75_gi 0
ExuR 75_gi 0
FabR 75_gi 0
FadR 75_gi 0
FeaR 75_gi 0
FhlA 75_gi 0
Fis 75_gi 0
FlhDC 75_gi 0
FliZ 75_gi 0
FNR 75_gi .02580645161290322580
FucR 75_gi 0
Fur 75_gi 0
GadE 75_gi 0
GadE_RcsB 75_gi 0
GadW 75_gi 0
GadX 75_gi 0
GalR 75_gi 0
GalS 75_gi 0
GatR 75_gi 0
GcvA 75_gi 0
GlaR 75_gi 0
GlcC 75_gi 0
GlpR 75_gi 0
GlrR 75_gi 0
GntR 75_gi 0
GutM 75_gi 0
HcaR 75_gi 0
HdfR 75_gi 0
HicB 75_gi 0
HigA 75_gi 0
HigBA 75_gi 0
HipAB 75_gi 0
HipB 75_gi 0
H_NS 75_gi .03448275862068965517
HprR 75_gi 0
HU 75_gi 0
HyfR 75_gi 0
HypT 75_gi 0
IclR 75_gi 0
IdnR 75_gi 0
IHF 75_gi 0
IlvY 75_gi 0
IscR 75_gi 0
KdgR 75_gi 0
KdpE 75_gi 0
LacI 75_gi 0
LeuO 75_gi .20000000000000000000
LexA 75_gi 0
LldR 75_gi 0
LrhA 75_gi .05000000000000000000
Lrp 75_gi 0
LsrR 75_gi 0
LysR 75_gi 0
MalI 75_gi 0
MalT 75_gi 0
MarA 75_gi 0
MarR 75_gi 0
MatA 75_gi 0
MazE 75_gi 0
MazE_MazF 75_gi 0
McbR 75_gi 0
MelR 75_gi 0
MetJ 75_gi 0
MetR 75_gi 0
MhpR 75_gi 0
Mlc 75_gi 0
MlrA 75_gi 0
MngR 75_gi 0
MntR 75_gi 0
ModE 75_gi 0
MprA 75_gi 0
MqsA 75_gi 0
MraZ 75_gi 0
MurR 75_gi 0
Nac 75_gi 0
NadR 75_gi 0
NagC 75_gi 0
NanR 75_gi 0
NarL 75_gi 0
NarP 75_gi 0
NemR 75_gi 0
NfeR 75_gi 0
NhaR 75_gi 0
NikR 75_gi 0
NimR 75_gi 0
NorR 75_gi 0
NrdR 75_gi 0
NsrR 75_gi 0
NtrC 75_gi 0
OmpR 75_gi 0
OxyR 75_gi 0
PaaX 75_gi 0
PdeL 75_gi 0
PdhR 75_gi 0
PepA 75_gi 0
PgrR 75_gi 0
PhoB 75_gi 0
PhoP 75_gi .01408450704225352112
PrpR 75_gi 0
PspF 75_gi 0
PurR 75_gi 0
PutA 75_gi 0
PuuR 75_gi 0
PyrR 75_gi 0
QseB 75_gi 0
RbsR 75_gi 0
RcdA 75_gi 0
RclR 75_gi 0
RcnR 75_gi 0
RcsAB 75_gi 0
RcsB 75_gi 0
RcsB_BglJ 75_gi .03225806451612903225
RelB 75_gi 0
RelB_RelE 75_gi 0
RhaR 75_gi 0
RhaS 75_gi 0
Rob 75_gi 0
RstA 75_gi 0
RtcR 75_gi 0
RutR 75_gi 0
SdiA 75_gi 0
SgrR 75_gi 0
SlyA 75_gi .01923076923076923076
SoxR 75_gi 0
SoxS 75_gi 0
SrlR 75_gi 0
StpA 75_gi .04545454545454545454
SutR 75_gi 0
TdcA 75_gi 0
TdcR 75_gi 0
TorR 75_gi 0
TreR 75_gi 0
TrpR 75_gi 0
TyrR 75_gi 0
UhpA 75_gi 0
UidR 75_gi 0
UlaR 75_gi 0
UvrY 75_gi 0
UxuR 75_gi 0
XapR 75_gi 0
XylR 75_gi 0
YdeO 75_gi 0
YefM 75_gi 0
YefM_YoeB 75_gi 0
YeiL 75_gi 0
YhaJ 75_gi 0
YiaJ 75_gi 0
YjjQ 75_gi 0
YqhC 75_gi 0
ZntR 75_gi 0
ZraR 75_gi 0
Zur 75_gi 0
AccB 76_gi .00227531285551763367
AcrR 76_gi .00112485939257592800
Ada 76_gi .00113378684807256235
AdiY 76_gi .00112866817155756207
AgaR 76_gi .00678733031674208144
AidB 76_gi .00113765642775881683
AlaS 76_gi 0
AllR 76_gi 0
AllS 76_gi .00341296928327645051
AlsR 76_gi 0
AppY 76_gi .00451977401129943502
AraC 76_gi .00112107623318385650
ArcA 76_gi .10427528675703858185
ArgP 76_gi .00224466891133557800
ArgR 76_gi .00880088008800880088
ArsR 76_gi 0
AscG 76_gi .00226757369614512471
AsnC 76_gi .00455062571103526734
AtoC 76_gi 0
BaeR 76_gi .00112866817155756207
BasR 76_gi .00790960451977401129
BetI 76_gi .00455062571103526734
BirA 76_gi 0
BluR 76_gi .00455062571103526734
BolA 76_gi .00340522133938706015
BtsR 76_gi .01475595913734392735
CadC 76_gi .00113507377979568671
CaiF 76_gi .00679501698754246885
Cbl 76_gi .00452488687782805429
CdaR 76_gi .00679501698754246885
CecR 76_gi .00568828213879408418
ChbR 76_gi 0
ComR 76_gi 0
CpxR 76_gi .02262931034482758620
Cra 76_gi .03791982665222101841
CreB 76_gi .00113250283125707814
CRP 76_gi .16570486397361912613
CRP_Sxy 76_gi .00113765642775881683
CsgD 76_gi .01910112359550561797
CspA 76_gi 0
CsqR 76_gi 0
CueR 76_gi .00681818181818181818
CusR 76_gi .00564334085778781038
CynR 76_gi 0
CysB 76_gi .01336302895322939866
CytR 76_gi .00337457817772778402
Dan 76_gi 0
DcuR 76_gi .01020408163265306122
DeoR 76_gi .00226500566251415628
DgoR 76_gi 0
DhaR 76_gi 0
DicA 76_gi 0
DinJ_YafQ 76_gi .00113507377979568671
DnaA 76_gi .00112107623318385650
DpiA 76_gi .01136363636363636363
DsdC 76_gi .00341296928327645051
EbgR 76_gi 0
EnvR 76_gi 0
EnvY 76_gi 0
EvgA 76_gi .01126126126126126126
ExuR 76_gi .00225733634311512415
FabR 76_gi 0
FadR 76_gi .00669642857142857142
FeaR 76_gi 0
FhlA 76_gi .00776053215077605321
Fis 76_gi .07856450048496605237
FlhDC 76_gi .02670940170940170940
FliZ 76_gi .01580135440180586907
FNR 76_gi .14771622934888241010
FucR 76_gi .00226244343891402714
Fur 76_gi .09179265658747300215
GadE 76_gi .01901565995525727069
GadE_RcsB 76_gi .00452488687782805429
GadW 76_gi .01360544217687074829
GadX 76_gi .01897321428571428571
GalR 76_gi .00112612612612612612
GalS 76_gi .00112612612612612612
GatR 76_gi .00568181818181818181
GcvA 76_gi 0
GlaR 76_gi .00340522133938706015
GlcC 76_gi 0
GlpR 76_gi .00566251415628539071
GlrR 76_gi .00568181818181818181
GntR 76_gi 0
GutM 76_gi 0
HcaR 76_gi 0
HdfR 76_gi 0
HicB 76_gi .00227531285551763367
HigA 76_gi 0
HigBA 76_gi 0
HipAB 76_gi .00340522133938706015
HipB 76_gi .00340136054421768707
H_NS 76_gi .10961737331954498448
HprR 76_gi .00564334085778781038
HU 76_gi .00112739571589627959
HyfR 76_gi 0
HypT 76_gi .00563697857948139797
IclR 76_gi .00340909090909090909
IdnR 76_gi 0
IHF 76_gi .14094650205761316872
IlvY 76_gi .00227531285551763367
IscR 76_gi .00774336283185840707
KdgR 76_gi 0
KdpE 76_gi .00455062571103526734
LacI 76_gi 0
LeuO 76_gi .01238738738738738738
LexA 76_gi .02396514161220043572
LldR 76_gi 0
LrhA 76_gi .00226757369614512471
Lrp 76_gi .02925809822361546499
LsrR 76_gi .00794551645856980703
LysR 76_gi 0
MalI 76_gi .00341296928327645051
MalT 76_gi 0
MarA 76_gi .01748633879781420765
MarR 76_gi 0
MatA 76_gi .00339366515837104072
MazE 76_gi .00341296928327645051
MazE_MazF 76_gi .00341296928327645051
McbR 76_gi 0
MelR 76_gi 0
MetJ 76_gi .00675675675675675675
MetR 76_gi 0
MhpR 76_gi .00682593856655290102
Mlc 76_gi .00112612612612612612
MlrA 76_gi .00565610859728506787
MngR 76_gi 0
MntR 76_gi .00340522133938706015
ModE 76_gi .01425438596491228070
MprA 76_gi 0
MqsA 76_gi .00566893424036281179
MraZ 76_gi .00448430493273542600
MurR 76_gi .00113507377979568671
Nac 76_gi .00671140939597315436
NadR 76_gi .00113378684807256235
NagC 76_gi .01777777777777777777
NanR 76_gi .00112485939257592800
NarL 76_gi .06929637526652452025
NarP 76_gi .02310231023102310231
NemR 76_gi 0
NfeR 76_gi .00227531285551763367
NhaR 76_gi .00226244343891402714
NikR 76_gi 0
NimR 76_gi 0
NorR 76_gi 0
NrdR 76_gi 0
NsrR 76_gi .03548387096774193548
NtrC 76_gi .01864035087719298245
OmpR 76_gi .01006711409395973154
OxyR 76_gi .01991150442477876106
PaaX 76_gi .01247165532879818594
PdeL 76_gi 0
PdhR 76_gi .01321585903083700440
PepA 76_gi .00341296928327645051
PgrR 76_gi .00453001132502831257
PhoB 76_gi .01185344827586206896
PhoP 76_gi .02074235807860262008
PrpR 76_gi .00454545454545454545
PspF 76_gi .00796359499431171786
PurR 76_gi .00441014332965821389
PutA 76_gi .00113636363636363636
PuuR 76_gi .00225988700564971751
PyrR 76_gi 0
QseB 76_gi .00791855203619909502
RbsR 76_gi 0
RcdA 76_gi .00792751981879954699
RclR 76_gi .00341296928327645051
RcnR 76_gi .00341296928327645051
RcsAB 76_gi .00901916572717023675
RcsB 76_gi .01799775028121484814
RcsB_BglJ 76_gi .01244343891402714932
RelB 76_gi 0
RelB_RelE 76_gi 0
RhaR 76_gi 0
RhaS 76_gi 0
Rob 76_gi .00443951165371809100
RstA 76_gi .00565610859728506787
RtcR 76_gi 0
RutR 76_gi .00448430493273542600
SdiA 76_gi .00567536889897843359
SgrR 76_gi 0
SlyA 76_gi .02921348314606741573
SoxR 76_gi .00225988700564971751
SoxS 76_gi .00873362445414847161
SrlR 76_gi 0
StpA 76_gi .00453514739229024943
SutR 76_gi .00454545454545454545
TdcA 76_gi 0
TdcR 76_gi 0
TorR 76_gi .00450958286358511837
TreR 76_gi 0
TrpR 76_gi .00677966101694915254
TyrR 76_gi .00112359550561797752
UhpA 76_gi 0
UidR 76_gi 0
UlaR 76_gi .00796359499431171786
UvrY 76_gi 0
UxuR 76_gi .00112739571589627959
XapR 76_gi .00227531285551763367
XylR 76_gi .00566893424036281179
YdeO 76_gi .01465614430665163472
YefM 76_gi 0
YefM_YoeB 76_gi 0
YeiL 76_gi 0
YhaJ 76_gi 0
YiaJ 76_gi .01022727272727272727
YjjQ 76_gi .00565610859728506787
YqhC 76_gi 0
ZntR 76_gi 0
ZraR 76_gi .00113507377979568671
Zur 76_gi 0
AccB 77_gi 0
AcrR 77_gi 0
Ada 77_gi 0
AdiY 77_gi .00689655172413793103
AgaR 77_gi 0
AidB 77_gi 0
AlaS 77_gi 0
AllR 77_gi 0
AllS 77_gi 0
AlsR 77_gi .01754385964912280701
AppY 77_gi 0
AraC 77_gi 0
ArcA 77_gi .08158508158508158508
ArgP 77_gi 0
ArgR 77_gi .00940438871473354231
ArsR 77_gi 0
AscG 77_gi .00696864111498257839
AsnC 77_gi 0
AtoC 77_gi 0
BaeR 77_gi 0
BasR 77_gi .00337837837837837837
BetI 77_gi .01408450704225352112
BirA 77_gi 0
BluR 77_gi 0
BolA 77_gi .00347222222222222222
BtsR 77_gi .00673400673400673400
CadC 77_gi 0
CaiF 77_gi .02083333333333333333
Cbl 77_gi .01736111111111111111
CdaR 77_gi .01730103806228373702
CecR 77_gi 0
ChbR 77_gi 0
ComR 77_gi 0
CpxR 77_gi .02906976744186046511
Cra 77_gi .03125000000000000000
CreB 77_gi 0
CRP 77_gi .10675675675675675675
CRP_Sxy 77_gi 0
CsgD 77_gi .00321543408360128617
CspA 77_gi 0
CsqR 77_gi 0
CueR 77_gi 0
CusR 77_gi 0
CynR 77_gi 0
CysB 77_gi .01941747572815533980
CytR 77_gi .01020408163265306122
Dan 77_gi 0
DcuR 77_gi .00680272108843537414
DeoR 77_gi .00694444444444444444
DgoR 77_gi 0
DhaR 77_gi 0
DicA 77_gi .01038062283737024221
DinJ_YafQ 77_gi 0
DnaA 77_gi .00675675675675675675
DpiA 77_gi .00682593856655290102
DsdC 77_gi 0
EbgR 77_gi 0
EnvR 77_gi 0
EnvY 77_gi .00350877192982456140
EvgA 77_gi .01677852348993288590
ExuR 77_gi 0
FabR 77_gi .00350877192982456140
FadR 77_gi .00986842105263157894
FeaR 77_gi .00350877192982456140
FhlA 77_gi .02950819672131147540
Fis 77_gi .03400000000000000000
FlhDC 77_gi .00549450549450549450
FliZ 77_gi 0
FNR 77_gi .10357815442561205273
FucR 77_gi .01748251748251748251
Fur 77_gi .08900523560209424083
GadE 77_gi .00317460317460317460
GadE_RcsB 77_gi .01384083044982698961
GadW 77_gi .01355932203389830508
GadX 77_gi .01273885350318471337
GalR 77_gi .00341296928327645051
GalS 77_gi .00341296928327645051
GatR 77_gi .02112676056338028169
GcvA 77_gi .00696864111498257839
GlaR 77_gi 0
GlcC 77_gi 0
GlpR 77_gi 0
GlrR 77_gi .01754385964912280701
GntR 77_gi .00338983050847457627
GutM 77_gi .02464788732394366197
HcaR 77_gi 0
HdfR 77_gi 0
HicB 77_gi 0
HigA 77_gi 0
HigBA 77_gi 0
HipAB 77_gi 0
HipB 77_gi .00346020761245674740
H_NS 77_gi .14903846153846153846
HprR 77_gi 0
HU 77_gi 0
HyfR 77_gi 0
HypT 77_gi 0
IclR 77_gi 0
IdnR 77_gi .00344827586206896551
IHF 77_gi .07306889352818371607
IlvY 77_gi 0
IscR 77_gi 0
KdgR 77_gi 0
KdpE 77_gi 0
LacI 77_gi 0
LeuO 77_gi .00330033003300330033
LexA 77_gi .00290697674418604651
LldR 77_gi 0
LrhA 77_gi .00347222222222222222
Lrp 77_gi .03448275862068965517
LsrR 77_gi 0
LysR 77_gi 0
MalI 77_gi 0
MalT 77_gi 0
MarA 77_gi .00598802395209580838
MarR 77_gi 0
MatA 77_gi .00343642611683848797
MazE 77_gi 0
MazE_MazF 77_gi 0
McbR 77_gi .01045296167247386759
MelR 77_gi 0
MetJ 77_gi 0
MetR 77_gi .00347222222222222222
MhpR 77_gi .02112676056338028169
Mlc 77_gi .01030927835051546391
MlrA 77_gi 0
MngR 77_gi 0
MntR 77_gi .00696864111498257839
ModE 77_gi .03448275862068965517
MprA 77_gi 0
MqsA 77_gi 0
MraZ 77_gi 0
MurR 77_gi 0
Nac 77_gi .00660066006600660066
NadR 77_gi .00348432055749128919
NagC 77_gi .01582278481012658227
NanR 77_gi .00682593856655290102
NarL 77_gi .05426356589147286821
NarP 77_gi .03076923076923076923
NemR 77_gi 0
NfeR 77_gi 0
NhaR 77_gi .02105263157894736842
NikR 77_gi 0
NimR 77_gi 0
NorR 77_gi 0
NrdR 77_gi 0
NsrR 77_gi .03370786516853932584
NtrC 77_gi .04049844236760124610
OmpR 77_gi .01650165016501650165
OxyR 77_gi 0
PaaX 77_gi 0
PdeL 77_gi .00352112676056338028
PdhR 77_gi .00619195046439628482
PepA 77_gi .00701754385964912280
PgrR 77_gi 0
PhoB 77_gi .01775147928994082840
PhoP 77_gi .01796407185628742514
PrpR 77_gi 0
PspF 77_gi 0
PurR 77_gi .00958466453674121405
PutA 77_gi 0
PuuR 77_gi .02816901408450704225
PyrR 77_gi 0
QseB 77_gi .00338983050847457627
RbsR 77_gi 0
RcdA 77_gi 0
RclR 77_gi 0
RcnR 77_gi 0
RcsAB 77_gi 0
RcsB 77_gi .02649006622516556291
RcsB_BglJ 77_gi 0
RelB 77_gi 0
RelB_RelE 77_gi 0
RhaR 77_gi 0
RhaS 77_gi 0
Rob 77_gi 0
RstA 77_gi .00341296928327645051
RtcR 77_gi 0
RutR 77_gi .01006711409395973154
SdiA 77_gi 0
SgrR 77_gi 0
SlyA 77_gi .04901960784313725490
SoxR 77_gi 0
SoxS 77_gi 0
SrlR 77_gi .02464788732394366197
StpA 77_gi .00344827586206896551
SutR 77_gi 0
TdcA 77_gi 0
TdcR 77_gi 0
TorR 77_gi .00680272108843537414
TreR 77_gi 0
TrpR 77_gi .00338983050847457627
TyrR 77_gi .00338983050847457627
UhpA 77_gi 0
UidR 77_gi 0
UlaR 77_gi 0
UvrY 77_gi .00347222222222222222
UxuR 77_gi 0
XapR 77_gi 0
XylR 77_gi 0
YdeO 77_gi .00660066006600660066
YefM 77_gi 0
YefM_YoeB 77_gi 0
YeiL 77_gi 0
YhaJ 77_gi 0
YiaJ 77_gi 0
YjjQ 77_gi .01379310344827586206
YqhC 77_gi 0
ZntR 77_gi 0
ZraR 77_gi 0
Zur 77_gi 0
AccB 78_gi 0
AcrR 78_gi 0
Ada 78_gi 0
AdiY 78_gi 0
AgaR 78_gi 0
AidB 78_gi 0
AlaS 78_gi 0
AllR 78_gi 0
AllS 78_gi 0
AlsR 78_gi 0
AppY 78_gi 0
AraC 78_gi 0
ArcA 78_gi .04016064257028112449
ArgP 78_gi .01086956521739130434
ArgR 78_gi 0
ArsR 78_gi 0
AscG 78_gi 0
AsnC 78_gi 0
AtoC 78_gi 0
BaeR 78_gi 0
BasR 78_gi .01098901098901098901
BetI 78_gi 0
BirA 78_gi 0
BluR 78_gi 0
BolA 78_gi 0
BtsR 78_gi 0
CadC 78_gi 0
CaiF 78_gi .07228915662650602409
Cbl 78_gi .06024096385542168674
CdaR 78_gi 0
CecR 78_gi 0
ChbR 78_gi 0
ComR 78_gi 0
CpxR 78_gi .03472222222222222222
Cra 78_gi 0
CreB 78_gi 0
CRP 78_gi .03716216216216216216
CRP_Sxy 78_gi 0
CsgD 78_gi 0
CspA 78_gi 0
CsqR 78_gi 0
CueR 78_gi 0
CusR 78_gi 0
CynR 78_gi 0
CysB 78_gi .04761904761904761904
CytR 78_gi 0
Dan 78_gi 0
DcuR 78_gi 0
DeoR 78_gi 0
DgoR 78_gi 0
DhaR 78_gi 0
DicA 78_gi 0
DinJ_YafQ 78_gi .02500000000000000000
DnaA 78_gi 0
DpiA 78_gi .01123595505617977528
DsdC 78_gi 0
EbgR 78_gi 0
EnvR 78_gi 0
EnvY 78_gi 0
EvgA 78_gi 0
ExuR 78_gi 0
FabR 78_gi 0
FadR 78_gi 0
FeaR 78_gi 0
FhlA 78_gi 0
Fis 78_gi .00970873786407766990
FlhDC 78_gi .04545454545454545454
FliZ 78_gi 0
FNR 78_gi .06722689075630252100
FucR 78_gi 0
Fur 78_gi .07106598984771573604
GadE 78_gi 0
GadE_RcsB 78_gi 0
GadW 78_gi 0
GadX 78_gi 0
GalR 78_gi 0
GalS 78_gi 0
GatR 78_gi 0
GcvA 78_gi 0
GlaR 78_gi 0
GlcC 78_gi 0
GlpR 78_gi 0
GlrR 78_gi .06250000000000000000
GntR 78_gi 0
GutM 78_gi .08860759493670886075
HcaR 78_gi 0
HdfR 78_gi 0
HicB 78_gi 0
HigA 78_gi 0
HigBA 78_gi 0
HipAB 78_gi 0
HipB 78_gi 0
H_NS 78_gi .12809917355371900826
HprR 78_gi 0
HU 78_gi 0
HyfR 78_gi 0
HypT 78_gi 0
IclR 78_gi 0
IdnR 78_gi 0
IHF 78_gi .04745762711864406779
IlvY 78_gi 0
IscR 78_gi .06730769230769230769
KdgR 78_gi 0
KdpE 78_gi 0
LacI 78_gi 0
LeuO 78_gi .06451612903225806451
LexA 78_gi .01449275362318840579
LldR 78_gi 0
LrhA 78_gi .01204819277108433734
Lrp 78_gi 0
LsrR 78_gi 0
LysR 78_gi 0
MalI 78_gi 0
MalT 78_gi 0
MarA 78_gi 0
MarR 78_gi 0
MatA 78_gi 0
MazE 78_gi 0
MazE_MazF 78_gi 0
McbR 78_gi 0
MelR 78_gi 0
MetJ 78_gi 0
MetR 78_gi 0
MhpR 78_gi 0
Mlc 78_gi 0
MlrA 78_gi 0
MngR 78_gi 0
MntR 78_gi 0
ModE 78_gi .05932203389830508474
MprA 78_gi 0
MqsA 78_gi 0
MraZ 78_gi 0
MurR 78_gi 0
Nac 78_gi .01010101010101010101
NadR 78_gi .01219512195121951219
NagC 78_gi 0
NanR 78_gi .02272727272727272727
NarL 78_gi .04639175257731958762
NarP 78_gi .05691056910569105691
NemR 78_gi 0
NfeR 78_gi 0
NhaR 78_gi 0
NikR 78_gi 0
NimR 78_gi 0
NorR 78_gi 0
NrdR 78_gi 0
NsrR 78_gi 0
NtrC 78_gi .04032258064516129032
OmpR 78_gi 0
OxyR 78_gi 0
PaaX 78_gi 0
PdeL 78_gi 0
PdhR 78_gi 0
PepA 78_gi 0
PgrR 78_gi 0
PhoB 78_gi 0
PhoP 78_gi .00746268656716417910
PrpR 78_gi 0
PspF 78_gi 0
PurR 78_gi 0
PutA 78_gi 0
PuuR 78_gi 0
PyrR 78_gi 0
QseB 78_gi 0
RbsR 78_gi 0
RcdA 78_gi 0
RclR 78_gi 0
RcnR 78_gi 0
RcsAB 78_gi 0
RcsB 78_gi .06060606060606060606
RcsB_BglJ 78_gi .01063829787234042553
RelB 78_gi 0
RelB_RelE 78_gi 0
RhaR 78_gi 0
RhaS 78_gi 0
Rob 78_gi 0
RstA 78_gi 0
RtcR 78_gi .02531645569620253164
RutR 78_gi 0
SdiA 78_gi 0
SgrR 78_gi 0
SlyA 78_gi .13725490196078431372
SoxR 78_gi 0
SoxS 78_gi 0
SrlR 78_gi .08860759493670886075
StpA 78_gi .01176470588235294117
SutR 78_gi 0
TdcA 78_gi 0
TdcR 78_gi 0
TorR 78_gi 0
TreR 78_gi 0
TrpR 78_gi 0
TyrR 78_gi 0
UhpA 78_gi 0
UidR 78_gi 0
UlaR 78_gi 0
UvrY 78_gi 0
UxuR 78_gi 0
XapR 78_gi 0
XylR 78_gi 0
YdeO 78_gi 0
YefM 78_gi .02531645569620253164
YefM_YoeB 78_gi .02531645569620253164
YeiL 78_gi 0
YhaJ 78_gi 0
YiaJ 78_gi 0
YjjQ 78_gi 0
YqhC 78_gi 0
ZntR 78_gi 0
ZraR 78_gi 0
Zur 78_gi 0
AccB 79_gi .00366300366300366300
AcrR 79_gi .00541516245487364620
Ada 79_gi 0
AdiY 79_gi .00544464609800362976
AgaR 79_gi 0
AidB 79_gi 0
AlaS 79_gi 0
AllR 79_gi .00361663652802893309
AllS 79_gi .00549450549450549450
AlsR 79_gi .00914076782449725776
AppY 79_gi 0
AraC 79_gi 0
ArcA 79_gi .07555555555555555555
ArgP 79_gi .00178890876565295169
ArgR 79_gi .01742160278745644599
ArsR 79_gi 0
AscG 79_gi .00181818181818181818
AsnC 79_gi .00182149362477231329
AtoC 79_gi 0
BaeR 79_gi 0
BasR 79_gi .00720720720720720720
BetI 79_gi 0
BirA 79_gi .00915750915750915750
BluR 79_gi 0
BolA 79_gi .00547445255474452554
BtsR 79_gi .01081081081081081081
CadC 79_gi .00182481751824817518
CaiF 79_gi .01090909090909090909
Cbl 79_gi .00725952813067150635
CdaR 79_gi .00907441016333938294
CecR 79_gi 0
ChbR 79_gi .01098901098901098901
ComR 79_gi .00183150183150183150
CpxR 79_gi .02155887230514096185
Cra 79_gi .04340567612687813021
CreB 79_gi .00181818181818181818
CRP 79_gi .13669821240799158780
CRP_Sxy 79_gi .00183150183150183150
CsgD 79_gi .01056338028169014084
CspA 79_gi .00182815356489945155
CsqR 79_gi 0
CueR 79_gi .00181159420289855072
CusR 79_gi .00904159132007233273
CynR 79_gi 0
CysB 79_gi .01763668430335097001
CytR 79_gi .00902527075812274368
Dan 79_gi 0
DcuR 79_gi .00722021660649819494
DeoR 79_gi .00914076782449725776
DgoR 79_gi 0
DhaR 79_gi .00732600732600732600
DicA 79_gi .00544464609800362976
DinJ_YafQ 79_gi 0
DnaA 79_gi .00178890876565295169
DpiA 79_gi .01828153564899451553
DsdC 79_gi 0
EbgR 79_gi .00366300366300366300
EnvR 79_gi 0
EnvY 79_gi .00182815356489945155
EvgA 79_gi .00533807829181494661
ExuR 79_gi .00180505415162454873
FabR 79_gi 0
FadR 79_gi .01245551601423487544
FeaR 79_gi 0
FhlA 79_gi .03971119133574007220
Fis 79_gi .05412719891745602165
FlhDC 79_gi .00480000000000000000
FliZ 79_gi .00889679715302491103
FNR 79_gi .12021136063408190224
FucR 79_gi 0
Fur 79_gi .07961783439490445859
GadE 79_gi .01760563380281690140
GadE_RcsB 79_gi .00543478260869565217
GadW 79_gi .00718132854578096947
GadX 79_gi .01221640488656195462
GalR 79_gi 0
GalS 79_gi 0
GatR 79_gi .01098901098901098901
GcvA 79_gi 0
GlaR 79_gi .00915750915750915750
GlcC 79_gi 0
GlpR 79_gi 0
GlrR 79_gi .00181488203266787658
GntR 79_gi .00179533213644524236
GutM 79_gi 0
HcaR 79_gi 0
HdfR 79_gi 0
HicB 79_gi 0
HigA 79_gi 0
HigBA 79_gi 0
HipAB 79_gi .00364298724954462659
HipB 79_gi .00363636363636363636
H_NS 79_gi .11951588502269288956
HprR 79_gi .00904159132007233273
HU 79_gi 0
HyfR 79_gi .02197802197802197802
HypT 79_gi .00359066427289048473
IclR 79_gi 0
IdnR 79_gi 0
IHF 79_gi .07628294036061026352
IlvY 79_gi 0
IscR 79_gi .00347222222222222222
KdgR 79_gi 0
KdpE 79_gi 0
LacI 79_gi 0
LeuO 79_gi .01615798922800718132
LexA 79_gi .03583617747440273037
LldR 79_gi 0
LrhA 79_gi .00181818181818181818
Lrp 79_gi .05844155844155844155
LsrR 79_gi .00180505415162454873
LysR 79_gi 0
MalI 79_gi 0
MalT 79_gi 0
MarA 79_gi .00843170320404721753
MarR 79_gi .00549450549450549450
MatA 79_gi 0
MazE 79_gi 0
MazE_MazF 79_gi 0
McbR 79_gi .00729927007299270072
MelR 79_gi 0
MetJ 79_gi .00178571428571428571
MetR 79_gi 0
MhpR 79_gi 0
Mlc 79_gi .00361010830324909747
MlrA 79_gi .00180180180180180180
MngR 79_gi .00182481751824817518
MntR 79_gi .00547445255474452554
ModE 79_gi .03315881326352530541
MprA 79_gi .00181488203266787658
MqsA 79_gi 0
MraZ 79_gi .02737226277372262773
MurR 79_gi .00549450549450549450
Nac 79_gi .01795332136445242369
NadR 79_gi .00182149362477231329
NagC 79_gi .02101576182136602451
NanR 79_gi .00541516245487364620
NarL 79_gi .05511811023622047244
NarP 79_gi .02051282051282051282
NemR 79_gi 0
NfeR 79_gi 0
NhaR 79_gi .00362976406533575317
NikR 79_gi 0
NimR 79_gi 0
NorR 79_gi 0
NrdR 79_gi 0
NsrR 79_gi .01612903225806451612
NtrC 79_gi .01880341880341880341
OmpR 79_gi .00529100529100529100
OxyR 79_gi .01202749140893470790
PaaX 79_gi 0
PdeL 79_gi .00183150183150183150
PdhR 79_gi .03710247349823321554
PepA 79_gi .00182481751824817518
PgrR 79_gi .00180831826401446654
PhoB 79_gi .01168614357262103505
PhoP 79_gi .01689189189189189189
PrpR 79_gi .00731261425959780621
PspF 79_gi 0
PurR 79_gi .00347222222222222222
PutA 79_gi .00182815356489945155
PuuR 79_gi .01465201465201465201
PyrR 79_gi 0
QseB 79_gi .01639344262295081967
RbsR 79_gi .00180505415162454873
RcdA 79_gi .00179856115107913669
RclR 79_gi 0
RcnR 79_gi .00549450549450549450
RcsAB 79_gi 0
RcsB 79_gi .01060070671378091872
RcsB_BglJ 79_gi .00357142857142857142
RelB 79_gi 0
RelB_RelE 79_gi 0
RhaR 79_gi 0
RhaS 79_gi 0
Rob 79_gi .01238938053097345132
RstA 79_gi .00180180180180180180
RtcR 79_gi 0
RutR 79_gi .00356506238859180035
SdiA 79_gi .00545454545454545454
SgrR 79_gi .00180505415162454873
SlyA 79_gi .02460456942003514938
SoxR 79_gi .00362318840579710144
SoxS 79_gi .01198630136986301369
SrlR 79_gi 0
StpA 79_gi .00181159420289855072
SutR 79_gi 0
TdcA 79_gi 0
TdcR 79_gi 0
TorR 79_gi .00359712230215827338
TreR 79_gi 0
TrpR 79_gi .00540540540540540540
TyrR 79_gi .00904159132007233273
UhpA 79_gi 0
UidR 79_gi .00548446069469835466
UlaR 79_gi 0
UvrY 79_gi .00181818181818181818
UxuR 79_gi .00725952813067150635
XapR 79_gi 0
XylR 79_gi 0
YdeO 79_gi .00353982300884955752
YefM 79_gi .00366300366300366300
YefM_YoeB 79_gi .00366300366300366300
YeiL 79_gi .00183150183150183150
YhaJ 79_gi 0
YiaJ 79_gi 0
YjjQ 79_gi 0
YqhC 79_gi 0
ZntR 79_gi 0
ZraR 79_gi 0
Zur 79_gi .00546448087431693989
AccB 80_gi 0
AcrR 80_gi .00485908649173955296
Ada 80_gi .00195121951219512195
AdiY 80_gi .00291828793774319066
AgaR 80_gi 0
AidB 80_gi 0
AlaS 80_gi 0
AllR 80_gi 0
AllS 80_gi .00293255131964809384
AlsR 80_gi .00097276264591439688
AppY 80_gi .00977517106549364613
AraC 80_gi .00387221684414327202
ArcA 80_gi .09363636363636363636
ArgP 80_gi .00484496124031007751
ArgR 80_gi .03210116731517509727
ArsR 80_gi 0
AscG 80_gi 0
AsnC 80_gi .00391006842619745845
AtoC 80_gi .00391006842619745845
BaeR 80_gi .00097087378640776699
BasR 80_gi .00582524271844660194
BetI 80_gi 0
BirA 80_gi .00488758553274682306
BluR 80_gi .00391006842619745845
BolA 80_gi .00097370983446932814
BtsR 80_gi .00484027105517909002
CadC 80_gi .00097560975609756097
CaiF 80_gi .00977517106549364613
Cbl 80_gi 0
CdaR 80_gi .00486381322957198443
CecR 80_gi .00488758553274682306
ChbR 80_gi 0
ComR 80_gi .00097751710654936461
CpxR 80_gi .02340823970037453183
Cra 80_gi .02511627906976744186
CreB 80_gi .00390625000000000000
CRP 80_gi .17142857142857142857
CRP_Sxy 80_gi 0
CsgD 80_gi .00190657769304099142
CspA 80_gi 0
CsqR 80_gi 0
CueR 80_gi 0
CusR 80_gi 0
CynR 80_gi 0
CysB 80_gi .00572519083969465648
CytR 80_gi .00290416263310745401
Dan 80_gi .00391006842619745845
DcuR 80_gi .00193610842207163601
DeoR 80_gi .00194741966893865628
DgoR 80_gi 0
DhaR 80_gi 0
DicA 80_gi 0
DinJ_YafQ 80_gi .00195312500000000000
DnaA 80_gi .00387221684414327202
DpiA 80_gi .00878048780487804878
DsdC 80_gi 0
EbgR 80_gi 0
EnvR 80_gi .00195503421309872922
EnvY 80_gi .00097656250000000000
EvgA 80_gi .00871248789932236205
ExuR 80_gi .00194174757281553398
FabR 80_gi 0
FadR 80_gi .00576923076923076923
FeaR 80_gi 0
FhlA 80_gi .01250000000000000000
Fis 80_gi .11446317657497781721
FlhDC 80_gi .01562500000000000000
FliZ 80_gi .00675024108003857280
FNR 80_gi .13929492691315563198
FucR 80_gi .00684261974584555229
Fur 80_gi .07541899441340782122
GadE 80_gi .00956937799043062200
GadE_RcsB 80_gi .00291545189504373177
GadW 80_gi .00776699029126213592
GadX 80_gi .01245210727969348659
GalR 80_gi 0
GalS 80_gi 0
GatR 80_gi .00586510263929618768
GcvA 80_gi .00488758553274682306
GlaR 80_gi .00292682926829268292
GlcC 80_gi .00097181729834791059
GlpR 80_gi .00584795321637426900
GlrR 80_gi .00586510263929618768
GntR 80_gi 0
GutM 80_gi .00684261974584555229
HcaR 80_gi 0
HdfR 80_gi .00194931773879142300
HicB 80_gi 0
HigA 80_gi 0
HigBA 80_gi 0
HipAB 80_gi 0
HipB 80_gi .00097276264591439688
H_NS 80_gi .11243144424131627056
HprR 80_gi 0
HU 80_gi .00194174757281553398
HyfR 80_gi .01173020527859237536
HypT 80_gi .00974658869395711500
IclR 80_gi .00391006842619745845
IdnR 80_gi 0
IHF 80_gi .09912280701754385964
IlvY 80_gi 0
IscR 80_gi .01735776277724204435
KdgR 80_gi 0
KdpE 80_gi 0
LacI 80_gi 0
LeuO 80_gi .00675675675675675675
LexA 80_gi .03336510962821734985
LldR 80_gi 0
LrhA 80_gi .00292682926829268292
Lrp 80_gi .06811731315042573320
LsrR 80_gi .00096993210475266731
LysR 80_gi 0
MalI 80_gi .00293255131964809384
MalT 80_gi .00388726919339164237
MarA 80_gi .01606805293005671077
MarR 80_gi 0
MatA 80_gi .00389483933787731256
MazE 80_gi 0
MazE_MazF 80_gi 0
McbR 80_gi .00488281250000000000
MelR 80_gi 0
MetJ 80_gi .00678952473326867119
MetR 80_gi .00097370983446932814
MhpR 80_gi .00586510263929618768
Mlc 80_gi .00291262135922330097
MlrA 80_gi .00096899224806201550
MngR 80_gi 0
MntR 80_gi .00194931773879142300
ModE 80_gi .00469924812030075187
MprA 80_gi .00194741966893865628
MqsA 80_gi .00194363459669582118
MraZ 80_gi .01562500000000000000
MurR 80_gi 0
Nac 80_gi .00578034682080924855
NadR 80_gi .00097465886939571150
NagC 80_gi .02021174205967276227
NanR 80_gi .00096805421103581800
NarL 80_gi .06499535747446610956
NarP 80_gi .02578796561604584527
NemR 80_gi 0
NfeR 80_gi .00097656250000000000
NhaR 80_gi .00585937500000000000
NikR 80_gi 0
NimR 80_gi 0
NorR 80_gi 0
NrdR 80_gi 0
NsrR 80_gi .02690166975881261595
NtrC 80_gi .02975047984644913627
OmpR 80_gi .01061776061776061776
OxyR 80_gi .02303262955854126679
PaaX 80_gi 0
PdeL 80_gi .00097751710654936461
PdhR 80_gi .02406159769008662175
PepA 80_gi .00293255131964809384
PgrR 80_gi .00291828793774319066
PhoB 80_gi .00650557620817843866
PhoP 80_gi .02178030303030303030
PrpR 80_gi .00390625000000000000
PspF 80_gi 0
PurR 80_gi .00764087870105062082
PutA 80_gi .00195503421309872922
PuuR 80_gi .00782013685239491691
PyrR 80_gi 0
QseB 80_gi .00877192982456140350
RbsR 80_gi .00584795321637426900
RcdA 80_gi .00388349514563106796
RclR 80_gi 0
RcnR 80_gi .00293255131964809384
RcsAB 80_gi .01070038910505836575
RcsB 80_gi .01450676982591876208
RcsB_BglJ 80_gi .01070038910505836575
RelB 80_gi 0
RelB_RelE 80_gi 0
RhaR 80_gi 0
RhaS 80_gi 0
Rob 80_gi .00962463907603464870
RstA 80_gi .00486381322957198443
RtcR 80_gi 0
RutR 80_gi .00483091787439613526
SdiA 80_gi .00585937500000000000
SgrR 80_gi .00096993210475266731
SlyA 80_gi .01435406698564593301
SoxR 80_gi .00291828793774319066
SoxS 80_gi .01811248808388941849
SrlR 80_gi .00684261974584555229
StpA 80_gi .00487804878048780487
SutR 80_gi 0
TdcA 80_gi 0
TdcR 80_gi 0
TorR 80_gi .00485436893203883495
TreR 80_gi 0
TrpR 80_gi 0
TyrR 80_gi .00096711798839458413
UhpA 80_gi .00097751710654936461
UidR 80_gi 0
UlaR 80_gi .00684261974584555229
UvrY 80_gi .00390625000000000000
UxuR 80_gi .00291545189504373177
XapR 80_gi 0
XylR 80_gi .00194363459669582118
YdeO 80_gi .01655306718597857838
YefM 80_gi 0
YefM_YoeB 80_gi 0
YeiL 80_gi .00097751710654936461
YhaJ 80_gi 0
YiaJ 80_gi 0
YjjQ 80_gi .00780487804878048780
YqhC 80_gi .00195503421309872922
ZntR 80_gi 0
ZraR 80_gi 0
Zur 80_gi .00390243902439024390
AccB 81_gi 0
AcrR 81_gi 0
Ada 81_gi 0
AdiY 81_gi 0
AgaR 81_gi 0
AidB 81_gi 0
AlaS 81_gi 0
AllR 81_gi 0
AllS 81_gi 0
AlsR 81_gi .33333333333333333333
AppY 81_gi 0
AraC 81_gi 0
ArcA 81_gi .00518134715025906735
ArgP 81_gi 0
ArgR 81_gi 0
ArsR 81_gi 0
AscG 81_gi 0
AsnC 81_gi 0
AtoC 81_gi 0
BaeR 81_gi 0
BasR 81_gi 0
BetI 81_gi 0
BirA 81_gi 0
BluR 81_gi 0
BolA 81_gi 0
BtsR 81_gi 0
CadC 81_gi 0
CaiF 81_gi 0
Cbl 81_gi 0
CdaR 81_gi 0
CecR 81_gi 0
ChbR 81_gi 0
ComR 81_gi 0
CpxR 81_gi 0
Cra 81_gi 0
CreB 81_gi 0
CRP 81_gi 0
CRP_Sxy 81_gi 0
CsgD 81_gi 0
CspA 81_gi 0
CsqR 81_gi 0
CueR 81_gi 0
CusR 81_gi 0
CynR 81_gi 0
CysB 81_gi 0
CytR 81_gi 0
Dan 81_gi 0
DcuR 81_gi 0
DeoR 81_gi 0
DgoR 81_gi 0
DhaR 81_gi 0
DicA 81_gi 0
DinJ_YafQ 81_gi 0
DnaA 81_gi 0
DpiA 81_gi 0
DsdC 81_gi 0
EbgR 81_gi 0
EnvR 81_gi 0
EnvY 81_gi 0
EvgA 81_gi 0
ExuR 81_gi 0
FabR 81_gi 0
FadR 81_gi 0
FeaR 81_gi 0
FhlA 81_gi 0
Fis 81_gi 0
FlhDC 81_gi 0
FliZ 81_gi 0
FNR 81_gi .00317460317460317460
FucR 81_gi 0
Fur 81_gi 0
GadE 81_gi 0
GadE_RcsB 81_gi 0
GadW 81_gi 0
GadX 81_gi 0
GalR 81_gi 0
GalS 81_gi 0
GatR 81_gi 0
GcvA 81_gi 0
GlaR 81_gi 0
GlcC 81_gi 0
GlpR 81_gi 0
GlrR 81_gi 0
GntR 81_gi 0
GutM 81_gi 0
HcaR 81_gi 0
HdfR 81_gi 0
HicB 81_gi 0
HigA 81_gi 0
HigBA 81_gi 0
HipAB 81_gi 0
HipB 81_gi 0
H_NS 81_gi .00483091787439613526
HprR 81_gi 0
HU 81_gi 0
HyfR 81_gi 0
HypT 81_gi 0
IclR 81_gi 0
IdnR 81_gi 0
IHF 81_gi 0
IlvY 81_gi 0
IscR 81_gi 0
KdgR 81_gi 0
KdpE 81_gi 0
LacI 81_gi 0
LeuO 81_gi .21428571428571428571
LexA 81_gi 0
LldR 81_gi 0
LrhA 81_gi .05555555555555555555
Lrp 81_gi 0
LsrR 81_gi 0
LysR 81_gi 0
MalI 81_gi 0
MalT 81_gi 0
MarA 81_gi 0
MarR 81_gi 0
MatA 81_gi 0
MazE 81_gi 0
MazE_MazF 81_gi 0
McbR 81_gi 0
MelR 81_gi 0
MetJ 81_gi 0
MetR 81_gi 0
MhpR 81_gi 0
Mlc 81_gi 0
MlrA 81_gi 0
MngR 81_gi 0
MntR 81_gi 0
ModE 81_gi 0
MprA 81_gi 0
MqsA 81_gi 0
MraZ 81_gi 0
MurR 81_gi 0
Nac 81_gi 0
NadR 81_gi 0
NagC 81_gi 0
NanR 81_gi 0
NarL 81_gi 0
NarP 81_gi 0
NemR 81_gi 0
NfeR 81_gi 0
NhaR 81_gi 0
NikR 81_gi 0
NimR 81_gi 0
NorR 81_gi 0
NrdR 81_gi 0
NsrR 81_gi 0
NtrC 81_gi 0
OmpR 81_gi 0
OxyR 81_gi 0
PaaX 81_gi 0
PdeL 81_gi 0
PdhR 81_gi 0
PepA 81_gi 0
PgrR 81_gi 0
PhoB 81_gi 0
PhoP 81_gi .01449275362318840579
PrpR 81_gi 0
PspF 81_gi 0
PurR 81_gi 0
PutA 81_gi 0
PuuR 81_gi 0
PyrR 81_gi 0
QseB 81_gi 0
RbsR 81_gi 0
RcdA 81_gi 0
RclR 81_gi 0
RcnR 81_gi 0
RcsAB 81_gi 0
RcsB 81_gi 0
RcsB_BglJ 81_gi .03448275862068965517
RelB 81_gi 0
RelB_RelE 81_gi 0
RhaR 81_gi 0
RhaS 81_gi 0
Rob 81_gi 0
RstA 81_gi 0
RtcR 81_gi 0
RutR 81_gi 0
SdiA 81_gi 0
SgrR 81_gi 0
SlyA 81_gi .02000000000000000000
SoxR 81_gi 0
SoxS 81_gi 0
SrlR 81_gi 0
StpA 81_gi .05000000000000000000
SutR 81_gi 0
TdcA 81_gi 0
TdcR 81_gi 0
TorR 81_gi 0
TreR 81_gi 0
TrpR 81_gi 0
TyrR 81_gi 0
UhpA 81_gi 0
UidR 81_gi 0
UlaR 81_gi 0
UvrY 81_gi 0
UxuR 81_gi 0
XapR 81_gi 0
XylR 81_gi 0
YdeO 81_gi 0
YefM 81_gi 0
YefM_YoeB 81_gi 0
YeiL 81_gi 0
YhaJ 81_gi 0
YiaJ 81_gi 0
YjjQ 81_gi 0
YqhC 81_gi 0
ZntR 81_gi 0
ZraR 81_gi 0
Zur 81_gi 0
AccB 82_gi 0
AcrR 82_gi 0
Ada 82_gi 0
AdiY 82_gi 0
AgaR 82_gi 0
AidB 82_gi 0
AlaS 82_gi 0
AllR 82_gi 0
AllS 82_gi 0
AlsR 82_gi 0
AppY 82_gi 0
AraC 82_gi 0
ArcA 82_gi .04838709677419354838
ArgP 82_gi 0
ArgR 82_gi .01724137931034482758
ArsR 82_gi 0
AscG 82_gi 0
AsnC 82_gi 0
AtoC 82_gi 0
BaeR 82_gi 0
BasR 82_gi .01086956521739130434
BetI 82_gi 0
BirA 82_gi 0
BluR 82_gi 0
BolA 82_gi 0
BtsR 82_gi 0
CadC 82_gi 0
CaiF 82_gi 0
Cbl 82_gi 0
CdaR 82_gi .05882352941176470588
CecR 82_gi 0
ChbR 82_gi 0
ComR 82_gi .01250000000000000000
CpxR 82_gi 0
Cra 82_gi 0
CreB 82_gi 0
CRP 82_gi .02500000000000000000
CRP_Sxy 82_gi 0
CsgD 82_gi 0
CspA 82_gi 0
CsqR 82_gi 0
CueR 82_gi 0
CusR 82_gi 0
CynR 82_gi 0
CysB 82_gi .00909090909090909090
CytR 82_gi 0
Dan 82_gi 0
DcuR 82_gi .02222222222222222222
DeoR 82_gi 0
DgoR 82_gi 0
DhaR 82_gi 0
DicA 82_gi 0
DinJ_YafQ 82_gi .02469135802469135802
DnaA 82_gi .01075268817204301075
DpiA 82_gi .10975609756097560975
DsdC 82_gi 0
EbgR 82_gi 0
EnvR 82_gi 0
EnvY 82_gi 0
EvgA 82_gi 0
ExuR 82_gi 0
FabR 82_gi 0
FadR 82_gi 0
FeaR 82_gi 0
FhlA 82_gi 0
Fis 82_gi .01954397394136807817
FlhDC 82_gi 0
FliZ 82_gi 0
FNR 82_gi .04657534246575342465
FucR 82_gi 0
Fur 82_gi .08717948717948717948
GadE 82_gi 0
GadE_RcsB 82_gi 0
GadW 82_gi 0
GadX 82_gi 0
GalR 82_gi 0
GalS 82_gi 0
GatR 82_gi 0
GcvA 82_gi 0
GlaR 82_gi 0
GlcC 82_gi 0
GlpR 82_gi 0
GlrR 82_gi 0
GntR 82_gi 0
GutM 82_gi 0
HcaR 82_gi 0
HdfR 82_gi 0
HicB 82_gi 0
HigA 82_gi 0
HigBA 82_gi 0
HipAB 82_gi 0
HipB 82_gi 0
H_NS 82_gi .10040160642570281124
HprR 82_gi 0
HU 82_gi 0
HyfR 82_gi 0
HypT 82_gi 0
IclR 82_gi 0
IdnR 82_gi 0
IHF 82_gi .05442176870748299319
IlvY 82_gi 0
IscR 82_gi 0
KdgR 82_gi 0
KdpE 82_gi 0
LacI 82_gi 0
LeuO 82_gi .06382978723404255319
LexA 82_gi .02173913043478260869
LldR 82_gi 0
LrhA 82_gi .01190476190476190476
Lrp 82_gi .05084745762711864406
LsrR 82_gi 0
LysR 82_gi 0
MalI 82_gi 0
MalT 82_gi 0
MarA 82_gi 0
MarR 82_gi 0
MatA 82_gi 0
MazE 82_gi 0
MazE_MazF 82_gi 0
McbR 82_gi 0
MelR 82_gi 0
MetJ 82_gi 0
MetR 82_gi 0
MhpR 82_gi 0
Mlc 82_gi 0
MlrA 82_gi 0
MngR 82_gi 0
MntR 82_gi 0
ModE 82_gi 0
MprA 82_gi 0
MqsA 82_gi 0
MraZ 82_gi 0
MurR 82_gi 0
Nac 82_gi 0
NadR 82_gi 0
NagC 82_gi .02631578947368421052
NanR 82_gi .01111111111111111111
NarL 82_gi .05154639175257731958
NarP 82_gi 0
NemR 82_gi 0
NfeR 82_gi 0
NhaR 82_gi 0
NikR 82_gi 0
NimR 82_gi 0
NorR 82_gi 0
NrdR 82_gi 0
NsrR 82_gi 0
NtrC 82_gi .03174603174603174603
OmpR 82_gi .00970873786407766990
OxyR 82_gi 0
PaaX 82_gi 0
PdeL 82_gi 0
PdhR 82_gi 0
PepA 82_gi .02469135802469135802
PgrR 82_gi 0
PhoB 82_gi .02189781021897810218
PhoP 82_gi .02255639097744360902
PrpR 82_gi 0
PspF 82_gi 0
PurR 82_gi .01818181818181818181
PutA 82_gi 0
PuuR 82_gi 0
PyrR 82_gi 0
QseB 82_gi 0
RbsR 82_gi 0
RcdA 82_gi 0
RclR 82_gi 0
RcnR 82_gi 0
RcsAB 82_gi 0
RcsB 82_gi .01923076923076923076
RcsB_BglJ 82_gi .01052631578947368421
RelB 82_gi 0
RelB_RelE 82_gi 0
RhaR 82_gi 0
RhaS 82_gi 0
Rob 82_gi 0
RstA 82_gi 0
RtcR 82_gi .02500000000000000000
RutR 82_gi .02105263157894736842
SdiA 82_gi 0
SgrR 82_gi 0
SlyA 82_gi .13592233009708737864
SoxR 82_gi 0
SoxS 82_gi 0
SrlR 82_gi 0
StpA 82_gi .01162790697674418604
SutR 82_gi 0
TdcA 82_gi 0
TdcR 82_gi 0
TorR 82_gi 0
TreR 82_gi 0
TrpR 82_gi 0
TyrR 82_gi 0
UhpA 82_gi 0
UidR 82_gi 0
UlaR 82_gi 0
UvrY 82_gi 0
UxuR 82_gi 0
XapR 82_gi 0
XylR 82_gi 0
YdeO 82_gi 0
YefM 82_gi 0
YefM_YoeB 82_gi 0
YeiL 82_gi 0
YhaJ 82_gi 0
YiaJ 82_gi 0
YjjQ 82_gi 0
YqhC 82_gi 0
ZntR 82_gi 0
ZraR 82_gi 0
Zur 82_gi 0
AccB 83_gi 0
AcrR 83_gi 0
Ada 83_gi 0
AdiY 83_gi 0
AgaR 83_gi 0
AidB 83_gi 0
AlaS 83_gi 0
AllR 83_gi 0
AllS 83_gi 0
AlsR 83_gi 0
AppY 83_gi 0
AraC 83_gi 0
ArcA 83_gi .02916666666666666666
ArgP 83_gi 0
ArgR 83_gi 0
ArsR 83_gi 0
AscG 83_gi 0
AsnC 83_gi 0
AtoC 83_gi 0
BaeR 83_gi 0
BasR 83_gi .01265822784810126582
BetI 83_gi 0
BirA 83_gi 0
BluR 83_gi 0
BolA 83_gi 0
BtsR 83_gi 0
CadC 83_gi 0
CaiF 83_gi .08450704225352112676
Cbl 83_gi 0
CdaR 83_gi 0
CecR 83_gi 0
ChbR 83_gi 0
ComR 83_gi 0
CpxR 83_gi .00735294117647058823
Cra 83_gi .04285714285714285714
CreB 83_gi 0
CRP 83_gi .02905982905982905982
CRP_Sxy 83_gi 0
CsgD 83_gi 0
CspA 83_gi 0
CsqR 83_gi 0
CueR 83_gi 0
CusR 83_gi 0
CynR 83_gi 0
CysB 83_gi 0
CytR 83_gi 0
Dan 83_gi 0
DcuR 83_gi 0
DeoR 83_gi 0
DgoR 83_gi 0
DhaR 83_gi 0
DicA 83_gi 0
DinJ_YafQ 83_gi 0
DnaA 83_gi 0
DpiA 83_gi 0
DsdC 83_gi 0
EbgR 83_gi 0
EnvR 83_gi 0
EnvY 83_gi 0
EvgA 83_gi .01176470588235294117
ExuR 83_gi 0
FabR 83_gi 0
FadR 83_gi 0
FeaR 83_gi 0
FhlA 83_gi 0
Fis 83_gi .00334448160535117056
FlhDC 83_gi 0
FliZ 83_gi 0
FNR 83_gi .03361344537815126050
FucR 83_gi 0
Fur 83_gi .06989247311827956989
GadE 83_gi .01020408163265306122
GadE_RcsB 83_gi .01333333333333333333
GadW 83_gi 0
GadX 83_gi 0
GalR 83_gi 0
GalS 83_gi 0
GatR 83_gi 0
GcvA 83_gi 0
GlaR 83_gi 0
GlcC 83_gi 0
GlpR 83_gi 0
GlrR 83_gi 0
GntR 83_gi 0
GutM 83_gi .10447761194029850746
HcaR 83_gi 0
HdfR 83_gi 0
HicB 83_gi 0
HigA 83_gi 0
HigBA 83_gi 0
HipAB 83_gi 0
HipB 83_gi 0
H_NS 83_gi .14473684210526315789
HprR 83_gi 0
HU 83_gi 0
HyfR 83_gi 0
HypT 83_gi 0
IclR 83_gi 0
IdnR 83_gi 0
IHF 83_gi .03484320557491289198
IlvY 83_gi 0
IscR 83_gi 0
KdgR 83_gi 0
KdpE 83_gi 0
LacI 83_gi 0
LeuO 83_gi 0
LexA 83_gi .00787401574803149606
LldR 83_gi 0
LrhA 83_gi 0
Lrp 83_gi .04216867469879518072
LsrR 83_gi 0
LysR 83_gi 0
MalI 83_gi 0
MalT 83_gi 0
MarA 83_gi .00847457627118644067
MarR 83_gi 0
MatA 83_gi 0
MazE 83_gi 0
MazE_MazF 83_gi 0
McbR 83_gi 0
MelR 83_gi 0
MetJ 83_gi 0
MetR 83_gi 0
MhpR 83_gi 0
Mlc 83_gi 0
MlrA 83_gi 0
MngR 83_gi 0
MntR 83_gi 0
ModE 83_gi 0
MprA 83_gi 0
MqsA 83_gi 0
MraZ 83_gi 0
MurR 83_gi 0
Nac 83_gi 0
NadR 83_gi 0
NagC 83_gi .00970873786407766990
NanR 83_gi 0
NarL 83_gi .02139037433155080213
NarP 83_gi .03508771929824561403
NemR 83_gi 0
NfeR 83_gi 0
NhaR 83_gi 0
NikR 83_gi 0
NimR 83_gi 0
NorR 83_gi 0
NrdR 83_gi 0
NsrR 83_gi .02027027027027027027
NtrC 83_gi 0
OmpR 83_gi 0
OxyR 83_gi .02803738317757009345
PaaX 83_gi 0
PdeL 83_gi .01492537313432835820
PdhR 83_gi 0
PepA 83_gi 0
PgrR 83_gi 0
PhoB 83_gi 0
PhoP 83_gi .02500000000000000000
PrpR 83_gi .05882352941176470588
PspF 83_gi 0
PurR 83_gi 0
PutA 83_gi 0
PuuR 83_gi 0
PyrR 83_gi 0
QseB 83_gi 0
RbsR 83_gi 0
RcdA 83_gi 0
RclR 83_gi 0
RcnR 83_gi 0
RcsAB 83_gi 0
RcsB 83_gi .02197802197802197802
RcsB_BglJ 83_gi 0
RelB 83_gi 0
RelB_RelE 83_gi 0
RhaR 83_gi 0
RhaS 83_gi 0
Rob 83_gi 0
RstA 83_gi 0
RtcR 83_gi 0
RutR 83_gi 0
SdiA 83_gi 0
SgrR 83_gi 0
SlyA 83_gi .13043478260869565217
SoxR 83_gi 0
SoxS 83_gi .00900900900900900900
SrlR 83_gi .10447761194029850746
StpA 83_gi 0
SutR 83_gi 0
TdcA 83_gi 0
TdcR 83_gi 0
TorR 83_gi 0
TreR 83_gi 0
TrpR 83_gi 0
TyrR 83_gi 0
UhpA 83_gi 0
UidR 83_gi 0
UlaR 83_gi 0
UvrY 83_gi .01408450704225352112
UxuR 83_gi 0
XapR 83_gi 0
XylR 83_gi 0
YdeO 83_gi 0
YefM 83_gi 0
YefM_YoeB 83_gi 0
YeiL 83_gi 0
YhaJ 83_gi 0
YiaJ 83_gi 0
YjjQ 83_gi 0
YqhC 83_gi 0
ZntR 83_gi 0
ZraR 83_gi 0
Zur 83_gi 0
AccB 84_gi 0
AcrR 84_gi .01229508196721311475
Ada 84_gi 0
AdiY 84_gi .01244813278008298755
AgaR 84_gi 0
AidB 84_gi 0
AlaS 84_gi 0
AllR 84_gi 0
AllS 84_gi 0
AlsR 84_gi .02109704641350210970
AppY 84_gi 0
AraC 84_gi .01214574898785425101
ArcA 84_gi .03225806451612903225
ArgP 84_gi .00401606425702811244
ArgR 84_gi .01481481481481481481
ArsR 84_gi 0
AscG 84_gi 0
AsnC 84_gi 0
AtoC 84_gi 0
BaeR 84_gi 0
BasR 84_gi .01632653061224489795
BetI 84_gi 0
BirA 84_gi 0
BluR 84_gi .01694915254237288135
BolA 84_gi 0
BtsR 84_gi .01619433198380566801
CadC 84_gi 0
CaiF 84_gi .02500000000000000000
Cbl 84_gi 0
CdaR 84_gi 0
CecR 84_gi .02118644067796610169
ChbR 84_gi 0
ComR 84_gi .00423728813559322033
CpxR 84_gi .01324503311258278145
Cra 84_gi .02605863192182410423
CreB 84_gi .00416666666666666666
CRP 84_gi .07832167832167832167
CRP_Sxy 84_gi .00423728813559322033
CsgD 84_gi .01930501930501930501
CspA 84_gi 0
CsqR 84_gi 0
CueR 84_gi .00413223140495867768
CusR 84_gi 0
CynR 84_gi 0
CysB 84_gi .00375939849624060150
CytR 84_gi 0
Dan 84_gi 0
DcuR 84_gi .02057613168724279835
DeoR 84_gi 0
DgoR 84_gi 0
DhaR 84_gi 0
DicA 84_gi 0
DinJ_YafQ 84_gi 0
DnaA 84_gi .00401606425702811244
DpiA 84_gi .00406504065040650406
DsdC 84_gi 0
EbgR 84_gi 0
EnvR 84_gi .00847457627118644067
EnvY 84_gi 0
EvgA 84_gi .01190476190476190476
ExuR 84_gi 0
FabR 84_gi .00421940928270042194
FadR 84_gi .00387596899224806201
FeaR 84_gi 0
FhlA 84_gi .03501945525291828793
Fis 84_gi .06349206349206349206
FlhDC 84_gi .00315457413249211356
FliZ 84_gi .01581027667984189723
FNR 84_gi .04669260700389105058
FucR 84_gi 0
Fur 84_gi .03370786516853932584
GadE 84_gi .00751879699248120300
GadE_RcsB 84_gi .01239669421487603305
GadW 84_gi .00803212851405622489
GadX 84_gi .00746268656716417910
GalR 84_gi 0
GalS 84_gi 0
GatR 84_gi 0
GcvA 84_gi 0
GlaR 84_gi 0
GlcC 84_gi 0
GlpR 84_gi .00823045267489711934
GlrR 84_gi 0
GntR 84_gi .00813008130081300813
GutM 84_gi .02966101694915254237
HcaR 84_gi 0
HdfR 84_gi 0
HicB 84_gi 0
HigA 84_gi 0
HigBA 84_gi 0
HipAB 84_gi 0
HipB 84_gi 0
H_NS 84_gi .12565445026178010471
HprR 84_gi 0
HU 84_gi .00409836065573770491
HyfR 84_gi 0
HypT 84_gi 0
IclR 84_gi 0
IdnR 84_gi .00413223140495867768
IHF 84_gi .08878504672897196261
IlvY 84_gi 0
IscR 84_gi 0
KdgR 84_gi 0
KdpE 84_gi 0
LacI 84_gi 0
LeuO 84_gi .04489795918367346938
LexA 84_gi .01020408163265306122
LldR 84_gi 0
LrhA 84_gi .01260504201680672268
Lrp 84_gi .06211180124223602484
LsrR 84_gi 0
LysR 84_gi 0
MalI 84_gi 0
MalT 84_gi 0
MarA 84_gi .02491103202846975088
MarR 84_gi 0
MatA 84_gi .00411522633744855967
MazE 84_gi 0
MazE_MazF 84_gi 0
McbR 84_gi .01255230125523012552
MelR 84_gi 0
MetJ 84_gi .00400000000000000000
MetR 84_gi 0
MhpR 84_gi 0
Mlc 84_gi .01234567901234567901
MlrA 84_gi .01652892561983471074
MngR 84_gi 0
MntR 84_gi .00416666666666666666
ModE 84_gi .03296703296703296703
MprA 84_gi .00833333333333333333
MqsA 84_gi .01666666666666666666
MraZ 84_gi 0
MurR 84_gi 0
Nac 84_gi .00390625000000000000
NadR 84_gi 0
NagC 84_gi .05000000000000000000
NanR 84_gi 0
NarL 84_gi .01983002832861189801
NarP 84_gi .00349650349650349650
NemR 84_gi 0
NfeR 84_gi 0
NhaR 84_gi .02100840336134453781
NikR 84_gi 0
NimR 84_gi 0
NorR 84_gi 0
NrdR 84_gi 0
NsrR 84_gi .04234527687296416938
NtrC 84_gi 0
OmpR 84_gi .03585657370517928286
OxyR 84_gi .00359712230215827338
PaaX 84_gi 0
PdeL 84_gi .00423728813559322033
PdhR 84_gi 0
PepA 84_gi .00843881856540084388
PgrR 84_gi 0
PhoB 84_gi .00680272108843537414
PhoP 84_gi .02456140350877192982
PrpR 84_gi 0
PspF 84_gi 0
PurR 84_gi .00751879699248120300
PutA 84_gi 0
PuuR 84_gi 0
PyrR 84_gi 0
QseB 84_gi 0
RbsR 84_gi 0
RcdA 84_gi .02066115702479338842
RclR 84_gi 0
RcnR 84_gi 0
RcsAB 84_gi .03703703703703703703
RcsB 84_gi .03149606299212598425
RcsB_BglJ 84_gi .02024291497975708502
RelB 84_gi 0
RelB_RelE 84_gi 0
RhaR 84_gi 0
RhaS 84_gi 0
Rob 84_gi .01158301158301158301
RstA 84_gi .01652892561983471074
RtcR 84_gi 0
RutR 84_gi .01200000000000000000
SdiA 84_gi 0
SgrR 84_gi 0
SlyA 84_gi .00367647058823529411
SoxR 84_gi 0
SoxS 84_gi .01444043321299638989
SrlR 84_gi .02966101694915254237
StpA 84_gi .01673640167364016736
SutR 84_gi .00416666666666666666
TdcA 84_gi 0
TdcR 84_gi 0
TorR 84_gi .00813008130081300813
TreR 84_gi 0
TrpR 84_gi .00404858299595141700
TyrR 84_gi .00404858299595141700
UhpA 84_gi 0
UidR 84_gi 0
UlaR 84_gi 0
UvrY 84_gi .00416666666666666666
UxuR 84_gi 0
XapR 84_gi 0
XylR 84_gi 0
YdeO 84_gi .00784313725490196078
YefM 84_gi 0
YefM_YoeB 84_gi 0
YeiL 84_gi 0
YhaJ 84_gi 0
YiaJ 84_gi .03797468354430379746
YjjQ 84_gi .01234567901234567901
YqhC 84_gi 0
ZntR 84_gi 0
ZraR 84_gi 0
Zur 84_gi .00414937759336099585
AccB 85_gi 0
AcrR 85_gi 0
Ada 85_gi 0
AdiY 85_gi .02272727272727272727
AgaR 85_gi 0
AidB 85_gi 0
AlaS 85_gi 0
AllR 85_gi 0
AllS 85_gi 0
AlsR 85_gi .03906250000000000000
AppY 85_gi 0
AraC 85_gi 0
ArcA 85_gi .06228373702422145328
ArgP 85_gi 0
ArgR 85_gi .01851851851851851851
ArsR 85_gi 0
AscG 85_gi 0
AsnC 85_gi 0
AtoC 85_gi 0
BaeR 85_gi 0
BasR 85_gi .01449275362318840579
BetI 85_gi 0
BirA 85_gi 0
BluR 85_gi 0
BolA 85_gi 0
BtsR 85_gi 0
CadC 85_gi 0
CaiF 85_gi 0
Cbl 85_gi 0
CdaR 85_gi 0
CecR 85_gi 0
ChbR 85_gi 0
ComR 85_gi .00787401574803149606
CpxR 85_gi .00510204081632653061
Cra 85_gi 0
CreB 85_gi 0
CRP 85_gi .03924646781789638932
CRP_Sxy 85_gi 0
CsgD 85_gi 0
CspA 85_gi 0
CsqR 85_gi 0
CueR 85_gi 0
CusR 85_gi 0
CynR 85_gi 0
CysB 85_gi 0
CytR 85_gi 0
Dan 85_gi 0
DcuR 85_gi .01459854014598540145
DeoR 85_gi 0
DgoR 85_gi 0
DhaR 85_gi 0
DicA 85_gi 0
DinJ_YafQ 85_gi .01562500000000000000
DnaA 85_gi 0
DpiA 85_gi .06976744186046511627
DsdC 85_gi 0
EbgR 85_gi 0
EnvR 85_gi 0
EnvY 85_gi 0
EvgA 85_gi .01388888888888888888
ExuR 85_gi 0
FabR 85_gi 0
FadR 85_gi .01351351351351351351
FeaR 85_gi 0
FhlA 85_gi 0
Fis 85_gi .02857142857142857142
FlhDC 85_gi 0
FliZ 85_gi 0
FNR 85_gi .04126213592233009708
FucR 85_gi 0
Fur 85_gi .04858299595141700404
GadE 85_gi .00632911392405063291
GadE_RcsB 85_gi .01492537313432835820
GadW 85_gi .01428571428571428571
GadX 85_gi .01257861635220125786
GalR 85_gi 0
GalS 85_gi 0
GatR 85_gi 0
GcvA 85_gi 0
GlaR 85_gi 0
GlcC 85_gi 0
GlpR 85_gi 0
GlrR 85_gi 0
GntR 85_gi 0
GutM 85_gi .05511811023622047244
HcaR 85_gi 0
HdfR 85_gi 0
HicB 85_gi 0
HigA 85_gi 0
HigBA 85_gi 0
HipAB 85_gi 0
HipB 85_gi 0
H_NS 85_gi .13427561837455830388
HprR 85_gi 0
HU 85_gi 0
HyfR 85_gi 0
HypT 85_gi 0
IclR 85_gi 0
IdnR 85_gi 0
IHF 85_gi .05621301775147928994
IlvY 85_gi 0
IscR 85_gi 0
KdgR 85_gi 0
KdpE 85_gi 0
LacI 85_gi 0
LeuO 85_gi .04255319148936170212
LexA 85_gi .01075268817204301075
LldR 85_gi 0
LrhA 85_gi .00763358778625954198
Lrp 85_gi .03097345132743362831
LsrR 85_gi 0
LysR 85_gi 0
MalI 85_gi 0
MalT 85_gi 0
MarA 85_gi 0
MarR 85_gi 0
MatA 85_gi 0
MazE 85_gi 0
MazE_MazF 85_gi 0
McbR 85_gi 0
MelR 85_gi 0
MetJ 85_gi 0
MetR 85_gi 0
MhpR 85_gi 0
Mlc 85_gi 0
MlrA 85_gi 0
MngR 85_gi 0
MntR 85_gi 0
ModE 85_gi 0
MprA 85_gi 0
MqsA 85_gi 0
MraZ 85_gi 0
MurR 85_gi 0
Nac 85_gi 0
NadR 85_gi 0
NagC 85_gi .01863354037267080745
NanR 85_gi .00729927007299270072
NarL 85_gi .04149377593360995850
NarP 85_gi 0
NemR 85_gi 0
NfeR 85_gi 0
NhaR 85_gi .03076923076923076923
NikR 85_gi 0
NimR 85_gi 0
NorR 85_gi 0
NrdR 85_gi 0
NsrR 85_gi .00956937799043062200
NtrC 85_gi 0
OmpR 85_gi .02721088435374149659
OxyR 85_gi 0
PaaX 85_gi 0
PdeL 85_gi 0
PdhR 85_gi 0
PepA 85_gi .01562500000000000000
PgrR 85_gi 0
PhoB 85_gi .01630434782608695652
PhoP 85_gi .01104972375690607734
PrpR 85_gi 0
PspF 85_gi 0
PurR 85_gi .01273885350318471337
PutA 85_gi 0
PuuR 85_gi 0
PyrR 85_gi 0
QseB 85_gi .05303030303030303030
RbsR 85_gi 0
RcdA 85_gi 0
RclR 85_gi 0
RcnR 85_gi 0
RcsAB 85_gi 0
RcsB 85_gi .01324503311258278145
RcsB_BglJ 85_gi .00704225352112676056
RelB 85_gi 0
RelB_RelE 85_gi 0
RhaR 85_gi 0
RhaS 85_gi 0
Rob 85_gi 0
RstA 85_gi 0
RtcR 85_gi .01574803149606299212
RutR 85_gi .02127659574468085106
SdiA 85_gi 0
SgrR 85_gi 0
SlyA 85_gi .09333333333333333333
SoxR 85_gi 0
SoxS 85_gi 0
SrlR 85_gi .05511811023622047244
StpA 85_gi .00751879699248120300
SutR 85_gi 0
TdcA 85_gi 0
TdcR 85_gi 0
TorR 85_gi .01459854014598540145
TreR 85_gi 0
TrpR 85_gi 0
TyrR 85_gi 0
UhpA 85_gi 0
UidR 85_gi 0
UlaR 85_gi 0
UvrY 85_gi 0
UxuR 85_gi 0
XapR 85_gi 0
XylR 85_gi 0
YdeO 85_gi 0
YefM 85_gi 0
YefM_YoeB 85_gi 0
YeiL 85_gi 0
YhaJ 85_gi 0
YiaJ 85_gi 0
YjjQ 85_gi .02238805970149253731
YqhC 85_gi 0
ZntR 85_gi 0
ZraR 85_gi 0
Zur 85_gi 0
AccB 86_gi 0
AcrR 86_gi .00168918918918918918
Ada 86_gi .00170940170940170940
AdiY 86_gi .00682593856655290102
AgaR 86_gi 0
AidB 86_gi 0
AlaS 86_gi .00171821305841924398
AllR 86_gi 0
AllS 86_gi 0
AlsR 86_gi 0
AppY 86_gi 0
AraC 86_gi .00846023688663282571
ArcA 86_gi .08238636363636363636
ArgP 86_gi .00505902192242833052
ArgR 86_gi .01639344262295081967
ArsR 86_gi .00515463917525773195
AscG 86_gi 0
AsnC 86_gi 0
AtoC 86_gi .00687285223367697594
BaeR 86_gi 0
BasR 86_gi .00337268128161888701
BetI 86_gi 0
BirA 86_gi 0
BluR 86_gi .00687285223367697594
BolA 86_gi 0
BtsR 86_gi .00505050505050505050
CadC 86_gi .00515463917525773195
CaiF 86_gi 0
Cbl 86_gi 0
CdaR 86_gi 0
CecR 86_gi 0
ChbR 86_gi 0
ComR 86_gi .00171821305841924398
CpxR 86_gi .01399688958009331259
Cra 86_gi .01848998459167950693
CreB 86_gi .00170648464163822525
CRP 86_gi .12374245472837022132
CRP_Sxy 86_gi 0
CsgD 86_gi .00993377483443708609
CspA 86_gi .00171526586620926243
CsqR 86_gi 0
CueR 86_gi .01029159519725557461
CusR 86_gi .00337837837837837837
CynR 86_gi .00687285223367697594
CysB 86_gi .01155115511551155115
CytR 86_gi .00506756756756756756
Dan 86_gi .00687285223367697594
DcuR 86_gi .01020408163265306122
DeoR 86_gi .00341296928327645051
DgoR 86_gi 0
DhaR 86_gi 0
DicA 86_gi 0
DinJ_YafQ 86_gi .00515463917525773195
DnaA 86_gi .00336700336700336700
DpiA 86_gi .01541095890410958904
DsdC 86_gi 0
EbgR 86_gi 0
EnvR 86_gi 0
EnvY 86_gi .00343642611683848797
EvgA 86_gi .02037351443123938879
ExuR 86_gi .00169491525423728813
FabR 86_gi 0
FadR 86_gi .00498338870431893687
FeaR 86_gi 0
FhlA 86_gi .03553299492385786802
Fis 86_gi .03954081632653061224
FlhDC 86_gi .03265940902021772939
FliZ 86_gi .01515151515151515151
FNR 86_gi .12468193384223918575
FucR 86_gi 0
Fur 86_gi .05621301775147928994
GadE 86_gi .02504173622704507512
GadE_RcsB 86_gi .01025641025641025641
GadW 86_gi .02577319587628865979
GadX 86_gi .03703703703703703703
GalR 86_gi .00169204737732656514
GalS 86_gi .00169204737732656514
GatR 86_gi .01030927835051546391
GcvA 86_gi 0
GlaR 86_gi .00859106529209621993
GlcC 86_gi 0
GlpR 86_gi .01025641025641025641
GlrR 86_gi 0
GntR 86_gi 0
GutM 86_gi 0
HcaR 86_gi 0
HdfR 86_gi 0
HicB 86_gi 0
HigA 86_gi .00343642611683848797
HigBA 86_gi .00343642611683848797
HipAB 86_gi .00686106346483704974
HipB 86_gi .00684931506849315068
H_NS 86_gi .10384068278805120910
HprR 86_gi .00337837837837837837
HU 86_gi .00510204081632653061
HyfR 86_gi .02061855670103092783
HypT 86_gi .01190476190476190476
IclR 86_gi .00514579759862778730
IdnR 86_gi 0
IHF 86_gi .07407407407407407407
IlvY 86_gi .00343642611683848797
IscR 86_gi .01153212520593080724
KdgR 86_gi 0
KdpE 86_gi 0
LacI 86_gi 0
LeuO 86_gi .01346801346801346801
LexA 86_gi .00783699059561128526
LldR 86_gi 0
LrhA 86_gi .00513698630136986301
Lrp 86_gi .04718417047184170471
LsrR 86_gi 0
LysR 86_gi 0
MalI 86_gi .00515463917525773195
MalT 86_gi .00169204737732656514
MarA 86_gi .02588996763754045307
MarR 86_gi 0
MatA 86_gi .00340136054421768707
MazE 86_gi .00515463917525773195
MazE_MazF 86_gi .00515463917525773195
McbR 86_gi 0
MelR 86_gi 0
MetJ 86_gi .00336134453781512605
MetR 86_gi 0
MhpR 86_gi 0
Mlc 86_gi 0
MlrA 86_gi .00169204737732656514
MngR 86_gi 0
MntR 86_gi .00170648464163822525
ModE 86_gi .05192629815745393634
MprA 86_gi 0
MqsA 86_gi .00511073253833049403
MraZ 86_gi 0
MurR 86_gi .00515463917525773195
Nac 86_gi .01005025125628140703
NadR 86_gi .00170940170940170940
NagC 86_gi .01642036124794745484
NanR 86_gi .00168918918918918918
NarL 86_gi .07786259541984732824
NarP 86_gi .03600654664484451718
NemR 86_gi 0
NfeR 86_gi .00343642611683848797
NhaR 86_gi 0
NikR 86_gi .01030927835051546391
NimR 86_gi 0
NorR 86_gi .00515463917525773195
NrdR 86_gi 0
NsrR 86_gi .02936630602782071097
NtrC 86_gi .04983388704318936877
OmpR 86_gi .01677852348993288590
OxyR 86_gi .02965403624382207578
PaaX 86_gi 0
PdeL 86_gi .00171821305841924398
PdhR 86_gi .00972447325769854132
PepA 86_gi 0
PgrR 86_gi .00169779286926994906
PhoB 86_gi .03381642512077294685
PhoP 86_gi .03571428571428571428
PrpR 86_gi 0
PspF 86_gi .00170068027210884353
PurR 86_gi .00326797385620915032
PutA 86_gi .00171526586620926243
PuuR 86_gi 0
PyrR 86_gi 0
QseB 86_gi .01192504258943781942
RbsR 86_gi 0
RcdA 86_gi .00338409475465313028
RclR 86_gi .00515463917525773195
RcnR 86_gi .00515463917525773195
RcsAB 86_gi .00673400673400673400
RcsB 86_gi .02529510961214165261
RcsB_BglJ 86_gi .00504201680672268907
RelB 86_gi 0
RelB_RelE 86_gi 0
RhaR 86_gi 0
RhaS 86_gi 0
Rob 86_gi .00662251655629139072
RstA 86_gi .00338983050847457627
RtcR 86_gi .00343642611683848797
RutR 86_gi .01697792869269949066
SdiA 86_gi .00170068027210884353
SgrR 86_gi 0
SlyA 86_gi .02314049586776859504
SoxR 86_gi .00169779286926994906
SoxS 86_gi .01785714285714285714
SrlR 86_gi 0
StpA 86_gi .00511945392491467576
SutR 86_gi .00170648464163822525
TdcA 86_gi 0
TdcR 86_gi 0
TorR 86_gi .01538461538461538461
TreR 86_gi 0
TrpR 86_gi 0
TyrR 86_gi 0
UhpA 86_gi 0
UidR 86_gi 0
UlaR 86_gi 0
UvrY 86_gi .00341880341880341880
UxuR 86_gi .00169491525423728813
XapR 86_gi .00343642611683848797
XylR 86_gi .01027397260273972602
YdeO 86_gi .01858108108108108108
YefM 86_gi 0
YefM_YoeB 86_gi 0
YeiL 86_gi 0
YhaJ 86_gi .00171821305841924398
YiaJ 86_gi 0
YjjQ 86_gi .01369863013698630136
YqhC 86_gi 0
ZntR 86_gi 0
ZraR 86_gi 0
Zur 86_gi .01030927835051546391
AccB 87_gi 0
AcrR 87_gi .00313479623824451410
Ada 87_gi 0
AdiY 87_gi .00955414012738853503
AgaR 87_gi 0
AidB 87_gi 0
AlaS 87_gi 0
AllR 87_gi 0
AllS 87_gi 0
AlsR 87_gi .01612903225806451612
AppY 87_gi 0
AraC 87_gi 0
ArcA 87_gi .07947019867549668874
ArgP 87_gi .00310559006211180124
ArgR 87_gi .00579710144927536231
ArsR 87_gi 0
AscG 87_gi .00641025641025641025
AsnC 87_gi 0
AtoC 87_gi 0
BaeR 87_gi 0
BasR 87_gi .01898734177215189873
BetI 87_gi 0
BirA 87_gi 0
BluR 87_gi 0
BolA 87_gi 0
BtsR 87_gi .02208201892744479495
CadC 87_gi 0
CaiF 87_gi .01916932907348242811
Cbl 87_gi 0
CdaR 87_gi .01592356687898089171
CecR 87_gi 0
ChbR 87_gi 0
ComR 87_gi .00323624595469255663
CpxR 87_gi .03835616438356164383
Cra 87_gi .02917771883289124668
CreB 87_gi 0
CRP 87_gi .07653061224489795918
CRP_Sxy 87_gi 0
CsgD 87_gi .02431610942249240121
CspA 87_gi 0
CsqR 87_gi 0
CueR 87_gi .00317460317460317460
CusR 87_gi 0
CynR 87_gi 0
CysB 87_gi .01190476190476190476
CytR 87_gi 0
Dan 87_gi 0
DcuR 87_gi .01261829652996845425
DeoR 87_gi 0
DgoR 87_gi 0
DhaR 87_gi 0
DicA 87_gi 0
DinJ_YafQ 87_gi .00645161290322580645
DnaA 87_gi 0
DpiA 87_gi .02893890675241157556
DsdC 87_gi 0
EbgR 87_gi 0
EnvR 87_gi 0
EnvY 87_gi 0
EvgA 87_gi .01234567901234567901
ExuR 87_gi 0
FabR 87_gi 0
FadR 87_gi .00606060606060606060
FeaR 87_gi 0
FhlA 87_gi 0
Fis 87_gi .07539682539682539682
FlhDC 87_gi .00256410256410256410
FliZ 87_gi .02167182662538699690
FNR 87_gi .06260869565217391304
FucR 87_gi 0
Fur 87_gi .05502392344497607655
GadE 87_gi .00589970501474926253
GadE_RcsB 87_gi .01273885350318471337
GadW 87_gi .01886792452830188679
GadX 87_gi .01780415430267062314
GalR 87_gi 0
GalS 87_gi 0
GatR 87_gi .01941747572815533980
GcvA 87_gi 0
GlaR 87_gi 0
GlcC 87_gi 0
GlpR 87_gi 0
GlrR 87_gi .01612903225806451612
GntR 87_gi .00943396226415094339
GutM 87_gi 0
HcaR 87_gi 0
HdfR 87_gi 0
HicB 87_gi 0
HigA 87_gi 0
HigBA 87_gi 0
HipAB 87_gi .00964630225080385852
HipB 87_gi .00961538461538461538
H_NS 87_gi .18075117370892018779
HprR 87_gi 0
HU 87_gi .00315457413249211356
HyfR 87_gi 0
HypT 87_gi .00940438871473354231
IclR 87_gi .00967741935483870967
IdnR 87_gi .00317460317460317460
IHF 87_gi .08669354838709677419
IlvY 87_gi 0
IscR 87_gi 0
KdgR 87_gi .00647249190938511326
KdpE 87_gi 0
LacI 87_gi 0
LeuO 87_gi .02492211838006230529
LexA 87_gi .00817438692098092643
LldR 87_gi 0
LrhA 87_gi .00319488817891373801
Lrp 87_gi .09210526315789473684
LsrR 87_gi 0
LysR 87_gi 0
MalI 87_gi 0
MalT 87_gi 0
MarA 87_gi .01120448179271708683
MarR 87_gi 0
MatA 87_gi .00634920634920634920
MazE 87_gi .00645161290322580645
MazE_MazF 87_gi .00645161290322580645
McbR 87_gi 0
MelR 87_gi 0
MetJ 87_gi .00934579439252336448
MetR 87_gi .00319488817891373801
MhpR 87_gi 0
Mlc 87_gi .00314465408805031446
MlrA 87_gi .01269841269841269841
MngR 87_gi 0
MntR 87_gi 0
ModE 87_gi 0
MprA 87_gi .00318471337579617834
MqsA 87_gi .01277955271565495207
MraZ 87_gi 0
MurR 87_gi 0
Nac 87_gi .00609756097560975609
NadR 87_gi .00320512820512820512
NagC 87_gi .01169590643274853801
NanR 87_gi .00313479623824451410
NarL 87_gi .03588516746411483253
NarP 87_gi .01123595505617977528
NemR 87_gi 0
NfeR 87_gi 0
NhaR 87_gi .01935483870967741935
NikR 87_gi 0
NimR 87_gi 0
NorR 87_gi 0
NrdR 87_gi 0
NsrR 87_gi .02077922077922077922
NtrC 87_gi .04360465116279069767
OmpR 87_gi .03738317757009345794
OxyR 87_gi .00859598853868194842
PaaX 87_gi 0
PdeL 87_gi .00323624595469255663
PdhR 87_gi 0
PepA 87_gi .00645161290322580645
PgrR 87_gi 0
PhoB 87_gi .01373626373626373626
PhoP 87_gi .03107344632768361581
PrpR 87_gi 0
PspF 87_gi 0
PurR 87_gi .01186943620178041543
PutA 87_gi 0
PuuR 87_gi 0
PyrR 87_gi 0
QseB 87_gi .02229299363057324840
RbsR 87_gi 0
RcdA 87_gi .01265822784810126582
RclR 87_gi 0
RcnR 87_gi 0
RcsAB 87_gi .01246105919003115264
RcsB 87_gi .03395061728395061728
RcsB_BglJ 87_gi .00931677018633540372
RelB 87_gi 0
RelB_RelE 87_gi 0
RhaR 87_gi 0
RhaS 87_gi 0
Rob 87_gi .00299401197604790419
RstA 87_gi .01269841269841269841
RtcR 87_gi 0
RutR 87_gi .01242236024844720496
SdiA 87_gi .00317460317460317460
SgrR 87_gi 0
SlyA 87_gi .04216867469879518072
SoxR 87_gi 0
SoxS 87_gi .00854700854700854700
SrlR 87_gi 0
StpA 87_gi .00636942675159235668
SutR 87_gi .00319488817891373801
TdcA 87_gi 0
TdcR 87_gi 0
TorR 87_gi .00626959247648902821
TreR 87_gi .00647249190938511326
TrpR 87_gi .00943396226415094339
TyrR 87_gi .00943396226415094339
UhpA 87_gi 0
UidR 87_gi 0
UlaR 87_gi 0
UvrY 87_gi .00641025641025641025
UxuR 87_gi 0
XapR 87_gi 0
XylR 87_gi 0
YdeO 87_gi .00917431192660550458
YefM 87_gi .00647249190938511326
YefM_YoeB 87_gi .00647249190938511326
YeiL 87_gi 0
YhaJ 87_gi 0
YiaJ 87_gi 0
YjjQ 87_gi 0
YqhC 87_gi 0
ZntR 87_gi 0
ZraR 87_gi 0
Zur 87_gi 0
AccB 88_gi 0
AcrR 88_gi 0
Ada 88_gi 0
AdiY 88_gi .00327868852459016393
AgaR 88_gi 0
AidB 88_gi 0
AlaS 88_gi 0
AllR 88_gi 0
AllS 88_gi 0
AlsR 88_gi 0
AppY 88_gi 0
AraC 88_gi 0
ArcA 88_gi .05752212389380530973
ArgP 88_gi .00321543408360128617
ArgR 88_gi .00598802395209580838
ArsR 88_gi 0
AscG 88_gi .00664451827242524916
AsnC 88_gi .00332225913621262458
AtoC 88_gi 0
BaeR 88_gi 0
BasR 88_gi .00322580645161290322
BetI 88_gi .01342281879194630872
BirA 88_gi 0
BluR 88_gi 0
BolA 88_gi 0
BtsR 88_gi .00967741935483870967
CadC 88_gi 0
CaiF 88_gi .01986754966887417218
Cbl 88_gi 0
CdaR 88_gi .01650165016501650165
CecR 88_gi 0
ChbR 88_gi 0
ComR 88_gi .00335570469798657718
CpxR 88_gi .01377410468319559228
Cra 88_gi .02445652173913043478
CreB 88_gi 0
CRP 88_gi .07622739018087855297
CRP_Sxy 88_gi 0
CsgD 88_gi .01242236024844720496
CspA 88_gi 0
CsqR 88_gi 0
CueR 88_gi 0
CusR 88_gi 0
CynR 88_gi 0
CysB 88_gi .00611620795107033639
CytR 88_gi 0
Dan 88_gi 0
DcuR 88_gi .01307189542483660130
DeoR 88_gi 0
DgoR 88_gi 0
DhaR 88_gi 0
DicA 88_gi 0
DinJ_YafQ 88_gi 0
DnaA 88_gi .00321543408360128617
DpiA 88_gi .02657807308970099667
DsdC 88_gi 0
EbgR 88_gi 0
EnvR 88_gi 0
EnvY 88_gi 0
EvgA 88_gi .00955414012738853503
ExuR 88_gi 0
FabR 88_gi 0
FadR 88_gi 0
FeaR 88_gi 0
FhlA 88_gi 0
Fis 88_gi .04733727810650887573
FlhDC 88_gi .04395604395604395604
FliZ 88_gi .00949367088607594936
FNR 88_gi .11524163568773234200
FucR 88_gi 0
Fur 88_gi .03365384615384615384
GadE 88_gi 0
GadE_RcsB 88_gi 0
GadW 88_gi 0
GadX 88_gi 0
GalR 88_gi .00653594771241830065
GalS 88_gi .00653594771241830065
GatR 88_gi 0
GcvA 88_gi .00664451827242524916
GlaR 88_gi 0
GlcC 88_gi 0
GlpR 88_gi 0
GlrR 88_gi 0
GntR 88_gi .00977198697068403908
GutM 88_gi 0
HcaR 88_gi 0
HdfR 88_gi 0
HicB 88_gi 0
HigA 88_gi 0
HigBA 88_gi 0
HipAB 88_gi 0
HipB 88_gi 0
H_NS 88_gi .08849557522123893805
HprR 88_gi 0
HU 88_gi .00326797385620915032
HyfR 88_gi 0
HypT 88_gi .00974025974025974025
IclR 88_gi .01003344481605351170
IdnR 88_gi .00993377483443708609
IHF 88_gi .07317073170731707317
IlvY 88_gi 0
IscR 88_gi .02167182662538699690
KdgR 88_gi 0
KdpE 88_gi 0
LacI 88_gi 0
LeuO 88_gi .02580645161290322580
LexA 88_gi .00560224089635854341
LldR 88_gi 0
LrhA 88_gi .00664451827242524916
Lrp 88_gi .04392764857881136950
LsrR 88_gi 0
LysR 88_gi .00671140939597315436
MalI 88_gi 0
MalT 88_gi 0
MarA 88_gi .00864553314121037463
MarR 88_gi 0
MatA 88_gi .00327868852459016393
MazE 88_gi 0
MazE_MazF 88_gi 0
McbR 88_gi 0
MelR 88_gi 0
MetJ 88_gi .00967741935483870967
MetR 88_gi .00331125827814569536
MhpR 88_gi .02013422818791946308
Mlc 88_gi 0
MlrA 88_gi 0
MngR 88_gi 0
MntR 88_gi .01000000000000000000
ModE 88_gi .04559270516717325227
MprA 88_gi 0
MqsA 88_gi 0
MraZ 88_gi 0
MurR 88_gi 0
Nac 88_gi .00630914826498422712
NadR 88_gi 0
NagC 88_gi .00903614457831325301
NanR 88_gi .00324675324675324675
NarL 88_gi .11640211640211640211
NarP 88_gi .08722741433021806853
NemR 88_gi 0
NfeR 88_gi 0
NhaR 88_gi .00660066006600660066
NikR 88_gi 0
NimR 88_gi 0
NorR 88_gi 0
NrdR 88_gi 0
NsrR 88_gi .02964959568733153638
NtrC 88_gi .01457725947521865889
OmpR 88_gi .00311526479750778816
OxyR 88_gi .00887573964497041420
PaaX 88_gi 0
PdeL 88_gi .00335570469798657718
PdhR 88_gi 0
PepA 88_gi .00668896321070234113
PgrR 88_gi 0
PhoB 88_gi .00561797752808988764
PhoP 88_gi .01142857142857142857
PrpR 88_gi 0
PspF 88_gi .02006688963210702341
PurR 88_gi .01226993865030674846
PutA 88_gi 0
PuuR 88_gi 0
PyrR 88_gi 0
QseB 88_gi 0
RbsR 88_gi 0
RcdA 88_gi 0
RclR 88_gi 0
RcnR 88_gi 0
RcsAB 88_gi 0
RcsB 88_gi .00621118012422360248
RcsB_BglJ 88_gi .02280130293159609120
RelB 88_gi 0
RelB_RelE 88_gi 0
RhaR 88_gi 0
RhaS 88_gi 0
Rob 88_gi 0
RstA 88_gi 0
RtcR 88_gi 0
RutR 88_gi .00638977635782747603
SdiA 88_gi 0
SgrR 88_gi 0
SlyA 88_gi .00299401197604790419
SoxR 88_gi 0
SoxS 88_gi .00882352941176470588
SrlR 88_gi 0
StpA 88_gi .00660066006600660066
SutR 88_gi .00331125827814569536
TdcA 88_gi 0
TdcR 88_gi 0
TorR 88_gi .00977198697068403908
TreR 88_gi 0
TrpR 88_gi .01307189542483660130
TyrR 88_gi .01639344262295081967
UhpA 88_gi 0
UidR 88_gi 0
UlaR 88_gi 0
UvrY 88_gi .00331125827814569536
UxuR 88_gi 0
XapR 88_gi 0
XylR 88_gi 0
YdeO 88_gi 0
YefM 88_gi 0
YefM_YoeB 88_gi 0
YeiL 88_gi 0
YhaJ 88_gi 0
YiaJ 88_gi .03010033444816053511
YjjQ 88_gi .00325732899022801302
YqhC 88_gi 0
ZntR 88_gi 0
ZraR 88_gi 0
Zur 88_gi 0
AccB 89_gi 0
AcrR 89_gi 0
Ada 89_gi 0
AdiY 89_gi 0
AgaR 89_gi 0
AidB 89_gi 0
AlaS 89_gi 0
AllR 89_gi 0
AllS 89_gi 0
AlsR 89_gi 0
AppY 89_gi 0
AraC 89_gi 0
ArcA 89_gi .01415094339622641509
ArgP 89_gi 0
ArgR 89_gi .01388888888888888888
ArsR 89_gi 0
AscG 89_gi 0
AsnC 89_gi 0
AtoC 89_gi 0
BaeR 89_gi 0
BasR 89_gi 0
BetI 89_gi 0
BirA 89_gi 0
BluR 89_gi 0
BolA 89_gi 0
BtsR 89_gi 0
CadC 89_gi 0
CaiF 89_gi 0
Cbl 89_gi 0
CdaR 89_gi 0
CecR 89_gi 0
ChbR 89_gi 0
ComR 89_gi 0
CpxR 89_gi 0
Cra 89_gi 0
CreB 89_gi 0
CRP 89_gi .01423487544483985765
CRP_Sxy 89_gi 0
CsgD 89_gi 0
CspA 89_gi 0
CsqR 89_gi 0
CueR 89_gi 0
CusR 89_gi 0
CynR 89_gi 0
CysB 89_gi 0
CytR 89_gi 0
Dan 89_gi 0
DcuR 89_gi 0
DeoR 89_gi 0
DgoR 89_gi 0
DhaR 89_gi 0
DicA 89_gi 0
DinJ_YafQ 89_gi .05555555555555555555
DnaA 89_gi 0
DpiA 89_gi 0
DsdC 89_gi 0
EbgR 89_gi 0
EnvR 89_gi 0
EnvY 89_gi 0
EvgA 89_gi 0
ExuR 89_gi 0
FabR 89_gi 0
FadR 89_gi .03571428571428571428
FeaR 89_gi 0
FhlA 89_gi 0
Fis 89_gi .01132075471698113207
FlhDC 89_gi 0
FliZ 89_gi 0
FNR 89_gi .00898203592814371257
FucR 89_gi 0
Fur 89_gi .00602409638554216867
GadE 89_gi .01515151515151515151
GadE_RcsB 89_gi .02325581395348837209
GadW 89_gi 0
GadX 89_gi 0
GalR 89_gi 0
GalS 89_gi 0
GatR 89_gi 0
GcvA 89_gi 0
GlaR 89_gi 0
GlcC 89_gi 0
GlpR 89_gi 0
GlrR 89_gi 0
GntR 89_gi 0
GutM 89_gi .20000000000000000000
HcaR 89_gi 0
HdfR 89_gi 0
HicB 89_gi 0
HigA 89_gi 0
HigBA 89_gi 0
HipAB 89_gi 0
HipB 89_gi 0
H_NS 89_gi .05045871559633027522
HprR 89_gi 0
HU 89_gi 0
HyfR 89_gi 0
HypT 89_gi 0
IclR 89_gi 0
IdnR 89_gi 0
IHF 89_gi 0
IlvY 89_gi 0
IscR 89_gi 0
KdgR 89_gi 0
KdpE 89_gi 0
LacI 89_gi 0
LeuO 89_gi 0
LexA 89_gi .03225806451612903225
LldR 89_gi 0
LrhA 89_gi 0
Lrp 89_gi .01438848920863309352
LsrR 89_gi 0
LysR 89_gi 0
MalI 89_gi 0
MalT 89_gi 0
MarA 89_gi 0
MarR 89_gi 0
MatA 89_gi 0
MazE 89_gi 0
MazE_MazF 89_gi 0
McbR 89_gi 0
MelR 89_gi 0
MetJ 89_gi 0
MetR 89_gi 0
MhpR 89_gi 0
Mlc 89_gi 0
MlrA 89_gi 0
MngR 89_gi 0
MntR 89_gi 0
ModE 89_gi 0
MprA 89_gi 0
MqsA 89_gi 0
MraZ 89_gi 0
MurR 89_gi 0
Nac 89_gi 0
NadR 89_gi 0
NagC 89_gi 0
NanR 89_gi 0
NarL 89_gi 0
NarP 89_gi 0
NemR 89_gi 0
NfeR 89_gi 0
NhaR 89_gi .10526315789473684210
NikR 89_gi 0
NimR 89_gi 0
NorR 89_gi 0
NrdR 89_gi 0
NsrR 89_gi 0
NtrC 89_gi 0
OmpR 89_gi .07272727272727272727
OxyR 89_gi .01298701298701298701
PaaX 89_gi 0
PdeL 89_gi 0
PdhR 89_gi 0
PepA 89_gi 0
PgrR 89_gi 0
PhoB 89_gi 0
PhoP 89_gi .01111111111111111111
PrpR 89_gi 0
PspF 89_gi 0
PurR 89_gi 0
PutA 89_gi 0
PuuR 89_gi 0
PyrR 89_gi 0
QseB 89_gi 0
RbsR 89_gi 0
RcdA 89_gi 0
RclR 89_gi 0
RcnR 89_gi 0
RcsAB 89_gi 0
RcsB 89_gi 0
RcsB_BglJ 89_gi 0
RelB 89_gi 0
RelB_RelE 89_gi 0
RhaR 89_gi 0
RhaS 89_gi 0
Rob 89_gi 0
RstA 89_gi 0
RtcR 89_gi 0
RutR 89_gi 0
SdiA 89_gi 0
SgrR 89_gi 0
SlyA 89_gi .01408450704225352112
SoxR 89_gi 0
SoxS 89_gi .01265822784810126582
SrlR 89_gi .20000000000000000000
StpA 89_gi 0
SutR 89_gi 0
TdcA 89_gi 0
TdcR 89_gi 0
TorR 89_gi 0
TreR 89_gi 0
TrpR 89_gi 0
TyrR 89_gi 0
UhpA 89_gi 0
UidR 89_gi 0
UlaR 89_gi 0
UvrY 89_gi 0
UxuR 89_gi 0
XapR 89_gi 0
XylR 89_gi 0
YdeO 89_gi 0
YefM 89_gi 0
YefM_YoeB 89_gi 0
YeiL 89_gi 0
YhaJ 89_gi 0
YiaJ 89_gi 0
YjjQ 89_gi 0
YqhC 89_gi 0
ZntR 89_gi 0
ZraR 89_gi 0
Zur 89_gi .02500000000000000000
AccB 90_gi 0
AcrR 90_gi 0
Ada 90_gi 0
AdiY 90_gi .01265822784810126582
AgaR 90_gi 0
AidB 90_gi 0
AlaS 90_gi 0
AllR 90_gi 0
AllS 90_gi 0
AlsR 90_gi 0
AppY 90_gi 0
AraC 90_gi 0
ArcA 90_gi .03105590062111801242
ArgP 90_gi .01219512195121951219
ArgR 90_gi .01604278074866310160
ArsR 90_gi 0
AscG 90_gi 0
AsnC 90_gi 0
AtoC 90_gi 0
BaeR 90_gi 0
BasR 90_gi .04430379746835443037
BetI 90_gi 0
BirA 90_gi 0
BluR 90_gi .02631578947368421052
BolA 90_gi 0
BtsR 90_gi .02453987730061349693
CadC 90_gi 0
CaiF 90_gi 0
Cbl 90_gi 0
CdaR 90_gi 0
CecR 90_gi 0
ChbR 90_gi 0
ComR 90_gi .00657894736842105263
CpxR 90_gi .02304147465437788018
Cra 90_gi .05000000000000000000
CreB 90_gi 0
CRP 90_gi .05206738131699846860
CRP_Sxy 90_gi 0
CsgD 90_gi .02857142857142857142
CspA 90_gi 0
CsqR 90_gi 0
CueR 90_gi 0
CusR 90_gi 0
CynR 90_gi 0
CysB 90_gi .01104972375690607734
CytR 90_gi 0
Dan 90_gi 0
DcuR 90_gi 0
DeoR 90_gi 0
DgoR 90_gi 0
DhaR 90_gi 0
DicA 90_gi 0
DinJ_YafQ 90_gi .01307189542483660130
DnaA 90_gi 0
DpiA 90_gi .00617283950617283950
DsdC 90_gi 0
EbgR 90_gi 0
EnvR 90_gi 0
EnvY 90_gi 0
EvgA 90_gi 0
ExuR 90_gi .01257861635220125786
FabR 90_gi 0
FadR 90_gi 0
FeaR 90_gi 0
FhlA 90_gi 0
Fis 90_gi .03494623655913978494
FlhDC 90_gi .01298701298701298701
FliZ 90_gi .04216867469879518072
FNR 90_gi .04849884526558891454
FucR 90_gi .01273885350318471337
Fur 90_gi .04411764705882352941
GadE 90_gi .03370786516853932584
GadE_RcsB 90_gi .01257861635220125786
GadW 90_gi .03726708074534161490
GadX 90_gi .03910614525139664804
GalR 90_gi .00621118012422360248
GalS 90_gi .00621118012422360248
GatR 90_gi 0
GcvA 90_gi 0
GlaR 90_gi 0
GlcC 90_gi 0
GlpR 90_gi .03205128205128205128
GlrR 90_gi 0
GntR 90_gi 0
GutM 90_gi .04605263157894736842
HcaR 90_gi 0
HdfR 90_gi 0
HicB 90_gi 0
HigA 90_gi 0
HigBA 90_gi 0
HipAB 90_gi 0
HipB 90_gi 0
H_NS 90_gi .12337662337662337662
HprR 90_gi 0
HU 90_gi .00625000000000000000
HyfR 90_gi 0
HypT 90_gi 0
IclR 90_gi .01960784313725490196
IdnR 90_gi 0
IHF 90_gi .06703910614525139664
IlvY 90_gi 0
IscR 90_gi 0
KdgR 90_gi 0
KdpE 90_gi 0
LacI 90_gi 0
LeuO 90_gi 0
LexA 90_gi .01428571428571428571
LldR 90_gi 0
LrhA 90_gi 0
Lrp 90_gi .01574803149606299212
LsrR 90_gi 0
LysR 90_gi .01315789473684210526
MalI 90_gi 0
MalT 90_gi 0
MarA 90_gi .04081632653061224489
MarR 90_gi 0
MatA 90_gi .00628930817610062893
MazE 90_gi 0
MazE_MazF 90_gi 0
McbR 90_gi 0
MelR 90_gi 0
MetJ 90_gi 0
MetR 90_gi 0
MhpR 90_gi 0
Mlc 90_gi .01886792452830188679
MlrA 90_gi .02531645569620253164
MngR 90_gi 0
MntR 90_gi 0
ModE 90_gi 0
MprA 90_gi .00636942675159235668
MqsA 90_gi .02564102564102564102
MraZ 90_gi 0
MurR 90_gi 0
Nac 90_gi .00581395348837209302
NadR 90_gi 0
NagC 90_gi .02717391304347826086
NanR 90_gi .01875000000000000000
NarL 90_gi .01098901098901098901
NarP 90_gi .01500000000000000000
NemR 90_gi 0
NfeR 90_gi 0
NhaR 90_gi .02580645161290322580
NikR 90_gi 0
NimR 90_gi 0
NorR 90_gi 0
NrdR 90_gi 0
NsrR 90_gi .02608695652173913043
NtrC 90_gi .02020202020202020202
OmpR 90_gi .06666666666666666666
OxyR 90_gi .01562500000000000000
PaaX 90_gi 0
PdeL 90_gi 0
PdhR 90_gi 0
PepA 90_gi .01307189542483660130
PgrR 90_gi 0
PhoB 90_gi .02415458937198067632
PhoP 90_gi .04522613065326633165
PrpR 90_gi 0
PspF 90_gi 0
PurR 90_gi .01098901098901098901
PutA 90_gi 0
PuuR 90_gi 0
PyrR 90_gi 0
QseB 90_gi .01234567901234567901
RbsR 90_gi 0
RcdA 90_gi .02515723270440251572
RclR 90_gi 0
RcnR 90_gi 0
RcsAB 90_gi .02439024390243902439
RcsB 90_gi .04705882352941176470
RcsB_BglJ 90_gi .00598802395209580838
RelB 90_gi 0
RelB_RelE 90_gi 0
RhaR 90_gi 0
RhaS 90_gi 0
Rob 90_gi 0
RstA 90_gi .02531645569620253164
RtcR 90_gi .01315789473684210526
RutR 90_gi .02424242424242424242
SdiA 90_gi .00632911392405063291
SgrR 90_gi 0
SlyA 90_gi .07386363636363636363
SoxR 90_gi 0
SoxS 90_gi .00510204081632653061
SrlR 90_gi .04605263157894736842
StpA 90_gi 0
SutR 90_gi 0
TdcA 90_gi 0
TdcR 90_gi 0
TorR 90_gi .03144654088050314465
TreR 90_gi 0
TrpR 90_gi .00613496932515337423
TyrR 90_gi .01234567901234567901
UhpA 90_gi 0
UidR 90_gi 0
UlaR 90_gi 0
UvrY 90_gi 0
UxuR 90_gi 0
XapR 90_gi 0
XylR 90_gi 0
YdeO 90_gi .00581395348837209302
YefM 90_gi 0
YefM_YoeB 90_gi 0
YeiL 90_gi 0
YhaJ 90_gi 0
YiaJ 90_gi 0
YjjQ 90_gi .01886792452830188679
YqhC 90_gi 0
ZntR 90_gi 0
ZraR 90_gi 0
Zur 90_gi 0
AccB 91_gi 0
AcrR 91_gi .00204918032786885245
Ada 91_gi 0
AdiY 91_gi .00829875518672199170
AgaR 91_gi 0
AidB 91_gi 0
AlaS 91_gi 0
AllR 91_gi 0
AllS 91_gi 0
AlsR 91_gi 0
AppY 91_gi 0
AraC 91_gi 0
ArcA 91_gi .07868852459016393442
ArgP 91_gi .01026694045174537987
ArgR 91_gi .01574803149606299212
ArsR 91_gi 0
AscG 91_gi 0
AsnC 91_gi 0
AtoC 91_gi 0
BaeR 91_gi 0
BasR 91_gi .01237113402061855670
BetI 91_gi 0
BirA 91_gi 0
BluR 91_gi 0
BolA 91_gi 0
BtsR 91_gi .00817995910020449897
CadC 91_gi 0
CaiF 91_gi .01244813278008298755
Cbl 91_gi .01037344398340248962
CdaR 91_gi .01035196687370600414
CecR 91_gi 0
ChbR 91_gi 0
ComR 91_gi .00209205020920502092
CpxR 91_gi .02429906542056074766
Cra 91_gi .02389705882352941176
CreB 91_gi .00207468879668049792
CRP 91_gi .13184357541899441340
CRP_Sxy 91_gi 0
CsgD 91_gi .02016129032258064516
CspA 91_gi 0
CsqR 91_gi 0
CueR 91_gi .00206611570247933884
CusR 91_gi 0
CynR 91_gi 0
CysB 91_gi .02004008016032064128
CytR 91_gi .00408997955010224948
Dan 91_gi 0
DcuR 91_gi .00823045267489711934
DeoR 91_gi 0
DgoR 91_gi 0
DhaR 91_gi 0
DicA 91_gi 0
DinJ_YafQ 91_gi .00417536534446764091
DnaA 91_gi .01026694045174537987
DpiA 91_gi .01875000000000000000
DsdC 91_gi 0
EbgR 91_gi 0
EnvR 91_gi 0
EnvY 91_gi 0
EvgA 91_gi .01635991820040899795
ExuR 91_gi 0
FabR 91_gi 0
FadR 91_gi .00400801603206412825
FeaR 91_gi 0
FhlA 91_gi 0
Fis 91_gi .05022156573116691285
FlhDC 91_gi .03512014787430683918
FliZ 91_gi .01012145748987854251
FNR 91_gi .13207547169811320754
FucR 91_gi .01464435146443514644
Fur 91_gi .09712230215827338129
GadE 91_gi .01391650099403578528
GadE_RcsB 91_gi .01037344398340248962
GadW 91_gi .01024590163934426229
GadX 91_gi .01185770750988142292
GalR 91_gi .00205338809034907597
GalS 91_gi .00205338809034907597
GatR 91_gi 0
GcvA 91_gi 0
GlaR 91_gi 0
GlcC 91_gi 0
GlpR 91_gi .01037344398340248962
GlrR 91_gi .01043841336116910229
GntR 91_gi 0
GutM 91_gi .01464435146443514644
HcaR 91_gi 0
HdfR 91_gi .00625000000000000000
HicB 91_gi 0
HigA 91_gi 0
HigBA 91_gi 0
HipAB 91_gi 0
HipB 91_gi 0
H_NS 91_gi .13131313131313131313
HprR 91_gi 0
HU 91_gi .00205761316872427983
HyfR 91_gi 0
HypT 91_gi .00614754098360655737
IclR 91_gi .00626304801670146137
IdnR 91_gi 0
IHF 91_gi .12559618441971383147
IlvY 91_gi 0
IscR 91_gi .01796407185628742514
KdgR 91_gi 0
KdpE 91_gi 0
LacI 91_gi 0
LeuO 91_gi .01840490797546012269
LexA 91_gi .00936329588014981273
LldR 91_gi 0
LrhA 91_gi .00207468879668049792
Lrp 91_gi .06375227686703096539
LsrR 91_gi 0
LysR 91_gi 0
MalI 91_gi .00627615062761506276
MalT 91_gi 0
MarA 91_gi .01338432122370936902
MarR 91_gi 0
MatA 91_gi .00413223140495867768
MazE 91_gi 0
MazE_MazF 91_gi 0
McbR 91_gi 0
MelR 91_gi 0
MetJ 91_gi .01024590163934426229
MetR 91_gi .00207468879668049792
MhpR 91_gi 0
Mlc 91_gi .00205338809034907597
MlrA 91_gi .01666666666666666666
MngR 91_gi 0
MntR 91_gi 0
ModE 91_gi .03968253968253968253
MprA 91_gi .00207039337474120082
MqsA 91_gi .00829875518672199170
MraZ 91_gi 0
MurR 91_gi 0
Nac 91_gi .00808080808080808080
NadR 91_gi .00207900207900207900
NagC 91_gi .00980392156862745098
NanR 91_gi .00617283950617283950
NarL 91_gi .08273381294964028776
NarP 91_gi .04133858267716535433
NemR 91_gi 0
NfeR 91_gi 0
NhaR 91_gi .01252609603340292275
NikR 91_gi 0
NimR 91_gi 0
NorR 91_gi .00627615062761506276
NrdR 91_gi 0
NsrR 91_gi .01444043321299638989
NtrC 91_gi .02923976608187134502
OmpR 91_gi .02240325865580448065
OxyR 91_gi .00579150579150579150
PaaX 91_gi .02286902286902286902
PdeL 91_gi .00209205020920502092
PdhR 91_gi .00193050193050193050
PepA 91_gi .00208333333333333333
PgrR 91_gi 0
PhoB 91_gi .04873294346978557504
PhoP 91_gi .02692307692307692307
PrpR 91_gi 0
PspF 91_gi 0
PurR 91_gi .00393700787401574803
PutA 91_gi 0
PuuR 91_gi 0
PyrR 91_gi 0
QseB 91_gi .01449275362318840579
RbsR 91_gi .00205761316872427983
RcdA 91_gi .00824742268041237113
RclR 91_gi 0
RcnR 91_gi 0
RcsAB 91_gi .01437371663244353182
RcsB 91_gi .01818181818181818181
RcsB_BglJ 91_gi .01229508196721311475
RelB 91_gi 0
RelB_RelE 91_gi 0
RhaR 91_gi 0
RhaS 91_gi 0
Rob 91_gi .00800000000000000000
RstA 91_gi .00826446280991735537
RtcR 91_gi 0
RutR 91_gi .00405679513184584178
SdiA 91_gi .00206611570247933884
SgrR 91_gi .00205761316872427983
SlyA 91_gi .05316973415132924335
SoxR 91_gi .00206185567010309278
SoxS 91_gi .00965250965250965250
SrlR 91_gi .01464435146443514644
StpA 91_gi .00831600831600831600
SutR 91_gi .00207468879668049792
TdcA 91_gi 0
TdcR 91_gi 0
TorR 91_gi .00823045267489711934
TreR 91_gi 0
TrpR 91_gi .00616016427104722792
TyrR 91_gi .00616016427104722792
UhpA 91_gi 0
UidR 91_gi 0
UlaR 91_gi .01252609603340292275
UvrY 91_gi .00207468879668049792
UxuR 91_gi 0
XapR 91_gi 0
XylR 91_gi 0
YdeO 91_gi .00604838709677419354
YefM 91_gi .00418410041841004184
YefM_YoeB 91_gi .00418410041841004184
YeiL 91_gi 0
YhaJ 91_gi 0
YiaJ 91_gi 0
YjjQ 91_gi .00826446280991735537
YqhC 91_gi 0
ZntR 91_gi 0
ZraR 91_gi 0
Zur 91_gi 0
AccB 92_gi 0
AcrR 92_gi 0
Ada 92_gi 0
AdiY 92_gi 0
AgaR 92_gi 0
AidB 92_gi 0
AlaS 92_gi 0
AllR 92_gi 0
AllS 92_gi 0
AlsR 92_gi 0
AppY 92_gi 0
AraC 92_gi 0
ArcA 92_gi .04428044280442804428
ArgP 92_gi .00862068965517241379
ArgR 92_gi 0
ArsR 92_gi 0
AscG 92_gi 0
AsnC 92_gi 0
AtoC 92_gi 0
BaeR 92_gi 0
BasR 92_gi .01754385964912280701
BetI 92_gi 0
BirA 92_gi 0
BluR 92_gi 0
BolA 92_gi 0
BtsR 92_gi 0
CadC 92_gi 0
CaiF 92_gi 0
Cbl 92_gi .04672897196261682242
CdaR 92_gi 0
CecR 92_gi 0
ChbR 92_gi 0
ComR 92_gi 0
CpxR 92_gi .02976190476190476190
Cra 92_gi 0
CreB 92_gi 0
CRP 92_gi .05280528052805280528
CRP_Sxy 92_gi 0
CsgD 92_gi .00769230769230769230
CspA 92_gi 0
CsqR 92_gi 0
CueR 92_gi 0
CusR 92_gi 0
CynR 92_gi 0
CysB 92_gi .08943089430894308943
CytR 92_gi 0
Dan 92_gi 0
DcuR 92_gi .01769911504424778761
DeoR 92_gi 0
DgoR 92_gi 0
DhaR 92_gi 0
DicA 92_gi 0
DinJ_YafQ 92_gi .01923076923076923076
DnaA 92_gi .00862068965517241379
DpiA 92_gi .08571428571428571428
DsdC 92_gi 0
EbgR 92_gi 0
EnvR 92_gi 0
EnvY 92_gi 0
EvgA 92_gi 0
ExuR 92_gi 0
FabR 92_gi 0
FadR 92_gi .00800000000000000000
FeaR 92_gi 0
FhlA 92_gi 0
Fis 92_gi .00900900900900900900
FlhDC 92_gi .03932584269662921348
FliZ 92_gi 0
FNR 92_gi .07142857142857142857
FucR 92_gi 0
Fur 92_gi .06818181818181818181
GadE 92_gi .00746268656716417910
GadE_RcsB 92_gi .00900900900900900900
GadW 92_gi 0
GadX 92_gi .00735294117647058823
GalR 92_gi 0
GalS 92_gi 0
GatR 92_gi 0
GcvA 92_gi 0
GlaR 92_gi 0
GlcC 92_gi 0
GlpR 92_gi 0
GlrR 92_gi .04807692307692307692
GntR 92_gi 0
GutM 92_gi 0
HcaR 92_gi 0
HdfR 92_gi 0
HicB 92_gi 0
HigA 92_gi 0
HigBA 92_gi 0
HipAB 92_gi 0
HipB 92_gi 0
H_NS 92_gi .10000000000000000000
HprR 92_gi 0
HU 92_gi 0
HyfR 92_gi 0
HypT 92_gi .01754385964912280701
IclR 92_gi 0
IdnR 92_gi 0
IHF 92_gi .07766990291262135922
IlvY 92_gi 0
IscR 92_gi .05468750000000000000
KdgR 92_gi 0
KdpE 92_gi 0
LacI 92_gi 0
LeuO 92_gi .05128205128205128205
LexA 92_gi .01234567901234567901
LldR 92_gi 0
LrhA 92_gi .00934579439252336448
Lrp 92_gi .00966183574879227053
LsrR 92_gi 0
LysR 92_gi 0
MalI 92_gi 0
MalT 92_gi 0
MarA 92_gi 0
MarR 92_gi 0
MatA 92_gi 0
MazE 92_gi 0
MazE_MazF 92_gi 0
McbR 92_gi 0
MelR 92_gi 0
MetJ 92_gi .01724137931034482758
MetR 92_gi 0
MhpR 92_gi 0
Mlc 92_gi 0
MlrA 92_gi 0
MngR 92_gi 0
MntR 92_gi 0
ModE 92_gi .04929577464788732394
MprA 92_gi 0
MqsA 92_gi 0
MraZ 92_gi 0
MurR 92_gi 0
Nac 92_gi .00813008130081300813
NadR 92_gi .00943396226415094339
NagC 92_gi .00719424460431654676
NanR 92_gi .00884955752212389380
NarL 92_gi .08095238095238095238
NarP 92_gi .04761904761904761904
NemR 92_gi 0
NfeR 92_gi 0
NhaR 92_gi 0
NikR 92_gi 0
NimR 92_gi 0
NorR 92_gi 0
NrdR 92_gi 0
NsrR 92_gi 0
NtrC 92_gi .03378378378378378378
OmpR 92_gi .00793650793650793650
OxyR 92_gi 0
PaaX 92_gi .10377358490566037735
PdeL 92_gi 0
PdhR 92_gi 0
PepA 92_gi 0
PgrR 92_gi 0
PhoB 92_gi .01242236024844720496
PhoP 92_gi .03921568627450980392
PrpR 92_gi 0
PspF 92_gi 0
PurR 92_gi 0
PutA 92_gi 0
PuuR 92_gi 0
PyrR 92_gi 0
QseB 92_gi 0
RbsR 92_gi 0
RcdA 92_gi .00884955752212389380
RclR 92_gi 0
RcnR 92_gi 0
RcsAB 92_gi 0
RcsB 92_gi .05737704918032786885
RcsB_BglJ 92_gi .00847457627118644067
RelB 92_gi 0
RelB_RelE 92_gi 0
RhaR 92_gi 0
RhaS 92_gi 0
Rob 92_gi 0
RstA 92_gi 0
RtcR 92_gi 0
RutR 92_gi 0
SdiA 92_gi 0
SgrR 92_gi 0
SlyA 92_gi .21739130434782608695
SoxR 92_gi 0
SoxS 92_gi 0
SrlR 92_gi 0
StpA 92_gi .00917431192660550458
SutR 92_gi 0
TdcA 92_gi 0
TdcR 92_gi 0
TorR 92_gi 0
TreR 92_gi 0
TrpR 92_gi 0
TyrR 92_gi 0
UhpA 92_gi 0
UidR 92_gi 0
UlaR 92_gi 0
UvrY 92_gi 0
UxuR 92_gi 0
XapR 92_gi 0
XylR 92_gi 0
YdeO 92_gi 0
YefM 92_gi 0
YefM_YoeB 92_gi 0
YeiL 92_gi 0
YhaJ 92_gi 0
YiaJ 92_gi 0
YjjQ 92_gi 0
YqhC 92_gi 0
ZntR 92_gi 0
ZraR 92_gi 0
Zur 92_gi 0
AccB 93_gi 0
AcrR 93_gi 0
Ada 93_gi 0
AdiY 93_gi .02702702702702702702
AgaR 93_gi 0
AidB 93_gi 0
AlaS 93_gi 0
AllR 93_gi 0
AllS 93_gi 0
AlsR 93_gi .07246376811594202898
AppY 93_gi 0
AraC 93_gi 0
ArcA 93_gi .03765690376569037656
ArgP 93_gi 0
ArgR 93_gi 0
ArsR 93_gi 0
AscG 93_gi 0
AsnC 93_gi 0
AtoC 93_gi 0
BaeR 93_gi 0
BasR 93_gi 0
BetI 93_gi 0
BirA 93_gi 0
BluR 93_gi .05882352941176470588
BolA 93_gi 0
BtsR 93_gi 0
CadC 93_gi 0
CaiF 93_gi .08333333333333333333
Cbl 93_gi 0
CdaR 93_gi 0
CecR 93_gi 0
ChbR 93_gi 0
ComR 93_gi 0
CpxR 93_gi 0
Cra 93_gi .02083333333333333333
CreB 93_gi 0
CRP 93_gi .02901023890784982935
CRP_Sxy 93_gi 0
CsgD 93_gi 0
CspA 93_gi 0
CsqR 93_gi 0
CueR 93_gi 0
CusR 93_gi 0
CynR 93_gi 0
CysB 93_gi 0
CytR 93_gi 0
Dan 93_gi 0
DcuR 93_gi .02564102564102564102
DeoR 93_gi 0
DgoR 93_gi 0
DhaR 93_gi 0
DicA 93_gi 0
DinJ_YafQ 93_gi 0
DnaA 93_gi 0
DpiA 93_gi .01282051282051282051
DsdC 93_gi 0
EbgR 93_gi 0
EnvR 93_gi 0
EnvY 93_gi 0
EvgA 93_gi 0
ExuR 93_gi 0
FabR 93_gi 0
FadR 93_gi 0
FeaR 93_gi 0
FhlA 93_gi 0
Fis 93_gi .01006711409395973154
FlhDC 93_gi .04895104895104895104
FliZ 93_gi 0
FNR 93_gi .05714285714285714285
FucR 93_gi .02739726027397260273
Fur 93_gi .00502512562814070351
GadE 93_gi .03092783505154639175
GadE_RcsB 93_gi .02666666666666666666
GadW 93_gi .02469135802469135802
GadX 93_gi .02000000000000000000
GalR 93_gi 0
GalS 93_gi 0
GatR 93_gi 0
GcvA 93_gi 0
GlaR 93_gi 0
GlcC 93_gi 0
GlpR 93_gi 0
GlrR 93_gi 0
GntR 93_gi .01265822784810126582
GutM 93_gi 0
HcaR 93_gi 0
HdfR 93_gi 0
HicB 93_gi 0
HigA 93_gi 0
HigBA 93_gi 0
HipAB 93_gi 0
HipB 93_gi 0
H_NS 93_gi .04800000000000000000
HprR 93_gi 0
HU 93_gi 0
HyfR 93_gi 0
HypT 93_gi 0
IclR 93_gi 0
IdnR 93_gi 0
IHF 93_gi .01016949152542372881
IlvY 93_gi 0
IscR 93_gi .07526881720430107526
KdgR 93_gi 0
KdpE 93_gi 0
LacI 93_gi 0
LeuO 93_gi .07317073170731707317
LexA 93_gi .00781250000000000000
LldR 93_gi 0
LrhA 93_gi .01388888888888888888
Lrp 93_gi 0
LsrR 93_gi 0
LysR 93_gi 0
MalI 93_gi 0
MalT 93_gi 0
MarA 93_gi .03448275862068965517
MarR 93_gi 0
MatA 93_gi 0
MazE 93_gi 0
MazE_MazF 93_gi 0
McbR 93_gi 0
MelR 93_gi 0
MetJ 93_gi 0
MetR 93_gi 0
MhpR 93_gi 0
Mlc 93_gi .04000000000000000000
MlrA 93_gi 0
MngR 93_gi 0
MntR 93_gi 0
ModE 93_gi .06542056074766355140
MprA 93_gi 0
MqsA 93_gi 0
MraZ 93_gi 0
MurR 93_gi 0
Nac 93_gi 0
NadR 93_gi 0
NagC 93_gi .05000000000000000000
NanR 93_gi 0
NarL 93_gi .06077348066298342541
NarP 93_gi .08181818181818181818
NemR 93_gi 0
NfeR 93_gi 0
NhaR 93_gi 0
NikR 93_gi 0
NimR 93_gi 0
NorR 93_gi .04411764705882352941
NrdR 93_gi 0
NsrR 93_gi .00662251655629139072
NtrC 93_gi 0
OmpR 93_gi 0
OxyR 93_gi .00909090909090909090
PaaX 93_gi 0
PdeL 93_gi 0
PdhR 93_gi 0
PepA 93_gi 0
PgrR 93_gi 0
PhoB 93_gi .01587301587301587301
PhoP 93_gi .02479338842975206611
PrpR 93_gi 0
PspF 93_gi 0
PurR 93_gi 0
PutA 93_gi 0
PuuR 93_gi 0
PyrR 93_gi 0
QseB 93_gi 0
RbsR 93_gi 0
RcdA 93_gi 0
RclR 93_gi 0
RcnR 93_gi 0
RcsAB 93_gi 0
RcsB 93_gi .01075268817204301075
RcsB_BglJ 93_gi .01204819277108433734
RelB 93_gi 0
RelB_RelE 93_gi 0
RhaR 93_gi 0
RhaS 93_gi 0
Rob 93_gi 0
RstA 93_gi 0
RtcR 93_gi 0
RutR 93_gi .02409638554216867469
SdiA 93_gi .01351351351351351351
SgrR 93_gi 0
SlyA 93_gi .00961538461538461538
SoxR 93_gi 0
SoxS 93_gi .00892857142857142857
SrlR 93_gi 0
StpA 93_gi .01351351351351351351
SutR 93_gi 0
TdcA 93_gi 0
TdcR 93_gi 0
TorR 93_gi .01265822784810126582
TreR 93_gi 0
TrpR 93_gi 0
TyrR 93_gi 0
UhpA 93_gi 0
UidR 93_gi 0
UlaR 93_gi 0
UvrY 93_gi 0
UxuR 93_gi 0
XapR 93_gi 0
XylR 93_gi 0
YdeO 93_gi .01136363636363636363
YefM 93_gi 0
YefM_YoeB 93_gi 0
YeiL 93_gi 0
YhaJ 93_gi 0
YiaJ 93_gi 0
YjjQ 93_gi 0
YqhC 93_gi 0
ZntR 93_gi 0
ZraR 93_gi 0
Zur 93_gi .01369863013698630136
AccB 94_gi 0
AcrR 94_gi 0
Ada 94_gi 0
AdiY 94_gi .02816901408450704225
AgaR 94_gi 0
AidB 94_gi 0
AlaS 94_gi 0
AllR 94_gi 0
AllS 94_gi 0
AlsR 94_gi 0
AppY 94_gi 0
AraC 94_gi 0
ArcA 94_gi .03813559322033898305
ArgP 94_gi 0
ArgR 94_gi .01980198019801980198
ArsR 94_gi 0
AscG 94_gi 0
AsnC 94_gi 0
AtoC 94_gi 0
BaeR 94_gi 0
BasR 94_gi .01298701298701298701
BetI 94_gi 0
BirA 94_gi 0
BluR 94_gi 0
BolA 94_gi 0
BtsR 94_gi 0
CadC 94_gi 0
CaiF 94_gi 0
Cbl 94_gi 0
CdaR 94_gi 0
CecR 94_gi 0
ChbR 94_gi 0
ComR 94_gi 0
CpxR 94_gi 0
Cra 94_gi .00699300699300699300
CreB 94_gi 0
CRP 94_gi .02564102564102564102
CRP_Sxy 94_gi 0
CsgD 94_gi .01086956521739130434
CspA 94_gi 0
CsqR 94_gi 0
CueR 94_gi 0
CusR 94_gi 0
CynR 94_gi 0
CysB 94_gi .01052631578947368421
CytR 94_gi 0
Dan 94_gi 0
DcuR 94_gi 0
DeoR 94_gi 0
DgoR 94_gi 0
DhaR 94_gi 0
DicA 94_gi 0
DinJ_YafQ 94_gi .03030303030303030303
DnaA 94_gi 0
DpiA 94_gi 0
DsdC 94_gi 0
EbgR 94_gi 0
EnvR 94_gi 0
EnvY 94_gi 0
EvgA 94_gi .02439024390243902439
ExuR 94_gi 0
FabR 94_gi 0
FadR 94_gi 0
FeaR 94_gi 0
FhlA 94_gi 0
Fis 94_gi .04195804195804195804
FlhDC 94_gi .02797202797202797202
FliZ 94_gi 0
FNR 94_gi .05763688760806916426
FucR 94_gi 0
Fur 94_gi .02072538860103626943
GadE 94_gi .01041666666666666666
GadE_RcsB 94_gi .02777777777777777777
GadW 94_gi .02564102564102564102
GadX 94_gi .02061855670103092783
GalR 94_gi 0
GalS 94_gi 0
GatR 94_gi 0
GcvA 94_gi 0
GlaR 94_gi 0
GlcC 94_gi 0
GlpR 94_gi .07246376811594202898
GlrR 94_gi 0
GntR 94_gi 0
GutM 94_gi 0
HcaR 94_gi 0
HdfR 94_gi 0
HicB 94_gi 0
HigA 94_gi 0
HigBA 94_gi 0
HipAB 94_gi 0
HipB 94_gi 0
H_NS 94_gi .05714285714285714285
HprR 94_gi 0
HU 94_gi .01369863013698630136
HyfR 94_gi 0
HypT 94_gi 0
IclR 94_gi 0
IdnR 94_gi 0
IHF 94_gi .05734767025089605734
IlvY 94_gi 0
IscR 94_gi 0
KdgR 94_gi 0
KdpE 94_gi 0
LacI 94_gi 0
LeuO 94_gi .07594936708860759493
LexA 94_gi .01612903225806451612
LldR 94_gi 0
LrhA 94_gi .02941176470588235294
Lrp 94_gi .01183431952662721893
LsrR 94_gi 0
LysR 94_gi 0
MalI 94_gi 0
MalT 94_gi 0
MarA 94_gi .00862068965517241379
MarR 94_gi 0
MatA 94_gi .01388888888888888888
MazE 94_gi 0
MazE_MazF 94_gi 0
McbR 94_gi 0
MelR 94_gi 0
MetJ 94_gi 0
MetR 94_gi 0
MhpR 94_gi 0
Mlc 94_gi 0
MlrA 94_gi 0
MngR 94_gi 0
MntR 94_gi .01449275362318840579
ModE 94_gi 0
MprA 94_gi 0
MqsA 94_gi 0
MraZ 94_gi 0
MurR 94_gi 0
Nac 94_gi 0
NadR 94_gi 0
NagC 94_gi .00990099009900990099
NanR 94_gi .01333333333333333333
NarL 94_gi .02717391304347826086
NarP 94_gi .02654867256637168141
NemR 94_gi 0
NfeR 94_gi 0
NhaR 94_gi 0
NikR 94_gi 0
NimR 94_gi 0
NorR 94_gi 0
NrdR 94_gi 0
NsrR 94_gi .02758620689655172413
NtrC 94_gi 0
OmpR 94_gi 0
OxyR 94_gi .03846153846153846153
PaaX 94_gi 0
PdeL 94_gi 0
PdhR 94_gi 0
PepA 94_gi .03030303030303030303
PgrR 94_gi 0
PhoB 94_gi .00806451612903225806
PhoP 94_gi .00833333333333333333
PrpR 94_gi 0
PspF 94_gi 0
PurR 94_gi .02105263157894736842
PutA 94_gi 0
PuuR 94_gi 0
PyrR 94_gi 0
QseB 94_gi 0
RbsR 94_gi 0
RcdA 94_gi 0
RclR 94_gi 0
RcnR 94_gi 0
RcsAB 94_gi 0
RcsB 94_gi .03409090909090909090
RcsB_BglJ 94_gi .01250000000000000000
RelB 94_gi 0
RelB_RelE 94_gi 0
RhaR 94_gi 0
RhaS 94_gi 0
Rob 94_gi 0
RstA 94_gi 0
RtcR 94_gi .03076923076923076923
RutR 94_gi .03797468354430379746
SdiA 94_gi 0
SgrR 94_gi 0
SlyA 94_gi .00990099009900990099
SoxR 94_gi 0
SoxS 94_gi .01851851851851851851
SrlR 94_gi 0
StpA 94_gi .02857142857142857142
SutR 94_gi .01449275362318840579
TdcA 94_gi 0
TdcR 94_gi 0
TorR 94_gi .02666666666666666666
TreR 94_gi 0
TrpR 94_gi .01315789473684210526
TyrR 94_gi .02666666666666666666
UhpA 94_gi 0
UidR 94_gi 0
UlaR 94_gi 0
UvrY 94_gi 0
UxuR 94_gi 0
XapR 94_gi 0
XylR 94_gi 0
YdeO 94_gi 0
YefM 94_gi 0
YefM_YoeB 94_gi 0
YeiL 94_gi 0
YhaJ 94_gi 0
YiaJ 94_gi 0
YjjQ 94_gi 0
YqhC 94_gi 0
ZntR 94_gi 0
ZraR 94_gi 0
Zur 94_gi .01428571428571428571
AccB 95_gi 0
AcrR 95_gi 0
Ada 95_gi 0
AdiY 95_gi 0
AgaR 95_gi 0
AidB 95_gi 0
AlaS 95_gi 0
AllR 95_gi 0
AllS 95_gi 0
AlsR 95_gi .09433962264150943396
AppY 95_gi 0
AraC 95_gi 0
ArcA 95_gi .03111111111111111111
ArgP 95_gi 0
ArgR 95_gi 0
ArsR 95_gi 0
AscG 95_gi 0
AsnC 95_gi 0
AtoC 95_gi 0
BaeR 95_gi 0
BasR 95_gi .01562500000000000000
BetI 95_gi 0
BirA 95_gi 0
BluR 95_gi 0
BolA 95_gi 0
BtsR 95_gi 0
CadC 95_gi 0
CaiF 95_gi .10714285714285714285
Cbl 95_gi 0
CdaR 95_gi 0
CecR 95_gi 0
ChbR 95_gi 0
ComR 95_gi 0
CpxR 95_gi 0
Cra 95_gi 0
CreB 95_gi 0
CRP 95_gi .01032702237521514629
CRP_Sxy 95_gi 0
CsgD 95_gi 0
CspA 95_gi 0
CsqR 95_gi 0
CueR 95_gi 0
CusR 95_gi 0
CynR 95_gi 0
CysB 95_gi 0
CytR 95_gi 0
Dan 95_gi 0
DcuR 95_gi 0
DeoR 95_gi 0
DgoR 95_gi 0
DhaR 95_gi 0
DicA 95_gi 0
DinJ_YafQ 95_gi 0
DnaA 95_gi 0
DpiA 95_gi 0
DsdC 95_gi 0
EbgR 95_gi 0
EnvR 95_gi 0
EnvY 95_gi 0
EvgA 95_gi 0
ExuR 95_gi 0
FabR 95_gi 0
FadR 95_gi 0
FeaR 95_gi 0
FhlA 95_gi 0
Fis 95_gi .00352112676056338028
FlhDC 95_gi .05511811023622047244
FliZ 95_gi 0
FNR 95_gi .04117647058823529411
FucR 95_gi 0
Fur 95_gi .07602339181286549707
GadE 95_gi 0
GadE_RcsB 95_gi 0
GadW 95_gi 0
GadX 95_gi 0
GalR 95_gi 0
GalS 95_gi 0
GatR 95_gi 0
GcvA 95_gi 0
GlaR 95_gi 0
GlcC 95_gi 0
GlpR 95_gi 0
GlrR 95_gi 0
GntR 95_gi 0
GutM 95_gi 0
HcaR 95_gi 0
HdfR 95_gi 0
HicB 95_gi 0
HigA 95_gi 0
HigBA 95_gi 0
HipAB 95_gi 0
HipB 95_gi 0
H_NS 95_gi .09333333333333333333
HprR 95_gi 0
HU 95_gi 0
HyfR 95_gi 0
HypT 95_gi 0
IclR 95_gi 0
IdnR 95_gi 0
IHF 95_gi 0
IlvY 95_gi 0
IscR 95_gi .09090909090909090909
KdgR 95_gi 0
KdpE 95_gi 0
LacI 95_gi 0
LeuO 95_gi .09090909090909090909
LexA 95_gi 0
LldR 95_gi 0
LrhA 95_gi .01785714285714285714
Lrp 95_gi 0
LsrR 95_gi 0
LysR 95_gi 0
MalI 95_gi 0
MalT 95_gi 0
MarA 95_gi 0
MarR 95_gi 0
MatA 95_gi 0
MazE 95_gi 0
MazE_MazF 95_gi 0
McbR 95_gi 0
MelR 95_gi 0
MetJ 95_gi 0
MetR 95_gi 0
MhpR 95_gi 0
Mlc 95_gi 0
MlrA 95_gi 0
MngR 95_gi 0
MntR 95_gi 0
ModE 95_gi .07692307692307692307
MprA 95_gi 0
MqsA 95_gi 0
MraZ 95_gi 0
MurR 95_gi 0
Nac 95_gi .02816901408450704225
NadR 95_gi 0
NagC 95_gi 0
NanR 95_gi 0
NarL 95_gi .04142011834319526627
NarP 95_gi .07291666666666666666
NemR 95_gi 0
NfeR 95_gi 0
NhaR 95_gi 0
NikR 95_gi 0
NimR 95_gi 0
NorR 95_gi 0
NrdR 95_gi 0
NsrR 95_gi 0
NtrC 95_gi 0
OmpR 95_gi 0
OxyR 95_gi .01063829787234042553
PaaX 95_gi 0
PdeL 95_gi 0
PdhR 95_gi 0
PepA 95_gi 0
PgrR 95_gi 0
PhoB 95_gi 0
PhoP 95_gi .00934579439252336448
PrpR 95_gi 0
PspF 95_gi 0
PurR 95_gi .02439024390243902439
PutA 95_gi 0
PuuR 95_gi 0
PyrR 95_gi 0
QseB 95_gi 0
RbsR 95_gi 0
RcdA 95_gi 0
RclR 95_gi 0
RcnR 95_gi 0
RcsAB 95_gi 0
RcsB 95_gi 0
RcsB_BglJ 95_gi .01492537313432835820
RelB 95_gi 0
RelB_RelE 95_gi 0
RhaR 95_gi 0
RhaS 95_gi 0
Rob 95_gi 0
RstA 95_gi 0
RtcR 95_gi 0
RutR 95_gi 0
SdiA 95_gi 0
SgrR 95_gi 0
SlyA 95_gi .17105263157894736842
SoxR 95_gi 0
SoxS 95_gi .01041666666666666666
SrlR 95_gi 0
StpA 95_gi .01724137931034482758
SutR 95_gi 0
TdcA 95_gi 0
TdcR 95_gi 0
TorR 95_gi 0
TreR 95_gi 0
TrpR 95_gi 0
TyrR 95_gi 0
UhpA 95_gi 0
UidR 95_gi 0
UlaR 95_gi 0
UvrY 95_gi 0
UxuR 95_gi 0
XapR 95_gi 0
XylR 95_gi 0
YdeO 95_gi 0
YefM 95_gi 0
YefM_YoeB 95_gi 0
YeiL 95_gi 0
YhaJ 95_gi 0
YiaJ 95_gi 0
YjjQ 95_gi 0
YqhC 95_gi 0
ZntR 95_gi 0
ZraR 95_gi 0
Zur 95_gi .01754385964912280701
AccB 96_gi 0
AcrR 96_gi .01559020044543429844
Ada 96_gi 0
AdiY 96_gi .01116071428571428571
AgaR 96_gi 0
AidB 96_gi 0
AlaS 96_gi 0
AllR 96_gi 0
AllS 96_gi 0
AlsR 96_gi 0
AppY 96_gi .01336302895322939866
AraC 96_gi 0
ArcA 96_gi .08506944444444444444
ArgP 96_gi .00879120879120879120
ArgR 96_gi .02114164904862579281
ArsR 96_gi 0
AscG 96_gi 0
AsnC 96_gi .00223214285714285714
AtoC 96_gi 0
BaeR 96_gi 0
BasR 96_gi .01777777777777777777
BetI 96_gi 0
BirA 96_gi 0
BluR 96_gi 0
BolA 96_gi 0
BtsR 96_gi .00877192982456140350
CadC 96_gi .00448430493273542600
CaiF 96_gi .01336302895322939866
Cbl 96_gi 0
CdaR 96_gi .01111111111111111111
CecR 96_gi 0
ChbR 96_gi 0
ComR 96_gi 0
CpxR 96_gi .03206412825651302605
Cra 96_gi .04800000000000000000
CreB 96_gi .00222717149220489977
CRP 96_gi .11872146118721461187
CRP_Sxy 96_gi 0
CsgD 96_gi .02380952380952380952
CspA 96_gi 0
CsqR 96_gi 0
CueR 96_gi .00221729490022172949
CusR 96_gi 0
CynR 96_gi 0
CysB 96_gi .00847457627118644067
CytR 96_gi .00659340659340659340
Dan 96_gi 0
DcuR 96_gi .00439560439560439560
DeoR 96_gi .00445434298440979955
DgoR 96_gi 0
DhaR 96_gi 0
DicA 96_gi 0
DinJ_YafQ 96_gi .00448430493273542600
DnaA 96_gi .01324503311258278145
DpiA 96_gi .01559020044543429844
DsdC 96_gi 0
EbgR 96_gi 0
EnvR 96_gi .00449438202247191011
EnvY 96_gi 0
EvgA 96_gi .00869565217391304347
ExuR 96_gi 0
FabR 96_gi 0
FadR 96_gi .00429184549356223175
FeaR 96_gi .00224215246636771300
FhlA 96_gi 0
Fis 96_gi .05772230889235569422
FlhDC 96_gi .01346153846153846153
FliZ 96_gi .00865800865800865800
FNR 96_gi .11160714285714285714
FucR 96_gi .01118568232662192393
Fur 96_gi .10114503816793893129
GadE 96_gi .01489361702127659574
GadE_RcsB 96_gi .01793721973094170403
GadW 96_gi .01098901098901098901
GadX 96_gi .01698513800424628450
GalR 96_gi .00220264317180616740
GalS 96_gi .00220264317180616740
GatR 96_gi 0
GcvA 96_gi 0
GlaR 96_gi 0
GlcC 96_gi 0
GlpR 96_gi .01113585746102449888
GlrR 96_gi .01121076233183856502
GntR 96_gi .00219298245614035087
GutM 96_gi 0
HcaR 96_gi 0
HdfR 96_gi .00671140939597315436
HicB 96_gi 0
HigA 96_gi 0
HigBA 96_gi 0
HipAB 96_gi 0
HipB 96_gi 0
H_NS 96_gi .13097345132743362831
HprR 96_gi 0
HU 96_gi .00442477876106194690
HyfR 96_gi 0
HypT 96_gi .01103752759381898454
IclR 96_gi 0
IdnR 96_gi .00221729490022172949
IHF 96_gi .09046849757673667205
IlvY 96_gi 0
IscR 96_gi .01489361702127659574
KdgR 96_gi 0
KdpE 96_gi 0
LacI 96_gi 0
LeuO 96_gi .01973684210526315789
LexA 96_gi .01606425702811244979
LldR 96_gi 0
LrhA 96_gi .00446428571428571428
Lrp 96_gi .07198443579766536964
LsrR 96_gi 0
LysR 96_gi 0
MalI 96_gi 0
MalT 96_gi 0
MarA 96_gi .02685950413223140495
MarR 96_gi .00674157303370786516
MatA 96_gi .00221238938053097345
MazE 96_gi 0
MazE_MazF 96_gi 0
McbR 96_gi .00669642857142857142
MelR 96_gi 0
MetJ 96_gi .00877192982456140350
MetR 96_gi .00222717149220489977
MhpR 96_gi 0
Mlc 96_gi .00886917960088691796
MlrA 96_gi .01111111111111111111
MngR 96_gi 0
MntR 96_gi .00671140939597315436
ModE 96_gi .00408997955010224948
MprA 96_gi .00669642857142857142
MqsA 96_gi .00890868596881959910
MraZ 96_gi .00216919739696312364
MurR 96_gi 0
Nac 96_gi .01304347826086956521
NadR 96_gi .00223214285714285714
NagC 96_gi .01473684210526315789
NanR 96_gi .00219780219780219780
NarL 96_gi .07358490566037735849
NarP 96_gi .03118503118503118503
NemR 96_gi 0
NfeR 96_gi 0
NhaR 96_gi 0
NikR 96_gi 0
NimR 96_gi 0
NorR 96_gi 0
NrdR 96_gi 0
NsrR 96_gi .02918287937743190661
NtrC 96_gi .03125000000000000000
OmpR 96_gi .01956521739130434782
OxyR 96_gi .01244813278008298755
PaaX 96_gi 0
PdeL 96_gi .00224719101123595505
PdhR 96_gi .00206185567010309278
PepA 96_gi .00448430493273542600
PgrR 96_gi 0
PhoB 96_gi .02020202020202020202
PhoP 96_gi .02874743326488706365
PrpR 96_gi .00896860986547085201
PspF 96_gi 0
PurR 96_gi .01705756929637526652
PutA 96_gi .00449438202247191011
PuuR 96_gi .00666666666666666666
PyrR 96_gi 0
QseB 96_gi .01555555555555555555
RbsR 96_gi 0
RcdA 96_gi .00884955752212389380
RclR 96_gi 0
RcnR 96_gi .00674157303370786516
RcsAB 96_gi .01991150442477876106
RcsB 96_gi .02391304347826086956
RcsB_BglJ 96_gi .01096491228070175438
RelB 96_gi 0
RelB_RelE 96_gi 0
RhaR 96_gi 0
RhaS 96_gi 0
Rob 96_gi .01727861771058315334
RstA 96_gi .00886917960088691796
RtcR 96_gi 0
RutR 96_gi .00873362445414847161
SdiA 96_gi .00221729490022172949
SgrR 96_gi .02022471910112359550
SlyA 96_gi .02991452991452991452
SoxR 96_gi 0
SoxS 96_gi .02296450939457202505
SrlR 96_gi 0
StpA 96_gi .01118568232662192393
SutR 96_gi .00222717149220489977
TdcA 96_gi 0
TdcR 96_gi 0
TorR 96_gi .01106194690265486725
TreR 96_gi 0
TrpR 96_gi .00883002207505518763
TyrR 96_gi .00883002207505518763
UhpA 96_gi 0
UidR 96_gi .00672645739910313901
UlaR 96_gi 0
UvrY 96_gi 0
UxuR 96_gi .00665188470066518847
XapR 96_gi 0
XylR 96_gi 0
YdeO 96_gi .02417582417582417582
YefM 96_gi .00449438202247191011
YefM_YoeB 96_gi .00449438202247191011
YeiL 96_gi 0
YhaJ 96_gi 0
YiaJ 96_gi 0
YjjQ 96_gi 0
YqhC 96_gi 0
ZntR 96_gi 0
ZraR 96_gi 0
Zur 96_gi 0
AccB 97_gi 0
AcrR 97_gi 0
Ada 97_gi 0
AdiY 97_gi 0
AgaR 97_gi 0
AidB 97_gi 0
AlaS 97_gi 0
AllR 97_gi 0
AllS 97_gi 0
AlsR 97_gi 0
AppY 97_gi 0
AraC 97_gi 0
ArcA 97_gi .00505050505050505050
ArgP 97_gi 0
ArgR 97_gi 0
ArsR 97_gi 0
AscG 97_gi 0
AsnC 97_gi 0
AtoC 97_gi 0
BaeR 97_gi 0
BasR 97_gi 0
BetI 97_gi 0
BirA 97_gi 0
BluR 97_gi 0
BolA 97_gi 0
BtsR 97_gi 0
CadC 97_gi 0
CaiF 97_gi 0
Cbl 97_gi 0
CdaR 97_gi 0
CecR 97_gi 0
ChbR 97_gi 0
ComR 97_gi 0
CpxR 97_gi 0
Cra 97_gi 0
CreB 97_gi 0
CRP 97_gi 0
CRP_Sxy 97_gi 0
CsgD 97_gi 0
CspA 97_gi 0
CsqR 97_gi 0
CueR 97_gi 0
CusR 97_gi 0
CynR 97_gi 0
CysB 97_gi 0
CytR 97_gi 0
Dan 97_gi 0
DcuR 97_gi 0
DeoR 97_gi 0
DgoR 97_gi 0
DhaR 97_gi 0
DicA 97_gi 0
DinJ_YafQ 97_gi 0
DnaA 97_gi 0
DpiA 97_gi 0
DsdC 97_gi 0
EbgR 97_gi 0
EnvR 97_gi 0
EnvY 97_gi 0
EvgA 97_gi 0
ExuR 97_gi 0
FabR 97_gi 0
FadR 97_gi 0
FeaR 97_gi 0
FhlA 97_gi 0
Fis 97_gi .00800000000000000000
FlhDC 97_gi .07446808510638297872
FliZ 97_gi 0
FNR 97_gi .02555910543130990415
FucR 97_gi 0
Fur 97_gi 0
GadE 97_gi 0
GadE_RcsB 97_gi 0
GadW 97_gi 0
GadX 97_gi 0
GalR 97_gi 0
GalS 97_gi 0
GatR 97_gi 0
GcvA 97_gi 0
GlaR 97_gi 0
GlcC 97_gi 0
GlpR 97_gi 0
GlrR 97_gi 0
GntR 97_gi 0
GutM 97_gi 0
HcaR 97_gi 0
HdfR 97_gi 0
HicB 97_gi 0
HigA 97_gi 0
HigBA 97_gi 0
HipAB 97_gi 0
HipB 97_gi 0
H_NS 97_gi .00471698113207547169
HprR 97_gi 0
HU 97_gi 0
HyfR 97_gi 0
HypT 97_gi 0
IclR 97_gi 0
[truncated: 7,363,001 more chars]
