# Supplementary material for: Dynamic landscape of protein occupancy across the Escherichia coli chromosome
Source: PLoS Biol. 2021 Jun 25;19(6):e3001306. doi: 10.1371/journal.pbio.3001306 (PMC8282354; doi:10.1371/journal.pbio.3001306)
Supplement: S6 Data — The tab-separated table gives the motif name, GO term, and p-value (obtained from iPAGE) for each inferred regulatory connection. GO, gene ontology. (ZIP) [file pbio.3001306.s021.zip]

Archive with 1 entries (1 files):
- motif_go_terms.tsv
