# Supplementary material for: Dynamic landscape of protein occupancy across the Escherichia coli chromosome
Source: PLoS Biol. 2021 Jun 25;19(6):e3001306. doi: 10.1371/journal.pbio.3001306 (PMC8282354; doi:10.1371/journal.pbio.3001306)
Supplement: S6 Data — The tab-separated table gives the motif name, GO term, and p-value (obtained from iPAGE) for each inferred regulatory connection. GO, gene ontology. (ZIP) [file pbio.3001306.s021.zip › motif_go_terms.tsv]

Motif	GO term	log10 p-value
motif_1004	GO:0046912 transferase activity, transferring acyl groups, acyl groups converted into alkyl on transfer	-3.697
motif_1004	GO:0031246 intrinsic component of periplasmic side of cell outer membrane	-3.272
motif_1004	GO:0045893 positive regulation of transcription, DNA-templated	-3.353
motif_1004	GO:0000987 core promoter proximal region sequence-specific DNA binding	-2.896
motif_1004	GO:0044010 single-species biofilm formation	-2.805
motif_1004	GO:0006826 iron ion transport	-2.325
motif_1005	GO:0022904 respiratory electron transport chain	-3.489
motif_1005	GO:0055085 transmembrane transport	-3.120
motif_1014	GO:0046912 transferase activity, transferring acyl groups, acyl groups converted into alkyl on transfer	-5.999
motif_1014	GO:0042177 negative regulation of protein catabolic process	-3.723
motif_1014	GO:0043856 anti-sigma factor antagonist activity	-3.486
motif_1014	GO:0004108 citrate (Si)-synthase activity	-2.855
motif_1015	GO:0006811 ion transport	-3.397
motif_1015	GO:0000987 core promoter proximal region sequence-specific DNA binding	-3.112
motif_1015	GO:0015623 iron-chelate-transporting ATPase activity	-2.446
motif_1015	GO:0019316 D-allose catabolic process	-2.446
motif_1015	GO:2001059 D-tagatose 6-phosphate catabolic process	-2.446
motif_1015	GO:0055072 iron ion homeostasis	-2.517
motif_1015	GO:0005215 transporter activity	-2.633
motif_1015	GO:0004872 receptor activity	-2.319
motif_1015	GO:0000986 bacterial-type RNA polymerase core promoter proximal region sequence-specific DNA binding	-2.353
motif_1033	GO:0004590 orotidine-5'-phosphate decarboxylase activity	-2.452
motif_1033	GO:0008410 CoA-transferase activity	-2.452
motif_1033	GO:0015891 siderophore transport	-2.327
motif_1034	GO:0009001 serine O-acetyltransferase activity	-2.638
motif_1034	GO:0006535 cysteine biosynthetic process from serine	-2.994
motif_1034	GO:0006826 iron ion transport	-2.994
motif_1034	GO:0046912 transferase activity, transferring acyl groups, acyl groups converted into alkyl on transfer	-2.994
motif_1034	GO:0045893 positive regulation of transcription, DNA-templated	-3.153
motif_1034	GO:0019752 carboxylic acid metabolic process	-2.481
motif_1034	GO:0000987 core promoter proximal region sequence-specific DNA binding	-2.492
motif_1042	GO:0000987 core promoter proximal region sequence-specific DNA binding	-3.872
motif_1042	GO:0006858 extracellular transport	-3.003
motif_1042	GO:0003867 4-aminobutyrate transaminase activity	-3.344
motif_1042	GO:0009448 gamma-aminobutyric acid metabolic process	-3.344
motif_1042	GO:0006526 arginine biosynthetic process	-3.052
motif_1042	GO:0000050 urea cycle	-2.902
motif_1042	GO:0042450 arginine biosynthetic process via ornithine	-2.797
motif_1042	GO:0015628 protein secretion by the type II secretion system	-2.434
motif_1042	GO:0044212 transcription regulatory region DNA binding	-2.434
motif_1042	GO:0030151 molybdenum ion binding	-2.662
motif_1042	GO:0004029 aldehyde dehydrogenase (NAD) activity	-2.570
motif_1042	GO:0005215 transporter activity	-2.575
motif_1042	GO:0004190 aspartic-type endopeptidase activity	-2.372
motif_1042	GO:0043565 sequence-specific DNA binding	-2.455
motif_1044	GO:0009636 response to toxic substance	-2.978
motif_1044	GO:0055085 transmembrane transport	-3.030
motif_1044	GO:0005215 transporter activity	-2.948
motif_1046	GO:0006869 lipid transport	-2.596
motif_1046	GO:0006826 iron ion transport	-2.932
motif_1046	GO:0016036 cellular response to phosphate starvation	-2.379
motif_1046	GO:0000987 core promoter proximal region sequence-specific DNA binding	-2.400
motif_1063	GO:0009279 cell outer membrane	-4.805
motif_1063	GO:0042177 negative regulation of protein catabolic process	-4.049
motif_1063	GO:0055072 iron ion homeostasis	-4.090
motif_1063	GO:0043856 anti-sigma factor antagonist activity	-3.699
motif_1063	GO:0009239 enterobactin biosynthetic process	-3.301
motif_1063	GO:0015620 ferric-enterobactin transmembrane transporter activity	-3.301
motif_1063	GO:0015685 ferric-enterobactin transport	-3.301
motif_1063	GO:0004872 receptor activity	-3.415
motif_1063	GO:0015891 siderophore transport	-3.415
motif_1063	GO:0009366 enterobactin synthetase complex	-2.587
motif_1063	GO:0015809 arginine transport	-2.587
motif_1063	GO:0022834 ligand-gated channel activity	-2.587
motif_1063	GO:0047527 2,3-dihydroxybenzoate-serine ligase activity	-2.587
motif_1063	GO:0044718 siderophore transmembrane transport	-2.635
motif_1063	GO:0071468 cellular response to acidic pH	-2.635
motif_1063	GO:0016788 hydrolase activity, acting on ester bonds	-2.635
motif_1065	GO:0016788 hydrolase activity, acting on ester bonds	-2.722
motif_1065	GO:0015643 toxic substance binding	-2.560
motif_1065	GO:0009279 cell outer membrane	-2.737
motif_1065	GO:0045893 positive regulation of transcription, DNA-templated	-2.622
motif_1067	GO:0009636 response to toxic substance	-2.378
motif_1067	GO:1902765 L-arginine import into cell	-2.378
motif_1067	GO:0055085 transmembrane transport	-2.885
motif_1071	GO:0016832 aldehyde-lyase activity	-3.357
motif_1071	GO:0000987 core promoter proximal region sequence-specific DNA binding	-3.056
motif_1071	GO:0015871 choline transport	-2.422
motif_1072	GO:0042177 negative regulation of protein catabolic process	-6.125
motif_1072	GO:0043856 anti-sigma factor antagonist activity	-5.762
motif_1072	GO:0010350 cellular response to magnesium starvation	-4.161
motif_1072	GO:0008863 formate dehydrogenase (NAD+) activity	-3.146
motif_1072	GO:0009267 cellular response to starvation	-2.938
motif_1072	GO:0045893 positive regulation of transcription, DNA-templated	-2.714
motif_1072	GO:0071468 cellular response to acidic pH	-2.460
motif_1085	GO:2000142 regulation of DNA-templated transcription, initiation	-2.724
motif_1085	GO:0003954 NADH dehydrogenase activity	-2.787
motif_1085	GO:0009061 anaerobic respiration	-2.684
motif_1085	GO:0030151 molybdenum ion binding	-2.261
motif_1086	GO:0006635 fatty acid beta-oxidation	-2.509
motif_1095	GO:0015809 arginine transport	-3.289
motif_1095	GO:0031225 anchored component of membrane	-2.523
motif_1100	GO:0015473 fimbrial usher porin activity	-3.010
motif_1100	GO:0043711 pilus organization	-3.010
motif_1100	GO:0016832 aldehyde-lyase activity	-3.038
motif_1100	GO:0060187 cell pole	-2.391
motif_1102	GO:0015643 toxic substance binding	-4.297
motif_1102	GO:0015774 polysaccharide transport	-3.219
motif_1102	GO:0009103 lipopolysaccharide biosynthetic process	-2.575
motif_1103	GO:0042177 negative regulation of protein catabolic process	-2.572
motif_1103	GO:0043856 anti-sigma factor antagonist activity	-2.429
motif_1106	GO:0008863 formate dehydrogenase (NAD+) activity	-3.106
motif_1106	GO:0003995 acyl-CoA dehydrogenase activity	-2.535
motif_1106	GO:0009437 carnitine metabolic process	-2.535
motif_1106	GO:0015871 choline transport	-2.535
motif_1106	GO:0033539 fatty acid beta-oxidation using acyl-CoA dehydrogenase	-2.535
motif_1106	GO:0052890 oxidoreductase activity, acting on the CH-CH group of donors, with a flavin as acceptor	-2.535
motif_1106	GO:0055088 lipid homeostasis	-2.535
motif_1106	GO:0090563 protein-phosphocysteine-sugar phosphotransferase activity	-2.348
motif_1108	GO:0052621 diguanylate cyclase activity	-2.487
motif_1108	GO:0042177 negative regulation of protein catabolic process	-2.316
motif_1110	GO:0006869 lipid transport	-3.271
motif_1110	GO:0009279 cell outer membrane	-3.915
motif_1110	GO:0046942 carboxylic acid transport	-2.800
motif_1110	GO:0015473 fimbrial usher porin activity	-2.506
motif_1110	GO:0043711 pilus organization	-2.506
motif_1131	GO:0015643 toxic substance binding	-3.765
motif_1131	GO:0016892 endoribonuclease activity, producing 3'-phosphomonoesters	-2.431
motif_1135	GO:0016892 endoribonuclease activity, producing 3'-phosphomonoesters	-3.503
motif_1135	GO:0003849 3-deoxy-7-phosphoheptulonate synthase activity	-3.205
motif_1135	GO:0015643 toxic substance binding	-3.205
motif_1135	GO:0044010 single-species biofilm formation	-3.206
motif_1135	GO:0000900 translation repressor activity, nucleic acid binding	-2.547
motif_1135	GO:0009423 chorismate biosynthetic process	-2.441
motif_1140	GO:0005576 extracellular region	-3.362
motif_1150	GO:0045913 positive regulation of carbohydrate metabolic process	-2.719
motif_1150	GO:0048031 trisaccharide binding	-2.719
motif_1166	GO:0042177 negative regulation of protein catabolic process	-3.625
motif_1166	GO:0071468 cellular response to acidic pH	-3.625
motif_1166	GO:0043856 anti-sigma factor antagonist activity	-3.280
motif_1166	GO:0051454 intracellular pH elevation	-2.982
motif_1166	GO:0045893 positive regulation of transcription, DNA-templated	-2.937
motif_1166	GO:0046912 transferase activity, transferring acyl groups, acyl groups converted into alkyl on transfer	-2.605
motif_1182	GO:0009447 putrescine catabolic process	-3.474
motif_1182	GO:0003857 3-hydroxyacyl-CoA dehydrogenase activity	-2.514
motif_1182	GO:0015774 polysaccharide transport	-2.514
motif_1182	GO:0031246 intrinsic component of periplasmic side of cell outer membrane	-2.514
motif_1182	GO:0022891 substrate-specific transmembrane transporter activity	-2.614
motif_1184	GO:0042177 negative regulation of protein catabolic process	-3.656
motif_1184	GO:0043856 anti-sigma factor antagonist activity	-3.162
motif_1184	GO:0046912 transferase activity, transferring acyl groups, acyl groups converted into alkyl on transfer	-2.854
motif_1184	GO:0005215 transporter activity	-3.005
motif_1184	GO:0071468 cellular response to acidic pH	-2.425
motif_1205	GO:0051224 negative regulation of protein transport	-2.333
motif_1205	GO:0042626 ATPase activity, coupled to transmembrane movement of substances	-2.358
motif_1216	GO:0006635 fatty acid beta-oxidation	-4.623
motif_1216	GO:0071468 cellular response to acidic pH	-3.890
motif_1216	GO:0003857 3-hydroxyacyl-CoA dehydrogenase activity	-2.769
motif_1216	GO:0015846 polyamine transport	-2.769
motif_1216	GO:0019808 polyamine binding	-2.769
motif_1216	GO:0046912 transferase activity, transferring acyl groups, acyl groups converted into alkyl on transfer	-3.039
motif_1216	GO:0055085 transmembrane transport	-3.128
motif_1216	GO:0042177 negative regulation of protein catabolic process	-2.605
motif_1224	GO:0046912 transferase activity, transferring acyl groups, acyl groups converted into alkyl on transfer	-3.908
motif_1224	GO:0044010 single-species biofilm formation	-4.038
motif_1224	GO:0009389 dimethyl sulfoxide reductase activity	-2.342
motif_1224	GO:0005215 transporter activity	-2.886
motif_1224	GO:0008270 zinc ion binding	-0.001
motif_1243	GO:0043213 bacteriocin transport	-2.491
motif_1243	GO:0042626 ATPase activity, coupled to transmembrane movement of substances	-2.563
motif_1246	GO:0016597 amino acid binding	-4.275
motif_1246	GO:0008652 cellular amino acid biosynthetic process	-3.727
motif_1246	GO:0015181 arginine transmembrane transporter activity	-2.655
motif_1246	GO:0015809 arginine transport	-2.655
motif_1246	GO:1903826 arginine transmembrane transport	-2.655
motif_1246	GO:0000050 urea cycle	-2.734
motif_1246	GO:0006526 arginine biosynthetic process	-2.617
motif_1246	GO:0019333 denitrification pathway	-2.192
motif_1247	GO:0046912 transferase activity, transferring acyl groups, acyl groups converted into alkyl on transfer	-5.652
motif_1247	GO:0004108 citrate (Si)-synthase activity	-3.384
motif_1247	GO:0044010 single-species biofilm formation	-3.924
motif_1247	GO:0042177 negative regulation of protein catabolic process	-3.393
motif_1247	GO:0043856 anti-sigma factor antagonist activity	-3.051
motif_1247	GO:0006099 tricarboxylic acid cycle	-2.543
motif_1267	GO:0046912 transferase activity, transferring acyl groups, acyl groups converted into alkyl on transfer	-2.908
motif_1267	GO:0042177 negative regulation of protein catabolic process	-2.624
motif_1267	GO:0043856 anti-sigma factor antagonist activity	-2.397
motif_1290	GO:0042177 negative regulation of protein catabolic process	-3.489
motif_1290	GO:0043856 anti-sigma factor antagonist activity	-3.254
motif_1290	GO:0015891 siderophore transport	-3.058
motif_1290	GO:0055085 transmembrane transport	-3.052
motif_1290	GO:0009239 enterobactin biosynthetic process	-2.406
motif_1301	GO:0045893 positive regulation of transcription, DNA-templated	-4.185
motif_1301	GO:0050218 propionate-CoA ligase activity	-2.493
motif_1301	GO:0015556 C4-dicarboxylate transmembrane transporter activity	-2.951
motif_1301	GO:0015740 C4-dicarboxylate transport	-2.951
motif_1301	GO:0044010 single-species biofilm formation	-2.821
motif_1301	GO:0000987 core promoter proximal region sequence-specific DNA binding	-2.594
motif_1301	GO:0042177 negative regulation of protein catabolic process	-2.258
motif_1308	GO:0015643 toxic substance binding	-3.730
motif_1308	GO:0016892 endoribonuclease activity, producing 3'-phosphomonoesters	-2.408
motif_1308	GO:0031246 intrinsic component of periplasmic side of cell outer membrane	-2.408
motif_130	GO:0010350 cellular response to magnesium starvation	-4.121
motif_130	GO:0008863 formate dehydrogenase (NAD+) activity	-3.119
motif_130	GO:0042177 negative regulation of protein catabolic process	-2.434
motif_130	GO:0071468 cellular response to acidic pH	-2.434
motif_130	GO:0043856 anti-sigma factor antagonist activity	-2.292
motif_1310	GO:0043433 negative regulation of sequence-specific DNA binding transcription factor activity	-3.300
motif_1310	GO:0005506 iron ion binding	-3.710
motif_1310	GO:0051536 iron-sulfur cluster binding	-3.342
motif_1331	GO:0042177 negative regulation of protein catabolic process	-3.177
motif_1331	GO:0000987 core promoter proximal region sequence-specific DNA binding	-3.215
motif_1331	GO:0009279 cell outer membrane	-3.202
motif_1331	GO:0043856 anti-sigma factor antagonist activity	-2.945
motif_1331	GO:0044010 single-species biofilm formation	-2.708
motif_1331	GO:0045893 positive regulation of transcription, DNA-templated	-2.708
motif_1335	GO:0009279 cell outer membrane	-4.501
motif_1335	GO:0019317 fucose catabolic process	-2.305
motif_1335	GO:0016036 cellular response to phosphate starvation	-2.709
motif_1335	GO:0009636 response to toxic substance	-2.507
motif_1335	GO:0006811 ion transport	-2.594
motif_1336	GO:0015643 toxic substance binding	-3.548
motif_1336	GO:0004725 protein tyrosine phosphatase activity	-2.659
motif_1336	GO:0015774 polysaccharide transport	-2.659
motif_1336	GO:0035335 peptidyl-tyrosine dephosphorylation	-2.659
motif_1341	GO:0009279 cell outer membrane	-3.705
motif_1341	GO:0006811 ion transport	-2.962
motif_1341	GO:0006858 extracellular transport	-2.466
motif_1341	GO:0015344 siderophore uptake transmembrane transporter activity	-2.466
motif_1341	GO:0004029 aldehyde dehydrogenase (NAD) activity	-2.278
motif_1341	GO:0050660 flavin adenine dinucleotide binding	-2.282
motif_1347	GO:0035725 sodium ion transmembrane transport	-3.214
motif_1347	GO:0044010 single-species biofilm formation	-3.323
motif_1347	GO:0019645 anaerobic electron transport chain	-2.493
motif_1365	GO:1902600 hydrogen ion transmembrane transport	-3.264
motif_1365	GO:0031555 transcriptional attenuation	-2.824
motif_1365	GO:0044718 siderophore transmembrane transport	-2.824
motif_1365	GO:0051539 4 iron, 4 sulfur cluster binding	-2.957
motif_1365	GO:0004325 ferrochelatase activity	-2.375
motif_1365	GO:0009249 protein lipoylation	-2.375
motif_1374	GO:0009297 pilus assembly	-3.142
motif_1374	GO:0003857 3-hydroxyacyl-CoA dehydrogenase activity	-2.624
motif_1374	GO:0004300 enoyl-CoA hydratase activity	-2.331
motif_1374	GO:0015473 fimbrial usher porin activity	-2.331
motif_1379	GO:0015540 3-hydroxyphenyl propionate:hydrogen ion symporter activity	-2.719
motif_1379	GO:0032298 positive regulation of DNA-dependent DNA replication initiation	-2.719
motif_1379	GO:0042920 3-hydroxyphenylpropionic acid transport	-2.719
motif_1379	GO:0008707 4-phytase activity	-2.418
motif_1379	GO:0008994 rhamnulose-1-phosphate aldolase activity	-2.418
motif_1379	GO:0033518 myo-inositol hexakisphosphate dephosphorylation	-2.418
motif_1379	GO:0052745 inositol phosphate phosphatase activity	-2.418
motif_1379	GO:0003993 acid phosphatase activity	-2.243
motif_1379	GO:0004832 valine-tRNA ligase activity	-2.243
motif_1379	GO:0006438 valyl-tRNA aminoacylation	-2.243
motif_1379	GO:0071454 cellular response to anoxia	-2.243
motif_1380	GO
motif_1392	GO:0033212 iron assimilation	-3.544
motif_1392	GO:0047527 2,3-dihydroxybenzoate-serine ligase activity	-3.010
motif_1392	GO:0015684 ferrous iron transport	-2.542
motif_1392	GO:0031177 phosphopantetheine binding	-2.542
motif_1392	GO:0008652 cellular amino acid biosynthetic process	-2.822
motif_1400	GO:0005993 trehalose catabolic process	-2.516
motif_1409	GO:0043488 regulation of mRNA stability	-2.491
motif_1412	GO:0015793 glycerol transport	-3.449
motif_1412	GO:0004888 transmembrane signaling receptor activity	-2.681
motif_1412	GO:0009165 nucleotide biosynthetic process	-2.465
motif_1415	GO:0015181 arginine transmembrane transporter activity	-3.093
motif_1415	GO:1903826 arginine transmembrane transport	-3.093
motif_1415	GO:0019333 denitrification pathway	-2.624
motif_1415	GO:0051224 negative regulation of protein transport	-2.624
motif_1415	GO:0042626 ATPase activity, coupled to transmembrane movement of substances	-2.780
motif_1420	GO:0042884 microcin transport	-2.732
motif_1420	GO:0015297 antiporter activity	-2.645
motif_1420	GO:0006814 sodium ion transport	-2.251
motif_1422	GO:0009001 serine O-acetyltransferase activity	-3.733
motif_1422	GO:0003995 acyl-CoA dehydrogenase activity	-2.962
motif_1422	GO:0033539 fatty acid beta-oxidation using acyl-CoA dehydrogenase	-2.962
motif_1422	GO:0052890 oxidoreductase activity, acting on the CH-CH group of donors, with a flavin as acceptor	-2.962
motif_1422	GO:0055088 lipid homeostasis	-2.962
motif_1422	GO:0006535 cysteine biosynthetic process from serine	-2.744
motif_1422	GO:0000062 fatty-acyl-CoA binding	-2.572
motif_1422	GO:0000987 core promoter proximal region sequence-specific DNA binding	-2.512
motif_1422	GO:0016627 oxidoreductase activity, acting on the CH-CH group of donors	-2.308
motif_1426	GO:0016036 cellular response to phosphate starvation	-2.536
motif_1427	GO:0051454 intracellular pH elevation	-2.639
motif_1427	GO:0045893 positive regulation of transcription, DNA-templated	-2.861
motif_1428	GO:0046912 transferase activity, transferring acyl groups, acyl groups converted into alkyl on transfer	-3.201
motif_1428	GO:0006099 tricarboxylic acid cycle	-3.226
motif_1428	GO:0004333 fumarate hydratase activity	-2.913
motif_1428	GO:0015556 C4-dicarboxylate transmembrane transporter activity	-2.683
motif_1428	GO:0015740 C4-dicarboxylate transport	-2.683
motif_1428	GO:0000987 core promoter proximal region sequence-specific DNA binding	-2.803
motif_1428	GO:0004108 citrate (Si)-synthase activity	-2.313
motif_1428	GO:0004818 glutamate-tRNA ligase activity	-2.313
motif_1428	GO:0015749 monosaccharide transport	-2.329
motif_1428	GO:0042626 ATPase activity, coupled to transmembrane movement of substances	-2.329
motif_1428	GO:0044010 single-species biofilm formation	-2.379
motif_1433	GO:0042597 periplasmic space	-3.386
motif_1433	GO:0004332 fructose-bisphosphate aldolase activity	-2.418
motif_1433	GO:0015093 ferrous iron transmembrane transporter activity	-2.418
motif_1433	GO:0016866 intramolecular transferase activity	-2.418
motif_1433	GO:0035434 copper ion transmembrane transport	-2.418
motif_1433	GO:0035515 oxidative RNA demethylase activity	-2.418
motif_1433	GO:0035552 oxidative single-stranded DNA demethylation	-2.418
motif_1433	GO:0043734 DNA-N1-methyladenine dioxygenase activity	-2.418
motif_1433	GO:0047527 2,3-dihydroxybenzoate-serine ligase activity	-2.418
motif_1433	GO:0051747 cytosine C-5 DNA demethylase activity	-2.418
motif_1433	GO:0070043 rRNA (guanine-N7-)-methyltransferase activity	-2.418
motif_1433	GO:0070476 rRNA (guanine-N7)-methylation	-2.418
motif_1433	GO:0070989 oxidative demethylation	-2.418
motif_1433	GO:0080111 DNA demethylation	-2.418
motif_1433	GO:1903874 ferrous iron transmembrane transport	-2.418
motif_1433	GO:0009279 cell outer membrane	-3.187
motif_1433	GO:0033212 iron assimilation	-2.672
motif_1433	GO:0055072 iron ion homeostasis	-2.670
motif_1446	GO:0042177 negative regulation of protein catabolic process	-2.434
motif_1446	GO:0043856 anti-sigma factor antagonist activity	-2.292
motif_1447	GO:0009992 cellular water homeostasis	-2.523
motif_1447	GO:0031225 anchored component of membrane	-2.523
motif_1447	GO:0006097 glyoxylate cycle	-2.561
motif_1447	GO:0046912 transferase activity, transferring acyl groups, acyl groups converted into alkyl on transfer	-2.308
motif_1452	GO:0004585 ornithine carbamoyltransferase activity	-3.138
motif_1452	GO:0006591 ornithine metabolic process	-3.138
motif_1452	GO:0016743 carboxyl- or carbamoyltransferase activity	-3.013
motif_1452	GO:0044010 single-species biofilm formation	-3.045
motif_1452	GO:0009271 phage shock	-2.669
motif_1456	GO:0016405 CoA-ligase activity	-3.069
motif_1456	GO:0030488 tRNA methylation	-2.556
motif_1456	GO:0052621 diguanylate cyclase activity	-2.556
motif_1456	GO:0004792 thiosulfate sulfurtransferase activity	-2.385
motif_1462	GO:0004021 L-alanine:2-oxoglutarate aminotransferase activity	-2.758
motif_1462	GO:0019272 L-alanine biosynthetic process from pyruvate	-2.758
motif_1489	GO:0004585 ornithine carbamoyltransferase activity	-3.138
motif_1489	GO:0006591 ornithine metabolic process	-3.138
motif_1489	GO:0000050 urea cycle	-3.443
motif_1489	GO:0006520 cellular amino acid metabolic process	-3.195
motif_1489	GO:0016743 carboxyl- or carbamoyltransferase activity	-3.013
motif_1489	GO:0009271 phage shock	-2.669
motif_1489	GO:0015513 nitrite uptake transmembrane transporter activity	-2.669
motif_1489	GO:0009605 response to external stimulus	-2.375
motif_1489	GO:0006526 arginine biosynthetic process	-2.347
motif_1492	GO:0017111 nucleoside-triphosphatase activity	-2.984
motif_1492	GO:0071468 cellular response to acidic pH	-3.214
motif_1492	GO:0045893 positive regulation of transcription, DNA-templated	-3.440
motif_1492	GO:0008081 phosphoric diester hydrolase activity	-2.982
motif_1492	GO:0019752 carboxylic acid metabolic process	-2.982
motif_1492	GO:0004000 adenosine deaminase activity	-2.516
motif_1492	GO:0006464 cellular protein modification process	-2.479
motif_1492	GO:0000987 core promoter proximal region sequence-specific DNA binding	-2.321
motif_1493	GO:0015793 glycerol transport	-2.612
motif_1493	GO:0015817 histidine transport	-2.612
motif_1493	GO:0071218 cellular response to misfolded protein	-2.612
motif_1493	GO:0046912 transferase activity, transferring acyl groups, acyl groups converted into alkyl on transfer	-2.956
motif_1493	GO:0043856 anti-sigma factor antagonist activity	-2.444
motif_1496	GO:0006635 fatty acid beta-oxidation	-2.378
motif_1496	GO:0046912 transferase activity, transferring acyl groups, acyl groups converted into alkyl on transfer	-2.378
motif_1502	GO:0098655 cation transmembrane transport	-2.437
motif_1503	GO:0015344 siderophore uptake transmembrane transporter activity	-2.999
motif_1503	GO:0071468 cellular response to acidic pH	-2.316
motif_1504	GO:0016661 oxidoreductase activity, acting on other nitrogenous compounds as donors	-2.619
motif_1534	GO:0043433 negative regulation of sequence-specific DNA binding transcription factor activity	-2.308
motif_1534	GO:0008643 carbohydrate transport	-2.506
motif_153	GO:0046912 transferase activity, transferring acyl groups, acyl groups converted into alkyl on transfer	-3.856
motif_153	GO:0004108 citrate (Si)-synthase activity	-2.748
motif_153	GO:0006858 extracellular transport	-2.748
motif_153	GO:0045893 positive regulation of transcription, DNA-templated	-2.968
motif_153	GO:0015074 DNA integration	-2.684
motif_153	GO:0009437 carnitine metabolic process	-2.454
motif_153	GO:0015385 sodium:proton antiporter activity	-2.454
motif_153	GO:0015627 type II protein secretion system complex	-2.454
motif_153	GO:0015628 protein secretion by the type II secretion system	-2.454
motif_1545	GO:0036104 Kdo2-lipid A biosynthetic process	-2.392
motif_1565	GO:0000987 core promoter proximal region sequence-specific DNA binding	-3.998
motif_1565	GO:0015643 toxic substance binding	-2.523
motif_1565	GO:0051454 intracellular pH elevation	-2.523
motif_1565	GO:0060699 regulation of endoribonuclease activity	-2.308
motif_1565	GO:1902765 L-arginine import into cell	-2.308
motif_1565	GO:0043086 negative regulation of catalytic activity	-2.373
motif_1589	GO:0016410 N-acyltransferase activity	-2.823
motif_1589	GO:2000142 regulation of DNA-templated transcription, initiation	-2.823
motif_1589	GO:1902765 L-arginine import into cell	-2.606
motif_1593	GO:0019645 anaerobic electron transport chain	-3.020
motif_1593	GO:0008718 D-amino-acid dehydrogenase activity	-2.542
motif_1593	GO:0019480 L-alanine oxidation to pyruvate via D-alanine	-2.542
motif_1593	GO:0055130 D-alanine catabolic process	-2.542
motif_1593	GO:0031237 intrinsic component of periplasmic side of plasma membrane	-2.659
motif_1598	GO:0004721 phosphoprotein phosphatase activity	-3.555
motif_1598	GO:0006470 protein dephosphorylation	-3.483
motif_1598	GO:0045226 extracellular polysaccharide biosynthetic process	-3.094
motif_1601	GO:0005975 carbohydrate metabolic process	-2.591
motif_1606	GO:0006635 fatty acid beta-oxidation	-3.449
motif_1606	GO:0006084 acetyl-CoA metabolic process	-2.946
motif_1606	GO:0008771 [citrate (pro-3S)-lyase] ligase activity	-2.946
motif_1606	GO:0008814 citrate CoA-transferase activity	-2.946
motif_1606	GO:0008815 citrate (pro-3S)-lyase activity	-2.946
motif_1606	GO:0008816 citryl-CoA lyase activity	-2.946
motif_1606	GO:0009346 citrate lyase complex	-2.946
motif_1606	GO:0018247 protein-phosphoribosyl dephospho-coenzyme A linkage	-2.946
motif_1606	GO:0046917 triphosphoribosyl-dephospho-CoA synthase activity	-2.946
motif_1606	GO:0050519 holo-citrate lyase synthase activity	-2.946
motif_1606	GO:0051191 prosthetic group biosynthetic process	-2.946
motif_1606	GO:0051192 prosthetic group binding	-2.946
motif_1606	GO:0003857 3-hydroxyacyl-CoA dehydrogenase activity	-2.478
motif_1606	GO:0016405 CoA-ligase activity	-2.478
motif_1608	GO:0009289 pilus	-3.207
motif_1608	GO:0031225 anchored component of membrane	-2.619
motif_1608	GO:0006826 iron ion transport	-2.403
motif_1613	GO:0051539 4 iron, 4 sulfur cluster binding	-4.084
motif_1613	GO:0031555 transcriptional attenuation	-3.505
motif_1613	GO:0051536 iron-sulfur cluster binding	-3.507
motif_1613	GO:0016743 carboxyl- or carbamoyltransferase activity	-2.884
motif_1613	GO:0003985 acetyl-CoA C-acetyltransferase activity	-2.310
motif_1613	GO:0004585 ornithine carbamoyltransferase activity	-2.310
motif_1613	GO:0006591 ornithine metabolic process	-2.310
motif_1613	GO:0008902 hydroxymethylpyrimidine kinase activity	-2.310
motif_1613	GO:0034775 glutathione transmembrane transport	-2.310
motif_1613	GO:0052591 sn-glycerol-3-phosphate:ubiquinone-8 oxidoreductase activity	-2.310
motif_1613	GO:0006520 cellular amino acid metabolic process	-2.709
motif_1613	GO:0016861 intramolecular oxidoreductase activity, interconverting aldoses and ketoses	-2.238
motif_1624	GO:0005215 transporter activity	-3.987
motif_1628	GO:0004022 alcohol dehydrogenase (NAD) activity	-3.365
motif_1628	GO:0006066 alcohol metabolic process	-3.365
motif_1628	GO:0006115 ethanol biosynthetic process	-3.365
motif_1628	GO:0008774 acetaldehyde dehydrogenase (acetylating) activity	-2.894
motif_1628	GO:0015344 siderophore uptake transmembrane transporter activity	-2.894
motif_1628	GO:0015658 branched-chain amino acid transmembrane transporter activity	-2.599
motif_1628	GO:0015803 branched-chain amino acid transport	-2.599
motif_1628	GO:0016620 oxidoreductase activity, acting on the aldehyde or oxo group of donors, NAD or NADP as acceptor	-2.562
motif_1628	GO:0055072 iron ion homeostasis	-2.398
motif_1632	GO:0003995 acyl-CoA dehydrogenase activity	-2.542
motif_1632	GO:0033539 fatty acid beta-oxidation using acyl-CoA dehydrogenase	-2.542
motif_1632	GO:0052890 oxidoreductase activity, acting on the CH-CH group of donors, with a flavin as acceptor	-2.542
motif_1632	GO:0055088 lipid homeostasis	-2.542
motif_1642	GO:0042884 microcin transport	-2.977
motif_1642	GO:0015197 peptide transporter activity	-3.151
motif_1642	GO:0015833 peptide transport	-2.900
motif_1642	GO:0047484 regulation of response to osmotic stress	-2.681
motif_1642	GO:0009098 leucine biosynthetic process	-2.465
motif_1642	GO:0071474 cellular hyperosmotic response	-2.465
motif_1642	GO:0004721 phosphoprotein phosphatase activity	-2.365
motif_1642	GO:0006470 protein dephosphorylation	-2.296
motif_164	GO:0009001 serine O-acetyltransferase activity	-2.958
motif_164	GO:0001140 transcriptional activator activity, bacterial-type RNA polymerase core promoter proximal region sequence-specific binding	-2.751
motif_164	GO:0008718 D-amino-acid dehydrogenase activity	-2.491
motif_164	GO:0016405 CoA-ligase activity	-2.491
motif_164	GO:0019480 L-alanine oxidation to pyruvate via D-alanine	-2.491
motif_164	GO:0055130 D-alanine catabolic process	-2.491
motif_1671	GO:0004021 L-alanine:2-oxoglutarate aminotransferase activity	-2.322
motif_1671	GO:0015591 D-ribose transmembrane transporter activity	-2.322
motif_1671	GO:0015752 D-ribose transport	-2.322
motif_1671	GO:0019272 L-alanine biosynthetic process from pyruvate	-2.322
motif_1671	GO:0016799 hydrolase activity, hydrolyzing N-glycosyl compounds	-2.533
motif_167	GO:0030246 carbohydrate binding	-4.292
motif_167	GO:0008410 CoA-transferase activity	-2.601
motif_167	GO:0008643 carbohydrate transport	-3.034
motif_167	GO:0071468 cellular response to acidic pH	-2.564
motif_167	GO:0055085 transmembrane transport	-2.679
motif_1683	GO:0046930 pore complex	-3.231
motif_1683	GO:0006811 ion transport	-3.083
motif_1683	GO:0015288 porin activity	-2.916
motif_1685	GO:0015623 iron-chelate-transporting ATPase activity	-2.579
motif_1685	GO:0006791 sulfur utilization	-2.363
motif_1685	GO:0015184 L-cystine transmembrane transporter activity	-2.363
motif_1685	GO:0015811 L-cystine transport	-2.363
motif_1685	GO:0033229 cysteine transmembrane transporter activity	-2.363
motif_1685	GO:1903712 cysteine transmembrane transport	-2.363
motif_1687	GO:0042884 microcin transport	-2.466
motif_1687	GO:0006811 ion transport	-2.351
motif_1694	GO:0042884 microcin transport	-2.956
motif_1694	GO:2000142 regulation of DNA-templated transcription, initiation	-2.660
motif_1694	GO:0006826 iron ion transport	-2.444
motif_16	GO:0044010 single-species biofilm formation	-5.566
motif_16	GO:0042355 L-fucose catabolic process	-2.976
motif_16	GO:0000050 urea cycle	-3.014
motif_16	GO:0047808 D(-)-tartrate dehydratase activity	-2.230
motif_16	GO:0008982 protein-N(PI)-phosphohistidine-sugar phosphotransferase activity	-2.753
motif_16	GO:0043856 anti-sigma factor antagonist activity	-2.540
motif_16	GO:0006526 arginine biosynthetic process	-2.422
motif_1700	GO:0030163 protein catabolic process	-2.338
motif_1717	GO:2001059 D-tagatose 6-phosphate catabolic process	-3.175
motif_1717	GO:0003985 acetyl-CoA C-acetyltransferase activity	-2.502
motif_1717	GO:0003988 acetyl-CoA C-acyltransferase activity	-2.502
motif_1717	GO:0008692 3-hydroxybutyryl-CoA epimerase activity	-2.502
motif_1717	GO:0009025 tagatose-bisphosphate aldolase activity	-2.502
motif_1717	GO:0016866 intramolecular transferase activity	-2.502
motif_171	GO:0003852 2-isopropylmalate synthase activity	-2.321
motif_171	GO:0003861 3-isopropylmalate dehydratase activity	-2.321
motif_171	GO:0003862 3-isopropylmalate dehydrogenase activity	-2.321
motif_171	GO:0003909 DNA ligase activity	-2.321
motif_171	GO:0003963 RNA-3'-phosphate cyclase activity	-2.321
motif_171	GO:0008271 secondary active sulfate transmembrane transporter activity	-2.321
motif_171	GO:0008272 sulfate transport	-2.321
motif_171	GO:0008452 RNA ligase activity	-2.321
motif_171	GO:0008672 2-dehydro-3-deoxyglucarate aldolase activity	-2.321
motif_171	GO:0008797 aspartate ammonia-lyase activity	-2.321
motif_171	GO:0009316 3-isopropylmalate dehydratase complex	-2.321
motif_171	GO:0015419 sulfate transmembrane-transporting ATPase activity	-2.321
motif_171	GO:0016830 carbon-carbon lyase activity	-2.321
motif_171	GO:1902358 sulfate transmembrane transport	-2.321
motif_1725	GO:0008324 cation transmembrane transporter activity	-2.471
motif_1725	GO:0051302 regulation of cell division	-2.471
motif_1735	GO:0051595 response to methylglyoxal	-2.874
motif_174	GO:0044010 single-species biofilm formation	-3.792
motif_174	GO:0006071 glycerol metabolic process	-2.742
motif_174	GO:0006814 sodium ion transport	-2.740
motif_174	GO:0006527 arginine catabolic process	-2.380
motif_174	GO:0006635 fatty acid beta-oxidation	-2.380
motif_175	GO:0009001 serine O-acetyltransferase activity	-2.502
motif_180	GO:0006835 dicarboxylic acid transport	-2.861
motif_180	GO:0017153 sodium:dicarboxylate symporter activity	-2.861
motif_180	GO:0044010 single-species biofilm formation	-2.841
motif_181	GO:0015081 sodium ion transmembrane transporter activity	-2.713
motif_181	GO:0071436 sodium ion export	-2.713
motif_181	GO:0044010 single-species biofilm formation	-3.324
motif_181	GO:0046177 D-gluconate catabolic process	-2.616
motif_187	GO:0042177 negative regulation of protein catabolic process	-2.989
motif_187	GO:0043856 anti-sigma factor antagonist activity	-2.845
motif_187	GO:0090563 protein-phosphocysteine-sugar phosphotransferase activity	-2.289
motif_189	GO:0016627 oxidoreductase activity, acting on the CH-CH group of donors	-2.945
motif_189	GO:0006935 chemotaxis	-2.383
motif_192	GO
motif_257	GO:0009279 cell outer membrane	-3.523
motif_257	GO:0000986 bacterial-type RNA polymerase core promoter proximal region sequence-specific DNA binding	-3.067
motif_257	GO:0004872 receptor activity	-2.357
motif_25	GO:0031246 intrinsic component of periplasmic side of cell outer membrane	-3.303
motif_25	GO:0051454 intracellular pH elevation	-2.727
motif_25	GO:0045893 positive regulation of transcription, DNA-templated	-2.993
motif_25	GO:0009001 serine O-acetyltransferase activity	-2.199
motif_25	GO:0042542 response to hydrogen peroxide	-2.447
motif_26	GO:0042177 negative regulation of protein catabolic process	-4.330
motif_26	GO:0043856 anti-sigma factor antagonist activity	-3.976
motif_26	GO:0046912 transferase activity, transferring acyl groups, acyl groups converted into alkyl on transfer	-3.128
motif_26	GO:0043213 bacteriocin transport	-2.841
motif_26	GO:0019752 carboxylic acid metabolic process	-2.612
motif_26	GO:0016705 oxidoreductase activity, acting on paired donors, with incorporation or reduction of molecular oxygen	-2.264
motif_273	GO:0044010 single-species biofilm formation	-3.347
motif_273	GO:0019439 aromatic compound catabolic process	-2.547
motif_273	GO:0071468 cellular response to acidic pH	-2.547
motif_304	GO:0009389 dimethyl sulfoxide reductase activity	-3.053
motif_304	GO:0015344 siderophore uptake transmembrane transporter activity	-3.053
motif_304	GO:0006522 alanine metabolic process	-3.410
motif_304	GO:0008784 alanine racemase activity	-3.410
motif_304	GO:0004872 receptor activity	-3.457
motif_304	GO:0015891 siderophore transport	-3.457
motif_304	GO:0006811 ion transport	-3.078
motif_304	GO:0055072 iron ion homeostasis	-2.582
motif_308	GO:0004872 receptor activity	-3.538
motif_308	GO:0015891 siderophore transport	-3.538
motif_308	GO:0015344 siderophore uptake transmembrane transporter activity	-3.022
motif_308	GO:0042884 microcin transport	-3.022
motif_308	GO:0009279 cell outer membrane	-3.316
motif_308	GO:0009239 enterobactin biosynthetic process	-2.726
motif_308	GO:0015643 toxic substance binding	-2.726
motif_308	GO:0055072 iron ion homeostasis	-2.582
motif_308	GO:0044010 single-species biofilm formation	-2.503
motif_308	GO:0044718 siderophore transmembrane transport	-2.338
motif_308	GO:1900190 regulation of single-species biofilm formation	-2.338
motif_316	GO:0055085 transmembrane transport	-3.396
motif_316	GO:0006526 arginine biosynthetic process	-2.983
motif_365	GO:0009279 cell outer membrane	-3.011
motif_365	GO:0044010 single-species biofilm formation	-2.418
motif_375	GO:0042177 negative regulation of protein catabolic process	-4.181
motif_375	GO:0022904 respiratory electron transport chain	-3.418
motif_375	GO:0043856 anti-sigma factor antagonist activity	-3.418
motif_375	GO:0009002 serine-type D-Ala-D-Ala carboxypeptidase activity	-2.784
motif_375	GO:0042355 L-fucose catabolic process	-2.784
motif_375	GO:0044010 single-species biofilm formation	-3.297
motif_375	GO:0044718 siderophore transmembrane transport	-2.783
motif_375	GO:0071468 cellular response to acidic pH	-2.783
motif_375	GO:0042626 ATPase activity, coupled to transmembrane movement of substances	-2.501
motif_377	GO:0008410 CoA-transferase activity	-2.568
motif_377	GO:0015871 choline transport	-2.568
motif_377	GO:0055072 iron ion homeostasis	-3.130
motif_377	GO:0006811 ion transport	-2.937
motif_377	GO:0001101 response to acid chemical	-2.524
motif_389	GO:0000062 fatty-acyl-CoA binding	-2.612
motif_389	GO:0035725 sodium ion transmembrane transport	-2.612
motif_389	GO:0000987 core promoter proximal region sequence-specific DNA binding	-2.581
motif_423	GO:0042177 negative regulation of protein catabolic process	-4.388
motif_423	GO:0043856 anti-sigma factor antagonist activity	-4.034
motif_423	GO:0046912 transferase activity, transferring acyl groups, acyl groups converted into alkyl on transfer	-3.171
motif_423	GO:0045893 positive regulation of transcription, DNA-templated	-3.112
motif_424	GO:0016705 oxidoreductase activity, acting on paired donors, with incorporation or reduction of molecular oxygen	-2.861
motif_424	GO:0046912 transferase activity, transferring acyl groups, acyl groups converted into alkyl on transfer	-3.159
motif_424	GO:0042177 negative regulation of protein catabolic process	-2.722
motif_424	GO:0071468 cellular response to acidic pH	-2.722
motif_424	GO:0051454 intracellular pH elevation	-2.296
motif_424	GO:0022904 respiratory electron transport chain	-2.393
motif_424	GO:0043856 anti-sigma factor antagonist activity	-2.393
motif_424	GO:0008982 protein-N(PI)-phosphohistidine-sugar phosphotransferase activity	-2.235
motif_452	GO:0046912 transferase activity, transferring acyl groups, acyl groups converted into alkyl on transfer	-3.855
motif_452	GO:0042177 negative regulation of protein catabolic process	-3.404
motif_452	GO:0043213 bacteriocin transport	-3.404
motif_452	GO:0043856 anti-sigma factor antagonist activity	-3.062
motif_452	GO:0042912 colicin transmembrane transporter activity	-2.814
motif_452	GO:0006637 acyl-CoA metabolic process	-2.259
motif_452	GO:0033212 iron assimilation	-2.441
motif_456	GO:0046912 transferase activity, transferring acyl groups, acyl groups converted into alkyl on transfer	-3.605
motif_456	GO:0005504 fatty acid binding	-3.050
motif_456	GO:0042177 negative regulation of protein catabolic process	-3.313
motif_456	GO:0019752 carboxylic acid metabolic process	-3.080
motif_456	GO:0043856 anti-sigma factor antagonist activity	-3.080
motif_456	GO:0016836 hydro-lyase activity	-2.987
motif_456	GO:0044010 single-species biofilm formation	-2.880
motif_456	GO:0016405 CoA-ligase activity	-2.582
motif_456	GO:0031246 intrinsic component of periplasmic side of cell outer membrane	-2.582
motif_456	GO:0051454 intracellular pH elevation	-2.289
motif_461	GO:0046912 transferase activity, transferring acyl groups, acyl groups converted into alkyl on transfer	-3.137
motif_461	GO:0042177 negative regulation of protein catabolic process	-2.700
motif_461	GO:0044010 single-species biofilm formation	-2.808
motif_461	GO:0009279 cell outer membrane	-2.875
motif_461	GO:0005215 transporter activity	-2.838
motif_461	GO:0015473 fimbrial usher porin activity	-2.280
motif_461	GO:0015643 toxic substance binding	-2.280
motif_461	GO:0015556 C4-dicarboxylate transmembrane transporter activity	-2.373
motif_461	GO:0015740 C4-dicarboxylate transport	-2.373
motif_461	GO:0043856 anti-sigma factor antagonist activity	-2.373
motif_467	GO:0046912 transferase activity, transferring acyl groups, acyl groups converted into alkyl on transfer	-2.783
motif_467	GO:0044010 single-species biofilm formation	-2.998
motif_467	GO:0016597 amino acid binding	-2.810
motif_467	GO:0005215 transporter activity	-2.694
motif_477	GO:0008410 CoA-transferase activity	-2.667
motif_477	GO:0009239 enterobactin biosynthetic process	-2.667
motif_485	GO:0000987 core promoter proximal region sequence-specific DNA binding	-4.208
motif_485	GO:0003995 acyl-CoA dehydrogenase activity	-3.407
motif_485	GO:0033539 fatty acid beta-oxidation using acyl-CoA dehydrogenase	-3.407
motif_485	GO:0052890 oxidoreductase activity, acting on the CH-CH group of donors, with a flavin as acceptor	-3.407
motif_485	GO:0055088 lipid homeostasis	-3.407
motif_485	GO:0009055 electron carrier activity	-3.689
motif_485	GO:0046912 transferase activity, transferring acyl groups, acyl groups converted into alkyl on transfer	-2.760
motif_485	GO:0000499 base pairing with mRNA	-2.613
motif_485	GO:0043565 sequence-specific DNA binding	-2.738
motif_485	GO:0000062 fatty-acyl-CoA binding	-2.334
motif_485	GO:0060567 negative regulation of DNA-templated transcription, termination	-2.334
motif_485	GO:0055072 iron ion homeostasis	-2.418
motif_513	GO:0015344 siderophore uptake transmembrane transporter activity	-3.611
motif_513	GO:0055072 iron ion homeostasis	-3.577
motif_513	GO:0015643 toxic substance binding	-3.030
motif_513	GO:0019316 D-allose catabolic process	-3.030
motif_513	GO:0004872 receptor activity	-3.063
motif_513	GO:0015891 siderophore transport	-3.063
motif_513	GO:0060187 cell pole	-2.404
motif_513	GO:0006811 ion transport	-3.058
motif_513	GO:0044010 single-species biofilm formation	-2.512
motif_513	GO:0032467 positive regulation of cytokinesis	-2.372
motif_513	GO:2000144 positive regulation of DNA-templated transcription, initiation	-2.454
motif_513	GO:0005215 transporter activity	-2.465
motif_516	GO:0015344 siderophore uptake transmembrane transporter activity	-2.688
motif_516	GO:0005215 transporter activity	-3.374
motif_516	GO:0016832 aldehyde-lyase activity	-2.883
motif_516	GO:0015238 drug transmembrane transporter activity	-2.544
motif_525	GO:0022904 respiratory electron transport chain	-3.817
motif_525	GO:0006635 fatty acid beta-oxidation	-2.724
motif_525	GO:0016832 aldehyde-lyase activity	-3.038
motif_525	GO:0006526 arginine biosynthetic process	-2.566
motif_525	GO:0043565 sequence-specific DNA binding	-2.551
motif_527	GO:0044010 single-species biofilm formation	-4.019
motif_527	GO:0009636 response to toxic substance	-2.621
motif_527	GO:0015407 monosaccharide-transporting ATPase activity	-2.378
motif_545	GO:0008410 CoA-transferase activity	-2.657
motif_545	GO:0071468 cellular response to acidic pH	-2.631
motif_545	GO:0055085 transmembrane transport	-2.518
motif_547	GO:0015643 toxic substance binding	-2.993
motif_547	GO:0006464 cellular protein modification process	-2.679
motif_547	GO:0000987 core promoter proximal region sequence-specific DNA binding	-2.556
motif_578	GO:0044010 single-species biofilm formation	-3.491
motif_578	GO:0030246 carbohydrate binding	-3.379
motif_578	GO:0005215 transporter activity	-3.252
motif_578	GO:0008137 NADH dehydrogenase (ubiquinone) activity	-2.473
motif_578	GO:0055085 transmembrane transport	-2.710
motif_595	GO:0004585 ornithine carbamoyltransferase activity	-2.466
motif_595	GO:0006591 ornithine metabolic process	-2.466
motif_595	GO:0006869 lipid transport	-2.466
motif_595	GO:0000986 bacterial-type RNA polymerase core promoter proximal region sequence-specific DNA binding	-3.069
motif_595	GO:0006826 iron ion transport	-2.742
motif_595	GO:0046912 transferase activity, transferring acyl groups, acyl groups converted into alkyl on transfer	-2.742
motif_595	GO:0030246 carbohydrate binding	-2.593
motif_597	GO:0000987 core promoter proximal region sequence-specific DNA binding	-3.708
motif_597	GO:0031246 intrinsic component of periplasmic side of cell outer membrane	-2.650
motif_597	GO:0046912 transferase activity, transferring acyl groups, acyl groups converted into alkyl on transfer	-2.884
motif_597	GO:0000050 urea cycle	-2.454
motif_597	GO:0009447 putrescine catabolic process	-2.454
motif_597	GO:0031556 transcriptional attenuation by ribosome	-2.454
motif_597	GO:0042177 negative regulation of protein catabolic process	-2.454
motif_649	GO:0004725 protein tyrosine phosphatase activity	-2.408
motif_649	GO:0035335 peptidyl-tyrosine dephosphorylation	-2.408
motif_651	GO:0031234 extrinsic component of cytoplasmic side of plasma membrane	-3.258
motif_651	GO:0044010 single-species biofilm formation	-2.397
motif_657	GO:0055072 iron ion homeostasis	-4.780
motif_657	GO:0004872 receptor activity	-3.632
motif_657	GO:0006635 fatty acid beta-oxidation	-3.166
motif_657	GO:0046912 transferase activity, transferring acyl groups, acyl groups converted into alkyl on transfer	-3.166
motif_657	GO:0042912 colicin transmembrane transporter activity	-2.532
motif_657	GO:0006811 ion transport	-3.140
motif_657	GO:0044010 single-species biofilm formation	-2.768
motif_657	GO:0000050 urea cycle	-2.481
motif_657	GO:0009447 putrescine catabolic process	-2.481
motif_657	GO:0044718 siderophore transmembrane transport	-2.481
motif_657	GO:0071468 cellular response to acidic pH	-2.481
motif_657	GO:0015891 siderophore transport	-2.546
motif_657	GO:0006526 arginine biosynthetic process	-2.459
motif_657	GO:0009279 cell outer membrane	-2.628
motif_677	GO:0031246 intrinsic component of periplasmic side of cell outer membrane	-3.028
motif_677	GO:0046912 transferase activity, transferring acyl groups, acyl groups converted into alkyl on transfer	-3.377
motif_677	GO:0045893 positive regulation of transcription, DNA-templated	-3.288
motif_677	GO:0042177 negative regulation of protein catabolic process	-2.934
motif_677	GO:0043213 bacteriocin transport	-2.934
motif_677	GO:0071468 cellular response to acidic pH	-2.934
motif_677	GO:0043856 anti-sigma factor antagonist activity	-2.601
motif_677	GO:0042912 colicin transmembrane transporter activity	-2.458
motif_677	GO:2000144 positive regulation of DNA-templated transcription, initiation	-2.608
motif_677	GO:0044010 single-species biofilm formation	-2.386
motif_67	GO:0016405 CoA-ligase activity	-3.146
motif_67	GO:0042177 negative regulation of protein catabolic process	-2.460
motif_67	GO:0043856 anti-sigma factor antagonist activity	-2.318
motif_700	GO:0045893 positive regulation of transcription, DNA-templated	-4.548
motif_700	GO:0042177 negative regulation of protein catabolic process	-3.123
motif_700	GO:0043856 anti-sigma factor antagonist activity	-2.891
motif_700	GO:0031246 intrinsic component of periplasmic side of cell outer membrane	-2.454
motif_724	GO:0008410 CoA-transferase activity	-2.391
motif_724	GO:0016661 oxidoreductase activity, acting on other nitrogenous compounds as donors	-2.391
motif_725	GO:0042912 colicin transmembrane transporter activity	-2.886
motif_725	GO:0055085 transmembrane transport	-3.646
motif_725	GO:0004872 receptor activity	-3.040
motif_725	GO:0019439 aromatic compound catabolic process	-2.906
motif_725	GO:0006526 arginine biosynthetic process	-3.071
motif_725	GO:0042626 ATPase activity, coupled to transmembrane movement of substances	-2.638
motif_725	GO:0005215 transporter activity	-2.916
motif_725	GO:0009279 cell outer membrane	-2.745
motif_756	GO:0005504 fatty acid binding	-3.219
motif_756	GO:0019752 carboxylic acid metabolic process	-3.327
motif_756	GO:0008199 ferric iron binding	-2.454
motif_756	GO:0042912 colicin transmembrane transporter activity	-2.454
motif_756	GO:0051454 intracellular pH elevation	-2.454
motif_766	GO:0009447 putrescine catabolic process	-3.268
motif_766	GO:0042177 negative regulation of protein catabolic process	-3.268
motif_766	GO:0043856 anti-sigma factor antagonist activity	-2.928
motif_766	GO:0016788 hydrolase activity, acting on ester bonds	-2.796
motif_766	GO:0045893 positive regulation of transcription, DNA-templated	-2.936
motif_766	GO:0006826 iron ion transport	-2.340
motif_766	GO:0046912 transferase activity, transferring acyl groups, acyl groups converted into alkyl on transfer	-2.340
motif_771	GO:0005215 transporter activity	-3.407
motif_771	GO:0055085 transmembrane transport	-3.216
motif_771	GO:0000987 core promoter proximal region sequence-specific DNA binding	-3.038
motif_771	GO:0051191 prosthetic group biosynthetic process	-2.226
motif_771	GO:0016597 amino acid binding	-2.654
motif_781	GO:0009389 dimethyl sulfoxide reductase activity	-3.073
motif_781	GO:0030151 molybdenum ion binding	-2.785
motif_781	GO:0003954 NADH dehydrogenase activity	-2.300
motif_787	GO:0030246 carbohydrate binding	-3.589
motif_787	GO:1902600 hydrogen ion transmembrane transport	-2.702
motif_787	GO:0016036 cellular response to phosphate starvation	-2.936
motif_787	GO:0019645 anaerobic electron transport chain	-2.522
motif_787	GO:0015171 amino acid transmembrane transporter activity	-2.695
motif_801	GO:0008410 CoA-transferase activity	-2.302
motif_809	GO:0015891 siderophore transport	-3.635
motif_809	GO:0042177 negative regulation of protein catabolic process	-2.800
motif_809	GO:0043856 anti-sigma factor antagonist activity	-2.571
motif_809	GO:0015344 siderophore uptake transmembrane transporter activity	-2.236
motif_831	GO:0044010 single-species biofilm formation	-4.665
motif_831	GO:0051454 intracellular pH elevation	-3.142
motif_831	GO:0004585 ornithine carbamoyltransferase activity	-2.480
motif_831	GO:0006591 ornithine metabolic process	-2.480
motif_831	GO:0015181 arginine transmembrane transporter activity	-2.480
motif_831	GO:0015809 arginine transport	-2.480
motif_831	GO:1903826 arginine transmembrane transport	-2.480
motif_831	GO:0016597 amino acid binding	-2.876
motif_831	GO:0007155 cell adhesion	-2.594
motif_831	GO:0000050 urea cycle	-2.481
motif_831	GO:0042177 negative regulation of protein catabolic process	-2.481
motif_831	GO:0019752 carboxylic acid metabolic process	-2.256
motif_831	GO:0043856 anti-sigma factor antagonist activity	-2.256
motif_833	GO:0016036 cellular response to phosphate starvation	-3.227
motif_833	GO:0003857 3-hydroxyacyl-CoA dehydrogenase activity	-2.582
motif_833	GO:0051454 intracellular pH elevation	-2.289
motif_833	GO:0000987 core promoter proximal region sequence-specific DNA binding	-2.442
motif_834	GO:0008483 transaminase activity	-3.632
motif_834	GO:0006835 dicarboxylic acid transport	-2.631
motif_834	GO:0008863 formate dehydrogenase (NAD+) activity	-2.631
motif_834	GO:0017153 sodium:dicarboxylate symporter activity	-2.631
motif_834	GO:0008643 carbohydrate transport	-3.315
motif_834	GO:0055085 transmembrane transport	-3.198
motif_834	GO:0019521 D-gluconate metabolic process	-2.794
motif_834	GO:0030170 pyridoxal phosphate binding	-2.762
motif_834	GO:0000050 urea cycle	-2.431
motif_834	GO:0009447 putrescine catabolic process	-2.431
motif_834	GO:0046177 D-gluconate catabolic process	-2.491
motif_834	GO:0006526 arginine biosynthetic process	-2.398
motif_834	GO:0090563 protein-phosphocysteine-sugar phosphotransferase activity	-2.398
motif_835	GO:0006526 arginine biosynthetic process	-5.052
motif_835	GO:0004725 protein tyrosine phosphatase activity	-2.972
motif_835	GO:0035335 peptidyl-tyrosine dephosphorylation	-2.972
motif_835	GO:0042626 ATPase activity, coupled to transmembrane movement of substances	-3.013
motif_835	GO:0000050 urea cycle	-2.863
motif_835	GO:0008410 CoA-transferase activity	-2.404
motif_838	GO:0035435 phosphate ion transmembrane transport	-2.466
motif_844	GO:0009636 response to toxic substance	-2.986
motif_844	GO:0048038 quinone binding	-2.547
motif_86	GO:0016788 hydrolase activity, acting on ester bonds	-3.077
motif_86	GO:0009605 response to external stimulus	-2.324
motif_86	GO:0015499 formate transmembrane transporter activity	-2.324
motif_86	GO:0043488 regulation of mRNA stability	-2.428
motif_874	GO:0005215 transporter activity	-4.285
motif_874	GO:0055085 transmembrane transport	-3.562
motif_874	GO:0008643 carbohydrate transport	-2.949
motif_874	GO:0016832 aldehyde-lyase activity	-2.660
motif_874	GO:0019521 D-gluconate metabolic process	-2.660
motif_874	GO:0000050 urea cycle	-2.323
motif_874	GO:0015128 gluconate transmembrane transporter activity	-2.323
motif_874	GO:0035429 gluconate transmembrane transport	-2.323
motif_874	GO:0046177 D-gluconate catabolic process	-2.362
motif_911	GO:0046912 transferase activity, transferring acyl groups, acyl groups converted into alkyl on transfer	-4.239
motif_911	GO:0051454 intracellular pH elevation	-3.100
motif_911	GO:0022610 biological adhesion	-2.452
motif_911	GO:0044010 single-species biofilm formation	-2.617
motif_911	GO:0042177 negative regulation of protein catabolic process	-2.440
motif_911	GO:0071468 cellular response to acidic pH	-2.440
motif_911	GO:1900190 regulation of single-species biofilm formation	-2.440
motif_922	GO:0055085 transmembrane transport	-3.950
motif_922	GO:0044010 single-species biofilm formation	-3.483
motif_922	GO:0022904 respiratory electron transport chain	-2.858
motif_922	GO:0005215 transporter activity	-2.737
motif_936	GO:0045893 positive regulation of transcription, DNA-templated	-4.082
motif_936	GO:0046912 transferase activity, transferring acyl groups, acyl groups converted into alkyl on transfer	-3.278
motif_936	GO:0042177 negative regulation of protein catabolic process	-2.990
motif_936	GO:0043856 anti-sigma factor antagonist activity	-2.759
motif_936	GO:0016405 CoA-ligase activity	-2.365
motif_938	GO:0000987 core promoter proximal region sequence-specific DNA binding	-4.018
motif_938	GO:0015643 toxic substance binding	-3.231
motif_938	GO:0005504 fatty acid binding	-2.540
motif_938	GO:0015809 arginine transport	-2.540
motif_938	GO:0009279 cell outer membrane	-2.865
