# Supplementary material for: Dynamic landscape of protein occupancy across the Escherichia coli chromosome
Source: PLoS Biol. 2021 Jun 25;19(6):e3001306. doi: 10.1371/journal.pbio.3001306 (PMC8282354; doi:10.1371/journal.pbio.3001306)
Supplement: S7 Data — Note that the “score,” “strand,” and “frame” fields convey no useful information. EPOD, extended protein occupancy domain; IPOD-HR, in vivo protein occupancy display—high resolution. (ZIP) [file pbio.3001306.s022.zip]

Archive with 8 entries (7 files):
- data_s7/
- data_s7/wt_m9_min_glu_epod_calls.gff
- data_s7/wt_m9_rdm_glu_statphase_epod_calls.gff
- data_s7/README
- data_s7/wt_m9_rdm_glu_epod_calls.gff
- data_s7/DargR_m9_rdm_glu_epod_calls.gff
- data_s7/DpurR_m9_rdm_glu_epod_calls.gff
- data_s7/DlexA_m9_rdm_glu_epod_calls.gff
