# Supplementary material for: Dynamic landscape of protein occupancy across the Escherichia coli chromosome
Source: PLoS Biol. 2021 Jun 25;19(6):e3001306. doi: 10.1371/journal.pbio.3001306 (PMC8282354; doi:10.1371/journal.pbio.3001306)
Supplement: S7 Data — Note that the “score,” “strand,” and “frame” fields convey no useful information. EPOD, extended protein occupancy domain; IPOD-HR, in vivo protein occupancy display—high resolution. (ZIP) [file pbio.3001306.s022.zip › data_s7/README]

This directory contains EPOD locations as described in the accompanying paper, for each of the conditions listed below. The files should be loadable into common genome browsers (IGV, IGB); if difficulties are encountered, the most likely cause is a mismatch between the reference genome name used in these files (NC_000913) and in the user's genome browser. Such a mismatch can be corrected by simple text substitution. These files are intended for use with the NC_000913.3/U00096.3 versions of the MG1655 genome.

DargR_m9_rdm_glu_epod_calls.gff: delta argR cells in log phase in rich defined medium
DlexA_m9_rdm_glu_epod_calls.gff: delta lexA/delta sulA cells in log phase in rich defined medium
DpurR_m9_rdm_glu_epod_calls.gff: delta argR cells in log phase in rich defined medium
wt_m9_min_glu_epod_calls.gff: WT cells in log phase in minimal medium
wt_m9_rdm_glu_epod_calls.gff: WT cells in log phase in rich defined medium
wt_m9_rdm_glu_statphase_epod_calls.gff: WT cells in stationary phase in rich defined medium
