# Supplementary material for: Dynamic landscape of protein occupancy across the Escherichia coli chromosome
Source: PLoS Biol. 2021 Jun 25;19(6):e3001306. doi: 10.1371/journal.pbio.3001306 (PMC8282354; doi:10.1371/journal.pbio.3001306)
Supplement: S8 Data — TFBS, transcription factor binding site. (ZIP) [file pbio.3001306.s023.zip › data_s8.csv]

# This table contains site-level occupancy values (IPOD-HR robust z-scores) for all IPOD-HR detectable
# TFBSs annotated in RegulonDB (downloaded May 2018)
# Column definitions:
# condition: The physiological condition under study
# startloc/endloc: 1-indexed start and end location of the site (open right interval)
# occupancy: The robust z-score of peak occupancy in the site under the specified condition
# regulator: TF annotated to bind the site
# target: Regulatory target of binding	if known
condition	startloc	endloc	occupancy	regulator	target
min	29240	29252	5.876191	IHF	carAB
lexa	29240	29252	6.771246	IHF	carAB
purr	29240	29252	5.473883	IHF	carAB
stat	29240	29252	3.908077	IHF	carAB
argr	29240	29252	4.061718	IHF	carAB
rdmglu	29240	29252	7.024985	IHF	carAB
min	29359	29374	0.023022	RutR	carAB
lexa	29359	29374	2.90309	RutR	carAB
purr	29359	29374	-0.69464	RutR	carAB
stat	29359	29374	-0.890321	RutR	carAB
argr	29359	29374	0.643952	RutR	carAB
rdmglu	29359	29374	2.402188	RutR	carAB
min	29365	29391	1.103527	PepA	carAB
lexa	29365	29391	3.434054	PepA	carAB
purr	29365	29391	-0.294397	PepA	carAB
stat	29365	29391	-0.135684	PepA	carAB
argr	29365	29391	2.032396	PepA	carAB
rdmglu	29365	29391	3.041995	PepA	carAB
min	29386	29404	1.853894	Fis	carAB
lexa	29386	29404	4.792068	Fis	carAB
purr	29386	29404	-0.096958	Fis	carAB
stat	29386	29404	1.377686	Fis	carAB
argr	29386	29404	4.270202	Fis	carAB
rdmglu	29386	29404	3.723255	Fis	carAB
min	29415	29430	0.908068	PurR	carAB
lexa	29415	29430	5.168905	PurR	carAB
purr	29415	29430	0.267698	PurR	carAB
stat	29415	29430	1.606702	PurR	carAB
argr	29415	29430	4.259939	PurR	carAB
rdmglu	29415	29430	3.817585	PurR	carAB
min	29439	29457	1.184683	Fis	carAB
lexa	29439	29457	5.067359	Fis	carAB
purr	29439	29457	1.693198	Fis	carAB
stat	29439	29457	1.667915	Fis	carAB
argr	29439	29457	1.851912	Fis	carAB
rdmglu	29439	29457	3.867703	Fis	carAB
min	29459	29485	0.965917	PepA	carAB
lexa	29459	29485	4.38639	PepA	carAB
purr	29459	29485	2.132885	PepA	carAB
stat	29459	29485	1.430289	PepA	carAB
argr	29459	29485	-1.123871	PepA	carAB
rdmglu	29459	29485	3.522308	PepA	carAB
min	29461	29479	0.965917	Fis	carAB
lexa	29461	29479	4.38639	Fis	carAB
purr	29461	29479	2.132885	Fis	carAB
stat	29461	29479	1.430289	Fis	carAB
argr	29461	29479	-1.123871	Fis	carAB
rdmglu	29461	29479	3.522308	Fis	carAB
min	29602	29619	4.38172	ArgR	carAB
lexa	29602	29619	4.674583	ArgR	carAB
purr	29602	29619	6.641455	ArgR	carAB
stat	29602	29619	6.625883	ArgR	carAB
argr	29602	29619	-1.577476	ArgR	carAB
rdmglu	29602	29619	7.292068	ArgR	carAB
min	29623	29640	4.924418	ArgR	carAB
lexa	29623	29640	5.098647	ArgR	carAB
purr	29623	29640	7.141767	ArgR	carAB
stat	29623	29640	5.770876	ArgR	carAB
argr	29623	29640	-1.778042	ArgR	carAB
rdmglu	29623	29640	7.028876	ArgR	carAB
min	34156	34169	0.649823	FNR	caiF
lexa	34156	34169	2.316929	FNR	caiF
purr	34156	34169	2.544814	FNR	caiF
stat	34156	34169	4.280849	FNR	caiF
argr	34156	34169	4.150083	FNR	caiF
rdmglu	34156	34169	2.146896	FNR	caiF
min	34166	34187	0.784896	CRP	caiF
lexa	34166	34187	1.877866	CRP	caiF
purr	34166	34187	1.630525	CRP	caiF
stat	34166	34187	2.908373	CRP	caiF
argr	34166	34187	3.576689	CRP	caiF
rdmglu	34166	34187	1.436615	CRP	caiF
min	41981	41995	2.825227	ArcA	caiTABCDE
lexa	41981	41995	5.825711	ArcA	caiTABCDE
purr	41981	41995	2.738875	ArcA	caiTABCDE
stat	41981	41995	3.321527	ArcA	caiTABCDE
argr	41981	41995	1.065449	ArcA	caiTABCDE
rdmglu	41981	41995	4.73313	ArcA	caiTABCDE
min	42003	42017	4.863766	ArcA	caiTABCDE
lexa	42003	42017	5.711323	ArcA	caiTABCDE
purr	42003	42017	2.460247	ArcA	caiTABCDE
stat	42003	42017	5.229091	ArcA	caiTABCDE
argr	42003	42017	0.12709	ArcA	caiTABCDE
rdmglu	42003	42017	5.427652	ArcA	caiTABCDE
min	42068	42089	3.236689	CRP	caiTABCDE
lexa	42068	42089	2.554678	CRP	caiTABCDE
purr	42068	42089	3.45019	CRP	caiTABCDE
stat	42068	42089	3.489338	CRP	caiTABCDE
argr	42068	42089	1.322815	CRP	caiTABCDE
rdmglu	42068	42089	4.12971	CRP	caiTABCDE
min	42072	42085	3.236689	FNR	caiTABCDE
lexa	42072	42085	2.554678	FNR	caiTABCDE
purr	42072	42085	3.45019	FNR	caiTABCDE
stat	42072	42085	2.686904	FNR	caiTABCDE
argr	42072	42085	0.590988	FNR	caiTABCDE
rdmglu	42072	42085	4.12971	FNR	caiTABCDE
min	42121	42134	1.832687	FNR	fixABCX
lexa	42121	42134	2.829003	FNR	fixABCX
purr	42121	42134	2.132237	FNR	fixABCX
stat	42121	42134	2.108188	FNR	fixABCX
argr	42121	42134	0.095584	FNR	fixABCX
rdmglu	42121	42134	2.445628	FNR	fixABCX
min	42121	42134	1.832687	FNR	caiTABCDE
lexa	42121	42134	2.829003	FNR	caiTABCDE
purr	42121	42134	2.132237	FNR	caiTABCDE
stat	42121	42134	2.108188	FNR	caiTABCDE
argr	42121	42134	0.095584	FNR	caiTABCDE
rdmglu	42121	42134	2.445628	FNR	caiTABCDE
min	42121	42135	1.832687	ArcA	caiTABCDE
lexa	42121	42135	2.829003	ArcA	caiTABCDE
purr	42121	42135	2.132237	ArcA	caiTABCDE
stat	42121	42135	2.108188	ArcA	caiTABCDE
argr	42121	42135	0.095584	ArcA	caiTABCDE
rdmglu	42121	42135	2.445628	ArcA	caiTABCDE
min	42131	42145	1.994909	ArcA	caiTABCDE
lexa	42131	42145	3.440613	ArcA	caiTABCDE
purr	42131	42145	2.829422	ArcA	caiTABCDE
stat	42131	42145	2.108188	ArcA	caiTABCDE
argr	42131	42145	-0.931824	ArcA	caiTABCDE
rdmglu	42131	42145	2.445628	ArcA	caiTABCDE
min	42181	42196	1.768339	CaiF	fixABCX
lexa	42181	42196	4.359626	CaiF	fixABCX
purr	42181	42196	3.864614	CaiF	fixABCX
stat	42181	42196	1.804883	CaiF	fixABCX
argr	42181	42196	-0.462394	CaiF	fixABCX
rdmglu	42181	42196	3.856386	CaiF	fixABCX
min	42181	42196	1.768339	CaiF	caiTABCDE
lexa	42181	42196	4.359626	CaiF	caiTABCDE
purr	42181	42196	3.864614	CaiF	caiTABCDE
stat	42181	42196	1.804883	CaiF	caiTABCDE
argr	42181	42196	-0.462394	CaiF	caiTABCDE
rdmglu	42181	42196	3.856386	CaiF	caiTABCDE
min	42188	42209	1.994705	CRP	fixABCX
lexa	42188	42209	4.500684	CRP	fixABCX
purr	42188	42209	4.119599	CRP	fixABCX
stat	42188	42209	2.022036	CRP	fixABCX
argr	42188	42209	-0.179949	CRP	fixABCX
rdmglu	42188	42209	3.975575	CRP	fixABCX
min	42200	42215	1.994705	CaiF	fixABCX
lexa	42200	42215	4.500684	CaiF	fixABCX
purr	42200	42215	4.119599	CaiF	fixABCX
stat	42200	42215	2.022036	CaiF	fixABCX
argr	42200	42215	-0.179949	CaiF	fixABCX
rdmglu	42200	42215	3.975575	CaiF	fixABCX
min	42200	42215	1.994705	CaiF	caiTABCDE
lexa	42200	42215	4.500684	CaiF	caiTABCDE
purr	42200	42215	4.119599	CaiF	caiTABCDE
stat	42200	42215	2.022036	CaiF	caiTABCDE
argr	42200	42215	-0.179949	CaiF	caiTABCDE
rdmglu	42200	42215	3.975575	CaiF	caiTABCDE
min	42238	42253	1.98839	CaiF	caiTABCDE
lexa	42238	42253	3.620702	CaiF	caiTABCDE
purr	42238	42253	3.746451	CaiF	caiTABCDE
stat	42238	42253	1.592879	CaiF	caiTABCDE
argr	42238	42253	0.241322	CaiF	caiTABCDE
rdmglu	42238	42253	3.246683	CaiF	caiTABCDE
min	42238	42253	1.98839	CaiF	fixABCX
lexa	42238	42253	3.620702	CaiF	fixABCX
purr	42238	42253	3.746451	CaiF	fixABCX
stat	42238	42253	1.592879	CaiF	fixABCX
argr	42238	42253	0.241322	CaiF	fixABCX
rdmglu	42238	42253	3.246683	CaiF	fixABCX
min	42245	42266	2.259203	CRP	fixABCX
lexa	42245	42266	4.253941	CRP	fixABCX
purr	42245	42266	3.738786	CRP	fixABCX
stat	42245	42266	1.592879	CRP	fixABCX
argr	42245	42266	0.368679	CRP	fixABCX
rdmglu	42245	42266	3.421193	CRP	fixABCX
min	42257	42272	2.537909	CaiF	fixABCX
lexa	42257	42272	4.253941	CaiF	fixABCX
purr	42257	42272	3.910227	CaiF	fixABCX
stat	42257	42272	1.558586	CaiF	fixABCX
argr	42257	42272	0.368679	CaiF	fixABCX
rdmglu	42257	42272	3.421193	CaiF	fixABCX
min	42257	42272	2.537909	CaiF	caiTABCDE
lexa	42257	42272	4.253941	CaiF	caiTABCDE
purr	42257	42272	3.910227	CaiF	caiTABCDE
stat	42257	42272	1.558586	CaiF	caiTABCDE
argr	42257	42272	0.368679	CaiF	caiTABCDE
rdmglu	42257	42272	3.421193	CaiF	caiTABCDE
min	65834	65853	0.834875	LexA	polB
lexa	65834	65853	0.444828	LexA	polB
purr	65834	65853	2.078788	LexA	polB
stat	65834	65853	0.085685	LexA	polB
argr	65834	65853	1.679696	LexA	polB
rdmglu	65834	65853	1.659212	LexA	polB
min	70110	70126	2.432704	AraC	araBAD
lexa	70110	70126	1.067213	AraC	araBAD
purr	70110	70126	0.512462	AraC	araBAD
stat	70110	70126	0.002301	AraC	araBAD
argr	70110	70126	-0.210825	AraC	araBAD
rdmglu	70110	70126	1.217259	AraC	araBAD
min	70110	70126	2.432704	AraC	araC
lexa	70110	70126	1.067213	AraC	araC
purr	70110	70126	0.512462	AraC	araC
stat	70110	70126	0.002301	AraC	araC
argr	70110	70126	-0.210825	AraC	araC
rdmglu	70110	70126	1.217259	AraC	araC
min	70131	70147	2.483101	AraC	araBAD
lexa	70131	70147	1.150474	AraC	araBAD
purr	70131	70147	1.044726	AraC	araBAD
stat	70131	70147	0.492823	AraC	araBAD
argr	70131	70147	0.118795	AraC	araBAD
rdmglu	70131	70147	1.892856	AraC	araBAD
min	70131	70147	2.483101	AraC	araC
lexa	70131	70147	1.150474	AraC	araC
purr	70131	70147	1.044726	AraC	araC
stat	70131	70147	0.492823	AraC	araC
argr	70131	70147	0.118795	AraC	araC
rdmglu	70131	70147	1.892856	AraC	araC
min	70131	70147	2.483101	AraC	araBAD
lexa	70131	70147	1.150474	AraC	araBAD
purr	70131	70147	1.044726	AraC	araBAD
stat	70131	70147	0.492823	AraC	araBAD
argr	70131	70147	0.118795	AraC	araBAD
rdmglu	70131	70147	1.892856	AraC	araBAD
min	70131	70147	2.483101	AraC	araC
lexa	70131	70147	1.150474	AraC	araC
purr	70131	70147	1.044726	AraC	araC
stat	70131	70147	0.492823	AraC	araC
argr	70131	70147	0.118795	AraC	araC
rdmglu	70131	70147	1.892856	AraC	araC
min	70158	70179	2.057419	CRP	araBAD
lexa	70158	70179	0.963041	CRP	araBAD
purr	70158	70179	1.886138	CRP	araBAD
stat	70158	70179	0.238502	CRP	araBAD
argr	70158	70179	0.871725	CRP	araBAD
rdmglu	70158	70179	1.722133	CRP	araBAD
min	70158	70179	2.057419	CRP	araC
lexa	70158	70179	0.963041	CRP	araC
purr	70158	70179	1.886138	CRP	araC
stat	70158	70179	0.238502	CRP	araC
argr	70158	70179	0.871725	CRP	araC
rdmglu	70158	70179	1.722133	CRP	araC
min	84014	84034	4.468001	LeuO	leuO
lexa	84014	84034	4.870603	LeuO	leuO
purr	84014	84034	3.423823	LeuO	leuO
stat	84014	84034	4.244517	LeuO	leuO
argr	84014	84034	1.424743	LeuO	leuO
rdmglu	84014	84034	2.70059	LeuO	leuO
min	84040	84060	4.614471	LeuO	leuO
lexa	84040	84060	4.560316	LeuO	leuO
purr	84040	84060	2.632694	LeuO	leuO
stat	84040	84060	4.155574	LeuO	leuO
argr	84040	84060	-0.085659	LeuO	leuO
rdmglu	84040	84060	3.26964	LeuO	leuO
min	84085	84099	2.407218	H-NS	leuO
lexa	84085	84099	5.700738	H-NS	leuO
purr	84085	84099	1.945666	H-NS	leuO
stat	84085	84099	1.40461	H-NS	leuO
argr	84085	84099	0.353219	H-NS	leuO
rdmglu	84085	84099	4.390443	H-NS	leuO
min	84085	84099	2.407218	H-NS	leuO
lexa	84085	84099	5.700738	H-NS	leuO
purr	84085	84099	1.945666	H-NS	leuO
stat	84085	84099	1.40461	H-NS	leuO
argr	84085	84099	0.353219	H-NS	leuO
rdmglu	84085	84099	4.390443	H-NS	leuO
min	84099	84119	2.401021	LeuO	leuO
lexa	84099	84119	5.444194	LeuO	leuO
purr	84099	84119	2.117285	LeuO	leuO
stat	84099	84119	2.368159	LeuO	leuO
argr	84099	84119	0.871365	LeuO	leuO
rdmglu	84099	84119	4.038172	LeuO	leuO
min	84122	84142	2.727181	LeuO	leuO
lexa	84122	84142	4.69694	LeuO	leuO
purr	84122	84142	1.795581	LeuO	leuO
stat	84122	84142	3.425141	LeuO	leuO
argr	84122	84142	3.655343	LeuO	leuO
rdmglu	84122	84142	4.458329	LeuO	leuO
min	84122	84142	2.727181	LeuO	leuO
lexa	84122	84142	4.69694	LeuO	leuO
purr	84122	84142	1.795581	LeuO	leuO
stat	84122	84142	3.425141	LeuO	leuO
argr	84122	84142	3.655343	LeuO	leuO
rdmglu	84122	84142	4.458329	LeuO	leuO
min	84236	84255	3.023968	RcsB-BglJ	leuO
lexa	84236	84255	4.469387	RcsB-BglJ	leuO
purr	84236	84255	4.477021	RcsB-BglJ	leuO
stat	84236	84255	3.670838	RcsB-BglJ	leuO
argr	84236	84255	-0.795669	RcsB-BglJ	leuO
rdmglu	84236	84255	4.240858	RcsB-BglJ	leuO
min	85341	85355	4.660666	Lrp	ilvIH
lexa	85341	85355	3.758538	Lrp	ilvIH
purr	85341	85355	3.712008	Lrp	ilvIH
stat	85341	85355	4.439146	Lrp	ilvIH
argr	85341	85355	4.183373	Lrp	ilvIH
rdmglu	85341	85355	3.536912	Lrp	ilvIH
min	85341	85355	4.660666	Lrp	ilvIH
lexa	85341	85355	3.758538	Lrp	ilvIH
purr	85341	85355	3.712008	Lrp	ilvIH
stat	85341	85355	4.439146	Lrp	ilvIH
argr	85341	85355	4.183373	Lrp	ilvIH
rdmglu	85341	85355	3.536912	Lrp	ilvIH
min	85372	85386	3.438071	Lrp	ilvIH
lexa	85372	85386	3.871316	Lrp	ilvIH
purr	85372	85386	5.039257	Lrp	ilvIH
stat	85372	85386	2.879196	Lrp	ilvIH
argr	85372	85386	1.812949	Lrp	ilvIH
rdmglu	85372	85386	3.421615	Lrp	ilvIH
min	85372	85386	3.438071	Lrp	ilvIH
lexa	85372	85386	3.871316	Lrp	ilvIH
purr	85372	85386	5.039257	Lrp	ilvIH
stat	85372	85386	2.879196	Lrp	ilvIH
argr	85372	85386	1.812949	Lrp	ilvIH
rdmglu	85372	85386	3.421615	Lrp	ilvIH
min	85453	85467	1.369192	Lrp	ilvIH
lexa	85453	85467	0.342774	Lrp	ilvIH
purr	85453	85467	0.916462	Lrp	ilvIH
stat	85453	85467	2.765529	Lrp	ilvIH
argr	85453	85467	-1.502954	Lrp	ilvIH
rdmglu	85453	85467	0.656936	Lrp	ilvIH
min	85453	85467	1.369192	Lrp	ilvIH
lexa	85453	85467	0.342774	Lrp	ilvIH
purr	85453	85467	0.916462	Lrp	ilvIH
stat	85453	85467	2.765529	Lrp	ilvIH
argr	85453	85467	-1.502954	Lrp	ilvIH
rdmglu	85453	85467	0.656936	Lrp	ilvIH
min	85488	85502	2.721837	Lrp	ilvIH
lexa	85488	85502	-0.110374	Lrp	ilvIH
purr	85488	85502	1.290218	Lrp	ilvIH
stat	85488	85502	2.558779	Lrp	ilvIH
argr	85488	85502	-0.661075	Lrp	ilvIH
rdmglu	85488	85502	0.380505	Lrp	ilvIH
min	85488	85502	2.721837	Lrp	ilvIH
lexa	85488	85502	-0.110374	Lrp	ilvIH
purr	85488	85502	1.290218	Lrp	ilvIH
stat	85488	85502	2.558779	Lrp	ilvIH
argr	85488	85502	-0.661075	Lrp	ilvIH
rdmglu	85488	85502	0.380505	Lrp	ilvIH
min	85517	85531	3.694364	Lrp	ilvIH
lexa	85517	85531	0.225827	Lrp	ilvIH
purr	85517	85531	1.904713	Lrp	ilvIH
stat	85517	85531	3.976408	Lrp	ilvIH
argr	85517	85531	0.128937	Lrp	ilvIH
rdmglu	85517	85531	0.63837	Lrp	ilvIH
min	85517	85531	3.694364	Lrp	ilvIH
lexa	85517	85531	0.225827	Lrp	ilvIH
purr	85517	85531	1.904713	Lrp	ilvIH
stat	85517	85531	3.976408	Lrp	ilvIH
argr	85517	85531	0.128937	Lrp	ilvIH
rdmglu	85517	85531	0.63837	Lrp	ilvIH
min	85537	85551	2.22814	Lrp	ilvIH
lexa	85537	85551	0.825044	Lrp	ilvIH
purr	85537	85551	2.180279	Lrp	ilvIH
stat	85537	85551	2.335581	Lrp	ilvIH
argr	85537	85551	0.455581	Lrp	ilvIH
rdmglu	85537	85551	1.095624	Lrp	ilvIH
min	85537	85551	2.22814	Lrp	ilvIH
lexa	85537	85551	0.825044	Lrp	ilvIH
purr	85537	85551	2.180279	Lrp	ilvIH
stat	85537	85551	2.335581	Lrp	ilvIH
argr	85537	85551	0.455581	Lrp	ilvIH
rdmglu	85537	85551	1.095624	Lrp	ilvIH
min	102695	102712	5.38315	SdiA	ftsQAZ
lexa	102695	102712	1.214616	SdiA	ftsQAZ
purr	102695	102712	2.203238	SdiA	ftsQAZ
stat	102695	102712	2.542229	SdiA	ftsQAZ
argr	102695	102712	5.056758	SdiA	ftsQAZ
rdmglu	102695	102712	1.99892	SdiA	ftsQAZ
min	102697	102714	5.38315	SdiA	ftsQAZ
lexa	102697	102714	1.214616	SdiA	ftsQAZ
purr	102697	102714	2.042214	SdiA	ftsQAZ
stat	102697	102714	2.542229	SdiA	ftsQAZ
argr	102697	102714	4.605666	SdiA	ftsQAZ
rdmglu	102697	102714	1.891652	SdiA	ftsQAZ
min	102697	102714	5.38315	SdiA	ftsQ
lexa	102697	102714	1.214616	SdiA	ftsQ
purr	102697	102714	2.042214	SdiA	ftsQ
stat	102697	102714	2.542229	SdiA	ftsQ
argr	102697	102714	4.605666	SdiA	ftsQ
rdmglu	102697	102714	1.891652	SdiA	ftsQ
min	102843	102860	1.606145	SdiA	ftsQAZ
lexa	102843	102860	-0.067461	SdiA	ftsQAZ
purr	102843	102860	1.72197	SdiA	ftsQAZ
stat	102843	102860	3.213016	SdiA	ftsQAZ
argr	102843	102860	1.200206	SdiA	ftsQAZ
rdmglu	102843	102860	1.112741	SdiA	ftsQAZ
min	103511	103524	1.521289	RcsB	ftsAZ
lexa	103511	103524	1.639743	RcsB	ftsAZ
purr	103511	103524	1.848669	RcsB	ftsAZ
stat	103511	103524	0.349531	RcsB	ftsAZ
argr	103511	103524	3.598711	RcsB	ftsAZ
rdmglu	103511	103524	0.775782	RcsB	ftsAZ
min	121840	121857	-1.026016	Cra	aroP
lexa	121840	121857	2.01173	Cra	aroP
purr	121840	121857	2.015534	Cra	aroP
stat	121840	121857	-0.633228	Cra	aroP
argr	121840	121857	-2.523309	Cra	aroP
rdmglu	121840	121857	1.413871	Cra	aroP
min	121840	121857	-1.026016	Cra	aroP
lexa	121840	121857	2.01173	Cra	aroP
purr	121840	121857	2.015534	Cra	aroP
stat	121840	121857	-0.633228	Cra	aroP
argr	121840	121857	-2.523309	Cra	aroP
rdmglu	121840	121857	1.413871	Cra	aroP
min	121840	121857	-1.026016	Cra	pdhR-aceEF-lpd
lexa	121840	121857	2.01173	Cra	pdhR-aceEF-lpd
purr	121840	121857	2.015534	Cra	pdhR-aceEF-lpd
stat	121840	121857	-0.633228	Cra	pdhR-aceEF-lpd
argr	121840	121857	-2.523309	Cra	pdhR-aceEF-lpd
rdmglu	121840	121857	1.413871	Cra	pdhR-aceEF-lpd
min	121941	121962	-0.727554	CRP	pdhR-aceEF-lpd
lexa	121941	121962	1.325899	CRP	pdhR-aceEF-lpd
purr	121941	121962	3.418837	CRP	pdhR-aceEF-lpd
stat	121941	121962	1.376133	CRP	pdhR-aceEF-lpd
argr	121941	121962	1.316534	CRP	pdhR-aceEF-lpd
rdmglu	121941	121962	2.675848	CRP	pdhR-aceEF-lpd
min	121953	121974	-0.594079	CRP	pdhR-aceEF-lpd
lexa	121953	121974	0.841566	CRP	pdhR-aceEF-lpd
purr	121953	121974	3.849181	CRP	pdhR-aceEF-lpd
stat	121953	121974	0.535521	CRP	pdhR-aceEF-lpd
argr	121953	121974	2.29085	CRP	pdhR-aceEF-lpd
rdmglu	121953	121974	2.855679	CRP	pdhR-aceEF-lpd
min	121961	121982	0.438164	CRP	pdhR-aceEF-lpd
lexa	121961	121982	1.388981	CRP	pdhR-aceEF-lpd
purr	121961	121982	4.430462	CRP	pdhR-aceEF-lpd
stat	121961	121982	0.535521	CRP	pdhR-aceEF-lpd
argr	121961	121982	4.650163	CRP	pdhR-aceEF-lpd
rdmglu	121961	121982	3.336572	CRP	pdhR-aceEF-lpd
min	121973	121994	4.299975	CRP	pdhR-aceEF-lpd
lexa	121973	121994	2.855768	CRP	pdhR-aceEF-lpd
purr	121973	121994	6.889152	CRP	pdhR-aceEF-lpd
stat	121973	121994	0.272776	CRP	pdhR-aceEF-lpd
argr	121973	121994	7.694547	CRP	pdhR-aceEF-lpd
rdmglu	121973	121994	4.810552	CRP	pdhR-aceEF-lpd
min	121977	121990	1.461445	FNR	pdhR-aceEF-lpd
lexa	121977	121990	1.882804	FNR	pdhR-aceEF-lpd
purr	121977	121990	4.430462	FNR	pdhR-aceEF-lpd
stat	121977	121990	0.19663	FNR	pdhR-aceEF-lpd
argr	121977	121990	5.057004	FNR	pdhR-aceEF-lpd
rdmglu	121977	121990	3.449501	FNR	pdhR-aceEF-lpd
min	122044	122060	1.884938	PdhR	pdhR-aceEF-lpd
lexa	122044	122060	-0.252675	PdhR	pdhR-aceEF-lpd
purr	122044	122060	3.184729	PdhR	pdhR-aceEF-lpd
stat	122044	122060	-1.361267	PdhR	pdhR-aceEF-lpd
argr	122044	122060	5.17593	PdhR	pdhR-aceEF-lpd
rdmglu	122044	122060	1.643429	PdhR	pdhR-aceEF-lpd
min	122883	122893	8.462155	NsrR	aceEF
lexa	122883	122893	6.815912	NsrR	aceEF
purr	122883	122893	8.217655	NsrR	aceEF
stat	122883	122893	5.739104	NsrR	aceEF
argr	122883	122893	7.103713	NsrR	aceEF
rdmglu	122883	122893	7.920687	NsrR	aceEF
min	161570	161591	0.540174	CRP	sfsA-dksA
lexa	161570	161591	1.042723	CRP	sfsA-dksA
purr	161570	161591	1.560253	CRP	sfsA-dksA
stat	161570	161591	0.049594	CRP	sfsA-dksA
argr	161570	161591	1.633975	CRP	sfsA-dksA
rdmglu	161570	161591	2.332928	CRP	sfsA-dksA
min	167430	167448	1.114851	Fur	fhuACDB
lexa	167430	167448	0.669878	Fur	fhuACDB
purr	167430	167448	-0.821457	Fur	fhuACDB
stat	167430	167448	8.118886	Fur	fhuACDB
argr	167430	167448	-1.387852	Fur	fhuACDB
rdmglu	167430	167448	-0.089006	Fur	fhuACDB
min	222732	222747	-0.623006	MetJ	metNIQ
lexa	222732	222747	-1.606761	MetJ	metNIQ
purr	222732	222747	1.713128	MetJ	metNIQ
stat	222732	222747	-1.929477	MetJ	metNIQ
argr	222732	222747	2.645531	MetJ	metNIQ
rdmglu	222732	222747	0.424351	MetJ	metNIQ
min	243385	243399	-1.004574	ArcA	fadE
lexa	243385	243399	0.278744	ArcA	fadE
purr	243385	243399	-0.296337	ArcA	fadE
stat	243385	243399	5.53506	ArcA	fadE
argr	243385	243399	-1.197697	ArcA	fadE
rdmglu	243385	243399	-0.250665	ArcA	fadE
min	246517	246536	2.10689	LexA	dinJ-yafQ
lexa	246517	246536	0.963205	LexA	dinJ-yafQ
purr	246517	246536	1.627279	LexA	dinJ-yafQ
stat	246517	246536	-0.072233	LexA	dinJ-yafQ
argr	246517	246536	2.022151	LexA	dinJ-yafQ
rdmglu	246517	246536	1.737862	LexA	dinJ-yafQ
min	246519	246534	2.10689	DinJ-YafQ	dinJ-yafQ
lexa	246519	246534	0.963205	DinJ-YafQ	dinJ-yafQ
purr	246519	246534	1.612389	DinJ-YafQ	dinJ-yafQ
stat	246519	246534	-0.099977	DinJ-YafQ	dinJ-yafQ
argr	246519	246534	1.938999	DinJ-YafQ	dinJ-yafQ
rdmglu	246519	246534	1.709362	DinJ-YafQ	dinJ-yafQ
min	251958	251977	3.551846	LexA	yafNOP
lexa	251958	251977	4.68198	LexA	yafNOP
purr	251958	251977	1.766352	LexA	yafNOP
stat	251958	251977	1.784906	LexA	yafNOP
argr	251958	251977	2.758847	LexA	yafNOP
rdmglu	251958	251977	2.076404	LexA	yafNOP
min	260181	260199	0.064558	PhoB	phoE
lexa	260181	260199	2.106382	PhoB	phoE
purr	260181	260199	-0.473939	PhoB	phoE
stat	260181	260199	2.722435	PhoB	phoE
argr	260181	260199	-2.98541	PhoB	phoE
rdmglu	260181	260199	-0.676584	PhoB	phoE
min	290354	290371	0.739732	ArgR	argF
lexa	290354	290371	2.527879	ArgR	argF
purr	290354	290371	1.203896	ArgR	argF
stat	290354	290371	1.169658	ArgR	argF
argr	290354	290371	-1.687382	ArgR	argF
rdmglu	290354	290371	0.761378	ArgR	argF
min	312784	312806	1.970562	Zur	ykgMO
lexa	312784	312806	4.093904	Zur	ykgMO
purr	312784	312806	3.309733	Zur	ykgMO
stat	312784	312806	0.075062	Zur	ykgMO
argr	312784	312806	4.19944	Zur	ykgMO
rdmglu	312784	312806	3.21547	Zur	ykgMO
min	313316	313337	3.209455	CRP	ykgR
lexa	313316	313337	4.404462	CRP	ykgR
purr	313316	313337	4.249273	CRP	ykgR
stat	313316	313337	1.86499	CRP	ykgR
argr	313316	313337	1.2673	CRP	ykgR
rdmglu	313316	313337	4.155997	CRP	ykgR
min	329416	329430	0.270215	ArcA	betT
lexa	329416	329430	2.387347	ArcA	betT
purr	329416	329430	0.995914	ArcA	betT
stat	329416	329430	0.559844	ArcA	betT
argr	329416	329430	0.312933	ArcA	betT
rdmglu	329416	329430	1.50598	ArcA	betT
min	329428	329442	1.268896	ArcA	betIBA
lexa	329428	329442	2.705338	ArcA	betIBA
purr	329428	329442	0.910077	ArcA	betIBA
stat	329428	329442	0.176588	ArcA	betIBA
argr	329428	329442	0.202609	ArcA	betIBA
rdmglu	329428	329442	1.057409	ArcA	betIBA
min	329428	329442	1.268896	ArcA	betT
lexa	329428	329442	2.705338	ArcA	betT
purr	329428	329442	0.910077	ArcA	betT
stat	329428	329442	0.176588	ArcA	betT
argr	329428	329442	0.202609	ArcA	betT
rdmglu	329428	329442	1.057409	ArcA	betT
min	331672	331695	4.188377	PdeL	pdeL
lexa	331672	331695	5.389279	PdeL	pdeL
purr	331672	331695	4.296874	PdeL	pdeL
stat	331672	331695	2.310195	PdeL	pdeL
argr	331672	331695	1.476054	PdeL	pdeL
rdmglu	331672	331695	5.06641	PdeL	pdeL
min	331871	331888	3.665538	Cra	pdeL
lexa	331871	331888	5.358769	Cra	pdeL
purr	331871	331888	4.974161	Cra	pdeL
stat	331871	331888	5.468024	Cra	pdeL
argr	331871	331888	4.885058	Cra	pdeL
rdmglu	331871	331888	4.544191	Cra	pdeL
min	332017	332034	1.485115	Cra	pdeL
lexa	332017	332034	1.082304	Cra	pdeL
purr	332017	332034	3.808152	Cra	pdeL
stat	332017	332034	5.623153	Cra	pdeL
argr	332017	332034	4.312053	Cra	pdeL
rdmglu	332017	332034	3.421728	Cra	pdeL
min	348486	348504	1.429392	PhoB	prpR
lexa	348486	348504	3.103393	PhoB	prpR
purr	348486	348504	2.36358	PhoB	prpR
stat	348486	348504	1.737709	PhoB	prpR
argr	348486	348504	2.114815	PhoB	prpR
rdmglu	348486	348504	2.69476	PhoB	prpR
min	348487	348510	1.801191	PrpR	prpBCDE
lexa	348487	348510	3.103393	PrpR	prpBCDE
purr	348487	348510	2.36358	PrpR	prpBCDE
stat	348487	348510	1.860554	PrpR	prpBCDE
argr	348487	348510	2.114815	PrpR	prpBCDE
rdmglu	348487	348510	2.731509	PrpR	prpBCDE
min	348487	348510	1.801191	PrpR	prpR
lexa	348487	348510	3.103393	PrpR	prpR
purr	348487	348510	2.36358	PrpR	prpR
stat	348487	348510	1.860554	PrpR	prpR
argr	348487	348510	2.114815	PrpR	prpR
rdmglu	348487	348510	2.731509	PrpR	prpR
min	348487	348492	1.175677	AscG	prpR
lexa	348487	348492	3.103393	AscG	prpR
purr	348487	348492	2.046163	AscG	prpR
stat	348487	348492	1.351314	AscG	prpR
argr	348487	348492	2.114815	AscG	prpR
rdmglu	348487	348492	2.510021	AscG	prpR
min	348498	348503	1.429392	AscG	prpR
lexa	348498	348503	1.708406	AscG	prpR
purr	348498	348503	2.300304	AscG	prpR
stat	348498	348503	1.737709	AscG	prpR
argr	348498	348503	1.277122	AscG	prpR
rdmglu	348498	348503	2.69476	AscG	prpR
min	348505	348510	1.801191	AscG	prpR
lexa	348505	348510	1.287679	AscG	prpR
purr	348505	348510	2.274843	AscG	prpR
stat	348505	348510	1.860554	AscG	prpR
argr	348505	348510	1.414556	AscG	prpR
rdmglu	348505	348510	2.731509	AscG	prpR
min	348515	348520	1.853374	AscG	prpR
lexa	348515	348520	1.237299	AscG	prpR
purr	348515	348520	2.263207	AscG	prpR
stat	348515	348520	1.504989	AscG	prpR
argr	348515	348520	1.693141	AscG	prpR
rdmglu	348515	348520	2.675654	AscG	prpR
min	348521	348544	2.722965	PrpR	prpBCDE
lexa	348521	348544	2.711174	PrpR	prpBCDE
purr	348521	348544	3.215758	PrpR	prpBCDE
stat	348521	348544	2.447291	PrpR	prpBCDE
argr	348521	348544	3.7555	PrpR	prpBCDE
rdmglu	348521	348544	4.006225	PrpR	prpBCDE
min	348521	348544	2.722965	PrpR	prpR
lexa	348521	348544	2.711174	PrpR	prpR
purr	348521	348544	3.215758	PrpR	prpR
stat	348521	348544	2.447291	PrpR	prpR
argr	348521	348544	3.7555	PrpR	prpR
rdmglu	348521	348544	4.006225	PrpR	prpR
min	348527	348532	2.502915	AscG	prpR
lexa	348527	348532	0.996147	AscG	prpR
purr	348527	348532	2.487704	AscG	prpR
stat	348527	348532	1.379171	AscG	prpR
argr	348527	348532	3.036843	AscG	prpR
rdmglu	348527	348532	3.293531	AscG	prpR
min	348529	348550	2.722965	CRP	prpR
lexa	348529	348550	2.758699	CRP	prpR
purr	348529	348550	4.047947	CRP	prpR
stat	348529	348550	2.61589	CRP	prpR
argr	348529	348550	3.7555	CRP	prpR
rdmglu	348529	348550	4.22029	CRP	prpR
min	348529	348550	2.722965	CRP	prpBCDE
lexa	348529	348550	2.758699	CRP	prpBCDE
purr	348529	348550	4.047947	CRP	prpBCDE
stat	348529	348550	2.61589	CRP	prpBCDE
argr	348529	348550	3.7555	CRP	prpBCDE
rdmglu	348529	348550	4.22029	CRP	prpBCDE
min	348536	348553	3.409517	Cra	prpBCDE
lexa	348536	348553	3.151448	Cra	prpBCDE
purr	348536	348553	4.366369	Cra	prpBCDE
stat	348536	348553	2.820185	Cra	prpBCDE
argr	348536	348553	3.927384	Cra	prpBCDE
rdmglu	348536	348553	4.399062	Cra	prpBCDE
min	354819	354833	1.732288	Nac	codBA
lexa	354819	354833	2.953925	Nac	codBA
purr	354819	354833	2.834696	Nac	codBA
stat	354819	354833	1.437291	Nac	codBA
argr	354819	354833	0.698146	Nac	codBA
rdmglu	354819	354833	3.404215	Nac	codBA
min	354840	354855	-0.280364	PurR	codBA
lexa	354840	354855	0.771944	PurR	codBA
purr	354840	354855	2.135085	PurR	codBA
stat	354840	354855	-1.057599	PurR	codBA
argr	354840	354855	0.318674	PurR	codBA
rdmglu	354840	354855	1.722635	PurR	codBA
min	358700	358708	5.354861	CynR	cynTS
lexa	358700	358708	6.458503	CynR	cynTS
purr	358700	358708	2.344384	CynR	cynTS
stat	358700	358708	3.545581	CynR	cynTS
argr	358700	358708	5.549656	CynR	cynTS
rdmglu	358700	358708	4.192623	CynR	cynTS
min	358700	358708	5.354861	CynR	cynR
lexa	358700	358708	6.458503	CynR	cynR
purr	358700	358708	2.344384	CynR	cynR
stat	358700	358708	3.545581	CynR	cynR
argr	358700	358708	5.549656	CynR	cynR
rdmglu	358700	358708	4.192623	CynR	cynR
min	358700	358708	5.354861	CynR	cynTSX
lexa	358700	358708	6.458503	CynR	cynTSX
purr	358700	358708	2.344384	CynR	cynTSX
stat	358700	358708	3.545581	CynR	cynTSX
argr	358700	358708	5.549656	CynR	cynTSX
rdmglu	358700	358708	4.192623	CynR	cynTSX
min	358738	358746	6.270046	CynR	cynTS
lexa	358738	358746	5.90688	CynR	cynTS
purr	358738	358746	2.030017	CynR	cynTS
stat	358738	358746	3.451551	CynR	cynTS
argr	358738	358746	5.152961	CynR	cynTS
rdmglu	358738	358746	4.417549	CynR	cynTS
min	358738	358746	6.270046	CynR	cynTSX
lexa	358738	358746	5.90688	CynR	cynTSX
purr	358738	358746	2.030017	CynR	cynTSX
stat	358738	358746	3.451551	CynR	cynTSX
argr	358738	358746	5.152961	CynR	cynTSX
rdmglu	358738	358746	4.417549	CynR	cynTSX
min	358738	358746	6.270046	CynR	cynR
lexa	358738	358746	5.90688	CynR	cynR
purr	358738	358746	2.030017	CynR	cynR
stat	358738	358746	3.451551	CynR	cynR
argr	358738	358746	5.152961	CynR	cynR
rdmglu	358738	358746	4.417549	CynR	cynR
min	366322	366343	0.597052	CRP	lacZYA
lexa	366322	366343	2.81741	CRP	lacZYA
purr	366322	366343	0.427664	CRP	lacZYA
stat	366322	366343	-0.648786	CRP	lacZYA
argr	366322	366343	2.331264	CRP	lacZYA
rdmglu	366322	366343	0.234562	CRP	lacZYA
min	366322	366343	0.597052	CRP	lacZYA
lexa	366322	366343	2.81741	CRP	lacZYA
purr	366322	366343	0.427664	CRP	lacZYA
stat	366322	366343	-0.648786	CRP	lacZYA
argr	366322	366343	2.331264	CRP	lacZYA
rdmglu	366322	366343	0.234562	CRP	lacZYA
min	366322	366343	0.597052	CRP	lacZYA
lexa	366322	366343	2.81741	CRP	lacZYA
purr	366322	366343	0.427664	CRP	lacZYA
stat	366322	366343	-0.648786	CRP	lacZYA
argr	366322	366343	2.331264	CRP	lacZYA
rdmglu	366322	366343	0.234562	CRP	lacZYA
min	366323	366343	0.597052	LacI	lacZYA
lexa	366323	366343	2.81741	LacI	lacZYA
purr	366323	366343	0.427664	LacI	lacZYA
stat	366323	366343	-0.648786	LacI	lacZYA
argr	366323	366343	2.331264	LacI	lacZYA
rdmglu	366323	366343	0.234562	LacI	lacZYA
min	366331	366345	0.597052	H-NS	lacZYA
lexa	366331	366345	2.81741	H-NS	lacZYA
purr	366331	366345	0.427664	H-NS	lacZYA
stat	366331	366345	-0.648786	H-NS	lacZYA
argr	366331	366345	2.331264	H-NS	lacZYA
rdmglu	366331	366345	0.234562	H-NS	lacZYA
min	366341	366355	0.239274	H-NS	lacZYA
lexa	366341	366355	1.392285	H-NS	lacZYA
purr	366341	366355	0.427664	H-NS	lacZYA
stat	366341	366355	-0.719561	H-NS	lacZYA
argr	366341	366355	2.546997	H-NS	lacZYA
rdmglu	366341	366355	0.268953	H-NS	lacZYA
min	368413	368434	0.928647	CRP	mhpABCDFE
lexa	368413	368434	2.224535	CRP	mhpABCDFE
purr	368413	368434	2.692576	CRP	mhpABCDFE
stat	368413	368434	4.310634	CRP	mhpABCDFE
argr	368413	368434	2.360784	CRP	mhpABCDFE
rdmglu	368413	368434	2.723088	CRP	mhpABCDFE
min	368454	368468	1.035448	MhpR	mhpABCDFE
lexa	368454	368468	0.587477	MhpR	mhpABCDFE
purr	368454	368468	1.807305	MhpR	mhpABCDFE
stat	368454	368468	4.100007	MhpR	mhpABCDFE
argr	368454	368468	1.220023	MhpR	mhpABCDFE
rdmglu	368454	368468	1.669643	MhpR	mhpABCDFE
min	374897	374907	1.978314	NsrR	mhpT
lexa	374897	374907	1.436486	NsrR	mhpT
purr	374897	374907	0.348364	NsrR	mhpT
stat	374897	374907	-0.145025	NsrR	mhpT
argr	374897	374907	2.750463	NsrR	mhpT
rdmglu	374897	374907	1.021013	NsrR	mhpT
min	384982	385023	1.437482	CysB	tauABCD
lexa	384982	385023	6.601586	CysB	tauABCD
purr	384982	385023	3.74194	CysB	tauABCD
stat	384982	385023	4.714033	CysB	tauABCD
argr	384982	385023	0.757786	CysB	tauABCD
rdmglu	384982	385023	4.770702	CysB	tauABCD
min	385091	385132	2.888826	CysB	tauABCD
lexa	385091	385132	4.323175	CysB	tauABCD
purr	385091	385132	4.130914	CysB	tauABCD
stat	385091	385132	3.453971	CysB	tauABCD
argr	385091	385132	1.523011	CysB	tauABCD
rdmglu	385091	385132	4.137881	CysB	tauABCD
min	385094	385133	2.888826	Cbl	tauABCD
lexa	385094	385133	4.323175	Cbl	tauABCD
purr	385094	385133	4.130914	Cbl	tauABCD
stat	385094	385133	3.453971	Cbl	tauABCD
argr	385094	385133	1.523011	Cbl	tauABCD
rdmglu	385094	385133	4.137881	Cbl	tauABCD
min	385146	385187	4.026742	CysB	tauABCD
lexa	385146	385187	5.271933	CysB	tauABCD
purr	385146	385187	5.29436	CysB	tauABCD
stat	385146	385187	4.120613	CysB	tauABCD
argr	385146	385187	3.508992	CysB	tauABCD
rdmglu	385146	385187	4.346638	CysB	tauABCD
min	401667	401685	1.040355	PhoB	phoA-psiF
lexa	401667	401685	0.545	PhoB	phoA-psiF
purr	401667	401685	2.166951	PhoB	phoA-psiF
stat	401667	401685	1.196784	PhoB	phoA-psiF
argr	401667	401685	2.316769	PhoB	phoA-psiF
rdmglu	401667	401685	1.533422	PhoB	phoA-psiF
min	403615	403628	2.262126	CsgD	dgcC
lexa	403615	403628	1.151107	CsgD	dgcC
purr	403615	403628	0.018606	CsgD	dgcC
stat	403615	403628	-0.615644	CsgD	dgcC
argr	403615	403628	0.129026	CsgD	dgcC
rdmglu	403615	403628	0.051436	CsgD	dgcC
min	403635	403645	2.278533	CsgD	dgcC
lexa	403635	403645	0.624589	CsgD	dgcC
purr	403635	403645	-0.059257	CsgD	dgcC
stat	403635	403645	-0.65223	CsgD	dgcC
argr	403635	403645	-0.600977	CsgD	dgcC
rdmglu	403635	403645	-0.262641	CsgD	dgcC
min	406226	406243	0.58767	TyrR	aroL-yaiA-aroM
lexa	406226	406243	2.836587	TyrR	aroL-yaiA-aroM
purr	406226	406243	2.449195	TyrR	aroL-yaiA-aroM
stat	406226	406243	-1.437618	TyrR	aroL-yaiA-aroM
argr	406226	406243	0.467609	TyrR	aroL-yaiA-aroM
rdmglu	406226	406243	1.894265	TyrR	aroL-yaiA-aroM
min	406319	406336	1.916565	TrpR	aroL-yaiA-aroM
lexa	406319	406336	-0.554478	TrpR	aroL-yaiA-aroM
purr	406319	406336	2.118889	TrpR	aroL-yaiA-aroM
stat	406319	406336	-2.474967	TrpR	aroL-yaiA-aroM
argr	406319	406336	3.542857	TrpR	aroL-yaiA-aroM
rdmglu	406319	406336	1.800525	TrpR	aroL-yaiA-aroM
min	406327	406344	1.916565	TrpR	aroL-yaiA-aroM
lexa	406327	406344	-0.64525	TrpR	aroL-yaiA-aroM
purr	406327	406344	1.872213	TrpR	aroL-yaiA-aroM
stat	406327	406344	-2.474967	TrpR	aroL-yaiA-aroM
argr	406327	406344	3.075633	TrpR	aroL-yaiA-aroM
rdmglu	406327	406344	1.683273	TrpR	aroL-yaiA-aroM
min	412585	412601	2.06748	AraC	araJ
lexa	412585	412601	3.779578	AraC	araJ
purr	412585	412601	2.4977	AraC	araJ
stat	412585	412601	4.202846	AraC	araJ
argr	412585	412601	4.409975	AraC	araJ
rdmglu	412585	412601	3.197494	AraC	araJ
min	412609	412630	2.282379	CRP	araJ
lexa	412609	412630	3.213861	CRP	araJ
purr	412609	412630	1.864829	CRP	araJ
stat	412609	412630	4.258432	CRP	araJ
argr	412609	412630	4.580806	CRP	araJ
rdmglu	412609	412630	3.105619	CRP	araJ
min	417061	417079	1.405051	PhoB	sbcDC
lexa	417061	417079	2.883606	PhoB	sbcDC
purr	417061	417079	1.391751	PhoB	sbcDC
stat	417061	417079	3.700765	PhoB	sbcDC
argr	417061	417079	0.580824	PhoB	sbcDC
rdmglu	417061	417079	1.327445	PhoB	sbcDC
min	417061	417079	1.405051	PhoB	phoBR
lexa	417061	417079	2.883606	PhoB	phoBR
purr	417061	417079	1.391751	PhoB	phoBR
stat	417061	417079	3.700765	PhoB	phoBR
argr	417061	417079	0.580824	PhoB	phoBR
rdmglu	417061	417079	1.327445	PhoB	phoBR
min	432110	432135	-0.701054	CytR	tsx
lexa	432110	432135	-1.292797	CytR	tsx
purr	432110	432135	0.169897	CytR	tsx
stat	432110	432135	3.10846	CytR	tsx
argr	432110	432135	-1.796796	CytR	tsx
rdmglu	432110	432135	-0.953752	CytR	tsx
min	432121	432142	-0.134099	CRP	tsx
lexa	432121	432142	-1.085646	CRP	tsx
purr	432121	432142	0.169897	CRP	tsx
stat	432121	432142	3.10846	CRP	tsx
argr	432121	432142	-0.940597	CRP	tsx
rdmglu	432121	432142	-0.500468	CRP	tsx
min	432245	432260	3.005323	DeoR	tsx
lexa	432245	432260	1.362411	DeoR	tsx
purr	432245	432260	1.285109	DeoR	tsx
stat	432245	432260	2.74243	DeoR	tsx
argr	432245	432260	2.322318	DeoR	tsx
rdmglu	432245	432260	2.559304	DeoR	tsx
min	451680	451701	0.490162	CRP	cyoABCDE
lexa	451680	451701	0.783196	CRP	cyoABCDE
purr	451680	451701	2.168613	CRP	cyoABCDE
stat	451680	451701	4.126966	CRP	cyoABCDE
argr	451680	451701	2.524635	CRP	cyoABCDE
rdmglu	451680	451701	1.205941	CRP	cyoABCDE
min	451822	451838	10.112768	PdhR	cyoABCDE
lexa	451822	451838	13.481921	PdhR	cyoABCDE
purr	451822	451838	13.823854	PdhR	cyoABCDE
stat	451822	451838	11.067082	PdhR	cyoABCDE
argr	451822	451838	13.780585	PdhR	cyoABCDE
rdmglu	451822	451838	15.183481	PdhR	cyoABCDE
min	451834	451855	10.112768	CRP	cyoABCDE
lexa	451834	451855	13.481921	CRP	cyoABCDE
purr	451834	451855	13.823854	CRP	cyoABCDE
stat	451834	451855	10.71072	CRP	cyoABCDE
argr	451834	451855	13.533529	CRP	cyoABCDE
rdmglu	451834	451855	14.842434	CRP	cyoABCDE
min	451839	451852	8.072968	FNR	cyoABCDE
lexa	451839	451852	12.761802	FNR	cyoABCDE
purr	451839	451852	13.300195	FNR	cyoABCDE
stat	451839	451852	10.445379	FNR	cyoABCDE
argr	451839	451852	12.006846	FNR	cyoABCDE
rdmglu	451839	451852	14.068952	FNR	cyoABCDE
min	451846	451860	7.710987	ArcA	cyoABCDE
lexa	451846	451860	11.899387	ArcA	cyoABCDE
purr	451846	451860	12.976993	ArcA	cyoABCDE
stat	451846	451860	10.141048	ArcA	cyoABCDE
argr	451846	451860	10.78352	ArcA	cyoABCDE
rdmglu	451846	451860	12.881136	ArcA	cyoABCDE
min	451857	451875	6.718405	Fur	cyoABCDE
lexa	451857	451875	11.054244	Fur	cyoABCDE
purr	451857	451875	11.851296	Fur	cyoABCDE
stat	451857	451875	8.836733	Fur	cyoABCDE
argr	451857	451875	8.469254	Fur	cyoABCDE
rdmglu	451857	451875	11.586738	Fur	cyoABCDE
min	451913	451930	4.320486	Cra	cyoABCDE
lexa	451913	451930	5.08239	Cra	cyoABCDE
purr	451913	451930	5.007669	Cra	cyoABCDE
stat	451913	451930	3.451796	Cra	cyoABCDE
argr	451913	451930	2.648891	Cra	cyoABCDE
rdmglu	451913	451930	6.153265	Cra	cyoABCDE
min	464353	464369	4.841352	FadR	fadM
lexa	464353	464369	4.597137	FadR	fadM
purr	464353	464369	2.169358	FadR	fadM
stat	464353	464369	4.911998	FadR	fadM
argr	464353	464369	5.109452	FadR	fadM
rdmglu	464353	464369	3.882028	FadR	fadM
min	468277	468296	2.823829	MarA	decR
lexa	468277	468296	-1.46017	MarA	decR
purr	468277	468296	-0.600205	MarA	decR
stat	468277	468296	-1.686039	MarA	decR
argr	468277	468296	-1.381859	MarA	decR
rdmglu	468277	468296	-1.529086	MarA	decR
min	481179	481198	3.628019	BasR	tomB-hha
lexa	481179	481198	3.796242	BasR	tomB-hha
purr	481179	481198	1.152583	BasR	tomB-hha
stat	481179	481198	-0.073972	BasR	tomB-hha
argr	481179	481198	3.350061	BasR	tomB-hha
rdmglu	481179	481198	0.940985	BasR	tomB-hha
min	485659	485675	0.451211	PhoP	acrAB
lexa	485659	485675	1.393101	PhoP	acrAB
purr	485659	485675	1.733404	PhoP	acrAB
stat	485659	485675	4.419681	PhoP	acrAB
argr	485659	485675	0.888425	PhoP	acrAB
rdmglu	485659	485675	1.132216	PhoP	acrAB
min	485704	485724	2.252598	MprA	acrAB
lexa	485704	485724	2.951595	MprA	acrAB
purr	485704	485724	1.982889	MprA	acrAB
stat	485704	485724	7.090983	MprA	acrAB
argr	485704	485724	4.060412	MprA	acrAB
rdmglu	485704	485724	2.258332	MprA	acrAB
min	485709	485732	2.668334	EnvR	acrAB
lexa	485709	485732	3.673125	EnvR	acrAB
purr	485709	485732	1.982889	EnvR	acrAB
stat	485709	485732	6.906719	EnvR	acrAB
argr	485709	485732	4.060412	EnvR	acrAB
rdmglu	485709	485732	2.258332	EnvR	acrAB
min	485709	485732	2.668334	AcrR	acrR
lexa	485709	485732	3.673125	AcrR	acrR
purr	485709	485732	1.982889	AcrR	acrR
stat	485709	485732	6.906719	AcrR	acrR
argr	485709	485732	4.060412	AcrR	acrR
rdmglu	485709	485732	2.258332	AcrR	acrR
min	485709	485732	2.668334	AcrR	acrAB
lexa	485709	485732	3.673125	AcrR	acrAB
purr	485709	485732	1.982889	AcrR	acrAB
stat	485709	485732	6.906719	AcrR	acrAB
argr	485709	485732	4.060412	AcrR	acrAB
rdmglu	485709	485732	2.258332	AcrR	acrAB
min	485761	485780	2.068386	SoxS	acrAB
lexa	485761	485780	1.694014	SoxS	acrAB
purr	485761	485780	0.86704	SoxS	acrAB
stat	485761	485780	1.962027	SoxS	acrAB
argr	485761	485780	1.251639	SoxS	acrAB
rdmglu	485761	485780	0.917019	SoxS	acrAB
min	485761	485780	2.068386	MarA	acrAB
lexa	485761	485780	1.694014	MarA	acrAB
purr	485761	485780	0.86704	MarA	acrAB
stat	485761	485780	1.962027	MarA	acrAB
argr	485761	485780	1.251639	MarA	acrAB
rdmglu	485761	485780	0.917019	MarA	acrAB
min	497990	498006	1.116846	OxyR	hemH
lexa	497990	498006	0.178709	OxyR	hemH
purr	497990	498006	2.33296	OxyR	hemH
stat	497990	498006	-0.508647	OxyR	hemH
argr	497990	498006	3.614491	OxyR	hemH
rdmglu	497990	498006	1.424544	OxyR	hemH
min	532329	532345	5.58176	AllR	allA
lexa	532329	532345	6.712369	AllR	allA
purr	532329	532345	4.78969	AllR	allA
stat	532329	532345	4.22863	AllR	allA
argr	532329	532345	6.009027	AllR	allA
rdmglu	532329	532345	6.746319	AllR	allA
min	532329	532345	5.58176	AllR	allS
lexa	532329	532345	6.712369	AllR	allS
purr	532329	532345	4.78969	AllR	allS
stat	532329	532345	4.22863	AllR	allS
argr	532329	532345	6.009027	AllR	allS
rdmglu	532329	532345	6.746319	AllR	allS
min	533879	533895	4.653758	AllR	gcl-hyi-glxR-ybbW-allB-ybbY-glxK
lexa	533879	533895	4.247766	AllR	gcl-hyi-glxR-ybbW-allB-ybbY-glxK
purr	533879	533895	4.574561	AllR	gcl-hyi-glxR-ybbW-allB-ybbY-glxK
stat	533879	533895	0.865801	AllR	gcl-hyi-glxR-ybbW-allB-ybbY-glxK
argr	533879	533895	3.926563	AllR	gcl-hyi-glxR-ybbW-allB-ybbY-glxK
rdmglu	533879	533895	3.940202	AllR	gcl-hyi-glxR-ybbW-allB-ybbY-glxK
min	546498	546512	0.673458	AllS	allDCE
lexa	546498	546512	3.183767	AllS	allDCE
purr	546498	546512	3.712842	AllS	allDCE
stat	546498	546512	2.175883	AllS	allDCE
argr	546498	546512	-1.911787	AllS	allDCE
rdmglu	546498	546512	4.497765	AllS	allDCE
min	576891	576912	-1.807291	CRP	nmpC
lexa	576891	576912	2.194843	CRP	nmpC
purr	576891	576912	1.201659	CRP	nmpC
stat	576891	576912	-1.760844	CRP	nmpC
argr	576891	576912	-0.379049	CRP	nmpC
rdmglu	576891	576912	0.990308	CRP	nmpC
min	576906	576925	-1.807291	OmpR	nmpC
lexa	576906	576925	2.18173	OmpR	nmpC
purr	576906	576925	1.187712	OmpR	nmpC
stat	576906	576925	-1.551054	OmpR	nmpC
argr	576906	576925	-0.421751	OmpR	nmpC
rdmglu	576906	576925	1.041588	OmpR	nmpC
min	576933	576954	0.336108	CRP	nmpC
lexa	576933	576954	4.022835	CRP	nmpC
purr	576933	576954	2.299714	CRP	nmpC
stat	576933	576954	-1.206822	CRP	nmpC
argr	576933	576954	0.150822	CRP	nmpC
rdmglu	576933	576954	2.537909	CRP	nmpC
min	577008	577020	2.035186	IHF	nmpC
lexa	577008	577020	4.547133	IHF	nmpC
purr	577008	577020	4.529002	IHF	nmpC
stat	577008	577020	0.686119	IHF	nmpC
argr	577008	577020	-0.215475	IHF	nmpC
rdmglu	577008	577020	2.061044	IHF	nmpC
min	577021	577041	1.931544	MprA	nmpC
lexa	577021	577041	4.194237	MprA	nmpC
purr	577021	577041	4.591706	MprA	nmpC
stat	577021	577041	0.54713	MprA	nmpC
argr	577021	577041	0.062103	MprA	nmpC
rdmglu	577021	577041	1.904959	MprA	nmpC
min	578946	578962	2.396173	PhoP	borD
lexa	578946	578962	1.599487	PhoP	borD
purr	578946	578962	4.192499	PhoP	borD
stat	578946	578962	3.733943	PhoP	borD
argr	578946	578962	2.813928	PhoP	borD
rdmglu	578946	578962	3.596136	PhoP	borD
min	585706	585722	1.296397	PhoP	ompT
lexa	585706	585722	2.676247	PhoP	ompT
purr	585706	585722	0.859469	PhoP	ompT
stat	585706	585722	7.361647	PhoP	ompT
argr	585706	585722	0.029315	PhoP	ompT
rdmglu	585706	585722	1.414499	PhoP	ompT
min	607640	607659	0.207132	LexA	hokE
lexa	607640	607659	0.741312	LexA	hokE
purr	607640	607659	2.282887	LexA	hokE
stat	607640	607659	0.141516	LexA	hokE
argr	607640	607659	2.137882	LexA	hokE
rdmglu	607640	607659	1.221659	LexA	hokE
min	612650	612668	6.253777	Fur	fepA-entD
lexa	612650	612668	5.747928	Fur	fepA-entD
purr	612650	612668	3.400958	Fur	fepA-entD
stat	612650	612668	6.26152	Fur	fepA-entD
argr	612650	612668	3.672118	Fur	fepA-entD
rdmglu	612650	612668	3.994133	Fur	fepA-entD
min	612650	612668	6.253777	Fur	fes-ybdZ-entF-fepE
lexa	612650	612668	5.747928	Fur	fes-ybdZ-entF-fepE
purr	612650	612668	3.400958	Fur	fes-ybdZ-entF-fepE
stat	612650	612668	6.26152	Fur	fes-ybdZ-entF-fepE
argr	612650	612668	3.672118	Fur	fes-ybdZ-entF-fepE
rdmglu	612650	612668	3.994133	Fur	fes-ybdZ-entF-fepE
min	612657	612675	6.820965	Fur	fepA-entD
lexa	612657	612675	7.024985	Fur	fepA-entD
purr	612657	612675	3.598893	Fur	fepA-entD
stat	612657	612675	6.792118	Fur	fepA-entD
argr	612657	612675	4.139619	Fur	fepA-entD
rdmglu	612657	612675	3.994133	Fur	fepA-entD
min	612657	612675	6.820965	Fur	fes-ybdZ-entF-fepE
lexa	612657	612675	7.024985	Fur	fes-ybdZ-entF-fepE
purr	612657	612675	3.598893	Fur	fes-ybdZ-entF-fepE
stat	612657	612675	6.792118	Fur	fes-ybdZ-entF-fepE
argr	612657	612675	4.139619	Fur	fes-ybdZ-entF-fepE
rdmglu	612657	612675	3.994133	Fur	fes-ybdZ-entF-fepE
min	612663	612681	8.268832	Fur	fepA-entD
lexa	612663	612681	11.711583	Fur	fepA-entD
purr	612663	612681	4.099952	Fur	fepA-entD
stat	612663	612681	10.10368	Fur	fepA-entD
argr	612663	612681	4.139619	Fur	fepA-entD
rdmglu	612663	612681	4.426414	Fur	fepA-entD
min	612663	612681	8.268832	Fur	fes-ybdZ-entF-fepE
lexa	612663	612681	11.711583	Fur	fes-ybdZ-entF-fepE
purr	612663	612681	4.099952	Fur	fes-ybdZ-entF-fepE
stat	612663	612681	10.10368	Fur	fes-ybdZ-entF-fepE
argr	612663	612681	4.139619	Fur	fes-ybdZ-entF-fepE
rdmglu	612663	612681	4.426414	Fur	fes-ybdZ-entF-fepE
min	612669	612687	9.056658	Fur	fes-ybdZ-entF-fepE
lexa	612669	612687	12.337958	Fur	fes-ybdZ-entF-fepE
purr	612669	612687	5.61711	Fur	fes-ybdZ-entF-fepE
stat	612669	612687	10.164164	Fur	fes-ybdZ-entF-fepE
argr	612669	612687	6.025949	Fur	fes-ybdZ-entF-fepE
rdmglu	612669	612687	5.494607	Fur	fes-ybdZ-entF-fepE
min	612669	612687	9.056658	Fur	fepA-entD
lexa	612669	612687	12.337958	Fur	fepA-entD
purr	612669	612687	5.61711	Fur	fepA-entD
stat	612669	612687	10.164164	Fur	fepA-entD
argr	612669	612687	6.025949	Fur	fepA-entD
rdmglu	612669	612687	5.494607	Fur	fepA-entD
min	612676	612694	9.056658	Fur	fepA-entD
lexa	612676	612694	12.337958	Fur	fepA-entD
purr	612676	612694	7.109694	Fur	fepA-entD
stat	612676	612694	10.164164	Fur	fepA-entD
argr	612676	612694	7.052083	Fur	fepA-entD
rdmglu	612676	612694	7.085192	Fur	fepA-entD
min	612676	612694	9.056658	Fur	fes-ybdZ-entF-fepE
lexa	612676	612694	12.337958	Fur	fes-ybdZ-entF-fepE
purr	612676	612694	7.109694	Fur	fes-ybdZ-entF-fepE
stat	612676	612694	10.164164	Fur	fes-ybdZ-entF-fepE
argr	612676	612694	7.052083	Fur	fes-ybdZ-entF-fepE
rdmglu	612676	612694	7.085192	Fur	fes-ybdZ-entF-fepE
min	612679	612693	9.056658	H-NS	fes-ybdZ-entF-fepE
lexa	612679	612693	12.337958	H-NS	fes-ybdZ-entF-fepE
purr	612679	612693	7.109694	H-NS	fes-ybdZ-entF-fepE
stat	612679	612693	10.164164	H-NS	fes-ybdZ-entF-fepE
argr	612679	612693	7.052083	H-NS	fes-ybdZ-entF-fepE
rdmglu	612679	612693	7.085192	H-NS	fes-ybdZ-entF-fepE
min	612699	612720	8.976944	CRP	fepA-entD
lexa	612699	612720	9.423132	CRP	fepA-entD
purr	612699	612720	7.653679	CRP	fepA-entD
stat	612699	612720	10.159605	CRP	fepA-entD
argr	612699	612720	7.872729	CRP	fepA-entD
rdmglu	612699	612720	7.913178	CRP	fepA-entD
min	622199	622217	0.893636	Fur	entS
lexa	622199	622217	2.843462	Fur	entS
purr	622199	622217	-1.024244	Fur	entS
stat	622199	622217	7.156843	Fur	entS
argr	622199	622217	-0.780604	Fur	entS
rdmglu	622199	622217	-0.576195	Fur	entS
min	622199	622217	0.893636	Fur	fepDGC
lexa	622199	622217	2.843462	Fur	fepDGC
purr	622199	622217	-1.024244	Fur	fepDGC
stat	622199	622217	7.156843	Fur	fepDGC
argr	622199	622217	-0.780604	Fur	fepDGC
rdmglu	622199	622217	-0.576195	Fur	fepDGC
min	622205	622223	0.893636	Fur	fepDGC
lexa	622205	622223	1.855966	Fur	fepDGC
purr	622205	622223	-0.905158	Fur	fepDGC
stat	622205	622223	7.156843	Fur	fepDGC
argr	622205	622223	-0.637852	Fur	fepDGC
rdmglu	622205	622223	-0.576195	Fur	fepDGC
min	622205	622223	0.893636	Fur	entS
lexa	622205	622223	1.855966	Fur	entS
purr	622205	622223	-0.905158	Fur	entS
stat	622205	622223	7.156843	Fur	entS
argr	622205	622223	-0.637852	Fur	entS
rdmglu	622205	622223	-0.576195	Fur	entS
min	622211	622229	0.893636	Fur	fepDGC
lexa	622211	622229	1.586044	Fur	fepDGC
purr	622211	622229	-0.901336	Fur	fepDGC
stat	622211	622229	7.156843	Fur	fepDGC
argr	622211	622229	-0.40991	Fur	fepDGC
rdmglu	622211	622229	-0.576195	Fur	fepDGC
min	622211	622229	0.893636	Fur	entS
lexa	622211	622229	1.586044	Fur	entS
purr	622211	622229	-0.901336	Fur	entS
stat	622211	622229	7.156843	Fur	entS
argr	622211	622229	-0.40991	Fur	entS
rdmglu	622211	622229	-0.576195	Fur	entS
min	622217	622235	0.449818	Fur	fepDGC
lexa	622217	622235	1.285117	Fur	fepDGC
purr	622217	622235	-0.901336	Fur	fepDGC
stat	622217	622235	6.308431	Fur	fepDGC
argr	622217	622235	-0.40991	Fur	fepDGC
rdmglu	622217	622235	-0.768473	Fur	fepDGC
min	622217	622235	0.449818	Fur	entS
lexa	622217	622235	1.285117	Fur	entS
purr	622217	622235	-0.901336	Fur	entS
stat	622217	622235	6.308431	Fur	entS
argr	622217	622235	-0.40991	Fur	entS
rdmglu	622217	622235	-0.768473	Fur	entS
min	624719	624737	5.269187	Fur	fepB
lexa	624719	624737	4.909539	Fur	fepB
purr	624719	624737	3.137682	Fur	fepB
stat	624719	624737	4.119207	Fur	fepB
argr	624719	624737	1.937477	Fur	fepB
rdmglu	624719	624737	3.585612	Fur	fepB
min	624722	624740	5.269187	Fur	entCEBAH
lexa	624722	624740	4.909539	Fur	entCEBAH
purr	624722	624740	3.137682	Fur	entCEBAH
stat	624722	624740	4.119207	Fur	entCEBAH
argr	624722	624740	1.937477	Fur	entCEBAH
rdmglu	624722	624740	3.496758	Fur	entCEBAH
min	624725	624743	5.497143	Fur	fepB
lexa	624725	624743	4.909539	Fur	fepB
purr	624725	624743	3.137682	Fur	fepB
stat	624725	624743	4.119207	Fur	fepB
argr	624725	624743	2.316892	Fur	fepB
rdmglu	624725	624743	3.496758	Fur	fepB
min	624731	624749	5.497143	Fur	fepB
lexa	624731	624749	4.909539	Fur	fepB
purr	624731	624749	3.137682	Fur	fepB
stat	624731	624749	4.119207	Fur	fepB
argr	624731	624749	3.510797	Fur	fepB
rdmglu	624731	624749	3.496758	Fur	fepB
min	624791	624812	4.092985	CRP	entCEBAH
lexa	624791	624812	3.725206	CRP	entCEBAH
purr	624791	624812	2.252129	CRP	entCEBAH
stat	624791	624812	2.914289	CRP	entCEBAH
argr	624791	624812	3.683381	CRP	entCEBAH
rdmglu	624791	624812	2.955547	CRP	entCEBAH
min	624834	624852	5.463233	Fur	entCEBAH
lexa	624834	624852	8.417613	Fur	entCEBAH
purr	624834	624852	4.197903	Fur	entCEBAH
stat	624834	624852	6.240085	Fur	entCEBAH
argr	624834	624852	4.900657	Fur	entCEBAH
rdmglu	624834	624852	6.601418	Fur	entCEBAH
min	624837	624855	5.463233	Fur	entCEBAH
lexa	624837	624855	8.417613	Fur	entCEBAH
purr	624837	624855	4.197903	Fur	entCEBAH
stat	624837	624855	6.240085	Fur	entCEBAH
argr	624837	624855	4.900657	Fur	entCEBAH
rdmglu	624837	624855	6.601418	Fur	entCEBAH
min	624840	624858	5.463233	Fur	entCEBAH
lexa	624840	624858	8.887513	Fur	entCEBAH
purr	624840	624858	4.197903	Fur	entCEBAH
stat	624840	624858	6.240085	Fur	entCEBAH
argr	624840	624858	4.900657	Fur	entCEBAH
rdmglu	624840	624858	6.601418	Fur	entCEBAH
min	624846	624864	5.463233	Fur	entCEBAH
lexa	624846	624864	8.887513	Fur	entCEBAH
purr	624846	624864	4.197903	Fur	entCEBAH
stat	624846	624864	6.240085	Fur	entCEBAH
argr	624846	624864	4.900657	Fur	entCEBAH
rdmglu	624846	624864	6.601418	Fur	entCEBAH
min	624852	624870	4.916083	Fur	entCEBAH
lexa	624852	624870	8.887513	Fur	entCEBAH
purr	624852	624870	3.747951	Fur	entCEBAH
stat	624852	624870	5.051945	Fur	entCEBAH
argr	624852	624870	4.652096	Fur	entCEBAH
rdmglu	624852	624870	5.432503	Fur	entCEBAH
min	624879	624897	2.675333	Fur	entCEBAH
lexa	624879	624897	4.977907	Fur	entCEBAH
purr	624879	624897	1.309732	Fur	entCEBAH
stat	624879	624897	3.124021	Fur	entCEBAH
argr	624879	624897	2.331523	Fur	entCEBAH
rdmglu	624879	624897	2.809172	Fur	entCEBAH
min	629755	629776	0.923337	CRP	cstA
lexa	629755	629776	1.61709	CRP	cstA
purr	629755	629776	1.098796	CRP	cstA
stat	629755	629776	1.410016	CRP	cstA
argr	629755	629776	3.747951	CRP	cstA
rdmglu	629755	629776	1.871937	CRP	cstA
min	636615	636629	2.275584	ArcA	ybdN
lexa	636615	636629	2.604578	ArcA	ybdN
purr	636615	636629	2.235905	ArcA	ybdN
stat	636615	636629	1.696654	ArcA	ybdN
argr	636615	636629	-0.398837	ArcA	ybdN
rdmglu	636615	636629	2.243433	ArcA	ybdN
min	636706	636719	3.372613	FNR	ybdN
lexa	636706	636719	2.566976	FNR	ybdN
purr	636706	636719	3.612212	FNR	ybdN
stat	636706	636719	3.224351	FNR	ybdN
argr	636706	636719	1.702111	FNR	ybdN
rdmglu	636706	636719	4.095176	FNR	ybdN
min	636843	636884	3.942248	CysB	ybdN
lexa	636843	636884	3.780588	CysB	ybdN
purr	636843	636884	5.326975	CysB	ybdN
stat	636843	636884	3.913376	CysB	ybdN
argr	636843	636884	2.836739	CysB	ybdN
rdmglu	636843	636884	4.215171	CysB	ybdN
min	636983	636996	4.427951	FNR	ybdN
lexa	636983	636996	6.03647	FNR	ybdN
purr	636983	636996	4.212222	FNR	ybdN
stat	636983	636996	4.419884	FNR	ybdN
argr	636983	636996	4.388842	FNR	ybdN
rdmglu	636983	636996	4.825119	FNR	ybdN
min	638869	638885	3.201222	OxyR	ahpCF
lexa	638869	638885	0.715709	OxyR	ahpCF
purr	638869	638885	1.571967	OxyR	ahpCF
stat	638869	638885	-0.872177	OxyR	ahpCF
argr	638869	638885	3.805571	OxyR	ahpCF
rdmglu	638869	638885	0.934405	OxyR	ahpCF
min	638869	638885	3.201222	OxyR	dsbG
lexa	638869	638885	0.715709	OxyR	dsbG
purr	638869	638885	1.571967	OxyR	dsbG
stat	638869	638885	-0.872177	OxyR	dsbG
argr	638869	638885	3.805571	OxyR	dsbG
rdmglu	638869	638885	0.934405	OxyR	dsbG
min	638930	638945	3.359179	MetJ	ahpCF
lexa	638930	638945	-0.907187	MetJ	ahpCF
purr	638930	638945	2.059334	MetJ	ahpCF
stat	638930	638945	1.981295	MetJ	ahpCF
argr	638930	638945	4.036384	MetJ	ahpCF
rdmglu	638930	638945	0.548072	MetJ	ahpCF
min	638940	638955	2.742325	MetJ	ahpCF
lexa	638940	638955	-0.907187	MetJ	ahpCF
purr	638940	638955	2.094889	MetJ	ahpCF
stat	638940	638955	2.861045	MetJ	ahpCF
argr	638940	638955	3.413984	MetJ	ahpCF
rdmglu	638940	638955	0.438735	MetJ	ahpCF
min	651884	651893	2.746779	ArcA	citCDEFXG
lexa	651884	651893	3.98707	ArcA	citCDEFXG
purr	651884	651893	4.026874	ArcA	citCDEFXG
stat	651884	651893	2.821865	ArcA	citCDEFXG
argr	651884	651893	1.712216	ArcA	citCDEFXG
rdmglu	651884	651893	4.020913	ArcA	citCDEFXG
min	651884	651893	2.746779	ArcA	dpiBA
lexa	651884	651893	3.98707	ArcA	dpiBA
purr	651884	651893	4.026874	ArcA	dpiBA
stat	651884	651893	2.821865	ArcA	dpiBA
argr	651884	651893	1.712216	ArcA	dpiBA
rdmglu	651884	651893	4.020913	ArcA	dpiBA
min	652000	652006	3.288829	NarL	dpiBA
lexa	652000	652006	2.683324	NarL	dpiBA
purr	652000	652006	3.216619	NarL	dpiBA
stat	652000	652006	2.603709	NarL	dpiBA
argr	652000	652006	0.860386	NarL	dpiBA
rdmglu	652000	652006	3.63172	NarL	dpiBA
min	652000	652006	3.288829	NarL	citCDEFXG
lexa	652000	652006	2.683324	NarL	citCDEFXG
purr	652000	652006	3.216619	NarL	citCDEFXG
stat	652000	652006	2.603709	NarL	citCDEFXG
argr	652000	652006	0.860386	NarL	citCDEFXG
rdmglu	652000	652006	3.63172	NarL	citCDEFXG
min	652018	652039	3.616572	CRP	dpiBA
lexa	652018	652039	3.652555	CRP	dpiBA
purr	652018	652039	2.961597	CRP	dpiBA
stat	652018	652039	2.186963	CRP	dpiBA
argr	652018	652039	-0.091282	CRP	dpiBA
rdmglu	652018	652039	4.400906	CRP	dpiBA
min	652018	652039	3.616572	CRP	citCDEFXG
lexa	652018	652039	3.652555	CRP	citCDEFXG
purr	652018	652039	2.961597	CRP	citCDEFXG
stat	652018	652039	2.186963	CRP	citCDEFXG
argr	652018	652039	-0.091282	CRP	citCDEFXG
rdmglu	652018	652039	4.400906	CRP	citCDEFXG
min	652022	652035	3.616572	FNR	dpiBA
lexa	652022	652035	3.142653	FNR	dpiBA
purr	652022	652035	2.961597	FNR	dpiBA
stat	652022	652035	2.186963	FNR	dpiBA
argr	652022	652035	-0.207973	FNR	dpiBA
rdmglu	652022	652035	4.400906	FNR	dpiBA
min	652022	652035	3.616572	FNR	citCDEFXG
lexa	652022	652035	3.142653	FNR	citCDEFXG
purr	652022	652035	2.961597	FNR	citCDEFXG
stat	652022	652035	2.186963	FNR	citCDEFXG
argr	652022	652035	-0.207973	FNR	citCDEFXG
rdmglu	652022	652035	4.400906	FNR	citCDEFXG
min	652049	652071	3.008312	DpiA	dpiBA
lexa	652049	652071	4.747812	DpiA	dpiBA
purr	652049	652071	2.823271	DpiA	dpiBA
stat	652049	652071	2.193439	DpiA	dpiBA
argr	652049	652071	-1.306758	DpiA	dpiBA
rdmglu	652049	652071	4.57868	DpiA	dpiBA
min	652049	652071	3.008312	DpiA	citCDEFXG
lexa	652049	652071	4.747812	DpiA	citCDEFXG
purr	652049	652071	2.823271	DpiA	citCDEFXG
stat	652049	652071	2.193439	DpiA	citCDEFXG
argr	652049	652071	-1.306758	DpiA	citCDEFXG
rdmglu	652049	652071	4.57868	DpiA	citCDEFXG
min	652049	652071	3.008312	DpiA	citCDEFXG
lexa	652049	652071	4.747812	DpiA	citCDEFXG
purr	652049	652071	2.823271	DpiA	citCDEFXG
stat	652049	652071	2.193439	DpiA	citCDEFXG
argr	652049	652071	-1.306758	DpiA	citCDEFXG
rdmglu	652049	652071	4.57868	DpiA	citCDEFXG
min	652066	652082	3.008312	DcuR	dpiBA
lexa	652066	652082	3.671951	DcuR	dpiBA
purr	652066	652082	2.217156	DcuR	dpiBA
stat	652066	652082	-0.470164	DcuR	dpiBA
argr	652066	652082	-2.592337	DcuR	dpiBA
rdmglu	652066	652082	4.599349	DcuR	dpiBA
min	652076	652098	2.37236	DpiA	citCDEFXG
lexa	652076	652098	3.217094	DpiA	citCDEFXG
purr	652076	652098	2.519415	DpiA	citCDEFXG
stat	652076	652098	1.337843	DpiA	citCDEFXG
argr	652076	652098	-2.62465	DpiA	citCDEFXG
rdmglu	652076	652098	4.950124	DpiA	citCDEFXG
min	652076	652098	2.37236	DpiA	dpiBA
lexa	652076	652098	3.217094	DpiA	dpiBA
purr	652076	652098	2.519415	DpiA	dpiBA
stat	652076	652098	1.337843	DpiA	dpiBA
argr	652076	652098	-2.62465	DpiA	dpiBA
rdmglu	652076	652098	4.950124	DpiA	dpiBA
min	652076	652098	2.37236	DpiA	citCDEFXG
lexa	652076	652098	3.217094	DpiA	citCDEFXG
purr	652076	652098	2.519415	DpiA	citCDEFXG
stat	652076	652098	1.337843	DpiA	citCDEFXG
argr	652076	652098	-2.62465	DpiA	citCDEFXG
rdmglu	652076	652098	4.950124	DpiA	citCDEFXG
min	652118	652140	3.059884	DpiA	citCDEFXG
lexa	652118	652140	4.783411	DpiA	citCDEFXG
purr	652118	652140	2.57174	DpiA	citCDEFXG
stat	652118	652140	2.181152	DpiA	citCDEFXG
argr	652118	652140	-2.768005	DpiA	citCDEFXG
rdmglu	652118	652140	5.394673	DpiA	citCDEFXG
min	652118	652140	3.059884	DpiA	citCDEFXG
lexa	652118	652140	4.783411	DpiA	citCDEFXG
purr	652118	652140	2.57174	DpiA	citCDEFXG
stat	652118	652140	2.181152	DpiA	citCDEFXG
argr	652118	652140	-2.768005	DpiA	citCDEFXG
rdmglu	652118	652140	5.394673	DpiA	citCDEFXG
min	652118	652140	3.059884	DpiA	dpiBA
lexa	652118	652140	4.783411	DpiA	dpiBA
purr	652118	652140	2.57174	DpiA	dpiBA
stat	652118	652140	2.181152	DpiA	dpiBA
argr	652118	652140	-2.768005	DpiA	dpiBA
rdmglu	652118	652140	5.394673	DpiA	dpiBA
min	652127	652143	3.106521	DcuR	dpiBA
lexa	652127	652143	4.783411	DcuR	dpiBA
purr	652127	652143	2.754284	DcuR	dpiBA
stat	652127	652143	2.181152	DcuR	dpiBA
argr	652127	652143	-2.626219	DcuR	dpiBA
rdmglu	652127	652143	5.672193	DcuR	dpiBA
min	652193	652199	2.229464	NarL	dpiBA
lexa	652193	652199	1.610009	NarL	dpiBA
purr	652193	652199	2.072338	NarL	dpiBA
stat	652193	652199	1.672754	NarL	dpiBA
argr	652193	652199	0.235178	NarL	dpiBA
rdmglu	652193	652199	2.831834	NarL	dpiBA
min	656110	656123	4.748293	FNR	dcuC
lexa	656110	656123	4.097235	FNR	dcuC
purr	656110	656123	4.946829	FNR	dcuC
stat	656110	656123	5.192741	FNR	dcuC
argr	656110	656123	3.726552	FNR	dcuC
rdmglu	656110	656123	4.447872	FNR	dcuC
min	656140	656153	5.851639	FNR	dcuC
lexa	656140	656153	3.339543	FNR	dcuC
purr	656140	656153	4.75439	FNR	dcuC
stat	656140	656153	4.893638	FNR	dcuC
argr	656140	656153	4.629144	FNR	dcuC
rdmglu	656140	656153	3.933978	FNR	dcuC
min	656192	656205	5.998211	FNR	dcuC
lexa	656192	656205	3.215286	FNR	dcuC
purr	656192	656205	3.751145	FNR	dcuC
stat	656192	656205	3.66055	FNR	dcuC
argr	656192	656205	0.729138	FNR	dcuC
rdmglu	656192	656205	3.401911	FNR	dcuC
min	656416	656430	4.219815	ArcA	dcuC
lexa	656416	656430	2.373503	ArcA	dcuC
purr	656416	656430	4.504027	ArcA	dcuC
stat	656416	656430	0.782277	ArcA	dcuC
argr	656416	656430	3.970487	ArcA	dcuC
rdmglu	656416	656430	4.395746	ArcA	dcuC
min	656486	656502	2.752286	PhoP	pagP
lexa	656486	656502	2.323313	PhoP	pagP
purr	656486	656502	4.618615	PhoP	pagP
stat	656486	656502	-1.010361	PhoP	pagP
argr	656486	656502	1.592433	PhoP	pagP
rdmglu	656486	656502	2.914003	PhoP	pagP
min	657178	657199	1.456997	CRP	cspE
lexa	657178	657199	0.487377	CRP	cspE
purr	657178	657199	2.057724	CRP	cspE
stat	657178	657199	-0.721272	CRP	cspE
argr	657178	657199	1.963179	CRP	cspE
rdmglu	657178	657199	1.383015	CRP	cspE
min	687935	687952	1.311011	FlhDC	gltI-sroC-gltJKL
lexa	687935	687952	-1.044865	FlhDC	gltI-sroC-gltJKL
purr	687935	687952	2.659971	FlhDC	gltI-sroC-gltJKL
stat	687935	687952	2.769896	FlhDC	gltI-sroC-gltJKL
argr	687935	687952	2.467077	FlhDC	gltI-sroC-gltJKL
rdmglu	687935	687952	4.29859	FlhDC	gltI-sroC-gltJKL
min	687950	687966	1.920418	FlhDC	gltI-sroC-gltJKL
lexa	687950	687966	-1.338354	FlhDC	gltI-sroC-gltJKL
purr	687950	687966	2.659971	FlhDC	gltI-sroC-gltJKL
stat	687950	687966	-1.234726	FlhDC	gltI-sroC-gltJKL
argr	687950	687966	-1.174762	FlhDC	gltI-sroC-gltJKL
rdmglu	687950	687966	4.950346	FlhDC	gltI-sroC-gltJKL
min	703768	703789	0.436068	CRP	nagE
lexa	703768	703789	2.514669	CRP	nagE
purr	703768	703789	2.270326	CRP	nagE
stat	703768	703789	-0.837918	CRP	nagE
argr	703768	703789	-1.128931	CRP	nagE
rdmglu	703768	703789	0.563779	CRP	nagE
min	703768	703789	0.436068	CRP	nagBAC-umpH
lexa	703768	703789	2.514669	CRP	nagBAC-umpH
purr	703768	703789	2.270326	CRP	nagBAC-umpH
stat	703768	703789	-0.837918	CRP	nagBAC-umpH
argr	703768	703789	-1.128931	CRP	nagBAC-umpH
rdmglu	703768	703789	0.563779	CRP	nagBAC-umpH
min	703798	703820	0.604296	NagC	nagBAC-umpH
lexa	703798	703820	3.20229	NagC	nagBAC-umpH
purr	703798	703820	1.997119	NagC	nagBAC-umpH
stat	703798	703820	0.827893	NagC	nagBAC-umpH
argr	703798	703820	-0.20477	NagC	nagBAC-umpH
rdmglu	703798	703820	0.842418	NagC	nagBAC-umpH
min	703798	703820	0.604296	NagC	nagE
lexa	703798	703820	3.20229	NagC	nagE
purr	703798	703820	1.997119	NagC	nagE
stat	703798	703820	0.827893	NagC	nagE
argr	703798	703820	-0.20477	NagC	nagE
rdmglu	703798	703820	0.842418	NagC	nagE
min	703802	703823	0.494171	CRP	nagBAC-umpH
lexa	703802	703823	3.20229	CRP	nagBAC-umpH
purr	703802	703823	1.997119	CRP	nagBAC-umpH
stat	703802	703823	0.827893	CRP	nagBAC-umpH
argr	703802	703823	-0.093899	CRP	nagBAC-umpH
rdmglu	703802	703823	0.842418	CRP	nagBAC-umpH
min	703802	703823	0.494171	CRP	nagE
lexa	703802	703823	3.20229	CRP	nagE
purr	703802	703823	1.997119	CRP	nagE
stat	703802	703823	0.827893	CRP	nagE
argr	703802	703823	-0.093899	CRP	nagE
rdmglu	703802	703823	0.842418	CRP	nagE
min	707980	708003	1.816542	NagC	chiP-ybfN
lexa	707980	708003	3.038313	NagC	chiP-ybfN
purr	707980	708003	2.591747	NagC	chiP-ybfN
stat	707980	708003	0.384663	NagC	chiP-ybfN
argr	707980	708003	-0.453546	NagC	chiP-ybfN
rdmglu	707980	708003	2.287875	NagC	chiP-ybfN
min	708158	708173	3.62224	CRP	chiP-ybfN
lexa	708158	708173	2.553116	CRP	chiP-ybfN
purr	708158	708173	1.909785	CRP	chiP-ybfN
stat	708158	708173	4.084525	CRP	chiP-ybfN
argr	708158	708173	1.71263	CRP	chiP-ybfN
rdmglu	708158	708173	2.693229	CRP	chiP-ybfN
min	708203	708225	2.041582	NagC	chiP-ybfN
lexa	708203	708225	1.775468	NagC	chiP-ybfN
purr	708203	708225	1.132001	NagC	chiP-ybfN
stat	708203	708225	0.216371	NagC	chiP-ybfN
argr	708203	708225	-1.038275	NagC	chiP-ybfN
rdmglu	708203	708225	0.623522	NagC	chiP-ybfN
min	710861	710877	2.326703	OxyR	uof-fur
lexa	710861	710877	2.4351	OxyR	uof-fur
purr	710861	710877	2.90186	OxyR	uof-fur
stat	710861	710877	2.561279	OxyR	uof-fur
argr	710861	710877	3.705481	OxyR	uof-fur
rdmglu	710861	710877	2.59128	OxyR	uof-fur
min	710881	710900	1.815738	SoxS	uof-fur
lexa	710881	710900	3.322826	SoxS	uof-fur
purr	710881	710900	2.900475	SoxS	uof-fur
stat	710881	710900	2.652368	SoxS	uof-fur
argr	710881	710900	3.463664	SoxS	uof-fur
rdmglu	710881	710900	2.567582	SoxS	uof-fur
min	710883	710899	1.597119	OxyR	uof-fur
lexa	710883	710899	3.322826	OxyR	uof-fur
purr	710883	710899	2.341503	OxyR	uof-fur
stat	710883	710899	2.29026	OxyR	uof-fur
argr	710883	710899	1.034849	OxyR	uof-fur
rdmglu	710883	710899	2.329595	OxyR	uof-fur
min	754740	754754	1.442318	ArcA	sdhCDAB-sucABCD
lexa	754740	754754	0.66835	ArcA	sdhCDAB-sucABCD
purr	754740	754754	1.215226	ArcA	sdhCDAB-sucABCD
stat	754740	754754	5.068631	ArcA	sdhCDAB-sucABCD
argr	754740	754754	1.297327	ArcA	sdhCDAB-sucABCD
rdmglu	754740	754754	0.795829	ArcA	sdhCDAB-sucABCD
min	754807	754821	1.100726	ArcA	gltA
lexa	754807	754821	2.192404	ArcA	gltA
purr	754807	754821	2.081768	ArcA	gltA
stat	754807	754821	8.423996	ArcA	gltA
argr	754807	754821	2.294021	ArcA	gltA
rdmglu	754807	754821	2.219704	ArcA	gltA
min	754814	754828	1.100726	ArcA	sdhCDAB-sucABCD
lexa	754814	754828	2.027774	ArcA	sdhCDAB-sucABCD
purr	754814	754828	2.077693	ArcA	sdhCDAB-sucABCD
stat	754814	754828	8.423996	ArcA	sdhCDAB-sucABCD
argr	754814	754828	2.285171	ArcA	sdhCDAB-sucABCD
rdmglu	754814	754828	2.219704	ArcA	sdhCDAB-sucABCD
min	754831	754843	-0.253356	IHF	gltA
lexa	754831	754843	0.958776	IHF	gltA
purr	754831	754843	1.080196	IHF	gltA
stat	754831	754843	6.737623	IHF	gltA
argr	754831	754843	-0.472807	IHF	gltA
rdmglu	754831	754843	1.230603	IHF	gltA
min	754864	754885	-1.758814	CRP	sdhCDAB-sucABCD
lexa	754864	754885	-0.810328	CRP	sdhCDAB-sucABCD
purr	754864	754885	-0.893379	CRP	sdhCDAB-sucABCD
stat	754864	754885	3.692304	CRP	sdhCDAB-sucABCD
argr	754864	754885	-2.743213	CRP	sdhCDAB-sucABCD
rdmglu	754864	754885	-1.631727	CRP	sdhCDAB-sucABCD
min	754864	754885	-1.758814	CRP	gltA
lexa	754864	754885	-0.810328	CRP	gltA
purr	754864	754885	-0.893379	CRP	gltA
stat	754864	754885	3.692304	CRP	gltA
argr	754864	754885	-2.743213	CRP	gltA
rdmglu	754864	754885	-1.631727	CRP	gltA
min	754915	754933	0.588828	Fur	sdhCDAB-sucABCD
lexa	754915	754933	-0.114876	Fur	sdhCDAB-sucABCD
purr	754915	754933	1.092633	Fur	sdhCDAB-sucABCD
stat	754915	754933	3.704054	Fur	sdhCDAB-sucABCD
argr	754915	754933	0.361305	Fur	sdhCDAB-sucABCD
rdmglu	754915	754933	0.68539	Fur	sdhCDAB-sucABCD
min	754919	754933	0.272266	ArcA	sdhCDAB-sucABCD
lexa	754919	754933	-0.262158	ArcA	sdhCDAB-sucABCD
purr	754919	754933	0.697003	ArcA	sdhCDAB-sucABCD
stat	754919	754933	3.416575	ArcA	sdhCDAB-sucABCD
argr	754919	754933	-0.114592	ArcA	sdhCDAB-sucABCD
rdmglu	754919	754933	0.492742	ArcA	sdhCDAB-sucABCD
min	754924	754938	-0.117926	ArcA	sdhCDAB-sucABCD
lexa	754924	754938	-0.845366	ArcA	sdhCDAB-sucABCD
purr	754924	754938	0.084502	ArcA	sdhCDAB-sucABCD
stat	754924	754938	2.241934	ArcA	sdhCDAB-sucABCD
argr	754924	754938	-0.462307	ArcA	sdhCDAB-sucABCD
rdmglu	754924	754938	-0.520701	ArcA	sdhCDAB-sucABCD
min	755207	755221	5.231834	ArcA	sdhCDAB-sucABCD
lexa	755207	755221	3.658957	ArcA	sdhCDAB-sucABCD
purr	755207	755221	4.886587	ArcA	sdhCDAB-sucABCD
stat	755207	755221	5.16467	ArcA	sdhCDAB-sucABCD
argr	755207	755221	5.604883	ArcA	sdhCDAB-sucABCD
rdmglu	755207	755221	4.325996	ArcA	sdhCDAB-sucABCD
min	765890	765911	-0.786647	MngR	mngR
lexa	765890	765911	0.33692	MngR	mngR
purr	765890	765911	-1.323097	MngR	mngR
stat	765890	765911	4.390716	MngR	mngR
argr	765890	765911	-1.021222	MngR	mngR
rdmglu	765890	765911	0.022828	MngR	mngR
min	765890	765911	-0.786647	MngR	mngAB
lexa	765890	765911	0.33692	MngR	mngAB
purr	765890	765911	-1.323097	MngR	mngAB
stat	765890	765911	4.390716	MngR	mngAB
argr	765890	765911	-1.021222	MngR	mngAB
rdmglu	765890	765911	0.022828	MngR	mngAB
min	765934	765955	1.543854	MngR	mngR
lexa	765934	765955	4.04376	MngR	mngR
purr	765934	765955	1.221175	MngR	mngR
stat	765934	765955	0.868918	MngR	mngR
argr	765934	765955	-0.747777	MngR	mngR
rdmglu	765934	765955	2.01308	MngR	mngR
min	765934	765955	1.543854	MngR	mngAB
lexa	765934	765955	4.04376	MngR	mngAB
purr	765934	765955	1.221175	MngR	mngAB
stat	765934	765955	0.868918	MngR	mngAB
argr	765934	765955	-0.747777	MngR	mngAB
rdmglu	765934	765955	2.01308	MngR	mngAB
min	770848	770862	3.406929	ArcA	cydAB
lexa	770848	770862	3.785863	ArcA	cydAB
purr	770848	770862	-0.705834	ArcA	cydAB
stat	770848	770862	0.928199	ArcA	cydAB
argr	770848	770862	-2.537445	ArcA	cydAB
rdmglu	770848	770862	0.411991	ArcA	cydAB
min	770859	770873	5.252982	ArcA	cydAB
lexa	770859	770873	5.509365	ArcA	cydAB
purr	770859	770873	-0.175324	ArcA	cydAB
stat	770859	770873	1.720242	ArcA	cydAB
argr	770859	770873	-2.396946	ArcA	cydAB
rdmglu	770859	770873	1.095719	ArcA	cydAB
min	770870	770884	5.252982	ArcA	cydAB
lexa	770870	770884	5.509365	ArcA	cydAB
purr	770870	770884	0.335201	ArcA	cydAB
stat	770870	770884	1.720242	ArcA	cydAB
argr	770870	770884	-2.076753	ArcA	cydAB
rdmglu	770870	770884	1.315872	ArcA	cydAB
min	771079	771093	5.595463	ArcA	cydAB
lexa	771079	771093	4.769627	ArcA	cydAB
purr	771079	771093	3.799915	ArcA	cydAB
stat	771079	771093	4.188774	ArcA	cydAB
argr	771079	771093	4.761595	ArcA	cydAB
rdmglu	771079	771093	2.796918	ArcA	cydAB
min	771110	771123	4.224527	FNR	cydAB
lexa	771110	771123	2.989463	FNR	cydAB
purr	771110	771123	1.783723	FNR	cydAB
stat	771110	771123	1.600078	FNR	cydAB
argr	771110	771123	0.702346	FNR	cydAB
rdmglu	771110	771123	0.982916	FNR	cydAB
min	771110	771123	4.224527	FNR	cydAB
lexa	771110	771123	2.989463	FNR	cydAB
purr	771110	771123	1.783723	FNR	cydAB
stat	771110	771123	1.600078	FNR	cydAB
argr	771110	771123	0.702346	FNR	cydAB
rdmglu	771110	771123	0.982916	FNR	cydAB
min	771110	771123	4.224527	FNR	cydAB
lexa	771110	771123	2.989463	FNR	cydAB
purr	771110	771123	1.783723	FNR	cydAB
stat	771110	771123	1.600078	FNR	cydAB
argr	771110	771123	0.702346	FNR	cydAB
rdmglu	771110	771123	0.982916	FNR	cydAB
min	771110	771123	4.224527	FNR	cydAB
lexa	771110	771123	2.989463	FNR	cydAB
purr	771110	771123	1.783723	FNR	cydAB
stat	771110	771123	1.600078	FNR	cydAB
argr	771110	771123	0.702346	FNR	cydAB
rdmglu	771110	771123	0.982916	FNR	cydAB
min	785544	785561	0.042417	TyrR	aroG
lexa	785544	785561	2.157884	TyrR	aroG
purr	785544	785561	1.755483	TyrR	aroG
stat	785544	785561	-0.575918	TyrR	aroG
argr	785544	785561	1.752569	TyrR	aroG
rdmglu	785544	785561	2.184696	TyrR	aroG
min	787618	787636	1.587605	Fur	gpmA
lexa	787618	787636	1.154081	Fur	gpmA
purr	787618	787636	0.214911	Fur	gpmA
stat	787618	787636	3.907459	Fur	gpmA
argr	787618	787636	-1.044808	Fur	gpmA
rdmglu	787618	787636	0.380556	Fur	gpmA
min	787621	787639	1.587605	Fur	gpmA
lexa	787621	787639	1.154081	Fur	gpmA
purr	787621	787639	0.214911	Fur	gpmA
stat	787621	787639	3.907459	Fur	gpmA
argr	787621	787639	-1.044808	Fur	gpmA
rdmglu	787621	787639	0.380556	Fur	gpmA
min	809262	809301	0.258743	BirA	bioA
lexa	809262	809301	-0.274121	BirA	bioA
purr	809262	809301	1.520024	BirA	bioA
stat	809262	809301	4.342605	BirA	bioA
argr	809262	809301	0.347878	BirA	bioA
rdmglu	809262	809301	0.84699	BirA	bioA
min	809262	809301	0.258743	BirA	bioBFCD
lexa	809262	809301	-0.274121	BirA	bioBFCD
purr	809262	809301	1.520024	BirA	bioBFCD
stat	809262	809301	4.342605	BirA	bioBFCD
argr	809262	809301	0.347878	BirA	bioBFCD
rdmglu	809262	809301	0.84699	BirA	bioBFCD
min	816781	816794	-1.091908	FNR	moaABCDE
lexa	816781	816794	-1.640821	FNR	moaABCDE
purr	816781	816794	-0.402458	FNR	moaABCDE
stat	816781	816794	2.839438	FNR	moaABCDE
argr	816781	816794	-1.299831	FNR	moaABCDE
rdmglu	816781	816794	-0.729418	FNR	moaABCDE
min	816845	816868	0.397909	ModE	moaABCDE
lexa	816845	816868	0.185509	ModE	moaABCDE
purr	816845	816868	1.797107	ModE	moaABCDE
stat	816845	816868	5.577844	ModE	moaABCDE
argr	816845	816868	1.612693	ModE	moaABCDE
rdmglu	816845	816868	1.071899	ModE	moaABCDE
min	819852	819866	-0.647444	YjjQ	ybhL
lexa	819852	819866	-0.639765	YjjQ	ybhL
purr	819852	819866	0.603581	YjjQ	ybhL
stat	819852	819866	-1.338254	YjjQ	ybhL
argr	819852	819866	2.059271	YjjQ	ybhL
rdmglu	819852	819866	0.494712	YjjQ	ybhL
min	833036	833055	0.468147	LexA	dinG
lexa	833036	833055	-0.479422	LexA	dinG
purr	833036	833055	2.276439	LexA	dinG
stat	833036	833055	0.148777	LexA	dinG
argr	833036	833055	1.921334	LexA	dinG
rdmglu	833036	833055	1.994979	LexA	dinG
min	841628	841646	3.090688	Fur	fiu
lexa	841628	841646	5.461056	Fur	fiu
purr	841628	841646	2.392363	Fur	fiu
stat	841628	841646	3.671792	Fur	fiu
argr	841628	841646	2.808018	Fur	fiu
rdmglu	841628	841646	2.938071	Fur	fiu
min	841637	841655	3.769182	Fur	fiu
lexa	841637	841655	5.664875	Fur	fiu
purr	841637	841655	3.001332	Fur	fiu
stat	841637	841655	3.671792	Fur	fiu
argr	841637	841655	2.814682	Fur	fiu
rdmglu	841637	841655	3.244032	Fur	fiu
min	841638	841656	3.769182	Fur	fiu
lexa	841638	841656	5.664875	Fur	fiu
purr	841638	841656	3.001332	Fur	fiu
stat	841638	841656	3.671792	Fur	fiu
argr	841638	841656	2.814682	Fur	fiu
rdmglu	841638	841656	3.244032	Fur	fiu
min	841645	841663	3.769182	Fur	fiu
lexa	841645	841663	5.664875	Fur	fiu
purr	841645	841663	3.001332	Fur	fiu
stat	841645	841663	3.661943	Fur	fiu
argr	841645	841663	2.814682	Fur	fiu
rdmglu	841645	841663	3.244032	Fur	fiu
min	841796	841817	0.967301	CRP	fiu
lexa	841796	841817	2.109046	CRP	fiu
purr	841796	841817	-0.004612	CRP	fiu
stat	841796	841817	1.084394	CRP	fiu
argr	841796	841817	0.994269	CRP	fiu
rdmglu	841796	841817	0.551327	CRP	fiu
min	848088	848100	0.628361	IHF	glnHPQ
lexa	848088	848100	1.893311	IHF	glnHPQ
purr	848088	848100	3.018486	IHF	glnHPQ
stat	848088	848100	0.295519	IHF	glnHPQ
argr	848088	848100	1.096964	IHF	glnHPQ
rdmglu	848088	848100	3.019469	IHF	glnHPQ
min	848118	848134	-0.144261	NtrC	glnHPQ
lexa	848118	848134	2.033205	NtrC	glnHPQ
purr	848118	848134	2.610722	NtrC	glnHPQ
stat	848118	848134	1.154878	NtrC	glnHPQ
argr	848118	848134	0.822561	NtrC	glnHPQ
rdmglu	848118	848134	2.374929	NtrC	glnHPQ
min	848193	848205	-0.578013	IHF	glnHPQ
lexa	848193	848205	1.102693	IHF	glnHPQ
purr	848193	848205	-1.557155	IHF	glnHPQ
stat	848193	848205	2.278881	IHF	glnHPQ
argr	848193	848205	-1.098874	IHF	glnHPQ
rdmglu	848193	848205	-0.185854	IHF	glnHPQ
min	848943	848952	2.693578	H-NS	dps
lexa	848943	848952	0.139671	H-NS	dps
purr	848943	848952	0.35219	H-NS	dps
stat	848943	848952	0.842941	H-NS	dps
argr	848943	848952	2.565303	H-NS	dps
rdmglu	848943	848952	0.436855	H-NS	dps
min	848953	848967	2.106944	Fis	dps
lexa	848953	848967	-0.304555	Fis	dps
purr	848953	848967	-0.219014	Fis	dps
stat	848953	848967	0.461221	Fis	dps
argr	848953	848967	2.629657	Fis	dps
rdmglu	848953	848967	-0.092322	Fis	dps
min	848957	848978	1.954131	MntR	dps
lexa	848957	848978	-0.392074	MntR	dps
purr	848957	848978	-0.285081	MntR	dps
stat	848957	848978	0.294111	MntR	dps
argr	848957	848978	2.629657	MntR	dps
rdmglu	848957	848978	-0.242857	MntR	dps
min	848986	849002	1.578038	OxyR	dps
lexa	848986	849002	1.459218	OxyR	dps
purr	848986	849002	0.18153	OxyR	dps
stat	848986	849002	0.686665	OxyR	dps
argr	848986	849002	2.0207	OxyR	dps
rdmglu	848986	849002	0.708601	OxyR	dps
min	849008	849024	1.655868	OxyR	dps
lexa	849008	849024	1.75053	OxyR	dps
purr	849008	849024	1.497201	OxyR	dps
stat	849008	849024	1.033238	OxyR	dps
argr	849008	849024	2.398576	OxyR	dps
rdmglu	849008	849024	1.829725	OxyR	dps
min	849042	849054	1.352016	IHF	dps
lexa	849042	849054	1.779853	IHF	dps
purr	849042	849054	3.803625	IHF	dps
stat	849042	849054	0.990754	IHF	dps
argr	849042	849054	0.734865	IHF	dps
rdmglu	849042	849054	2.69641	IHF	dps
min	853054	853075	2.042615	MntR	rybA-mntS
lexa	853054	853075	3.508169	MntR	rybA-mntS
purr	853054	853075	1.6337	MntR	rybA-mntS
stat	853054	853075	2.161414	MntR	rybA-mntS
argr	853054	853075	1.389518	MntR	rybA-mntS
rdmglu	853054	853075	1.855945	MntR	rybA-mntS
min	853073	853094	3.188223	MntR	rybA-mntS
lexa	853073	853094	4.309222	MntR	rybA-mntS
purr	853073	853094	2.296009	MntR	rybA-mntS
stat	853073	853094	3.925949	MntR	rybA-mntS
argr	853073	853094	1.99221	MntR	rybA-mntS
rdmglu	853073	853094	2.764232	MntR	rybA-mntS
min	866495	866510	-0.583471	NarL	moeAB
lexa	866495	866510	0.569058	NarL	moeAB
purr	866495	866510	-0.640433	NarL	moeAB
stat	866495	866510	3.967355	NarL	moeAB
argr	866495	866510	-1.342103	NarL	moeAB
rdmglu	866495	866510	0.303585	NarL	moeAB
min	866524	866538	-2.177716	ArcA	moeAB
lexa	866524	866538	-0.487089	ArcA	moeAB
purr	866524	866538	-1.268906	ArcA	moeAB
stat	866524	866538	3.672118	ArcA	moeAB
argr	866524	866538	-1.666287	ArcA	moeAB
rdmglu	866524	866538	-1.165109	ArcA	moeAB
min	883532	883548	-0.670075	PhoP	ybjG
lexa	883532	883548	-0.90814	PhoP	ybjG
purr	883532	883548	2.062718	PhoP	ybjG
stat	883532	883548	-1.63736	PhoP	ybjG
argr	883532	883548	1.421028	PhoP	ybjG
rdmglu	883532	883548	1.154411	PhoP	ybjG
min	900645	900662	5.992202	ArgR	artJ
lexa	900645	900662	7.109336	ArgR	artJ
purr	900645	900662	5.691308	ArgR	artJ
stat	900645	900662	7.105147	ArgR	artJ
argr	900645	900662	4.604926	ArgR	artJ
rdmglu	900645	900662	9.593482	ArgR	artJ
min	900666	900683	6.533849	ArgR	artJ
lexa	900666	900683	9.763482	ArgR	artJ
purr	900666	900683	6.287693	ArgR	artJ
stat	900666	900683	7.634094	ArgR	artJ
argr	900666	900683	4.865742	ArgR	artJ
rdmglu	900666	900683	9.182078	ArgR	artJ
min	903790	903807	1.512829	ArgR	artPIQM
lexa	903790	903807	2.67044	ArgR	artPIQM
purr	903790	903807	3.021492	ArgR	artPIQM
stat	903790	903807	2.546539	ArgR	artPIQM
argr	903790	903807	3.695832	ArgR	artPIQM
rdmglu	903790	903807	3.034301	ArgR	artPIQM
min	903811	903828	1.364854	ArgR	artPIQM
lexa	903811	903828	2.546709	ArgR	artPIQM
purr	903811	903828	2.618174	ArgR	artPIQM
stat	903811	903828	1.832372	ArgR	artPIQM
argr	903811	903828	3.47217	ArgR	artPIQM
rdmglu	903811	903828	2.94981	ArgR	artPIQM
min	911127	911146	2.152061	MarA	poxB
lexa	911127	911146	1.892628	MarA	poxB
purr	911127	911146	0.314986	MarA	poxB
stat	911127	911146	0.23637	MarA	poxB
argr	911127	911146	1.155664	MarA	poxB
rdmglu	911127	911146	1.212344	MarA	poxB
min	911127	911146	2.152061	SoxS	poxB
lexa	911127	911146	1.892628	SoxS	poxB
purr	911127	911146	0.314986	SoxS	poxB
stat	911127	911146	0.23637	SoxS	poxB
argr	911127	911146	1.155664	SoxS	poxB
rdmglu	911127	911146	1.212344	SoxS	poxB
min	913831	913849	3.156746	NsrR	hcp-hcr
lexa	913831	913849	6.302848	NsrR	hcp-hcr
purr	913831	913849	1.26099	NsrR	hcp-hcr
stat	913831	913849	1.530588	NsrR	hcp-hcr
argr	913831	913849	-0.145651	NsrR	hcp-hcr
rdmglu	913831	913849	4.794967	NsrR	hcp-hcr
min	914921	914938	3.745157	ArgR	lysO
lexa	914921	914938	4.009881	ArgR	lysO
purr	914921	914938	3.754855	ArgR	lysO
stat	914921	914938	3.070695	ArgR	lysO
argr	914921	914938	4.596809	ArgR	lysO
rdmglu	914921	914938	4.080542	ArgR	lysO
min	914942	914959	4.551621	ArgR	lysO
lexa	914942	914959	3.96796	ArgR	lysO
purr	914942	914959	4.45765	ArgR	lysO
stat	914942	914959	4.834075	ArgR	lysO
argr	914942	914959	3.479923	ArgR	lysO
rdmglu	914942	914959	4.16638	ArgR	lysO
min	922749	922770	0.873402	CRP	cspD
lexa	922749	922770	1.789718	CRP	cspD
purr	922749	922770	1.973691	CRP	cspD
stat	922749	922770	2.037915	CRP	cspD
argr	922749	922770	1.594378	CRP	cspD
rdmglu	922749	922770	0.911706	CRP	cspD
min	922800	922817	1.485901	MqsA	cspD
lexa	922800	922817	1.644462	MqsA	cspD
purr	922800	922817	1.397652	MqsA	cspD
stat	922800	922817	0.932642	MqsA	cspD
argr	922800	922817	2.349075	MqsA	cspD
rdmglu	922800	922817	0.859475	MqsA	cspD
min	932351	932367	1.805398	Lrp	lrp
lexa	932351	932367	2.900597	Lrp	lrp
purr	932351	932367	1.533008	Lrp	lrp
stat	932351	932367	3.299743	Lrp	lrp
argr	932351	932367	-0.89709	Lrp	lrp
rdmglu	932351	932367	2.16965	Lrp	lrp
min	932369	932383	3.054385	Lrp	lrp
lexa	932369	932383	4.04067	Lrp	lrp
purr	932369	932383	2.678163	Lrp	lrp
stat	932369	932383	3.860732	Lrp	lrp
argr	932369	932383	-1.049015	Lrp	lrp
rdmglu	932369	932383	2.925365	Lrp	lrp
min	932374	932384	3.054385	NsrR	lrp
lexa	932374	932384	4.04067	NsrR	lrp
purr	932374	932384	2.678163	NsrR	lrp
stat	932374	932384	3.596773	NsrR	lrp
argr	932374	932384	-1.049015	NsrR	lrp
rdmglu	932374	932384	2.925365	NsrR	lrp
min	933128	933147	0.616363	LexA	ftsK
lexa	933128	933147	-0.454371	LexA	ftsK
purr	933128	933147	2.142595	LexA	ftsK
stat	933128	933147	-1.28386	LexA	ftsK
argr	933128	933147	2.681139	LexA	ftsK
rdmglu	933128	933147	1.829584	LexA	ftsK
min	937278	937291	2.712902	RcsB	lolA-rarA
lexa	937278	937291	1.607864	RcsB	lolA-rarA
purr	937278	937291	1.660273	RcsB	lolA-rarA
stat	937278	937291	1.684486	RcsB	lolA-rarA
argr	937278	937291	1.972381	RcsB	lolA-rarA
rdmglu	937278	937291	1.863284	RcsB	lolA-rarA
min	940783	940797	0.194268	Fis	dmsABC
lexa	940783	940797	2.112124	Fis	dmsABC
purr	940783	940797	1.468263	Fis	dmsABC
stat	940783	940797	1.990833	Fis	dmsABC
argr	940783	940797	0.655456	Fis	dmsABC
rdmglu	940783	940797	1.244806	Fis	dmsABC
min	940788	940803	-0.098027	NarL	dmsABC
lexa	940788	940803	2.112124	NarL	dmsABC
purr	940788	940803	1.468263	NarL	dmsABC
stat	940788	940803	1.990833	NarL	dmsABC
argr	940788	940803	0.655456	NarL	dmsABC
rdmglu	940788	940803	1.447588	NarL	dmsABC
min	940850	940862	-0.732475	IHF	dmsABC
lexa	940850	940862	1.256025	IHF	dmsABC
purr	940850	940862	-0.545538	IHF	dmsABC
stat	940850	940862	-1.276469	IHF	dmsABC
argr	940850	940862	-0.901692	IHF	dmsABC
rdmglu	940850	940862	2.286226	IHF	dmsABC
min	940861	940884	0.978402	ModE	dmsABC
lexa	940861	940884	4.036876	ModE	dmsABC
purr	940861	940884	1.404638	ModE	dmsABC
stat	940861	940884	1.830391	ModE	dmsABC
argr	940861	940884	-1.344477	ModE	dmsABC
rdmglu	940861	940884	2.286226	ModE	dmsABC
min	940874	940888	0.978402	Fis	dmsABC
lexa	940874	940888	4.036876	Fis	dmsABC
purr	940874	940888	1.404638	Fis	dmsABC
stat	940874	940888	1.830391	Fis	dmsABC
argr	940874	940888	-1.344477	Fis	dmsABC
rdmglu	940874	940888	1.76745	Fis	dmsABC
min	954522	954537	1.626872	NarL	focA-pflB
lexa	954522	954537	2.742919	NarL	focA-pflB
purr	954522	954537	1.699477	NarL	focA-pflB
stat	954522	954537	0.77631	NarL	focA-pflB
argr	954522	954537	1.88243	NarL	focA-pflB
rdmglu	954522	954537	1.638613	NarL	focA-pflB
min	954522	954537	1.626872	NarL	focA-pflB
lexa	954522	954537	2.742919	NarL	focA-pflB
purr	954522	954537	1.699477	NarL	focA-pflB
stat	954522	954537	0.77631	NarL	focA-pflB
argr	954522	954537	1.88243	NarL	focA-pflB
rdmglu	954522	954537	1.638613	NarL	focA-pflB
min	954523	954544	1.626872	CRP	focA-pflB
lexa	954523	954544	2.742919	CRP	focA-pflB
purr	954523	954544	1.699477	CRP	focA-pflB
stat	954523	954544	0.77631	CRP	focA-pflB
argr	954523	954544	1.88243	CRP	focA-pflB
rdmglu	954523	954544	1.638613	CRP	focA-pflB
min	954527	954540	1.626872	FNR	focA-pflB
lexa	954527	954540	2.742919	FNR	focA-pflB
purr	954527	954540	1.699477	FNR	focA-pflB
stat	954527	954540	0.77631	FNR	focA-pflB
argr	954527	954540	1.88243	FNR	focA-pflB
rdmglu	954527	954540	1.638613	FNR	focA-pflB
min	954599	954611	-0.497469	IHF	focA-pflB
lexa	954599	954611	2.344902	IHF	focA-pflB
purr	954599	954611	0.765837	IHF	focA-pflB
stat	954599	954611	0.93359	IHF	focA-pflB
argr	954599	954611	-2.306399	IHF	focA-pflB
rdmglu	954599	954611	-0.647919	IHF	focA-pflB
min	954600	954614	-0.497469	ArcA	focA-pflB
lexa	954600	954614	2.344902	ArcA	focA-pflB
purr	954600	954614	0.765837	ArcA	focA-pflB
stat	954600	954614	0.93359	ArcA	focA-pflB
argr	954600	954614	-2.306399	ArcA	focA-pflB
rdmglu	954600	954614	-0.647919	ArcA	focA-pflB
min	954711	954726	-0.108595	NarL	focA-pflB
lexa	954711	954726	2.490467	NarL	focA-pflB
purr	954711	954726	-1.98813	NarL	focA-pflB
stat	954711	954726	0.090206	NarL	focA-pflB
argr	954711	954726	-3.449507	NarL	focA-pflB
rdmglu	954711	954726	-1.97049	NarL	focA-pflB
min	954711	954726	-0.108595	NarL	focA-pflB
lexa	954711	954726	2.490467	NarL	focA-pflB
purr	954711	954726	-1.98813	NarL	focA-pflB
stat	954711	954726	0.090206	NarL	focA-pflB
argr	954711	954726	-3.449507	NarL	focA-pflB
rdmglu	954711	954726	-1.97049	NarL	focA-pflB
min	954720	954735	-0.219726	NarL	focA-pflB
lexa	954720	954735	2.177352	NarL	focA-pflB
purr	954720	954735	-2.058223	NarL	focA-pflB
stat	954720	954735	0.090206	NarL	focA-pflB
argr	954720	954735	-3.691196	NarL	focA-pflB
rdmglu	954720	954735	-1.857093	NarL	focA-pflB
min	954720	954735	-0.219726	NarL	focA-pflB
lexa	954720	954735	2.177352	NarL	focA-pflB
purr	954720	954735	-2.058223	NarL	focA-pflB
stat	954720	954735	0.090206	NarL	focA-pflB
argr	954720	954735	-3.691196	NarL	focA-pflB
rdmglu	954720	954735	-1.857093	NarL	focA-pflB
min	954755	954770	-0.398234	NarL	focA-pflB
lexa	954755	954770	2.547785	NarL	focA-pflB
purr	954755	954770	-1.349728	NarL	focA-pflB
stat	954755	954770	0.533724	NarL	focA-pflB
argr	954755	954770	-3.482579	NarL	focA-pflB
rdmglu	954755	954770	-0.561501	NarL	focA-pflB
min	954755	954770	-0.398234	NarL	focA-pflB
lexa	954755	954770	2.547785	NarL	focA-pflB
purr	954755	954770	-1.349728	NarL	focA-pflB
stat	954755	954770	0.533724	NarL	focA-pflB
argr	954755	954770	-3.482579	NarL	focA-pflB
rdmglu	954755	954770	-0.561501	NarL	focA-pflB
min	954771	954786	1.511226	NarL	focA-pflB
lexa	954771	954786	2.552331	NarL	focA-pflB
purr	954771	954786	-0.327885	NarL	focA-pflB
stat	954771	954786	1.883181	NarL	focA-pflB
argr	954771	954786	-2.356065	NarL	focA-pflB
[truncated: 7,159 more rows]
